# Supplementary material for: The phospho-docking protein 14-3-3 regulates microtubule-associated proteins in oocytes including the chromosomal passenger Borealin
Source: PLoS Genet. 2022 Jun 6;18(6):e1009995. doi: 10.1371/journal.pgen.1009995 (PMC9203013; doi:10.1371/journal.pgen.1009995)
Supplement: S1 Table — This consists of 3 sheets containing all quantifiable proteins, 47 proteins that significantly increased their microtubule binding under 14-3-3 inhibition (the fold change >1.5 and the p< 0.05) and 20 proteins that significantly decreased their microtubule binding under 14-3-3 inhibition (the fold change <0.6667 and the p< 0.05). geneName: Name/symbol of gene as listed on Flybase. Accession.No: Uniprot accession number, as assigned by MaxQuant. logSAM: The average of all Sample (R18-treated) log2 intensity values. logCON: The average of all Control (untreated) log2 intensity values. pairedp.value : The p-value from a paired Student’s T-test. logSAM1: log2 intensity value from Sample (R18-treated) replicate 1. logCON1: log2 intensity value from Control (untreated) replicate 1. logSAM2: log2 intensity value from Sample (R18-treated) replicate 2. logCON2: log2 intensity value from Control (untreated) replicate 2. logSAM5: log2 intensity value from Sample (R18-treated) replicate 5. logCON5: log2 intensity value from Control (untreated) replicate 5. logSAM6: log2 intensity value from Sample (R18-treated) replicate 6. logCON6: log2 intensity value from Control (untreated) replicate 6. logSAM7: log2 intensity value from Sample (R18-treated) replicate 7. logCON7: log2 intensity value from Control (untreated) replicate 7. logSAM8: log2 intensity value from Sample (R18-treated) replicate 8. logCON8: log2 intensity value from Control (untreated) replicate 8. logratio: (the average of log2SAM)–(the average of log2CON) (XLSX) [file pgen.1009995.s005.xlsx]

## Sheet: Mass spectrometry intensity dat
geneName	Accession.No	logSAM	logCON	pairedp.value	logSAM1	logCON1	logSAM2	logCON2	logSAM5	logCON5	logSAM6	logCON6	logSAM7	logCON7	logSAM8	logCON8	logratio
su(Hw)	tr|A0A0B4K6W1|A0A0B4K6W1_DROME	22.8449	18.3397	NA	22.8449	18.3397	NA	NA	NA	NA	NA	NA	NA	NA	NA	NA	4.50513
CG9004	sp|Q9W020|NOM1_DROME	24.5755	21.1041	NA	NA	NA	NA	NA	NA	NA	24.5755	21.1041	NA	NA	NA	NA	3.47148
CG5726	tr|Q7JRH5|Q7JRH5_DROME	25.6638	22.7964	NA	NA	NA	NA	NA	NA	NA	25.6638	22.7964	NA	NA	NA	NA	2.8674
Smg5	tr|Q9V414|Q9V414_DROME	23.2687	20.4118	NA	NA	NA	NA	NA	NA	NA	23.2687	20.4118	NA	NA	NA	NA	2.85688
Sxl	tr|Q6SE36|Q6SE36_DROME	23.8256	21.1021	NA	NA	NA	NA	NA	NA	NA	23.8256	21.1021	NA	NA	NA	NA	2.72348
CG5033	sp|Q7K0Y1|BOP1_DROME	22.323	19.6111	0.272172	22.4208	18.4733	NA	NA	22.2253	20.749	NA	NA	NA	NA	NA	NA	2.71188
RpL17	tr|X2JIQ5|X2JIQ5_DROME	22.8135	20.1625	NA	NA	NA	NA	NA	NA	NA	22.8135	20.1625	NA	NA	NA	NA	2.651
CG4554	tr|Q9W246|Q9W246_DROME	23.2506	20.7341	0.205546	23.1109	21.2992	22.0231	21.4299	NA	NA	24.6178	19.4733	NA	NA	NA	NA	2.51648
CG13097	tr|Q9VLK1|Q9VLK1_DROME	21.8049	19.2989	NA	21.8049	19.2989	NA	NA	NA	NA	NA	NA	NA	NA	NA	NA	2.50595
eco	tr|H1UUH1|H1UUH1_DROME	21.1572	18.661	NA	21.1572	18.661	NA	NA	NA	NA	NA	NA	NA	NA	NA	NA	2.49624
pea	tr|Q8MSQ6|Q8MSQ6_DROME	23.2078	20.7474	NA	NA	NA	NA	NA	NA	NA	23.2078	20.7474	NA	NA	NA	NA	2.46042
CG11555	tr|Q8SXU0|Q8SXU0_DROME	19.8219	17.3972	NA	19.8219	17.3972	NA	NA	NA	NA	NA	NA	NA	NA	NA	NA	2.42469
CG4364	sp|Q9VL96|PESC_DROME	23.6122	21.2236	0.0499075	23.0793	20.4571	22.2208	20.8881	NA	NA	25.5364	22.3257	NA	NA	NA	NA	2.38852
Ns4	tr|Q9VIJ9|Q9VIJ9_DROME	25.5669	23.2751	NA	NA	NA	NA	NA	NA	NA	25.5669	23.2751	NA	NA	NA	NA	2.29177
Prp38	tr|Q7JVL3|Q7JVL3_DROME	21.6212	19.3357	NA	21.6212	19.3357	NA	NA	NA	NA	NA	NA	NA	NA	NA	NA	2.28556
dsh	sp|P51140|DSH_DROME	23.2572	20.9747	NA	NA	NA	NA	NA	NA	NA	23.2572	20.9747	NA	NA	NA	NA	2.28254
CG4300	tr|Q9VTW1|Q9VTW1_DROME	23.1827	21.1078	NA	NA	NA	NA	NA	NA	NA	23.1827	21.1078	NA	NA	NA	NA	2.07489
CG7337	tr|Q0E8U6|Q0E8U6_DROME	20.7094	18.6404	NA	20.7094	18.6404	NA	NA	NA	NA	NA	NA	NA	NA	NA	NA	2.06904
SNF4Agamma	tr|Q9VDD2|Q9VDD2_DROME	22.3946	20.4929	0.283876	21.4092	18.5986	NA	NA	NA	NA	23.3799	22.3873	NA	NA	NA	NA	1.90165
Femcoat	tr|Q9GTX9|Q9GTX9_DROME	20.0382	18.2034	NA	NA	NA	20.0382	18.2034	NA	NA	NA	NA	NA	NA	NA	NA	1.83476
CG9630	sp|Q9VHU1|DDX55_DROME	22.8497	21.071	0.582293	NA	NA	NA	NA	21.9963	22.5279	23.7031	19.6141	NA	NA	NA	NA	1.77874
mei-9	tr|T2FFI3|T2FFI3_DROME	21.0716	19.3001	NA	NA	NA	NA	NA	NA	NA	21.0716	19.3001	NA	NA	NA	NA	1.77157
RecQ4	tr|Q9VSE6|Q9VSE6_DROME	22.681	20.9216	0.0853578	22.8011	21.1554	21.5046	20.6336	NA	NA	24.6736	20.9142	NA	NA	21.7445	20.9834	1.75933
anon1A3	tr|O16040|O16040_DROME	24.3941	22.6461	NA	NA	NA	NA	NA	NA	NA	24.3941	22.6461	NA	NA	NA	NA	1.748
Jupiter	tr|Q9V9N4|Q9V9N4_DROME	21.9916	20.3017	0.0401555	22.3111	20.5144	21.6722	20.089	NA	NA	NA	NA	NA	NA	NA	NA	1.68993
CG3527	sp|Q9W4J5|NEP1_DROME	24.3826	22.7127	NA	NA	NA	NA	NA	NA	NA	24.3826	22.7127	NA	NA	NA	NA	1.66993
Tom70	tr|Q9VKC8|Q9VKC8_DROME	23.1319	21.4886	NA	NA	NA	NA	NA	23.1319	21.4886	NA	NA	NA	NA	NA	NA	1.64324
l(3)07882	tr|A0A126GUW2|A0A126GUW2_DROME	22.925	21.3216	0.019593	22.9541	21.1612	22.3411	21.0862	22.9298	20.4395	23.4752	22.5996	NA	NA	NA	NA	1.60342
CG16833	tr|M9NCT3|M9NCT3_DROME	22.7301	21.1621	NA	NA	NA	NA	NA	NA	NA	22.7301	21.1621	NA	NA	NA	NA	1.56793
ncd	tr|A0A0B4LI25|A0A0B4LI25_DROME	26.6674	25.1209	0.00325428	26.7829	25.0095	26.6197	25.0454	25.222	24.2198	25.8502	25.3903	28.4638	26.4539	27.0655	24.6063	1.54651
RpS18	P41094	22.8711	21.3254	0.0860262	NA	NA	NA	NA	NA	NA	NA	NA	23.301	21.9655	22.4411	20.6853	1.54568
ps	tr|A0A0B4KFY5|A0A0B4KFY5_DROME	22.1773	20.6394	NA	NA	NA	NA	NA	NA	NA	22.1773	20.6394	NA	NA	NA	NA	1.53795
Adk3	tr|Q9VGU6|Q9VGU6_DROME	22.478	20.941	NA	NA	NA	NA	NA	22.478	20.941	NA	NA	NA	NA	NA	NA	1.53697
CG1785	sp|Q9W3C2|GSCR2_DROME	25.7845	24.2575	0.469731	NA	NA	NA	NA	24.5059	24.3671	27.0632	24.1478	NA	NA	NA	NA	1.52708
Dlg5	tr|M9PD90|M9PD90_DROME	21.0181	19.4982	NA	NA	NA	NA	NA	NA	NA	21.0181	19.4982	NA	NA	NA	NA	1.51997
RpS8	tr|A0A0B4K6N1|A0A0B4K6N1_DROME	23.5813	22.0699	0.0770159	23.2594	22.3593	22.2748	21.7197	23.9484	22.4862	24.8426	21.7145	NA	NA	NA	NA	1.51138
cg	tr|A8DYD3|A8DYD3_DROME	21.7648	20.262	0.0535797	22.5089	20.1335	22.0634	19.7748	NA	NA	NA	NA	21.9151	21.0434	20.5719	20.0964	1.50282
ial	sp|Q9VKN7|AURKB_DROME	23.5411	22.0693	0.00803724	22.5249	21.5632	22.1933	21.911	22.8193	21.0291	25.3212	23.1968	24.8287	22.2452	23.5588	22.4706	1.47173
Dys	tr|A0A0B4KGH0|A0A0B4KGH0_DROME	20.979	19.525	NA	20.979	19.525	NA	NA	NA	NA	NA	NA	NA	NA	NA	NA	1.45392
Gem3	Q9V3C4	20.3485	18.8962	NA	NA	NA	NA	NA	NA	NA	NA	NA	NA	NA	20.3485	18.8962	1.45232
CG12909	tr|Q7K0D3|Q7K0D3_DROME	22.788	21.3395	0.0022285	22.518	19.9706	20.1531	19.1678	23.4529	22.5747	26.6859	25.0324	22.7198	21.2116	21.198	20.0802	1.44841
vir	sp|Q9W1R5|VIR_DROME	23.1595	21.7154	NA	NA	NA	NA	NA	NA	NA	23.1595	21.7154	NA	NA	NA	NA	1.44408
CG4806	tr|Q9W124|Q9W124_DROME	21.9901	20.5564	NA	NA	NA	NA	NA	NA	NA	21.9901	20.5564	NA	NA	NA	NA	1.43372
CG6316	tr|Q8SZY9|Q8SZY9_DROME	22.0131	20.5796	NA	NA	NA	NA	NA	NA	NA	22.0131	20.5796	NA	NA	NA	NA	1.4335
CG7987	tr|Q29R10|Q29R10_DROME	20.3111	18.8803	NA	20.3111	18.8803	NA	NA	NA	NA	NA	NA	NA	NA	NA	NA	1.43082
CG9143	tr|Q6NQY9|Q6NQY9_DROME	24.2354	22.819	0.0165709	24.351	22.0726	22.8042	21.5763	23.7529	22.5994	26.0333	25.0276	NA	NA	NA	NA	1.41639
CG2875	tr|Q9W4R2|Q9W4R2_DROME	20.3712	18.9664	NA	NA	NA	20.3712	18.9664	NA	NA	NA	NA	NA	NA	NA	NA	1.40484
Nsun5	tr|Q9VDZ4|Q9VDZ4_DROME	21.8251	20.4313	0.0513309	19.8361	18.3297	NA	NA	NA	NA	23.814	22.5328	NA	NA	NA	NA	1.39381
CG18259	tr|Q9VWQ6|Q9VWQ6_DROME	21.7352	20.3757	0.0913665	21.1809	20.1102	20.3789	19.5982	23.6457	21.4186	NA	NA	NA	NA	NA	NA	1.35951
Ns2	tr|Q7JXU4|Q7JXU4_DROME	23.5344	22.175	0.0381831	23.034	21.6581	22.1442	21.2667	NA	NA	25.4249	23.6003	NA	NA	NA	NA	1.35939
BEAF-32	tr|Q94513|Q94513_DROME	21.6434	20.2897	0.103298	22.0593	20.1099	22.0956	20.4042	NA	NA	NA	NA	NA	NA	20.7754	20.3549	1.35378
Galk	tr|Q95U34|Q95U34_DROME	19.6328	18.3026	NA	NA	NA	19.6328	18.3026	NA	NA	NA	NA	NA	NA	NA	NA	1.33016
Incenp	tr|Q7JRJ9|Q7JRJ9_DROME	23.9008	22.5802	0.00173756	23.6605	22.3052	23.5104	23.0793	22.8883	20.7996	23.5867	22.1088	25.4542	24.2182	24.3049	22.9703	1.3206
RpL3	sp|O16797|RL3_DROME	20.6842	19.3665	0.0849114	19.4445	17.95	NA	NA	NA	NA	21.9239	20.783	NA	NA	NA	NA	1.3177
mRpL19	sp|Q9VHN6|RM19_DROME	23.3999	22.0984	NA	NA	NA	NA	NA	NA	NA	23.3999	22.0984	NA	NA	NA	NA	1.30151
Sod3	Q0E9C3	22.8448	21.5474	NA	NA	NA	NA	NA	NA	NA	NA	NA	22.8448	21.5474	NA	NA	1.2974
LSm3	tr|Q8IMX8|Q8IMX8_DROME	19.3241	18.0297	NA	19.3241	18.0297	NA	NA	NA	NA	NA	NA	NA	NA	NA	NA	1.2944
Prp3	tr|Q9VW52|Q9VW52_DROME	19.2847	18.0083	NA	NA	NA	19.2847	18.0083	NA	NA	NA	NA	NA	NA	NA	NA	1.27641
CG2691	tr|X2JEW2|X2JEW2_DROME	23.3548	22.0818	0.0187167	24.3528	22.6431	23.2661	22.0383	NA	NA	25.2316	23.5938	NA	NA	20.5687	20.0521	1.27299
Ibf1	A0A0B4LGV6	22.2576	20.9878	NA	NA	NA	NA	NA	NA	NA	NA	NA	22.2576	20.9878	NA	NA	1.26975
Arp5	tr|A0A0B4KG83|A0A0B4KG83_DROME	19.6739	18.4062	NA	NA	NA	19.6739	18.4062	NA	NA	NA	NA	NA	NA	NA	NA	1.2677
B52	sp|P26686-3|SRR55_DROME	23.1206	21.8532	0.0355756	22.0803	20.7291	20.7094	19.7034	25.3678	22.5474	25.0641	23.4068	22.9798	21.6708	22.522	23.062	1.26732
CG9641	tr|Q8IPZ5|Q8IPZ5_DROME	19.0279	17.7787	NA	19.0279	17.7787	NA	NA	NA	NA	NA	NA	NA	NA	NA	NA	1.24915
cert	tr|Q9Y128|Q9Y128_DROME	21.636	20.3918	NA	NA	NA	NA	NA	NA	NA	21.636	20.3918	NA	NA	NA	NA	1.24416
Cdc5	tr|Q9W0R0|Q9W0R0_DROME	22.3878	21.1757	0.0373135	22.17	20.503	21.7004	20.8533	23.2929	22.1707	NA	NA	NA	NA	NA	NA	1.21212
Sbf	tr|Q960A9|Q960A9_DROME	21.2593	20.0518	0.440936	NA	NA	NA	NA	NA	NA	22.685	20.4756	NA	NA	19.8336	19.6281	1.20749
tum	tr|A1Z9I5|A1Z9I5_DROME	24.3963	23.1936	0.000310211	23.4055	22.0023	23.3229	22.6268	24.1209	23.1813	25.2954	24.1009	25.6611	24.2798	24.572	22.9703	1.20272
SdhB	sp|P21914|SDHB_DROME	21.4343	20.2369	NA	NA	NA	NA	NA	21.4343	20.2369	NA	NA	NA	NA	NA	NA	1.19736
RhoGDI	tr|Q9VW59|Q9VW59_DROME	22.4978	21.3033	NA	NA	NA	NA	NA	NA	NA	22.4978	21.3033	NA	NA	NA	NA	1.19448
Chd1	tr|M9PEB2|M9PEB2_DROME	21.6706	20.4776	NA	21.6706	20.4776	NA	NA	NA	NA	NA	NA	NA	NA	NA	NA	1.19292
Snp	tr|Q9W2A1|Q9W2A1_DROME	23.3508	22.1594	NA	NA	NA	NA	NA	NA	NA	23.3508	22.1594	NA	NA	NA	NA	1.19147
pav	tr|O62528|O62528_DROME	24.8629	23.676	0.000265226	24.0687	22.7267	24.1908	23.2588	25.4235	24.4426	24.8254	23.8516	25.8072	24.6743	24.8618	23.102	1.18693
Ns1	sp|Q8MT06|GNL3_DROME	23.3102	22.1363	0.0420863	22.665	20.7643	21.5692	20.6956	23.9919	23.6275	25.0149	23.4579	NA	NA	NA	NA	1.17393
Acf	tr|Q5BI37|Q5BI37_DROME	22.516	21.3612	0.191209	21.9365	21.2506	21.9098	21.3528	NA	NA	24.4862	20.4259	22.0451	21.5942	22.2026	22.1827	1.15478
CG8414	tr|V5LWT6|V5LWT6_DROME	21.5188	20.3684	NA	NA	NA	NA	NA	NA	NA	21.5188	20.3684	NA	NA	NA	NA	1.15042
und	tr|Q9VL89|Q9VL89_DROME	23.4741	22.3472	0.279338	NA	NA	NA	NA	23.2915	21.6358	23.6567	23.0586	NA	NA	NA	NA	1.12686
Vps29	tr|Q9VPX5|Q9VPX5_DROME	23.1068	21.9811	NA	NA	NA	NA	NA	23.1068	21.9811	NA	NA	NA	NA	NA	NA	1.12569
Rox8	tr|Q9VCE3|Q9VCE3_DROME	22.7267	21.6028	0.418719	18.7958	18.0555	NA	NA	24.8149	21.6012	24.5694	25.1517	NA	NA	NA	NA	1.12389
Orc6	sp|Q9Y1B2|ORC6_DROME	21.7729	20.6585	0.246776	NA	NA	20.7877	20.4595	21.1542	20.5893	24.3562	20.927	NA	NA	20.7935	20.6582	1.11441
CG14230	sp|Q9VWD4|Y4230_DROME	22.0647	20.9506	0.0864706	22.188	21.1269	21.6041	20.8398	NA	NA	NA	NA	23.0459	20.6944	21.4209	21.1413	1.11415
Marcal1	sp|Q9VMX6|SMAL1_DROME	21.6203	20.5109	NA	NA	NA	NA	NA	21.6203	20.5109	NA	NA	NA	NA	NA	NA	1.10939
Rs1	tr|Q7JQN4|Q7JQN4_DROME	24.9591	23.8542	0.359841	NA	NA	NA	NA	24.801	22.9953	25.1171	24.713	NA	NA	NA	NA	1.10487
Mat89Ba	sp|Q8IH00|NOL6_DROME	23.1582	22.0559	0.135197	22.8838	20.8767	21.7404	21.0753	NA	NA	24.8502	24.2158	NA	NA	NA	NA	1.10225
x16	tr|M9PC85|M9PC85_DROME	22.0841	20.9866	0.0544176	22.7749	20.7596	21.8229	20.4575	21.8271	20.7466	24.4422	23.0013	NA	NA	19.5535	19.968	1.09751
CG2247	tr|M9NED4|M9NED4_DROME	20.3714	19.2813	0.00496999	20.3825	19.139	19.9528	18.9249	NA	NA	NA	NA	NA	NA	20.779	19.78	1.09013
RhoGAPp190	tr|A0A0C5KMR0|A0A0C5KMR0_DROME	21.3184	20.2391	0.0867725	21.1735	19.3977	19.7356	19.8626	21.8994	20.6809	23.5467	21.1557	NA	NA	20.2368	20.0984	1.07936
Rm62	tr|E1JJ68|E1JJ68_DROME	26.3287	25.2572	0.00145248	25.7704	23.9644	24.9021	24.0151	27.6049	26.3457	28.4019	27.789	26.1054	25.1441	25.1874	24.2852	1.07143
Rcd1	tr|A1Z9L2|A1Z9L2_DROME	20.4736	19.4087	NA	20.4736	19.4087	NA	NA	NA	NA	NA	NA	NA	NA	NA	NA	1.06489
CG10333	tr|Q9VJ74|Q9VJ74_DROME	22.9696	21.9132	0.0337021	23.1149	21.1174	21.9785	20.9875	23.6169	22.1493	24.7958	23.9784	NA	NA	21.3419	21.3334	1.0564
Tif-IA	tr|Q9V9M6|Q9V9M6_DROME	18.8745	17.8209	NA	NA	NA	18.8745	17.8209	NA	NA	NA	NA	NA	NA	NA	NA	1.05358
Arf102F	tr|L0MNA8|L0MNA8_DROME	22.4503	21.3979	NA	NA	NA	NA	NA	22.4503	21.3979	NA	NA	NA	NA	NA	NA	1.05242
bif	O16125	21.0822	20.0381	NA	NA	NA	NA	NA	NA	NA	NA	NA	NA	NA	21.0822	20.0381	1.04414
snRNP-U1-70K	tr|M9PC89|M9PC89_DROME	21.6832	20.6548	0.124272	19.6653	18.4335	NA	NA	NA	NA	23.7012	22.8761	NA	NA	NA	NA	1.02843
CG7065	sp|Q7YZA2|Y7065_DROME	20.0136	18.9883	NA	20.0136	18.9883	NA	NA	NA	NA	NA	NA	NA	NA	NA	NA	1.02527
mh	tr|Q9VXU6|Q9VXU6_DROME	19.6424	18.6194	NA	19.6424	18.6194	NA	NA	NA	NA	NA	NA	NA	NA	NA	NA	1.02299
tex	tr|Q9VHT2|Q9VHT2_DROME	21.7608	20.7394	0.208423	20.821	20.231	20.6136	20.657	NA	NA	23.5337	19.8187	21.8882	21.4972	21.9474	21.4931	1.0214
Nost	Q7K115	21.5066	20.4869	0.0949065	NA	NA	NA	NA	NA	NA	NA	NA	21.6977	20.5249	21.3155	20.4489	1.01971
CG9346	Q9W2N6	19.0152	18.0163	NA	NA	NA	NA	NA	NA	NA	NA	NA	NA	NA	19.0152	18.0163	0.998911
Mtch	Q9V3Y4	19.5997	18.6179	NA	NA	NA	NA	NA	NA	NA	NA	NA	NA	NA	19.5997	18.6179	0.981757
lva	tr|X2JAF1|X2JAF1_DROME	22.607	21.626	0.188033	22.1914	21.6428	22.5548	22.4168	NA	NA	23.899	20.4742	21.9909	21.3672	22.3987	22.229	0.980958
U2af38	tr|M9PBM1|M9PBM1_DROME	21.6819	20.7096	0.117452	22.0374	20.3914	20.6079	19.9985	NA	NA	23.368	21.6141	NA	NA	20.7143	20.8342	0.972348
Orc1	sp|O16810|ORC1_DROME	22.019	21.0552	0.0249857	22.425	21.0256	21.1961	20.6507	NA	NA	23.2582	21.4344	21.6606	21.2591	21.5549	20.9062	0.963777
SC35	tr|Q9V3T8|Q9V3T8_DROME	20.8466	19.8876	0.085958	20.5238	18.9943	20.9665	20.127	NA	NA	21.0494	20.5415	NA	NA	NA	NA	0.958942
CG16940	tr|Q9W0T7|Q9W0T7_DROME	22.6317	21.6732	0.0363001	21.8838	20.8642	21.6142	21.4893	NA	NA	24.2614	22.3015	22.2051	21.0551	23.1941	22.656	0.958507
Rbcn-3A	tr|Q9W425|Q9W425_DROME	22.5972	21.6495	0.164383	21.3331	20.8608	21.729	21.3633	NA	NA	NA	NA	23.466	20.9678	23.8608	23.4063	0.947675
CG17454	tr|Q95RI7|Q95RI7_DROME	21.3853	20.4393	NA	NA	NA	NA	NA	NA	NA	21.3853	20.4393	NA	NA	NA	NA	0.945983
CG1516	Q6NKL9	19.7093	18.7643	NA	NA	NA	NA	NA	NA	NA	NA	NA	NA	NA	19.7093	18.7643	0.945067
CG11779	tr|Q9VDZ8|Q9VDZ8_DROME	22.8337	21.8901	0.121085	NA	NA	20.706	20.4616	24.2131	22.7567	23.582	22.4519	NA	NA	NA	NA	0.943636
CG12050	tr|Q9VIG1|Q9VIG1_DROME	21.8291	20.8895	0.197153	20.8031	20.0992	21.0031	20.7647	NA	NA	24.3688	21.7572	NA	NA	21.1413	20.9368	0.939595
RpS23	tr|A0A0B4LFD9|A0A0B4LFD9_DROME	22.0277	21.0907	0.117281	21.3814	20.3731	20.9047	20.6112	NA	NA	23.7969	22.2879	NA	NA	NA	NA	0.936943
DNApol-alpha50	sp|Q24317|PRI1_DROME	18.7542	17.8384	NA	NA	NA	18.7542	17.8384	NA	NA	NA	NA	NA	NA	NA	NA	0.915781
Ime4	sp|Q9VCE6|MTA70_DROME	22.2838	21.379	0.0565725	NA	NA	NA	NA	21.2232	20.2378	23.3444	22.5202	NA	NA	NA	NA	0.904731
CG2931	tr|Q9VND7|Q9VND7_DROME	21.087	20.1856	0.490622	NA	NA	NA	NA	22.8126	21.036	NA	NA	NA	NA	19.3614	19.3353	0.901424
stai	tr|Q9GQR5|Q9GQR5_DROME	25.0832	24.1827	0.0318834	25.2028	23.3444	23.6417	22.6977	26.2197	24.8893	26.5313	25.3059	25.1808	25.0127	23.7228	23.8463	0.900462
Cdk5	sp|P48609|CDK5_DROME	21.6002	20.7029	0.377534	NA	NA	20.5346	20.242	22.6659	21.1638	NA	NA	NA	NA	NA	NA	0.897324
Nop56	tr|Q95WY3|Q95WY3_DROME	23.2204	22.3272	0.0229757	21.335	20.9536	22.3163	21.7018	24.4201	22.2481	24.6847	23.8221	23.4456	22.4654	23.1203	22.7725	0.893119
CG12592	sp|Q9VGZ8|SLEL_DROME	21.0727	20.1837	0.265693	21.3815	20.0983	20.7639	20.2691	NA	NA	NA	NA	NA	NA	NA	NA	0.889006
CG5800	tr|Q9VX34|Q9VX34_DROME	21.4621	20.5797	0.271894	19.6943	19.2135	NA	NA	NA	NA	23.23	21.9459	NA	NA	NA	NA	0.882459
Mink	tr|Q9VC08|Q9VC08_DROME	22.6353	21.7534	0.0164141	23.2611	21.7566	21.9963	21.0421	23.6475	22.5169	22.4655	22.2581	NA	NA	21.8059	21.1934	0.881834
CG9302	tr|Q9VJZ1|Q9VJZ1_DROME	21.4175	20.5394	0.201315	18.9562	19.1076	21.081	21.0587	23.0572	22.1552	23.603	20.5528	NA	NA	20.39	19.8227	0.878061
Sucb	tr|Q9V470|Q9V470_DROME	23.7439	22.8699	NA	NA	NA	NA	NA	23.7439	22.8699	NA	NA	NA	NA	NA	NA	0.873969
fit	tr|Q9VD66|Q9VD66_DROME	21.5236	20.65	NA	21.5236	20.65	NA	NA	NA	NA	NA	NA	NA	NA	NA	NA	0.873624
RpL24-like	sp|Q9VGN9|RLP24_DROME	20.4804	19.6087	0.407155	20.868	19.3479	20.0927	19.8695	NA	NA	NA	NA	NA	NA	NA	NA	0.871687
RpS24	Q9W229	20.426	19.5557	NA	NA	NA	NA	NA	NA	NA	NA	NA	NA	NA	20.426	19.5557	0.870338
IntS11	tr|Q9VAH9|Q9VAH9_DROME	21.1259	20.2581	0.511291	NA	NA	20.0169	20.0482	NA	NA	22.235	20.468	NA	NA	NA	NA	0.867833
l(2)k09022	sp|Q9VM75|HEAT1_DROME	23.8201	22.9587	0.152397	23.0835	22.5673	23.1557	22.7287	NA	NA	23.7151	20.9149	24.6201	24.4528	24.5258	24.1299	0.86135
Hel89B	tr|Q9VF02|Q9VF02_DROME	20.3986	19.5382	0.265592	19.3354	19.0786	19.4692	19.1288	NA	NA	22.3912	20.4073	NA	NA	NA	NA	0.860406
mfas	Q9VGF0	19.8765	19.0189	NA	NA	NA	NA	NA	NA	NA	NA	NA	NA	NA	19.8765	19.0189	0.857552
Saf-B	tr|Q8IMV6|Q8IMV6_DROME	21.8861	21.032	0.0600071	23.1676	21.9483	21.3316	21.0512	23.0449	21.1444	22.7694	22.6871	NA	NA	19.1172	18.3288	0.854157
CG5608	tr|Q9VG59|Q9VG59_DROME	21.984	21.1306	0.37308	19.7337	19.7423	20.249	19.9816	NA	NA	25.2238	21.9318	NA	NA	22.7296	22.8667	0.853432
CG1737	tr|Q9VZ00|Q9VZ00_DROME	23.1612	22.3078	0.167888	22.9555	22.5329	22.8796	22.8397	NA	NA	22.6594	22.3205	24.5187	21.6699	22.7928	22.176	0.8534
CG16812	tr|Q9VK18|Q9VK18_DROME	20.503	19.6529	0.0314549	20.2829	19.1336	21.0342	20.4003	NA	NA	NA	NA	NA	NA	20.1918	19.4247	0.850108
lost	tr|Q9VN21|Q9VN21_DROME	28.7341	27.887	0.00290135	27.8554	26.5953	27.3494	26.7403	29.8714	28.5907	31.2564	30.2517	28.2857	27.8322	27.7862	27.3115	0.847116
XNP	tr|A0A0B4LHR3|A0A0B4LHR3_DROME	20.4319	19.5853	0.213488	19.9506	19.8893	19.4427	18.6511	NA	NA	21.9023	20.2156	NA	NA	NA	NA	0.846524
dop	tr|Q9VUQ9|Q9VUQ9_DROME	21.9469	21.1009	NA	NA	NA	NA	NA	NA	NA	21.9469	21.1009	NA	NA	NA	NA	0.845936
borr	sp|Q9VLD6|BOREA_DROME	22.5601	21.7217	0.0354532	21.5758	20.2078	21.8096	20.7325	NA	NA	NA	NA	23.9379	23.488	22.9172	22.4585	0.838441
Pak	tr|Q9VI13|Q9VI13_DROME	23.6355	22.7973	0.512439	NA	NA	NA	NA	23.6942	23.7276	23.5768	21.867	NA	NA	NA	NA	0.838185
timeout	tr|Q9NG27|Q9NG27_DROME	21.4195	20.5834	0.307839	20.1126	19.646	21.4093	21.4072	NA	NA	22.7365	20.6971	NA	NA	NA	NA	0.836045
CG11180	tr|Q8MSC9|Q8MSC9_DROME	20.7099	19.8749	NA	20.7099	19.8749	NA	NA	NA	NA	NA	NA	NA	NA	NA	NA	0.834919
SF2	tr|Q9V3W7|Q9V3W7_DROME	22.8557	22.0228	0.110367	21.9459	20.4076	21.5235	20.1293	23.3784	23.0448	24.5751	24.5095	NA	NA	NA	NA	0.832913
Arp8	Q9VX09	19.6602	18.8331	NA	NA	NA	NA	NA	NA	NA	NA	NA	NA	NA	19.6602	18.8331	0.827114
Rpt3	tr|Q9V405|Q9V405_DROME	22.6007	21.7754	0.321661	NA	NA	20.3522	20.1984	23.0443	22.6802	NA	NA	24.709	21.8132	22.2974	22.4099	0.825294
TFAM	tr|Q9VDL2|Q9VDL2_DROME	23.7217	22.8968	0.0311185	23.3454	21.5421	22.0755	21.2497	25.9512	24.6484	24.8408	23.9749	23.8956	23.786	22.2217	22.1799	0.824857
MBD-R2	tr|Q9VGA4|Q9VGA4_DROME	20.7036	19.8792	0.3212	21.0266	19.7469	20.3806	20.0114	NA	NA	NA	NA	NA	NA	NA	NA	0.824426
Sin3A	tr|A0A0B4LF82|A0A0B4LF82_DROME	22.2143	21.3963	0.0972281	21.3647	20.0125	21.2914	21.2859	NA	NA	23.7632	21.726	21.9235	21.5466	22.7285	22.4106	0.81798
kz	tr|X2JCE0|X2JCE0_DROME	21.5276	20.7118	0.153822	22.0161	20.0907	20.6209	20.2529	NA	NA	22.3777	22.4241	NA	NA	21.0957	20.0794	0.81583
CG9107	tr|Q9VMJ1|Q9VMJ1_DROME	20.8973	20.082	0.0973674	NA	NA	19.5629	18.8733	22.2317	21.2907	NA	NA	NA	NA	NA	NA	0.815317
CG34408	tr|B7Z138|B7Z138_DROME	21.64	20.8247	0.081769	20.4927	19.1926	NA	NA	NA	NA	NA	NA	22.6685	21.9996	21.7589	21.282	0.815283
Rbp1-like	tr|Q9VYD8|Q9VYD8_DROME	23.7665	22.9543	NA	NA	NA	NA	NA	NA	NA	23.7665	22.9543	NA	NA	NA	NA	0.812191
Rpn3	tr|M9PG62|M9PG62_DROME	23.523	22.7131	0.334456	21.8188	21.5726	23.4118	23.0709	23.4429	19.7427	NA	NA	23.9766	24.4806	24.9651	24.6986	0.809956
lds	tr|A0A0C5K8A0|A0A0C5K8A0_DROME	24.0534	23.2459	0.0520811	23.7973	23.0125	23.3122	22.9241	23.7462	21.4176	23.2666	22.6631	25.4493	24.83	24.7487	24.6281	0.807486
Prp19	tr|Q7KLW9|Q7KLW9_DROME	23.5285	22.7218	0.0189308	22.3872	20.9056	22.1063	21.9361	24.7478	23.2382	26.343	25.8219	22.6312	22.3104	22.9554	22.1186	0.806653
CG6937	tr|Q9VCY1|Q9VCY1_DROME	24.4099	23.6037	NA	NA	NA	NA	NA	NA	NA	24.4099	23.6037	NA	NA	NA	NA	0.806239
l(2)gl	tr|M9NCX1|M9NCX1_DROME	22.0816	21.2811	0.181949	NA	NA	21.0678	20.7517	23.5037	22.9145	23.327	21.1671	NA	NA	20.428	20.291	0.800541
ATPsynB	Q94516	21.6458	20.8464	NA	NA	NA	NA	NA	NA	NA	NA	NA	21.6458	20.8464	NA	NA	0.799429
CG4078	tr|M9PGH6|M9PGH6_DROME	18.4843	17.6865	NA	NA	NA	18.4843	17.6865	NA	NA	NA	NA	NA	NA	NA	NA	0.797807
CG7611	E1JHX5	21.4684	20.6785	NA	NA	NA	NA	NA	NA	NA	NA	NA	NA	NA	21.4684	20.6785	0.789934
RpS5a	tr|X2JKU5|X2JKU5_DROME	21.1396	20.3537	0.14615	NA	NA	19.7194	18.6549	NA	NA	NA	NA	22.9082	21.7269	20.7911	20.6794	0.785833
larp	tr|A0A0B4K7Y7|A0A0B4K7Y7_DROME	24.5258	23.7435	0.00909506	24.4399	23.2992	23.6502	23.2031	24.9803	23.5355	26.0174	25.6053	24.226	23.2771	23.8411	23.541	0.782272
Vha13	tr|A0A0B4LHE7|A0A0B4LHE7_DROME	22.3967	21.6163	0.27851	21.2815	20.9776	20.7386	21.4026	NA	NA	25.4594	23.8522	NA	NA	22.1073	20.2328	0.780386
CaBP1	tr|Q9V438|Q9V438_DROME	21.2595	20.4792	NA	NA	NA	NA	NA	21.2595	20.4792	NA	NA	NA	NA	NA	NA	0.780327
sle	sp|Q8INM3-2|SLE_DROME	24.7695	23.9934	0.00206995	24.2272	23.3104	23.5953	23.0406	24.3635	23.3814	26.6202	26.1127	25.8265	24.5696	23.9844	23.5456	0.77612
Tg	tr|Q8IPH0|Q8IPH0_DROME	24.4844	23.7111	NA	NA	NA	NA	NA	24.4844	23.7111	NA	NA	NA	NA	NA	NA	0.773294
Rme-8	tr|C7LAD8|C7LAD8_DROME	21.3515	20.5808	0.447073	NA	NA	18.2739	18.3576	NA	NA	23.6308	21.2179	NA	NA	22.1499	22.1668	0.770767
Prp8	tr|A1Z8U0|A1Z8U0_DROME	23.7346	22.9652	0.0089071	21.9183	21.112	21.857	21.5019	23.8614	22.9329	26.3815	24.8062	23.6736	23.1256	24.7158	24.3126	0.769403
CG2469	tr|Q7K0X3|Q7K0X3_DROME	22.2058	21.4386	0.0936387	21.357	20.7728	21.2529	20.7116	NA	NA	24.1702	22.4804	NA	NA	22.043	21.7896	0.76716
Nop17l	sp|Q0E9G3|KTU_DROME	23.0416	22.276	0.064713	22.4555	20.9934	21.4928	20.9204	24.0743	22.9404	26.1418	25.1818	NA	NA	21.0435	21.3439	0.765579
Dgp-1	tr|Q9U9K4|Q9U9K4_DROME	19.3297	18.571	NA	19.3297	18.571	NA	NA	NA	NA	NA	NA	NA	NA	NA	NA	0.758674
TfIIFalpha	sp|Q05913|T2FA_DROME	21.6541	20.8965	0.67027	21.4385	19.3514	NA	NA	NA	NA	21.8696	22.4415	NA	NA	NA	NA	0.757606
mip120	tr|H1UUG6|H1UUG6_DROME	21.8236	21.0668	0.326827	NA	NA	19.7907	19.8846	NA	NA	NA	NA	23.4459	21.561	22.234	21.7547	0.756774
RpL10	tr|M9PIM0|M9PIM0_DROME	19.5932	18.8381	NA	19.5932	18.8381	NA	NA	NA	NA	NA	NA	NA	NA	NA	NA	0.755101
CG2972	tr|Q9W2Y4|Q9W2Y4_DROME	21.7667	21.0164	0.0444208	20.8261	19.9535	20.5726	20.1636	23.5912	22.963	23.1962	21.5201	NA	NA	20.6475	20.4817	0.750309
nonA	sp|Q04047-2|NONA_DROME	23.6821	22.9376	0.0148983	21.9728	20.5802	21.1877	20.9868	24.7992	23.7576	25.3289	24.8309	24.7735	23.6713	24.0306	23.7986	0.744572
Ak6	sp|Q7JYV7|KAD6_DROME	20.9788	20.2348	0.455585	NA	NA	NA	NA	NA	NA	21.1222	19.7314	NA	NA	20.8355	20.7383	0.744011
mRpL39	tr|G2J631|G2J631_DROME	20.9186	20.1749	0.185307	19.511	18.505	19.3184	19.3131	NA	NA	23.9264	22.7067	NA	NA	NA	NA	0.743679
Rpt2	tr|A0A0B4LIJ0|A0A0B4LIJ0_DROME	23.0129	22.2722	0.105016	20.5291	20.0789	22.0683	21.6636	24.2631	22.1113	NA	NA	23.8341	23.585	24.3697	23.9221	0.740695
mRpS9	tr|Q8SXF0|Q8SXF0_DROME	20.4443	19.7075	0.0831759	20.7752	19.9416	20.1134	19.4734	NA	NA	NA	NA	NA	NA	NA	NA	0.736784
ast	sp|Q9VPW1|ASTE_DROME	21.0761	20.3414	0.00433006	20.7485	20.0188	21.4037	20.6641	NA	NA	NA	NA	NA	NA	NA	NA	0.734692
CG3224	sp|Q9W3Y0|ZN593_DROME	21.0496	20.3182	0.520565	20.523	19.0112	NA	NA	NA	NA	21.5763	21.6252	NA	NA	NA	NA	0.731472
Nnp-1	sp|Q9VJZ7|RRP1L_DROME	21.681	20.9502	0.0767294	22.2751	21.6876	21.9995	21.6906	NA	NA	21.9697	20.431	NA	NA	20.4799	19.9916	0.730837
Chro	tr|Q8T9D1|Q8T9D1_DROME	24.0226	23.2917	0.0112554	23.041	22.5974	23.7397	23.5445	23.4338	22.0583	23.2358	22.841	25.9452	24.8674	24.7397	23.8418	0.730808
His1:CG33801	tr|Q4ABE3|Q4ABE3_DROME	19.8172	19.0917	NA	19.8172	19.0917	NA	NA	NA	NA	NA	NA	NA	NA	NA	NA	0.725517
CG10628	sp|Q9I7M2|GTPBA_DROME	21.4151	20.6948	0.0933319	19.9714	19.3349	NA	NA	NA	NA	23.6067	22.0402	21.7539	21.273	20.3284	20.1313	0.720253
Larp7	tr|Q9W362|Q9W362_DROME	21.8569	21.1369	0.207564	20.5978	19.9333	NA	NA	23.7145	22.2895	NA	NA	NA	NA	21.2586	21.1878	0.720099
RpS6	tr|A8E700|A8E700_DROME	21.1713	20.4565	0.219689	21.6993	20.7275	20.6434	20.1856	NA	NA	NA	NA	NA	NA	NA	NA	0.714811
CG6028	tr|Q95SI7|Q95SI7_DROME	23.6079	22.8948	NA	NA	NA	NA	NA	NA	NA	23.6079	22.8948	NA	NA	NA	NA	0.713165
SoYb	Q9VL52	20.1353	19.4252	NA	NA	NA	NA	NA	NA	NA	NA	NA	NA	NA	20.1353	19.4252	0.710097
Ns3	tr|X2JA43|X2JA43_DROME	24.269	23.5623	0.00255429	23.7125	23.0739	23.9607	23.6688	24.9845	23.7454	25.6129	24.8276	23.9507	23.3681	23.3928	22.6898	0.706741
CG13277	tr|B1PFS2|B1PFS2_DROME	23.0043	22.3036	NA	NA	NA	NA	NA	NA	NA	23.0043	22.3036	NA	NA	NA	NA	0.70068
CG6388	sp|Q9VK89|TRM1_DROME	21.0974	20.3994	NA	NA	NA	NA	NA	NA	NA	21.0974	20.3994	NA	NA	NA	NA	0.698014
CG9246	sp|Q9VIF0|NOC2L_DROME	22.4519	21.755	0.096222	22.3288	21.7632	22.3899	21.9041	21.6476	22.2042	26.0986	24.1447	21.702	20.5093	20.5446	20.0044	0.696929
CG13638	Q8MSB1	21.6176	20.9222	NA	NA	NA	NA	NA	NA	NA	NA	NA	NA	NA	21.6176	20.9222	0.695483
CG2025	tr|Q9VYT3|Q9VYT3_DROME	22.1151	21.4271	0.343347	19.2575	19.6821	20.4628	20.4088	24.015	23.2728	24.7252	22.3446	NA	NA	NA	NA	0.688033
Mat1	Q8SX08	19.4801	18.7933	NA	NA	NA	NA	NA	NA	NA	NA	NA	NA	NA	19.4801	18.7933	0.686798
Prp31	tr|Q9VUM1|Q9VUM1_DROME	21.8678	21.181	0.0276665	21.35	20.2528	21.1398	20.9272	NA	NA	22.2309	21.0045	22.2724	21.937	22.346	21.7838	0.686765
CG9577	tr|Q9W5W8|Q9W5W8_DROME	24.3565	23.6738	NA	NA	NA	NA	NA	NA	NA	24.3565	23.6738	NA	NA	NA	NA	0.6827
Tailor	tr|Q9VI58|Q9VI58_DROME	23.5442	22.8638	0.173417	22.5733	22.391	22.9172	22.8589	NA	NA	24.3662	22.0845	23.5984	23.343	24.2657	23.6416	0.680355
Iml1	Q8SY36	20.7344	20.0584	0.228703	NA	NA	NA	NA	NA	NA	NA	NA	21.3659	20.9437	20.103	19.1731	0.676035
MED1	H8F4P0	21.0515	20.3762	NA	NA	NA	NA	NA	NA	NA	NA	NA	NA	NA	21.0515	20.3762	0.675287
CG7338	sp|Q9VP47|TSR1_DROME	21.8067	21.1318	0.0601884	22.148	20.4807	20.3782	19.7625	22.4155	22.2045	24.1284	23.5547	NA	NA	19.9631	19.6567	0.674812
mtd	tr|A4V2F2|A4V2F2_DROME	22.855	22.1803	0.0555303	22.8341	21.6385	22.3551	22.0258	24.5268	23.0066	22.0679	21.8949	22.9521	21.9368	22.3942	22.5793	0.674728
mrj	A8WHG9	21.1468	20.4746	NA	NA	NA	NA	NA	NA	NA	NA	NA	NA	NA	21.1468	20.4746	0.672243
Bruce	tr|A0A0B4KH36|A0A0B4KH36_DROME	22.1367	21.47	0.038722	19.8651	19.1826	20.8659	19.6782	NA	NA	NA	NA	23.3727	23.0549	24.4432	23.9645	0.66667
Xpd	tr|Q6TY79|Q6TY79_DROME	18.3504	17.6854	NA	NA	NA	18.3504	17.6854	NA	NA	NA	NA	NA	NA	NA	NA	0.664905
kri	tr|Q9VRQ1|Q9VRQ1_DROME	22.3001	21.6367	NA	NA	NA	NA	NA	22.3001	21.6367	NA	NA	NA	NA	NA	NA	0.663424
CG17219	tr|Q9VQK8|Q9VQK8_DROME	22.5147	21.8537	NA	NA	NA	NA	NA	22.5147	21.8537	NA	NA	NA	NA	NA	NA	0.661074
aPKC	sp|A1Z9X0|APKC_DROME	20.0763	19.4158	0.0288526	20.222	19.3489	19.3464	18.7175	NA	NA	NA	NA	NA	NA	20.6605	20.181	0.660494
CG1515	tr|F6J1F7|F6J1F7_DROME	21.0985	20.444	0.498731	NA	NA	NA	NA	21.1899	19.8835	NA	NA	21.0071	21.0045	NA	NA	0.654498
Arpc2	tr|X2JAI2|X2JAI2_DROME	23.2686	22.6203	NA	NA	NA	NA	NA	23.2686	22.6203	NA	NA	NA	NA	NA	NA	0.648235
flfl	sp|Q9VFS5-2|PP4R3_DROME	21.6233	20.9753	0.244295	20.3961	20.3792	21.4153	21.3205	21.6336	21.1037	23.0481	21.0979	NA	NA	NA	NA	0.647936
CG42724	tr|A0A0B4KFB8|A0A0B4KFB8_DROME	21.5507	20.9082	0.161705	21.9456	20.7292	20.2903	19.8127	NA	NA	22.4162	22.1827	NA	NA	NA	NA	0.642525
CG6664	tr|Q9VVC8|Q9VVC8_DROME	20.2957	19.6533	NA	20.2957	19.6533	NA	NA	NA	NA	NA	NA	NA	NA	NA	NA	0.642358
Dbp73D	sp|P26802|DDX51_DROME	21.6752	21.0341	0.0475638	21.5083	20.6559	21.3112	21.212	NA	NA	NA	NA	22.2903	21.2908	21.5911	20.9779	0.641108
ttk	tr|A0A0B4JD39|A0A0B4JD39_DROME	19.7103	19.0728	NA	19.7103	19.0728	NA	NA	NA	NA	NA	NA	NA	NA	NA	NA	0.637583
CG32626	Q6NP70	21.0786	20.4416	NA	NA	NA	NA	NA	NA	NA	NA	NA	NA	NA	21.0786	20.4416	0.636996
CG3542	tr|Q9VQK5|Q9VQK5_DROME	20.2457	19.6091	0.0998609	20.0391	19.1399	19.9003	19.696	NA	NA	20.7977	19.9913	NA	NA	NA	NA	0.636612
caz	sp|Q27294|CAZ_DROME	20.9965	20.3616	NA	NA	NA	NA	NA	NA	NA	20.9965	20.3616	NA	NA	NA	NA	0.634812
RpS19a	tr|E2QD65|E2QD65_DROME	21.2975	20.663	0.0352646	20.2166	19.4297	21.0548	20.8741	NA	NA	NA	NA	22.8211	21.8281	21.0976	20.52	0.634528
Mi-2	tr|M9PIA6|M9PIA6_DROME	23.6827	23.0528	0.0280259	23.3652	22.9834	22.916	22.6373	24.6427	23.42	25.6326	25.4257	22.9199	21.5945	22.6199	22.2556	0.629966
nito	tr|Q7KMJ6|Q7KMJ6_DROME	23.826	23.1961	0.0742296	23.7726	22.3127	23.1748	22.339	25.0741	23.986	24.7663	24.8042	23.9113	23.1373	22.2568	22.5974	0.629881
RpL11	tr|A0A0B4LGZ5|A0A0B4LGZ5_DROME	21.4008	20.7709	0.0590509	21.0555	20.397	20.6292	20.2901	22.5176	21.6256	NA	NA	NA	NA	NA	NA	0.629862
eIF-2gamma	tr|A0A0B4KGP8|A0A0B4KGP8_DROME	24.8129	24.184	0.194601	NA	NA	22.2937	21.6211	26.5254	25.3528	25.6195	25.578	NA	NA	NA	NA	0.628891
Bx42	tr|M9PGQ6|M9PGQ6_DROME	20.3775	19.7494	0.112568	20.2611	18.8489	19.4841	19.1624	NA	NA	21.585	21.4546	NA	NA	20.1799	19.5316	0.628154
CG8368	tr|Q9VRX7|Q9VRX7_DROME	23.3136	22.688	0.0171041	23.1366	22.1958	22.4897	22.3055	23.8007	22.759	24.8443	23.7725	22.8018	22.6323	22.8084	22.4631	0.625552
Mondo	tr|Q8INT6|Q8INT6_DROME	19.9528	19.3278	NA	19.9528	19.3278	NA	NA	NA	NA	NA	NA	NA	NA	NA	NA	0.624948
UQCR-C1	tr|Q9VFF0|Q9VFF0_DROME	22.6331	22.0101	0.14854	NA	NA	NA	NA	22.1658	21.6908	NA	NA	23.1005	22.3294	NA	NA	0.623017
bys	sp|P51406|BYS_DROME	19.8513	19.2316	NA	NA	NA	19.8513	19.2316	NA	NA	NA	NA	NA	NA	NA	NA	0.619719
MCTS1	sp|Q9W445|MCTS1_DROME	22.6915	22.0741	0.40606	20.8685	21.0623	21.1186	21.2132	23.5352	23.2952	25.2438	22.7257	NA	NA	NA	NA	0.617427
Ranbp11	tr|Q7K0Q2|Q7K0Q2_DROME	23.0018	22.3857	0.208497	20.9644	20.6202	22.2897	21.95	NA	NA	24.6504	22.407	23.5816	23.4785	23.5226	23.473	0.616017
CG8507	tr|Q9VH64|Q9VH64_DROME	22.7504	22.1357	0.00783931	22.275	21.4733	20.593	19.8603	24.1135	23.5602	24.0201	23.6488	NA	NA	NA	NA	0.61474
Asun	Q9VEX5	20.2556	19.6426	NA	NA	NA	NA	NA	NA	NA	NA	NA	NA	NA	20.2556	19.6426	0.61302
mRpL2	tr|Q9VTF8|Q9VTF8_DROME	20.5412	19.9292	0.247488	20.1165	19.6271	20.008	19.982	NA	NA	NA	NA	NA	NA	21.4992	20.1785	0.61203
CG1635	tr|Q95TK5|Q95TK5_DROME	21.563	20.9533	0.312238	NA	NA	NA	NA	22.075	21.1397	NA	NA	NA	NA	21.051	20.7668	0.609731
Lrpprc2	tr|Q5BIM0|Q5BIM0_DROME	23.7012	23.0935	0.235439	22.8184	22.5706	23.1613	22.7395	NA	NA	25.2372	22.9135	23.866	23.8265	23.4229	23.4174	0.607682
exu	tr|E1JGN9|E1JGN9_DROME	24.1277	23.5206	0.142225	22.7809	21.8202	22.6277	22.1643	25.7187	25.4441	27.0804	24.9936	23.4265	23.8737	23.1319	22.8277	0.607069
CG17202	sp|Q9VG76|MYCBP_DROME	21.2574	20.653	0.463389	20.9873	20.4623	20.19	20.0833	22.7371	20.1387	21.1153	21.9278	NA	NA	NA	NA	0.604402
SmD2	sp|Q9VI10|SMD2_DROME	22.5594	21.9576	0.0205045	21.495	20.8493	19.9536	19.6995	24.4539	23.549	24.335	23.7326	NA	NA	NA	NA	0.601795
CG33090	X2JAF7	19.2738	18.6722	NA	NA	NA	NA	NA	NA	NA	NA	NA	NA	NA	19.2738	18.6722	0.601628
Rpb5	Q7JZF5	21.3534	20.7528	NA	NA	NA	NA	NA	NA	NA	NA	NA	NA	NA	21.3534	20.7528	0.600582
CG11427	tr|A9YIA0|A9YIA0_DROME	19.5665	18.9673	NA	NA	NA	19.5665	18.9673	NA	NA	NA	NA	NA	NA	NA	NA	0.599201
CG6089	tr|Q9VKM7|Q9VKM7_DROME	24.9006	24.3036	NA	NA	NA	NA	NA	24.9006	24.3036	NA	NA	NA	NA	NA	NA	0.596966
pins	tr|Q9VB22|Q9VB22_DROME	23.1636	22.5675	0.711847	NA	NA	NA	NA	22.4063	20.5844	23.921	24.5507	NA	NA	NA	NA	0.596127
RpL4	sp|P09180|RL4_DROME	20.8295	20.2337	0.560146	19.4595	19.5843	NA	NA	22.1996	20.8832	NA	NA	NA	NA	NA	NA	0.595829
RpS16	tr|A0A0B4LG52|A0A0B4LG52_DROME	21.6245	21.0315	0.0338961	21.1468	20.5403	21.0757	20.9813	NA	NA	21.8268	20.5732	22.4557	21.9523	21.6176	21.1104	0.593016
mahj	tr|A0A0B4K8A5|A0A0B4K8A5_DROME	23.7205	23.128	0.0254013	22.1863	21.5359	22.9691	22.4207	NA	NA	25.2845	24.1935	24.1427	24.1189	24.02	23.3711	0.592531
CG12413	tr|Q9VAV2|Q9VAV2_DROME	23.7885	23.2007	0.0612052	NA	NA	NA	NA	23.7616	23.1171	23.8153	23.2842	NA	NA	NA	NA	0.587786
Tfb1	tr|A0A0B4K726|A0A0B4K726_DROME	21.6507	21.0667	0.428168	NA	NA	19.647	19.9773	NA	NA	22.9836	21.2896	NA	NA	22.3217	21.9332	0.584058
CG3436	tr|Q9VPL0|Q9VPL0_DROME	20.0998	19.5177	0.341841	19.825	18.8964	NA	NA	NA	NA	NA	NA	NA	NA	20.3745	20.139	0.582114
CG3626	Q9W4K8	20.3484	19.7686	NA	NA	NA	NA	NA	NA	NA	NA	NA	NA	NA	20.3484	19.7686	0.579817
CG7878	tr|Q7K4L8|Q7K4L8_DROME	23.3943	22.8183	0.0853334	21.4678	20.786	21.3546	20.7635	23.852	23.8854	26.9028	25.8385	NA	NA	NA	NA	0.575935
CG13185	tr|A8DYB0|A8DYB0_DROME	23.7411	23.166	0.128504	23.3707	23.2042	23.9119	23.7341	21.8361	21.2936	22.7641	20.6382	25.1585	24.8586	25.4052	25.2671	0.575103
4EHP	tr|Q8T3K5|Q8T3K5_DROME	22.4768	21.9034	0.590801	NA	NA	NA	NA	NA	NA	24.1749	22.8358	NA	NA	20.7788	20.9711	0.57338
epsilonCOP	tr|Q9Y0Y5|Q9Y0Y5_DROME	22.8887	22.3157	0.078478	21.1355	21.1276	20.8957	20.5065	24.2382	22.8912	23.0907	21.7141	23.6771	23.7205	24.2949	23.9346	0.572934
CG4611	tr|Q9VRJ7|Q9VRJ7_DROME	22.7608	22.189	0.147754	22.8172	21.455	21.808	21.192	24.4791	24.9984	25.13	24.1237	NA	NA	19.5695	19.1761	0.571739
scny	sp|Q9VRP5|UBP36_DROME	22.2376	21.6664	0.128384	21.8895	21.0289	21.0716	21.3219	NA	NA	NA	NA	22.7583	21.9064	23.2309	22.4083	0.571189
Cct1	tr|Q7K4C7|Q7K4C7_DROME	21.7664	21.1982	0.251303	20.4485	19.7535	NA	NA	21.8764	20.7374	23.2877	22.2493	NA	NA	21.453	22.0528	0.568158
CG14215	tr|X2JG50|X2JG50_DROME	21.2049	20.637	0.0904273	20.8099	19.6737	20.7368	19.9886	NA	NA	NA	NA	21.6475	21.434	21.6253	21.4519	0.567845
Nf1	A0A0B4KHX4	20.3389	19.7716	NA	NA	NA	NA	NA	NA	NA	NA	NA	NA	NA	20.3389	19.7716	0.567242
CG3356	tr|Q9W196|Q9W196_DROME	21.8694	21.3026	0.046171	21.1078	20.5988	21.0278	20.6772	22.3103	22.3391	23.8899	22.8367	NA	NA	21.0115	20.061	0.566867
mip130	tr|O46093|O46093_DROME	20.7194	20.1533	0.042722	20.0744	19.4675	19.6909	19.608	NA	NA	NA	NA	21.6568	20.8445	21.4555	20.6932	0.566089
CG11486	tr|Q9I7T8|Q9I7T8_DROME	19.6956	19.1309	NA	19.6956	19.1309	NA	NA	NA	NA	NA	NA	NA	NA	NA	NA	0.564666
egg	Q32KD2	19.9369	19.3726	NA	NA	NA	NA	NA	NA	NA	NA	NA	NA	NA	19.9369	19.3726	0.564248
Elp3	sp|Q9VQZ6|ELP3_DROME	21.8926	21.3338	0.0249337	20.1853	19.4493	20.6167	20.6635	21.3928	20.7635	NA	NA	23.667	22.7824	23.601	23.0102	0.558794
E(bx)	tr|M9PE12|M9PE12_DROME	21.7703	21.2129	0.11678	21.2568	20.8468	21.1612	21.0601	NA	NA	23.1789	21.8903	NA	NA	21.4841	21.0542	0.557393
RpS10b	tr|M9NEQ9|M9NEQ9_DROME	21.073	20.5229	0.127995	20.8302	19.7912	20.7747	20.8857	NA	NA	NA	NA	21.9497	21.0473	20.7372	20.3674	0.550077
GIP	sp|P04146-2|COPIA_DROME	19.4613	18.9153	NA	NA	NA	19.4613	18.9153	NA	NA	NA	NA	NA	NA	NA	NA	0.54597
IntS3	sp|Q7PLS8|INT3_DROME	23.1537	22.608	0.126591	21.7054	21.5464	22.0214	21.6915	NA	NA	25.1478	23.4741	23.9907	23.7352	22.9035	22.5929	0.545726
psq	tr|A0A126GUM1|A0A126GUM1_DROME	22.0382	21.4954	0.085039	21.056	19.7448	20.3505	20.0471	22.0977	21.7789	25.9682	26.022	21.3323	19.9999	21.4244	21.3796	0.542793
CG42232	tr|B7Z0I8|B7Z0I8_DROME	21.4438	20.9027	NA	21.4438	20.9027	NA	NA	NA	NA	NA	NA	NA	NA	NA	NA	0.541129
ecd	sp|Q9W032|ECD_DROME	20.4582	19.9175	0.165277	19.6801	18.6678	20.0192	19.5596	NA	NA	NA	NA	NA	NA	21.6752	21.5251	0.540632
ldlCp	sp|Q9VF78|COG2_DROME	19.4625	18.9231	NA	NA	NA	19.4625	18.9231	NA	NA	NA	NA	NA	NA	NA	NA	0.539429
CG9853	tr|A0A0B4LGQ8|A0A0B4LGQ8_DROME	21.9085	21.3692	0.231489	20.1067	20.2147	20.4441	20.4064	21.7534	21.4622	23.9106	21.4194	22.7573	22.5686	22.4785	22.1437	0.539294
Bsg	Q8IPG9	21.2253	20.6918	NA	NA	NA	NA	NA	NA	NA	NA	NA	21.2253	20.6918	NA	NA	0.53346
RpS3A	sp|P55830|RS3A_DROME	25.3055	24.777	0.0562282	23.9077	23.4408	24.2756	24.0066	25.9977	24.5315	26.2902	25.5511	27.7728	27.7839	23.5889	23.348	0.528526
RpI1	sp|P91875|RPA1_DROME	23.7946	23.2668	0.0513773	22.3569	21.8768	22.4878	22.1032	NA	NA	25.2125	23.9515	24.4948	24.1169	24.4212	24.2858	0.527799
GAPcenA	tr|Q9VSI2|Q9VSI2_DROME	19.1565	18.6289	NA	NA	NA	19.1565	18.6289	NA	NA	NA	NA	NA	NA	NA	NA	0.527558
CG32104	tr|Q9VTX1|Q9VTX1_DROME	18.3555	17.8313	NA	NA	NA	18.3555	17.8313	NA	NA	NA	NA	NA	NA	NA	NA	0.524148
pyd	tr|Q9VHK1|Q9VHK1_DROME	21.1921	20.6686	0.289471	21.6356	20.4427	20.3216	20.3916	NA	NA	NA	NA	NA	NA	21.6189	21.1715	0.523448
CkIalpha	tr|E1JJI5|E1JJI5_DROME	23.8694	23.3464	0.0325841	23.1634	22.4779	23.1461	22.8505	24.2997	23.0215	24.7335	24.3607	24.1774	23.6623	23.6959	23.7056	0.522937
CG9018	tr|Q9W039|Q9W039_DROME	19.5297	19.0082	NA	NA	NA	19.5297	19.0082	NA	NA	NA	NA	NA	NA	NA	NA	0.521485
eIF3-S5-1	sp|Q9VN50|EI3F1_DROME	25.6628	25.1443	0.00964443	23.7165	23.0863	24.0773	23.8615	27.1347	26.5009	26.8886	25.8526	26.1771	25.8324	25.9829	25.7323	0.51851
CG5728	tr|Q9VC94|Q9VC94_DROME	25.0785	24.56	0.270617	23.1775	23.2799	23.7564	23.8768	26.5918	26.7928	26.4995	26.3328	25.9788	23.5506	24.4668	23.5273	0.518415
CG17514	tr|Q7PLL6|Q7PLL6_DROME	27.3607	26.847	0.08025	26.6141	26.1295	26.9239	26.5614	25.2744	23.7248	28.6829	28.0058	28.6542	28.7226	28.0148	27.9379	0.513711
CG5642	sp|Q9VTU4|EIF3L_DROME	25.9987	25.4865	0.055516	24.5758	24.1582	24.6378	24.5454	27.1729	25.7177	26.1486	25.7475	26.8535	26.7622	26.6033	25.9878	0.512168
Rpt1	tr|Q7KMQ0|Q7KMQ0_DROME	21.1958	20.6841	0.0636622	NA	NA	19.3452	19.0718	21.5663	20.7582	NA	NA	22.1844	21.3602	21.6872	21.546	0.511718
ball	tr|A4V3G8|A4V3G8_DROME	22.7002	22.191	0.267124	22.0206	22.4774	22.391	22.6331	22.9895	21.817	22.7774	23.2541	23.6384	22.0906	22.3844	20.8736	0.509255
CG31935	sp|Q9VQ26|RB3GP_DROME	18.3161	17.8073	NA	NA	NA	18.3161	17.8073	NA	NA	NA	NA	NA	NA	NA	NA	0.508806
Sec16	tr|X2JEY9|X2JEY9_DROME	22.5061	21.9978	0.307035	22.5589	21.4424	21.1716	20.9107	24.0024	22.1923	23.7453	24.4344	NA	NA	21.0525	21.0094	0.508291
4E-T	tr|L0MLQ9|L0MLQ9_DROME	21.2009	20.6927	0.0779747	19.8518	19.5502	20.0207	19.5996	NA	NA	23.7302	22.9283	NA	NA	NA	NA	0.508192
CG12321	tr|Q9VEC2|Q9VEC2_DROME	21.9163	21.4086	NA	NA	NA	NA	NA	21.9163	21.4086	NA	NA	NA	NA	NA	NA	0.507768
CG42245	tr|Q3KN57|Q3KN57_DROME	21.9363	21.4286	0.279075	21.2852	20.7126	21.4842	20.4126	22.5059	20.9665	22.467	23.3035	NA	NA	21.939	21.7476	0.50772
qkr58E-3	tr|O44434|O44434_DROME	20.65	20.1444	0.646048	NA	NA	19.1012	19.4093	NA	NA	22.1988	20.8796	NA	NA	NA	NA	0.505581
La	tr|Q8T8V5|Q8T8V5_DROME	22.7876	22.2823	0.421481	18.7112	19.4194	19.9601	20.0551	26.3109	25.0902	26.1683	24.5646	NA	NA	NA	NA	0.505292
SMC3	Q9VXE9	21.9201	21.4154	NA	NA	NA	NA	NA	NA	NA	NA	NA	NA	NA	21.9201	21.4154	0.504641
CG6488	sp|Q9VKH0|COG8_DROME	20.0875	19.584	0.0273913	19.2497	18.5878	20.4027	20.0321	NA	NA	NA	NA	NA	NA	20.61	20.1321	0.503485
Fib	tr|E4NKN3|E4NKN3_DROME	26.5766	26.0733	0.0431791	24.684	24.5891	24.6468	24.2008	28.0058	27.2056	28.4974	28.5808	27.2435	26.0792	26.3817	25.7843	0.503253
CG1575	tr|Q9W3K4|Q9W3K4_DROME	18.1953	17.6923	NA	18.1953	17.6923	NA	NA	NA	NA	NA	NA	NA	NA	NA	NA	0.502981
CG10306	sp|Q9W2D9|EIF3K_DROME	25.7702	25.2682	0.0096195	23.9976	23.3872	24.4188	24.2314	27.0365	26.1159	26.6699	25.9406	26.2502	25.8643	26.2482	26.07	0.501971
par-1	tr|E1JGM9|E1JGM9_DROME	20.757	20.2558	0.117596	20.5545	19.9596	20.9596	20.552	NA	NA	NA	NA	NA	NA	NA	NA	0.501266
Cp190	sp|Q24478|CP190_DROME	22.3494	21.8482	0.0936981	21.5279	20.4673	21.9474	21.6051	23.1239	22.4638	23.7248	24.3382	22.1481	21.4223	21.6243	20.7921	0.501263
CG4612	tr|Q9W158|Q9W158_DROME	22.2322	21.7313	0.338385	20.9917	19.75	20.632	20.3074	24.6426	22.8035	24.3045	24.5636	NA	NA	20.5904	21.2318	0.500982
Madm	tr|A0A126GUQ5|A0A126GUQ5_DROME	19.3623	18.8624	NA	NA	NA	19.3623	18.8624	NA	NA	NA	NA	NA	NA	NA	NA	0.499854
mars	tr|E1JH57|E1JH57_DROME	20.1461	19.6473	NA	20.1461	19.6473	NA	NA	NA	NA	NA	NA	NA	NA	NA	NA	0.498798
mrn	Q9VUR1	20.2206	19.7227	NA	NA	NA	NA	NA	NA	NA	NA	NA	NA	NA	20.2206	19.7227	0.497919
Hlc	tr|Q9VRI0|Q9VRI0_DROME	21.5622	21.0645	0.0496566	21.5584	21.1536	21.5176	21.2164	NA	NA	21.6413	20.6805	NA	NA	21.5316	21.2075	0.49773
Ankle2	tr|X2JCC5|X2JCC5_DROME	23.8706	23.376	0.126595	22.6488	22.2466	22.9599	22.8785	24.6379	22.9542	24.7096	23.9286	24.1175	23.959	24.1501	24.289	0.494663
L	Q7JXA2	20.2278	19.7334	NA	NA	NA	NA	NA	NA	NA	NA	NA	NA	NA	20.2278	19.7334	0.494389
Mys45A	sp|Q7KKH3|SDA1_DROME	19.8222	19.3295	NA	19.8222	19.3295	NA	NA	NA	NA	NA	NA	NA	NA	NA	NA	0.492738
CG34417	tr|M9PH75|M9PH75_DROME	22.679	22.1877	0.444908	23.1824	23.5181	22.991	23.4278	NA	NA	19.3938	19.9182	24.5525	23.0755	23.2751	20.999	0.49124
U4-U6-60K	tr|Q9VVI0|Q9VVI0_DROME	20.207	19.7176	0.539393	20.5378	19.4943	19.8763	19.9409	NA	NA	NA	NA	NA	NA	NA	NA	0.489426
Nup153	sp|Q9VXE6|NU153_DROME	23.8491	23.3616	0.00593175	24.1064	23.583	22.7804	22.3939	22.9892	22.8077	24.1991	23.2346	24.1956	23.7849	24.8238	24.3656	0.487469
CG9247	tr|G7H828|G7H828_DROME	23.9498	23.4639	0.0574008	23.0769	22.6271	23.55	23.3609	23.3343	22.0928	25.2692	24.3801	24.1546	24.0161	24.3138	24.3065	0.485881
EG:25E8.3	tr|Q9W4Z9|Q9W4Z9_DROME	19.6105	19.1246	NA	19.6105	19.1246	NA	NA	NA	NA	NA	NA	NA	NA	NA	NA	0.485874
CG4849	tr|Q9VAX8|Q9VAX8_DROME	22.9216	22.4362	0.148083	21.9895	21.0817	21.5443	21.1159	23.7706	22.1314	24.2356	24.1266	22.6735	22.9945	23.3159	23.1673	0.485338
RpL30	tr|Q9VJ19|Q9VJ19_DROME	21.2038	20.7213	0.055216	20.3975	20.0761	20.5068	20.149	23.733	22.5533	NA	NA	20.795	20.6521	20.5866	20.176	0.48248
sta	tr|X2JC80|X2JC80_DROME	24.4573	23.9757	0.232663	22.4927	22.209	22.3851	22.6542	26.4937	25.6379	26.1403	24.0716	25.1511	25.1552	24.0806	24.126	0.481589
RanBPM	tr|X5D3H6|X5D3H6_DROME	23.3374	22.8562	0.214994	20.6483	20.6536	NA	NA	24.8007	23.4471	NA	NA	23.5193	23.4029	24.3814	23.9211	0.481261
CG8209	tr|Q8SYN6|Q8SYN6_DROME	20.5697	20.0885	NA	20.5697	20.0885	NA	NA	NA	NA	NA	NA	NA	NA	NA	NA	0.481206
nxf2	tr|M9PI81|M9PI81_DROME	20.9046	20.4242	0.125075	20.2504	19.1903	19.7673	19.7729	NA	NA	NA	NA	22.0805	21.4987	21.5202	21.2349	0.480375
stwl	tr|Q9VUE5|Q9VUE5_DROME	22.8133	22.334	0.0912725	20.5287	20.1727	21.0528	20.9902	NA	NA	NA	NA	26.7908	26.2893	22.8809	21.8838	0.479292
Stat92E	sp|Q24151-3|STAT_DROME	20.0939	19.616	0.576256	NA	NA	18.4903	18.6211	21.6975	20.611	NA	NA	NA	NA	NA	NA	0.47788
tapas	tr|D5AEP3|D5AEP3_DROME	22.3344	21.8581	0.304921	21.1693	20.9403	NA	NA	NA	NA	23.4996	22.7759	NA	NA	NA	NA	0.476355
CG7332	tr|X2JL49|X2JL49_DROME	20.558	20.0833	NA	NA	NA	NA	NA	20.558	20.0833	NA	NA	NA	NA	NA	NA	0.474663
CG14309	tr|Q9VE79|Q9VE79_DROME	23.8454	23.3717	0.0834909	22.4803	22.38	22.1723	22.1281	25.2186	23.9327	24.8627	23.94	24.6527	24.1287	23.6856	23.7207	0.473668
CG3509	tr|A0APA5|A0APA5_DROME	23.5368	23.0638	0.198499	NA	NA	NA	NA	22.4437	21.8182	24.63	24.3094	NA	NA	NA	NA	0.473032
Rcd5	tr|Q9VZJ3|Q9VZJ3_DROME	19.9578	19.4861	0.331437	NA	NA	19.4197	18.6776	NA	NA	NA	NA	NA	NA	20.4958	20.2946	0.471687
didum	tr|Q94882|Q94882_DROME	21.9779	21.5071	0.0523861	20.9942	20.4679	21.8369	21.5853	NA	NA	22.8525	21.977	NA	NA	22.228	21.9982	0.470812
eIF-3p40	sp|Q9U9Q4|EIF3H_DROME	25.6837	25.2131	0.0258305	23.814	23.4509	23.5556	23.0119	27.4777	26.4211	27.7196	27.1327	25.8628	25.925	25.6723	25.3373	0.470518
hyx	tr|Q9VHI1|Q9VHI1_DROME	21.4106	20.9446	0.0179277	20.3949	19.7359	21.3824	21.2091	21.9815	21.1582	NA	NA	21.2199	20.935	22.0742	21.685	0.465946
rad50	tr|A0A0B4K7L0|A0A0B4K7L0_DROME	22.4964	22.0308	0.37608	20.8637	20.5043	21.5533	21.1853	23.3221	23.3801	24.4718	21.7557	21.8689	22.5989	22.8988	22.7606	0.465616
Nup37	Q9VBU8	20.8564	20.391	NA	NA	NA	NA	NA	NA	NA	NA	NA	NA	NA	20.8564	20.391	0.465352
c11.1	tr|Q9W350|Q9W350_DROME	20.4774	20.0121	0.322476	19.9692	19.8956	20.7493	20.8857	20.547	20.2375	NA	NA	NA	NA	20.6441	19.0296	0.465285
BoYb	sp|Q9VNP5|BOYB_DROME	20.3332	19.8701	0.132758	19.0873	18.407	19.68	19.5913	NA	NA	NA	NA	NA	NA	22.2322	21.612	0.463048
CG12512	tr|Q9VMR6|Q9VMR6_DROME	23.0349	22.5723	0.0337073	21.616	21.122	21.8529	21.7356	NA	NA	23.8134	22.8277	24.2039	23.9122	23.6881	23.264	0.462563
woc	tr|A0A0B4KI43|A0A0B4KI43_DROME	22.5823	22.1206	0.0171701	22.6789	21.945	22.8423	22.1795	21.842	21.5181	22.6238	21.7939	22.3031	22.2347	23.2039	23.0527	0.461696
slmb	Q9VDE3	21.1229	20.6643	NA	NA	NA	NA	NA	NA	NA	NA	NA	NA	NA	21.1229	20.6643	0.458563
RpS4	tr|X2JGM9|X2JGM9_DROME	22.2888	21.8309	0.212332	22.4953	22.2462	22.6892	22.4304	22.7194	21.4404	22.3888	22.8673	NA	NA	21.1513	20.1704	0.457888
r-l	sp|Q01637|UMPS_DROME	21.4764	21.0188	0.710965	NA	NA	21.2198	20.8857	23.3834	21.0107	NA	NA	NA	NA	19.826	21.1599	0.457625
ScpX	tr|Q9VJ43|Q9VJ43_DROME	22.9982	22.5416	NA	NA	NA	NA	NA	22.9982	22.5416	NA	NA	NA	NA	NA	NA	0.456632
RpL7-like	tr|Q9VKC1|Q9VKC1_DROME	19.6294	19.1745	NA	NA	NA	19.6294	19.1745	NA	NA	NA	NA	NA	NA	NA	NA	0.454901
Nrg	C0PTX6	20.019	19.5643	NA	NA	NA	NA	NA	NA	NA	NA	NA	NA	NA	20.019	19.5643	0.454748
Rif1	tr|Q9XZ34|Q9XZ34_DROME	19.7579	19.3034	NA	19.7579	19.3034	NA	NA	NA	NA	NA	NA	NA	NA	NA	NA	0.45453
Spt6	tr|N0D8I3|N0D8I3_DROME	21.875	21.4208	0.256407	21.0415	20.2776	21.4088	21.1966	NA	NA	22.7567	21.592	NA	NA	22.2928	22.6171	0.454119
Lam	tr|M9NE89|M9NE89_DROME	23.0637	22.6099	0.127934	NA	NA	NA	NA	24.4282	24.2965	23.7215	22.9672	NA	NA	21.0415	20.5662	0.453789
poe	tr|M9PB68|M9PB68_DROME	24.9138	24.4643	0.167736	23.2738	22.9474	24.0737	23.9006	NA	NA	23.7819	22.2748	26.7318	26.628	26.7077	26.5708	0.449472
RpII215	tr|D0Z769|D0Z769_DROME	22.8695	22.4201	0.392095	NA	NA	NA	NA	NA	NA	21.0686	21.027	22.7434	21.4639	24.7965	24.7694	0.449411
eIF-3p66	sp|Q9VCK0|EI3D1_DROME	26.4405	25.9913	0.00748856	24.4444	23.7529	24.1438	23.947	28.9219	28.4489	28.9349	28.1935	26.0481	25.9356	26.1498	25.67	0.449169
RpL10Ab	sp|Q9VTP4|R10AB_DROME	20.4432	19.9962	0.508121	NA	NA	19.9599	19.9714	NA	NA	NA	NA	NA	NA	20.9266	20.0209	0.447049
Upf2	tr|Q9W3L1|Q9W3L1_DROME	21.8764	21.4313	0.0368984	21.5489	20.7826	21.2658	20.9483	NA	NA	24.4227	23.6205	20.704	20.6313	21.4405	21.1738	0.445096
Ef1alpha48D	tr|C6TP87|C6TP87_DROME	30.6012	30.1563	0.291352	28.1276	28.2806	28.2931	27.9786	33.0004	31.8439	32.9285	32.7909	32.0916	30.2116	29.1661	29.8324	0.444873
RpL5	tr|R9Q794|R9Q794_DROME	21.6234	21.1797	0.00201984	22.1712	21.7362	21.9033	21.5268	NA	NA	20.9947	20.6005	NA	NA	21.4245	20.8553	0.443716
Nup50	tr|Q7K0D8|Q7K0D8_DROME	23.9296	23.4881	0.13737	22.4829	22.1658	22.6907	22.4305	25.1256	23.4477	23.7867	23.6112	24.4255	24.286	25.0659	24.9876	0.441422
ck	tr|G7H829|G7H829_DROME	21.2887	20.8474	NA	NA	NA	NA	NA	NA	NA	21.2887	20.8474	NA	NA	NA	NA	0.441293
RhoGAP1A	tr|X2J9V9|X2J9V9_DROME	20.5288	20.0876	0.119521	19.6286	19.1476	19.9152	19.9589	NA	NA	22.4562	21.5057	NA	NA	20.115	19.7384	0.441124
Pi3K92E	P91634	19.7983	19.3575	NA	NA	NA	NA	NA	NA	NA	NA	NA	NA	NA	19.7983	19.3575	0.440778
Rpn11	sp|Q9V3H2|PSDE_DROME	23.5323	23.0919	0.285272	20.8503	21.07	22.378	22.2349	24.4817	23.0475	23.6323	23.9132	25.2489	23.5173	24.6026	24.7685	0.440406
CG4638	tr|Q95TH3|Q95TH3_DROME	21.036	20.5958	NA	NA	NA	NA	NA	21.036	20.5958	NA	NA	NA	NA	NA	NA	0.440261
SmD1	sp|Q9VU02|SMD1_DROME	23.5466	23.1076	0.142796	22.0114	20.8738	21.2803	21.4067	25.4741	24.9305	28.1719	27.4538	NA	NA	20.7954	20.873	0.439073
skap	tr|A0A0B4JCW4|A0A0B4JCW4_DROME	24.7597	24.3222	0.017555	23.4117	23.0845	23.6086	23.3707	25.8099	25.3387	26.0991	25.8194	25.5742	24.532	24.0547	23.7878	0.437532
Aac11	sp|Q9V431|API5_DROME	24.2817	23.8453	0.141199	23.7397	23.7429	23.8951	23.6309	24.461	23.1939	25.8937	24.7369	24.0122	24.0692	23.6887	23.698	0.436446
Rel	sp|Q94527-2|NFKB1_DROME	19.4529	19.0171	0.336247	NA	NA	18.8409	18.1508	NA	NA	NA	NA	NA	NA	20.065	19.8835	0.435815
ens	tr|M9PE93|M9PE93_DROME	26.1999	25.7641	0.28881	26.5032	26.5268	25.8361	26.2959	25.04	23.3974	24.9479	25.4555	28.1912	27.425	26.6807	25.4838	0.435758
mTerf5	tr|Q9VEB4|Q9VEB4_DROME	20.4675	20.0322	0.104126	NA	NA	19.2758	18.7033	NA	NA	NA	NA	21.3475	21.217	20.7792	20.1762	0.435346
Prosbeta6	sp|P40304|PSB1_DROME	22.2172	21.7822	0.308193	20.3779	19.797	20.685	20.8148	NA	NA	24.3047	22.5171	23.5486	23.8761	22.1695	21.906	0.43497
IntS9	Q95TS5	19.4946	19.0609	NA	NA	NA	NA	NA	NA	NA	NA	NA	NA	NA	19.4946	19.0609	0.433607
Smn	sp|Q9VV74|SMN_DROME	21.6389	21.2072	0.281215	NA	NA	19.9791	19.6876	NA	NA	22.7529	21.3698	21.9241	22.053	21.8997	21.7183	0.431778
wdb	tr|Q9VB23|Q9VB23_DROME	22.5418	22.1103	0.20179	21.4869	21.7195	22.3651	22.4278	22.95	21.9035	22.9706	21.3903	22.5296	22.5053	22.9484	22.7153	0.431477
Vps33B	tr|Q8SZS6|Q8SZS6_DROME	18.3349	17.9045	NA	NA	NA	18.3349	17.9045	NA	NA	NA	NA	NA	NA	NA	NA	0.430376
Bap170	A1Z6M0	21.3572	20.9279	NA	NA	NA	NA	NA	NA	NA	NA	NA	NA	NA	21.3572	20.9279	0.429358
CG3335	tr|Q8MYR4|Q8MYR4_DROME	22.1047	21.6761	0.0336575	22.5145	21.8448	22.537	21.9685	NA	NA	23.1741	22.871	NA	NA	20.1932	20.0201	0.428581
CG1077	tr|Q9VNL6|Q9VNL6_DROME	20.9776	20.5505	0.0979377	20.7439	20.2833	21.0401	20.8783	NA	NA	NA	NA	NA	NA	21.1489	20.4899	0.42708
Hira	O17468	21.0844	20.6578	NA	NA	NA	NA	NA	NA	NA	NA	NA	NA	NA	21.0844	20.6578	0.426612
CG5521	sp|Q9VB98|Y5521_DROME	20.7235	20.2997	0.508905	NA	NA	19.8368	18.977	NA	NA	NA	NA	NA	NA	21.6103	21.6223	0.42388
Hpr1	tr|Q9VNI8|Q9VNI8_DROME	22.5935	22.1717	0.221866	21.662	21.3836	21.5868	21.6968	22.7813	22.5961	23.7895	21.8831	23.2365	23.0122	22.5047	22.4583	0.421801
CG31510	tr|Q9VBX4|Q9VBX4_DROME	20.4248	20.0034	0.750552	NA	NA	19.5099	20.1083	NA	NA	NA	NA	NA	NA	21.3397	19.8985	0.421376
Hcf	sp|Q9V4C8-5|HCF_DROME	23.3858	22.9653	0.05832	22.1892	21.7989	22.5255	22.2704	23.4748	23.4539	24.4021	23.6174	24.15	23.0942	23.573	23.5568	0.4205
bonsai	sp|Q8WTC1|RT15_DROME	19.914	19.4938	0.481316	19.6758	18.8593	NA	NA	NA	NA	NA	NA	NA	NA	20.1523	20.1283	0.420211
CG4901	tr|Q9VL25|Q9VL25_DROME	22.781	22.3613	0.0615059	22.0862	21.2966	22.1227	21.9626	22.6674	22.7512	24.9166	23.8725	22.9729	22.523	21.9205	21.7617	0.419772
Chd3	tr|M9W9W1|M9W9W1_DROME	19.5042	19.085	NA	NA	NA	19.5042	19.085	NA	NA	NA	NA	NA	NA	NA	NA	0.419241
hyd	tr|A0A0H4Y1G5|A0A0H4Y1G5_DROME	22.6122	22.1938	0.0104004	21.0056	20.2853	21.3471	21.1148	NA	NA	23.2828	22.7562	23.6176	23.3679	23.8079	23.4449	0.418395
CG4951	sp|A1A708-2|Y4951_DROME	20.5833	20.1663	0.0688185	20.2319	19.5969	20.7624	20.5202	NA	NA	20.7556	20.3819	NA	NA	NA	NA	0.416962
Thiolase	tr|Q9W1H8|Q9W1H8_DROME	25.4617	25.0454	0.0327719	23.2558	22.9607	24.0263	23.9829	26.0191	25.0872	27.3039	27.1645	27.0601	26.3181	25.1053	24.759	0.41633
yip6	Q6NL81	22.038	21.6217	NA	NA	NA	NA	NA	NA	NA	NA	NA	22.038	21.6217	NA	NA	0.4163
RpL22	sp|P50887|RL22_DROME	21.9788	21.5626	0.0768256	21.6108	21.3109	21.7128	21.9842	22.1945	21.0399	22.5934	22.1062	22.4131	22.0861	21.3482	20.8484	0.416201
CG2118	tr|Q8I0S9|Q8I0S9_DROME	23.1772	22.7613	0.0465898	20.0742	19.5064	21.0028	21.1743	22.4436	21.6103	28.032	27.2775	23.9705	23.5681	23.5404	23.431	0.415994
CG3756	tr|Q9VMX3|Q9VMX3_DROME	22.7309	22.3152	0.138493	21.0915	20.816	21.7712	21.339	23.0896	23.2891	24.5243	23.3258	NA	NA	23.1779	22.8062	0.415657
HIP-R	tr|E2QD63|E2QD63_DROME	22.1836	21.768	0.0554424	20.5843	20.3464	20.7373	20.7755	23.5373	23.136	24.0664	23.612	23.2988	22.1241	20.8776	20.6141	0.415594
tefu	Q5EAK6	19.877	19.4616	NA	NA	NA	NA	NA	NA	NA	NA	NA	NA	NA	19.877	19.4616	0.415372
Rab6	tr|X2J5T3|X2J5T3_DROME	23.1245	22.7148	NA	NA	NA	NA	NA	23.1245	22.7148	NA	NA	NA	NA	NA	NA	0.409689
EG:34F3.4	tr|O77435|O77435_DROME	22.1282	21.7207	0.25448	21.2168	20.6822	21.8095	21.64	NA	NA	NA	NA	23.0126	21.8681	22.4739	22.6927	0.407438
lin19	tr|D3DMX2|D3DMX2_DROME	23.7346	23.3276	0.250582	22.8415	22.924	23.4656	23.312	24.0657	22.1351	23.4116	23.0708	24.0225	23.8007	24.6008	24.7232	0.406972
cana	tr|Q9NCF9|Q9NCF9_DROME	20.7017	20.2947	0.137718	20.7907	20.067	20.3294	20.1829	NA	NA	NA	NA	NA	NA	20.9849	20.6342	0.40697
crn	sp|P17886|CRN_DROME	21.0275	20.621	0.150853	20.5232	20.2874	21.2295	21.0098	NA	NA	NA	NA	NA	NA	21.3297	20.5658	0.406481
lat	tr|Q9Y1B4|Q9Y1B4_DROME	23.1072	22.7015	0.132965	22.8876	21.5136	21.869	21.3616	23.7109	23.4105	25.5886	25.5069	22.025	22.3047	22.5622	22.112	0.405671
Wdr82	sp|Q9VLN1|WDR82_DROME	22.0466	21.6411	0.705783	NA	NA	NA	NA	21.8235	20.6039	22.2697	22.6783	NA	NA	NA	NA	0.405546
Parp	sp|P35875|PARP_DROME	23.7945	23.3902	0.0163825	22.6984	22.0529	22.828	22.4719	NA	NA	NA	NA	25.4085	25.1401	24.2431	23.8957	0.404356
eIF6	sp|P56538|IF6_DROME	20.6084	20.2047	0.328934	19.7349	19.5531	19.5456	18.9741	21.0187	21.4147	NA	NA	NA	NA	22.1346	20.877	0.403708
CG5641	sp|Q9VG73|ILF2_DROME	23.1293	22.7289	0.120619	22.0973	21.4771	21.9914	21.6473	24.8167	23.7785	25.9219	25.7633	NA	NA	20.8194	20.978	0.400478
Rab3-GAP	sp|Q9VKB9|RBGPR_DROME	19.1741	18.7739	NA	NA	NA	19.1741	18.7739	NA	NA	NA	NA	NA	NA	NA	NA	0.400188
ctrip	tr|F6M9W1|F6M9W1_DROME	22.8714	22.4734	0.0350081	21.7759	20.9056	21.7363	21.2765	NA	NA	24.184	23.978	23.4429	23.2169	23.2177	22.9899	0.397998
CG12264	sp|Q9VKD3|NFS1_DROME	21.6071	21.2095	0.133838	19.1972	18.8611	21.1673	21.0057	NA	NA	NA	NA	23.6219	22.6562	22.442	22.3148	0.397645
nop5	tr|Q9U5W4|Q9U5W4_DROME	25.8775	25.4814	0.0683004	24.0923	23.9408	24.2353	24.0894	27.0562	26.5605	27.7441	27.8945	26.4816	25.6483	25.6555	24.755	0.396073
nesd	tr|Q9VIP0|Q9VIP0_DROME	21.8766	21.4828	0.336694	21.7204	20.6738	22.2241	21.6198	22.4037	22.9829	NA	NA	NA	NA	21.1583	20.6548	0.393767
CG11076	tr|Q9V493|Q9V493_DROME	21.7837	21.394	0.0959781	20.6749	20.3714	20.8014	20.2228	NA	NA	23.1117	22.2573	21.756	21.9861	22.5748	22.1326	0.389695
CG7839	tr|Q8MSS0|Q8MSS0_DROME	22.0241	21.6382	0.0949549	20.8532	20.7042	21.0597	20.6405	NA	NA	24.1592	23.5698	NA	NA	NA	NA	0.385906
ATPsynbeta	tr|X2JH42|X2JH42_DROME	24.4078	24.0221	0.155779	21.7148	21.6086	22.0427	21.717	26.088	25.7971	25.2733	23.7691	26.7391	26.5836	24.5892	24.6572	0.385742
LSm1	tr|Q9W2K2|Q9W2K2_DROME	21.1888	20.8037	0.299108	20.2136	20.024	NA	NA	NA	NA	22.164	21.5834	NA	NA	NA	NA	0.38507
Orc2	sp|Q24168|ORC2_DROME	22.1843	21.7999	0.387456	21.9987	20.6715	20.921	20.9981	NA	NA	24.413	23.7567	NA	NA	21.4045	21.7732	0.384397
Klp31E	tr|E1JHE1|E1JHE1_DROME	21.8615	21.4773	0.551201	22.1718	22.1777	21.071	21.3657	NA	NA	22.3416	20.8884	NA	NA	NA	NA	0.384189
CG2982	tr|E2QD64|E2QD64_DROME	26.8691	26.4852	0.25379	25.628	25.6894	25.6678	25.6673	27.694	27.8733	27.4644	27.5609	28.255	26.8469	26.5053	25.2734	0.383934
CG9547	tr|Q9VMC6|Q9VMC6_DROME	22.6659	22.2821	0.0202518	21.1573	20.8241	22.0481	21.7546	22.4394	22.4423	24.2406	23.9623	23.353	22.5497	22.7569	22.1598	0.383764
dor	sp|Q24314|VPS18_DROME	21.2103	20.8276	0.217876	20.8336	19.7843	20.895	20.7219	NA	NA	20.1052	19.1786	21.4526	21.7799	22.7653	22.6734	0.382723
mre11	tr|B6UX66|B6UX66_DROME	21.1742	20.7931	0.451959	19.076	18.5322	NA	NA	NA	NA	22.8927	21.8947	NA	NA	21.5538	21.9523	0.381074
Cdc16	tr|Q9VCN6|Q9VCN6_DROME	21.9112	21.5308	0.0540693	20.1101	19.8663	21.0521	20.9478	NA	NA	NA	NA	22.9835	22.3591	23.4991	22.95	0.380403
Sherpa	tr|Q9W0H2|Q9W0H2_DROME	19.5421	19.1618	0.0879975	19.0369	18.6834	20.2037	20.0182	NA	NA	NA	NA	NA	NA	19.3856	18.7837	0.380275
lqf	tr|Q9U740|Q9U740_DROME	21.9606	21.5805	NA	NA	NA	NA	NA	NA	NA	21.9606	21.5805	NA	NA	NA	NA	0.380139
CG9601	tr|Q9VHS0|Q9VHS0_DROME	20.1554	19.7754	0.585696	20.2728	19.3938	20.0381	20.1571	NA	NA	NA	NA	NA	NA	NA	NA	0.379965
barr	tr|Q9VIP9|Q9VIP9_DROME	20.0439	19.6656	0.287947	19.6922	19.1167	19.8757	20.0197	NA	NA	NA	NA	NA	NA	20.5638	19.8604	0.378278
Hsp26	tr|X2JGG6|X2JGG6_DROME	28.7092	28.3324	0.120141	27.4115	26.7389	27.7272	27.4761	29.5482	28.3581	29.0001	28.6586	29.5176	29.6093	29.0505	29.1533	0.376785
Rtnl1	tr|E1JHT6|E1JHT6_DROME	22.8271	22.4507	0.580091	NA	NA	NA	NA	24.9268	25.0358	NA	NA	NA	NA	20.7274	19.8656	0.3764
lid	tr|M9NEV0|M9NEV0_DROME	20.1433	19.7675	0.235969	NA	NA	18.8282	18.3063	NA	NA	NA	NA	NA	NA	21.4585	21.2287	0.375852
tud	tr|A0A0B4LG05|A0A0B4LG05_DROME	25.9445	25.569	0.0866243	25.2234	24.6489	25.3998	25.1297	25.8381	24.7228	26.0771	26.1835	26.9309	26.5858	26.1977	26.1433	0.375522
Patronin	sp|A1ZAU8|PTRO_DROME	23.4425	23.0696	0.364011	22.7155	22.7591	22.7363	23.2528	NA	NA	22.832	22.7915	25.1045	23.567	23.8243	22.9779	0.372876
eIF2D	tr|Q9NG60|Q9NG60_DROME	21.6651	21.2935	0.442623	20.3018	20.4136	20.3505	20.1951	21.7202	21.8944	24.288	22.6709	NA	NA	NA	NA	0.371646
CG11710	Q8T921	20.266	19.8951	0.249171	NA	NA	NA	NA	NA	NA	NA	NA	21.1666	20.6427	19.3653	19.1475	0.370861
CG4553	tr|C0HBU7|C0HBU7_DROME	19.6792	19.3089	NA	NA	NA	19.6792	19.3089	NA	NA	NA	NA	NA	NA	NA	NA	0.370297
pit	tr|A0A0B4LHF7|A0A0B4LHF7_DROME	24.006	23.6359	0.208915	23.5151	22.9167	22.8044	22.887	24.9612	25.0116	26.7675	26.6143	NA	NA	21.9818	20.7498	0.370111
shu	sp|Q9W1I9|FKBP6_DROME	21.1222	20.7526	0.20703	20.4708	19.7102	21.0313	20.778	NA	NA	NA	NA	NA	NA	21.8645	21.7697	0.369583
Dcr-1	tr|Q27IU4|Q27IU4_DROME	19.3085	18.939	0.511629	19.1109	18.3583	19.506	19.5198	NA	NA	NA	NA	NA	NA	NA	NA	0.369439
AP-2alpha	sp|P91926|AP2A_DROME	24.6462	24.2781	0.0664829	23.8458	23.0649	23.805	23.7611	25.9505	25.363	24.9568	24.5675	NA	NA	24.6732	24.6341	0.368139
Rbf	sp|Q24472|RBF_DROME	20.9833	20.6156	0.304481	20.502	20.3238	21.054	20.8408	NA	NA	21.7621	20.173	21.1066	21.092	20.4915	20.6485	0.367632
Klp67A	tr|Q9VSW5|Q9VSW5_DROME	20.1783	19.8119	0.519791	NA	NA	19.5424	19.5659	NA	NA	NA	NA	NA	NA	20.8142	20.0579	0.366386
UQCR-C2	tr|Q9VV75|Q9VV75_DROME	25.4705	25.1042	0.0408732	23.9726	23.6545	24.0614	24.0195	25.8902	25.1323	26.0417	25.4058	27.0044	27.0667	25.8526	25.3466	0.366266
CG2246	tr|Q961V3|Q961V3_DROME	23.6043	23.2386	0.0956115	21.8909	21.8366	22.2281	22.2222	25.3229	24.6492	25.2684	24.2067	23.602	23.6189	23.3135	22.8979	0.365737
CG4679	tr|T2FGD8|T2FGD8_DROME	22.7862	22.422	0.238568	21.3339	20.224	21.3799	21.4782	22.9033	23.3311	25.8224	24.8019	22.0323	22.18	23.2453	22.517	0.364152
shtd	Q9VXV3	23.4153	23.052	NA	NA	NA	NA	NA	NA	NA	NA	NA	NA	NA	23.4153	23.052	0.363316
Srp54	tr|Q9VL71|Q9VL71_DROME	21.8618	21.4986	0.111536	21.1721	20.3639	20.4765	20.0812	NA	NA	24.5773	24.4071	NA	NA	21.2214	21.1423	0.363186
Opa1	tr|A0A0B4LFB8|A0A0B4LFB8_DROME	21.0924	20.7295	0.375739	19.5229	18.727	19.1639	19.4283	24.5905	24.033	NA	NA	NA	NA	NA	NA	0.362966
CG7006	tr|Q9VC28|Q9VC28_DROME	19.1801	18.8178	NA	NA	NA	19.1801	18.8178	NA	NA	NA	NA	NA	NA	NA	NA	0.362303
obe	tr|Q9VF56|Q9VF56_DROME	22.6323	22.2723	0.131182	21.4963	20.6098	21.8978	21.6994	22.6722	21.6068	24.272	24.178	22.7118	22.7641	22.7436	22.7757	0.359973
Dlic	tr|Q9VZ20|Q9VZ20_DROME	24.0981	23.7384	0.225421	22.9502	22.8302	22.8134	23.4973	24.1283	23.2175	24.7543	23.6572	25.0936	24.8728	24.8487	24.3553	0.359704
Rpn10	M9PIG8	20.755	20.3957	NA	NA	NA	NA	NA	NA	NA	NA	NA	NA	NA	20.755	20.3957	0.359278
CG10932	tr|Q9W3N9|Q9W3N9_DROME	26.0719	25.7136	0.0187562	24.5647	24.2798	24.6869	24.2744	26.813	25.9901	27.123	27.0729	26.9286	26.6442	26.3153	26.02	0.35834
pzg	tr|Q9VP57|Q9VP57_DROME	24.6448	24.2886	0.0790542	23.7213	23.3936	24.1658	24.0418	24.8413	24.3711	24.2726	24.553	26.0265	25.2234	24.8415	24.1488	0.356188
CG7154	Q9VLX2	19.5936	19.2396	NA	NA	NA	NA	NA	NA	NA	NA	NA	NA	NA	19.5936	19.2396	0.353983
mtrm	sp|Q23973|MTRM_DROME	23.0402	22.6866	0.100345	22.5124	21.8966	22.8998	22.5981	23.1034	22.3869	24.6795	24.0143	22.7138	22.4605	22.3322	22.7633	0.353574
Zn72D	tr|Q86BI3|Q86BI3_DROME	23.4952	23.1425	0.0764513	23.1764	22.238	22.4011	22.0194	25.1831	24.6414	25.709	25.8939	21.7504	21.3745	22.7513	22.6875	0.352735
La2	tr|Q7KJ96|Q7KJ96_DROME	22.9569	22.6046	0.323688	NA	NA	20.8378	20.6818	NA	NA	25.0759	24.5274	NA	NA	NA	NA	0.352253
CG11788	tr|Q4V3Z5|Q4V3Z5_DROME	19.1869	18.8352	NA	NA	NA	19.1869	18.8352	NA	NA	NA	NA	NA	NA	NA	NA	0.351688
l(1)G0004	sp|Q9VR89|PNO1_DROME	21.9384	21.5878	0.264975	21.8198	21.2455	21.9311	21.3469	22.0643	22.1711	NA	NA	NA	NA	NA	NA	0.350601
FK506-bp1	sp|P54397|FKB39_DROME	24.9396	24.5891	0.204726	23.9498	23.9073	23.7807	23.9198	26.1715	25.252	26.8578	27.1106	25.5411	24.3469	23.3367	22.9982	0.35047
l(3)72Dn	tr|Q9VUZ6|Q9VUZ6_DROME	20.9329	20.5831	0.048802	19.9185	19.5666	19.7087	19.499	NA	NA	NA	NA	NA	NA	23.1714	22.6837	0.349765
CG15160	tr|X2JEK7|X2JEK7_DROME	19.7554	19.4058	NA	NA	NA	19.7554	19.4058	NA	NA	NA	NA	NA	NA	NA	NA	0.349572
CG2051	tr|Q4QQC4|Q4QQC4_DROME	23.0894	22.7404	0.0361741	22.316	21.5176	22.4412	22.2696	24.3026	23.9569	24.7598	24.8029	23.773	23.1924	20.9436	20.7029	0.349012
RpS13	X2J950	22.0389	21.6904	NA	NA	NA	NA	NA	NA	NA	NA	NA	22.0389	21.6904	NA	NA	0.348429
Iswi	sp|Q24368|ISWI_DROME	23.5611	23.2127	0.153113	23.4142	23.1025	23.4634	23.4182	23.2767	22.4042	NA	NA	NA	NA	24.0901	23.9261	0.348358
CG15014	sp|Q9VZD8|THUM1_DROME	20.3865	20.0398	NA	NA	NA	20.3865	20.0398	NA	NA	NA	NA	NA	NA	NA	NA	0.34669
CG10254	tr|Q9XZ32|Q9XZ32_DROME	25.7239	25.3773	0.0614314	24.8197	24.2758	24.9195	24.5877	26.9638	26.0353	26.6697	26.4765	25.7613	25.8545	25.2091	25.0341	0.346521
bic	tr|Q7KM15|Q7KM15_DROME	24.9991	24.6582	0.117846	22.7133	22.6141	21.9805	21.9392	26.7718	26.1618	28.5307	27.9179	NA	NA	NA	NA	0.340835
gwl	tr|Q95TN8|Q95TN8_DROME	21.0855	20.7465	0.418536	20.5613	19.6268	20.5021	20.728	NA	NA	NA	NA	NA	NA	22.1929	21.8848	0.338923
CG14712	Q9VGL0	20.9656	20.6291	NA	NA	NA	NA	NA	NA	NA	NA	NA	NA	NA	20.9656	20.6291	0.336568
Rcd-1	tr|Q7JVP2|Q7JVP2_DROME	22.3345	21.9981	0.106232	21.3428	21.251	21.5331	21.2516	22.5603	22.1249	23.9588	22.8332	21.969	21.9921	22.6431	22.5356	0.336441
Arp1	sp|P45889|ACTZ_DROME	23.6854	23.3494	0.223821	23.2921	23.2998	23.0178	23.3758	23.4279	22.6315	NA	NA	24.8633	24.0007	23.8258	23.4394	0.335956
sub	tr|A0A0B4LGW1|A0A0B4LGW1_DROME	23.6138	23.2781	0.271715	24.3116	24.42	23.8919	23.6933	NA	NA	23.2578	23.2981	23.636	22.2863	22.9717	22.693	0.335662
chb	sp|Q9NBD7|CLASP_DROME	24.1947	23.8609	0.29807	24.7731	24.7573	24.4194	24.5295	NA	NA	NA	NA	24.4776	23.4028	23.1084	22.7541	0.333773
Cbp20	sp|Q9V3L6|NCBP2_DROME	22.2331	21.9	NA	NA	NA	NA	NA	22.2331	21.9	NA	NA	NA	NA	NA	NA	0.33304
HnRNP-K	tr|E1JGN7|E1JGN7_DROME	22.3162	21.9832	0.223786	20.4971	20.1895	21.5916	21.4574	24.0113	22.6998	23.4665	22.9865	22.7584	22.4888	21.5722	22.0774	0.332928
dre4	sp|Q8IRG6|SPT16_DROME	24.2421	23.9095	0.0179563	23.2548	22.9794	23.452	23.1265	25.5985	25.0466	25.2873	25.3855	23.6961	23.1984	24.1639	23.721	0.332566
CG1673	tr|Q9VYD5|Q9VYD5_DROME	20.7347	20.4026	0.389049	20.2155	20.0411	20.6755	20.7735	NA	NA	NA	NA	NA	NA	21.3131	20.3932	0.332072
wisp	tr|X2JEK3|X2JEK3_DROME	22.8561	22.5251	0.347507	22.4494	21.3526	21.4969	21.4459	NA	NA	23.7663	24.4605	23.9825	23.1872	22.5852	22.1792	0.330982
Gga	tr|Q95RK8|Q95RK8_DROME	18.6567	18.326	NA	NA	NA	18.6567	18.326	NA	NA	NA	NA	NA	NA	NA	NA	0.330638
eIF3-S6	sp|O77410|EIF3E_DROME	26.3852	26.0551	0.0382941	24.8844	24.6328	25.1467	24.8936	26.8478	25.9737	26.7946	26.4152	27.7369	27.7045	26.9007	26.711	0.330054
dia	tr|M9PDV1|M9PDV1_DROME	21.7866	21.4573	0.0815538	21.0982	20.9836	21.2021	21.1115	22.5721	21.6992	NA	NA	22.5465	22.2935	21.514	21.1984	0.329296
Pdcd4	tr|Q9VY91|Q9VY91_DROME	24.7057	24.3769	0.382272	24.0026	23.5171	23.9875	23.6835	25.7212	24.0772	25.2912	25.1188	25.1612	26.1578	24.0708	23.7073	0.328808
CG8331	tr|Q8T9H5|Q8T9H5_DROME	22.0628	21.7343	NA	NA	NA	NA	NA	22.0628	21.7343	NA	NA	NA	NA	NA	NA	0.328463
CSN4	tr|E1JH01|E1JH01_DROME	24.3808	24.0528	0.0680459	23.3391	23.3233	24.0845	23.9554	26.1027	25.7527	24.184	23.1919	24.1815	23.9932	24.3928	24.1003	0.327957
Bap60	Q9VYG2	20.3703	20.0426	NA	NA	NA	NA	NA	NA	NA	NA	NA	NA	NA	20.3703	20.0426	0.327687
Ski6	Q9VK19	19.9837	19.656	NA	NA	NA	NA	NA	NA	NA	NA	NA	NA	NA	19.9837	19.656	0.327679
Fs(2)Ket	tr|M9NDC3|M9NDC3_DROME	27.1331	26.8059	0.0627971	25.5008	25.3704	26.2684	26.1718	28.2504	27.3631	28.3342	27.7547	27.6077	27.3687	26.8373	26.8066	0.327258
sbr	sp|Q9U1H9|NXF1_DROME	21.9593	21.6324	0.365521	21.3336	20.8625	20.9093	20.837	22.9568	22.4391	23.7881	24.4838	NA	NA	20.8087	19.5395	0.326921
eIF3-S10	sp|Q9VN25|EIF3A_DROME	27.5509	27.2248	0.0813907	26.1953	25.9322	26.6281	26.3676	28.2553	27.2125	28.2865	28.2617	28.0196	27.9346	27.9208	27.6404	0.326089
gnu	tr|Q9VUI0|Q9VUI0_DROME	22.0856	21.76	0.332155	21.46	21.0898	22.0039	21.8218	23.8494	22.1531	20.511	20.7973	22.2694	22.6391	22.42	22.0589	0.325598
MED14	tr|T2GG71|T2GG71_DROME	22.1213	21.7958	0.579232	NA	NA	NA	NA	NA	NA	22.1672	22.7757	21.7908	20.7082	22.4058	21.9036	0.325443
yps	tr|Q95RE4|Q95RE4_DROME	21.6053	21.2805	0.215834	NA	NA	NA	NA	22.4181	21.9788	20.7925	20.5822	NA	NA	NA	NA	0.324785
nonC	X2JDZ8	20.9901	20.6667	NA	NA	NA	NA	NA	NA	NA	NA	NA	NA	NA	20.9901	20.6667	0.323435
CG5604	tr|Q9VL06|Q9VL06_DROME	22.408	22.0849	0.105238	21.2593	20.6174	21.8662	21.8724	NA	NA	21.3073	20.5581	23.5447	23.4021	24.0623	23.9745	0.323084
EfTuM	tr|A1Z9E3|A1Z9E3_DROME	22.842	22.5193	0.334626	NA	NA	19.787	19.976	23.7823	23.2201	24.9566	24.3617	NA	NA	NA	NA	0.322732
BcDNA.LD23634	tr|Q9V3Y5|Q9V3Y5_DROME	21.9698	21.6482	0.344937	21.4903	20.0983	21.0778	20.4573	22.379	22.5217	22.435	21.9526	22.4605	22.0346	21.9764	22.8246	0.321656
CG41099	tr|Q7PLP4|Q7PLP4_DROME	23.361	23.0406	0.0107576	22.6409	22.2511	22.778	22.3664	NA	NA	NA	NA	24.2639	24.1013	23.7613	23.4437	0.3204
Tango7	tr|A0A0B4LFB3|A0A0B4LFB3_DROME	26.6518	26.3317	0.0729722	25.1005	24.7757	25.377	25.1701	27.2703	27.2634	28.414	27.4617	26.8371	26.8054	26.9119	26.5138	0.320148
Prosbeta7	sp|Q9VNA5|PSB4_DROME	22.1779	21.8586	0.301649	NA	NA	20.1717	20.5572	21.3278	21.0644	NA	NA	23.3594	22.6777	23.8528	23.135	0.319354
mRpS30	tr|Q9VXP3|Q9VXP3_DROME	21.9842	21.6656	0.11139	NA	NA	20.2396	20.1513	NA	NA	NA	NA	22.586	22.1242	23.127	22.7214	0.318573
Not10	tr|A0A126GUU0|A0A126GUU0_DROME	21.1656	20.8473	0.021223	19.5893	19.0894	20.7556	20.4819	NA	NA	NA	NA	21.8503	21.6934	22.467	22.1245	0.318291
CG18067	A4VA49	21.4541	21.136	NA	NA	NA	NA	NA	NA	NA	NA	NA	NA	NA	21.4541	21.136	0.318054
rig	sp|Q86BY9|RIG_DROME	24.8638	24.5458	0.0472922	23.8854	23.3545	24.0422	23.5763	26.6179	25.9829	25.711	25.7391	24.0431	24.1152	24.8833	24.5069	0.317988
Cdc23	tr|Q9I7L8|Q9I7L8_DROME	22.0271	21.7093	0.292017	NA	NA	NA	NA	NA	NA	21.8491	21.1023	22.5805	22.3644	21.6517	21.6612	0.317797
gfzf	tr|Q6NP69|Q6NP69_DROME	21.6802	21.3641	0.0436984	20.7216	20.271	21.0589	20.9118	NA	NA	NA	NA	22.9507	22.789	21.9895	21.4845	0.316077
CkIIbeta	tr|Q9NGY8|Q9NGY8_DROME	21.4094	21.0943	0.0411979	19.9901	19.5639	21.1132	20.6614	23.2028	22.6299	NA	NA	21.4546	21.3898	21.2865	21.2266	0.315095
mTerf3	tr|Q9VPD5|Q9VPD5_DROME	20.1661	19.8536	0.133228	19.9955	19.5983	20.4702	19.9923	NA	NA	NA	NA	NA	NA	20.0327	19.9701	0.312556
CG10077	tr|Q8MZI3|Q8MZI3_DROME	25.7253	25.4132	0.443559	24.6137	24.0705	24.6059	24.4308	25.7093	23.672	27.3452	27.8631	26.4501	26.6425	25.6277	25.8003	0.312134
l(2)35Df	tr|Q9Y134|Q9Y134_DROME	22.4091	22.0988	0.028438	21.8186	21.3977	22.2886	22.1126	23.8175	23.3067	22.3474	21.8347	22.1443	21.7714	22.0382	22.1698	0.31031
eIF4G	tr|O61380|O61380_DROME	28.6888	28.3788	0.225027	27.7636	27.3085	27.8419	27.612	28.8914	27.5849	29.5757	29.823	29.2808	29.0701	28.7793	28.8745	0.30993
Taf4	tr|A4V201|A4V201_DROME	19.7633	19.4541	0.503426	NA	NA	19.1784	18.5565	NA	NA	NA	NA	NA	NA	20.3483	20.3516	0.309274
cup	tr|X2J9P9|X2J9P9_DROME	26.8925	26.5832	0.19342	25.5042	25.0537	25.5113	25.4113	27.1035	25.9056	27.4751	27.7543	28.1421	27.7992	27.6187	27.5754	0.309222
Clbn	tr|D2NUI9|D2NUI9_DROME	21.7584	21.4497	0.28926	20.7809	20.534	21.4835	21.265	24.0679	22.8015	22.2941	22.2743	NA	NA	20.1656	20.3735	0.308734
Spt5	sp|Q9V460|SPT5H_DROME	22.27	21.9628	0.129171	22.3242	22.0647	21.9639	21.5631	23.439	22.4751	24.6855	25.0163	21.3333	20.9976	19.8739	19.6602	0.30714
CG12499	tr|Q9VD07|Q9VD07_DROME	24.0199	23.7132	0.207647	23.8825	23.5028	23.6427	23.2197	NA	NA	24.6662	24.9033	NA	NA	23.8883	23.227	0.306734
CG3735	tr|Q960T7|Q960T7_DROME	20.8518	20.5457	0.710531	NA	NA	17.8017	18.1218	NA	NA	23.902	22.9697	NA	NA	NA	NA	0.306108
Ced-12	tr|Q9VKB2|Q9VKB2_DROME	21.8755	21.5696	0.403583	21.257	21.2264	21.5633	21.2875	22.3282	21.1379	NA	NA	NA	NA	22.3537	22.6265	0.305955
RpS2	tr|M9PB84|M9PB84_DROME	21.1132	20.8074	0.351197	20.1092	20.0712	19.6326	19.9532	NA	NA	23.6109	23.0332	21.1003	20.1722	NA	NA	0.305816
CG4882	tr|O77477|O77477_DROME	21.1606	20.8551	0.161151	20.4274	20.2951	20.0098	19.4823	23.6493	23.719	NA	NA	NA	NA	20.5561	19.9241	0.305497
tho2	tr|Q9VQ76|Q9VQ76_DROME	23.1577	22.8536	0.105275	22.9867	22.5218	23.0143	22.7562	NA	NA	23.1715	22.5256	22.9916	23.2123	23.6244	23.2522	0.304078
Upf1	tr|X2JBC1|X2JBC1_DROME	23.8396	23.5375	0.143038	22.636	22.2244	22.9975	22.7682	24.6292	23.6243	24.5676	24.5307	24.1835	23.7914	24.0239	24.2862	0.302074
Vml	tr|A8JUV4|A8JUV4_DROME	21.515	21.2144	0.533032	21.847	21.0033	22.1239	21.4908	21.3346	20.6325	20.7546	21.7311	NA	NA	NA	NA	0.300592
CG9253	tr|Q9VIF6|Q9VIF6_DROME	20.5901	20.2897	0.164334	20.8272	20.1662	20.7582	20.4233	NA	NA	21.8391	21.9745	NA	NA	18.936	18.5947	0.300459
CG10057	tr|Q9VBX5|Q9VBX5_DROME	19.4635	19.164	NA	19.4635	19.164	NA	NA	NA	NA	NA	NA	NA	NA	NA	NA	0.299444
eIF2B-beta	tr|O76863|O76863_DROME	23.4183	23.1198	0.164013	22.2688	21.9646	22.384	22.2487	24.5199	23.4098	24.0752	23.7496	23.4699	23.7209	23.7917	23.6254	0.29844
Cap-D2	tr|Q9VAJ1|Q9VAJ1_DROME	22.0216	21.7232	0.13496	21.7292	21.1575	21.2908	21.2922	NA	NA	NA	NA	22.279	21.7513	22.7872	22.6919	0.298329
CG11148	sp|Q7KQM6-2|PERQ1_DROME	24.6968	24.3988	0.273894	23.8967	23.3936	23.6773	23.5284	24.2775	22.997	25.126	25.6136	26.0302	25.6505	25.1733	25.2099	0.29801
CG9281	tr|Q9VXR5|Q9VXR5_DROME	26.6344	26.3377	0.179612	25.5402	25.0973	25.5983	25.2807	27.4084	26.3271	28.2757	27.9844	26.8152	26.9887	26.1684	26.3481	0.296658
mtTFB1	sp|Q9VTM5|TFB1M_DROME	21.659	21.3624	0.535621	20.8529	20.6127	21.3539	21.3003	23.329	21.3695	21.0566	21.2359	NA	NA	21.7027	22.2934	0.296631
tacc	tr|Q9NJH5|Q9NJH5_DROME	25.4821	25.1856	0.450405	24.7929	25.2391	24.971	25.6177	24.4851	22.8561	23.4669	23.7228	28.2199	27.4109	26.9567	26.2669	0.296528
l(1)G0334	tr|Q9W4H6|Q9W4H6_DROME	26.4494	26.1537	0.193683	25.6116	25.1211	25.961	25.6992	27.3705	26.2576	27.2852	27.4937	26.8527	26.5796	25.6155	25.7707	0.295754
eIF3ga	sp|Q9W4X7|EI3GA_DROME	24.2518	23.9563	0.0477302	22.7201	22.4378	23.3164	23.2733	25.1075	24.443	25.1766	24.5878	24.5495	24.5527	24.6406	24.443	0.295514
lark	sp|Q94901|LARK_DROME	22.3505	22.055	0.0838506	20.975	20.8359	21.2831	21.2524	23.9929	23.0661	24.6723	24.2544	21.8936	21.7901	21.2862	21.1313	0.2955
Cka	tr|M9PF42|M9PF42_DROME	21.0925	20.798	0.0732706	NA	NA	NA	NA	21.4587	21.1301	NA	NA	NA	NA	20.7263	20.4658	0.294561
spd-2	tr|Q9VV79|Q9VV79_DROME	21.9398	21.6457	0.0486697	19.8595	19.3542	21.2403	21.1138	NA	NA	NA	NA	23.4228	23.2659	23.2367	22.8489	0.294141
Prosalpha5	sp|Q95083|PSA5_DROME	22.0243	21.7325	0.301994	NA	NA	19.4662	18.8117	22.3562	21.6867	22.0817	21.5134	23.9738	23.7738	22.2438	22.8771	0.291787
csw	sp|P29349-2|CSW_DROME	20.9006	20.609	0.234307	19.9981	19.1803	20.5623	20.204	NA	NA	NA	NA	21.8765	21.9342	21.1653	21.1176	0.291564
CG14834	tr|Q9VS52|Q9VS52_DROME	21.1231	20.8324	0.422396	21.3396	20.7067	20.0521	19.6544	23.497	24.1205	NA	NA	NA	NA	19.6036	18.8481	0.290672
Rpn13	sp|Q7K2G1|ADRM1_DROME	22.233	21.9445	0.129022	NA	NA	20.8062	20.6444	NA	NA	NA	NA	23.2441	23.0585	22.6488	22.1305	0.288554
mRpL3	tr|Q8MRV7|Q8MRV7_DROME	21.3746	21.0864	0.22225	21.333	20.7336	21.0798	20.8532	NA	NA	NA	NA	NA	NA	21.7111	21.6723	0.288274
Ubr3	tr|M9PGM3|M9PGM3_DROME	19.9339	19.6459	0.0217037	NA	NA	19.5313	19.2335	NA	NA	NA	NA	NA	NA	20.3365	20.0583	0.288017
Slik	tr|Q8MLP1|Q8MLP1_DROME	19.7745	19.4882	0.453124	20.443	19.54	19.5986	19.673	19.2817	19.2516	NA	NA	NA	NA	NA	NA	0.286235
Nup98-96	tr|Q9VCH5|Q9VCH5_DROME	23.2746	22.9885	0.580847	21.6638	21.3715	20.6141	20.4601	25.4376	23.0261	24.7091	25.9707	23.3041	23.1409	23.9188	23.9616	0.286085
CG12325	tr|Q5U0X8|Q5U0X8_DROME	19.7281	19.443	0.649032	NA	NA	18.4669	18.6455	NA	NA	NA	NA	NA	NA	20.9892	20.2404	0.285115
eIF3-S8	tr|A0A0B4LFL2|A0A0B4LFL2_DROME	26.8858	26.6013	0.0759076	25.4768	25.0527	25.7735	25.5391	27.914	27.1046	27.5938	27.4975	27.2483	27.3548	27.3085	27.0592	0.284484
CG15618	tr|Q9VWB9|Q9VWB9_DROME	21.9691	21.6849	0.0734637	NA	NA	21.0856	20.6597	NA	NA	NA	NA	22.0633	21.7798	22.7586	22.6154	0.284206
CG3808	tr|Q9VVV7|Q9VVV7_DROME	21.0306	20.7467	0.310133	19.3616	18.7147	19.5924	19.796	23.6425	22.61	24.106	24.3218	NA	NA	18.4503	18.291	0.28385
Irbp	L0CRX6	20.9158	20.6321	NA	NA	NA	NA	NA	NA	NA	NA	NA	NA	NA	20.9158	20.6321	0.28366
Fancd2	tr|Q8MYL1|Q8MYL1_DROME	18.9469	18.6639	0.0329087	NA	NA	18.7585	18.4609	NA	NA	NA	NA	NA	NA	19.1352	18.8669	0.28295
Arp2	sp|P45888-2|ARP2_DROME	20.6611	20.3786	0.474588	19.6301	19.7576	20.1503	20.0962	22.2031	21.2821	NA	NA	NA	NA	NA	NA	0.282528
CG6745	tr|Q9VSK9|Q9VSK9_DROME	24.914	24.6316	NA	NA	NA	NA	NA	NA	NA	24.914	24.6316	NA	NA	NA	NA	0.282395
Srp54k	tr|Q9V3D9|Q9V3D9_DROME	20.1059	19.8249	0.193155	19.4695	19.3019	20.212	19.6421	NA	NA	NA	NA	NA	NA	20.6363	20.5305	0.281072
Elal	tr|Q8IMV1|Q8IMV1_DROME	22.7831	22.5022	0.757995	22.1086	20.6483	20.7288	21.9648	NA	NA	25.512	24.8936	NA	NA	NA	NA	0.280926
Mcm5	sp|Q9VGW6|MCM5_DROME	25.0278	24.7481	0.176709	23.9927	23.1363	23.7004	23.3164	26.5691	25.9026	26.3059	26.3024	24.9782	24.9118	24.6204	24.9191	0.27969
His1:CG33807	tr|Q4ABD8|Q4ABD8_DROME	23.9578	23.6791	0.631599	NA	NA	NA	NA	24.5343	23.8288	23.3814	23.5293	NA	NA	NA	NA	0.278761
CG1582	tr|Q9VZ55|Q9VZ55_DROME	22.732	22.4541	0.17047	22.1761	21.919	22.3385	22.1521	23.1952	23.3688	24.3318	23.4695	NA	NA	21.6182	21.361	0.277892
Trip1	sp|O02195|EIF3I_DROME	26.2813	26.0036	0.0718586	24.3724	24.1563	24.8481	24.5606	27.7268	26.8925	27.2452	27.0117	26.9897	26.8309	26.5056	26.5696	0.27771
CG6491	tr|Q7K1H0|Q7K1H0_DROME	21.5059	21.2283	0.638423	20.2229	20.5278	21.3926	21.1808	23.4278	21.6313	NA	NA	NA	NA	20.9803	21.5732	0.27763
CycH	tr|Q32KG2|Q32KG2_DROME	19.0433	18.7662	0.316447	NA	NA	18.7768	18.6501	NA	NA	NA	NA	NA	NA	19.3097	18.8824	0.277079
CG8915	tr|Q9VX63|Q9VX63_DROME	19.7433	19.4663	0.149318	19.4167	19.1234	20.2063	19.7283	NA	NA	NA	NA	NA	NA	19.6068	19.5472	0.277009
blw	sp|P35381|ATPA_DROME	25.1585	24.8827	0.222077	23.399	23.3177	23.6152	23.6362	26.1981	24.9716	25.4566	25.1143	26.6583	26.6143	25.6239	25.642	0.275814
Pep	tr|M9NG39|M9NG39_DROME	23.8157	23.54	0.418254	22.1123	21.7672	20.9845	21.4003	25.7835	24.7698	26.3827	26.2228	NA	NA	NA	NA	0.275731
CG2941	tr|Q9W4N9|Q9W4N9_DROME	20.8517	20.5764	NA	NA	NA	NA	NA	NA	NA	20.8517	20.5764	NA	NA	NA	NA	0.275269
Vav	sp|Q9NHV9|VAV_DROME	20.2086	19.9342	NA	NA	NA	20.2086	19.9342	NA	NA	NA	NA	NA	NA	NA	NA	0.274438
AspRS	tr|Q9XYM1|Q9XYM1_DROME	24.0081	23.7338	0.200636	21.8521	21.727	22.3275	22.5687	24.1687	23.1199	25.0491	24.7134	25.2422	25.312	25.4092	24.9619	0.274339
AP-1-2beta	tr|Q24253|Q24253_DROME	25.2712	24.9973	0.0535033	24.3258	23.9373	24.5605	24.4589	26.962	26.2874	26.34	26.3834	24.9521	24.5308	24.4868	24.3862	0.273889
CG7546	tr|Q7K3F6|Q7K3F6_DROME	23.6354	23.3619	0.160091	21.7605	21.3154	22.6072	22.3751	24.6894	23.8358	23.9012	24.1827	24.4135	24.4798	24.4404	23.9829	0.273428
bel	tr|A0A0H4XWW0|A0A0H4XWW0_DROME	28.5103	28.2389	0.21	27.6519	26.9002	27.5395	26.9923	30.1438	29.4427	29.6421	29.6046	28.3955	28.4119	27.6893	28.0816	0.271473
lgs	sp|Q961D9|BCL9_DROME	21.0589	20.7878	0.624662	19.0328	18.3566	NA	NA	NA	NA	23.085	23.2191	NA	NA	NA	NA	0.271058
CG4447	tr|Q9VSW4|Q9VSW4_DROME	22.1897	21.9202	0.243664	20.9022	20.6888	20.2262	20.4531	23.6003	23.1383	24.0302	23.4007	NA	NA	NA	NA	0.269504
tyf	tr|E1JJD6|E1JJD6_DROME	25.6352	25.3669	0.307607	25.1291	24.2789	24.6468	24.4383	26.1068	25.2	27.3835	27.6638	25.7768	25.3464	24.7684	25.2738	0.26838
Cctgamma	tr|A4V303|A4V303_DROME	26.8419	26.575	0.121164	25.3681	25.251	25.9724	26.0873	27.5991	26.7243	26.4825	26.4603	27.6877	27.3734	27.9418	27.5536	0.266961
Nipped-B	tr|A0A0B4KF23|A0A0B4KF23_DROME	21.9239	21.6573	0.31428	21.5185	20.9098	21.8387	21.1501	NA	NA	21.4864	21.0631	22.1249	22.7257	22.6511	22.4379	0.266568
cin	sp|P39205|CIN_DROME	20.997	20.7309	0.613958	NA	NA	20.405	20.5226	NA	NA	NA	NA	NA	NA	21.589	20.9391	0.266136
Ref1	tr|Q9V3E7|Q9V3E7_DROME	25.0067	24.7423	0.296063	23.3477	23.3975	23.7076	23.737	28.009	28.3009	28.8459	28.3251	24.0002	22.7485	22.1298	21.9448	0.264371
Cdk2	tr|E1JIR3|E1JIR3_DROME	23.6683	23.4051	0.255283	22.6767	22.4323	23.1523	22.8707	24.5934	23.4054	22.5919	22.3563	24.7701	24.9732	24.2251	24.3925	0.263194
CG11981	tr|C0MJU2|C0MJU2_DROME	22.8354	22.5728	0.32007	NA	NA	21.5367	21.6624	NA	NA	NA	NA	23.4477	22.9057	23.5218	23.1502	0.262644
Pfk	tr|H5V888|H5V888_DROME	24.1754	23.9133	0.0726601	23.0007	22.3805	23.362	23.0468	25.9374	25.6724	24.5619	24.0643	24.3319	24.3572	23.8582	23.9587	0.262024
atms	tr|Q9VN55|Q9VN55_DROME	22.2211	21.9601	0.211891	21.6286	20.8385	21.2422	20.6702	NA	NA	22.9956	22.9547	22.8482	22.8705	22.3911	22.4666	0.26106
CG8258	tr|Q7K3J0|Q7K3J0_DROME	26.6707	26.41	0.330471	25.0349	24.6629	25.7643	25.8313	26.8578	25.5411	26.4269	26.7483	28.0156	28.1572	27.925	27.5192	0.260726
CG32708	tr|Q9W394|Q9W394_DROME	21.6578	21.3976	NA	NA	NA	NA	NA	NA	NA	21.6578	21.3976	NA	NA	NA	NA	0.260142
Elp1	sp|Q9VGK7|ELP1_DROME	23.2784	23.0193	0.292452	21.639	21	21.8323	21.5318	23.2853	23.9101	24.2778	23.4788	24.8359	24.9573	23.8001	23.2379	0.259076
rb	tr|Q7YU20|Q7YU20_DROME	22.4673	22.2085	0.212456	21.9358	21.9867	22.5924	22.3492	22.6712	21.536	22.5727	22.6032	22.0673	21.9722	22.9644	22.8036	0.25882
ACC	tr|Q7JV23|Q7JV23_DROME	23.6852	23.4265	0.106551	19.6534	19.5904	21.9835	21.8693	23.322	22.9014	25.4127	24.8188	25.3575	25.5708	26.3824	25.8085	0.258711
Imp	tr|Q9VZ69|Q9VZ69_DROME	23.9116	23.6544	0.393338	22.0536	21.8046	22.2506	21.8565	26.2064	25.0644	26.5968	27.104	NA	NA	22.4507	22.4427	0.257161
e(y)1	A8WHK8	19.7134	19.4575	NA	NA	NA	NA	NA	NA	NA	NA	NA	NA	NA	19.7134	19.4575	0.255876
eIF-2beta	tr|F3YDB2|F3YDB2_DROME	23.7666	23.5114	0.0961731	22.8481	22.6888	22.9312	22.7879	25.0972	24.2334	25.6964	25.5821	23.4118	23.1839	22.6148	22.5922	0.255186
Prpk	tr|Q9VRJ6|Q9VRJ6_DROME	20.9822	20.7272	0.32507	20.4622	19.9073	21.1957	20.8694	NA	NA	NA	NA	NA	NA	21.2886	21.405	0.254953
Nopp140	tr|Q9VNX6|Q9VNX6_DROME	22.8	22.5454	0.482984	20.3408	20.272	NA	NA	21.9446	22.1695	25.2799	25.8027	24.2684	22.9291	22.1662	21.5535	0.25463
Galphai	P20353	20.1577	19.9038	NA	NA	NA	NA	NA	NA	NA	NA	NA	NA	NA	20.1577	19.9038	0.253946
DNApol-epsilon255	tr|Q9VCN1|Q9VCN1_DROME	22.413	22.161	0.205851	21.0637	20.8605	21.872	21.5364	22.4283	22.6466	23.0624	22.0327	22.5982	22.4509	23.4536	23.4386	0.252077
LanB2	tr|X2JAW6|X2JAW6_DROME	22.7846	22.5334	0.142193	21.6922	21.3363	21.9337	21.9598	22.3999	21.6666	NA	NA	24.0566	24.0346	23.8408	23.6698	0.251184
eIF2B-delta	tr|Q494L6|Q494L6_DROME	24.1302	23.8792	0.270139	23.2427	23.1693	23.4815	23.3826	24.3811	23.1213	24.2315	24.1592	24.6099	24.584	24.8346	24.8587	0.251054
CG10527	Q9W2M4	21.1061	20.8561	0.182581	NA	NA	NA	NA	NA	NA	NA	NA	21.8877	21.564	20.3245	20.1483	0.249964
polybromo	tr|Q9VC36|Q9VC36_DROME	19.804	19.5555	0.285081	NA	NA	18.7219	18.3541	NA	NA	NA	NA	NA	NA	20.886	20.7569	0.24848
CG12262	tr|G3KKP7|G3KKP7_DROME	26.8873	26.6392	0.247841	25.5007	25.2139	25.6167	25.5525	28.0164	26.8513	27.5718	27.6013	27.8567	27.8113	26.7613	26.8049	0.248075
Nup205	tr|Q9VWB8|Q9VWB8_DROME	23.5948	23.347	0.4355	21.7898	21.5676	22.2978	22.1125	NA	NA	24.3945	23.0776	25.7784	26.096	23.7137	23.881	0.247853
alien	tr|M9PFB5|M9PFB5_DROME	21.7927	21.5448	0.239604	20.0474	19.9945	21.7341	21.7545	22.41	22.5482	NA	NA	22.9833	22.1987	21.7886	21.2282	0.247848
mRpL53	Q95S87	20.7552	20.5078	NA	NA	NA	NA	NA	NA	NA	NA	NA	NA	NA	20.7552	20.5078	0.247484
RpS7	tr|Q8IMI7|Q8IMI7_DROME	24.0654	23.8181	0.426602	23.3313	23.0727	23.7996	23.6379	25.6984	24.1073	23.3968	23.4782	24.5879	25.022	23.5785	23.5905	0.247325
Cp38	tr|E1JJF7|E1JJF7_DROME	24.9343	24.689	0.614126	24.4792	23.2618	23.8632	25.0745	26.1349	24.9753	26.289	26.1121	NA	NA	23.9052	24.0212	0.245309
CG3902	tr|Q9VVU1|Q9VVU1_DROME	27.7481	27.5031	0.184884	26.9456	26.6132	27.0131	26.7103	29.0094	28.3227	27.5132	27.683	28.7249	28.1361	27.2827	27.5535	0.245008
CG5902	tr|E1JIV0|E1JIV0_DROME	19.8326	19.5879	NA	NA	NA	19.8326	19.5879	NA	NA	NA	NA	NA	NA	NA	NA	0.24468
hpo	tr|A0A0B4KFW0|A0A0B4KFW0_DROME	22.1244	21.8798	0.331537	21.2319	20.7095	21.0998	21.2779	22.9329	22.3469	23.1485	22.4589	NA	NA	22.2087	22.6056	0.244599
feo	tr|Q9VZ62|Q9VZ62_DROME	23.9306	23.6862	0.602501	24.6953	25.0077	24.0534	24.693	NA	NA	NA	NA	24.8651	23.8846	22.1087	21.1596	0.244428
ade3	tr|X2J516|X2J516_DROME	22.9087	22.6645	0.291093	21.306	21.621	22.4009	22.3489	24.1941	23.554	23.9504	23.7976	23.0102	21.9633	22.5907	22.702	0.244242
spel1	tr|Q0IGW6|Q0IGW6_DROME	23.8732	23.6304	0.439464	22.3967	22.3706	22.9378	22.9572	24.0755	24.2942	25.8939	24.2442	23.8827	24.0883	24.0527	23.828	0.242801
thoc5	sp|Q9W1F4|THOC5_DROME	20.7314	20.4892	0.167646	19.6441	19.2554	19.7913	19.9215	NA	NA	22.8617	22.6264	NA	NA	20.6286	20.1534	0.242265
MED18	Q9XZT1	21.5932	21.3543	NA	NA	NA	NA	NA	NA	NA	NA	NA	NA	NA	21.5932	21.3543	0.238895
Scsalpha	tr|M9MRQ9|M9MRQ9_DROME	25.102	24.8635	0.209816	24.0675	24.015	24.0492	23.6318	27.4252	26.628	25.7083	25.6597	25.3433	24.8705	24.0187	24.3761	0.238526
snf	sp|P43332|SNRPA_DROME	21.8869	21.6492	0.225547	20.0018	19.5266	NA	NA	23.7926	23.5545	21.8661	21.8665	NA	NA	NA	NA	0.237673
brm	sp|P25439-2|BRM_DROME	21.7801	21.5425	0.0986865	21.4953	21.2275	21.2357	21.0327	21.5675	21.1962	22.3553	21.9795	21.768	21.2531	22.259	22.5662	0.237594
CG30122	tr|C7LAA5|C7LAA5_DROME	24.0396	23.8038	0.334015	24.0459	23.1795	22.9306	22.3696	25.9014	25.4171	26.028	25.682	23.0487	23.5651	22.2828	22.6096	0.235762
lic	tr|O62602|O62602_DROME	24.6389	24.4033	0.355486	23.6468	23.4404	23.9108	23.5369	25.2431	23.9448	24.8806	25.051	25.283	25.4396	24.8691	25.0071	0.235605
cathD	tr|Q7K485|Q7K485_DROME	23.4472	23.2126	0.123253	21.7916	21.5803	22.6059	22.4106	25.216	24.4308	24.1659	23.9367	23.4799	23.313	23.4242	23.6041	0.234665
mRpS5	tr|Q8SYP9|Q8SYP9_DROME	21.5458	21.3114	0.592808	20.8788	20.8658	20.9381	21.4903	NA	NA	NA	NA	22.6047	22.4479	21.7616	20.4416	0.234389
CG8611	sp|Q86B47-2|Y8611_DROME	22.6475	22.4132	0.132901	22.3022	21.781	22.1648	22.1639	NA	NA	24.7771	24.4731	NA	NA	21.346	21.235	0.234269
kra	sp|Q9VNE2|PKRA_DROME	25.8635	25.6293	0.28828	24.5104	24.7149	25.3274	25.2109	28.0059	27.4081	27.4862	26.5317	25.6225	25.3618	24.2282	24.5487	0.234126
Not1	tr|E2QCN4|E2QCN4_DROME	25.6944	25.4626	0.264701	24.6221	24.2859	25.1637	24.9001	24.9169	23.8882	26.4382	26.7494	26.5068	26.4225	26.519	26.5296	0.231825
BcDNA.LD34475	tr|Q9U4F8|Q9U4F8_DROME	19.0677	18.836	NA	NA	NA	19.0677	18.836	NA	NA	NA	NA	NA	NA	NA	NA	0.231686
ISWI	tr|I1V4Y8|I1V4Y8_DROME	24.5187	24.2871	0.365358	NA	NA	NA	NA	NA	NA	24.2266	24.1447	24.8108	24.4295	NA	NA	0.231604
Drp1	tr|Q9VQE0|Q9VQE0_DROME	26.2138	25.9829	0.360501	25.225	24.6677	25.4432	25.2493	26.1998	25.0132	27.5375	27.5649	26.4196	26.7336	26.4579	26.6687	0.230902
CG6841	tr|Q9VVU6|Q9VVU6_DROME	21.7763	21.5455	0.0286561	20.6522	20.4855	21.4482	21.3349	24.0799	23.8141	NA	NA	NA	NA	20.9248	20.5474	0.230788
CG12007	tr|Q9VN77|Q9VN77_DROME	19.3952	19.1652	NA	NA	NA	19.3952	19.1652	NA	NA	NA	NA	NA	NA	NA	NA	0.230071
GCS2beta	tr|Q9VJD1|Q9VJD1_DROME	23.951	23.7221	0.193697	22.1739	21.4833	22.6951	22.2777	25.6062	25.3789	25.129	24.6636	24.4406	24.6278	23.6613	23.9015	0.228903
dup	tr|Q7JVY2|Q7JVY2_DROME	20.7301	20.5019	0.483417	NA	NA	20.9176	20.9411	21.325	20.5623	NA	NA	NA	NA	19.9478	20.0025	0.228193
cutlet	tr|Q8T3K3|Q8T3K3_DROME	21.4934	21.2656	0.664626	20.1149	20.2402	21.0251	21.718	NA	NA	NA	NA	22.3603	20.814	22.4731	22.2901	0.227785
AspRS-m	tr|Q9VJH2|Q9VJH2_DROME	24.4058	24.1792	0.366546	23.7592	22.8825	23.1546	22.8781	24.0777	23.4799	23.8546	24.5694	27.1467	26.753	24.4423	24.5122	0.226662
omd	Q9VFS6	21.2668	21.0407	NA	NA	NA	NA	NA	NA	NA	NA	NA	NA	NA	21.2668	21.0407	0.226162
Sec10	tr|Q6IDG3|Q6IDG3_DROME	20.596	20.3699	0.283918	19.9232	19.1772	20.367	20.3366	NA	NA	NA	NA	20.6931	20.6107	21.4006	21.3551	0.226059
Tcp-1zeta	tr|Q9VXQ5|Q9VXQ5_DROME	26.25	26.0265	0.301661	24.57	24.4312	25.3764	25.3509	26.8905	25.7326	25.4174	25.5896	27.5527	27.5609	27.6927	27.4937	0.223477
mod	tr|A0A0B4K7G4|A0A0B4K7G4_DROME	27.8062	27.5833	0.143977	26.437	26.2784	26.4676	26.2378	30.0026	29.188	30.7299	30.5222	26.7936	26.8935	26.4064	26.3799	0.222899
Hsp27	tr|X2JC82|X2JC82_DROME	26.4801	26.2583	0.24858	24.6927	24.1787	24.7161	24.5527	27.5589	26.8687	28.1596	27.8157	26.8181	27.3269	26.9349	26.8071	0.221751
MetRS-m	tr|A0A0B4KH54|A0A0B4KH54_DROME	20.4253	20.2038	NA	NA	NA	20.4253	20.2038	NA	NA	NA	NA	NA	NA	NA	NA	0.221488
sktl	Q9W2R3	23.3039	23.0829	0.838314	NA	NA	NA	NA	NA	NA	NA	NA	24.1264	23.0536	22.4815	23.1121	0.221082
hd	tr|A0A126GUQ3|A0A126GUQ3_DROME	21.1193	20.899	0.727411	NA	NA	NA	NA	NA	NA	22.6504	21.9475	NA	NA	19.5882	19.8506	0.220279
Rpn6	tr|A0A0B4K7Z5|A0A0B4K7Z5_DROME	24.1836	23.9636	0.308387	21.7737	21.8573	23.5916	23.753	25.1024	24.2062	23.6278	23.9327	25.481	25.0866	25.5254	24.9459	0.220003
Pgd	tr|M9PIS3|M9PIS3_DROME	21.667	21.4481	0.163866	NA	NA	20.2118	20.1313	25.6954	25.2787	NA	NA	NA	NA	19.0937	18.9344	0.218824
RpS15Aa	tr|E1JJM9|E1JJM9_DROME	22.2861	22.0676	0.157024	21.7228	21.1648	22.3917	22.2168	NA	NA	NA	NA	22.6208	22.5766	22.409	22.3123	0.218443
SmE	sp|Q9VLV5|RUXE_DROME	20.1437	19.9256	0.647434	20.4606	19.8898	19.8268	19.9614	NA	NA	NA	NA	NA	NA	NA	NA	0.218114
Nmd3	Q9UB80	18.9434	18.7265	NA	NA	NA	NA	NA	NA	NA	NA	NA	NA	NA	18.9434	18.7265	0.216875
fry	M9PC07	21.5224	21.3056	NA	NA	NA	NA	NA	NA	NA	NA	NA	NA	NA	21.5224	21.3056	0.216808
Ctf4	tr|Q2XY08|Q2XY08_DROME	22.1884	21.9717	0.533502	20.2029	20.3409	20.9822	21.0374	23.9648	22.8225	23.6038	23.6858	NA	NA	NA	NA	0.216768
yemalpha	H8F4N7	21.4065	21.191	NA	NA	NA	NA	NA	NA	NA	NA	NA	NA	NA	21.4065	21.191	0.215558
SmB	sp|Q05856|RSMB_DROME	22.5834	22.3689	0.426952	21.3125	20.9839	20.5286	20.62	24.8963	23.6164	25.1059	24.7827	22.3329	22.3743	21.3241	21.8363	0.214452
Hrb98DE	tr|C8VV67|C8VV67_DROME	23.2118	22.9974	0.189052	21.8818	22.0693	22.0244	21.6083	24.0558	23.4463	26.0356	25.6649	23.7483	23.4335	21.5248	21.7621	0.214364
enc	sp|Q8MSX1-2|ENC_DROME	23.4427	23.2287	0.618984	23.9711	22.8964	22.5211	22.9842	23.4966	21.7462	25.5082	26.3454	22.8226	22.8815	22.3368	22.5186	0.213993
eIF3-S9	tr|E2QCG7|E2QCG7_DROME	27.4409	27.2272	0.242238	25.7957	25.5633	26.2443	25.8995	28.6414	27.8042	28.8932	28.6876	27.6745	28.0434	27.3964	27.3654	0.213676
mRpS22	tr|Q9VAY9|Q9VAY9_DROME	21.9773	21.7642	0.592056	21.3177	20.3954	20.3562	20.1851	22.6795	23.5431	23.7224	22.62	NA	NA	21.8106	22.0774	0.213098
Dhc64C	sp|P37276|DYHC_DROME	28.2072	27.9948	0.218431	27.4192	27.3705	27.7753	27.8093	27.8296	26.8839	28.75	28.7619	29.0337	28.9101	28.4353	28.2331	0.212384
RfC3	tr|Q9VKW3|Q9VKW3_DROME	25.1231	24.911	0.321512	23.4142	23.2936	23.8408	24.1077	26.3862	25.4656	26.4197	26.2831	25.6989	25.0884	24.979	25.2273	0.212159
dgt5	tr|Q7K4B4|Q7K4B4_DROME	21.315	21.1029	0.262289	19.3796	19.1609	20.5771	20.6962	22.576	21.7493	22.7711	22.7065	NA	NA	21.2711	21.2014	0.212118
LManV	tr|Q9VLI0|Q9VLI0_DROME	21.2571	21.0464	0.564883	NA	NA	19.0462	18.2859	22.6033	22.4248	22.1218	22.4284	NA	NA	NA	NA	0.210767
RfC38	tr|Q9U9Q1|Q9U9Q1_DROME	25.1433	24.9329	0.202016	23.7776	23.8666	24.1144	24.1297	26.0762	25.2061	26.6055	26.5329	25.2541	25.1451	25.0319	24.717	0.210377
Srp72	tr|Q9VDK7|Q9VDK7_DROME	25.3839	25.1742	0.192314	23.8984	23.9039	24.3738	24.1631	27.0199	26.1753	27.0612	27.1869	24.7462	24.6676	25.204	24.9488	0.209676
CG12170	Q9VNF5	21.6644	21.455	NA	NA	NA	NA	NA	NA	NA	NA	NA	NA	NA	21.6644	21.455	0.209466
CG11776	tr|C6TP55|C6TP55_DROME	20.3304	20.1229	NA	NA	NA	20.3304	20.1229	NA	NA	NA	NA	NA	NA	NA	NA	0.207478
CG10055	tr|B5RIW4|B5RIW4_DROME	19.6469	19.4435	0.373846	NA	NA	18.8563	18.5175	NA	NA	NA	NA	NA	NA	20.4375	20.3694	0.203396
eIF2B-epsilon	tr|Q9GQ87|Q9GQ87_DROME	23.7229	23.5197	0.185183	22.1433	22.0279	22.2998	22.325	24.871	24.4116	24.7299	24.1224	24.5025	24.1735	23.791	24.0576	0.203247
NAA15-16	tr|Q9VWI2|Q9VWI2_DROME	26.1794	25.9766	0.16881	25.0892	24.7624	25.429	25.2613	27.9951	27.2415	27.2299	27.167	26.3112	26.4382	25.0219	24.9891	0.202767
CG1486	tr|Q9VRG8|Q9VRG8_DROME	21.0473	20.8452	0.422505	19.3961	19.3081	20.6641	20.5912	22.2803	21.22	22.2984	22.5919	NA	NA	20.5978	20.5146	0.202178
smid	tr|Q9VS62|Q9VS62_DROME	25.8998	25.6983	0.187248	24.535	23.9021	24.5594	24.2892	26.4214	25.9034	26.7851	26.9283	27.0673	27.1273	26.0308	26.0395	0.201517
CG42236	tr|C4IY22|C4IY22_DROME	21.8275	21.6262	NA	NA	NA	21.8275	21.6262	NA	NA	NA	NA	NA	NA	NA	NA	0.201349
mst	tr|X2JG23|X2JG23_DROME	20.3411	20.1408	NA	NA	NA	20.3411	20.1408	NA	NA	NA	NA	NA	NA	NA	NA	0.200315
CG8142	tr|Q9VX15|Q9VX15_DROME	24.2863	24.086	0.309954	22.5074	22.4872	23.022	23.3173	25.4972	24.6041	25.7672	25.6083	24.9132	24.3981	24.0105	24.1009	0.200285
pnut	sp|P40797|PNUT_DROME	21.1835	20.9859	0.626066	19.6452	19.6623	18.572	18.9146	23.7224	21.6903	21.771	22.3422	21.8623	21.7418	21.5281	21.5641	0.197642
SMC1	tr|Q9VCD8|Q9VCD8_DROME	19.8782	19.6808	0.431232	19.0696	18.7133	NA	NA	NA	NA	NA	NA	NA	NA	20.6868	20.6482	0.197445
crp	tr|Q8T0H7|Q8T0H7_DROME	19.5093	19.3126	NA	NA	NA	19.5093	19.3126	NA	NA	NA	NA	NA	NA	NA	NA	0.196688
SA	tr|O18415|O18415_DROME	21.2177	21.0212	0.328955	20.3259	20.3069	21.3305	20.8282	NA	NA	NA	NA	NA	NA	21.9969	21.9286	0.196524
TrpRS-m	tr|Q8SZU2|Q8SZU2_DROME	21.7332	21.5368	0.658373	20.0107	20.2575	21.157	21.1996	NA	NA	23.4588	22.8696	23.698	22.1443	20.3414	21.2131	0.196331
l(1)G0156	sp|Q9VWH4-2|IDH3A_DROME	27.8143	27.6189	0.0591287	26.6867	26.3321	26.7914	26.605	28.4397	27.9392	28.4516	28.4622	28.8711	28.773	27.6453	27.6017	0.195426
CG9925	tr|Q9VFP5|Q9VFP5_DROME	22.2278	22.0324	0.282034	21.4628	21.1187	21.8832	21.6662	23.8986	23.1615	23.0217	23.0181	21.3373	21.7894	21.7631	21.4408	0.195348
betaTub56D	sp|Q24560|TBB1_DROME	32.4025	32.2073	0.473449	30.5035	30.7999	30.438	30.7603	34.6458	34.2047	34.603	34.9659	33.5733	32.4434	30.6515	30.0693	0.195254
CG10576	tr|Q9VRP2|Q9VRP2_DROME	20.7043	20.5092	0.721364	19.5512	19.8942	19.6399	19.8551	NA	NA	22.9217	21.7782	NA	NA	NA	NA	0.195137
ida	Q8TA45	20.5784	20.3838	NA	NA	NA	NA	NA	NA	NA	NA	NA	NA	NA	20.5784	20.3838	0.194529
AIMP2	tr|Q8T060|Q8T060_DROME	23.1416	22.9472	0.210833	20.6637	20.429	21.4032	21.2634	24.6208	23.9025	24.0651	23.9829	23.9361	24.2404	24.1607	23.8651	0.19437
Rpn8	tr|A0A0B4KGE6|A0A0B4KGE6_DROME	24.2127	24.0184	0.139845	22.7837	22.9258	23.1436	23.0136	25.1952	24.9227	24.3469	24.3771	25.1539	24.5364	24.6532	24.335	0.194303
RhoGEF2	tr|A0A0B4LFF8|A0A0B4LFF8_DROME	20.342	20.1478	0.504204	20.767	20.3196	20.7214	20.2994	NA	NA	NA	NA	NA	NA	19.5376	19.8243	0.194247
Torsin	tr|F6JQA6|F6JQA6_DROME	22.841	22.6472	0.470573	21.9851	21.266	22.2383	22.1381	23.272	22.2055	22.9934	23.4399	23.2631	23.6967	23.294	23.137	0.193809
sn	tr|A4V441|A4V441_DROME	20.5798	20.3869	0.402365	NA	NA	20.4778	20.4538	21.7729	21.2144	NA	NA	NA	NA	19.4886	19.4925	0.192881
Rbcn-3B	tr|O46092|O46092_DROME	21.3894	21.1974	0.0991022	NA	NA	20.3285	20.2617	NA	NA	21.6056	21.384	NA	NA	22.234	21.9465	0.192
CG10098	tr|Q9VI64|Q9VI64_DROME	19.9411	19.7502	NA	NA	NA	19.9411	19.7502	NA	NA	NA	NA	NA	NA	NA	NA	0.190885
Ndg	tr|B7FNR1|B7FNR1_DROME	22.2471	22.0563	0.155484	21.3132	20.8526	21.8612	21.6822	22.1535	21.8285	NA	NA	24.1061	23.9236	21.8014	21.9946	0.190784
Cp19	sp|P07186|CH19_DROME	22.9297	22.739	0.883709	21.9443	21.2549	21.5651	23.9252	25.5565	22.2922	22.6529	23.4837	NA	NA	NA	NA	0.190712
RpI135	sp|P20028|RPA2_DROME	23.4137	23.224	0.244796	22.5432	21.8898	22.3883	22.1901	22.9112	22.5021	23.9006	23.8925	24.0891	24.4673	24.6497	24.402	0.189722
vnc	tr|Q9VT75|Q9VT75_DROME	22.1525	21.9638	0.511074	21.4055	21.1522	21.3798	21.3578	23.1517	22.5999	22.7444	21.524	22.1791	22.442	22.0548	22.7065	0.188788
RpL15	tr|A8Y560|A8Y560_DROME	19.2357	19.0471	NA	19.2357	19.0471	NA	NA	NA	NA	NA	NA	NA	NA	NA	NA	0.188628
fzy	tr|Q6NR32|Q6NR32_DROME	22.7075	22.5198	0.392685	22.166	21.837	22.4602	22.4767	23.2126	22.6883	NA	NA	22.8148	23.2914	22.8837	22.3057	0.187637
Nup133	tr|Q9VCW3|Q9VCW3_DROME	22.4349	22.2473	0.152316	20.2581	20.297	21.7871	21.3853	23.7185	23.1097	22.2432	22.0392	22.9209	22.9981	23.6817	23.6547	0.18759
Dbp80	sp|O61305|DDX19_DROME	21.2404	21.0531	0.237983	19.8797	19.969	20.2713	20.0313	24.1842	23.4319	21.5951	21.8082	21.4005	21.0697	20.1118	20.0085	0.187324
Nup93-2	tr|Q9VFE7|Q9VFE7_DROME	20.4893	20.3029	0.346949	18.3596	18.2649	20.4969	20.0121	NA	NA	NA	NA	NA	NA	22.6113	22.6316	0.186394
CG11984	Q95RX5	22.8315	22.6452	0.594387	NA	NA	NA	NA	NA	NA	NA	NA	23.42	22.9817	22.2431	22.3086	0.186382
Usp16-45	tr|Q9W4C3|Q9W4C3_DROME	22.5437	22.3575	0.426655	21.549	21.2712	21.288	21.1331	24.393	23.466	24.0771	24.2288	NA	NA	21.4114	21.6886	0.186167
PAN3	tr|Q9VZV3|Q9VZV3_DROME	19.4768	19.2908	NA	NA	NA	19.4768	19.2908	NA	NA	NA	NA	NA	NA	NA	NA	0.186014
CG10973	tr|Q95RI2|Q95RI2_DROME	20.7878	20.6018	0.187742	19.7468	19.6681	20.2702	20.1652	22.3464	21.9722	NA	NA	NA	NA	NA	NA	0.185956
Tina-1	sp|Q9W0Y1|TINA1_DROME	21.1556	20.9704	0.778491	20.753	20.8121	21.297	21.2715	22.9462	21.1136	19.626	20.6845	NA	NA	NA	NA	0.185121
Sec15	sp|Q9VDE6|EXOC6_DROME	21.1736	20.9886	0.404159	NA	NA	20.1905	19.8692	NA	NA	NA	NA	NA	NA	22.1566	22.1079	0.185008
CG17838	tr|C6SV30|C6SV30_DROME	23.2507	23.0657	NA	NA	NA	NA	NA	NA	NA	23.2507	23.0657	NA	NA	NA	NA	0.184912
CG16817	tr|E8NH46|E8NH46_DROME	23.3787	23.1952	0.4791	22.4934	22.867	23.2187	23.3134	25.1134	23.8368	23.7655	23.6204	22.9018	22.5821	22.7796	22.9516	0.183521
Etf-QO	tr|Q7JWF1|Q7JWF1_DROME	22.6946	22.5119	0.465162	NA	NA	NA	NA	25.7884	25.2892	NA	NA	21.1383	21.3372	21.1572	20.9094	0.182712
TfIIB	tr|M9PCM4|M9PCM4_DROME	21.5326	21.3513	0.666045	NA	NA	19.4761	19.6081	NA	NA	23.5892	23.0946	NA	NA	NA	NA	0.181304
Vps4	tr|Q9Y162|Q9Y162_DROME	21.1987	21.0188	0.556277	19.7135	19.0626	20.751	20.3602	NA	NA	NA	NA	22.6933	23.2973	21.6372	21.3551	0.179923
hts	sp|Q02645|HTS_DROME	22.7777	22.5983	0.593936	21.5763	20.9088	21.0806	21.1863	23.1285	24.124	24.008	22.7479	23.5601	23.6673	23.3129	22.9557	0.179391
mRpS29	tr|Q8IA36|Q8IA36_DROME	22.292	22.1137	0.586146	20.8767	20.6124	21.8435	21.7021	21.9607	23.0423	24.7143	23.4372	22.534	22.3673	21.8225	21.521	0.178239
Calr	tr|Q9U916|Q9U916_DROME	24.3717	24.1938	NA	NA	NA	NA	NA	24.3717	24.1938	NA	NA	NA	NA	NA	NA	0.177947
Prosbeta1	tr|Q95SA6|Q95SA6_DROME	21.0859	20.9083	0.439986	19.4789	19.4473	19.6796	19.9476	21.2075	20.3373	NA	NA	22.2068	22.3585	22.8569	22.4507	0.177636
row	tr|Q5U156|Q5U156_DROME	22.6865	22.5097	0.552777	22.6093	21.8273	23.0403	22.6753	21.3081	22.3486	23.2651	22.4627	22.8339	22.8619	23.062	22.8827	0.176734
Rpn12	tr|Q9V436|Q9V436_DROME	23.5525	23.3768	0.484322	21.9324	21.6249	22.7732	22.5813	24.2455	23.4803	NA	NA	23.6654	24.3085	25.1462	24.889	0.175757
mor	tr|A0A0B4JDA0|A0A0B4JDA0_DROME	23.3456	23.1706	0.478361	21.4965	20.9369	22.2647	22.0858	24.8977	23.8495	25.2094	25.1726	22.5101	22.8397	23.6954	24.1391	0.175026
Gnf1	sp|P35600|RFC1_DROME	24.9274	24.7526	0.546065	24.3088	24.2268	24.2438	24.2592	25.7845	24.6113	24.9122	25.7814	25.3551	25.0604	24.9599	24.5762	0.174838
sec8	tr|U3PXA7|U3PXA7_DROME	21.4921	21.3174	0.480522	20.7029	20.9148	21.1634	20.9036	NA	NA	NA	NA	NA	NA	22.6099	22.1339	0.174624
CG6439	tr|Q9VD58|Q9VD58_DROME	25.7271	25.5525	0.0823566	24.7691	24.3562	25.0964	24.9753	25.3299	24.9303	26.3154	26.3004	26.858	26.6913	25.9938	26.0617	0.17458
anon-i1	tr|Q24050|Q24050_DROME	23.3705	23.196	0.567574	21.9084	21.8084	22.6543	22.1939	24.8861	23.5337	22.563	23.2089	24.1669	24.0188	24.0445	24.4125	0.174498
CG8097	tr|Q9VXT0|Q9VXT0_DROME	19.3772	19.2032	0.135212	19.4099	19.1983	19.3446	19.2081	NA	NA	NA	NA	NA	NA	NA	NA	0.174031
RpLP0	tr|M9PG76|M9PG76_DROME	22.7836	22.6099	0.440469	21.2538	21.5832	21.7067	21.9536	24.2455	23.1949	24.0036	23.5808	22.5747	22.5679	22.9171	22.7789	0.173677
Su(var)2-10	tr|A1Z7P7|A1Z7P7_DROME	21.7608	21.5875	0.576304	NA	NA	20.4408	19.8319	22.0927	21.5518	23.3264	23.1831	NA	NA	21.1834	21.783	0.173356
CG2006	tr|Q9VAL1|Q9VAL1_DROME	19.6861	19.5131	0.802427	19.9336	19.2211	19.4387	19.8051	NA	NA	NA	NA	NA	NA	NA	NA	0.173021
CycB3	tr|A0A0B4KHT9|A0A0B4KHT9_DROME	22.2509	22.078	0.463691	20.9456	20.6711	21.0978	21.1062	23.7106	22.9236	23.5578	23.2344	NA	NA	21.9426	22.4548	0.17286
CG7182	tr|Q9VSI1|Q9VSI1_DROME	23.7016	23.529	0.139547	22.6802	22.3737	22.2353	22.1358	25.6158	25.0893	24.6965	24.513	24.0533	24.2533	22.9285	22.8086	0.172635
toc	tr|Q9VQM0|Q9VQM0_DROME	21.385	21.2124	0.332698	20.032	20.0193	20.2887	20.4573	NA	NA	NA	NA	22.7818	22.3876	22.4373	21.9854	0.172557
CG7033	tr|Q9W392|Q9W392_DROME	26.8859	26.7135	0.213872	25.0042	24.9474	25.6952	25.8223	27.7516	27.1453	26.3418	26.3813	28.6335	28.5709	27.889	27.4135	0.172412
Kap-alpha1	tr|Q9U1H6|Q9U1H6_DROME	21.2721	21.0999	0.549705	19.4615	19.6906	NA	NA	NA	NA	23.6423	23.502	NA	NA	20.7124	20.1073	0.172119
CG7920	tr|Q9VAC1|Q9VAC1_DROME	20.8603	20.6886	NA	NA	NA	NA	NA	20.8603	20.6886	NA	NA	NA	NA	NA	NA	0.171707
rudhira	tr|M9NED8|M9NED8_DROME	21.1094	20.9377	0.591542	NA	NA	20.034	20.2455	NA	NA	21.943	21.247	NA	NA	21.3511	21.3205	0.171689
raptor	tr|Q9W437|Q9W437_DROME	20.9485	20.778	0.281399	19.3911	19.5864	19.0739	18.8733	NA	NA	NA	NA	22.5931	22.3328	22.7359	22.3194	0.170531
VhaSFD	sp|Q9V3J1-3|VATH_DROME	21.102	20.9333	0.657257	NA	NA	19.2225	18.8116	23.8351	24.3135	NA	NA	NA	NA	20.2484	19.6747	0.168709
mRpS25	sp|Q9VY28|RT25_DROME	20.1827	20.0141	0.0630267	NA	NA	19.2253	19.0399	NA	NA	NA	NA	NA	NA	21.1402	20.9884	0.168597
tst	tr|Q9VCH8|Q9VCH8_DROME	22.8925	22.7242	0.471251	21.7345	21.8112	22.5246	22.3353	23.8993	22.9207	NA	NA	22.772	22.9615	23.5321	23.5922	0.16833
l(2)k09913	tr|A0A0B4LGC6|A0A0B4LGC6_DROME	22.6375	22.4701	0.395973	22.4415	21.6619	22.482	22.3384	NA	NA	22.2783	22.6014	23.5207	23.3853	22.4652	22.3636	0.167406
Nipped-A	tr|A0A140SQB4|A0A140SQB4_DROME	22.3971	22.2303	0.474601	19.9314	19.2464	21.8663	21.624	NA	NA	NA	NA	23.279	23.5699	24.5119	24.4811	0.166792
fws	tr|M9NCV1|M9NCV1_DROME	20.6266	20.4601	0.108569	NA	NA	19.9617	19.7666	NA	NA	NA	NA	NA	NA	21.2915	21.1537	0.166456
CG13917	tr|Q9W0D3|Q9W0D3_DROME	18.6287	18.4639	NA	NA	NA	18.6287	18.4639	NA	NA	NA	NA	NA	NA	NA	NA	0.164751
Tor	tr|H1ZYC1|H1ZYC1_DROME	23.0055	22.8409	0.255558	21.1641	20.9696	21.6006	21.4577	NA	NA	22.9011	22.4597	24.8612	24.5308	24.5008	24.7867	0.164642
vlc	tr|A1Z6H4|A1Z6H4_DROME	22.7109	22.5467	0.44806	21.7577	21.5109	21.7732	21.2446	23.3577	23.8882	23.9625	23.5656	23.2456	22.5657	22.1685	22.5055	0.164127
r	tr|X2JFG0|X2JFG0_DROME	25.1779	25.0139	0.424892	23.1312	22.7457	23.9714	23.8028	24.0914	24.5718	26.0673	25.2006	27.0406	27.2085	26.7655	26.5537	0.164048
CG6984	tr|Q7K1C3|Q7K1C3_DROME	19.8	19.6359	0.623748	19.5634	18.8285	18.9329	19.0374	NA	NA	NA	NA	NA	NA	20.9036	21.042	0.164026
Vps16A	tr|Q9VHG1|Q9VHG1_DROME	21.9012	21.7373	0.139384	NA	NA	20.4068	20.106	NA	NA	NA	NA	22.3066	22.2174	22.9901	22.8885	0.163853
HisRS	tr|Q9VWT1|Q9VWT1_DROME	21.2335	21.07	0.873298	NA	NA	NA	NA	21.6554	20.6812	20.8115	21.4587	NA	NA	NA	NA	0.163511
alphaTub85E	sp|P06604|TBA2_DROME	21.0361	20.8727	0.834918	21.5361	20.3264	NA	NA	NA	NA	NA	NA	21.8009	21.3798	19.7714	20.9117	0.163455
Mcm3	tr|X2JAI4|X2JAI4_DROME	24.7845	24.6215	0.330672	23.7767	23.2323	23.2523	23.1535	26.4609	25.7865	26.9524	26.9093	24.5436	24.8059	23.7209	23.8414	0.162946
Droj2	tr|Q9VFV9|Q9VFV9_DROME	22.948	22.7856	0.514395	19.9587	19.8691	21.0039	20.6096	24.9313	24.5807	24.8946	24.7008	24.7466	23.9247	22.1528	23.0287	0.162386
Pkn	tr|A0A0B4LEY5|A0A0B4LEY5_DROME	21.3993	21.237	0.533169	21.4276	20.7007	20.9048	20.5801	21.6518	21.133	23.8149	24.3915	NA	NA	19.1976	19.3794	0.162379
GstE6	tr|A1ZB71|A1ZB71_DROME	23.1951	23.033	0.571592	21.5862	22.0571	23.4354	23.1686	25.0137	24.1019	25.1055	24.2426	21.7747	22.4379	22.2554	22.1898	0.16216
Pop2	tr|Q8IGD6|Q8IGD6_DROME	22.5056	22.3435	0.214915	20.8728	20.4416	21.2783	21.0027	NA	NA	23.0132	22.7221	23.9572	23.9821	23.4064	23.5691	0.162069
CG8184	tr|X2JF83|X2JF83_DROME	23.4417	23.2799	0.0998928	21.9562	21.5127	22.6199	22.6148	NA	NA	22.8101	22.7341	25.0541	24.8719	24.7684	24.6658	0.16189
CG11964	tr|Q9VHJ7|Q9VHJ7_DROME	21.6865	21.5254	0.797009	20.7151	20.8335	21.6331	21.6458	22.3042	23.2832	22.0937	20.339	NA	NA	NA	NA	0.161143
CG18273	tr|Q9I7Z8|Q9I7Z8_DROME	22.8986	22.7382	0.688597	22.5353	22.1088	22.1537	22.0693	21.8031	22.8993	24.2696	24.8055	23.8598	22.2784	22.7702	22.2679	0.16041
Ranbp16	tr|M9MSN9|M9MSN9_DROME	22.8177	22.6574	0.217418	20.7973	20.5802	21.6433	21.4144	NA	NA	NA	NA	24.3262	23.9927	24.504	24.6425	0.160289
spg	tr|B7Z0R2|B7Z0R2_DROME	20.4132	20.2536	0.53747	NA	NA	19.3728	19.3928	NA	NA	NA	NA	NA	NA	21.4536	21.1145	0.159593
Fer2LCH	Q9VA83	19.2679	19.1084	NA	NA	NA	NA	NA	NA	NA	NA	NA	NA	NA	19.2679	19.1084	0.159544
CG14043	tr|H1UUN5|H1UUN5_DROME	19.7181	19.5593	NA	NA	NA	19.7181	19.5593	NA	NA	NA	NA	NA	NA	NA	NA	0.158861
Ank	tr|Q24241|Q24241_DROME	22.1902	22.0321	0.646541	21.9685	21.625	22.072	21.7655	22.3163	21.2618	NA	NA	21.5396	22.4575	23.0547	23.0505	0.15816
Aats-glupro	sp|P28668|SYEP_DROME	26.2442	26.0862	0.403267	23.8795	23.8775	25.0838	25.0842	26.7391	25.8335	26.7121	26.9378	27.3456	27.4797	27.7053	27.3044	0.158057
Zw10	sp|Q9W4X9|ZW10_DROME	23.3069	23.1498	0.0026548	21.9765	21.781	22.2789	22.118	NA	NA	NA	NA	25.2874	25.1284	23.6846	23.5717	0.157085
pic	sp|Q9XYZ5|DDB1_DROME	24.2961	24.1409	0.143145	23.1182	22.6693	23.3688	23.251	25.7831	25.4882	25.1938	25.4008	23.8699	23.7526	24.4425	24.2833	0.155181
CG13850	tr|Q9VD14|Q9VD14_DROME	23.8246	23.6702	0.488196	23.3261	23.3643	23.6135	23.6784	24.5109	23.6508	24.2096	23.487	23.9231	24.1774	23.3644	23.6633	0.154397
CG4266	tr|Q9W2K4|Q9W2K4_DROME	22.6289	22.4748	0.812705	23.3438	22.1657	20.811	20.7284	NA	NA	23.732	24.5302	NA	NA	NA	NA	0.154141
CG5776	Q9VK63	20.3023	20.1483	NA	NA	NA	NA	NA	NA	NA	NA	NA	NA	NA	20.3023	20.1483	0.153988
RpS9	tr|C6SUW3|C6SUW3_DROME	21.8307	21.6769	0.268104	22.1364	21.9138	21.5249	21.44	NA	NA	NA	NA	NA	NA	NA	NA	0.15374
Rpb8	tr|Q9VNZ3|Q9VNZ3_DROME	20.7579	20.6046	0.889915	20.502	19.471	NA	NA	NA	NA	NA	NA	NA	NA	21.0137	21.7381	0.153309
gry	Q8IRE3	21.0039	20.8508	NA	NA	NA	NA	NA	NA	NA	NA	NA	NA	NA	21.0039	20.8508	0.153155
RpII140	tr|A0A0B4LI86|A0A0B4LI86_DROME	22.3522	22.1993	0.61102	20.0482	19.678	20.7897	20.7962	22.6924	21.5774	22.1002	22.9271	23.9615	23.3663	24.5212	24.8507	0.152901
simj	Q960V1	20.5746	20.4253	0.795885	NA	NA	NA	NA	NA	NA	NA	NA	20.845	20.2457	20.3043	20.6048	0.149388
CG1657	Q9VZ08	19.0473	18.8988	NA	NA	NA	NA	NA	NA	NA	NA	NA	NA	NA	19.0473	18.8988	0.148581
mRNA-cap	tr|Q9VY44|Q9VY44_DROME	20.1605	20.0121	0.758193	19.1057	18.2765	NA	NA	NA	NA	20.433	21.054	NA	NA	20.9427	20.7058	0.148358
sno	sp|A8JUV0-3|SBNO_DROME	19.1668	19.0191	0.648194	NA	NA	18.5747	18.6665	NA	NA	NA	NA	NA	NA	19.7588	19.3718	0.147641
Rok	tr|X2JE40|X2JE40_DROME	20.2774	20.1309	0.346377	18.7014	18.7945	20.4347	20.178	NA	NA	NA	NA	NA	NA	21.6961	21.4202	0.146468
Rack1	tr|M9PCC1|M9PCC1_DROME	24.2173	24.0714	0.437998	22.9384	22.5808	23.443	23.4823	25.3628	24.5094	24.7632	24.696	24.6306	24.5896	24.1655	24.57	0.14589
mRpS18B	Q9VIN9	19.9895	19.8439	NA	NA	NA	NA	NA	NA	NA	NA	NA	NA	NA	19.9895	19.8439	0.145688
CG18190	tr|A1ZBF1|A1ZBF1_DROME	23.3837	23.2389	0.60188	22.6479	22.4458	22.9537	22.6413	24.6326	23.3635	23.4549	23.4718	23.2472	23.6487	23.366	23.8624	0.144793
polo	sp|P52304|POLO_DROME	25.4412	25.2965	0.583979	24.0313	24.4488	24.5592	24.759	26.5057	25.607	25.2308	25.776	27.1448	26.5507	25.1752	24.6375	0.144697
Rpt5	tr|Q9V3V6|Q9V3V6_DROME	21.8574	21.7131	0.8248	NA	NA	NA	NA	21.7918	22.1584	NA	NA	NA	NA	21.923	21.2678	0.144262
NHP2	tr|M9PCI2|M9PCI2_DROME	21.6605	21.5188	0.765532	NA	NA	NA	NA	22.2556	21.7465	21.0655	21.291	NA	NA	NA	NA	0.141756
noi	sp|O46106|NOI_DROME	21.9622	21.8205	0.589083	20.1582	19.8656	19.9969	20.3152	23.0149	22.7951	24.4778	23.5495	NA	NA	22.1632	22.5772	0.141725
RpS14b	tr|X2JCX8|X2JCX8_DROME	21.7502	21.6085	0.471655	21.1869	20.9118	20.9512	21.2726	NA	NA	20.6688	20.7024	23.6782	23.635	22.2656	21.5205	0.141686
CSN5	tr|A0A0B4KHM2|A0A0B4KHM2_DROME	21.8208	21.6793	0.45683	NA	NA	21.0974	21.0778	22.8223	21.9974	22.0599	22.0995	22.1103	22.1113	21.014	21.1104	0.141509
2001-09-01	tr|Q540V5|Q540V5_DROME	20.4885	20.3478	0.487501	20.0754	20.0332	19.6689	19.5814	21.1553	20.5161	21.0543	21.2603	NA	NA	NA	NA	0.1407
PpV	tr|M9PGI3|M9PGI3_DROME	22.0882	21.9481	0.4871	21.8629	21.6193	21.8191	21.5958	23.2753	22.5642	21.1544	21.7542	22.123	22.272	22.2947	21.8828	0.140178
capt	tr|Q9VPX7|Q9VPX7_DROME	22.5291	22.3902	0.450994	20.5463	21.151	22.0664	21.855	24.0778	23.8536	23.8894	23.8871	23.1594	22.5537	21.4354	21.0407	0.138946
Ssrp	tr|B5RJ65|B5RJ65_DROME	23.6944	23.5555	0.439879	23.3539	22.9326	23.2819	23.1877	25.0766	24.4409	23.9755	24.1828	22.421	22.863	24.0576	23.726	0.13891
Hsp68	O97125	23.8643	23.7257	NA	NA	NA	NA	NA	NA	NA	NA	NA	23.8643	23.7257	NA	NA	0.138619
Rpn5	tr|Q9V3Z4|Q9V3Z4_DROME	23.6677	23.5291	0.568123	21.8533	21.8895	23.034	23.0279	24.6706	23.599	22.5648	23.1458	24.7503	24.7941	25.1334	24.7184	0.138619
CG5525	tr|Q9VK69|Q9VK69_DROME	26.135	25.9993	0.480116	24.1577	24.0976	25.0872	25.2402	27.322	26.5812	25.7136	25.9241	27.7614	28.0026	26.7684	26.1505	0.135683
sgg	tr|B6IDN4|B6IDN4_DROME	22.4814	22.3459	0.448704	20.3255	20.4041	21.1811	21.4972	25.4037	24.7894	NA	NA	23.8882	23.7714	21.6085	21.2676	0.135463
unc-45	tr|Q9VHW4|Q9VHW4_DROME	22.8169	22.6815	0.402241	22.0215	22.1891	22.7831	22.5499	24.299	23.6538	NA	NA	22.6521	22.5978	22.3286	22.4171	0.135317
puf	tr|Q9VC56|Q9VC56_DROME	20.6878	20.5526	0.428597	20.4978	20.3513	19.934	20.0421	NA	NA	NA	NA	NA	NA	21.6317	21.2644	0.135239
TppII	tr|A0A0B4LGC0|A0A0B4LGC0_DROME	21.2847	21.15	0.864206	NA	NA	19.3987	19.8861	NA	NA	NA	NA	NA	NA	23.1708	22.4138	0.134757
SkpA	tr|O77430|O77430_DROME	19.4229	19.2884	0.543706	19.8435	19.5547	19.0024	19.0222	NA	NA	NA	NA	NA	NA	NA	NA	0.134499
CG6994	tr|Q8SY39|Q8SY39_DROME	22.1754	22.0415	0.857	NA	NA	NA	NA	21.362	21.8141	22.9888	22.2689	NA	NA	NA	NA	0.13388
CG11876	tr|Q7K5K3|Q7K5K3_DROME	26.2067	26.0728	0.419089	24.7429	24.4705	25.0675	24.6626	27.7157	27.0523	27.5988	27.7491	26.5915	26.6709	25.5236	25.8312	0.133878
Rpt4	tr|Q9W414|Q9W414_DROME	24.4381	24.3043	0.500238	22.4887	22.2359	23.8381	23.8356	24.865	25.2253	24.4101	24.7259	25.0206	24.6126	26.0059	25.1905	0.133757
msn	tr|Q7KV90|Q7KV90_DROME	21.4518	21.3185	0.735321	21.6771	21.3472	21.8095	21.6027	21.669	19.8683	21.613	22.3314	20.7529	21.0379	21.1896	21.7238	0.133282
CG4572	tr|Q9VDT5|Q9VDT5_DROME	22.1703	22.0374	0.56087	20.757	21.2196	22.0062	21.6441	23.9545	23.7495	NA	NA	NA	NA	21.9637	21.5362	0.132982
mRpL44	tr|Q9VNC1|Q9VNC1_DROME	19.8361	19.7033	0.0562205	18.8348	18.7137	NA	NA	NA	NA	NA	NA	NA	NA	20.8375	20.6929	0.132843
CkIIalpha	tr|A4V2B8|A4V2B8_DROME	25.8031	25.6709	0.513094	24.4823	23.9162	24.3172	23.7664	27.3872	28.0065	27.6684	27.2973	25.7122	25.6574	25.2513	25.3813	0.132261
thoc6	tr|M9PEZ4|M9PEZ4_DROME	20.0682	19.937	NA	NA	NA	NA	NA	NA	NA	20.0682	19.937	NA	NA	NA	NA	0.131113
mRpS35	tr|Q9VZX6|Q9VZX6_DROME	21.4677	21.3383	0.619324	20.448	19.859	21.1752	20.8626	NA	NA	21.6209	22.1815	22.2394	21.6193	21.8548	22.1689	0.129391
Fen1	sp|Q7K7A9|FEN1_DROME	21.1398	21.0106	0.409871	19.141	19.1538	20.502	20.3584	21.9082	21.9322	23.9571	23.2928	NA	NA	20.1905	20.3156	0.129206
Atx2	sp|Q8SWR8|ATX2_DROME	24.2678	24.1386	0.678845	23.531	22.8386	22.4657	22.3438	25.2858	24.1685	25.879	26.7219	24.4392	24.2848	24.0058	24.4738	0.129196
Nup75	tr|Q8SZH5|Q8SZH5_DROME	22.0042	21.8751	0.788148	19.8774	19.4785	20.8029	20.7827	23.3793	25.392	23.0288	22.0128	22.4669	21.5121	22.4696	22.0729	0.129014
Nsf2	tr|A0A0B4LH53|A0A0B4LH53_DROME	22.035	21.9075	0.251474	NA	NA	NA	NA	23.41	23.2294	NA	NA	NA	NA	20.66	20.5856	0.127481
Ef1gamma	tr|A0A0B4JD11|A0A0B4JD11_DROME	26.632	26.5066	0.686578	24.0763	24.6083	26.0265	25.6614	28.3276	27.5324	27.1044	27.8148	27.9167	26.8798	26.3405	26.5432	0.125348
CG5290	tr|Q9VVM8|Q9VVM8_DROME	22.1255	22.0011	0.403152	20.6856	20.6802	22.2653	22.2382	24.2389	24.0792	22.7054	22.0948	NA	NA	20.7321	20.9131	0.124358
CG15570	tr|Q9W4M4|Q9W4M4_DROME	20.4677	20.3436	0.83051	19.4326	19.6772	20.3493	21.4616	22.1866	20.7907	NA	NA	NA	NA	19.9023	19.445	0.124082
Cul3	tr|Q9V475|Q9V475_DROME	23.6738	23.5503	0.686635	22.5761	22.7639	23.3207	23.3385	23.2734	21.795	24.869	25.4664	23.729	23.7737	24.2748	24.1644	0.123501
Tdrd3	tr|Q9VUH8|Q9VUH8_DROME	22.3594	22.236	0.607786	21.0703	20.9236	21.1683	21.505	23.9105	23.4404	23.3149	23.9971	22.51	22.2054	22.1824	21.3446	0.123354
mbf1	tr|Q9XZ03|Q9XZ03_DROME	20.8736	20.7504	0.627467	20.5687	20.2624	19.3343	19.8544	21.4918	21.3311	22.0996	21.5538	NA	NA	NA	NA	0.123195
Srp68	sp|Q9VSS2|SRP68_DROME	25.0744	24.9514	0.290892	23.402	23.2418	23.9055	23.9178	27.14	26.5315	26.0377	25.9982	25.0569	24.9936	24.904	25.0253	0.122989
Kap-alpha3	tr|Q9V455|Q9V455_DROME	23.2996	23.1769	0.573302	22.5934	22.5203	23.0065	22.9579	24.5915	23.7124	22.0199	22.1594	23.5989	24.1751	23.9874	23.5364	0.122682
Nap1	tr|Q9W1G7|Q9W1G7_DROME	23.6434	23.5207	0.578196	21.0485	21.542	22.6179	22.4674	26.7852	25.8744	25.3841	25.7067	23.7697	23.3692	22.2549	22.1646	0.122667
CG8545	tr|A1Z909|A1Z909_DROME	21.089	20.9664	0.727058	19.1738	19.7335	19.4165	19.3347	21.5734	21.5884	24.1923	23.2091	NA	NA	NA	NA	0.122548
alpha-Spec	sp|P13395|SPTCA_DROME	24.9217	24.7998	0.32482	23.7888	23.8805	24.6722	24.696	26.2287	25.9666	23.8679	23.2845	25.4483	25.5984	25.5244	25.3726	0.121934
Gfat2	tr|Q9VAW3|Q9VAW3_DROME	23.2	23.0782	0.379086	20.6093	20.7999	21.5377	21.3392	24.975	24.2847	26.2518	26.1655	22.8033	22.7757	23.0226	23.1041	0.121776
CG13900	tr|Q9W0M7|Q9W0M7_DROME	22.4464	22.325	0.741368	20.7514	20.3015	21.4589	21.3653	23.9022	22.7744	23.1608	24.1297	NA	NA	22.9586	23.0539	0.121449
AGO2	sp|Q9VUQ5|AGO2_DROME	23.8541	23.7327	0.542068	22.3263	21.8098	22.072	21.8393	NA	NA	24.5401	25.1049	25.4435	25.3016	24.8888	24.6081	0.121387
CG9953	tr|Q9VS02|Q9VS02_DROME	23.0663	22.9454	0.216499	21.4152	21.0443	22.0696	21.8884	24.736	24.4563	23.2111	23.4367	24.008	23.9442	22.9576	22.9028	0.12082
mad2	tr|Q9VRQ2|Q9VRQ2_DROME	19.45	19.3298	0.493714	19.1234	19.121	19.7766	19.5385	NA	NA	NA	NA	NA	NA	NA	NA	0.120238
Eb1	tr|Q9XZ57|Q9XZ57_DROME	24.5477	24.4274	0.48096	23.7462	23.7514	23.8087	23.8009	25.7249	24.8894	25.1396	24.881	24.6019	24.7794	24.2648	24.4625	0.120233
CG7414	tr|B7Z098|B7Z098_DROME	24.3134	24.1941	0.254115	23.1971	23.4276	23.6085	23.5266	25.9391	25.5575	25.1823	24.9377	24.2105	23.9344	23.7431	23.7808	0.119347
cpb	M9PBN7	21.1904	21.072	NA	NA	NA	NA	NA	NA	NA	NA	NA	NA	NA	21.1904	21.072	0.118434
BicC	tr|E2QCR4|E2QCR4_DROME	25.2737	25.156	0.723105	23.9341	23.6043	24.0155	23.9979	27.3648	25.9417	26.4824	27.1513	25.2481	25.0085	24.5975	25.2322	0.117738
Map205	sp|P23226-3|MA205_DROME	26.5038	26.3867	0.772126	25.5573	26.5391	25.8813	26.6411	25.7628	25.0029	25.7073	26.0524	28.7604	28.0552	27.3539	26.0292	0.117185
CG31368	tr|Q9VGG9|Q9VGG9_DROME	22.4185	22.3014	0.609477	21.6744	21.5366	22.2511	22.1035	22.4718	21.72	23.1194	23.7029	22.5757	22.4438	NA	NA	0.117084
CG3689	tr|Q9VSY2|Q9VSY2_DROME	22.315	22.1981	0.869883	21.5248	19.7482	NA	NA	22.8018	21.7467	24.3878	24.4964	21.8555	21.8135	21.005	23.1856	0.116921
iPLA2-VIA	tr|Q9VT60|Q9VT60_DROME	21.6021	21.4856	0.48287	19.99	20.0277	20.7238	20.8797	23.6443	23.1318	NA	NA	NA	NA	22.0505	21.903	0.116591
pAbp	sp|P21187|PABP_DROME	27.3104	27.195	0.709169	25.9461	25.4834	25.9622	25.9231	28.905	27.5419	28.8947	29.4746	27.1117	27.2451	27.0424	27.502	0.115355
l(2)k01209	tr|A1ZAS3|A1ZAS3_DROME	20.8806	20.7662	0.839324	19.2924	18.7574	NA	NA	NA	NA	21.8586	21.1745	NA	NA	21.4908	22.3666	0.114413
Rpt6	sp|O18413|PRS8_DROME	23.0844	22.9706	0.5354	20.3042	20.1696	22.6158	22.6764	23.6763	23.4336	23.4161	24.0324	24.643	24.231	23.8508	23.2804	0.113785
Tao	tr|M9PHK2|M9PHK2_DROME	19.4167	19.3032	0.899381	19.8759	19.0501	18.9576	19.5563	NA	NA	NA	NA	NA	NA	NA	NA	0.113518
Snr1	tr|Q24090|Q24090_DROME	19.8609	19.748	0.337844	19.3253	19.2036	19.4381	19.1732	NA	NA	NA	NA	NA	NA	20.8193	20.8671	0.112924
Grip84	tr|X2JG40|X2JG40_DROME	23.7712	23.6583	0.466717	23.0054	23.0364	23.0209	22.991	24.0252	23.2025	24.389	24.4763	23.7108	23.6905	24.4756	24.5532	0.112866
Arc42	tr|Q9VDT1|Q9VDT1_DROME	21.207	21.0948	0.748692	19.9164	20.1477	19.8331	20.1272	22.974	21.5857	21.8321	22.1881	NA	NA	21.4792	21.4255	0.112119
spag	tr|Q9V3E9|Q9V3E9_DROME	23.3002	23.1908	0.499522	21.8287	22.005	22.7199	22.5024	25.6413	25.8417	24.7536	23.9971	22.3883	22.1896	22.4695	22.6093	0.109385
RpS3	tr|G3M3A2|G3M3A2_DROME	22.3244	22.2151	0.256977	21.5076	21.2425	21.0309	20.9671	21.875	22.0651	22.0218	21.6099	23.7443	23.6424	23.7667	23.7636	0.109271
CG2614	tr|M9PDA6|M9PDA6_DROME	22.2701	22.1609	0.792246	21.233	21.2023	21.4141	21.5121	23.1793	24.5169	22.7712	22.1258	23.089	21.5173	21.9342	22.0906	0.109268
Cul4	tr|Q5BI50|Q5BI50_DROME	23.3744	23.2653	0.281502	22.5871	22.416	23.0059	22.8171	25.3989	25.07	22.3483	22.2151	23.7204	24.0404	23.1855	23.033	0.109095
Prosbeta4	Q9VJJ0	22.4518	22.3428	NA	NA	NA	NA	NA	NA	NA	NA	NA	NA	NA	22.4518	22.3428	0.109089
nsl1	tr|E1JIM1|E1JIM1_DROME	18.9627	18.8549	NA	NA	NA	18.9627	18.8549	NA	NA	NA	NA	NA	NA	NA	NA	0.107817
asp	tr|H0RNM3|H0RNM3_DROME	24.1041	23.9968	0.541758	23.4307	23.3549	23.5163	23.8235	NA	NA	NA	NA	25.4831	25.0493	23.9865	23.7594	0.10739
PAN2	tr|A0A0B4LEY4|A0A0B4LEY4_DROME	20.9737	20.8666	0.565514	20.2825	20.1405	20.8806	20.5208	NA	NA	NA	NA	NA	NA	21.7581	21.9387	0.107104
png	tr|Q8SZA4|Q8SZA4_DROME	19.0513	18.945	NA	NA	NA	19.0513	18.945	NA	NA	NA	NA	NA	NA	NA	NA	0.106272
mof	sp|O02193|MOF_DROME	20.3472	20.2413	0.904585	NA	NA	19.5728	18.7658	NA	NA	NA	NA	NA	NA	21.1216	21.7169	0.105877
CG4538	tr|Q9VDS7|Q9VDS7_DROME	22.0128	21.9073	0.319091	NA	NA	20.0177	19.7934	NA	NA	22.0734	21.8506	23.2266	23.1005	22.7337	22.8847	0.105525
CG9471	tr|Q9VH72|Q9VH72_DROME	22.4352	22.3299	0.65098	20.5277	20.6533	21.4058	20.9649	24.4749	24.0281	24.2184	23.4209	22.5439	22.8928	21.4404	22.0197	0.105216
Mo25	tr|M9PI82|M9PI82_DROME	23.04	22.9349	0.622244	22.09	22.5688	22.8975	22.6096	25.5085	25.273	22.7819	22.9874	22.936	22.0173	22.026	22.1531	0.105091
faf	tr|A0A0B4K7S0|A0A0B4K7S0_DROME	24.8189	24.7139	0.524642	24.097	24.2229	24.8423	24.7732	24.5256	23.7324	24.944	25.2564	25.1796	25.0266	25.3247	25.2719	0.104972
AIMP1	tr|A1Z7K8|A1Z7K8_DROME	21.8713	21.7668	0.62521	NA	NA	19.9848	19.9132	NA	NA	NA	NA	22.1161	22.3105	23.5129	23.0768	0.104476
Ublcp1	tr|Q9XZ16|Q9XZ16_DROME	20.3441	20.2404	0.764418	19.2159	19.27	20.037	19.9003	21.8188	20.8895	NA	NA	NA	NA	20.3046	20.9018	0.103696
CG17018	tr|Q9W5Y4|Q9W5Y4_DROME	22.8275	22.7249	0.613484	22.0531	21.5075	21.9282	21.5042	NA	NA	23.2344	23.3247	23.4239	23.9257	23.4979	23.3627	0.102554
Snx1	tr|X2J8I7|X2J8I7_DROME	22.0165	21.9143	0.724152	19.5956	19.7507	21.409	21.23	24.2539	23.5819	23.8615	22.7957	21.6141	22.2524	21.3649	21.8749	0.102235
CG8771	tr|A1Z945|A1Z945_DROME	20.617	20.5149	0.579913	19.993	19.7179	19.8873	20.0964	NA	NA	NA	NA	NA	NA	21.9706	21.7305	0.102056
CG15445	tr|Q9VRF3|Q9VRF3_DROME	20.3589	20.2572	0.738937	20.3233	20.1592	20.3975	19.8694	NA	NA	NA	NA	NA	NA	20.3558	20.7429	0.101739
sw	sp|Q24246-4|DYIN_DROME	24.417	24.3155	0.460958	23.4098	23.2808	23.5483	23.7576	25.3206	24.6594	24.9171	25.0794	24.8933	24.7523	24.4127	24.3637	0.101429
Fmr1	tr|A0A126GUS7|A0A126GUS7_DROME	25.1742	25.0729	0.357743	23.8311	23.5311	23.8323	23.7688	26.9208	26.4279	27.7907	27.8198	24.9086	25.026	23.7616	23.8636	0.101328
ssp3	tr|X2J6U8|X2J6U8_DROME	22.0686	21.968	0.694832	22.4916	22.3198	22.4621	22.7766	NA	NA	NA	NA	NA	NA	21.252	20.8077	0.100559
Dref	tr|Q94883|Q94883_DROME	23.3805	23.2808	0.721955	23.1273	22.3429	22.7447	22.377	22.8858	23.9934	26.271	25.9811	22.7067	22.3877	22.5476	22.6024	0.0997807
CG6693	tr|A0A0B4KFR1|A0A0B4KFR1_DROME	23.2252	23.1255	NA	NA	NA	NA	NA	NA	NA	23.2252	23.1255	NA	NA	NA	NA	0.0997501
Rpd3	tr|I1V501|I1V501_DROME	22.7032	22.6049	0.604783	21.7684	21.3962	21.1168	21.3101	23.9815	23.4251	24.309	24.7017	NA	NA	22.3401	22.1914	0.0982418
Tctp	tr|A0A126GUT1|A0A126GUT1_DROME	24.7501	24.6521	0.746762	24.0761	24.3853	24.5214	24.4987	26.7722	25.5081	24.772	25.5615	24.3613	23.9009	23.9976	24.0579	0.0980334
NUCB1	tr|Q1EC31|Q1EC31_DROME	22.835	22.7377	NA	NA	NA	NA	NA	22.835	22.7377	NA	NA	NA	NA	NA	NA	0.0972057
CG8230	sp|Q7KNA0|DYM_DROME	19.7489	19.6522	NA	NA	NA	19.7489	19.6522	NA	NA	NA	NA	NA	NA	NA	NA	0.0967337
Neurochondrin	sp|Q9VI25|NCDN_DROME	20.4531	20.3566	0.000194647	19.9069	19.8104	20.9993	20.9028	NA	NA	NA	NA	NA	NA	NA	NA	0.0965252
Lsd-2	sp|Q9VXY7|LSD2_DROME	25.243	25.1465	0.755618	24.1466	25.036	24.6421	24.6147	26.9152	26.2655	26.4916	26.4744	25.3758	24.2388	23.8864	24.2495	0.0964856
gammaTub37C	tr|M9PDN9|M9PDN9_DROME	21.5109	21.4151	0.825515	NA	NA	20.545	20.475	22.1531	21.3825	NA	NA	NA	NA	21.8347	22.3879	0.0958276
CG30497	A1Z743	20.9471	20.8513	NA	NA	NA	NA	NA	NA	NA	NA	NA	NA	NA	20.9471	20.8513	0.0958094
aft	S5G1K6	21.5009	21.4052	0.714621	NA	NA	NA	NA	NA	NA	NA	NA	21.4136	21.5169	21.5883	21.2935	0.0957317
CG12129	tr|Q7JW66|Q7JW66_DROME	18.855	18.76	NA	18.855	18.76	NA	NA	NA	NA	NA	NA	NA	NA	NA	NA	0.0950722
Hel25E	sp|Q27268|DX39B_DROME	23.9798	23.8855	0.628494	22.2689	23.0671	23.3628	23.218	26.0383	25.8232	24.8692	24.6215	23.6075	23.2893	23.7319	23.2936	0.0943013
Aats-arg	sp|Q9VXN4|SYRC_DROME	23.8183	23.724	0.494264	21.3121	21.3813	22.5013	22.3939	24.4899	23.9774	24.8476	24.7589	24.4489	24.8424	25.3098	24.9904	0.0942212
Mlf	D3DN03	21.1471	21.0531	NA	NA	NA	NA	NA	NA	NA	NA	NA	NA	NA	21.1471	21.0531	0.0939463
sec3	tr|V5P0Q7|V5P0Q7_DROME	21.6789	21.5853	0.448649	NA	NA	20.3874	20.308	NA	NA	NA	NA	22.2674	21.9935	22.3819	22.4543	0.0936732
Cul5	tr|Q9VAQ0|Q9VAQ0_DROME	22.235	22.1427	0.667678	21.3924	20.8902	21.8946	21.6522	NA	NA	21.2952	21.8637	23.668	23.8105	22.9246	22.497	0.0922239
GstE8	tr|Q8T0X2|Q8T0X2_DROME	20.2827	20.1906	0.849613	19.7866	20.0773	20.7788	20.3039	NA	NA	NA	NA	NA	NA	NA	NA	0.092157
CG5274	tr|Q9VPF9|Q9VPF9_DROME	20.094	20.0034	0.853692	NA	NA	19.198	19.4946	NA	NA	NA	NA	NA	NA	20.9899	20.5122	0.090568
skd	M9PD50	20.8374	20.7469	NA	NA	NA	NA	NA	NA	NA	NA	NA	NA	NA	20.8374	20.7469	0.0904835
CG1968	sp|Q9V564|COG6_DROME	20.2819	20.1924	0.436195	19.8706	19.8689	20.4353	20.4591	NA	NA	NA	NA	20.3756	20.3842	20.4459	20.0574	0.0894594
car	tr|A4V4S5|A4V4S5_DROME	21.8037	21.7143	0.490662	20.2158	20.0031	21.3504	21.1512	NA	NA	NA	NA	22.8143	23.0671	22.8343	22.636	0.0893736
Prx2540-1	tr|Q9GPQ1|Q9GPQ1_DROME	20.9137	20.8252	0.872287	20.028	20.1635	NA	NA	21.535	20.5153	NA	NA	21.1781	21.7968	NA	NA	0.088513
alphaCOP	tr|Q9W0B8|Q9W0B8_DROME	26.8296	26.7413	0.660671	25.4358	25.3916	26.1128	25.9203	28.6357	27.9622	25.8368	26.5838	27.4579	27.326	27.4987	27.2641	0.0882995
Cdk7	tr|Q24216|Q24216_DROME	20.6271	20.5391	0.685603	19.5756	19.7393	20.4283	20.5317	NA	NA	22.1292	22.186	NA	NA	20.3755	19.6993	0.0880462
peng	sp|O61345|PENG_DROME	21.0397	20.9535	NA	NA	NA	NA	NA	NA	NA	21.0397	20.9535	NA	NA	NA	NA	0.0861834
mu2	tr|O96685|O96685_DROME	20.6654	20.5801	0.459751	21.0845	20.8124	20.99	21.0164	NA	NA	NA	NA	NA	NA	19.9217	19.9113	0.0853528
CG10340	tr|Q95SB2|Q95SB2_DROME	22.2625	22.1778	NA	NA	NA	NA	NA	22.2625	22.1778	NA	NA	NA	NA	NA	NA	0.0847038
Mtpalpha	tr|Q8IPE8|Q8IPE8_DROME	26.7079	26.6235	0.37143	24.8785	24.8334	25.0299	25.1065	28.258	27.7754	27.7956	27.7517	27.369	27.4672	26.9164	26.8072	0.0843592
Cnot4	tr|M9PCL9|M9PCL9_DROME	23.4609	23.3771	0.843864	22.8919	22.0173	21.2646	22.1235	24.9815	23.7325	27.7185	28.8544	21.8812	21.1885	22.0276	22.3466	0.0837631
Arpc4	tr|Q9VMH2|Q9VMH2_DROME	20.6643	20.5814	0.658646	19.4225	19.5046	19.7939	20.0474	23.3198	23.0397	20.2799	20.481	NA	NA	20.5056	19.8344	0.0829269
Rga	tr|A0A0B4LHS9|A0A0B4LHS9_DROME	21.7214	21.6389	0.576649	20.0895	19.527	20.6083	20.4085	NA	NA	21.8594	21.9745	23.0566	23.1183	22.9933	23.1664	0.0824789
jar	tr|H1UUJ8|H1UUJ8_DROME	21.7204	21.6383	0.666264	20.0834	20.4723	21.8711	21.863	22.9247	22.3056	22.4242	22.1052	NA	NA	21.2984	21.4451	0.0821006
CG7518	tr|A0A0B4K6G6|A0A0B4K6G6_DROME	22.3306	22.2487	0.685559	22.483	21.968	21.6575	21.5426	NA	NA	24.8287	25.21	NA	NA	20.3532	20.2744	0.0818362
His3.3A	tr|E2QCP0|E2QCP0_DROME	22.8025	22.7216	0.798018	NA	NA	21.6016	21.2746	NA	NA	NA	NA	24.0033	24.1687	NA	NA	0.0808363
CG2747	tr|Q32KD3|Q32KD3_DROME	20.077	19.9962	0.426748	19.2266	19.2534	20.357	20.3289	NA	NA	NA	NA	NA	NA	20.6472	20.4063	0.080742
Pcf11	tr|C7LA61|C7LA61_DROME	18.8937	18.8133	NA	NA	NA	18.8937	18.8133	NA	NA	NA	NA	NA	NA	NA	NA	0.0803989
CG2990	tr|Q86D36|Q86D36_DROME	21.9626	21.8833	0.604788	21.586	21.3499	22.0598	21.921	23.3656	23.329	NA	NA	21.0032	21.4318	21.7984	21.3849	0.0792797
Prosalpha2	sp|P40301|PSA2_DROME	21.4768	21.3977	0.773262	19.2353	19.8338	19.9081	20.2672	NA	NA	21.5686	20.7098	23.3823	23.1611	23.2898	23.0169	0.079102
P32	tr|Q7JXC4|Q7JXC4_DROME	23.0965	23.0174	0.759055	21.3712	22.0099	21.823	22.1622	24.1259	23.2551	24.107	23.8722	23.8012	23.1651	23.3506	23.64	0.0790822
slgA	tr|A4V4U5|A4V4U5_DROME	24.7821	24.7035	NA	NA	NA	NA	NA	24.7821	24.7035	NA	NA	NA	NA	NA	NA	0.078611
SLIRP1	tr|Q0KHQ1|Q0KHQ1_DROME	19.8284	19.7511	0.526955	19.9334	19.7721	19.7233	19.7301	NA	NA	NA	NA	NA	NA	NA	NA	0.077242
p38b	sp|O61443|MK14B_DROME	21.7456	21.6691	0.758297	20.694	21.2953	21.8568	21.6016	23.9635	23.6051	NA	NA	NA	NA	20.4681	20.1745	0.0764756
EndoGI	tr|Q9V3V9|Q9V3V9_DROME	22.4463	22.3701	0.559159	22.1072	22.4445	22.6052	22.3668	22.48	22.4046	22.1746	21.6291	23.9056	23.9788	21.4049	21.3971	0.0761223
RpS20	P55828	21.167	21.0911	0.688074	NA	NA	NA	NA	NA	NA	NA	NA	21.5971	21.3789	20.7369	20.8033	0.075884
scf	tr|Q8IRH7|Q8IRH7_DROME	19.8763	19.8007	0.819597	19.3142	19.4644	19.549	19.826	20.7657	20.1117	NA	NA	NA	NA	NA	NA	0.0756106
msk	tr|Q9VSD6|Q9VSD6_DROME	26.8568	26.7818	0.533786	25.32	25.6843	26.3309	26.2276	28.5482	28.0669	27.5087	27.4822	26.9094	26.7206	26.5234	26.5093	0.074964
mRpL37	tr|Q9VGW9|Q9VGW9_DROME	20.5175	20.4429	0.719433	20.3053	19.8765	19.346	19.5086	NA	NA	NA	NA	21.9013	21.9437	NA	NA	0.0745953
CG9684	tr|Q9VHR5|Q9VHR5_DROME	23.4988	23.4262	0.720469	22.1584	21.7778	22.6707	22.4478	22.8959	22.1066	23.8925	24.2561	24.715	25.0769	24.6601	24.8918	0.0726
CG8778	tr|A1Z934|A1Z934_DROME	22.9298	22.8589	0.81796	21.6655	21.5461	22.0271	21.8883	24.4833	23.2247	22.5414	23.523	23.1719	23.185	23.6894	23.7863	0.0708738
PP2A-B	tr|Q5BIJ2|Q5BIJ2_DROME	22.867	22.7962	0.584728	21.1644	21.4469	22.7548	22.7207	24.7172	24.7089	24.2177	23.6381	21.569	21.6869	22.779	22.5755	0.0708695
Gdi	tr|Q9VLB7|Q9VLB7_DROME	23.1433	23.073	0.584386	20.4958	20.8151	22.4337	22.1018	26.6473	26.4119	24.8067	24.8806	NA	NA	21.3329	21.1557	0.070264
Mcm7	sp|Q9XYU0|MCM7_DROME	25.3159	25.246	0.555085	23.6363	23.3939	24.0642	23.8935	26.7127	26.4475	26.607	26.7789	25.4124	25.7757	25.4629	25.1866	0.0699016
pcm	tr|Q9VWI1|Q9VWI1_DROME	22.3323	22.2627	0.681504	20.7744	20.9578	20.6563	20.414	24.4733	24.039	23.5873	23.3209	NA	NA	22.1703	22.5817	0.0696369
glu	tr|Q9V3A7|Q9V3A7_DROME	22.1428	22.0749	0.631787	21.2233	20.9046	22.4471	22.2386	NA	NA	NA	NA	21.7486	22.0119	23.1522	23.1444	0.067955
poly	tr|Q9NH01|Q9NH01_DROME	22.3982	22.3329	0.819428	20.6518	20.622	21.2448	21.0497	23.014	23.408	24.0673	22.7911	22.9701	23.6089	22.4411	22.5177	0.0653193
Rpn2	tr|A0A0B4KHE9|A0A0B4KHE9_DROME	26.0447	25.9806	0.792105	24.2241	24.1408	25.119	25.0102	27.2017	26.5146	25.244	26.2138	27.1135	27.07	27.3659	26.934	0.0641152
S6k	tr|H1ZYE3|H1ZYE3_DROME	22.2193	22.1556	0.444627	20.9097	20.6923	21.1341	21.2417	NA	NA	21.7432	21.7689	23.8628	23.5931	23.4466	23.4817	0.0637174
NAT1	tr|A1Z968|A1Z968_DROME	25.2039	25.1409	0.702813	24.2698	24.1929	24.5227	24.3951	26.7816	26.2951	25.7001	26.0728	25.1717	24.7206	24.7777	25.1687	0.063057
Egm	tr|Q5U117|Q5U117_DROME	21.1759	21.1132	0.642104	NA	NA	19.9069	20.0842	22.8574	22.4915	21.6933	21.5464	NA	NA	20.2462	20.3306	0.0627663
CG32786	tr|Q8IRT0|Q8IRT0_DROME	20.9952	20.9328	0.75561	20.1635	19.8131	20.2323	20.0971	NA	NA	NA	NA	21.2195	21.69	22.3653	22.131	0.0623883
Zw	tr|X2JEF0|X2JEF0_DROME	20.6553	20.5934	0.543501	19.7751	19.9699	20.6073	20.4283	21.3875	21.3236	NA	NA	NA	NA	20.8513	20.6518	0.0619029
Prosbeta2	tr|Q9VUJ1|Q9VUJ1_DROME	21.3425	21.2806	0.734279	19.7526	19.5236	20.2946	20.5499	NA	NA	NA	NA	NA	NA	23.9803	23.7684	0.0618474
PCID2	sp|Q9VTL1|PCID2_DROME	21.5091	21.4473	0.793318	21.2446	20.7476	21.2738	21.2778	22.8471	22.5842	NA	NA	NA	NA	20.6709	21.1797	0.0618254
Hex-A	tr|Q9W330|Q9W330_DROME	22.084	22.0224	0.789805	21.0954	21.6226	21.9875	22.2934	23.8793	24.1257	23.4918	22.6682	21.322	20.7312	20.7279	20.6934	0.0615676
yellow-g	tr|Q9W029|Q9W029_DROME	21.3574	21.2963	0.920612	20.6634	21.0899	22.0514	21.5026	NA	NA	NA	NA	NA	NA	NA	NA	0.0611314
Tps1	tr|Q9Y119|Q9Y119_DROME	21.6097	21.5486	0.778424	20.6682	20.9781	21.8771	21.7131	NA	NA	22.7836	22.3374	21.1077	20.595	21.6117	22.1193	0.0610902
msps	tr|A0A0B4K664|A0A0B4K664_DROME	28.1547	28.0938	0.832024	27.2775	27.9098	27.5973	28.2548	27.4332	27.3146	27.7021	27.8319	30.2179	29.3896	28.7001	27.8618	0.0609209
TfIIEbeta	tr|E1JIC9|E1JIC9_DROME	20.8546	20.7937	0.653483	19.7015	19.54	NA	NA	NA	NA	22.0076	22.0473	NA	NA	NA	NA	0.0609131
CG8003	tr|Q9VTB0|Q9VTB0_DROME	24.4524	24.3915	0.628677	23.5591	23.7347	24.2241	23.9586	26.1453	25.7548	24.9142	24.6027	23.9795	24.2077	23.8922	24.0905	0.0609025
alpha-PheRS	sp|Q9W3J5|SYFA_DROME	20.7332	20.6732	0.876954	NA	NA	21.7203	21.967	NA	NA	NA	NA	NA	NA	19.746	19.3793	0.06003
pch2	tr|Q8SX76|Q8SX76_DROME	23.9023	23.8426	0.79858	22.2004	22.5458	23.539	23.4624	25.0348	25.7505	25.7773	24.9218	23.8489	23.5328	23.0133	22.842	0.0597181
Hsp70Bbb	tr|F3YDH1|F3YDH1_DROME	23.5019	23.4431	0.501996	23.1909	23.2797	22.6894	22.5928	24.0803	24.226	24.3606	24.2251	NA	NA	23.1883	22.8918	0.0588191
dgt3	tr|C9QP53|C9QP53_DROME	20.6557	20.597	0.777142	20.4219	20.0882	20.0808	20.4434	21.1469	21.3046	NA	NA	NA	NA	20.973	20.5516	0.058706
ND-39	tr|Q86NN5|Q86NN5_DROME	21.9471	21.8892	0.93071	NA	NA	NA	NA	23.6186	23.0308	NA	NA	NA	NA	20.2756	20.7476	0.0579078
mRpS7	tr|M9PCL5|M9PCL5_DROME	22.1488	22.092	0.613537	21.8533	21.6258	22.5326	22.6371	NA	NA	NA	NA	NA	NA	22.0606	22.0131	0.056859
ND-42	tr|A4V383|A4V383_DROME	20.1006	20.0438	0.897317	NA	NA	18.8932	18.3047	21.5268	22.6732	NA	NA	20.5088	20.0459	19.4734	19.1512	0.0567838
CG1472	tr|Q86NS0|Q86NS0_DROME	21.4655	21.4088	0.763184	20.6981	20.9657	21.7009	21.4353	NA	NA	NA	NA	21.9975	21.8255	NA	NA	0.0566564
RpS17	P17704	21.7612	21.7046	0.798304	NA	NA	NA	NA	NA	NA	NA	NA	21.8687	21.6395	21.6536	21.7697	0.0566008
rod	tr|Q9V9W7|Q9V9W7_DROME	23.838	23.7816	0.64002	22.3444	22.4536	23.1058	22.8553	NA	NA	NA	NA	24.6842	24.8376	25.2177	24.9799	0.0563987
hoip	tr|D2NUK9|D2NUK9_DROME	22.827	22.7715	0.91247	21.5937	21.4599	22.3019	22.3848	23.7379	22.5201	23.6747	24.7213	NA	NA	NA	NA	0.0555033
Pngl	sp|Q7KRR5|NGLY1_DROME	21.0423	20.9868	0.674313	NA	NA	20.0247	19.9151	NA	NA	NA	NA	21.3731	21.5362	21.7291	21.5093	0.0554408
shi	tr|A4V4I8|A4V4I8_DROME	25.2576	25.2027	0.813592	23.6044	23.7734	24.5018	24.4251	27.0819	26.0742	26.0294	26.6838	25.3469	25.2636	24.9813	24.9958	0.0549681
GstO1	tr|Q9VSL6|Q9VSL6_DROME	21.5296	21.4755	0.839216	19.2248	19.9905	20.7263	20.6486	23.9021	24.0759	22.5993	22.0206	NA	NA	21.1956	20.6419	0.0541027
Hem	sp|P55162|HEM_DROME	22.4293	22.376	0.504791	20.4385	20.2301	22.0894	21.9427	23.5354	23.692	NA	NA	22.5668	22.4131	23.5167	23.6022	0.0533311
Mtor	tr|A0A0B4KFE9|A0A0B4KFE9_DROME	22.6298	22.5765	0.860869	20.4595	19.9543	20.5831	19.903	23.0241	24.2293	25.0101	24.4412	24.0845	24.1605	22.6176	22.7706	0.0533281
TrpRS	tr|Q9U4Y0|Q9U4Y0_DROME	21.8135	21.7619	0.954463	NA	NA	NA	NA	23.285	22.5143	NA	NA	NA	NA	20.3419	21.0096	0.051531
CG9300	tr|Q9VW10|Q9VW10_DROME	20.1019	20.0508	0.74755	19.2643	19.0718	18.9107	19.2716	NA	NA	NA	NA	21.281	21.2078	20.9515	20.6518	0.0511301
GlyS	tr|A0A0B4KHJ5|A0A0B4KHJ5_DROME	24.5075	24.4567	0.802771	22.37	22.0419	22.6578	22.3659	27.7954	27.1907	26.597	27.0783	24.1209	23.9906	23.5037	24.0729	0.050791
VhaAC39-1	sp|Q9W4P5|VA0D1_DROME	21.3666	21.3165	0.794131	19.962	20.1512	20.3329	20.8331	21.3289	21.0664	NA	NA	23.5688	23.0393	21.6403	21.4925	0.0500771
Top3beta	tr|X2JEB4|X2JEB4_DROME	22.0255	21.9756	0.196781	20.0816	20.1263	20.2799	20.2504	24.0377	24.0163	24.2679	24.1596	NA	NA	21.4605	21.3253	0.0499411
APC7	Q8T020	20.6094	20.5597	0.922013	NA	NA	NA	NA	NA	NA	NA	NA	20.897	20.4436	20.3218	20.6757	0.0496938
Klc	tr|M9PF24|M9PF24_DROME	23.6145	23.5649	0.831944	23.6348	23.7516	23.2283	23.6154	24.5282	24.1808	24.2082	24.0568	22.6657	23.2689	23.4218	22.5159	0.049599
Cct5	tr|Q7KKI0|Q7KKI0_DROME	25.4465	25.3977	0.715381	23.4392	23.5909	24.9202	24.9761	26.245	25.8285	24.9588	25.0499	26.4433	26.7239	26.6724	26.2166	0.0488295
Orc4	tr|Q9W102|Q9W102_DROME	21.1217	21.0729	0.953244	NA	NA	19.0998	19.305	21.0018	23.011	23.9005	22.4965	NA	NA	20.4846	19.479	0.0488044
CG17337	tr|A0A0B4LEQ0|A0A0B4LEQ0_DROME	21.062	21.0133	0.931145	19.1319	20.3312	NA	NA	21.8749	21.4664	23.7225	22.4709	NA	NA	19.5187	19.7848	0.0487149
GstT4	tr|Q8MRM0|Q8MRM0_DROME	21.3906	21.342	0.810686	21.3619	21.471	22.2209	22.0092	NA	NA	NA	NA	21.5372	21.0648	20.4425	20.823	0.0486268
ash2	sp|Q94545|ASH2_DROME	21.2271	21.1788	0.729542	20.0465	19.8972	20.4259	20.6157	22.5859	22.3068	21.4102	20.8777	21.7328	21.9988	21.161	21.3764	0.048282
Trn	tr|Q9VRV8|Q9VRV8_DROME	23.8733	23.8256	0.691466	22.5528	22.8033	23.7675	23.5716	24.3406	23.8846	23.7185	23.7297	24.4846	24.7433	24.3758	24.2207	0.0477464
vig2	tr|Q960D3|Q960D3_DROME	21.9354	21.8877	0.882743	NA	NA	18.6688	18.953	24.35	23.5326	23.6163	23.4278	NA	NA	21.1063	21.6376	0.0476279
CG11771	tr|Q9VC06|Q9VC06_DROME	19.9363	19.8888	0.911539	18.4997	18.8772	21.1413	21.4239	NA	NA	NA	NA	NA	NA	20.168	19.3652	0.047552
Pen	sp|P52295|IMA_DROME	27.4596	27.4121	0.645674	26.2791	26.4234	26.5626	26.6091	29.0249	28.5658	28.2133	28.3041	27.6697	27.7727	27.0077	26.7972	0.0475062
cmet	tr|M9PFL9|M9PFL9_DROME	20.7775	20.7302	0.677534	19.5441	19.4481	19.3778	19.4039	NA	NA	NA	NA	21.9544	22.1392	22.2336	21.9294	0.0473235
Sec5	sp|Q9VQQ9|EXOC2_DROME	20.8853	20.8383	0.859253	20.4135	20.2809	20.2128	20.5514	NA	NA	NA	NA	20.7624	21.0704	22.1525	21.4505	0.0469955
CG7519	tr|M9PGB6|M9PGB6_DROME	19.4166	19.3699	0.635768	19.2744	19.3003	19.5587	19.4395	NA	NA	NA	NA	NA	NA	NA	NA	0.0466992
CDC45L	tr|O96989|O96989_DROME	19.2704	19.2244	NA	NA	NA	19.2704	19.2244	NA	NA	NA	NA	NA	NA	NA	NA	0.046012
Oat	sp|Q9VW26|OAT_DROME	22.7673	22.7213	0.87574	21.6373	22.0618	22.6473	22.1767	24.0172	23.9254	NA	NA	NA	NA	NA	NA	0.0459433
Dsor1	sp|Q24324|DSOR1_DROME	21.4467	21.4008	0.842649	20.9764	20.7388	21.5356	21.2747	NA	NA	NA	NA	NA	NA	21.828	22.1889	0.045846
Tubulin beta-3 chain	tr|Q7M3J9|Q7M3J9_DROME	27.3525	27.3068	0.888081	26.8258	26.6855	26.1638	26.5162	28.527	27.9927	27.6021	28.8562	28.6726	28.3393	26.3237	25.4505	0.0457408
Pp2A-29B	tr|M9MQH9|M9MQH9_DROME	26.8719	26.8265	0.69584	25.7532	25.9038	26.3145	26.1584	27.7419	27.9807	27.1422	26.7684	27.5787	27.7579	26.7012	26.39	0.0454074
vret	sp|Q9VCU7|VRET_DROME	21.052	21.0066	0.861352	NA	NA	19.8696	19.619	NA	NA	NA	NA	NA	NA	22.2345	22.3943	0.0454058
Akt1	tr|A0A0B4LIA3|A0A0B4LIA3_DROME	23.6008	23.5572	0.791943	21.7848	21.4239	22.6838	22.5279	25.5424	25.1334	24.814	25.1368	23.3083	23.842	23.4715	23.2791	0.0436017
betaTub60D	tr|A0A0B4LGH1|A0A0B4LGH1_DROME	26.5432	26.5004	0.648569	25.2682	25.4293	25.2122	25.3389	28.3949	28.2848	28.9632	29.0456	26.6164	26.5165	24.8042	24.3875	0.0427456
CG9940	C5WLN1	21.3263	21.2838	NA	NA	NA	NA	NA	NA	NA	NA	NA	NA	NA	21.3263	21.2838	0.0424836
MetRS	tr|Q8MRS4|Q8MRS4_DROME	25.9194	25.8772	0.710558	23.4345	23.4947	24.3839	24.4291	26.7543	26.448	26.2835	26.6283	27.366	27.3395	27.2942	26.9239	0.0421688
twin	tr|Q9VCB6|Q9VCB6_DROME	22.8007	22.7585	0.735753	21.8346	21.6138	22.19	22.147	NA	NA	23.4854	23.7339	22.9025	23.0777	23.5907	23.2202	0.0421531
Past1	tr|Q8T6I0|Q8T6I0_DROME	24.6531	24.6116	0.847876	23.7416	24.005	24.3283	24.3774	26.4208	25.976	24.3496	23.5778	24.7688	24.7836	24.3097	24.95	0.0414823
stc	tr|M9PDG3|M9PDG3_DROME	23.4702	23.4289	NA	NA	NA	NA	NA	NA	NA	23.4702	23.4289	NA	NA	NA	NA	0.0413054
r2d2	tr|Q2Q0L0|Q2Q0L0_DROME	18.8776	18.8368	0.893795	18.738	18.4551	19.0171	19.2184	NA	NA	NA	NA	NA	NA	NA	NA	0.0407709
Rab7	tr|O76742|O76742_DROME	21.9518	21.9117	0.967522	NA	NA	NA	NA	23.2418	22.4149	NA	NA	NA	NA	20.6619	21.4084	0.0401698
DNApol-alpha180	sp|P26019|DPOLA_DROME	23.4604	23.4209	0.874287	22.2238	22.1057	23.0512	22.8687	24.3229	25.04	25.11	24.1289	22.1874	22.5979	23.8672	23.7842	0.0395192
nst	tr|Q9VTZ4|Q9VTZ4_DROME	20.43	20.3909	0.889909	19.6035	19.9998	20.3587	20.3127	21.3278	20.8603	NA	NA	NA	NA	NA	NA	0.0390634
DNA-ligI	sp|Q9W1H4|DNLI1_DROME	24.2886	24.2498	0.830292	23.8455	23.7382	24.217	23.9223	25.518	24.8368	23.9033	24.4244	24.6595	24.7677	23.5884	23.8095	0.0387948
Lon	sp|Q7KUT2-2|LONM_DROME	23.6391	23.6008	0.720136	22.3915	22.0393	22.7172	22.8566	23.7697	23.8858	25.6478	25.4181	23.9218	24.1936	23.3864	23.2115	0.0382559
CG5886	tr|Q9VBL3|Q9VBL3_DROME	21.7421	21.7044	0.86738	20.9714	20.8297	19.9984	20.6422	23.1298	22.5635	23.1964	22.8691	21.4145	21.6176	NA	NA	0.037686
CG33123	tr|T2FFJ2|T2FFJ2_DROME	24.073	24.0358	0.773163	21.3746	21.4952	22.4865	22.4127	25.5461	25.4395	NA	NA	25.2908	25.5875	25.6668	25.2439	0.0372215
betaTub97EF	tr|Q8MST5|Q8MST5_DROME	26.4545	26.4177	0.848253	24.9603	25.2352	25.2818	25.5649	28.0132	28.2385	29.0769	29.2906	27.2421	26.7157	24.1524	23.4614	0.0367627
Klp10A	tr|A4V4A1|A4V4A1_DROME	26.7967	26.76	0.923347	26.348	26.7375	26.6179	27.0503	26.9322	26.4963	25.6443	26.9206	28.4707	27.3961	26.7672	25.9592	0.0367447
AP-1mu	tr|O62531|O62531_DROME	21.1073	21.0712	NA	NA	NA	21.1073	21.0712	NA	NA	NA	NA	NA	NA	NA	NA	0.0360183
Usp10	tr|Q9W0L7|Q9W0L7_DROME	25.6448	25.6093	0.909284	25.3904	24.4395	24.2777	24.6195	26.1389	25.2995	28.6046	29.4927	25.2221	25.2039	24.2353	24.6007	0.0355513
Patr-1	tr|Q7KK29|Q7KK29_DROME	23.0108	22.976	0.93806	23.001	22.0462	21.541	21.9876	23.9203	22.5496	24.9688	26.2683	22.5373	22.1377	22.0962	22.8667	0.0347382
RhoGAP92B	tr|A0A0B4LHN0|A0A0B4LHN0_DROME	20.4115	20.3779	0.727558	20.4524	20.4787	21.2326	21.0334	NA	NA	NA	NA	NA	NA	19.5494	19.6216	0.0335942
Ask1	tr|Q7KSB7|Q7KSB7_DROME	20.9789	20.9457	0.831165	NA	NA	19.434	19.1562	NA	NA	NA	NA	21.3323	21.5288	22.1704	22.1522	0.0332214
Gl	sp|P13496|DCTN1_DROME	24.0667	24.0343	0.8522	22.6188	22.7196	23.3952	23.6568	24.3514	23.8461	NA	NA	24.9213	25.2303	25.0466	24.7185	0.0323989
ERp60	tr|Q3YMU0|Q3YMU0_DROME	25.8868	25.8546	0.811662	25.3758	25.815	25.9802	26.0189	28.0867	27.7877	25.95	26.1516	25.1155	24.902	24.8126	24.4521	0.0322243
CG5028	tr|Q8MT18|Q8MT18_DROME	24.9065	24.8744	0.631622	24.2533	24.0822	24.6304	24.5452	26.4909	26.6996	25.4274	25.5232	24.7433	24.6804	23.8937	23.716	0.0320819
clu	sp|A1ZAB5|CLU_DROME	25.8479	25.8165	0.778567	24.0949	24.1586	24.8702	24.7781	27.459	27.0218	27.5302	27.4201	25.508	25.8625	25.6251	25.6579	0.0314414
swm	tr|Q9VIV2|Q9VIV2_DROME	22.1513	22.1199	0.954427	21.4299	21.0185	20.495	20.0847	24.104	22.9917	24.0178	23.8625	NA	NA	20.7096	22.6419	0.0313866
Zwilch	sp|Q9VA00|ZWILC_DROME	22.4497	22.4186	0.786717	21.0687	20.8813	22.1033	21.9409	NA	NA	NA	NA	23.266	23.5365	23.3609	23.3158	0.031112
Dlc90F	sp|Q94524|DYLT_DROME	19.4569	19.4258	NA	19.4569	19.4258	NA	NA	NA	NA	NA	NA	NA	NA	NA	NA	0.0310252
Nup107	tr|Q9V466|Q9V466_DROME	23.3541	23.3233	0.875506	21.6254	21.297	21.9362	21.6192	24.6734	24.0829	23.0646	23.5229	23.9358	24.4641	24.889	24.9538	0.0307654
CG10286	tr|Q9VI15|Q9VI15_DROME	21.8103	21.7801	0.881708	21.2394	21.2805	21.9116	21.985	NA	NA	22.6286	22.0702	NA	NA	21.4618	21.7845	0.0302568
Aats-gln	sp|Q9Y105|SYQ_DROME	24.5728	24.545	0.770737	22.293	22.533	23.2707	23.5091	25.8634	25.6308	25.1152	25.0731	25.08	24.9697	25.8145	25.5541	0.0278376
CG8379	tr|Q9VHK5|Q9VHK5_DROME	20.18	20.1534	0.917131	19.4592	19.6058	20.2161	19.7275	NA	NA	NA	NA	21.6821	21.3657	19.3626	19.9147	0.0265595
Hrb87F	tr|E1JIK0|E1JIK0_DROME	23.2195	23.193	0.847275	21.6313	21.7914	22.1101	21.5561	24.4686	24.4666	25.403	25.2426	22.8161	23.213	22.8877	22.8882	0.0264847
CG10236	tr|B3DN78|B3DN78_DROME	23.1747	23.1495	0.879117	21.9625	21.6241	22.2879	22.3672	NA	NA	NA	NA	23.9276	24.2793	24.5209	24.3273	0.0252455
CG12542	tr|Q9W3U1|Q9W3U1_DROME	19.6732	19.6485	0.960468	17.9389	18.6644	19.7691	19.7756	21.3117	20.5054	NA	NA	NA	NA	NA	NA	0.024755
CG11444	tr|Q9W4J4|Q9W4J4_DROME	20.4605	20.4359	0.929189	19.6099	19.8447	18.4342	18.6409	NA	NA	23.3374	22.8221	NA	NA	NA	NA	0.0246463
cora	tr|A0A0B4LFX4|A0A0B4LFX4_DROME	22.6473	22.6227	0.895517	21.8553	21.8799	21.9318	22.0705	23.0766	22.3701	22.981	23.5793	23.515	23.2502	22.524	22.5864	0.0245492
Ef1beta	tr|A0A0B4LFL3|A0A0B4LFL3_DROME	26.0651	26.0412	0.877678	24.7993	25.1108	25.7895	25.716	27.2853	26.7928	26.8614	26.5808	25.3287	25.8011	26.3262	26.2459	0.02384
cnn	tr|A1Z9D4|A1Z9D4_DROME	19.3107	19.2876	0.867155	18.5733	18.4411	20.0481	20.1341	NA	NA	NA	NA	NA	NA	NA	NA	0.0231069
CG10565	tr|Q9VP77|Q9VP77_DROME	24.345	24.3222	0.915714	23.518	23.3365	23.3476	23.0765	25.5514	24.9143	25.8319	25.7734	24.5614	24.7229	23.26	24.1097	0.0228145
AP-2sigma	Q9VDC3	21.2112	21.1884	0.96161	NA	NA	NA	NA	NA	NA	NA	NA	22.1674	21.7684	20.2549	20.6085	0.0227201
Pp2B-14D	tr|M9NE01|M9NE01_DROME	23.456	23.4335	0.930774	NA	NA	21.1174	21.535	25.1409	24.3509	25.5252	25.7807	23.3663	22.9689	22.1302	22.5322	0.0224662
BcDNA.GH11023	tr|Q9Y109|Q9Y109_DROME	20.6881	20.6665	0.936754	20.2648	20.4601	21.1115	20.8728	NA	NA	NA	NA	NA	NA	NA	NA	0.02163
CSN1b	sp|Q9VVU5|CSN1_DROME	22.3228	22.3013	0.923913	21.71	21.6831	21.8328	21.9506	23.8181	23.0013	NA	NA	22.4396	22.8647	21.8134	22.0066	0.021536
Aats-ala-m	sp|Q9VRJ1|SYAM_DROME	20.2527	20.2313	0.754151	19.1639	19.3077	19.6249	19.6303	NA	NA	NA	NA	21.1496	21.0241	21.0723	20.9632	0.021363
DNApol-alpha60	tr|I1WYG8|I1WYG8_DROME	22.2392	22.2181	0.938924	21.0085	20.6922	21.8873	21.5846	24.6558	24.1535	NA	NA	21.079	22.0214	22.5655	22.639	0.0210713
sxc	tr|Q7KJA9|Q7KJA9_DROME	21.9569	21.9361	0.899563	20.6584	20.4798	21.5714	21.4761	22.2706	22.5699	22.4649	21.8873	22.4807	22.3899	22.2955	22.8136	0.0208277
IntS8	Q95U02	19.6983	19.6778	NA	NA	NA	NA	NA	NA	NA	NA	NA	NA	NA	19.6983	19.6778	0.020513
SMC2	tr|Q7KK96|Q7KK96_DROME	24.2566	24.2368	0.928484	23.8334	23.5536	24.0741	23.955	24.473	23.708	23.1996	23.9609	24.9514	25.2266	25.0084	25.0164	0.0198746
mask	tr|A0A0B4KHR8|A0A0B4KHR8_DROME	24.7311	24.7114	0.901123	23.9162	23.6206	23.7296	23.8437	23.1602	23.1745	26.5521	27.1721	25.5949	25.181	25.4333	25.2765	0.0196553
CG6227	tr|Q9VXW2|Q9VXW2_DROME	19.584	19.5674	0.395019	19.9827	19.9543	19.1852	19.1805	NA	NA	NA	NA	NA	NA	NA	NA	0.0165659
Dp1	tr|Q7KN75|Q7KN75_DROME	27.3906	27.374	0.934459	26.5446	26.1947	26.7928	26.5799	29.0251	28.3366	28.5993	28.8843	26.8939	27.3293	26.4878	26.9195	0.0165351
tzn	tr|Q9VPB3|Q9VPB3_DROME	23.7821	23.7662	0.920917	22.2714	22.4548	21.8173	21.7814	25.8384	25.4369	24.5309	24.7177	24.5617	24.0683	23.6725	24.1383	0.0158324
Pih1D1	tr|Q9VK57|Q9VK57_DROME	22.0335	22.0177	0.891552	21.0209	21.2809	21.5386	21.3201	23.3809	22.9427	21.3543	21.3194	22.507	22.6794	22.3993	22.5639	0.0157968
CG1646	tr|C8VV03|C8VV03_DROME	22.6217	22.6061	0.957631	21.5716	21.3686	22.3923	21.9763	23.6959	23.5845	23.212	22.798	NA	NA	22.2366	23.3028	0.0156546
AP-1gamma	tr|Q9W388|Q9W388_DROME	23.3193	23.3038	0.920796	22.299	22.3192	22.7646	22.8033	24.6352	24.1627	24.1559	24.5486	22.6408	22.9781	23.4201	23.0107	0.0154998
Su(var)3-9	tr|Q53XD3|Q53XD3_DROME	22.1292	22.1139	0.930853	21.1353	21.0479	NA	NA	NA	NA	NA	NA	22.8603	22.6161	22.3922	22.6775	0.0153901
eIF-2alpha	tr|X2JFR6|X2JFR6_DROME	26.1735	26.1591	0.926138	24.8831	24.686	24.8479	24.9597	28.3023	27.6489	28.396	28.6482	25.5806	25.9082	25.031	25.1037	0.0143837
CG6638	tr|Q9VSL9|Q9VSL9_DROME	21.8182	21.8042	0.958717	NA	NA	19.4646	19.759	22.9406	23.4629	24.0177	23.6391	NA	NA	20.8499	20.3556	0.0140151
Cyp12d1-p	tr|A0A0B4LF45|A0A0B4LF45_DROME	19.4518	19.4385	0.974398	18.7515	19.0687	NA	NA	NA	NA	NA	NA	NA	NA	20.1521	19.8084	0.0132978
mRpS18A	Q9VHQ0	20.0427	20.0303	NA	NA	NA	NA	NA	NA	NA	NA	NA	NA	NA	20.0427	20.0303	0.0124758
CG1703	tr|Q9VYW4|Q9VYW4_DROME	23.1309	23.1194	0.963215	22.3351	22.4387	22.1612	22.4032	24.573	23.6569	25.3004	25.7147	NA	NA	21.2847	21.3837	0.0114521
CG3430	sp|Q9VM60|MCMBP_DROME	21.2996	21.2887	0.812718	NA	NA	NA	NA	21.9195	21.9849	22.2153	22.1422	NA	NA	19.764	19.739	0.0109485
Uch-L5	tr|Q9XZ61|Q9XZ61_DROME	24.2363	24.2259	0.963079	22.094	21.8825	23.4306	23.3818	25.5953	24.8028	23.4947	24.2734	24.9516	25.2103	25.8513	25.8048	0.0103205
CG3226	tr|Q9W3Y3|Q9W3Y3_DROME	24.9752	24.965	0.957498	23.4519	23.633	23.9269	23.952	26.6862	26	25.1902	25.4188	26.2306	25.8601	24.3656	24.9258	0.0102634
GstD1	sp|P20432|GSTD1_DROME	25.0056	24.9959	0.941191	24.3391	24.7788	25.0649	24.9193	27.655	27.2236	25.8975	25.8765	23.932	23.7958	23.1452	23.3811	0.00975593
ade5	tr|F0JAN1|F0JAN1_DROME	21.1529	21.1434	0.975273	NA	NA	20.6322	20.7447	22.3777	21.7531	21.1144	21.8225	NA	NA	20.4875	20.2535	0.00950983
TBCD	tr|Q9VQ78|Q9VQ78_DROME	22.2506	22.2416	0.953353	20.9466	21.1825	22.1698	22.0656	23.9193	24.177	22.046	22.3987	21.8442	21.6336	22.5777	21.9922	0.00900905
Vha36-1	sp|Q9V7D2|VATD1_DROME	22.1096	22.1021	0.975179	NA	NA	20.3015	20.8575	23.6521	23.0928	22.7664	22.6648	21.019	21.4979	22.809	22.3974	0.00751461
Tcp-1eta	tr|Q9VHL2|Q9VHL2_DROME	26.7295	26.7221	0.969472	24.8855	25.1356	25.9009	25.9507	27.6155	26.8887	26.2802	26.7967	27.7925	28.0031	27.9026	27.5579	0.00742781
l(1)G0020	tr|X2JD07|X2JD07_DROME	22.9374	22.9306	0.973809	22.3517	22.5624	22.3203	22.4031	23.9458	24.2706	24.8217	23.9061	21.8976	22.2959	22.2875	22.1454	0.00682483
Fas1	tr|B7Z0L1|B7Z0L1_DROME	20.3459	20.3397	0.984505	18.4416	19.275	20.8346	20.6424	21.918	21.3925	NA	NA	NA	NA	20.1894	20.0491	0.00616766
ras	tr|A4V488|A4V488_DROME	23.5139	23.5095	0.98865	22.4483	22.7001	22.5377	22.7214	24.9678	24.1199	24.4496	24.9527	23.3617	24.1819	23.3184	22.3809	0.00441879
mTTF	tr|Q9V3F3|Q9V3F3_DROME	20.2732	20.2689	0.97014	19.962	19.866	20.5844	20.6718	NA	NA	NA	NA	NA	NA	NA	NA	0.00430484
Chd64	tr|M9PE30|M9PE30_DROME	22.4245	22.4204	0.982414	22.1827	22.721	22.767	22.7645	23.2124	22.5409	22.5628	22.7797	22.0562	21.7674	21.7656	21.9491	0.00402304
emb	tr|A0A0S0WNN6|A0A0S0WNN6_DROME	25.9266	25.9227	0.985044	25.3209	25.5539	25.9286	25.694	27.1258	26.3561	25.3155	25.8379	26.2023	26.0013	25.6667	26.0932	0.00393498
CG14411	Q9VY15	23.0571	23.0544	0.860981	NA	NA	NA	NA	NA	NA	NA	NA	23.7916	23.7764	22.3226	22.3324	0.00277526
bsf	tr|Q9VJ86|Q9VJ86_DROME	26.9538	26.9519	0.985646	25.6428	25.6698	26.2419	26.1028	29.0351	28.5937	27.5413	27.802	27.0255	27.2029	26.2364	26.3398	0.00196793
CG8963	tr|A0A0B4K891|A0A0B4K891_DROME	23.6907	23.689	0.995956	22.6173	22.3743	22.3347	22.5558	25.4928	24.0693	25.8078	26.2687	22.9479	23.1083	22.9435	23.7573	0.00169404
CG9674	tr|Q9VVA4|Q9VVA4_DROME	25.307	25.3054	0.990894	23.4549	23.4271	23.2536	23.3477	27.2864	26.6539	27.6625	27.8418	25.2943	25.6182	24.8906	24.9438	0.00162337
beta-Spec	tr|M9PHG4|M9PHG4_DROME	22.4515	22.4502	0.992647	20.6605	20.8836	21.9811	22.1938	NA	NA	NA	NA	23.6663	23.4634	23.498	23.2601	0.00126781
CG4991	tr|Q9VX83|Q9VX83_DROME	21.4015	21.4004	0.998928	NA	NA	NA	NA	20.3996	21.0685	NA	NA	22.4034	21.7323	NA	NA	0.00112856
pds5	tr|A1Z8S6|A1Z8S6_DROME	22.6058	22.6047	0.992997	22.1072	22.3554	22.713	22.6161	NA	NA	NA	NA	22.8492	22.595	22.7539	22.8525	0.00104848
Prosalpha4	sp|P22769|PSA71_DROME	24.4104	24.4109	0.996955	22.7695	22.5017	23.3269	23.1928	26.7685	26.5231	25.9517	26.5375	23.8561	24.1323	23.7894	23.5781	-0.000573818
PPO1	tr|Q7K2W6|Q7K2W6_DROME	19.9683	19.9693	0.99757	19.502	19.9293	19.0565	19.2225	NA	NA	NA	NA	NA	NA	21.3464	20.7561	-0.00104854
Msh6	sp|Q9VUM0|MSH6_DROME	23.2122	23.2133	0.9932	22.7913	22.5302	23.2106	23.0496	24.1001	23.8181	22.7805	23.2144	23.2442	23.5144	23.1467	23.1531	-0.00107831
IntS2	tr|Q9VX31|Q9VX31_DROME	19.5575	19.5586	0.997635	NA	NA	17.9305	18.2433	NA	NA	NA	NA	NA	NA	21.1845	20.874	-0.00115778
CG4009	tr|Q9VEP3|Q9VEP3_DROME	22.9758	22.9771	0.995489	22.1581	21.6698	22.4879	23.1436	24.3079	23.8391	24.1181	23.9763	22.5424	22.3299	22.2404	22.9037	-0.00128037
CG32164	tr|Q9VV82|Q9VV82_DROME	26.0677	26.0695	0.990638	24.8061	25.0166	25.6461	25.6696	28.6636	28.1756	26.4059	26.9731	25.5712	25.4909	25.3131	25.0913	-0.00182961
CG8378	tr|L0CQE1|L0CQE1_DROME	24.14	24.1423	NA	NA	NA	NA	NA	24.14	24.1423	NA	NA	NA	NA	NA	NA	-0.00226134
Nipsnap	tr|M9PJP0|M9PJP0_DROME	23.1771	23.1803	0.991092	20.9836	21.4334	21.276	21.6566	25.3389	24.3562	25.1358	25.1206	23.8638	23.2741	22.4645	23.241	-0.00322308
CG4065	tr|H5V8E9|H5V8E9_DROME	21.3977	21.401	0.976922	19.9586	19.6681	20.815	20.8244	NA	NA	22.6018	22.7668	NA	NA	22.2155	22.3445	-0.00324677
ben	tr|E1JJN1|E1JJN1_DROME	21.7314	21.7349	0.991641	22.0087	22.2337	22.03	22.0631	23.0253	21.5225	19.7604	19.9023	21.7201	22.1196	21.8437	22.568	-0.00348994
san	sp|Q9NHD5|SAN_DROME	22.6745	22.6784	0.982884	21.2463	21.1169	21.478	21.4639	24.6588	24.039	23.8034	23.8342	22.5639	23.2638	22.2968	22.3527	-0.00389442
CG32016	E8NH84	21.3474	21.3514	NA	NA	NA	NA	NA	NA	NA	NA	NA	NA	NA	21.3474	21.3514	-0.00399579
CycK	tr|Q961D1|Q961D1_DROME	19.8856	19.8902	NA	NA	NA	19.8856	19.8902	NA	NA	NA	NA	NA	NA	NA	NA	-0.00459498
CG7593	tr|Q9VAI4|Q9VAI4_DROME	18.8277	18.8326	NA	NA	NA	18.8277	18.8326	NA	NA	NA	NA	NA	NA	NA	NA	-0.00489102
pont	Q9VH07	21.5601	21.5673	0.97131	NA	NA	NA	NA	NA	NA	NA	NA	21.8707	22.0367	21.2496	21.0979	-0.00716281
Prosalpha7	sp|Q9V5C6|PSA3_DROME	22.1203	22.128	0.94764	20.794	20.969	20.8052	21.1161	21.4453	21.2128	22.4909	22.7722	23.5898	23.353	23.5964	23.3452	-0.00776146
Sec71	tr|Q9VJW1|Q9VJW1_DROME	18.5581	18.5664	NA	NA	NA	18.5581	18.5664	NA	NA	NA	NA	NA	NA	NA	NA	-0.00838616
MED16	Q9W278	20.6523	20.6609	NA	NA	NA	NA	NA	NA	NA	NA	NA	NA	NA	20.6523	20.6609	-0.00864075
Nup43	tr|Q9VE85|Q9VE85_DROME	22.4005	22.4102	0.973939	20.8833	21.1071	20.9915	21.3917	23.7214	22.7527	22.5445	23.5752	23.2728	22.8757	22.9892	22.7589	-0.00975366
betaCOP	sp|O62621|COPB2_DROME	25.7381	25.748	0.964532	24.2869	24.2926	25.5018	25.272	26.9114	26.2143	25.2253	26.0831	26.528	26.7783	25.9753	25.8478	-0.00992491
Ge-1	sp|Q9VKK1|EDC4_DROME	22.5045	22.5147	0.958796	21.9677	21.542	21.8033	21.7975	21.8768	22.5389	NA	NA	23.1686	23.2471	23.7061	23.4482	-0.0102245
me31B	sp|P23128|DDX6_DROME	26.6049	26.6162	0.961104	24.3141	24.5727	24.8875	24.4832	29.2366	28.4705	28.7209	28.9966	27.1399	27.0937	25.3304	26.0807	-0.0112987
Rpn7	sp|Q9V3G7|PSMD6_DROME	24.8898	24.902	0.925086	23.2166	23.3305	23.9901	23.7342	26.4163	26.1586	25.3134	25.7511	24.7139	24.9814	25.6884	25.4565	-0.0122543
FoxK	tr|A0JL24|A0JL24_DROME	21.8184	21.8314	0.985872	20.2526	19.6801	NA	NA	NA	NA	23.3842	23.9826	NA	NA	NA	NA	-0.0129942
Not3	tr|Q7K126|Q7K126_DROME	23.0009	23.0166	0.955208	21.6302	21.1	21.8926	21.6439	NA	NA	22.8285	23.8266	24.6966	24.521	23.9568	23.9914	-0.0156425
Edc3	tr|C6TP77|C6TP77_DROME	21.8303	21.8461	0.884197	20.8157	20.6555	21.0173	21.0004	23.3221	23.1766	22.4351	22.3646	21.1788	21.1483	22.2127	22.7313	-0.0158377
CG14730	Q8MQK8	23.0393	23.0556	NA	NA	NA	NA	NA	NA	NA	NA	NA	NA	NA	23.0393	23.0556	-0.0162424
CG13690	tr|A0APA1|A0APA1_DROME	19.8913	19.9083	0.955376	19.7794	20.3007	20.2884	20.2135	NA	NA	NA	NA	NA	NA	19.6062	19.2107	-0.0169679
SCAR	tr|Q9VKM2|Q9VKM2_DROME	18.6776	18.6947	0.949143	18.6739	18.4782	18.6813	18.9111	NA	NA	NA	NA	NA	NA	NA	NA	-0.0170362
Mms19	tr|Q95U54|Q95U54_DROME	24.5885	24.6071	0.869693	23.6748	23.627	24.3379	24.1678	25.4009	25.3782	25.0082	24.7322	24.4378	24.9021	24.6714	24.8353	-0.0186033
WRNexo	tr|E8NH59|E8NH59_DROME	21.2068	21.2267	0.972211	NA	NA	19.303	19.5349	22.7843	23.6598	22.6095	21.103	NA	NA	20.1302	20.6089	-0.019883
CG32425	tr|Q9VPE1|Q9VPE1_DROME	20.439	20.4592	0.90683	19.8372	19.5632	20.5769	20.4333	NA	NA	NA	NA	21.1854	21.2299	20.1565	20.6104	-0.020182
Dcp-1	sp|O02002|CASP1_DROME	21.7707	21.7913	0.775037	20.9671	20.7942	21.3978	21.2697	22.9019	22.9334	22.4723	22.4457	21.5138	21.7817	21.3712	21.5231	-0.0206318
Taf5	sp|P49846|TAF5_DROME	20.4076	20.4286	0.931575	19.5275	19.2617	20.0417	19.9237	NA	NA	NA	NA	NA	NA	21.6535	22.1004	-0.0210631
CG7879	tr|Q8T3I6|Q8T3I6_DROME	20.4757	20.4971	0.972515	19.5737	18.5622	19.1243	19.3387	NA	NA	22.7292	23.5904	NA	NA	NA	NA	-0.0213537
Ssdp	tr|Q9VEB9|Q9VEB9_DROME	20.2774	20.2989	NA	NA	NA	NA	NA	NA	NA	20.2774	20.2989	NA	NA	NA	NA	-0.0215205
Sra-1	sp|Q9VF87|CYFIP_DROME	21.8146	21.8367	0.939543	19.988	19.9489	21.7674	21.5806	23.6537	22.7914	21.3653	22.0336	NA	NA	22.2985	22.8292	-0.0221477
DNApol-alpha73	sp|Q9VB62|DPOA2_DROME	20.8538	20.8764	0.716492	19.542	19.4663	20.4821	20.6084	21.7652	21.6902	NA	NA	NA	NA	21.6259	21.7408	-0.0226037
Txl	tr|Q9VRP3|Q9VRP3_DROME	21.8265	21.8494	0.898667	19.319	19.7794	20.8001	21.063	22.7401	22.3809	21.539	21.9099	22.8751	22.8537	23.6856	23.1093	-0.0229031
aret	tr|Q960Z4|Q960Z4_DROME	23.4582	23.4816	0.947835	23.0892	22.5534	22.9084	23.0184	23.3171	21.9817	25.2657	26.2122	23.4394	23.7877	22.7293	23.3361	-0.0233721
Spn42Da	tr|Q9U1I5|Q9U1I5_DROME	21.7382	21.7621	0.858547	20.9511	20.9377	21.3266	21.365	23.0819	22.8178	NA	NA	21.5933	21.9279	NA	NA	-0.0238373
Non2	tr|Q9VZY0|Q9VZY0_DROME	21.4181	21.4422	0.897785	20.9215	20.592	18.9267	18.9297	21.8079	22.304	24.0163	23.9431	NA	NA	NA	NA	-0.0241131
RpII33	tr|O97183|O97183_DROME	20.8755	20.8998	0.862366	NA	NA	19.4217	19.3357	NA	NA	NA	NA	NA	NA	22.3294	22.4638	-0.0242041
Clc	tr|E1JI22|E1JI22_DROME	18.4656	18.4903	NA	NA	NA	18.4656	18.4903	NA	NA	NA	NA	NA	NA	NA	NA	-0.0247364
MED23	sp|Q9W1X7|MED23_DROME	20.7145	20.7393	0.924348	NA	NA	19.6235	19.8563	NA	NA	NA	NA	NA	NA	21.8055	21.6224	-0.0248326
parvin	tr|Q9VWD0|Q9VWD0_DROME	20.3943	20.4194	0.890901	NA	NA	19.2673	19.4373	NA	NA	21.5213	21.4015	NA	NA	NA	NA	-0.0250795
ico	sp|Q9VM33|EFGM_DROME	19.6811	19.7064	NA	NA	NA	19.6811	19.7064	NA	NA	NA	NA	NA	NA	NA	NA	-0.0253312
AGO3	sp|Q7PLK0-2|AGO3_DROME	19.3053	19.3308	0.925013	18.4142	18.6555	NA	NA	NA	NA	NA	NA	NA	NA	20.1963	20.0061	-0.0255303
CG5958	tr|Q9VM12|Q9VM12_DROME	22.809	22.8355	0.909712	21.7895	22.2788	22.5821	22.3561	24.8039	24.243	24.3649	24.0596	22.4876	22.3706	20.8262	21.7048	-0.0264871
CG5590	tr|Q9VB10|Q9VB10_DROME	22.8309	22.8577	0.86243	21.6097	21.5898	22.8411	22.9402	24.937	24.3977	22.0935	22.663	23.4506	23.3577	22.0533	22.1981	-0.0268611
Art4	tr|F0JAI1|F0JAI1_DROME	19.0153	19.0427	NA	NA	NA	19.0153	19.0427	NA	NA	NA	NA	NA	NA	NA	NA	-0.0274818
DnaJ-1	tr|Q86DS7|Q86DS7_DROME	22.0453	22.0735	0.928896	20.8267	20.9112	20.887	20.4718	24.4249	23.631	NA	NA	21.8529	22.2081	22.235	23.1453	-0.0281809
DCTN2-p50	sp|Q7K2D2|DCTN2_DROME	21.29	21.3182	0.925753	20.6194	20.8081	21.1442	21.5362	NA	NA	NA	NA	NA	NA	22.1063	21.6105	-0.0282721
pst	Q8IQ82	21.2316	21.2601	NA	NA	NA	NA	NA	NA	NA	NA	NA	NA	NA	21.2316	21.2601	-0.0284841
Cbp80	tr|E2QD75|E2QD75_DROME	22.4951	22.5239	0.808763	21.5483	21.5681	22.1676	21.9453	24.3975	24.7076	NA	NA	NA	NA	21.8668	21.8746	-0.0288039
garz	tr|A1Z8W8|A1Z8W8_DROME	21.6554	21.6847	0.92536	20.1811	19.8955	21.1828	21.1475	NA	NA	23.7234	23.3027	NA	NA	21.5344	22.3931	-0.0292859
osa	tr|A0A0B4KHB1|A0A0B4KHB1_DROME	20.6056	20.6352	0.920433	19.8759	19.3124	19.6958	19.6031	NA	NA	21.0089	20.4542	21.1085	21.8256	21.3389	21.9809	-0.029658
Gprk1	tr|E1JGX2|E1JGX2_DROME	21.063	21.093	0.913779	20.0525	19.3295	19.9905	20.2136	22.5656	22.9699	NA	NA	NA	NA	21.6435	21.859	-0.029972
yata	tr|Q9VAH7|Q9VAH7_DROME	21.1221	21.1528	0.8933	19.5793	19.6894	19.8111	20.0141	22.0923	21.5158	23.0059	23.3919	NA	NA	NA	NA	-0.0306777
SpnE	tr|L0CPP8|L0CPP8_DROME	20.4997	20.5304	0.832714	19.0431	19.243	20.7413	20.854	NA	NA	NA	NA	NA	NA	21.7146	21.4942	-0.0307395
Blm	sp|Q9VGI8|BLM_DROME	18.7767	18.8077	0.887728	18.1959	18.4004	19.3575	19.2149	NA	NA	NA	NA	NA	NA	NA	NA	-0.030933
CG8920	tr|Q6AWL6|Q6AWL6_DROME	21.6731	21.704	0.969507	NA	NA	22.3499	21.7344	NA	NA	NA	NA	NA	NA	20.9962	21.6737	-0.0309868
Fpps	tr|Q7KAK2|Q7KAK2_DROME	18.6335	18.6646	NA	NA	NA	18.6335	18.6646	NA	NA	NA	NA	NA	NA	NA	NA	-0.0310941
CG6907	tr|X2J4N6|X2J4N6_DROME	21.8391	21.8702	0.896806	19.5714	19.1439	21.257	21.2625	23.6721	24.3037	NA	NA	NA	NA	22.8559	22.7708	-0.0311349
Nup358	tr|Q9VBU7|Q9VBU7_DROME	27.421	27.4522	0.899095	26.0294	25.4055	25.7418	25.8475	28.8048	28.125	28.6091	29.3822	27.7133	27.9628	27.6275	27.9904	-0.0312625
Mtp	tr|Q9VIH3|Q9VIH3_DROME	18.4786	18.5113	NA	NA	NA	18.4786	18.5113	NA	NA	NA	NA	NA	NA	NA	NA	-0.0326461
Elp2	sp|Q7K4B3|ELP2_DROME	19.6222	19.6549	0.841749	NA	NA	18.834	18.9954	NA	NA	NA	NA	20.4104	20.3143	NA	NA	-0.0326889
CG10754	Q9VU15	20.3957	20.4286	NA	NA	NA	NA	NA	NA	NA	NA	NA	NA	NA	20.3957	20.4286	-0.0328792
eIF-1A	tr|Q9VEA1|Q9VEA1_DROME	22.606	22.6397	0.900823	20.9557	20.6614	20.2544	20.7385	24.1305	23.3972	25.5457	25.5989	22.1439	22.8028	NA	NA	-0.0337075
CG13773	tr|Q9VM72|Q9VM72_DROME	18.2572	18.2913	NA	NA	NA	18.2572	18.2913	NA	NA	NA	NA	NA	NA	NA	NA	-0.0341294
lqfR	tr|Q8IN05|Q8IN05_DROME	22.3607	22.395	0.776523	21.1997	21.1823	21.428	21.3808	23.3987	23.4406	22.4319	22.029	22.5966	22.7796	23.1092	23.5579	-0.0343523
His2A:CG33859	tr|Q4AB57|Q4AB57_DROME	22.8441	22.8785	NA	NA	NA	NA	NA	NA	NA	22.8441	22.8785	NA	NA	NA	NA	-0.0343826
RanGAP	tr|A0A0E3T5D4|A0A0E3T5D4_DROME	25.8443	25.8796	0.845362	24.0437	23.8716	24.4238	24.3026	27.8037	27.2728	26.4579	27.1696	26.2018	26.4079	26.1352	26.2528	-0.0352094
l(3)76BDr	sp|Q9VW09|LTN1_DROME	23.2783	23.3139	0.517557	23.4031	23.4727	23.7915	23.6954	NA	NA	22.3127	22.4142	23.0094	23.1767	23.8749	23.8103	-0.0355334
IntS1	tr|Q9W1C5|Q9W1C5_DROME	21.3198	21.3564	0.858282	NA	NA	19.804	20.0486	NA	NA	NA	NA	21.5505	21.7388	22.605	22.2818	-0.0365769
CG9752	tr|Q9W2I2|Q9W2I2_DROME	22.8093	22.846	0.885642	22.2804	22.4927	22.8507	22.7853	24.9183	24.4502	21.378	22.4858	22.9579	22.4335	22.4707	22.4287	-0.0366966
Ars2	tr|A0A0B4KEI5|A0A0B4KEI5_DROME	22.528	22.5651	0.905747	21.1358	21.0005	21.8029	21.5302	24.925	23.8789	23.9874	24.6086	21.2704	21.2833	22.0468	23.0889	-0.0370187
Grip75	tr|T1W1Y2|T1W1Y2_DROME	20.9387	20.976	0.781041	20.2698	20.3333	20.1236	20.2322	NA	NA	NA	NA	21.9161	22.1962	21.4453	21.1422	-0.0372808
CG14207	tr|Q9VWG1|Q9VWG1_DROME	19.1566	19.1952	0.938422	NA	NA	19.1227	19.5586	NA	NA	NA	NA	NA	NA	19.1905	18.8317	-0.0385497
Sec6	Q9V8K2	20.1478	20.1869	NA	NA	NA	NA	NA	NA	NA	NA	NA	NA	NA	20.1478	20.1869	-0.0390819
CG12163	tr|H5V8F3|H5V8F3_DROME	22.58	22.6193	0.89885	21.3032	21.015	21.8366	22.0933	23.5739	23.4325	22.2149	23.2389	23.1672	23.631	23.3842	22.3049	-0.039273
Cul2	tr|Q9V9R2|Q9V9R2_DROME	23.7915	23.8311	0.826597	22.7576	22.5342	23.2432	23.181	25.5007	24.8869	24.0122	24.5184	23.5916	23.9579	23.6437	23.908	-0.0395638
sds22	tr|Q9VEK8|Q9VEK8_DROME	21.8708	21.9106	0.770572	20.7259	20.5883	20.9764	20.8677	24.7796	25.3174	22.8243	22.7143	NA	NA	20.0479	20.0651	-0.0397556
Amph	tr|A0A0B4KFR7|A0A0B4KFR7_DROME	25.4915	25.5323	0.861115	NA	NA	NA	NA	NA	NA	23.1653	23.5657	27.6867	27.3748	25.6225	25.6563	-0.0407895
dgt6	tr|Q9VAP2|Q9VAP2_DROME	21.6181	21.6599	0.661363	20.0785	20.085	20.9158	21.0239	21.8976	21.6577	22.2481	22.1822	22.5036	22.5229	22.065	22.4877	-0.041796
Cand1	tr|M9PB90|M9PB90_DROME	26.5029	26.547	0.836937	25.4092	25.5139	26.1197	25.9211	27.5057	26.7135	26.5207	27.1865	26.8931	27.2144	26.569	26.7325	-0.0440671
Sym	sp|Q8MSU4|SYMPK_DROME	22.3615	22.4071	0.845167	21.5436	21.2146	22.3784	22.3437	22.1299	23.0171	23.4227	22.7495	21.5641	21.6179	23.1303	23.5	-0.0456303
Caf1-105	tr|Q9BII5|Q9BII5_DROME	18.7285	18.7745	NA	NA	NA	18.7285	18.7745	NA	NA	NA	NA	NA	NA	NA	NA	-0.0459926
DNApol-delta	sp|P54358|DPOD1_DROME	24.7944	24.8404	0.814747	23.4223	23.2049	23.5128	23.1667	25.869	26.7074	26.0999	25.9919	25.5718	25.337	24.2908	24.6348	-0.0460376
Rat1	tr|M9PEY6|M9PEY6_DROME	21.3418	21.3883	0.658545	19.7635	19.72	20.0589	19.9067	NA	NA	NA	NA	22.8925	23.1819	22.6521	22.7445	-0.0465221
nocte	tr|M9PE74|M9PE74_DROME	24.7407	24.7873	0.87128	23.936	23.4043	23.1128	23.3324	25.6921	25.0158	26.799	27.6012	24.6504	24.2867	24.2539	25.0833	-0.0465876
U2A	sp|Q9V4Q8|RU2A_DROME	18.7971	18.8445	NA	NA	NA	18.7971	18.8445	NA	NA	NA	NA	NA	NA	NA	NA	-0.0474487
Vps51	sp|Q8MSY4|VPS51_DROME	18.9241	18.9719	NA	NA	NA	18.9241	18.9719	NA	NA	NA	NA	NA	NA	NA	NA	-0.0477529
Prosalpha3	sp|P18053|PSA4_DROME	21.269	21.3174	0.633562	19.0348	19.2072	20.6499	20.4318	NA	NA	NA	NA	22.3107	22.4745	23.0804	23.1559	-0.0483935
Bre1	tr|X2JGB3|X2JGB3_DROME	19.6951	19.7439	0.910554	19.4066	18.8366	20.2044	20.1683	NA	NA	NA	NA	NA	NA	19.4742	20.2267	-0.0487888
exo70	tr|H1UUN4|H1UUN4_DROME	21.2262	21.2751	0.876102	NA	NA	20.1495	19.9502	NA	NA	NA	NA	NA	NA	22.3029	22.6001	-0.0489394
IntS10	Q9VZM7	18.8035	18.8525	NA	NA	NA	NA	NA	NA	NA	NA	NA	NA	NA	18.8035	18.8525	-0.048979
Rbp2	tr|X2JE34|X2JE34_DROME	22.858	22.9071	0.809628	20.8878	21.0893	20.9269	20.9706	24.8027	24.443	26.0864	25.5897	23.2918	23.3538	21.1524	21.9961	-0.0490691
UGP	tr|A5XCL5|A5XCL5_DROME	23.3347	23.3842	0.822314	22.1718	22.3023	22.9388	23.1945	23.0588	22.6011	NA	NA	23.4817	24.1524	25.0223	24.6707	-0.0495129
gammaCOP	sp|Q8I0G5-3|COPG_DROME	26.098	26.1476	0.744065	24.7209	24.9191	25.4026	25.2988	27.3953	27.2313	25.9589	26.6512	26.9438	26.6675	26.1665	26.1178	-0.0496138
GstD3	sp|Q9VG97|GSTD3_DROME	20.5396	20.5902	0.550162	18.8287	18.8436	20.2313	20.2983	22.9151	22.793	NA	NA	NA	NA	20.1831	20.4261	-0.0506772
alphaTub67C	sp|P06606|TBA4_DROME	31.3072	31.3582	0.826374	30.173	30.2714	30.207	30.486	32.6971	32.1876	32.332	33.3188	31.9928	31.7501	30.4414	30.1352	-0.0509533
ArfGAP3	tr|M9PGG0|M9PGG0_DROME	21.6554	21.7076	0.820223	19.7079	19.7947	20.2002	20.0042	23.5702	23.1273	22.6845	23.0673	22.338	21.8952	21.4317	22.3572	-0.0521982
Nup93-1	tr|Q9XZ06|Q9XZ06_DROME	22.0509	22.1034	0.797515	20.5714	20.3248	21.1363	20.6423	NA	NA	21.6376	21.8099	23.2559	23.853	23.6533	23.8869	-0.052451
CG1598	sp|Q7JWD3|ASNA_DROME	21.3691	21.422	0.871827	19.7996	19.937	20.3493	20.2163	23.9162	24.7431	21.4112	20.7917	NA	NA	NA	NA	-0.0529773
hay	tr|B7Z0G1|B7Z0G1_DROME	20.3058	20.359	0.767878	19.9279	20.0757	19.5757	19.8423	NA	NA	NA	NA	NA	NA	21.4138	21.1591	-0.0532409
CG7488	tr|Q9VG07|Q9VG07_DROME	19.0339	19.0873	NA	NA	NA	19.0339	19.0873	NA	NA	NA	NA	NA	NA	NA	NA	-0.0534539
DCTN4-p62	Q7K130	20.7608	20.8143	NA	NA	NA	NA	NA	NA	NA	NA	NA	NA	NA	20.7608	20.8143	-0.0534791
Cp1	tr|A0A0B4JD48|A0A0B4JD48_DROME	24.686	24.7398	0.647786	23.9395	23.8257	24.0534	24.0261	25.1415	24.7765	24.3096	24.5769	25.6589	25.8706	25.0129	25.3628	-0.0538
AnxB10	sp|P22465-2|ANX10_DROME	23.0835	23.1373	0.705599	23.0642	23.4063	23.4214	23.5047	24.3847	23.9459	24.325	24.3956	NA	NA	20.2222	20.4342	-0.0538385
Mcm2	sp|P49735|MCM2_DROME	24.2565	24.3104	0.713144	22.4596	22.768	23.7634	23.7047	26.3213	26.1771	24.5175	24.6495	23.9829	24.5026	24.494	24.0607	-0.0539862
Rnp4F	tr|A8JUY0|A8JUY0_DROME	21.2119	21.266	0.906061	NA	NA	19.5785	19.3984	22.1406	21.6399	21.9168	22.7596	NA	NA	NA	NA	-0.0540578
CG14100	tr|H0RNK5|H0RNK5_DROME	21.5834	21.6377	0.754149	NA	NA	18.9872	19.1752	NA	NA	24.1796	24.1003	NA	NA	NA	NA	-0.0543235
CG13163	tr|Q4V619|Q4V619_DROME	21.1589	21.2145	0.953237	NA	NA	NA	NA	NA	NA	22.2157	21.5145	NA	NA	20.102	20.9146	-0.0556976
Vha26	tr|A0A0B4LGS4|A0A0B4LGS4_DROME	24.4287	24.4845	0.783951	23.017	23.0331	23.223	23.3255	26.1316	25.5142	25.567	25.5698	24.3957	25.2584	24.2377	24.206	-0.0558617
Ranbp9	tr|Q9VGP4|Q9VGP4_DROME	24.2666	24.3225	0.826558	22.9079	23.2693	24.0933	24.0377	26.238	25.1932	25.3384	26.0297	23.5117	23.6819	23.5104	23.7234	-0.0559037
CG9330	tr|Q9VW13|Q9VW13_DROME	24.8389	24.896	0.594898	23.4381	23.6013	24.0487	23.9423	27.814	27.5082	25.6547	26.0601	24.2109	24.2324	23.8669	24.0317	-0.0571105
Kr-h2	tr|X2J4W8|X2J4W8_DROME	19.8868	19.9445	NA	NA	NA	NA	NA	19.8868	19.9445	NA	NA	NA	NA	NA	NA	-0.057658
dpa	tr|A0A0B4LEV2|A0A0B4LEV2_DROME	25.7846	25.843	0.574353	24.036	23.8992	24.8756	24.7418	27.7484	27.9072	26.6039	27.0178	25.6222	25.832	25.8217	25.6597	-0.0583265
Taf6	tr|M9PG32|M9PG32_DROME	21.5973	21.6557	0.709575	NA	NA	20.5305	20.7025	NA	NA	NA	NA	21.7804	21.996	22.481	22.2686	-0.0583784
SmD3	sp|O44437|SMD3_DROME	23.8924	23.9511	0.897396	NA	NA	NA	NA	24.0574	23.7552	23.7274	24.1469	NA	NA	NA	NA	-0.0586641
Cpsf100	sp|Q9V3D6|CPSF2_DROME	21.5794	21.6396	0.720979	21.0003	20.7424	20.7781	20.9131	NA	NA	21.9695	22.4209	NA	NA	22.5698	22.4819	-0.0601306
CG10237	tr|Q9I7M3|Q9I7M3_DROME	25.1957	25.2576	0.657902	24.1739	24.0982	24.7788	24.638	26.3962	26.0193	25.5504	26.0195	25.2856	25.6569	24.9896	25.1134	-0.0618074
CG10289	tr|M9PEB1|M9PEB1_DROME	23.8821	23.9441	0.631488	23.0326	22.8264	23.5663	23.431	24.8629	24.7929	23.8659	24.4693	24.2814	24.2727	23.6836	23.8722	-0.0619833
T-cp1	tr|A4V391|A4V391_DROME	26.1378	26.1998	0.74693	24.3921	24.555	25.3485	25.5285	27.1215	26.5684	26.0048	26.4893	26.6607	27.1635	27.2989	26.8941	-0.062049
heph	tr|Q8T0H5|Q8T0H5_DROME	23.016	23.0782	0.825418	21.3256	21.363	22.0257	22.0232	24.43	23.3291	24.4816	24.781	22.9918	23.2276	22.841	23.7454	-0.062272
Khc	sp|P17210|KINH_DROME	26.1192	26.1825	0.705332	26.1703	26.241	25.8246	26.1986	27.1203	26.734	26.886	27.468	25.4542	25.5566	25.2598	24.8971	-0.0633594
PpD3	tr|Q9VH81|Q9VH81_DROME	24.1048	24.1689	0.777479	21.9423	22.2021	21.8419	22.0653	25.3612	24.5674	25.6655	25.324	25.1785	25.7522	24.6396	25.1023	-0.064038
CG1550	tr|Q7JVG6|Q7JVG6_DROME	20.7626	20.8268	0.648414	NA	NA	19.5105	19.6789	22.0147	21.9747	NA	NA	NA	NA	NA	NA	-0.0641925
RfC4	sp|P53034|RFC2_DROME	24.8347	24.8992	0.490144	22.8048	22.6267	23.3939	23.744	26.3735	26.3826	27.3306	27.6043	25.1246	25.187	23.981	23.8507	-0.0644952
mRpL4	tr|Q9V3D0|Q9V3D0_DROME	18.5425	18.6073	NA	NA	NA	18.5425	18.6073	NA	NA	NA	NA	NA	NA	NA	NA	-0.0648727
LanB1	sp|P11046|LAMB1_DROME	21.9689	22.0339	0.578406	21.0087	21.2339	22.2497	22.1118	NA	NA	21.4545	21.8461	22.0835	22.1018	23.0481	22.8762	-0.0650264
Exo84	tr|Q9VBI4|Q9VBI4_DROME	21.3229	21.3887	0.0719528	NA	NA	20.4785	20.5518	NA	NA	NA	NA	NA	NA	22.1673	22.2256	-0.0657875
MTA1-like	Q9VNF7	20.6539	20.7203	NA	NA	NA	NA	NA	NA	NA	NA	NA	NA	NA	20.6539	20.7203	-0.0663906
l(3)76BDm	Q9VW22	20.8388	20.9054	NA	NA	NA	NA	NA	NA	NA	NA	NA	NA	NA	20.8388	20.9054	-0.0665966
kst	tr|Q9VZQ3|Q9VZQ3_DROME	22.6517	22.7187	0.496401	21.0695	21.2547	22.9086	23.0818	NA	NA	NA	NA	22.4734	22.5698	24.1554	23.9687	-0.0670178
ND-30	tr|Q9VZU4|Q9VZU4_DROME	21.3033	21.3705	0.505053	NA	NA	NA	NA	21.4025	21.538	NA	NA	NA	NA	21.2041	21.2031	-0.0671938
CG5174	tr|Q7JRI6|Q7JRI6_DROME	22.4581	22.5255	0.854451	22.0233	22.57	21.846	22.0466	25.1385	23.5198	23.1172	23.394	21.6499	21.8805	20.9734	21.7418	-0.0673901
IleRS	tr|Q8MSW0|Q8MSW0_DROME	25.7195	25.7873	0.708362	23.5707	23.6252	24.4411	24.45	26.6238	26.3547	25.1354	25.8787	26.9974	27.2989	27.5487	27.1163	-0.0677751
fon	tr|Q8INW9|Q8INW9_DROME	22.6607	22.7288	0.897519	21.2947	21.2393	20.0196	20.3119	24.6731	22.5568	22.5554	23.2897	23.7874	23.757	23.6339	25.2182	-0.0681419
Rpn9	tr|Q7KMP8|Q7KMP8_DROME	25.3007	25.3692	0.663174	23.1696	23.2158	24.2508	24.1625	26.5904	26.5306	26.6698	26.9708	25.6236	26.2593	25.4998	25.0763	-0.0685619
EG:95B7.9	tr|O76912|O76912_DROME	20.6495	20.7181	0.749292	NA	NA	19.7925	19.696	NA	NA	NA	NA	NA	NA	21.5066	21.7402	-0.0685872
CG8858	sp|Q9V677|ECM29_DROME	25.2979	25.3668	0.540106	23.9447	23.9554	24.6402	24.6127	25.8818	26.3686	25.8741	25.5953	25.8127	25.8301	25.6341	25.8387	-0.0688532
vas	tr|M9PBB5|M9PBB5_DROME	26.1778	26.2471	0.563232	24.6492	24.8859	25.2553	25.3014	27.972	27.5331	28.0399	28.3621	25.869	26.0915	25.2816	25.3085	-0.0692595
Got2	tr|Q9VQ61|Q9VQ61_DROME	26.6116	26.6812	0.678074	25.6066	25.9011	26.3706	26.0053	28.0239	28.708	27.4875	27.6178	26.3152	26.2536	25.8656	25.6013	-0.0696166
GstD9	tr|Q9VGA0|Q9VGA0_DROME	21.3064	21.3784	0.634267	20.2151	20.2226	20.7877	21.109	22.9164	22.8035	NA	NA	NA	NA	NA	NA	-0.0719367
CG9987	sp|Q9VIW7|RTCB_DROME	21.5549	21.6272	0.659072	20.6141	20.1795	20.4428	20.4784	22.5993	22.9703	NA	NA	22.25	22.6511	21.868	21.8567	-0.0723482
CG2767	tr|Q9VHX4|Q9VHX4_DROME	22.6967	22.77	0.816936	NA	NA	21.2815	21.6982	23.4984	23.0211	23.3104	23.5907	NA	NA	NA	NA	-0.0732277
ppan	sp|Q9VDE5|PPAN_DROME	21.2471	21.3215	NA	NA	NA	NA	NA	NA	NA	21.2471	21.3215	NA	NA	NA	NA	-0.0743309
CG11837	sp|Q9VAQ5|DIM1_DROME	22.2793	22.3539	0.764206	20.623	20.9225	20.7295	21.0389	24.2139	23.6073	23.551	23.8469	NA	NA	NA	NA	-0.0745663
mtm	Q9VMI9	23.0426	23.1178	0.879232	NA	NA	NA	NA	NA	NA	NA	NA	23.3677	23.8343	22.7175	22.4012	-0.0751583
Tap42	tr|Q9VJZ5|Q9VJZ5_DROME	18.9795	19.0569	NA	NA	NA	18.9795	19.0569	NA	NA	NA	NA	NA	NA	NA	NA	-0.0774589
CG2004	tr|Q9W3C3|Q9W3C3_DROME	20.6396	20.7179	NA	NA	NA	20.6396	20.7179	NA	NA	NA	NA	NA	NA	NA	NA	-0.0782907
Nc73EF	tr|Q8IQQ0|Q8IQQ0_DROME	22.9835	23.062	0.610099	21.509	22.0916	22.0424	21.9937	24.7947	24.512	23.2995	23.7551	23.0368	22.8628	23.2186	23.1571	-0.0785412
eEF1delta	sp|Q9VL18|EF1D_DROME	26.6455	26.7241	0.410756	24.6431	24.5547	25.9774	25.9931	28.5911	28.3613	26.6148	26.8837	27.3622	27.6724	26.6843	26.8794	-0.0786027
CG2396	tr|Q8SXT6|Q8SXT6_DROME	21.8764	21.9551	0.748829	20.8508	20.655	20.7686	21.181	22.6831	21.9611	23.4401	23.3284	21.4868	22.4341	22.029	22.1711	-0.0786932
Cp36	tr|D1Z363|D1Z363_DROME	25.1778	25.2571	0.888795	24.7377	24.6027	24.2429	25.867	27.5217	25.4146	27.0764	26.8859	24.0537	24.0672	23.4343	24.7049	-0.0792626
GCC185	tr|Q9VGE4|Q9VGE4_DROME	19.8601	19.9398	0.146254	20.3927	20.4537	19.3276	19.4259	NA	NA	NA	NA	NA	NA	NA	NA	-0.0796814
Bap111	tr|Q9W384|Q9W384_DROME	21.0937	21.1748	0.896361	NA	NA	19.7808	19.3886	NA	NA	22.6079	22.0651	NA	NA	20.8924	22.0707	-0.081096
Pgk	tr|M9PCE0|M9PCE0_DROME	24.1655	24.2466	0.795938	22.3337	23.5715	24.0862	24.1246	26.4898	26.3292	25.171	25.6885	23.7545	22.8587	23.1578	22.9072	-0.081114
l(1)G0007	tr|Q9VY54|Q9VY54_DROME	18.8192	18.9007	NA	NA	NA	18.8192	18.9007	NA	NA	NA	NA	NA	NA	NA	NA	-0.0815278
rl	sp|P40417-1|ERKA_DROME	21.9494	22.0312	0.54702	20.944	21.081	21.5245	21.3054	23.5691	23.6132	NA	NA	NA	NA	21.7601	22.1254	-0.0818309
Klp3A	tr|Q9XZ29|Q9XZ29_DROME	27.055	27.1375	0.831124	28.6339	28.8489	27.6046	28.5835	25.767	24.5558	26.9141	28.0939	27.4876	27.1826	25.9228	25.5605	-0.0825171
26-29-p	tr|Q9V3U6|Q9V3U6_DROME	26.2888	26.3719	0.556149	24.815	24.876	25.3808	25.2957	27.7313	27.2683	26.3896	26.81	26.9879	27.2909	26.428	26.6903	-0.0830929
CG13096	tr|H0RNN8|H0RNN8_DROME	24.6495	24.7328	0.721478	22.9831	23.3742	23.0079	22.9243	25.8696	25.4293	26.7374	27.2032	NA	NA	NA	NA	-0.083315
CG12702	tr|Q9VWC7|Q9VWC7_DROME	22.1851	22.2691	0.695378	20.9872	20.9046	22.3151	22.289	NA	NA	21.0857	21.8356	22.902	23.1346	23.6357	23.1816	-0.0839353
CG7747	tr|Q7K231|Q7K231_DROME	18.6172	18.7016	0.729385	18.7957	18.6937	18.4387	18.7095	NA	NA	NA	NA	NA	NA	NA	NA	-0.0843848
Snx6	tr|Q9VLQ9|Q9VLQ9_DROME	22.4894	22.5752	0.764067	21.0076	21.1607	21.7604	22.1252	24.6234	23.5498	23.6135	24.2142	21.6079	21.3615	22.3236	23.04	-0.0858305
CG1236	tr|Q8I725|Q8I725_DROME	23.5495	23.6354	0.365272	21.8289	21.9537	22.6741	22.5738	25.9117	26.3097	24.8085	24.924	22.9889	22.7902	23.0849	23.2611	-0.0859193
pUf68	sp|Q8T6B9|PUF68_DROME	23.6392	23.7252	0.768595	NA	NA	NA	NA	25.5586	25.3212	24.534	24.439	NA	NA	20.8251	21.4152	-0.085926
CG6195	tr|Q9VDV2|Q9VDV2_DROME	21.9728	22.0597	0.656845	20.1542	20.4238	20.8858	20.574	23.7281	23.3616	23.2139	23.8957	22.4343	22.9218	21.4205	21.1816	-0.0869528
CG1578	tr|Q8MRI4|Q8MRI4_DROME	19.7615	19.8499	0.63685	19.6415	19.8679	19.8814	19.832	NA	NA	NA	NA	NA	NA	NA	NA	-0.0884798
Aldh	Q9VLC5	22.4071	22.4957	0.58776	NA	NA	NA	NA	NA	NA	NA	NA	22.3895	22.5953	22.4246	22.3961	-0.0886113
aub	sp|O76922|AUB_DROME	23.7037	23.7945	0.419951	22.5896	22.7664	23.1728	23.1639	25.5461	25.2733	24.2768	24.279	23.3448	23.834	23.2924	23.4506	-0.0908223
mon2	tr|X2J564|X2J564_DROME	21.4966	21.588	0.468686	20.4322	20.7967	21.0224	20.9419	NA	NA	NA	NA	22.2584	22.4351	22.2736	22.1782	-0.0913569
CG30382	tr|E1JGZ9|E1JGZ9_DROME	23.348	23.4399	0.733719	21.7367	21.7925	22.2483	22.4282	24.6535	23.577	23.332	24.0677	23.911	24.4074	24.2067	24.3667	-0.091883
vap	tr|Q8IR23|Q8IR23_DROME	22.0015	22.0934	0.545099	21.4673	21.4923	22.3026	22.0639	NA	NA	NA	NA	21.6835	22.0888	22.5526	22.7286	-0.0919206
CG4848	tr|A0A0B4KH76|A0A0B4KH76_DROME	20.5086	20.6015	0.522987	NA	NA	20.2723	20.2653	NA	NA	NA	NA	NA	NA	20.7448	20.9377	-0.092937
CG7477	tr|Q9VEG8|Q9VEG8_DROME	21.0617	21.1553	0.732501	19.355	19.5951	20.0262	20.2441	23.8168	23.1946	NA	NA	NA	NA	21.0489	21.5876	-0.0936177
CSN7	tr|N0A733|N0A733_DROME	23.2834	23.3773	0.813427	21.7201	21.7362	22.1139	21.7607	23.7549	25.5909	25.3441	24.6567	23.7419	23.2137	23.0252	23.3054	-0.0938925
CG5363	tr|C0MJ66|C0MJ66_DROME	24.8445	24.9384	0.643416	23.5504	23.6738	24.0666	24.1655	27.0663	26.2669	25.9422	26.2767	24.452	24.7062	23.9896	24.5416	-0.0939178
CtsB1	tr|Q9VY87|Q9VY87_DROME	23.4016	23.4961	0.784312	23.2917	22.7962	23.189	23.1006	23.9069	22.8436	22.794	23.1783	23.4866	24.5784	23.7412	24.4796	-0.094551
Mcm6	tr|C6SUY3|C6SUY3_DROME	23.8817	23.9774	0.45825	21.9843	22.1495	23.338	23.4164	26.1099	25.8406	23.6457	24.008	23.4439	23.8908	24.7686	24.5594	-0.0956942
zip	tr|Q59E58|Q59E58_DROME	25.8452	25.9412	0.555316	23.9758	24.4633	25.2628	25.3076	28.0266	27.86	27.0764	27.3177	25.0385	25.4823	25.6913	25.2166	-0.0959929
SdhA	sp|Q94523|SDHA_DROME	22.0114	22.1081	0.595338	19.7434	19.5849	22.3533	22.7832	22.8537	22.4927	23.3749	24.0694	22.186	21.9439	21.5573	21.7742	-0.0966499
Mlc-c	sp|P54357|MLC2_DROME	19.5397	19.6364	0.803013	19.6094	19.4036	19.47	19.8693	NA	NA	NA	NA	NA	NA	NA	NA	-0.0967223
CG7834	tr|Q0KHZ6|Q0KHZ6_DROME	24.8631	24.9604	0.683343	23.2434	23.5057	22.8844	23.0003	26.5473	25.6287	26.7183	26.8635	25.1305	25.3472	24.6546	25.4172	-0.0973371
Map60	Q7K180	19.8912	19.9893	NA	NA	NA	NA	NA	NA	NA	NA	NA	NA	NA	19.8912	19.9893	-0.0980414
LysRS	tr|Q8SXM8|Q8SXM8_DROME	22.9416	23.041	0.638143	20.2895	20.6843	19.7795	20.0547	24.0086	23.289	24.6537	25.0035	24.3422	24.8957	24.5758	24.3187	-0.0994217
alphaTub84D	sp|P06605|TBA3_DROME	32.3857	32.4852	0.634096	31.0748	31.5208	31.0809	31.2907	34.3008	34.1602	33.3311	34.1559	33.3192	32.9578	31.2073	30.8259	-0.0995627
Plap	tr|Q9VPY2|Q9VPY2_DROME	24.1026	24.2026	0.390313	22.9112	23.4392	23.8923	23.8832	26.9525	26.7497	24.9346	24.8433	23.038	23.217	22.8873	23.083	-0.0999124
Rho1	sp|P48148|RHO1_DROME	22.3691	22.4694	0.861767	NA	NA	NA	NA	23.2077	22.5373	20.3883	21.7577	24.1296	23.2621	21.7508	22.3204	-0.100318
CG30493	tr|Q7JRC9|Q7JRC9_DROME	19.7375	19.838	0.661021	18.9992	18.841	20.8048	20.7767	NA	NA	NA	NA	NA	NA	19.4084	19.8962	-0.100502
rump	tr|Q9VHC7|Q9VHC7_DROME	23.766	23.8667	0.671037	22.6903	22.6538	22.6149	22.4928	26.817	26.1188	24.3005	24.9815	23.0655	23.0775	23.1078	23.8758	-0.100679
Men	tr|Q9NIW0|Q9NIW0_DROME	21.5623	21.6632	0.838787	19.3284	20.0559	20.2442	20.3397	23.2909	24.6535	24.0415	22.667	NA	NA	20.9063	20.6001	-0.100959
CG8892	tr|Q7K4I5|Q7K4I5_DROME	20.6134	20.7154	0.0737698	NA	NA	20.0398	20.0856	22.3166	22.4321	NA	NA	NA	NA	19.4836	19.6286	-0.10209
eIF2B-alpha	tr|Q9VAD4|Q9VAD4_DROME	21.8896	21.9917	0.209233	20.6336	20.733	21.8594	21.7218	22.762	22.8991	22.6301	22.755	NA	NA	21.563	21.8498	-0.102125
pol	tr|Q967S6|Q967S6_DROME	20.8516	20.9538	NA	NA	NA	20.8516	20.9538	NA	NA	NA	NA	NA	NA	NA	NA	-0.102273
mei-38	tr|Q9XZT3|Q9XZT3_DROME	22.4656	22.5687	0.781653	22.4948	22.7844	22.1335	23.0493	20.6271	20.6417	23.6259	24.7259	23.8804	22.7064	22.0321	21.5046	-0.103076
CG6767	tr|Q9VT32|Q9VT32_DROME	22.2971	22.4013	0.711834	20.5669	21.5236	20.4292	20.7638	24.1017	23.2821	24.6083	24.0928	22.6981	22.9729	21.3785	21.7729	-0.104223
Gp93	tr|Q9VAY2|Q9VAY2_DROME	26.4621	26.5665	0.50974	25.5228	25.6355	26.0387	26.0722	29.0969	28.8092	26.5951	27.2874	26.1901	25.966	25.3288	25.629	-0.10449
yl	sp|P98163|YL_DROME	21.8262	21.9317	0.561443	20.1129	20.4487	20.8731	21.1071	25.8331	25.6699	NA	NA	21.6392	22.1526	20.6728	20.2801	-0.105482
Synd	tr|Q9VDI1|Q9VDI1_DROME	22.6874	22.7934	0.320406	22.5815	22.7848	21.9276	22.2237	NA	NA	22.3532	22.5461	23.7248	23.483	22.8498	22.9292	-0.105977
mr	Q9W1E5	22.2841	22.3904	0.588649	NA	NA	NA	NA	NA	NA	NA	NA	21.9914	22.2386	22.5769	22.5422	-0.106308
msi	tr|Q9VBQ1|Q9VBQ1_DROME	24.6242	24.7305	0.800639	24.916	23.777	23.0801	23.4042	25.6604	24.9	28.2025	29.1638	23.6172	23.4805	22.2688	23.6575	-0.106347
g	tr|D6W4T4|D6W4T4_DROME	21.136	21.2431	0.618813	20.6537	20.8161	21.0682	20.8799	21.8548	21.8064	20.283	21.1347	NA	NA	21.8203	21.5782	-0.107083
CG7946	tr|Q9VAA9|Q9VAA9_DROME	21.9407	22.0488	0.47477	21.1894	21.1707	21.6441	21.75	22.9693	23.0671	24.0288	23.7879	NA	NA	19.872	20.4683	-0.108099
CG12173	sp|Q9VN95|ENOPH_DROME	19.8489	19.9597	0.781116	19.2877	19.9108	20.012	19.4554	20.2471	20.513	NA	NA	NA	NA	NA	NA	-0.110795
HIPP1	tr|M9PID3|M9PID3_DROME	20.6721	20.783	0.285501	20.1916	20.2986	21.254	21.2339	NA	NA	NA	NA	NA	NA	20.5706	20.8165	-0.110938
CG3040	tr|Q9W3T9|Q9W3T9_DROME	18.6689	18.7805	0.270865	18.5277	18.6899	18.8101	18.8711	NA	NA	NA	NA	NA	NA	NA	NA	-0.1116
cm	tr|O76928|O76928_DROME	20.5091	20.621	0.780404	18.9775	19.6639	NA	NA	NA	NA	22.6796	22.1534	NA	NA	19.8701	20.0455	-0.11188
or	tr|Q9W1E8|Q9W1E8_DROME	19.0253	19.1378	0.162017	NA	NA	19.0026	19.1444	NA	NA	NA	NA	NA	NA	19.048	19.1312	-0.112531
CPT2	tr|Q9VZW7|Q9VZW7_DROME	23.6326	23.7454	0.477433	21.9066	21.8895	22.0542	22.4431	25.4485	24.9437	24.3371	24.8338	24.8748	24.9263	23.1743	23.4358	-0.112792
AnxB11	sp|Q9VXG4-3|ANX11_DROME	19.387	19.5017	0.523295	18.4882	18.7263	20.2858	20.2771	NA	NA	NA	NA	NA	NA	NA	NA	-0.114693
CG7675	tr|Q8T0J5|Q8T0J5_DROME	23.3308	23.4481	0.748319	21.6401	22.0902	21.5865	21.5266	25.665	24.4631	24.3724	24.0289	23.5059	24.7319	23.2149	23.8478	-0.117296
Art7	sp|Q9W1V1|ANM7_DROME	19.17	19.2875	NA	NA	NA	19.17	19.2875	NA	NA	NA	NA	NA	NA	NA	NA	-0.117495
aru	tr|Q8IGR0|Q8IGR0_DROME	26.1295	26.2473	0.675251	25.1377	24.8855	NA	NA	NA	NA	27.0557	27.6308	NA	NA	26.195	26.2257	-0.117882
CG9425	tr|Q9VUH9|Q9VUH9_DROME	23.4802	23.5981	0.550053	23.1209	22.5606	22.4269	22.7779	25.0111	24.7735	27.6223	28.0578	21.5159	21.5937	21.1843	21.8253	-0.117909
mub	tr|A4V2A4|A4V2A4_DROME	21.3841	21.5034	0.588791	19.4853	19.7082	19.7387	19.8714	23.8897	23.2353	22.8086	23.2867	20.9981	21.4153	NA	NA	-0.119344
CG4975	tr|B7YZJ4|B7YZJ4_DROME	20.323	20.4428	0.499783	19.8967	20.1363	20.7493	20.7494	NA	NA	NA	NA	NA	NA	NA	NA	-0.119837
Rae1	tr|Q9W2E7|Q9W2E7_DROME	22.4551	22.5755	0.80195	21.3347	21.1096	19.4998	20.0032	25.1421	23.6667	25.1733	25.9946	NA	NA	21.1255	22.1034	-0.120446
Rpn1	tr|Q9VW54|Q9VW54_DROME	25.7141	25.8351	0.612443	23.8466	23.9028	25.3284	25.3699	26.4336	26.2247	25.0366	26.2234	26.6026	26.6235	27.0365	26.666	-0.120999
Paf-AHalpha	sp|Q9VXP4|PA1B2_DROME	21.1235	21.2451	0.771012	18.7712	19.6998	19.6438	19.8373	23.3888	22.4766	22.6902	22.9667	NA	NA	NA	NA	-0.121584
AMPdeam	tr|Q76NQ9|Q76NQ9_DROME	21.7744	21.8983	0.640275	NA	NA	NA	NA	23.1398	23.3797	21.1622	20.8476	21.0213	21.4677	NA	NA	-0.12388
Sam-S	sp|P40320|METK_DROME	22.3902	22.5141	NA	NA	NA	NA	NA	NA	NA	22.3902	22.5141	NA	NA	NA	NA	-0.123938
hrg	tr|Q9NDU2|Q9NDU2_DROME	19.2915	19.4156	NA	NA	NA	19.2915	19.4156	NA	NA	NA	NA	NA	NA	NA	NA	-0.124013
PNPase	tr|Q95RX7|Q95RX7_DROME	23.0512	23.1753	NA	NA	NA	NA	NA	NA	NA	23.0512	23.1753	NA	NA	NA	NA	-0.124155
tral	tr|M9PF14|M9PF14_DROME	27.6304	27.7546	0.702029	26.4392	26.1918	25.5473	25.9075	29.9833	29.7425	29.7049	29.8174	28.0817	27.3758	26.0257	27.4924	-0.124229
CG4038	tr|A8E6K0|A8E6K0_DROME	22.8985	23.0233	0.553986	20.9138	21.2214	NA	NA	23.1902	22.892	25.9768	25.9198	NA	NA	21.5131	22.0597	-0.124777
CG2199	tr|M9PBH8|M9PBH8_DROME	20.3054	20.4307	0.67238	NA	NA	NA	NA	20.7715	21.1186	19.8392	19.7429	NA	NA	NA	NA	-0.125355
Lis-1	tr|A0A0B4K812|A0A0B4K812_DROME	22.4918	22.6175	0.46231	22.3316	22.4025	22.0495	22.5514	NA	NA	NA	NA	23.1253	23.2794	22.4611	22.2365	-0.125613
FASN1	tr|Q9VQL7|Q9VQL7_DROME	26.3407	26.4666	0.478311	24.7692	24.9393	26.1758	26.0792	26.8102	26.9086	25.8542	26.7253	27.3325	27.3591	27.102	26.7879	-0.12593
egl	tr|P92030|P92030_DROME	22.5678	22.6951	0.53151	21.8675	21.5559	22.5462	22.229	NA	NA	22.3558	22.6266	22.9613	23.5237	23.1081	23.5404	-0.127346
alpha-Adaptin	E8NH12	25.0028	25.1313	NA	NA	NA	NA	NA	NA	NA	NA	NA	25.0028	25.1313	NA	NA	-0.128507
Cog3	sp|Q961G1|COG3_DROME	19.8845	20.0133	0.324408	18.7308	18.9198	19.4337	19.6963	NA	NA	NA	NA	NA	NA	21.489	21.4236	-0.128758
CG5377	tr|Q9VD00|Q9VD00_DROME	22.1249	22.2541	0.397461	21.8682	21.9301	21.9895	21.8436	23.3047	23.789	NA	NA	NA	NA	21.3374	21.4537	-0.129143
Top2	sp|P15348|TOP2_DROME	23.1774	23.3074	0.463675	NA	NA	20.8416	21.1746	23.9384	24.4645	23.8447	23.7299	24.273	23.9134	22.9892	23.2545	-0.130011
bur	tr|Q9VIE7|Q9VIE7_DROME	23.6533	23.7834	0.418751	22.6851	23.0967	23.1058	23.1173	25.0755	24.7116	24.0734	24.6959	23.4109	23.6352	23.5694	23.4437	-0.130062
CG3520	tr|Q9W1Q5|Q9W1Q5_DROME	22.6233	22.7534	0.666201	22.1044	21.8714	23.0308	23.0079	24.33	23.4198	21.4931	22.6419	21.7673	22.1528	23.0141	23.4264	-0.130069
ThrRS	tr|Q8IGC5|Q8IGC5_DROME	25.6534	25.7835	0.277514	23.2831	23.7358	23.4188	23.4125	27.4309	27.2473	27.8106	27.7057	26.0469	26.36	25.9301	26.2396	-0.130074
Vps35	tr|Q7KVL7|Q7KVL7_DROME	23.5233	23.6542	0.409553	22.6957	22.7607	23.8156	23.6817	25.7565	25.6978	23.4831	24.2944	22.4671	22.6747	22.9217	22.8157	-0.130916
Su(var)205	sp|P05205|HP1_DROME	20.6281	20.7593	0.785833	20.421	20.0935	20.3423	20.0871	NA	NA	NA	NA	NA	NA	21.1209	22.0973	-0.131188
CG8064	tr|Q9VE98|Q9VE98_DROME	18.85	18.9812	NA	NA	NA	18.85	18.9812	NA	NA	NA	NA	NA	NA	NA	NA	-0.131214
Vha44	sp|Q9V7N5-2|VATC_DROME	23.6731	23.8044	0.421262	23.0847	23.3342	23.895	23.8794	25.4321	25.0797	24.09	24.7838	23.2743	23.1715	22.2624	22.5777	-0.131308
mRpS34	tr|Q9VV39|Q9VV39_DROME	21.2321	21.3634	0.65588	21.0625	20.7019	21.553	21.3207	NA	NA	20.2699	19.9841	21.4995	22.5279	21.7754	22.2825	-0.131363
Grip71	tr|Q9VJ57|Q9VJ57_DROME	21.3851	21.5166	0.00221706	20.3971	20.5608	20.5687	20.7075	NA	NA	NA	NA	22.3219	22.4221	22.2526	22.3761	-0.131559
flr	sp|Q9VU68|WDR1_DROME	25.1425	25.2745	0.655315	23.9829	24.5785	24.7254	24.8061	26.7192	26.4389	NA	NA	NA	NA	NA	NA	-0.131978
CG17691	tr|A9UNF7|A9UNF7_DROME	18.9998	19.1321	NA	NA	NA	18.9998	19.1321	NA	NA	NA	NA	NA	NA	NA	NA	-0.132283
p120ctn	Q9NHP1	20.622	20.7543	NA	NA	NA	NA	NA	NA	NA	NA	NA	NA	NA	20.622	20.7543	-0.132309
deltaCOP	tr|Q7K7G0|Q7K7G0_DROME	24.1624	24.2948	0.570883	21.7921	21.9169	22.6327	22.8486	25.5678	24.8553	25.4697	26.4006	24.5287	24.8374	24.9832	24.9099	-0.132422
RFeSP	tr|Q9VQ29|Q9VQ29_DROME	20.9316	21.0647	0.13838	19.3854	19.4201	19.0898	19.3305	24.7103	24.7133	NA	NA	NA	NA	20.5408	20.7947	-0.133119
ctp	tr|M9NDP1|M9NDP1_DROME	20.7241	20.8573	0.594021	20.7273	20.4692	20.6884	20.7512	NA	NA	20.8901	20.8434	NA	NA	20.5906	21.3653	-0.133165
ric8a	tr|X2JEL4|X2JEL4_DROME	20.958	21.0917	0.3482	21.0799	21.3451	21.3639	21.2791	NA	NA	NA	NA	NA	NA	20.4302	20.6508	-0.133668
TepII	tr|A0ZWT7|A0ZWT7_DROME	21.9825	22.1186	0.511343	NA	NA	NA	NA	23.5053	23.3031	22.0811	22.4395	NA	NA	20.361	20.6133	-0.136178
CG13083	tr|Q7KT36|Q7KT36_DROME	22.1152	22.2514	0.847459	22.1969	22.6507	22.1954	23.2178	NA	NA	NA	NA	21.9534	20.8857	NA	NA	-0.136189
Sec13	tr|Q9V3J4|Q9V3J4_DROME	23.7366	23.8735	0.620532	22.7928	22.4385	22.6524	22.5877	25.3046	24.5669	24.7524	25.362	23.6278	24.0366	23.29	24.2495	-0.136858
SMC5	tr|Q9VP12|Q9VP12_DROME	19.7528	19.8897	0.0905003	NA	NA	19.8154	19.9327	NA	NA	NA	NA	NA	NA	19.6902	19.8467	-0.136909
Jabba	tr|Q7K1Q6|Q7K1Q6_DROME	24.0214	24.1584	0.687814	23.0824	23.4704	23.3414	23.3028	25.3812	24.2038	24.0101	24.3811	24.8384	24.8761	23.4748	24.7164	-0.137079
Nup160	tr|X2J9F3|X2J9F3_DROME	22.3728	22.5111	0.414504	20.5321	20.3449	20.7587	20.8478	23.6055	23.3067	23.8486	24.1315	22.2395	23.0136	23.2523	23.422	-0.138316
Usp7	tr|X2JEX7|X2JEX7_DROME	23.7679	23.9066	0.539285	22.5588	22.6878	23.4203	23.271	26.3498	26.4304	22.7406	23.8329	23.5254	23.6442	24.0126	23.5733	-0.138673
l(2)efl	A0A0B4KEY5	20.4519	20.5916	NA	NA	NA	NA	NA	NA	NA	NA	NA	NA	NA	20.4519	20.5916	-0.139669
CG2807	tr|Q4V5E9|Q4V5E9_DROME	21.9558	22.0956	0.543286	19.4258	18.9768	19.6339	20.0894	23.0341	23.7834	25.6005	25.6546	NA	NA	22.0847	21.974	-0.139806
Nup154	tr|Q9V463|Q9V463_DROME	21.2574	21.3976	0.725858	NA	NA	19.8494	19.7401	21.7801	21.0983	21.2521	22.3012	NA	NA	22.1479	22.4506	-0.140192
CG9578	tr|Q9W5W6|Q9W5W6_DROME	21.7488	21.889	0.264951	20.7042	21.0216	21.0445	21.0569	23.4977	23.5885	NA	NA	NA	NA	NA	NA	-0.140206
TyrRS	tr|Q9VV60|Q9VV60_DROME	23.3688	23.51	0.602267	22.4025	23.2251	23.7151	23.9735	25.1651	24.1878	24.312	24.7312	21.978	22.3954	22.64	22.5473	-0.141248
CG7324	tr|M9PIF1|M9PIF1_DROME	20.56	20.7015	0.478904	20.5699	20.6746	20.6282	20.506	NA	NA	NA	NA	NA	NA	20.4819	20.9238	-0.141503
Cpsf73	sp|Q9VE51|CPSF3_DROME	21.5773	21.719	0.159297	20.4397	20.3102	20.8273	21.0083	22.1124	22.1811	22.5389	22.8955	NA	NA	21.9684	22.2002	-0.141715
Srp19	sp|P49963|SRP19_DROME	20.4049	20.547	0.406183	20.008	19.9395	20.3349	20.4329	NA	NA	20.8717	21.2687	NA	NA	NA	NA	-0.142146
CG6617	Q9VWS1	22.2274	22.3705	NA	NA	NA	NA	NA	NA	NA	NA	NA	NA	NA	22.2274	22.3705	-0.143091
CG13192	tr|Q1WWB7|Q1WWB7_DROME	19.5862	19.7298	0.74835	18.6257	19.1135	20.5467	20.3461	NA	NA	NA	NA	NA	NA	NA	NA	-0.143607
CG3909	tr|Q9XZ19|Q9XZ19_DROME	22.808	22.9518	0.656804	22.4538	21.9778	22.3449	22.1967	23.0683	24.52	21.7675	22.3687	23.4995	23.0894	23.7141	23.5584	-0.143828
Klp68D	tr|M9PF68|M9PF68_DROME	19.0828	19.2269	0.82404	19.6182	19.2545	18.5475	19.1993	NA	NA	NA	NA	NA	NA	NA	NA	-0.144029
A2bp1	tr|M9PF74|M9PF74_DROME	20.7052	20.8494	0.836769	20.9898	19.9644	18.9869	19.3799	NA	NA	22.1391	23.2039	NA	NA	NA	NA	-0.144161
trol	tr|X2JAC7|X2JAC7_DROME	23.4885	23.6332	NA	NA	NA	NA	NA	NA	NA	23.4885	23.6332	NA	NA	NA	NA	-0.14474
Gapdh1	sp|P07486|G3P1_DROME	23.6163	23.7619	0.633421	21.4027	22.2646	21.6682	22.2473	25.6286	25.4667	25.7982	25.9949	23.5838	22.8361	NA	NA	-0.145614
Sc2	tr|Q9VZL3|Q9VZL3_DROME	23.0455	23.1921	NA	NA	NA	NA	NA	23.0455	23.1921	NA	NA	NA	NA	NA	NA	-0.146575
bon	tr|A0A0B4KH12|A0A0B4KH12_DROME	20.1841	20.3308	0.731739	19.891	19.4348	19.0159	19.0853	NA	NA	21.6454	22.4723	NA	NA	NA	NA	-0.146657
CG8777	tr|Q6NNB2|Q6NNB2_DROME	22.7035	22.8508	0.216813	21.402	21.7829	22.1668	22.3116	24.6201	24.9762	NA	NA	22.5386	22.5252	22.79	22.6579	-0.147228
CG4511	Q9VGV8	19.8794	20.0268	0.268505	NA	NA	NA	NA	NA	NA	NA	NA	20.5024	20.5837	19.2564	19.47	-0.147451
l(3)72Ab	sp|Q9VUV9|U520_DROME	23.2057	23.3532	0.51276	22.0077	21.6861	22.1033	22.155	24.5763	24.8697	23.2086	24.312	23.3337	23.2736	24.0044	23.8226	-0.147471
ATPsyngamma	sp|O01666|ATPG_DROME	23.1043	23.2527	0.441238	21.9472	22.5093	21.7569	21.8786	24.9856	24.3479	22.2049	22.2355	24.0604	24.5287	23.6708	24.016	-0.148376
Ubi-p63E	tr|Q24576|Q24576_DROME	26.0781	26.2265	0.850061	NA	NA	24.951	25.7179	27.2051	26.7351	NA	NA	NA	NA	NA	NA	-0.148412
CSN3	sp|Q8SYG2|CSN3_DROME	22.6331	22.7833	0.477267	21.6048	21.7241	22.3801	22.7114	23.6423	24.4202	NA	NA	22.8834	22.6982	22.6547	22.3625	-0.150245
CG5973	tr|Q9VM11|Q9VM11_DROME	21.7059	21.8577	0.272622	20.7177	20.9928	20.9639	21.0832	23.8266	24.0284	23.4996	23.9389	NA	NA	19.5219	19.2451	-0.151749
CG7461	tr|A1ZBJ2|A1ZBJ2_DROME	26.4114	26.5638	0.56722	25.2848	25.4543	24.6126	25.607	27.8011	26.9217	27.9603	28.1759	27.2274	27.2399	25.5823	25.984	-0.152391
Osbp	Q9VC05	21.4062	21.56	0.705721	NA	NA	NA	NA	NA	NA	NA	NA	22.881	22.7261	19.9315	20.3938	-0.153767
coil	tr|A0A0B4LEV8|A0A0B4LEV8_DROME	19.4204	19.5743	0.370887	19.4907	19.5431	19.3502	19.6054	NA	NA	NA	NA	NA	NA	NA	NA	-0.153839
CSN6	sp|Q9VCY3|CSN6_DROME	22.23	22.384	0.564607	21.5722	21.3178	22.3744	22.2282	NA	NA	NA	NA	22.088	22.8918	22.8855	23.0981	-0.153938
FKBP59	tr|X2J5E8|X2J5E8_DROME	22.5432	22.6995	0.700684	20.089	20.6592	21.5988	21.6091	24.7308	23.9347	24.2931	23.9173	22.0042	23.377	NA	NA	-0.156303
Etl1	sp|Q9VL72-3|SMRCD_DROME	22.0742	22.2308	0.588995	19.9202	20.7363	21.3766	21.2885	24.7394	24.1374	22.9694	23.6827	NA	NA	21.3653	21.3091	-0.156609
CG11414	tr|Q9W149|Q9W149_DROME	22.382	22.5393	0.561142	21.4782	21.5386	21.4136	21.8765	23.0413	22.0647	22.1377	23.0038	23.2013	23.4307	23.0199	23.3213	-0.157256
Aats-val	tr|T2GFI6|T2GFI6_DROME	24.8953	25.0526	0.414334	23.9252	24.4525	24.9668	25.0351	26.9685	26.3965	25.3186	25.8971	24.04	24.4142	24.1525	24.12	-0.157269
rhea	tr|M9PEJ8|M9PEJ8_DROME	23.8155	23.9734	0.229102	22.0474	22.4047	23.4253	23.4623	24.9746	24.7228	24.7234	25.2941	23.7416	23.8219	23.9807	24.1347	-0.15791
piwi	tr|A0A075BLT4|A0A075BLT4_DROME	22.2545	22.4144	0.030279	21.2765	21.4581	21.3092	21.3519	23.4158	23.6457	22.8886	23.2654	22.1548	22.2405	22.4824	22.5249	-0.159864
Pabp2	tr|E2QC83|E2QC83_DROME	24.314	24.4739	0.467265	NA	NA	NA	NA	24.19	24.4942	24.438	24.4536	NA	NA	NA	NA	-0.159942
Vps26	sp|Q9W552|VPS26_DROME	21.4699	21.6305	0.086183	19.8666	20.0433	21.1055	21.116	23.4157	23.7749	NA	NA	21.3673	21.3611	21.5944	21.8574	-0.160637
CG7997	Q7K127	19.9372	20.0983	NA	NA	NA	NA	NA	NA	NA	NA	NA	19.9372	20.0983	NA	NA	-0.1611
fray	tr|Q9VE62|Q9VE62_DROME	19.7727	19.9342	0.332195	19.5348	19.6035	20.0106	20.265	NA	NA	NA	NA	NA	NA	NA	NA	-0.16153
tsr	sp|P45594|CADF_DROME	25.5438	25.7064	0.422388	24.5547	25.0763	25.6698	25.6143	27.0838	26.428	25.2705	25.5886	25.5472	25.8419	25.1367	25.6892	-0.16261
RpLP1	tr|M9PBK5|M9PBK5_DROME	19.1478	19.3107	0.401168	19.4754	19.5195	18.8201	19.1018	NA	NA	NA	NA	NA	NA	NA	NA	-0.162899
BG:DS01523.2	tr|Q8IP52|Q8IP52_DROME	21.0248	21.189	0.813995	20.8335	20.5621	19.0472	19.7583	21.6943	20.3167	22.5241	24.119	NA	NA	NA	NA	-0.164265
chic	tr|M9NEU5|M9NEU5_DROME	22.1047	22.2697	0.46636	21.524	22.2972	21.945	22.0306	24.0383	24.7109	23.5536	22.9934	21.0665	21.3076	20.5008	20.2784	-0.165028
Adh	sp|P00334|ADH_DROME	27.0599	27.225	0.597946	25.7031	26.3008	26.5361	26.5366	28.1852	29.6044	28.8712	28.4256	26.7793	26.4184	26.2843	26.0644	-0.165168
Aos1	tr|Q9VG70|Q9VG70_DROME	23.6251	23.7932	0.306389	21.741	22.4837	23.1736	23.0123	26.9072	26.8385	25.2614	25.7248	23.1899	23.0926	21.4775	21.6073	-0.168121
wmd	tr|Q9W1N4|Q9W1N4_DROME	22.9067	23.0767	0.297064	22.0308	22.0398	22.4277	21.962	23.0453	23.2737	22.9444	23.4623	23.4235	23.8572	23.5685	23.8651	-0.169967
CG5515	tr|Q9VCB9|Q9VCB9_DROME	20.559	20.7307	0.897094	NA	NA	NA	NA	20.9157	20.0346	20.2023	21.4268	NA	NA	NA	NA	-0.171677
Tbc1d15-17	tr|Q9VPL5|Q9VPL5_DROME	21.0219	21.1943	0.681354	19.897	19.9406	20.7143	20.7873	22.3788	21.7472	21.0976	22.302	NA	NA	NA	NA	-0.17237
Ptpa	tr|Q9VQQ0|Q9VQQ0_DROME	20.3733	20.5457	NA	NA	NA	20.3733	20.5457	NA	NA	NA	NA	NA	NA	NA	NA	-0.172401
wds	tr|M9NDM4|M9NDM4_DROME	22.0127	22.1855	0.62206	22.3991	21.3606	20.6021	21.0595	NA	NA	24.3659	25.1526	20.775	21.3548	21.9215	22.0002	-0.172805
Pxt	sp|Q9VEG6|PERC_DROME	26.4782	26.6516	0.128517	25.0281	24.9227	25.1413	25.0428	29.0812	29.308	27.6555	28.1389	26.0647	26.3776	25.8987	26.1197	-0.173364
dhd	tr|X2JDR5|X2JDR5_DROME	24.3429	24.5184	0.329783	23.5595	23.7824	23.8348	24.0082	25.3019	25.0172	24.5217	24.5306	24.9324	24.9612	23.9071	24.8108	-0.17552
Tpr2	tr|Q9V3W1|Q9V3W1_DROME	21.1741	21.35	0.0205898	20.7322	20.8846	21.6413	21.7896	NA	NA	NA	NA	NA	NA	21.1487	21.3759	-0.175905
Chc	tr|X2JC31|X2JC31_DROME	27.7393	27.9161	0.346503	26.77	26.7683	27.3995	27.2183	29.2584	29.434	27.4696	28.4649	28.0427	28.0924	27.4955	27.5191	-0.176863
AIMP3	tr|Q8MKK1|Q8MKK1_DROME	21.2341	21.4131	0.606686	NA	NA	19.4771	19.7745	NA	NA	NA	NA	21.7539	22.3761	22.4712	22.0888	-0.17907
eIF-4B	tr|Q7PLL1|Q7PLL1_DROME	22.2987	22.4778	0.282448	20.3641	20.8885	21.3351	21.4901	24.4997	24.1078	23.5621	23.4881	22.9718	23.285	21.0591	21.6071	-0.179125
bgm	tr|B5RIV0|B5RIV0_DROME	22.9132	23.0936	0.428934	21.0788	21.4372	20.7266	21.3586	24.7548	25.0288	23.3928	23.5869	24.9762	24.1545	22.5499	22.9957	-0.180406
Cog7	sp|Q9VAD6|COG7_DROME	19.3818	19.5626	0.542911	18.5676	18.9553	20.196	20.1699	NA	NA	NA	NA	NA	NA	NA	NA	-0.180808
coro	tr|Q7JVY0|Q7JVY0_DROME	23.5361	23.7173	0.236373	21.9859	22.2874	22.9311	23.135	25.2886	24.9693	24.4354	24.9944	23.2018	23.6337	23.374	23.2842	-0.181212
Adk2	sp|Q9U915|KAD2_DROME	20.0828	20.2642	0.680064	19.1771	20.2205	18.0523	18.7269	23.5553	23.108	NA	NA	NA	NA	19.5464	19.0016	-0.181441
cher	tr|Q9GQV2|Q9GQV2_DROME	24.2172	24.3992	0.363632	23.0941	23.7971	24.2844	24.392	26.063	25.7052	24.5279	25.2728	23.285	23.2246	24.0488	24.0036	-0.182015
CG14299	tr|A0A0B4K6N7|A0A0B4K6N7_DROME	22.077	22.2595	0.358858	21.8413	21.9246	22.7917	22.7828	NA	NA	NA	NA	21.6363	21.6082	22.0388	22.7224	-0.182472
DCP1	tr|Q9W1H5|Q9W1H5_DROME	21.6901	21.8737	0.414082	20.0755	20.3689	NA	NA	21.872	22.2971	23.1227	22.9552	NA	NA	NA	NA	-0.183682
CG11334	tr|A0A0B4KI38|A0A0B4KI38_DROME	21.416	21.6012	0.280039	19.9031	20.0532	19.5763	20.1212	23.3461	23.2038	22.8386	23.0264	NA	NA	NA	NA	-0.185135
ND-75	tr|A4V449|A4V449_DROME	23.2067	23.3932	0.261635	21.7492	22.2548	22.0469	22.1623	25.1267	25.1009	24.0812	23.6839	22.9868	23.5138	23.2496	23.6435	-0.186443
Nup214	sp|Q9W1X4|NU214_DROME	21.8542	22.0413	0.22682	20.0222	20.0121	21.3666	21.0974	23.214	23.4203	22.5057	23.0061	21.4605	21.5284	22.5563	23.1836	-0.187113
CG4586	tr|Q9W3U0|Q9W3U0_DROME	22.5701	22.7573	0.666418	20.7844	22.0648	21.7138	22.6757	24.0022	23.8595	NA	NA	24.2814	23.9826	22.0688	21.204	-0.187182
ALiX	tr|Q9VB05|Q9VB05_DROME	24.2173	24.405	0.258049	23.6825	23.6931	24.3637	24.3043	26.1478	25.8958	22.9763	23.5723	24.1494	24.7803	23.9842	24.1841	-0.187665
BubR1	tr|A1Z6I7|A1Z6I7_DROME	22.9411	23.1293	0.466232	22.5803	22.2689	22.5717	22.4821	NA	NA	23.0741	23.3848	22.9343	23.9691	23.5449	23.5416	-0.188247
SrpRbeta	tr|Q9VSN9|Q9VSN9_DROME	21.3371	21.5258	NA	NA	NA	NA	NA	21.3371	21.5258	NA	NA	NA	NA	NA	NA	-0.18876
Dcr-2	tr|Q6NP57|Q6NP57_DROME	23.0681	23.2571	0.0653903	22.3263	22.5751	23.2312	23.1916	22.0927	22.4768	23.4768	23.839	23.3331	23.5798	23.9488	23.8802	-0.188954
Ciao1	sp|Q7K1Y4|CIAO1_DROME	19.7395	19.9288	0.609186	19.7045	20.1625	19.7745	19.6952	NA	NA	NA	NA	NA	NA	NA	NA	-0.189359
Hsc70-4	tr|C7LA75|C7LA75_DROME	28.7616	28.9511	0.248493	27.8305	27.8637	27.7792	27.91	29.9758	29.6102	29.71	30.4083	28.7176	29.0727	28.5566	28.8415	-0.189436
Fim	tr|Q8IQZ7|Q8IQZ7_DROME	23.8848	24.0744	0.347185	22.6593	23.1134	23.6922	23.5446	26.4626	25.9827	24.6434	25.4209	23.094	23.444	22.7571	22.9409	-0.189669
PHGPx	tr|Q9VZQ8|Q9VZQ8_DROME	19.7414	19.9311	0.381788	19.2341	19.6568	19.6769	19.9661	20.3131	20.1705	NA	NA	NA	NA	NA	NA	-0.189736
trsn	tr|Q7JVK6|Q7JVK6_DROME	19.9394	20.1307	0.40633	19.8667	19.9161	20.0121	20.3454	NA	NA	NA	NA	NA	NA	NA	NA	-0.191343
CG3004	tr|B4F5L6|B4F5L6_DROME	21.6901	21.8827	0.620683	21.477	21.0089	21.4924	21.5306	NA	NA	NA	NA	21.6064	22.7896	22.1845	22.2016	-0.192628
fau	sp|Q9VGX3-3|FAU_DROME	18.4956	18.6883	NA	NA	NA	18.4956	18.6883	NA	NA	NA	NA	NA	NA	NA	NA	-0.19264
Unr	tr|Q960S8|Q960S8_DROME	21.4459	21.6412	0.465704	NA	NA	18.3806	18.0032	22.793	22.9465	24.2557	24.4933	NA	NA	20.3542	21.1218	-0.195323
Got1	tr|Q7YWB4|Q7YWB4_DROME	22.9275	23.123	0.411696	22.247	22.9784	23.2054	23.4806	24.1886	24.8456	24.0492	23.2893	21.7788	21.957	22.096	22.1871	-0.195484
sl	tr|Q24284|Q24284_DROME	18.6677	18.8644	NA	NA	NA	18.6677	18.8644	NA	NA	NA	NA	NA	NA	NA	NA	-0.196671
Usp14	tr|Q9VKZ8|Q9VKZ8_DROME	23.5758	23.7754	0.301713	22.063	22.3172	23.3777	23.2291	25.0704	25.7613	23.632	23.8051	23.5068	24.1308	23.805	23.4087	-0.19956
Dpit47	tr|Q6NMU5|Q6NMU5_DROME	21.5606	21.7608	0.457745	21.411	21.1653	21.9711	21.7856	23.4414	24.3915	NA	NA	20.5981	21.2101	20.3814	20.2513	-0.20017
Acsl	tr|A1Z7H3|A1Z7H3_DROME	23.1201	23.3207	NA	NA	NA	NA	NA	23.1201	23.3207	NA	NA	NA	NA	NA	NA	-0.200595
GstE12	tr|Q9XYZ9|Q9XYZ9_DROME	20.9639	21.1649	0.29599	NA	NA	20.0174	20.1176	NA	NA	21.9104	22.2122	NA	NA	NA	NA	-0.200971
CG34401	tr|Q9VWN9|Q9VWN9_DROME	22.2571	22.4581	0.654582	21.8572	20.8896	20.819	21.6122	NA	NA	26.286	26.9956	NA	NA	20.0661	20.3351	-0.201052
nrv1	tr|B5RIR1|B5RIR1_DROME	21.1771	21.3782	0.829936	NA	NA	19.0899	20.0258	NA	NA	NA	NA	23.2643	22.7306	NA	NA	-0.201098
Nelf-A	tr|A0A0B4LIF3|A0A0B4LIF3_DROME	19.2668	19.468	0.126944	18.8677	19.0283	19.6659	19.9078	NA	NA	NA	NA	NA	NA	NA	NA	-0.201216
Vha55	tr|E1JIJ5|E1JIJ5_DROME	22.2609	22.4633	0.346534	19.8409	20.4665	22.0047	21.5737	24.4338	24.3164	23.112	23.95	22.3969	22.3935	21.7772	22.0796	-0.202386
Tudor-SN	tr|Q9W0S7|Q9W0S7_DROME	28.2458	28.4493	0.321345	27.1981	27.4897	28.0148	27.9306	29.9088	29.5682	28.0896	29.0606	28.392	28.7423	27.8716	27.9045	-0.203521
eIF-4a	tr|C9QP42|C9QP42_DROME	26.9927	27.1966	0.168699	25.7241	26.5199	26.8533	26.9068	28.5911	28.6465	28.0512	28.3338	26.9163	26.8563	25.82	25.9162	-0.20393
Pdi	tr|X2JGP4|X2JGP4_DROME	25.8089	26.0129	0.261255	24.7075	25.2099	25.9666	26.1545	28.4442	28.0429	26.2163	26.8093	25.1046	25.5663	24.4143	24.2943	-0.203962
Rfabg	tr|L0MPS3|L0MPS3_DROME	27.8796	28.0843	0.220607	25.844	26.5767	26.6804	26.8431	29.9788	29.801	29.5877	30.0291	27.4893	27.7487	27.6972	27.5069	-0.204684
plu	Q868J0	20.7391	20.9442	0.112955	NA	NA	NA	NA	NA	NA	NA	NA	20.9208	21.1626	20.5575	20.7258	-0.205026
Trap1	tr|Q7KNF3|Q7KNF3_DROME	24.5701	24.7753	0.336437	23.4352	23.5835	24.0081	23.91	26.837	26.3193	24.5302	25.3039	24.6059	24.9194	24.0043	24.6154	-0.205149
GstO2	tr|Q9VSL4|Q9VSL4_DROME	24.1324	24.3377	0.347259	22.6577	22.5994	23.4098	23.394	25.0713	26.1861	25.6954	25.4281	24.2971	24.5803	23.6631	23.8383	-0.205305
CG13630	tr|Q9VC48|Q9VC48_DROME	20.4782	20.6836	NA	NA	NA	NA	NA	NA	NA	20.4782	20.6836	NA	NA	NA	NA	-0.205404
AnxB9	tr|A0A0B4KH34|A0A0B4KH34_DROME	23.973	24.1785	0.176636	24.1481	24.4342	24.8779	24.908	26.386	26.3558	22.2429	23.0193	23.0771	22.9824	23.1057	23.3713	-0.205522
eIF5	sp|Q9VXK6|IF5_DROME	23.3998	23.606	0.130812	23.0051	23.3229	23.3192	23.455	24.1286	24.4082	24.5991	24.4454	22.756	23.4078	22.5908	22.5965	-0.20616
Nop60B	tr|E1JGV6|E1JGV6_DROME	23.6682	23.8744	0.0985368	22.3647	22.5999	21.7892	22.0251	25.4559	25.2774	25.7443	26.3424	23.4889	23.6117	23.1664	23.3901	-0.206196
mahe	tr|Q9W3M7|Q9W3M7_DROME	25.5591	25.7654	0.485058	24.6328	24.4566	24.3528	24.3812	27.4123	26.6842	28.1451	29.3853	24.7507	25.081	24.0608	24.6042	-0.206332
Prx3	tr|Q9VEJ0|Q9VEJ0_DROME	22.5611	22.7679	0.435085	21.2398	21.2222	20.3127	20.5651	24.2926	23.9675	24.6843	24.4317	22.1967	23.514	22.6406	22.9065	-0.20676
Vha100-2	tr|Q9VE75|Q9VE75_DROME	22.4884	22.6957	0.483217	19.9455	20.9343	20.6054	21.2121	23.6329	23.3807	NA	NA	25.0602	24.59	23.1982	23.3616	-0.207307
Synj	tr|Q8MR94|Q8MR94_DROME	21.0702	21.278	0.240765	18.9605	19.2829	21.1949	21.1491	21.9337	21.9312	22.1917	22.7486	NA	NA	NA	NA	-0.207777
CG1640	tr|Q8T9D5|Q8T9D5_DROME	19.1746	19.3827	NA	NA	NA	19.1746	19.3827	NA	NA	NA	NA	NA	NA	NA	NA	-0.208129
AsnRS	tr|Q9V434|Q9V434_DROME	23.5476	23.7557	0.263212	21.4367	22.2464	20.9475	21.2645	25.353	24.9657	25.4524	25.3845	24.0781	24.3416	24.0176	24.3318	-0.208194
muskelin	tr|Q8WSN1|Q8WSN1_DROME	22.7044	22.9129	0.362362	20.7038	20.8	21.9917	22.0359	24.1163	25.3247	22.0436	22.1184	23.5259	23.622	23.8454	23.5762	-0.208409
Prosbeta5	tr|Q9NHX7|Q9NHX7_DROME	20.2665	20.475	0.639519	NA	NA	19.8241	19.7046	NA	NA	NA	NA	NA	NA	20.7089	21.2454	-0.208486
CG10326	tr|A0A0B4KG41|A0A0B4KG41_DROME	20.9612	21.1714	NA	NA	NA	NA	NA	20.9612	21.1714	NA	NA	NA	NA	NA	NA	-0.210196
CG9135	tr|Q9VMI5|Q9VMI5_DROME	21.3769	21.588	0.662039	20.8373	22.0808	19.3662	20.1216	22.8845	21.4715	22.632	22.9503	21.1644	21.3156	NA	NA	-0.211122
eIF-4E	sp|P48598-2|IF4E_DROME	22.7597	22.9725	0.318679	20.5812	21.1568	21.1378	21.2996	24.6472	24.2671	24.7285	24.7599	23.0537	23.989	22.41	22.3626	-0.212779
Sgt1	tr|Q2XYI8|Q2XYI8_DROME	18.8903	19.104	NA	NA	NA	18.8903	19.104	NA	NA	NA	NA	NA	NA	NA	NA	-0.213675
sofe	tr|Q961S2|Q961S2_DROME	22.7839	22.9997	0.0823282	22.6147	23.0519	22.4654	22.6223	NA	NA	24.1605	24.1982	21.8951	22.1262	NA	NA	-0.215743
BcDNA:GH04637	tr|Q8MLR7|Q8MLR7_DROME	18.6536	18.8702	NA	NA	NA	18.6536	18.8702	NA	NA	NA	NA	NA	NA	NA	NA	-0.216623
CG1416	tr|Q9V9Q4|Q9V9Q4_DROME	24.0164	24.2336	0.151125	23.3936	23.8589	24.2471	24.0802	25.1623	24.972	23.5496	24.0522	24.2146	24.5191	23.5314	23.9193	-0.217178
CG10803	tr|M9PGK9|M9PGK9_DROME	18.7213	18.9386	0.52669	18.1136	18.5672	19.3291	19.31	NA	NA	NA	NA	NA	NA	NA	NA	-0.217296
CG7456	sp|Q95TN4|COG4_DROME	19.7926	20.01	0.472695	19.2774	19.6943	20.3079	20.3258	NA	NA	NA	NA	NA	NA	NA	NA	-0.217427
Hsp83	tr|M9PBL3|M9PBL3_DROME	31.2091	31.4272	0.127013	30.0528	30.2458	30.7897	30.7584	33.1055	33.052	31.2828	32.02	31.1604	31.4934	30.8633	30.9938	-0.218143
AGBE	tr|A1Z992|A1Z992_DROME	23.0331	23.2517	0.202983	22.3319	22.5884	22.7919	22.9219	25.7205	25.6625	22.5737	23.5031	21.9578	21.938	22.8226	22.8965	-0.218655
Npl4	sp|Q9VBP9-2|NPL4_DROME	23.0229	23.2417	0.182735	21.2478	21.6218	21.9597	21.9808	25.5678	25.2838	24.7845	24.8491	22.9017	23.5609	21.6759	22.154	-0.21885
CG4747	tr|X2JDP6|X2JDP6_DROME	23.0209	23.24	0.220957	21.668	21.8855	21.5497	22.014	24.5557	24.7977	25.7471	26.2582	NA	NA	21.5838	21.2447	-0.219145
Rab11	tr|O18335|O18335_DROME	23.3784	23.5976	0.466321	21.7728	21.9684	21.4971	21.6408	26.0785	25.1094	24.117	24.2871	23.8337	24.662	22.9713	23.9181	-0.219217
wal	tr|Q7KN94|Q7KN94_DROME	25.6731	25.8924	0.0860118	24.009	24.2565	24.1468	24.1233	27.3617	27.6827	27.57	27.5941	25.8692	25.9586	25.0818	25.7391	-0.219311
Xpc	sp|Q24595|XPC_DROME	19.3143	19.5338	0.597308	18.7979	19.3168	19.8307	19.7508	NA	NA	NA	NA	NA	NA	NA	NA	-0.219516
CG6543	tr|Q7JR58|Q7JR58_DROME	22.6941	22.9137	0.447588	21.0354	22.1798	21.669	22.1618	24.8692	23.9996	24.0618	24.2628	22.0875	22.3355	22.4418	22.5428	-0.219579
Prosalpha6	tr|I0DHK3|I0DHK3_DROME	23.5489	23.7729	0.304922	22.4287	22.57	22.7831	22.7297	24.6526	24.4255	23.3643	24.4948	23.9657	24.0022	24.0991	24.4151	-0.22398
for	sp|Q03043-2|KGP24_DROME	22.5837	22.808	0.541686	20.8993	20.4003	19.9479	20.0841	24.3047	23.4359	25.033	26.4733	22.6575	23.0234	22.6599	23.4311	-0.224314
CG4115	tr|Q9VGA3|Q9VGA3_DROME	20.9157	21.1407	0.426182	NA	NA	20.0031	20.4062	NA	NA	NA	NA	NA	NA	21.8283	21.8752	-0.225071
p115	tr|Q9W3N6|Q9W3N6_DROME	20.5876	20.8129	0.191882	19.5552	19.9804	21.7432	21.7662	NA	NA	NA	NA	NA	NA	20.4645	20.6922	-0.225262
Arf51F	P40946	21.4293	21.6565	0.578443	NA	NA	NA	NA	NA	NA	NA	NA	22.0173	22.5359	20.8413	20.7771	-0.227182
shot	tr|A1Z9J3|A1Z9J3_DROME	24.0947	24.3236	0.35286	25.4243	25.932	24.7612	25.4088	22.1705	23.0964	24.5859	24.5997	24.3352	23.8782	23.2911	23.0264	-0.228878
fus	tr|E2QCE8|E2QCE8_DROME	21.7572	21.9868	0.512153	21.8772	21.3115	20.6474	21.2888	NA	NA	25.2013	25.9933	NA	NA	19.3028	19.3534	-0.229605
Hop	tr|O61650|O61650_DROME	24.2188	24.4505	0.383698	22.3097	23.4207	21.7802	22.2418	26.5302	25.9073	25.8405	26.0903	25.0702	25.4595	23.7824	23.5833	-0.231643
SpdS	tr|Q9VHA1|Q9VHA1_DROME	23.2333	23.4651	0.522289	21.8603	22.769	22.6859	22.7222	25.1404	25.2555	24.1168	25.1678	23.3549	22.1208	22.2412	22.7552	-0.231808
CG10038	sp|Q95RN0-2|U528_DROME	18.9934	19.2257	0.535575	NA	NA	18.6985	18.671	NA	NA	19.2882	19.7803	NA	NA	NA	NA	-0.232273
RpS25	sp|P48588|RS25_DROME	20.5568	20.7893	0.107529	20.4347	20.6276	20.6789	20.9511	NA	NA	NA	NA	NA	NA	NA	NA	-0.232496
CTPsyn	tr|X2JCY2|X2JCY2_DROME	22.4859	22.719	0.285859	20.6493	20.5162	21.0154	21.2734	23.8255	23.4125	24.2276	24.789	22.2929	23.2199	22.9046	23.103	-0.233119
CG2827	tr|B3DMP7|B3DMP7_DROME	22.8951	23.1291	0.609708	21.1805	21.6877	22.026	21.9707	23.9172	24.8622	25.7443	24.0138	23.1725	24.3713	21.33	21.8688	-0.233998
Ddx1	sp|Q9VNV3|DDX1_DROME	21.4402	21.6743	0.277779	NA	NA	20.7324	20.8695	22.585	23.2904	21.5204	21.3748	NA	NA	20.9231	21.1624	-0.234031
HmgD	tr|C0MJA0|C0MJA0_DROME	21.4822	21.7197	0.276099	20.6985	21.0002	19.8773	20.4786	22.7198	22.4644	22.6331	22.9356	NA	NA	NA	NA	-0.237496
CG15735	sp|Q9VYR0|LS12A_DROME	20.0517	20.2893	0.669406	19.7409	19.2496	19.3472	19.4094	NA	NA	NA	NA	NA	NA	21.0672	22.2089	-0.237533
Ts	tr|Q541C9|Q541C9_DROME	20.3881	20.6263	0.646218	19.0581	20.0261	19.5024	19.8176	22.6037	22.0351	NA	NA	NA	NA	NA	NA	-0.238177
Mad1	tr|Q95S25|Q95S25_DROME	19.1451	19.3833	0.751468	18.5693	18.2287	NA	NA	NA	NA	NA	NA	NA	NA	19.7209	20.538	-0.238215
pix	tr|Q9VSS1|Q9VSS1_DROME	21.1599	21.3997	0.46435	18.2917	19.3094	18.927	18.8699	21.0048	21.3021	26.4159	26.1172	NA	NA	NA	NA	-0.239797
Akap200	tr|Q8IPF5|Q8IPF5_DROME	21.3634	21.6038	0.473002	19.7153	20.5272	21.1937	21.4236	21.6795	20.9339	NA	NA	22.5349	23.4658	21.6935	21.6685	-0.240425
Cdc27	Q24021	22.0402	22.2819	0.757784	NA	NA	NA	NA	NA	NA	NA	NA	21.7872	22.6329	22.2933	21.9308	-0.241611
velo	tr|Q8MR14|Q8MR14_DROME	20.9809	21.2233	0.741505	18.9652	18.6512	19.618	19.2317	21.945	24.191	23.3953	22.8194	NA	NA	NA	NA	-0.242437
CG10724	tr|C8VV50|C8VV50_DROME	23.8428	24.0853	0.676131	NA	NA	NA	NA	NA	NA	23.4516	24.6672	23.8982	23.4483	24.1787	24.1404	-0.242468
Elf	tr|Q9VK85|Q9VK85_DROME	24.5401	24.7839	0.224078	22.8442	23.4408	23.6674	23.7146	26.6449	26.2395	25.8489	26.5851	24.6022	25.0694	23.633	23.6538	-0.243763
Sse	Q9VRN6	19.7941	20.039	NA	NA	NA	NA	NA	NA	NA	NA	NA	NA	NA	19.7941	20.039	-0.244846
defl	tr|Q9VT41|Q9VT41_DROME	19.697	19.9424	0.357993	NA	NA	18.3548	18.4456	NA	NA	NA	NA	NA	NA	21.0391	21.4393	-0.245469
eIF-5A	sp|Q9GU68|IF5A_DROME	23.9934	24.2392	0.390072	23.3435	23.8102	23.6785	23.7196	25.4964	24.6956	25.7943	26.309	23.2091	23.3357	22.4386	23.5649	-0.245756
Nsun2	sp|Q9W4M9|NSUN2_DROME	23.3423	23.5885	0.0322145	21.8606	22.1743	22.9221	22.8904	25.1913	25.4508	25.5796	26.012	NA	NA	21.158	21.415	-0.246149
Bub3	tr|Q8MSW6|Q8MSW6_DROME	23.0585	23.3056	0.46956	22.5574	22.2817	21.7783	22.2527	24.1261	23.5151	26.1431	26.6584	NA	NA	20.6875	21.82	-0.247087
Dis3	tr|Q9VC93|Q9VC93_DROME	22.0624	22.3096	0.238943	19.5117	19.7466	21.2883	21.4727	23.2905	23.8709	23.7364	24.3501	NA	NA	22.4849	22.1076	-0.247216
fax	tr|Q59E30|Q59E30_DROME	24.1068	24.3552	0.292297	23.2454	23.6358	23.1737	23.754	24.324	23.5915	23.9612	24.6963	25.6367	25.8341	24.2996	24.6194	-0.248407
FeCh	sp|Q9V9S8|HEMH_DROME	24.9436	25.1921	0.222473	23.4936	23.4608	23.444	23.585	25.9995	27.0598	25.9349	26.2996	25.9299	25.7565	24.8595	24.9908	-0.248491
cmtr2	sp|Q9UAS6|CMTR2_DROME	20.8237	21.0726	0.488318	NA	NA	20.5537	20.5626	NA	NA	21.0937	21.5825	NA	NA	NA	NA	-0.248887
Cas	sp|Q9XZU1|XPO2_DROME	25.6869	25.9371	0.0684662	24.8616	25.2344	25.6848	25.6727	26.9819	27.0566	25.9329	26.6356	25.6219	25.6995	25.0383	25.3238	-0.25022
Usp39	tr|Q9VWP1|Q9VWP1_DROME	19.3032	19.5549	0.0709675	19.2005	19.424	19.4059	19.6858	NA	NA	NA	NA	NA	NA	NA	NA	-0.251676
CG31188	Q6NL44	20.7179	20.9703	0.561618	NA	NA	NA	NA	NA	NA	NA	NA	20.1453	20.7043	21.2905	21.2363	-0.252353
Rcc1	sp|P25171|RCC1_DROME	23.2215	23.4742	0.436177	21.9577	22.4781	21.2556	21.6098	25.1522	24.2322	26.5965	26.5845	21.9692	23.2936	22.398	22.6469	-0.252655
Karybeta3	tr|Q9VN44|Q9VN44_DROME	27.475	27.728	0.111151	26.303	26.4967	27.1588	27.0405	28.998	29.0326	27.9901	28.7874	27.2928	27.7068	27.1071	27.3039	-0.253038
eff	tr|A0A0B4KHJ1|A0A0B4KHJ1_DROME	21.8708	22.124	NA	NA	NA	21.8708	22.124	NA	NA	NA	NA	NA	NA	NA	NA	-0.253182
2001-12-01	sp|P18171|DEC13_DROME	25.5738	25.8271	0.517129	25.1449	24.442	24.9537	24.9793	27.6118	26.8605	27.7351	28.9336	24.3189	24.7909	23.6784	24.956	-0.25326
eRF1	tr|M9PD27|M9PD27_DROME	21.7059	21.9613	0.651449	NA	NA	18.9413	19.5376	22.5807	23.453	23.5957	22.8931	NA	NA	NA	NA	-0.255347
Zasp52	sp|A1ZA47-3|ZASP_DROME	20.3612	20.6166	NA	NA	NA	NA	NA	NA	NA	20.3612	20.6166	NA	NA	NA	NA	-0.255355
l(1)dd4	sp|Q9XYP8|GCP3_DROME	22.6329	22.8885	0.264075	22.6106	22.5116	22.6301	22.6545	NA	NA	22.0346	22.7656	NA	NA	23.2562	23.6223	-0.255591
CG9062	sp|Q1LZ08|WDR48_DROME	18.2842	18.54	0.429588	17.7458	18.2063	18.8226	18.8738	NA	NA	NA	NA	NA	NA	NA	NA	-0.255824
RnrL	sp|P48591|RIR1_DROME	23.9579	24.2138	0.346281	21.8901	23.0165	22.1108	22.4004	26.5544	26.1103	26.4264	26.4967	23.5606	24.3241	23.2053	22.9347	-0.255861
eIF4AIII	sp|Q9VHS8|IF4A3_DROME	20.3278	20.5839	0.0190418	19.742	20.0058	20.9136	21.1621	NA	NA	NA	NA	NA	NA	NA	NA	-0.256101
Gug	tr|Q8IQA6|Q8IQA6_DROME	22.2156	22.472	0.872783	21.0913	20.082	NA	NA	NA	NA	23.34	24.8619	NA	NA	NA	NA	-0.256327
Myo61F	sp|Q23979-2|MY61F_DROME	21.6596	21.9163	0.173761	NA	NA	20.2362	20.421	23.0831	23.4116	NA	NA	NA	NA	NA	NA	-0.256659
Mdh1	tr|Q9VKX2|Q9VKX2_DROME	25.3814	25.6389	0.279513	23.5981	24.4748	25.2235	25.2382	27.4535	28.153	26.3531	26.5627	24.9495	24.3655	24.7109	25.0394	-0.257502
CG5112	tr|Q9VBQ5|Q9VBQ5_DROME	21.7949	22.0548	0.373826	NA	NA	NA	NA	23.2442	23.3311	NA	NA	20.3456	20.7785	NA	NA	-0.259936
lig	tr|A0A126GUM8|A0A126GUM8_DROME	25.585	25.8451	0.521197	24.2585	23.9591	23.854	23.8976	26.9505	26.189	27.7782	28.5259	25.8365	25.8108	24.8322	26.6882	-0.260116
Cbs	tr|Q9VRD9|Q9VRD9_DROME	21.6403	21.9027	0.407915	NA	NA	19.1119	19.7601	21.8024	22.1538	24.0068	23.7941	NA	NA	NA	NA	-0.262315
CG17528	sp|Q7PLI7|DCLK_DROME	19.4022	19.6652	0.193889	19.3876	19.5679	19.4169	19.7625	NA	NA	NA	NA	NA	NA	NA	NA	-0.262971
Rap1	M9MRT6	19.7677	20.0317	NA	NA	NA	NA	NA	NA	NA	NA	NA	NA	NA	19.7677	20.0317	-0.264036
TER94	sp|Q7KN62|TERA_DROME	27.2885	27.5548	0.257914	25.1281	25.5333	26.498	26.5845	29.1518	29.1055	27.973	29.0888	26.896	27.3091	28.0842	27.7075	-0.266284
CG6073	tr|A0A0B4K7K6|A0A0B4K7K6_DROME	21.1346	21.4039	0.462578	20.3378	20.7622	20.7704	20.4623	22.2957	22.9872	NA	NA	NA	NA	NA	NA	-0.269268
Hmu	tr|Q9VB46|Q9VB46_DROME	24.1293	24.3988	NA	NA	NA	NA	NA	24.1293	24.3988	NA	NA	NA	NA	NA	NA	-0.269506
CG7789	tr|Q9VAG9|Q9VAG9_DROME	20.1495	20.4205	NA	NA	NA	NA	NA	NA	NA	20.1495	20.4205	NA	NA	NA	NA	-0.270951
Aats-cys	sp|Q7KN90|SYCC_DROME	22.1634	22.4352	0.540769	20.6249	21.2657	21.0391	21.1735	24.0166	25.6025	24.4328	23.5882	NA	NA	20.7036	20.5461	-0.271812
Ranbp21	tr|Q2XXZ0|Q2XXZ0_DROME	23.556	23.8283	0.173403	22.8829	23.0593	24.0475	23.9437	22.8263	23.4525	23.1743	24.0831	24.6127	24.8099	23.7925	23.6215	-0.27228
EF2	sp|P13060|EF2_DROME	27.7734	28.0461	0.194771	26.2159	27.1138	27.3885	27.4224	29.707	29.449	28.9667	29.6977	27.5013	27.6812	26.8606	26.9129	-0.272786
CG10399	tr|Q4V3J3|Q4V3J3_DROME	19.8558	20.1296	0.800184	NA	NA	19.6257	19.0559	NA	NA	NA	NA	NA	NA	20.0858	21.2034	-0.273871
CG1218	sp|Q9VNI3|U609_DROME	20.5406	20.8147	0.591184	NA	NA	20.5247	20.2379	21.2582	22.3837	NA	NA	19.8388	19.8225	NA	NA	-0.274157
rept	tr|M9PFN1|M9PFN1_DROME	22.1552	22.432	0.345991	NA	NA	21.1209	21.1321	22.8993	23.3594	NA	NA	22.528	23.408	22.0727	21.8287	-0.276833
Updo	tr|Q8MRV9|Q8MRV9_DROME	18.9208	19.2013	0.47868	NA	NA	19.2481	19.2663	NA	NA	18.5934	19.1363	NA	NA	NA	NA	-0.280554
Dek	tr|Q8IFW6|Q8IFW6_DROME	20.9003	21.1815	0.531335	18.9464	19.5378	NA	NA	NA	NA	22.8543	22.8252	NA	NA	NA	NA	-0.281153
Fit1	sp|Q9VZI3|UN112_DROME	20.6668	20.9508	0.180496	19.9727	20.7205	20.9697	20.7233	22.2324	22.2697	NA	NA	20.6008	20.9783	19.5586	20.0622	-0.283965
CG15093	tr|A0A0B4JCU8|A0A0B4JCU8_DROME	22.8357	23.1202	0.181149	21.3766	22.166	22.3683	22.3199	24.385	24.9923	23.6123	23.5342	NA	NA	22.4365	22.5888	-0.284494
Vha68-2	tr|A4V0N4|A4V0N4_DROME	26.0448	26.3321	0.169075	24.1289	24.8685	24.8182	24.9305	28.2244	28.5163	26.9789	27.8523	26.0141	25.9131	26.1044	25.9121	-0.287308
l(2)k14505	tr|Q9VID7|Q9VID7_DROME	19.8857	20.1734	0.0714809	19.2482	19.4079	20.0003	20.2652	NA	NA	NA	NA	NA	NA	20.4084	20.8471	-0.287758
SERCA	tr|A0A0B4LGB7|A0A0B4LGB7_DROME	22.3095	22.5974	0.0305008	20.5259	20.7416	20.4944	20.9521	26.8673	26.9094	NA	NA	22.6976	22.9036	20.9623	21.4804	-0.287924
Psa	tr|E8NH92|E8NH92_DROME	25.261	25.5504	0.274064	24.6429	25.0986	25.4091	25.429	27.3229	26.816	24.1459	25.3935	24.9199	25.2565	25.1254	25.3089	-0.289394
PI31	tr|A0A0B4KEK7|A0A0B4KEK7_DROME	21.0599	21.3493	0.767407	NA	NA	NA	NA	22.5802	22.1131	NA	NA	NA	NA	19.5396	20.5855	-0.289396
psidin	tr|U3Q053|U3Q053_DROME	22.2568	22.5471	0.142928	20.2668	20.7151	21.6056	21.6923	24.7038	24.5398	22.7973	23.6668	22.3418	22.9293	21.8255	21.7394	-0.290309
Gip	sp|P36951|HYI_DROME	22.5948	22.8885	NA	NA	NA	NA	NA	NA	NA	22.5948	22.8885	NA	NA	NA	NA	-0.293691
Ubr1	tr|M9NFA7|M9NFA7_DROME	22.2502	22.5456	0.51816	20.9797	21.0877	21.4974	21.3976	21.9821	24.3855	23.5725	23.279	22.5189	22.3234	22.9508	22.8003	-0.295353
UbcE2M	tr|M9PBW0|M9PBW0_DROME	21.8586	22.154	0.418828	21.9264	21.7607	22.4697	22.2762	22.5001	21.7777	20.4598	22.0382	22.2308	22.8093	21.5649	22.2618	-0.295363
Capr	tr|E4NKG1|E4NKG1_DROME	26.0731	26.3689	0.432039	24.5485	24.402	24.3496	24.2737	28.2178	27.4139	27.3686	27.7866	26.325	27.05	25.6291	27.2874	-0.295822
CG9934	tr|Q9VK44|Q9VK44_DROME	22.1754	22.4713	0.152878	21.8066	22.1123	22.626	22.7859	24.0522	24.0566	20.1722	21.3115	22.0446	22.2282	22.3511	22.3336	-0.295916
Sgt	tr|Q9VJD4|Q9VJD4_DROME	23.7739	24.0708	0.476604	NA	NA	19.592	19.7392	23.9181	22.8089	23.3013	24.1522	27.3672	27.9984	24.6911	25.6553	-0.296836
Papss	tr|Q9VW48|Q9VW48_DROME	19.304	19.6018	0.321155	18.6333	19.0955	19.9746	20.108	NA	NA	NA	NA	NA	NA	NA	NA	-0.297815
CG7246	tr|Q9W397|Q9W397_DROME	20.5775	20.8763	0.406435	19.4453	19.7093	21.4374	21.2027	NA	NA	NA	NA	21.7788	21.7671	19.6487	20.8262	-0.298766
Ahcy13	tr|X2JF40|X2JF40_DROME	23.5504	23.8492	NA	NA	NA	NA	NA	NA	NA	23.5504	23.8492	NA	NA	NA	NA	-0.298797
GAPsec	tr|Q9VSM8|Q9VSM8_DROME	18.8536	19.1538	NA	NA	NA	18.8536	19.1538	NA	NA	NA	NA	NA	NA	NA	NA	-0.300226
BicD	tr|M9NDR2|M9NDR2_DROME	20.0638	20.3643	0.378951	NA	NA	19.5621	19.7764	NA	NA	21.2163	22.0183	NA	NA	19.4129	19.2981	-0.300492
CG12301	tr|Q9VUR2|Q9VUR2_DROME	21.7876	22.0894	NA	NA	NA	NA	NA	NA	NA	21.7876	22.0894	NA	NA	NA	NA	-0.30183
AP-1sigma	tr|Q9VCF4|Q9VCF4_DROME	20.2865	20.5886	0.186899	19.1007	19.5482	19.7515	19.9596	NA	NA	NA	NA	20.9396	21.6321	21.354	21.2146	-0.302151
CG11200	tr|Q7K0F7|Q7K0F7_DROME	22.1782	22.4838	NA	NA	NA	NA	NA	22.1782	22.4838	NA	NA	NA	NA	NA	NA	-0.305614
CG1354	tr|E6PBV6|E6PBV6_DROME	22.8933	23.2001	0.511966	21.6482	22.594	23.2236	22.9008	23.1459	24.7921	25.4256	24.8006	NA	NA	21.0235	20.913	-0.306736
Slh	sp|Q24179|SLY1_DROME	20.0162	20.3235	0.361859	18.517	18.3182	18.8485	19.2901	22.6832	23.3621	NA	NA	NA	NA	NA	NA	-0.307238
CG6412	sp|Q9VJC7|EFTS_DROME	21.7345	22.0446	0.542356	NA	NA	19.7918	20.0535	23.2708	22.3226	22.7938	23.852	NA	NA	21.0814	21.9505	-0.310149
mts	tr|X2JDI1|X2JDI1_DROME	23.6194	23.9296	0.0363954	23.3295	23.7316	23.4067	23.4347	23.632	23.6458	24.4892	25.2166	23.4459	23.8472	23.4133	23.7018	-0.31017
SH3PX1	tr|Q9NCC3|Q9NCC3_DROME	21.9667	22.2777	0.652093	NA	NA	20.2378	20.5898	22.4759	23.7918	23.1865	22.4513	NA	NA	NA	NA	-0.310933
GLS	tr|A1Z942|A1Z942_DROME	22.0183	22.3303	0.674131	NA	NA	NA	NA	20.9541	21.8214	23.0825	22.8392	NA	NA	NA	NA	-0.311965
vimar	tr|O44116|O44116_DROME	21.8811	22.1943	0.251644	21.8315	22.1113	22.6077	22.4952	22.5537	23.4203	22.0934	21.7273	20.4545	21.6222	21.7458	21.7895	-0.313197
otu	tr|H5V8A9|H5V8A9_DROME	23.7205	24.0358	0.463316	23.5009	22.6069	22.4602	22.9024	NA	NA	25.8855	27.2554	23.9522	23.8133	22.8038	23.601	-0.315286
Rrp40	tr|Q8IPX7|Q8IPX7_DROME	21.0411	21.3569	0.377843	NA	NA	18.6866	18.5519	22.6871	23.8423	NA	NA	20.6388	21.024	22.1519	22.0092	-0.315752
Gpdh	tr|M9PET0|M9PET0_DROME	23.0702	23.3862	0.0843661	21.6725	22.3202	23.2567	23.3604	25.3631	25.3162	24.291	24.9109	NA	NA	20.7678	21.0235	-0.316019
DppIII	sp|Q9VHR8-2|DPP3_DROME	25.936	26.2522	0.0944389	24.7863	25.537	25.8488	25.9923	28.0955	27.974	26.4821	27.2215	25.1547	25.555	25.2489	25.2331	-0.316118
Aats-ala	tr|T2FFB7|T2FFB7_DROME	25.3041	25.6208	0.0361792	24.0919	24.7842	24.0342	24.3188	26.4883	26.6112	26.8264	27.3842	24.8029	25.0955	25.5808	25.531	-0.316722
yellow-g2	tr|Q9W028|Q9W028_DROME	21.4193	21.7365	0.570756	21.0696	21.5322	22.3233	21.9232	22.0494	20.8243	20.2747	21.383	21.3795	23.0199	NA	NA	-0.317235
Mapmodulin	tr|B7YZR7|B7YZR7_DROME	21.5084	21.8267	0.363463	20.1734	21.2711	21.079	21.0562	22.36	22.1098	22.4214	22.8697	NA	NA	NA	NA	-0.318267
CG8635	tr|A0A0B4LEV3|A0A0B4LEV3_DROME	22.8249	23.1436	0.340099	21.5251	22.0742	21.5603	22.2167	25.1795	24.1326	25.2028	25.3145	22.6576	23.1927	20.824	21.931	-0.318733
CG31673	tr|X2J9A5|X2J9A5_DROME	20.0333	20.3527	0.187082	19.7323	20.1484	20.3342	20.5569	NA	NA	NA	NA	NA	NA	NA	NA	-0.319416
pum	tr|A0A0B4KFF0|A0A0B4KFF0_DROME	24.2419	24.5622	0.574833	24.8091	23.744	22.8126	23.7937	NA	NA	27.553	28.7386	NA	NA	21.793	21.9723	-0.320219
Cep97	tr|Q9VQV7|Q9VQV7_DROME	19.4159	19.7371	0.556351	19.4985	19.7199	18.6644	19.8254	NA	NA	NA	NA	NA	NA	20.0849	19.666	-0.32119
CG6197	tr|C3KGI3|C3KGI3_DROME	20.6469	20.9689	0.310005	19.9725	19.9228	20.0455	19.9715	21.9538	23.0115	NA	NA	NA	NA	20.6158	20.9696	-0.321944
CG3815	Q9W410	19.935	20.2572	NA	NA	NA	NA	NA	NA	NA	NA	NA	NA	NA	19.935	20.2572	-0.322158
TfIIEalpha	tr|O96880|O96880_DROME	18.5321	18.8545	0.270418	18.4943	18.6709	18.5699	19.0381	NA	NA	NA	NA	NA	NA	NA	NA	-0.32241
CG33158	tr|Q9VV61|Q9VV61_DROME	19.4055	19.7288	NA	NA	NA	19.4055	19.7288	NA	NA	NA	NA	NA	NA	NA	NA	-0.323274
Mpcp	tr|Q9XZE4|Q9XZE4_DROME	22.8462	23.1695	0.180993	20.9518	21.7213	20.8175	21.3165	24.896	25.3571	NA	NA	24.5716	24.1536	22.9938	23.2989	-0.323337
Rab5	tr|Q9V3I2|Q9V3I2_DROME	22.2302	22.5543	0.0413487	20.6325	21.1186	20.1618	20.5805	24.174	24.6334	23.165	23.0954	22.9169	22.9142	22.3311	22.984	-0.324127
scu	sp|O18404|HCD2_DROME	23.9564	24.2808	0.299091	21.963	23.3372	21.5677	22.3838	25.7082	25.3933	26.3006	26.0271	24.1584	24.6454	24.0402	23.8981	-0.324436
CG8728	tr|Q7K3W2|Q7K3W2_DROME	19.8575	20.1827	NA	NA	NA	19.8575	20.1827	NA	NA	NA	NA	NA	NA	NA	NA	-0.325175
eIF5B	tr|L7X6D0|L7X6D0_DROME	23.7928	24.1198	0.0568633	23.377	23.6843	23.7615	23.7011	25.1179	25.2607	25.3414	25.696	22.232	23.144	22.927	23.2327	-0.326996
CG17896	sp|Q7KW39-2|MMSA_DROME	21.5805	21.9079	0.322855	NA	NA	19.7247	19.6527	22.9826	23.402	22.7842	22.6705	NA	NA	20.8304	21.9063	-0.327406
ced-6	tr|E2QC90|E2QC90_DROME	22.6107	22.9392	0.420601	21.3028	21.5426	20.8656	21.0273	24.5382	23.804	25.0933	25.3881	21.7371	21.7098	22.1269	24.1634	-0.328548
CtBP	tr|A0A0B4KFX5|A0A0B4KFX5_DROME	21.3108	21.6397	0.144212	19.5155	20.2725	19.9663	20.0859	23.4124	23.4255	22.3491	22.7747	NA	NA	NA	NA	-0.328809
Cp7Fb	tr|Q9W3E8|Q9W3E8_DROME	18.5394	18.8703	NA	18.5394	18.8703	NA	NA	NA	NA	NA	NA	NA	NA	NA	NA	-0.330943
GstT3	tr|Q9VRA4|Q9VRA4_DROME	21.3696	21.7009	NA	NA	NA	NA	NA	21.3696	21.7009	NA	NA	NA	NA	NA	NA	-0.331269
aralar1	A0A0B4KHW3	20.1616	20.4972	NA	NA	NA	NA	NA	NA	NA	NA	NA	NA	NA	20.1616	20.4972	-0.335517
CG4598	tr|Q9VL68|Q9VL68_DROME	20.3423	20.6778	0.464987	19.0066	20.0095	NA	NA	21.2829	20.2432	22.3066	22.0814	19.8564	20.865	19.2588	20.1899	-0.335538
Galphaq	sp|P23625-2|GNAQ_DROME	19.1426	19.4788	NA	NA	NA	19.1426	19.4788	NA	NA	NA	NA	NA	NA	NA	NA	-0.336206
CG9436	tr|Q7JVH6|Q7JVH6_DROME	20.4934	20.8305	0.377417	18.5756	19.8834	19.6839	19.8083	21.3947	21.3245	22.3194	22.3057	NA	NA	NA	NA	-0.337048
CG5787	tr|Q9VK59|Q9VK59_DROME	22.6452	22.9827	0.295447	21.4168	22.0702	22.2132	22.8052	25.7839	25.2104	22.8035	23.8225	NA	NA	21.0085	21.0051	-0.337498
zetaCOP	tr|Q8IQP2|Q8IQP2_DROME	20.8812	21.2194	0.505197	18.8392	18.5342	19.7404	20.0011	22.7549	24.3836	NA	NA	NA	NA	22.1902	21.9588	-0.338251
l(2)37Cc	tr|A0A023GQA5|A0A023GQA5_DROME	23.1093	23.4482	0.00582807	21.7574	22.0781	21.3902	21.5541	24.9651	25.5334	22.9338	23.0365	24.2386	24.7183	23.3707	23.7688	-0.338916
HmgZ	tr|A0A0B4LG36|A0A0B4LG36_DROME	18.3675	18.7074	NA	NA	NA	18.3675	18.7074	NA	NA	NA	NA	NA	NA	NA	NA	-0.339903
Uba2	tr|Q7KUA4|Q7KUA4_DROME	24.559	24.9002	0.0353925	23.061	23.9214	23.8888	23.9223	26.6273	26.8552	26.159	26.5637	24.0826	24.4707	23.5355	23.6681	-0.34121
Atg17	tr|Q7KTS2|Q7KTS2_DROME	18.1795	18.5222	NA	NA	NA	18.1795	18.5222	NA	NA	NA	NA	NA	NA	NA	NA	-0.342693
K+	tr|I7J4E4|I7J4E4_DROME	22.7273	23.0705	NA	22.7273	23.0705	NA	NA	NA	NA	NA	NA	NA	NA	NA	NA	-0.343274
MED17	sp|Q9VEC1|MED17_DROME	21.9825	22.3259	0.449549	NA	NA	NA	NA	NA	NA	21.3531	21.9894	NA	NA	22.6119	22.6625	-0.343415
casp	tr|A0A0B4LFH2|A0A0B4LFH2_DROME	21.2933	21.6372	0.0498703	19.9333	20.5583	21.2211	21.3256	23.1859	23.688	NA	NA	21.3262	21.3202	20.8002	21.2937	-0.343824
Rab1	tr|O18332|O18332_DROME	22.6856	23.0305	0.020466	21.0002	21.3609	19.7873	20.2412	25.719	25.7585	23.4073	23.4707	23.4689	23.9269	22.7308	23.4247	-0.344916
Ho	tr|Q9VGJ9|Q9VGJ9_DROME	21.0924	21.4398	NA	NA	NA	NA	NA	21.0924	21.4398	NA	NA	NA	NA	NA	NA	-0.347435
Cam	tr|A0A0B4LF57|A0A0B4LF57_DROME	22.0548	22.4026	0.480348	22.5149	22.5358	21.5946	22.2695	NA	NA	NA	NA	NA	NA	NA	NA	-0.347854
CG4968	sp|Q9VL00|OTUBL_DROME	22.5062	22.8545	0.495839	20.2066	20.6007	22.0292	21.9001	25.9253	25.4616	21.8638	23.4556	NA	NA	NA	NA	-0.348273
Ubp64E	sp|Q24574-2|UBPE_DROME	19.3145	19.6631	0.0306607	18.65	19.0154	19.979	20.3107	NA	NA	NA	NA	NA	NA	NA	NA	-0.34858
RpL12	tr|Q9W1B9|Q9W1B9_DROME	21.3045	21.6548	0.141911	20.3137	20.0185	20.4948	20.7339	22.525	23.6185	23.7026	23.72	20.5951	20.9449	20.1954	20.893	-0.350335
CG3800	tr|A0A0B4JD46|A0A0B4JD46_DROME	22.7466	23.097	0.409323	21.3668	21.1954	20.5607	21.0949	24.3973	23.6178	24.8033	24.456	23.5411	24.7167	21.8105	23.5009	-0.350379
ND-24	Q9VX36	20.4076	20.7583	NA	NA	NA	NA	NA	NA	NA	NA	NA	NA	NA	20.4076	20.7583	-0.350743
Moe	sp|P46150-2|MOEH_DROME	24.4926	24.8438	0.129192	23.2241	24.0028	22.4193	23.3514	26.7256	26.5894	27.077	26.8321	24.3197	24.7668	23.1898	23.5203	-0.35119
Argk	sp|P48610-3|KARG_DROME	24.7869	25.1389	0.12558	23.5068	24.1619	24.6703	24.5191	27.2083	26.9115	25.5405	26.3067	24.145	24.9003	23.6506	24.034	-0.352011
EG:25E8.1	tr|O46067|O46067_DROME	24.1338	24.4858	0.0974357	22.8311	23.3037	23.972	23.9242	26.9825	27.4882	25.1168	26.1543	23.1113	23.3746	22.7889	22.67	-0.352053
Uch	tr|M9MRD0|M9MRD0_DROME	22.1521	22.5054	0.0637844	21.6178	22.6651	21.8509	22.0624	23.5339	23.7014	23.4165	23.669	21.6394	21.655	20.8539	21.2795	-0.353358
CG15293	A4VA33	20.95	21.3085	NA	NA	NA	NA	NA	NA	NA	NA	NA	NA	NA	20.95	21.3085	-0.358537
CG16941	tr|Q9VEP9|Q9VEP9_DROME	21.2592	21.6208	0.223926	NA	NA	NA	NA	NA	NA	23.2381	23.2054	20.2249	20.8972	20.3146	20.7596	-0.361525
CG17556	tr|Q9VEQ2|Q9VEQ2_DROME	21.7918	22.1536	0.708062	NA	NA	NA	NA	23.0254	24.9965	22.7097	21.8611	NA	NA	19.6403	19.6032	-0.361756
CG7470	tr|Q9VNW6|Q9VNW6_DROME	20.8313	21.1942	0.00953906	NA	NA	19.9737	20.3419	21.689	22.0464	NA	NA	NA	NA	NA	NA	-0.36282
Art1	tr|Q9VGW7|Q9VGW7_DROME	21.9647	22.3279	0.340223	21.7669	22.1609	21.7934	21.7262	21.9588	23.8731	23.5121	22.9054	21.2381	21.4234	21.5186	21.8784	-0.363221
sqd	sp|Q08473|SQD_DROME	24.6853	25.049	0.147502	22.5837	23.1236	22.0585	21.7307	27.0297	28.1192	28.6839	28.5281	24.8705	25.3957	22.8856	23.397	-0.363745
Hsp23	M9NE68	20.9162	21.2817	NA	NA	NA	NA	NA	NA	NA	NA	NA	NA	NA	20.9162	21.2817	-0.365532
CG6287	tr|Q9VKI8|Q9VKI8_DROME	23.4837	23.8495	0.292113	22.218	23.5336	23.4754	23.5921	26.2391	26.1638	25.4595	26.0426	21.4321	22.4479	22.0779	21.3172	-0.365837
GstT1	tr|Q7K0B6|Q7K0B6_DROME	22.4466	22.8125	0.249301	21.8427	22.2674	22.8311	22.9289	24.521	24.0391	21.2599	22.2582	21.8271	23.1404	22.398	22.2412	-0.365897
sesB	tr|X2JB48|X2JB48_DROME	25.4557	25.8228	0.0666392	24.1024	24.9123	23.8246	24.3781	28.1464	27.9147	24.7819	25.4412	26.5377	26.6604	25.3411	25.6301	-0.367145
CG10623	tr|C0MKB4|C0MKB4_DROME	22.0656	22.433	0.134853	20.1173	21.1597	21.3501	21.3846	24.9653	24.9913	22.9774	23.5558	NA	NA	20.9178	21.0736	-0.367414
Pka-C1	sp|P12370|KAPC_DROME	20.4106	20.7821	0.04556	19.0615	19.3804	19.9663	20.4989	22.2039	22.4669	NA	NA	NA	NA	NA	NA	-0.371508
Hsc70-3	tr|F3YDH0|F3YDH0_DROME	25.2096	25.5824	0.0041295	24.628	25.0915	24.507	24.6896	27.7051	27.9529	26.5582	27.2208	23.8626	24.3052	23.9968	24.2342	-0.372737
yip2	tr|Q9VL70|Q9VL70_DROME	23.5076	23.8821	0.0970325	22.0809	23.1853	21.7358	21.9507	24.9894	25.1816	24.7865	25.5075	24.1522	24.0357	23.3009	23.4316	-0.374444
RpA-70	sp|Q24492|RFA1_DROME	24.1199	24.4959	0.165299	22.4224	23.0569	24.0156	24.0503	26.7103	26.3233	24.5817	25.874	23.426	23.7772	23.5635	23.8937	-0.375963
CG2330	B3DNM6	20.9362	21.3124	NA	NA	NA	NA	NA	NA	NA	NA	NA	20.9362	21.3124	NA	NA	-0.376231
CG12171	tr|Q9VNF3|Q9VNF3_DROME	20.3751	20.7516	0.325052	19.3566	20.4445	18.2453	18.4405	NA	NA	23.2441	24.4725	21.4182	20.9701	19.6116	19.4303	-0.37646
Gale	tr|Q8MZ78|Q8MZ78_DROME	21.9391	22.316	0.447211	20.0791	20.38	NA	NA	23.9761	23.6983	21.7619	22.8698	NA	NA	NA	NA	-0.376959
Ufd1-like	sp|Q9VTF9|UFD1_DROME	21.1513	21.5289	0.0662302	20.2288	20.7561	20.3041	20.3653	NA	NA	NA	NA	22.0052	22.2696	22.067	22.7247	-0.37765
CG10914	tr|Q8SZ15|Q8SZ15_DROME	22.4043	22.7836	0.523058	NA	NA	NA	NA	21.5912	22.3782	23.2174	23.1889	NA	NA	NA	NA	-0.379252
su(f)	sp|P25991-4|SUF_DROME	21.4374	21.8168	0.210707	20.7242	20.587	21.105	20.8615	22.6837	23.4674	NA	NA	20.5652	21.6362	22.1091	22.532	-0.379407
alpha-Est5	tr|Q95U30|Q95U30_DROME	19.4391	19.8193	0.371583	18.4672	19.0985	20.411	20.5401	NA	NA	NA	NA	NA	NA	NA	NA	-0.380164
porin	tr|M9PD75|M9PD75_DROME	23.8298	24.2106	0.00120037	22.2222	22.7885	22.3449	22.7895	25.9104	26.2626	23.4111	23.549	25.1591	25.525	23.9312	24.3488	-0.380767
CG15877	tr|Q9W019|Q9W019_DROME	21.1622	21.5451	0.331601	19.5934	20.1959	NA	NA	NA	NA	22.731	22.8942	NA	NA	NA	NA	-0.382847
RpL23	sp|P48159|RL23_DROME	20.0223	20.4064	0.342667	20.2949	20.2919	20.0891	20.2443	NA	NA	NA	NA	NA	NA	19.6827	20.6829	-0.384103
Ssb-c31a	sp|Q9VLR5|TCP4_DROME	20.9093	21.2964	0.0153854	20.1624	20.5333	19.2596	19.572	NA	NA	23.3058	23.7841	NA	NA	NA	NA	-0.38718
Hsp60	tr|C7LA94|C7LA94_DROME	25.9983	26.3869	0.107298	24.1897	25.1162	24.3062	24.9347	27.7297	27.2481	28.1173	28.4959	26.3369	26.5901	25.3101	25.9365	-0.388577
Atpalpha	sp|P13607-4|ATNA_DROME	23.9721	24.3618	0.166187	NA	NA	22.6439	23.649	23.2509	23.5865	NA	NA	25.7801	25.9625	24.2134	24.2493	-0.389729
mRpL12	tr|Q2XYH0|Q2XYH0_DROME	19.3721	19.7619	0.351223	19.3739	19.5238	19.3703	20	NA	NA	NA	NA	NA	NA	NA	NA	-0.389801
Msp300	tr|M9MRJ4|M9MRJ4_DROME	22.4827	22.8725	0.49622	NA	NA	21.5633	21.5679	NA	NA	NA	NA	23.4021	24.1772	NA	NA	-0.389856
Rb97D	tr|A4V3G9|A4V3G9_DROME	19.4356	19.8266	0.677869	19.7778	19.4632	19.0935	20.1899	NA	NA	NA	NA	NA	NA	NA	NA	-0.390935
Rrp1	sp|P27864|RRP1_DROME	21.9804	22.3717	0.361912	20.5534	21.5034	20.3375	20.8315	21.9267	21.2613	25.1041	25.8905	NA	NA	NA	NA	-0.391258
mus101	tr|Q2XXV4|Q2XXV4_DROME	21.3872	21.7786	0.12622	20.9785	20.9717	21.6875	21.6223	22.6903	23.7444	21.8732	22.3479	NA	NA	19.7064	20.2068	-0.391429
CD98hc	tr|Q9VHX9|Q9VHX9_DROME	22.5187	22.912	0.173579	20.722	21.1095	20.5508	21.6123	22.7252	23.4842	NA	NA	24.8798	24.8666	23.7158	23.4876	-0.393322
Nacalpha	tr|A0A0B4LEY6|A0A0B4LEY6_DROME	23.806	24.2	0.413295	22.9686	23.0249	21.4187	21.6221	26.5512	25.7305	27.447	27.1006	22.3795	24.5613	22.0708	23.1605	-0.39401
Cp18	sp|P07184|CH18_DROME	18.3445	18.7397	NA	18.3445	18.7397	NA	NA	NA	NA	NA	NA	NA	NA	NA	NA	-0.395245
ATPsynD	tr|A0A0B4LHL7|A0A0B4LHL7_DROME	18.6417	19.0381	NA	18.6417	19.0381	NA	NA	NA	NA	NA	NA	NA	NA	NA	NA	-0.396345
kdn	sp|Q9W401|CISY_DROME	22.8147	23.2138	0.260433	20.8206	21.6891	23.4968	23.5513	24.9909	25.1212	23.7286	25.0471	NA	NA	21.0364	20.6603	-0.399168
Hrb27C	tr|E1JHA4|E1JHA4_DROME	24.1556	24.5554	0.292548	22.5497	22.2959	22.2376	22.5621	27.3376	26.697	27.2091	27.9554	23.1268	23.5979	22.4727	24.224	-0.399779
RpS27	Q9VBU9	20.4393	20.8416	NA	NA	NA	NA	NA	NA	NA	NA	NA	NA	NA	20.4393	20.8416	-0.402323
Yp1	tr|X2JD55|X2JD55_DROME	27.6247	28.0276	0.254897	25.3902	26.8389	25.5466	26.1673	30.1009	30.2745	31.2561	31.0774	27.8918	27.2585	25.5626	26.5487	-0.402866
P5CDh1	tr|Q9VNX4|Q9VNX4_DROME	20.0912	20.4946	0.641748	19.1513	20.3148	18.1872	19.3174	NA	NA	22.935	21.8517	NA	NA	NA	NA	-0.403447
Rrp6	tr|Q9VFF3|Q9VFF3_DROME	23.1925	23.5964	NA	NA	NA	NA	NA	NA	NA	23.1925	23.5964	NA	NA	NA	NA	-0.403925
AOX3	tr|Q9VF51|Q9VF51_DROME	20.871	21.2761	0.0766332	NA	NA	18.9746	19.4287	NA	NA	22.7674	23.1235	NA	NA	NA	NA	-0.405127
Cpsf160	Q9V726-2	20.0145	20.4236	NA	NA	NA	NA	NA	NA	NA	NA	NA	NA	NA	20.0145	20.4236	-0.409032
Nmt	sp|O61613|NMT_DROME	20.3426	20.7517	0.41599	19.6412	20.8417	19.6547	19.7924	NA	NA	NA	NA	NA	NA	21.7319	21.6211	-0.409137
GlyP	tr|A4UZZ4|A4UZZ4_DROME	24.6127	25.022	0.190065	22.7073	24.0209	23.7783	24.0579	27.6274	27.5552	26.4392	27.2273	23.5587	24.2456	23.5651	23.025	-0.409322
His3	sp|P02299|H3_DROME	21.7493	22.1603	NA	NA	NA	NA	NA	NA	NA	21.7493	22.1603	NA	NA	NA	NA	-0.41095
Sod2	tr|A0A0B4LGQ1|A0A0B4LGQ1_DROME	21.597	22.0082	0.143341	21.2388	21.8858	19.8859	19.7911	NA	NA	23.3617	23.6128	NA	NA	21.9018	22.7431	-0.411163
kto	Q9VW47	19.2604	19.6742	NA	NA	NA	NA	NA	NA	NA	NA	NA	NA	NA	19.2604	19.6742	-0.413819
REG	tr|Q9V3P3|Q9V3P3_DROME	22.2537	22.6683	0.0871557	20.193	20.4309	21.1954	21.3693	23.2281	24.4127	26.1815	26.0298	21.3317	22.0966	21.3922	21.6704	-0.414618
koko	Q9VE72	21.3182	21.7342	NA	NA	NA	NA	NA	NA	NA	NA	NA	NA	NA	21.3182	21.7342	-0.416003
fabp	tr|Q9VGM2|Q9VGM2_DROME	24.6244	25.0425	0.193064	23.655	25.0328	24.4246	24.8267	26.1709	26.0403	26.5403	26.6718	23.582	24.6564	23.3735	23.0267	-0.418098
Tm1	sp|P06754-2|TPM1_DROME	21.6391	22.058	0.00595146	20.0485	20.7462	19.6698	20.0596	22.7101	22.9383	23.743	24.0746	NA	NA	22.0242	22.4714	-0.418894
CHORD	sp|Q9VCC0|CHRD1_DROME	18.6032	19.0222	NA	NA	NA	18.6032	19.0222	NA	NA	NA	NA	NA	NA	NA	NA	-0.418936
Act5C	tr|X2JCP8|X2JCP8_DROME	28.2696	28.6909	0.0452801	27.1356	28.1983	27.7251	27.9883	30.2803	30.2825	28.6115	28.8449	28.3468	28.6045	27.5186	28.2272	-0.421297
ATPCL	tr|Q7KN85|Q7KN85_DROME	23.1316	23.553	0.095011	21.1254	21.8083	22.6105	22.8847	24.9309	25.0511	24.629	25.6485	21.714	22.4942	23.7799	23.4308	-0.421338
siz	tr|Q95U36|Q95U36_DROME	18.8519	19.2736	NA	NA	NA	18.8519	19.2736	NA	NA	NA	NA	NA	NA	NA	NA	-0.421715
CycB	sp|P20439-3|CCNB_DROME	19.0899	19.512	NA	NA	NA	19.0899	19.512	NA	NA	NA	NA	NA	NA	NA	NA	-0.422111
14-3-3zeta	tr|A0A0B4KEH0|A0A0B4KEH0_DROME	23.3069	23.7298	0.0724173	22.3341	23.557	22.8241	23.3892	24.3848	24.2508	24.8094	25.0099	23.0345	23.4395	22.4548	22.7327	-0.422903
CG4603	tr|B6IDQ5|B6IDQ5_DROME	20.2036	20.6284	NA	NA	NA	20.2036	20.6284	NA	NA	NA	NA	NA	NA	NA	NA	-0.424772
Phb2	tr|Q0E924|Q0E924_DROME	23.151	23.5763	0.0377995	21.6455	22.4151	20.5348	21.1751	25.0844	25.8532	23.969	24.0266	24.513	24.417	23.1591	23.5706	-0.425299
rin	tr|Q9VFT4|Q9VFT4_DROME	26.0188	26.4477	0.154646	24.4869	24.8538	24.4987	24.5485	27.7352	27.1939	27.3173	27.9064	26.3181	27.1881	25.7564	26.9953	-0.428887
beta-PheRS	sp|Q9VCA5|SYFB_DROME	23.8114	24.2432	0.109662	21.7864	22.44	23.5082	23.6617	26.2033	27.4371	24.4543	25.09	23.46	23.7483	23.4565	23.0824	-0.431794
CG40045	tr|M9PG40|M9PG40_DROME	22.215	22.6469	0.202581	21.2366	21.8608	21.9335	22.2869	23.8517	23.582	21.4729	22.8355	21.7822	22.7987	23.013	22.5173	-0.43186
CG1532	tr|Q9VRD4|Q9VRD4_DROME	23.5693	24.0023	NA	NA	NA	NA	NA	NA	NA	23.5693	24.0023	NA	NA	NA	NA	-0.433007
shep	sp|Q8MSV2-1|SHEP_DROME	22.2764	22.7101	0.45491	22.7062	21.687	21.193	21.7474	NA	NA	24.4521	25.7343	NA	NA	20.7543	21.6716	-0.433644
robl	tr|Q7KMS3|Q7KMS3_DROME	19.2746	19.7115	0.544968	19.4745	19.408	19.0746	20.015	NA	NA	NA	NA	NA	NA	NA	NA	-0.436887
Uba1	tr|Q8T0L3|Q8T0L3_DROME	26.909	27.3483	0.109063	25.366	26.0742	26.3522	26.399	29.5048	29.9584	27.8691	29.209	26.2665	26.6072	26.0953	25.8421	-0.439317
Eps-15	tr|E3CTP7|E3CTP7_DROME	20.4033	20.8427	0.637466	NA	NA	NA	NA	NA	NA	20.8743	20.6273	NA	NA	19.9323	21.0581	-0.439449
smt3	tr|O97102|O97102_DROME	22.8825	23.3252	0.14679	21.9684	22.4724	21.0591	21.9565	23.5452	23.097	21.973	23.3236	24.7769	24.8394	23.9723	24.2621	-0.442705
CG6523	tr|Q9VJZ6|Q9VJZ6_DROME	19.9859	20.4297	0.314232	20.0776	20.2826	19.8941	20.5768	NA	NA	NA	NA	NA	NA	NA	NA	-0.443864
pdgy	tr|Q9VXZ8|Q9VXZ8_DROME	20.0128	20.4598	0.381618	18.271	18.8071	18.4056	18.7113	21.6334	21.043	21.7411	23.2777	NA	NA	NA	NA	-0.446983
Sap-r	tr|Q9Y125|Q9Y125_DROME	21.4939	21.9443	0.702145	19.0583	20.4002	NA	NA	23.9295	23.4885	NA	NA	NA	NA	NA	NA	-0.450435
CG11980	tr|Q9VHI8|Q9VHI8_DROME	22.4865	22.9391	0.318441	21.2968	22.9642	21.3973	21.9427	23.6873	22.9174	23.8497	24.5572	NA	NA	22.2015	22.3139	-0.45255
Vap-33A	tr|Q7KVX5|Q7KVX5_DROME	21.468	21.9208	0.110508	20.0768	20.4003	19.0354	19.4415	25.9103	26.9277	NA	NA	NA	NA	20.8493	20.9137	-0.452869
14-3-3epsilon	sp|P92177-4|1433E_DROME	24.478	24.9345	0.0821195	23.2123	24.4133	23.4492	23.8918	26.9453	26.5648	26.2915	26.7146	24.7492	25.1003	22.2207	22.9219	-0.456431
Sec31	tr|Q5U0U9|Q5U0U9_DROME	24.6398	25.0978	0.274284	23.1047	23.0949	23.7152	23.5655	26.8312	26.1951	25.8087	27.2113	24.0784	24.5369	24.3003	25.9832	-0.458056
M(2)21AB	tr|D5SHQ7|D5SHQ7_DROME	18.8912	19.351	NA	NA	NA	18.8912	19.351	NA	NA	NA	NA	NA	NA	NA	NA	-0.459817
CG13084	tr|Q9VIV8|Q9VIV8_DROME	23.2964	23.7564	0.140974	23.2723	23.8152	23.2614	24.2396	24.1582	24.0122	NA	NA	22.4936	22.9584	NA	NA	-0.459994
Nmdmc	tr|A0A0B4KFE5|A0A0B4KFE5_DROME	20.4637	20.9266	0.340567	19.3002	20.4913	20.0842	20.3254	22.0066	21.9632	NA	NA	NA	NA	NA	NA	-0.462977
GstE1	tr|Q7KK90|Q7KK90_DROME	18.506	18.9701	NA	18.506	18.9701	NA	NA	NA	NA	NA	NA	NA	NA	NA	NA	-0.464138
CG11505	tr|A0A0H4YFU3|A0A0H4YFU3_DROME	21.2199	21.6853	0.310759	20.1726	19.8083	19.2296	19.6058	NA	NA	24.936	25.5085	21.2872	21.1132	20.4741	22.3906	-0.465408
CBP	tr|Q7KVU4|Q7KVU4_DROME	21.8939	22.3637	0.127136	19.9412	20.6714	20.8816	20.9732	24.0768	24.4125	26.1767	25.7454	20.0535	20.7279	20.2337	21.6518	-0.469787
CG3605	tr|Q9VQK7|Q9VQK7_DROME	23.1706	23.641	NA	NA	NA	NA	NA	NA	NA	23.1706	23.641	NA	NA	NA	NA	-0.470354
RPA2	tr|Q9VIH1|Q9VIH1_DROME	19.1424	19.6129	0.340487	18.5241	19.2732	19.7608	19.9525	NA	NA	NA	NA	NA	NA	NA	NA	-0.470417
ssp2	tr|Q9VUA5|Q9VUA5_DROME	20.0042	20.477	0.600036	19.2683	19.0902	NA	NA	NA	NA	NA	NA	NA	NA	20.7401	21.8638	-0.472847
TfIIS	tr|M9PFV9|M9PFV9_DROME	19.8466	20.3208	0.146115	18.6363	19.0861	NA	NA	NA	NA	20.5828	20.7158	20.3206	21.1604	NA	NA	-0.474209
Ran	tr|A4V4A5|A4V4A5_DROME	24.941	25.4168	0.066719	23.7327	25.0714	22.8873	23.5752	26.3846	26.2499	26.7652	27.0038	25.3047	25.6717	24.5717	24.9288	-0.475751
Fdh	sp|P46415|ADHX_DROME	23.8999	24.3769	0.223377	22.1066	23.7586	22.1148	22.5352	26.4113	26.8576	27.0495	26.1407	23.5531	23.8751	22.1645	23.094	-0.47691
lap	tr|A0A0B4KF90|A0A0B4KF90_DROME	23.6798	24.1577	0.298336	22.075	21.9984	22.7462	22.8296	26.4266	25.7479	25.5334	26.5574	22.7358	23.0514	22.5616	24.7617	-0.477961
CG11005	tr|Q8SX57|Q8SX57_DROME	22.0764	22.5582	0.118761	NA	NA	NA	NA	NA	NA	22.8189	23.2097	NA	NA	21.334	21.9066	-0.481757
COX4	tr|Q9VIQ8|Q9VIQ8_DROME	20.2899	20.7727	0.306411	19.58	20.5305	19.0245	20.0845	22.7861	22.1334	NA	NA	NA	NA	19.7692	20.3426	-0.482797
Klp61F	sp|P46863|KL61_DROME	28.5552	29.0395	0.187319	28.3961	28.6084	27.3862	28.3314	29.7845	29.8842	29.9005	31.709	28.4439	28.6743	27.4201	27.0295	-0.484263
Gs1	tr|E1JHQ1|E1JHQ1_DROME	21.2524	21.7387	0.126264	19.2429	20.4962	19.7173	20.0073	NA	NA	21.6289	22.5003	23.0879	23.2396	22.5852	22.45	-0.486224
Nph	tr|Q9VAC4|Q9VAC4_DROME	22.6819	23.1686	0.198315	21.7095	22.9635	21.1813	21.9909	23.6815	22.7069	23.8873	24.1124	23.1681	23.7096	22.4638	23.5285	-0.48673
CG7927	tr|M9PBV6|M9PBV6_DROME	22.5386	23.0261	0.133964	NA	NA	NA	NA	22.296	22.8876	22.7812	23.1646	NA	NA	NA	NA	-0.487437
Pp1alpha-96A	A0A0B4KHS9	21.5925	22.0833	NA	NA	NA	NA	NA	NA	NA	NA	NA	NA	NA	21.5925	22.0833	-0.490768
glo	tr|Q9VGH5|Q9VGH5_DROME	23.7429	24.2339	0.189688	22.5616	22.7805	22.5734	22.3786	26.8046	26.4614	25.0357	25.9373	22.3196	22.8771	23.1624	24.9684	-0.491005
His2Av	tr|A0A0B4KH25|A0A0B4KH25_DROME	21.1144	21.607	0.147275	21.2907	21.6656	20.4897	20.6859	NA	NA	NA	NA	NA	NA	21.5628	22.4695	-0.492577
CG13364	sp|Q9XZS3|TMA7_DROME	19.9301	20.4235	0.363417	20.4158	20.5923	19.4445	20.2548	NA	NA	NA	NA	NA	NA	NA	NA	-0.493414
Yp2	tr|X2JB25|X2JB25_DROME	27.6623	28.1566	0.117377	25.186	26.684	25.5642	26.1323	30.2728	30.282	30.8889	31.1094	27.9355	27.6881	26.1265	27.0437	-0.494297
Fnta	tr|Q9VR31|Q9VR31_DROME	18.3087	18.8037	NA	18.3087	18.8037	NA	NA	NA	NA	NA	NA	NA	NA	NA	NA	-0.495069
AsnS	tr|Q7KTW9|Q7KTW9_DROME	17.9115	18.4077	NA	NA	NA	17.9115	18.4077	NA	NA	NA	NA	NA	NA	NA	NA	-0.496229
Yp3	tr|X2JEX8|X2JEX8_DROME	29.1148	29.6111	0.106995	27.313	28.7605	27.1997	27.9067	31.6707	31.7758	32.2075	31.8492	29.0632	29.3974	27.2345	27.9769	-0.496308
Tpi	sp|P29613|TPIS_DROME	22.8094	23.306	0.472614	21.5904	23.5002	20.5702	21.5618	23.4963	22.6244	25.5809	25.5374	NA	NA	NA	NA	-0.496532
Gapdh2	tr|M9PJN8|M9PJN8_DROME	27.5623	28.0601	0.0619733	26.534	27.4728	26.4374	26.814	28.992	28.8738	30.213	30.6088	27.3162	27.4577	25.881	27.1336	-0.497828
MRG15	A0A0B4KHJ7	20.3565	20.8544	NA	NA	NA	NA	NA	NA	NA	NA	NA	20.3565	20.8544	NA	NA	-0.497885
CG6891	tr|Q9VWQ7|Q9VWQ7_DROME	19.9651	20.4631	0.272634	NA	NA	20.0499	20.3206	NA	NA	NA	NA	NA	NA	19.8803	20.6057	-0.497995
cpa	sp|Q9W2N0|CAPZA_DROME	21.8184	22.3181	0.140888	20.649	20.9886	21.349	21.6182	22.5392	24.307	23.5317	24.106	20.9918	21.4066	21.8497	21.4822	-0.499685
Nurf-38	tr|B7YZQ7|B7YZQ7_DROME	24.341	24.8437	0.0445423	23.5659	24.7485	23.1167	23.478	25.833	25.64	27.2049	27.7948	23.3791	24.1286	22.9465	23.2721	-0.502639
CG33129	tr|Q9VKM8|Q9VKM8_DROME	19.3758	19.8786	0.194462	19.3159	19.9773	19.4356	19.7799	NA	NA	NA	NA	NA	NA	NA	NA	-0.502829
Jafrac1	tr|X2JF59|X2JF59_DROME	24.9308	25.4338	0.138424	23.5549	25.0515	23.2047	23.9282	26.0582	25.8271	27.113	27.0166	25.606	25.6666	24.0482	25.1127	-0.502956
CG33113	Q6NP20	20.9683	21.4714	NA	NA	NA	NA	NA	NA	NA	NA	NA	20.9683	21.4714	NA	NA	-0.503129
RhoGAP68F	tr|M9PC96|M9PC96_DROME	18.8738	19.3786	0.00909844	17.5531	18.0652	NA	NA	NA	NA	NA	NA	NA	NA	20.1945	20.6921	-0.50482
His4r	tr|A0A0B4KFZ9|A0A0B4KFZ9_DROME	24.1691	24.6739	0.314444	23.6107	22.8221	23.5622	23.5674	25.4961	27.9858	23.3325	23.6201	24.9425	25.7835	24.0705	24.2647	-0.504842
CG5044	tr|Q960K8|Q960K8_DROME	22.8358	23.3431	NA	NA	NA	NA	NA	NA	NA	22.8358	23.3431	NA	NA	NA	NA	-0.507309
Uev1A	tr|Q9VRL1|Q9VRL1_DROME	19.8147	20.3231	0.0893805	19.8547	20.6893	19.5981	19.9332	NA	NA	19.9912	20.347	NA	NA	NA	NA	-0.508482
CG9914	tr|Q9VXI1|Q9VXI1_DROME	20.0763	20.5856	0.343396	19.6491	20.4634	20.5034	20.7078	NA	NA	NA	NA	NA	NA	NA	NA	-0.50937
Nplp2	tr|X2JB24|X2JB24_DROME	20.3757	20.8866	0.276301	20.7713	21.519	19.9801	20.2542	NA	NA	NA	NA	NA	NA	NA	NA	-0.5109
SP1029	tr|Q9NH67|Q9NH67_DROME	20.6146	21.1313	0.294608	18.6897	19.021	20.1135	20.1076	23.0405	24.2654	NA	NA	NA	NA	NA	NA	-0.516763
grsm	tr|Q9V3D8|Q9V3D8_DROME	18.957	19.4757	NA	NA	NA	18.957	19.4757	NA	NA	NA	NA	NA	NA	NA	NA	-0.518703
Set	sp|P53997|SET_DROME	19.01	19.5292	NA	NA	NA	19.01	19.5292	NA	NA	NA	NA	NA	NA	NA	NA	-0.519149
aux	tr|A0A0B4KG14|A0A0B4KG14_DROME	20.2634	20.7837	0.250527	NA	NA	19.265	19.8988	20.9452	20.8545	NA	NA	NA	NA	20.5798	21.5977	-0.520331
PCNA	sp|P17917|PCNA_DROME	22.5508	23.0715	0.318625	20.472	21.8386	20.2411	20.7104	24.9023	24.2345	24.5878	25.5026	NA	NA	NA	NA	-0.520724
PAPLA1	tr|M9MRD9|M9MRD9_DROME	21.7456	22.2684	0.544136	19.5736	19.4956	NA	NA	NA	NA	23.9177	25.0411	NA	NA	NA	NA	-0.52271
Chi	tr|O18353|O18353_DROME	21.6752	22.198	NA	NA	NA	NA	NA	NA	NA	21.6752	22.198	NA	NA	NA	NA	-0.522826
Obp19c	tr|Q9VR96|Q9VR96_DROME	20.7542	21.2788	0.368858	20.1486	21.0523	19.4418	20.4946	22.6724	22.2893	NA	NA	NA	NA	NA	NA	-0.524515
Irp-1A	tr|Q9VCV4|Q9VCV4_DROME	21.0686	21.5973	0.0731236	NA	NA	20.5593	21.149	21.5779	22.0456	NA	NA	NA	NA	NA	NA	-0.528718
Prx5	tr|Q9VEC8|Q9VEC8_DROME	20.8289	21.3595	0.108469	NA	NA	18.961	19.156	20.9557	21.4976	22.57	23.425	NA	NA	NA	NA	-0.530572
CG11899	sp|Q9VAN0|SERC_DROME	22.4952	23.0268	0.0513493	20.7897	21.8503	21.4032	21.6665	25.6514	25.3958	25.6903	26.0025	20.5078	21.3512	20.9291	21.8945	-0.531562
mod(mdg4)	Q86B87-22	19.8921	20.4257	0.513018	NA	NA	NA	NA	NA	NA	NA	NA	19.7032	20.7928	20.081	20.0587	-0.533671
Pka-R2	sp|P81900|KAPR2_DROME	19.4209	19.9593	NA	NA	NA	19.4209	19.9593	NA	NA	NA	NA	NA	NA	NA	NA	-0.538362
CG12279	tr|Q9VG33|Q9VG33_DROME	19.3099	19.8482	NA	19.3099	19.8482	NA	NA	NA	NA	NA	NA	NA	NA	NA	NA	-0.538364
Spn88Ea	tr|Q9VFC2|Q9VFC2_DROME	18.1109	18.6499	NA	18.1109	18.6499	NA	NA	NA	NA	NA	NA	NA	NA	NA	NA	-0.539036
Adam	tr|A0A0B4LF26|A0A0B4LF26_DROME	22.2313	22.7724	0.447033	NA	NA	NA	NA	22.9653	25.1671	25.003	24.2295	20.7965	21.3466	20.1603	20.3462	-0.541097
Cen	Q9VIK6	20.3013	20.8433	NA	NA	NA	NA	NA	NA	NA	NA	NA	NA	NA	20.3013	20.8433	-0.542012
Nup44A	tr|Q7K2X8|Q7K2X8_DROME	21.5404	22.0867	0.497597	NA	NA	NA	NA	20.6757	22.542	NA	NA	21.813	21.5602	22.1325	22.1579	-0.546334
CG11208	tr|Q7K3B7|Q7K3B7_DROME	20.5866	21.1387	0.0227484	19.3026	19.8744	NA	NA	21.8706	22.4029	NA	NA	NA	NA	NA	NA	-0.552028
CG11123	tr|Q7JX95|Q7JX95_DROME	19.9836	20.5394	0.361271	19.0527	19.144	20.4444	20.5179	20.4537	21.9565	NA	NA	NA	NA	NA	NA	-0.555859
CG10602	tr|A4V0U4|A4V0U4_DROME	23.6059	24.166	0.0361656	22.0727	23.0341	23.2446	23.5497	26.469	27.5076	26.2968	26.5121	NA	NA	19.9464	20.2266	-0.560125
GILT1	tr|Q95RA9|Q95RA9_DROME	20.4359	20.997	0.069139	18.6201	19.8929	18.5959	18.8743	23.4094	24.1056	NA	NA	22.0112	21.9227	19.5427	20.1893	-0.561091
Nlp	tr|A0A0B4KI24|A0A0B4KI24_DROME	23.1283	23.6895	0.095052	21.7588	23.0669	20.7975	21.9116	24.6384	24.4786	25.4107	25.2092	23.7914	24.0868	22.3728	23.3842	-0.561298
Ugt	sp|Q09332|UGGG_DROME	23.2288	23.7925	0.0518534	21.9415	22.1456	23.0744	23.0455	26.3843	27.1599	22.576	23.6622	NA	NA	22.1678	22.9493	-0.563712
CG7427	tr|M9PI67|M9PI67_DROME	21.5179	22.0821	0.377444	20.3993	20.5589	21.0531	21.0248	23.1014	24.6628	NA	NA	NA	NA	NA	NA	-0.564225
CG6983	tr|Q9VSK4|Q9VSK4_DROME	20.1687	20.7348	0.265372	19.6799	20.5448	19.8476	20.2141	22.1903	21.1976	19.8215	20.7976	NA	NA	19.3041	20.9198	-0.56611
cpo	sp|Q01617-3|CPO_DROME	20.7351	21.3037	NA	NA	NA	NA	NA	NA	NA	20.7351	21.3037	NA	NA	NA	NA	-0.568614
Pp1-87B	sp|P12982|PP12_DROME	22.0031	22.5719	0.00288506	21.6133	22.0476	20.7775	21.1777	23.8624	24.7571	24.1325	24.6935	NA	NA	19.6298	20.1836	-0.568814
Dak1	tr|Q9VBI2|Q9VBI2_DROME	21.0057	21.5746	0.174589	19.6047	20.7217	20.7585	21.0944	22.6541	22.9077	NA	NA	NA	NA	NA	NA	-0.568838
Acon	tr|Q9VIE8|Q9VIE8_DROME	24.6031	25.1733	0.0106884	23.6769	24.8631	23.6378	23.9976	27.0203	27.1569	26.7053	27.3595	23.7804	24.3279	22.798	23.3348	-0.5702
CG5554	tr|Q9W1I7|Q9W1I7_DROME	22.1403	22.7157	NA	NA	NA	NA	NA	22.1403	22.7157	NA	NA	NA	NA	NA	NA	-0.575381
Hsc70-5	tr|A0A0B4LFD2|A0A0B4LFD2_DROME	23.8706	24.4527	0.0217489	22.4114	23.7831	22.533	22.8251	26.5566	26.7338	26.7782	27.3166	23.0681	23.444	21.876	22.6136	-0.582133
Klp98A	sp|Q9VB25|KL98A_DROME	22.4418	23.024	0.148168	23.5865	23.9131	22.7551	23.7826	NA	NA	22.2911	23.9066	22.5457	22.6562	21.0307	20.8614	-0.58216
brat	tr|E8NHB3|E8NHB3_DROME	20.4893	21.072	0.467878	19.4679	18.757	NA	NA	NA	NA	21.5254	22.9406	NA	NA	20.4747	21.5184	-0.582693
128up	sp|P32234|128UP_DROME	25.1248	25.7096	0.0465713	23.4917	24.2728	23.4948	24.3233	26.6454	27.7549	28.6025	28.1518	25.5916	26.0777	22.9226	23.6769	-0.584783
CLIP-190	sp|Q9VJE5-2|CL190_DROME	25.1522	25.739	0.0514589	26.691	26.9895	25.9675	26.8178	NA	NA	23.0206	24.0248	25.3174	26.212	24.7644	24.651	-0.586816
nudC	tr|Q9VVA6|Q9VVA6_DROME	21.7295	22.3177	0.0576553	20.2492	21.346	19.7067	20.3923	23.2355	23.5896	23.7267	23.9431	NA	NA	NA	NA	-0.58819
Actn	sp|P18091-2|ACTN_DROME	21.6086	22.2052	0.105653	20.6314	21.3353	22.0987	22.2104	23.3311	24.9619	20.6939	21.9921	20.9381	20.7698	21.9582	21.9615	-0.596596
Clect27	Q8SZK9	19.4018	19.9996	NA	NA	NA	NA	NA	NA	NA	NA	NA	NA	NA	19.4018	19.9996	-0.597853
mRpS11	tr|Q8SXD7|Q8SXD7_DROME	19.559	20.1628	NA	NA	NA	19.559	20.1628	NA	NA	NA	NA	NA	NA	NA	NA	-0.603767
CG6084	tr|M9PI17|M9PI17_DROME	23.2021	23.807	0.0647303	22.4104	24.2655	22.5112	22.7633	25.5686	25.7067	25.9944	26.4621	21.7317	22.2315	20.9962	21.4129	-0.604921
CG11858	tr|Q9VBU4|Q9VBU4_DROME	23.8642	24.47	NA	NA	NA	NA	NA	NA	NA	23.8642	24.47	NA	NA	NA	NA	-0.605848
CG6418	tr|Q9VTC1|Q9VTC1_DROME	21.8242	22.4355	0.282972	20.6926	21.1855	21.1993	21.5283	22.358	24.353	23.7257	22.7559	NA	NA	21.1456	22.3549	-0.611286
Mdh2	tr|Q9VEB1|Q9VEB1_DROME	24.4157	25.0291	0.066115	22.8821	24.5395	22.6715	23.2952	27.0149	27.2957	27.9426	27.7286	23.5387	23.9177	22.4442	23.3982	-0.613472
CG5177	tr|Q9VM18|Q9VM18_DROME	19.5922	20.2062	NA	19.5922	20.2062	NA	NA	NA	NA	NA	NA	NA	NA	NA	NA	-0.613976
PyK	sp|O62619-2|KPYK_DROME	23.4442	24.0607	0.0247595	22.4125	23.7263	22.0984	22.9081	25.2027	25.1566	25.7962	26.162	23.0582	23.918	22.097	22.493	-0.616483
Sec23	tr|Q9VNF8|Q9VNF8_DROME	24.4149	25.0356	0.169958	23.1312	23.2084	23.7491	23.8079	26.6022	26.9313	25.673	26.8617	23.5404	23.3228	23.7933	26.0816	-0.620774
path	tr|Q9VT03|Q9VT03_DROME	20.9322	21.5547	0.0274124	19.7828	20.4908	19.0872	20.0575	NA	NA	NA	NA	23.0532	23.6379	21.8055	22.0327	-0.622561
Df31	tr|O16043|O16043_DROME	20.4218	21.051	0.283646	20.0657	21.8535	19.8825	20.9293	20.4671	20.1659	21.272	21.2554	NA	NA	NA	NA	-0.629225
mRpL17	Q9W0S6	19.2052	19.8348	NA	NA	NA	NA	NA	NA	NA	NA	NA	NA	NA	19.2052	19.8348	-0.629631
mtSSB	sp|P54622|SSBP_DROME	21.171	21.802	0.258058	18.5619	19.0426	NA	NA	23.7166	24.0592	18.3877	20.8796	23.5951	23.5684	21.5938	21.46	-0.630924
SsRbeta	tr|Q9VUZ0|Q9VUZ0_DROME	21.9256	22.5578	0.301442	19.9451	20.0929	NA	NA	24.7514	26.299	NA	NA	NA	NA	21.0804	21.2817	-0.632207
CG3437	tr|Q9VSZ4|Q9VSZ4_DROME	20.4368	21.071	0.338234	18.6823	18.7725	20.2339	20.283	20.6894	22.9972	22.1416	22.2314	NA	NA	NA	NA	-0.634203
Cat	sp|P17336|CATA_DROME	18.7275	19.3644	0.489285	19.1464	20.3991	18.3087	18.3297	NA	NA	NA	NA	NA	NA	NA	NA	-0.636851
dUTPase	tr|Q9V3I1|Q9V3I1_DROME	20.4553	21.0933	0.0480907	20.3605	21.2887	19.796	20.2816	NA	NA	21.2095	21.7095	NA	NA	NA	NA	-0.637948
Amun	tr|Q9VYV4|Q9VYV4_DROME	21.6073	22.25	0.218522	21.956	22.5638	22.5607	22.3392	NA	NA	19.4007	21.1661	NA	NA	22.5119	22.931	-0.64269
Pglym78	tr|Q9VAN7|Q9VAN7_DROME	22.1661	22.8122	0.169515	21.3952	22.9128	18.9514	19.7695	24.2544	24.0537	24.0632	24.513	NA	NA	NA	NA	-0.646173
PMCA	Q59DP8	21.3946	22.0417	NA	NA	NA	NA	NA	NA	NA	NA	NA	21.3946	22.0417	NA	NA	-0.647049
CG3760	tr|H0RNI8|H0RNI8_DROME	20.4681	21.1179	0.176878	20.318	21.3587	19.054	20.0243	NA	NA	21.7786	21.3211	20.7215	21.7676	NA	NA	-0.649889
CG10638	tr|Q9VTY2|Q9VTY2_DROME	21.9821	22.6332	0.121431	21.0925	22.3786	21.1027	21.1674	24.449	24.6522	21.284	22.3346	NA	NA	NA	NA	-0.651161
CG15721	tr|Q9VYH8|Q9VYH8_DROME	24.9395	25.5923	0.094018	24.962	25.4762	25.5647	26.1596	27.9424	27.5257	22.2976	24.2879	25.3846	26.1512	23.4859	23.9533	-0.652799
CG8036	tr|Q9VHN7|Q9VHN7_DROME	24.7038	25.3569	0.0259722	23.517	25.1309	23.3298	23.9336	27.0642	27.1826	27.6914	28.2553	24.1181	24.4765	22.5023	23.162	-0.653048
Act57B	tr|E1JGP0|E1JGP0_DROME	23.4529	24.1067	0.0652685	22.2698	23.7838	22.3665	22.5307	NA	NA	26.8313	26.9162	23.2261	23.8745	22.5708	23.4283	-0.653778
EDTP	tr|Q9NDR1|Q9NDR1_DROME	20.9633	21.6194	NA	NA	NA	NA	NA	20.9633	21.6194	NA	NA	NA	NA	NA	NA	-0.656074
Idh	tr|Q7KUB0|Q7KUB0_DROME	22.3024	22.9604	0.166321	20.0092	21.73	20.4115	20.8941	24.196	24.3249	24.5931	24.8928	NA	NA	NA	NA	-0.657983
Hsc70Cb	tr|Q9XZT5|Q9XZT5_DROME	25.6437	26.302	0.0424117	24.4173	25.5543	25.7764	25.9457	28.3297	28.5132	26.5985	27.7774	24.0522	25.3283	24.6882	24.693	-0.65827
SelD	sp|O18373|SPS1_DROME	21.6505	22.3089	0.402817	20.1479	22.1088	19.9758	20.5076	21.0222	22.3384	25.4562	24.2809	NA	NA	NA	NA	-0.658401
CG7185	tr|M9NF33|M9NF33_DROME	22.8367	23.4973	0.324713	22.451	21.1444	21.3853	21.4957	23.5967	25.2421	26.6006	27.4715	NA	NA	20.1497	22.1326	-0.660609
Prx6005	tr|Q9VQI7|Q9VQI7_DROME	20.4417	21.1026	0.0448517	19.1889	19.54	NA	NA	21.7484	22.0296	20.3658	21.6281	20.5509	20.7843	20.3544	21.5312	-0.660942
CG9286	sp|Q9VFR0|BCCIP_DROME	20.5604	21.2236	0.366101	19.3077	19.457	20.2815	20.3162	22.092	23.8976	NA	NA	NA	NA	NA	NA	-0.663215
D1	tr|A4V2K7|A4V2K7_DROME	21.189	21.8529	NA	NA	NA	NA	NA	NA	NA	21.189	21.8529	NA	NA	NA	NA	-0.663889
Dip-B	tr|Q9VFQ9|Q9VFQ9_DROME	21.8882	22.5522	0.0731658	21.1713	22.5126	21.0446	21.6839	24.4152	24.0769	23.0172	24.2652	21.0738	22.2343	20.6071	20.5405	-0.664039
CG10407	tr|Q9VEZ6|Q9VEZ6_DROME	22.6693	23.3351	0.0181211	21.0196	22.0748	21.5506	22.0273	24.1733	25.3827	24.6315	24.6047	22.4008	23.3144	22.2399	22.6066	-0.665807
Rpi	tr|Q8MLS2|Q8MLS2_DROME	20.7001	21.3676	0.428752	19.3652	20.8079	18.5669	18.8643	21.0045	23.1432	23.8636	22.6552	NA	NA	NA	NA	-0.66757
Inos	sp|O97477|INO1_DROME	20.7027	21.3721	0.0915139	19.1283	20.4796	18.5814	19.2825	21.0353	21.0531	24.0659	24.6734	NA	NA	NA	NA	-0.669411
vib	tr|Q9VDY8|Q9VDY8_DROME	22.6754	23.3458	0.0345592	20.5938	21.4833	21.0653	21.5373	25.0958	25.0004	26.0345	26.424	20.7268	22.3259	22.5362	23.3041	-0.670429
CG16908	tr|D0IQH3|D0IQH3_DROME	19.7718	20.4429	0.525298	NA	NA	19.3362	19.2806	NA	NA	NA	NA	NA	NA	20.2074	21.6051	-0.671072
OstDelta	tr|A0A0B4LFR4|A0A0B4LFR4_DROME	24.3494	25.024	NA	NA	NA	NA	NA	24.3494	25.024	NA	NA	NA	NA	NA	NA	-0.674634
Art3	tr|Q8INE8|Q8INE8_DROME	20.82	21.4964	0.0622435	19.7258	20.3438	20.5363	20.7504	22.3494	22.9002	20.6686	21.9911	NA	NA	NA	NA	-0.676353
btz	tr|Q960S3|Q960S3_DROME	19.8712	20.5476	NA	NA	NA	NA	NA	NA	NA	19.8712	20.5476	NA	NA	NA	NA	-0.676473
awd	tr|A0A0B4LJ12|A0A0B4LJ12_DROME	23.2156	23.8975	0.265626	22.1778	24.0972	21.9251	22.5847	24.3474	23.8196	24.412	25.0886	NA	NA	NA	NA	-0.681959
Pgi	sp|P52029|G6PI_DROME	22.3874	23.0698	0.0314393	21.5504	23.0378	21.2319	21.9004	24.688	25.0237	24.3778	24.7494	NA	NA	20.0891	20.6378	-0.682365
Gdh	tr|A0A0C4DHE7|A0A0C4DHE7_DROME	20.4998	21.1826	0.0680405	20.0194	20.534	19.0368	20.1458	NA	NA	22.0188	23.0585	NA	NA	20.924	20.992	-0.682834
Vps13	tr|A1Z713|A1Z713_DROME	21.6755	22.3609	NA	NA	NA	NA	NA	21.6755	22.3609	NA	NA	NA	NA	NA	NA	-0.685349
Bacc	tr|Q9VQF7|Q9VQF7_DROME	19.0475	19.7349	0.517016	19.0209	20.4334	19.0742	19.0364	NA	NA	NA	NA	NA	NA	NA	NA	-0.687361
Mur2B	tr|O76894|O76894_DROME	24.5336	25.2221	0.000760598	24.5004	25.4466	24.6554	25.404	25.5844	26.0322	24.2283	25.0744	25.2898	25.652	22.9432	23.7234	-0.688515
CG9901	F6J178	21.0929	21.7838	NA	NA	NA	NA	NA	NA	NA	NA	NA	NA	NA	21.0929	21.7838	-0.690867
CG2852	tr|Q9W227|Q9W227_DROME	23.0727	23.7661	0.0485604	22.123	23.6434	21.3882	22.0816	25.1389	25.1532	24.8482	25.2859	21.8653	22.6666	NA	NA	-0.693427
Oga	tr|Q9VDC9|Q9VDC9_DROME	22.9268	23.623	0.0698532	19.4391	19.9745	21.418	21.5687	22.5232	23.879	28.3268	29.0697	NA	NA	NA	NA	-0.696207
YT521-B	tr|Q8IRD2|Q8IRD2_DROME	21.1274	21.8247	NA	NA	NA	NA	NA	NA	NA	21.1274	21.8247	NA	NA	NA	NA	-0.697278
Sar1	tr|Q9VD29|Q9VD29_DROME	21.0058	21.7078	0.13938	18.8159	19.5159	NA	NA	22.8599	23.7628	NA	NA	21.9333	21.6936	20.414	21.8589	-0.702038
GLE1	sp|Q9V4W1|GLE1_DROME	22.764	23.4703	0.310679	NA	NA	NA	NA	NA	NA	25.8778	26.2092	NA	NA	19.6502	20.7314	-0.70627
CG12896	tr|A1Z893|A1Z893_DROME	20.2755	20.9838	0.385481	NA	NA	19.2199	19.4379	NA	NA	NA	NA	NA	NA	21.3311	22.5297	-0.708296
mbo	sp|Q9GYU8|NUP88_DROME	21.5929	22.3012	0.125588	20.2166	20.2543	20.1664	20.1249	22.4224	24.3744	23.0753	23.6317	NA	NA	22.0836	23.1209	-0.70838
Mhcl	Q7K523	20.3846	21.0977	NA	NA	NA	NA	NA	NA	NA	NA	NA	NA	NA	20.3846	21.0977	-0.71312
CG9186	sp|Q9W0H3|LDAH_DROME	20.4038	21.1191	0.00236998	NA	NA	18.0282	18.7318	23.8134	24.5941	NA	NA	NA	NA	19.3699	20.0315	-0.715287
Usp5	tr|Q9VZU7|Q9VZU7_DROME	23.4891	24.2096	0.0887244	21.8236	22.935	22.2864	22.5284	25.6438	25.8506	24.2027	25.5244	NA	NA	NA	NA	-0.720465
RpL23A	tr|Q8SX05|Q8SX05_DROME	20.0093	20.7303	0.116099	19.4707	19.8496	19.3274	20.5808	NA	NA	21.2297	21.7606	NA	NA	NA	NA	-0.721045
CG9911	tr|Q9VXI3|Q9VXI3_DROME	21.7482	22.4729	NA	NA	NA	NA	NA	21.7482	22.4729	NA	NA	NA	NA	NA	NA	-0.724717
Obp99c	tr|D1FZD8|D1FZD8_DROME	18.4476	19.1741	NA	NA	NA	18.4476	19.1741	NA	NA	NA	NA	NA	NA	NA	NA	-0.726443
how	sp|O01367-2|HOW_DROME	20.2469	20.9856	NA	NA	NA	NA	NA	NA	NA	20.2469	20.9856	NA	NA	NA	NA	-0.738681
uri	Q9W148	21.3983	22.1374	0.567119	NA	NA	NA	NA	NA	NA	NA	NA	21.7451	23.3982	21.0516	20.8767	-0.739083
Ubc4	tr|X2JAX3|X2JAX3_DROME	21.2961	22.0403	0.109172	19.9523	21.1173	21.3073	21.4244	23.1508	23.1896	22.0506	22.495	20.0196	21.9749	NA	NA	-0.744136
CG11267	tr|Q9VU35|Q9VU35_DROME	21.481	22.2281	0.194543	20.9356	22.2109	20.4083	21.3857	NA	NA	23.0989	23.0879	NA	NA	NA	NA	-0.747193
CG5168	tr|Q9VKW1|Q9VKW1_DROME	19.5477	20.3086	0.193675	NA	NA	18.5855	19.1075	20.5099	21.5098	NA	NA	NA	NA	NA	NA	-0.760979
CG31926	tr|Q9VQ13|Q9VQ13_DROME	20.7562	21.5217	NA	NA	NA	NA	NA	20.7562	21.5217	NA	NA	NA	NA	NA	NA	-0.765501
CG4390	tr|Q9VDP9|Q9VDP9_DROME	20.7495	21.5225	0.37641	NA	NA	19.3246	19.5787	22.1744	23.4664	NA	NA	NA	NA	NA	NA	-0.773006
Vinc	tr|X2JAB9|X2JAB9_DROME	21.3659	22.1413	0.0945292	20.4282	21.1304	22.1947	22.1886	23.1198	24.2918	20.1275	22.0396	NA	NA	20.9592	21.0562	-0.775406
ATPsynO	sp|Q24439|ATPO_DROME	20.4849	21.2613	0.28958	19.3317	19.3278	19.8614	20.3717	22.2616	24.0845	NA	NA	NA	NA	NA	NA	-0.776437
His2B	sp|P02283|H2B_DROME	23.4853	24.2624	0.0807921	22.0929	22.3019	21.2541	21.1436	25.4402	27.5541	24.1745	24.2348	23.7442	25.0817	24.2058	25.2583	-0.777122
CanA-14F	tr|M9NEL1|M9NEL1_DROME	21.3898	22.1764	NA	21.3898	22.1764	NA	NA	NA	NA	NA	NA	NA	NA	NA	NA	-0.786571
Dph5	tr|Q8IN02|Q8IN02_DROME	21.538	22.3284	0.520821	NA	NA	18.8048	18.9361	21.8213	24.6203	23.9878	23.4289	NA	NA	NA	NA	-0.790459
CG31550	tr|Q9VNC4|Q9VNC4_DROME	20.869	21.6651	NA	NA	NA	NA	NA	NA	NA	20.869	21.6651	NA	NA	NA	NA	-0.796108
CG13114	tr|B3DMQ9|B3DMQ9_DROME	21.8051	22.6046	0.0860293	20.5668	20.9281	20.9476	22.4167	NA	NA	NA	NA	23.2728	23.4376	22.4331	23.6359	-0.799472
CG1902	tr|Q7K1M4|Q7K1M4_DROME	20.4515	21.2515	0.0579729	19.5338	19.9173	20.1477	20.4059	22.285	23.8299	20.6087	22.1485	NA	NA	19.6823	19.9562	-0.80004
Dhx15	tr|Q7K3M5|Q7K3M5_DROME	22.5676	23.3749	0.599861	NA	NA	NA	NA	22.1726	24.0906	22.9625	22.6592	NA	NA	NA	NA	-0.80733
Psi	tr|A1ZAK7|A1ZAK7_DROME	20.9854	21.7946	0.337782	20.3143	20.2228	18.9464	19.0135	23.1191	23.2667	22.462	22.6055	NA	NA	20.0851	23.8645	-0.809214
sip2	Q9VM57	19.5542	20.3655	NA	NA	NA	NA	NA	NA	NA	NA	NA	NA	NA	19.5542	20.3655	-0.811309
GstS1	tr|A4UZL5|A4UZL5_DROME	21.9033	22.7186	0.0514099	20.73	22.2642	20.79	21.4164	23.8139	24.1269	22.2795	23.0667	NA	NA	NA	NA	-0.81522
Cyp1	tr|A8E774|A8E774_DROME	24.6316	25.4498	0.12079	23.0918	24.987	22.6188	23.4328	25.9472	26.1846	26.8686	27.195	NA	NA	NA	NA	-0.818234
gro	tr|A0A0B4KH09|A0A0B4KH09_DROME	20.6549	21.4741	0.0301154	19.794	20.414	NA	NA	NA	NA	21.4966	22.2318	NA	NA	20.6741	21.7766	-0.819245
Nup54	sp|Q9V6B9|NUP54_DROME	20.5786	21.4027	0.638269	NA	NA	NA	NA	21.2924	20.8258	NA	NA	NA	NA	19.8648	21.9795	-0.824017
GlyRS	tr|Q961R8|Q961R8_DROME	22.2668	23.0957	0.0673804	20.3296	22.7192	19.8356	20.8386	25.2162	25.7239	27.0287	26.7714	20.946	21.6264	20.2446	20.8945	-0.828888
CG8775	tr|Q95S62|Q95S62_DROME	19.0591	19.8892	NA	NA	NA	19.0591	19.8892	NA	NA	NA	NA	NA	NA	NA	NA	-0.830101
CG5355	tr|Q9VKW5|Q9VKW5_DROME	24.1794	25.0161	0.0564387	22.4613	23.9179	22.2418	22.8132	26.2309	26.4435	25.7835	26.8898	NA	NA	NA	NA	-0.836736
PCB	tr|Q7KN97|Q7KN97_DROME	21.8388	22.6802	0.32358	18.7059	19.8334	NA	NA	23.6267	23.2307	23.184	24.9766	NA	NA	NA	NA	-0.841358
SF1	tr|Q9U1J9|Q9U1J9_DROME	22.3211	23.1672	NA	NA	NA	NA	NA	NA	NA	22.3211	23.1672	NA	NA	NA	NA	-0.846169
Sec24CD	tr|Q9VQ94|Q9VQ94_DROME	24.0908	24.947	0.11403	23.0448	23.095	23.2805	23.5258	26.1924	26.8352	25.7492	26.9014	23.3198	23.4348	22.9581	25.8898	-0.856188
GstO3	Q9VSL2	19.1894	20.0539	NA	NA	NA	NA	NA	NA	NA	NA	NA	NA	NA	19.1894	20.0539	-0.864558
CG5721	sp|Q7K486|ARMC6_DROME	20.8133	21.6839	0.305816	19.208	20.2341	21.3561	21.0516	21.8758	23.766	NA	NA	NA	NA	NA	NA	-0.870603
Eip55E	tr|Q7JXZ2|Q7JXZ2_DROME	22.3291	23.203	0.297122	20.6189	22.1409	20.4791	21.1523	22.9092	25.1752	25.3093	24.3436	NA	NA	NA	NA	-0.873873
Rrp46	tr|Q95TW1|Q95TW1_DROME	20.379	21.2739	0.186951	NA	NA	NA	NA	NA	NA	20.4345	21.6	NA	NA	20.3234	20.9477	-0.894879
CG8223	tr|A0A126BEE6|A0A126BEE6_DROME	20.4441	21.339	0.196728	19.3383	21.1574	20.1761	20.4681	NA	NA	21.8178	22.3914	NA	NA	NA	NA	-0.894899
Ald	tr|C8VV14|C8VV14_DROME	23.5538	24.4557	0.0068418	22.7789	24.3022	22.7839	23.3306	25.1533	26.3515	26.9473	27.0786	22.2299	23.357	21.4293	22.3146	-0.901983
alt	tr|Q9VEH0|Q9VEH0_DROME	21.2564	22.1602	0.131105	NA	NA	NA	NA	23.3429	24.4355	NA	NA	NA	NA	19.17	19.885	-0.903821
Tsf1	tr|Q9VWV6|Q9VWV6_DROME	22.8885	23.799	0.126953	21.1784	23.0635	20.0447	21.1343	25.1223	24.9013	25.2085	26.0968	NA	NA	NA	NA	-0.910497
HDAC6	tr|Q9XYX1|Q9XYX1_DROME	21.509	22.432	0.055926	NA	NA	NA	NA	21.0053	21.8469	22.0128	23.017	NA	NA	NA	NA	-0.922934
Ubqn	tr|Q9VWD9|Q9VWD9_DROME	22.6496	23.5798	0.25517	22.7146	22.1675	20.9364	21.2379	24.7298	24.9134	25.5211	26.7323	NA	NA	19.3461	22.8479	-0.930231
FK506-bp2	tr|H0RN81|H0RN81_DROME	21.6886	22.6207	0.0475651	21.9959	23.8729	21.2402	22.3061	22.4681	21.7796	22.7336	24.1323	21.3419	22.4897	20.352	21.1438	-0.932135
CG6180	tr|Q9VK60|Q9VK60_DROME	23.7241	24.659	NA	NA	NA	NA	NA	NA	NA	23.7241	24.659	NA	NA	NA	NA	-0.934887
Arf79F	tr|M9PG22|M9PG22_DROME	22.0262	22.9628	0.0095108	20.1938	21.5689	19.5098	20.1335	24.0276	25.6776	24.5293	24.6236	22.4543	23.5787	21.4427	22.1944	-0.936526
mop	tr|Q9VUH6|Q9VUH6_DROME	20.9887	21.9335	0.467708	19.8306	19.9056	20.7163	20.6316	24.2848	23.7348	NA	NA	NA	NA	19.1229	23.462	-0.944826
mesh	tr|A0A0B4LHZ4|A0A0B4LHZ4_DROME	18.4926	19.4382	NA	18.4926	19.4382	NA	NA	NA	NA	NA	NA	NA	NA	NA	NA	-0.945596
Pgm	sp|Q9VUY9|PGM_DROME	23.1162	24.0776	NA	NA	NA	NA	NA	NA	NA	23.1162	24.0776	NA	NA	NA	NA	-0.961326
RnrS	sp|P48592|RIR2_DROME	21.6729	22.6381	NA	NA	NA	NA	NA	21.6729	22.6381	NA	NA	NA	NA	NA	NA	-0.965194
l(2)44DEa	Q86NS4	20.8606	21.8298	NA	NA	NA	NA	NA	NA	NA	NA	NA	NA	NA	20.8606	21.8298	-0.969214
CG14036	tr|Q9VMU7|Q9VMU7_DROME	18.9852	19.971	NA	NA	NA	18.9852	19.971	NA	NA	NA	NA	NA	NA	NA	NA	-0.985807
RpL40	Q7JYK1	26.7434	27.7306	NA	NA	NA	NA	NA	NA	NA	NA	NA	26.7434	27.7306	NA	NA	-0.987166
Irp-1B	tr|Q9VGZ3|Q9VGZ3_DROME	22.0022	22.9917	0.360695	18.4299	22.1766	20.5657	20.7163	24.4252	24.4442	24.5881	24.6299	NA	NA	NA	NA	-0.989531
Nep2	tr|Q9XZ01|Q9XZ01_DROME	19.1239	20.1165	NA	NA	NA	19.1239	20.1165	NA	NA	NA	NA	NA	NA	NA	NA	-0.992608
Trxr-1	sp|P91938-4|TRXR1_DROME	22.0128	23.0309	0.134676	19.4887	20.9637	19.9617	20.4611	23.0446	25.2169	25.5562	25.4819	NA	NA	NA	NA	-1.01813
Hrs	tr|B7FNJ7|B7FNJ7_DROME	23.6466	24.6694	NA	NA	NA	NA	NA	NA	NA	23.6466	24.6694	NA	NA	NA	NA	-1.02278
LeuRS	tr|Q8MRF8|Q8MRF8_DROME	24.5088	25.5336	NA	NA	NA	NA	NA	NA	NA	24.5088	25.5336	NA	NA	NA	NA	-1.02475
Wnk	tr|M9PIH3|M9PIH3_DROME	23.7018	24.7269	NA	NA	NA	NA	NA	NA	NA	23.7018	24.7269	NA	NA	NA	NA	-1.0251
CG4858	sp|Q9VPD2|NUBP2_DROME	21.5631	22.5898	0.224378	NA	NA	NA	NA	22.3202	23.7245	NA	NA	NA	NA	20.806	21.4551	-1.0267
Arpc1	tr|O97182|O97182_DROME	19.8769	20.9059	0.185971	NA	NA	18.8428	19.5623	NA	NA	20.911	22.2495	NA	NA	NA	NA	-1.02902
CG34001	Q2PDX2	19.9165	20.9512	NA	NA	NA	NA	NA	NA	NA	NA	NA	NA	NA	19.9165	20.9512	-1.03468
crol	tr|M9PD94|M9PD94_DROME	22.4916	23.5264	NA	NA	NA	NA	NA	NA	NA	22.4916	23.5264	NA	NA	NA	NA	-1.03471
CG10463	tr|Q9VIS4|Q9VIS4_DROME	23.0552	24.104	NA	NA	NA	NA	NA	NA	NA	23.0552	24.104	NA	NA	NA	NA	-1.04879
ade2	sp|P35421|PUR4_DROME	19.457	20.5081	0.0992819	19.0081	20.6547	18.4022	19.5011	NA	NA	20.9608	21.3685	NA	NA	NA	NA	-1.0511
BcDNA:GH10614	tr|Q4V3F7|Q4V3F7_DROME	21.2773	22.3384	0.0470097	20.7967	22.313	19.7348	20.6921	NA	NA	23.3003	24.01	NA	NA	NA	NA	-1.06108
CG1371	tr|Q6NP22|Q6NP22_DROME	24.7973	25.8714	NA	NA	NA	NA	NA	24.7973	25.8714	NA	NA	NA	NA	NA	NA	-1.07409
SerRS	tr|Q9VQL1|Q9VQL1_DROME	21.9071	22.9974	0.0335251	20.7976	22.6902	19.8093	20.6146	23.3224	24.7307	25.5332	25.4392	NA	NA	20.073	21.5124	-1.09031
Rab2	tr|Q9U5D5|Q9U5D5_DROME	21.2268	22.3175	0.316187	NA	NA	NA	NA	22.5215	23.0211	NA	NA	NA	NA	19.9321	21.6139	-1.09066
Sec24AB	tr|A0A0B4LEK8|A0A0B4LEK8_DROME	22.5741	23.6712	0.262232	NA	NA	NA	NA	23.4599	23.1442	21.6322	23.3145	NA	NA	22.6302	24.5549	-1.09714
Cg25C	tr|B7FNQ3|B7FNQ3_DROME	19.0965	20.196	0.0680019	18.6398	19.8571	19.5533	20.5348	NA	NA	NA	NA	NA	NA	NA	NA	-1.09941
ZAP3	tr|Q9W2Y5|Q9W2Y5_DROME	21.3887	22.4897	0.0487948	NA	NA	NA	NA	NA	NA	23.1434	24.1598	NA	NA	19.6341	20.8196	-1.10093
ApepP	tr|Q9VJG0|Q9VJG0_DROME	20.8279	21.9557	0.212908	18.9393	20.4589	NA	NA	NA	NA	22.7166	23.4525	NA	NA	NA	NA	-1.12779
SRPK	tr|Q95SW3|Q95SW3_DROME	22.5246	23.6699	0.51878	NA	NA	NA	NA	20.6552	23.0155	24.394	24.3244	NA	NA	NA	NA	-1.14533
CG32473	tr|Q8INH5|Q8INH5_DROME	20.2021	21.35	0.130013	18.9395	20.6789	NA	NA	NA	NA	19.7016	21.9507	22.0309	21.7458	20.1365	21.0247	-1.14788
Stam	tr|Q9XTL2|Q9XTL2_DROME	22.8827	24.0309	NA	NA	NA	NA	NA	NA	NA	22.8827	24.0309	NA	NA	NA	NA	-1.1483
cib	tr|O97428|O97428_DROME	21.6418	22.7921	0.327647	20.14	21.9408	NA	NA	NA	NA	23.1436	23.6434	NA	NA	NA	NA	-1.15033
Sec61alpha	tr|Q8STG9|Q8STG9_DROME	25.3579	26.5092	NA	NA	NA	NA	NA	25.3579	26.5092	NA	NA	NA	NA	NA	NA	-1.15126
Cyt-c-p	tr|X2J6D4|X2J6D4_DROME	18.9677	20.161	0.117012	19.3422	20.7574	18.5932	19.5647	NA	NA	NA	NA	NA	NA	NA	NA	-1.19332
GCS2alpha	tr|Q7KMM4|Q7KMM4_DROME	22.1965	23.3905	0.465645	NA	NA	NA	NA	22.9683	25.234	NA	NA	NA	NA	21.4246	21.547	-1.19402
Dhpr	tr|Q9VSU6|Q9VSU6_DROME	18.1243	19.3242	NA	NA	NA	18.1243	19.3242	NA	NA	NA	NA	NA	NA	NA	NA	-1.19985
sbb	tr|Q8T9H1|Q8T9H1_DROME	21.5275	22.7469	NA	NA	NA	NA	NA	NA	NA	21.5275	22.7469	NA	NA	NA	NA	-1.21948
ph-d	tr|Q9W523|Q9W523_DROME	20.4856	21.7177	NA	NA	NA	NA	NA	NA	NA	20.4856	21.7177	NA	NA	NA	NA	-1.23213
gw	sp|Q8SY33-2|GAWKY_DROME	21.5257	22.7639	0.128828	NA	NA	NA	NA	NA	NA	22.3818	23.366	NA	NA	20.6695	22.1618	-1.23826
Lasp	tr|M9NDA6|M9NDA6_DROME	21.2135	22.4824	NA	NA	NA	NA	NA	NA	NA	21.2135	22.4824	NA	NA	NA	NA	-1.26884
px	tr|A0A0B4KGB8|A0A0B4KGB8_DROME	21.431	22.7132	NA	NA	NA	NA	NA	NA	NA	21.431	22.7132	NA	NA	NA	NA	-1.28219
dl	tr|E1JHK3|E1JHK3_DROME	21.3936	22.6818	NA	NA	NA	NA	NA	NA	NA	21.3936	22.6818	NA	NA	NA	NA	-1.28819
IKKepsilon	tr|Q7KJQ4|Q7KJQ4_DROME	20.8954	22.1968	0.163947	NA	NA	NA	NA	NA	NA	22.6907	24.3348	NA	NA	19.1001	20.0587	-1.30136
CG11089	tr|Q9VC18|Q9VC18_DROME	23.0086	24.3294	0.126048	20.6282	22.5731	NA	NA	23.453	25.181	24.9446	25.2342	NA	NA	NA	NA	-1.32083
CG9149	tr|Q8SXL6|Q8SXL6_DROME	19.583	20.9054	0.0203495	18.1276	19.4923	NA	NA	21.0384	22.3185	NA	NA	NA	NA	NA	NA	-1.32245
CalpB	tr|M9NE73|M9NE73_DROME	21.6901	23.0321	0.657935	NA	NA	NA	NA	NA	NA	24.6654	23.7549	NA	NA	18.7147	22.3093	-1.34201
Sod	sp|P61851|SODC_DROME	21.1718	22.5387	0.0544858	21.5488	23.3214	19.6328	20.3826	21.1579	23.5814	22.3475	22.8693	NA	NA	NA	NA	-1.36691
CG18815	tr|Q9I7R0|Q9I7R0_DROME	19.3518	20.7479	NA	19.3518	20.7479	NA	NA	NA	NA	NA	NA	NA	NA	NA	NA	-1.39613
CG8243	tr|Q8SWV3|Q8SWV3_DROME	20.61	22.0082	0.195957	NA	NA	NA	NA	NA	NA	21.3965	22.3502	NA	NA	19.8236	21.6663	-1.3982
Eno	tr|E1JHR5|E1JHR5_DROME	23.7005	25.1127	0.0637433	21.3611	23.4439	21.7253	22.469	24.5798	26.9901	27.136	27.5479	NA	NA	NA	NA	-1.41219
CG17233	tr|M9NEF4|M9NEF4_DROME	20.9262	22.3451	NA	NA	NA	NA	NA	NA	NA	20.9262	22.3451	NA	NA	NA	NA	-1.41883
BuGZ	tr|Q9VJI6|Q9VJI6_DROME	21.6022	23.0337	NA	NA	NA	NA	NA	NA	NA	21.6022	23.0337	NA	NA	NA	NA	-1.43151
Lsp2	tr|X2JCV2|X2JCV2_DROME	19.3019	20.7712	0.0627284	NA	NA	17.6015	18.9256	NA	NA	21.0022	22.6168	NA	NA	NA	NA	-1.46935
CG3609	tr|Q9VQB4|Q9VQB4_DROME	21.1861	22.7049	0.182712	NA	NA	19.8785	20.1371	22.8042	24.2259	20.8757	23.7518	NA	NA	NA	NA	-1.51882
Ost48	sp|Q24319|OST48_DROME	22.1466	23.6876	NA	NA	NA	NA	NA	22.1466	23.6876	NA	NA	NA	NA	NA	NA	-1.54104
Ptip	tr|Q9VUB7|Q9VUB7_DROME	22.0398	23.5841	NA	NA	NA	NA	NA	NA	NA	22.0398	23.5841	NA	NA	NA	NA	-1.54426
CG14715	tr|Q9VGK3|Q9VGK3_DROME	18.5747	20.1319	NA	18.5747	20.1319	NA	NA	NA	NA	NA	NA	NA	NA	NA	NA	-1.55728
eca	sp|Q9I7K5|TMEDE_DROME	21.4959	23.1008	NA	NA	NA	NA	NA	21.4959	23.1008	NA	NA	NA	NA	NA	NA	-1.60483
ste24a	tr|Q7K172|Q7K172_DROME	22.1199	23.775	NA	NA	NA	NA	NA	22.1199	23.775	NA	NA	NA	NA	NA	NA	-1.65511
Cyt-c1	tr|Q9VRL0|Q9VRL0_DROME	20.3095	21.9762	NA	NA	NA	NA	NA	20.3095	21.9762	NA	NA	NA	NA	NA	NA	-1.66665
l(1)G0320	tr|Q9W335|Q9W335_DROME	20.9785	22.7563	NA	NA	NA	NA	NA	20.9785	22.7563	NA	NA	NA	NA	NA	NA	-1.77771
Cp16	sp|P22977|CH16_DROME	19.5096	21.4524	0.371653	19.1303	19.7897	19.889	23.1151	NA	NA	NA	NA	NA	NA	NA	NA	-1.94277
Cdk9	tr|O17432|O17432_DROME	20.2661	22.4156	NA	NA	NA	20.2661	22.4156	NA	NA	NA	NA	NA	NA	NA	NA	-2.14944
EMC1	tr|A0A0B4LGV1|A0A0B4LGV1_DROME	22.9881	25.1457	NA	NA	NA	NA	NA	22.9881	25.1457	NA	NA	NA	NA	NA	NA	-2.15758
Cp15	sp|P07185|CH15_DROME	19.7984	21.9889	0.309665	18.9284	19.9606	20.6684	24.0172	NA	NA	NA	NA	NA	NA	NA	NA	-2.19051
Cnx99A	tr|Q8T410|Q8T410_DROME	23.0815	25.4564	NA	NA	NA	NA	NA	23.0815	25.4564	NA	NA	NA	NA	NA	NA	-2.37484

## Sheet: Proteins Increasing
geneName	Accession.No	logSAM	logCON	pairedp.value	logSAM1	logCON1	logSAM2	logCON2	logSAM5	logCON5	logSAM6	logCON6	logSAM7	logCON7	logSAM8	logCON8	logratio
CG4364	sp|Q9VL96|PESC_DROME	23.6122	21.2236	0.0499075	23.0793	20.4571	22.2208	20.8881	NA	NA	25.5364	22.3257	NA	NA	NA	NA	2.38852
Jupiter	tr|Q9V9N4|Q9V9N4_DROME	21.9916	20.3017	0.0401555	22.3111	20.5144	21.6722	20.089	NA	NA	NA	NA	NA	NA	NA	NA	1.68993
l(3)07882	tr|A0A126GUW2|A0A126GUW2_DROME	22.925	21.3216	0.019593	22.9541	21.1612	22.3411	21.0862	22.9298	20.4395	23.4752	22.5996	NA	NA	NA	NA	1.60342
ncd	tr|A0A0B4LI25|A0A0B4LI25_DROME	26.6674	25.1209	0.00325428	26.7829	25.0095	26.6197	25.0454	25.222	24.2198	25.8502	25.3903	28.4638	26.4539	27.0655	24.6063	1.54651
ial	sp|Q9VKN7|AURKB_DROME	23.5411	22.0693	0.00803724	22.5249	21.5632	22.1933	21.911	22.8193	21.0291	25.3212	23.1968	24.8287	22.2452	23.5588	22.4706	1.47173
CG12909	tr|Q7K0D3|Q7K0D3_DROME	22.788	21.3395	0.0022285	22.518	19.9706	20.1531	19.1678	23.4529	22.5747	26.6859	25.0324	22.7198	21.2116	21.198	20.0802	1.44841
CG9143	tr|Q6NQY9|Q6NQY9_DROME	24.2354	22.819	0.0165709	24.351	22.0726	22.8042	21.5763	23.7529	22.5994	26.0333	25.0276	NA	NA	NA	NA	1.41639
Ns2	tr|Q7JXU4|Q7JXU4_DROME	23.5344	22.175	0.0381831	23.034	21.6581	22.1442	21.2667	NA	NA	25.4249	23.6003	NA	NA	NA	NA	1.35939
Incenp	tr|Q7JRJ9|Q7JRJ9_DROME	23.9008	22.5802	0.00173756	23.6605	22.3052	23.5104	23.0793	22.8883	20.7996	23.5867	22.1088	25.4542	24.2182	24.3049	22.9703	1.3206
CG2691	tr|X2JEW2|X2JEW2_DROME	23.3548	22.0818	0.0187167	24.3528	22.6431	23.2661	22.0383	NA	NA	25.2316	23.5938	NA	NA	20.5687	20.0521	1.27299
B52	sp|P26686-3|SRR55_DROME	23.1206	21.8532	0.0355756	22.0803	20.7291	20.7094	19.7034	25.3678	22.5474	25.0641	23.4068	22.9798	21.6708	22.522	23.062	1.26732
Cdc5	tr|Q9W0R0|Q9W0R0_DROME	22.3878	21.1757	0.0373135	22.17	20.503	21.7004	20.8533	23.2929	22.1707	NA	NA	NA	NA	NA	NA	1.21212
tum	tr|A1Z9I5|A1Z9I5_DROME	24.3963	23.1936	0.000310211	23.4055	22.0023	23.3229	22.6268	24.1209	23.1813	25.2954	24.1009	25.6611	24.2798	24.572	22.9703	1.20272
pav	tr|O62528|O62528_DROME	24.8629	23.676	0.000265226	24.0687	22.7267	24.1908	23.2588	25.4235	24.4426	24.8254	23.8516	25.8072	24.6743	24.8618	23.102	1.18693
Ns1	sp|Q8MT06|GNL3_DROME	23.3102	22.1363	0.0420863	22.665	20.7643	21.5692	20.6956	23.9919	23.6275	25.0149	23.4579	NA	NA	NA	NA	1.17393
CG2247	tr|M9NED4|M9NED4_DROME	20.3714	19.2813	0.00496999	20.3825	19.139	19.9528	18.9249	NA	NA	NA	NA	NA	NA	20.779	19.78	1.09013
Rm62	tr|E1JJ68|E1JJ68_DROME	26.3287	25.2572	0.00145248	25.7704	23.9644	24.9021	24.0151	27.6049	26.3457	28.4019	27.789	26.1054	25.1441	25.1874	24.2852	1.07143
CG10333	tr|Q9VJ74|Q9VJ74_DROME	22.9696	21.9132	0.0337021	23.1149	21.1174	21.9785	20.9875	23.6169	22.1493	24.7958	23.9784	NA	NA	21.3419	21.3334	1.0564
Orc1	sp|O16810|ORC1_DROME	22.019	21.0552	0.0249857	22.425	21.0256	21.1961	20.6507	NA	NA	23.2582	21.4344	21.6606	21.2591	21.5549	20.9062	0.963777
CG16940	tr|Q9W0T7|Q9W0T7_DROME	22.6317	21.6732	0.0363001	21.8838	20.8642	21.6142	21.4893	NA	NA	24.2614	22.3015	22.2051	21.0551	23.1941	22.656	0.958507
stai	tr|Q9GQR5|Q9GQR5_DROME	25.0832	24.1827	0.0318834	25.2028	23.3444	23.6417	22.6977	26.2197	24.8893	26.5313	25.3059	25.1808	25.0127	23.7228	23.8463	0.900462
Nop56	tr|Q95WY3|Q95WY3_DROME	23.2204	22.3272	0.0229757	21.335	20.9536	22.3163	21.7018	24.4201	22.2481	24.6847	23.8221	23.4456	22.4654	23.1203	22.7725	0.893119
Mink	tr|Q9VC08|Q9VC08_DROME	22.6353	21.7534	0.0164141	23.2611	21.7566	21.9963	21.0421	23.6475	22.5169	22.4655	22.2581	NA	NA	21.8059	21.1934	0.881834
CG16812	tr|Q9VK18|Q9VK18_DROME	20.503	19.6529	0.0314549	20.2829	19.1336	21.0342	20.4003	NA	NA	NA	NA	NA	NA	20.1918	19.4247	0.850108
lost	tr|Q9VN21|Q9VN21_DROME	28.7341	27.887	0.00290135	27.8554	26.5953	27.3494	26.7403	29.8714	28.5907	31.2564	30.2517	28.2857	27.8322	27.7862	27.3115	0.847116
borr	sp|Q9VLD6|BOREA_DROME	22.5601	21.7217	0.0354532	21.5758	20.2078	21.8096	20.7325	NA	NA	NA	NA	23.9379	23.488	22.9172	22.4585	0.838441
TFAM	tr|Q9VDL2|Q9VDL2_DROME	23.7217	22.8968	0.0311185	23.3454	21.5421	22.0755	21.2497	25.9512	24.6484	24.8408	23.9749	23.8956	23.786	22.2217	22.1799	0.824857
Prp19	tr|Q7KLW9|Q7KLW9_DROME	23.5285	22.7218	0.0189308	22.3872	20.9056	22.1063	21.9361	24.7478	23.2382	26.343	25.8219	22.6312	22.3104	22.9554	22.1186	0.806653
larp	tr|A0A0B4K7Y7|A0A0B4K7Y7_DROME	24.5258	23.7435	0.00909506	24.4399	23.2992	23.6502	23.2031	24.9803	23.5355	26.0174	25.6053	24.226	23.2771	23.8411	23.541	0.782272
sle	sp|Q8INM3-2|SLE_DROME	24.7695	23.9934	0.00206995	24.2272	23.3104	23.5953	23.0406	24.3635	23.3814	26.6202	26.1127	25.8265	24.5696	23.9844	23.5456	0.77612
Prp8	tr|A1Z8U0|A1Z8U0_DROME	23.7346	22.9652	0.0089071	21.9183	21.112	21.857	21.5019	23.8614	22.9329	26.3815	24.8062	23.6736	23.1256	24.7158	24.3126	0.769403
CG2972	tr|Q9W2Y4|Q9W2Y4_DROME	21.7667	21.0164	0.0444208	20.8261	19.9535	20.5726	20.1636	23.5912	22.963	23.1962	21.5201	NA	NA	20.6475	20.4817	0.750309
nonA	sp|Q04047-2|NONA_DROME	23.6821	22.9376	0.0148983	21.9728	20.5802	21.1877	20.9868	24.7992	23.7576	25.3289	24.8309	24.7735	23.6713	24.0306	23.7986	0.744572
ast	sp|Q9VPW1|ASTE_DROME	21.0761	20.3414	0.00433006	20.7485	20.0188	21.4037	20.6641	NA	NA	NA	NA	NA	NA	NA	NA	0.734692
Chro	tr|Q8T9D1|Q8T9D1_DROME	24.0226	23.2917	0.0112554	23.041	22.5974	23.7397	23.5445	23.4338	22.0583	23.2358	22.841	25.9452	24.8674	24.7397	23.8418	0.730808
Ns3	tr|X2JA43|X2JA43_DROME	24.269	23.5623	0.00255429	23.7125	23.0739	23.9607	23.6688	24.9845	23.7454	25.6129	24.8276	23.9507	23.3681	23.3928	22.6898	0.706741
Prp31	tr|Q9VUM1|Q9VUM1_DROME	21.8678	21.181	0.0276665	21.35	20.2528	21.1398	20.9272	NA	NA	22.2309	21.0045	22.2724	21.937	22.346	21.7838	0.686765
Bruce	tr|A0A0B4KH36|A0A0B4KH36_DROME	22.1367	21.47	0.038722	19.8651	19.1826	20.8659	19.6782	NA	NA	NA	NA	23.3727	23.0549	24.4432	23.9645	0.66667
aPKC	sp|A1Z9X0|APKC_DROME	20.0763	19.4158	0.0288526	20.222	19.3489	19.3464	18.7175	NA	NA	NA	NA	NA	NA	20.6605	20.181	0.660494
Dbp73D	sp|P26802|DDX51_DROME	21.6752	21.0341	0.0475638	21.5083	20.6559	21.3112	21.212	NA	NA	NA	NA	22.2903	21.2908	21.5911	20.9779	0.641108
RpS19a	tr|E2QD65|E2QD65_DROME	21.2975	20.663	0.0352646	20.2166	19.4297	21.0548	20.8741	NA	NA	NA	NA	22.8211	21.8281	21.0976	20.52	0.634528
Mi-2	tr|M9PIA6|M9PIA6_DROME	23.6827	23.0528	0.0280259	23.3652	22.9834	22.916	22.6373	24.6427	23.42	25.6326	25.4257	22.9199	21.5945	22.6199	22.2556	0.629966
CG8368	tr|Q9VRX7|Q9VRX7_DROME	23.3136	22.688	0.0171041	23.1366	22.1958	22.4897	22.3055	23.8007	22.759	24.8443	23.7725	22.8018	22.6323	22.8084	22.4631	0.625552
CG8507	tr|Q9VH64|Q9VH64_DROME	22.7504	22.1357	0.00783931	22.275	21.4733	20.593	19.8603	24.1135	23.5602	24.0201	23.6488	NA	NA	NA	NA	0.61474
SmD2	sp|Q9VI10|SMD2_DROME	22.5594	21.9576	0.0205045	21.495	20.8493	19.9536	19.6995	24.4539	23.549	24.335	23.7326	NA	NA	NA	NA	0.601795
RpS16	tr|A0A0B4LG52|A0A0B4LG52_DROME	21.6245	21.0315	0.0338961	21.1468	20.5403	21.0757	20.9813	NA	NA	21.8268	20.5732	22.4557	21.9523	21.6176	21.1104	0.593016
mahj	tr|A0A0B4K8A5|A0A0B4K8A5_DROME	23.7205	23.128	0.0254013	22.1863	21.5359	22.9691	22.4207	NA	NA	25.2845	24.1935	24.1427	24.1189	24.02	23.3711	0.592531

## Sheet: Proteins Decreasing
geneName	Accession.No	logSAM	logCON	pairedp.value	logSAM1	logCON1	logSAM2	logCON2	logSAM5	logCON5	logSAM6	logCON6	logSAM7	logCON7	logSAM8	logCON8	logratio
PyK	sp|O62619-2|KPYK_DROME	23.4442	24.0607	0.0247595	22.4125	23.7263	22.0984	22.9081	25.2027	25.1566	25.7962	26.162	23.0582	23.918	22.097	22.493	-0.616483
path	tr|Q9VT03|Q9VT03_DROME	20.9322	21.5547	0.0274124	19.7828	20.4908	19.0872	20.0575	NA	NA	NA	NA	23.0532	23.6379	21.8055	22.0327	-0.622561
dUTPase	tr|Q9V3I1|Q9V3I1_DROME	20.4553	21.0933	0.0480907	20.3605	21.2887	19.796	20.2816	NA	NA	21.2095	21.7095	NA	NA	NA	NA	-0.637948
CG8036	tr|Q9VHN7|Q9VHN7_DROME	24.7038	25.3569	0.0259722	23.517	25.1309	23.3298	23.9336	27.0642	27.1826	27.6914	28.2553	24.1181	24.4765	22.5023	23.162	-0.653048
Hsc70Cb	tr|Q9XZT5|Q9XZT5_DROME	25.6437	26.302	0.0424117	24.4173	25.5543	25.7764	25.9457	28.3297	28.5132	26.5985	27.7774	24.0522	25.3283	24.6882	24.693	-0.65827
Prx6005	tr|Q9VQI7|Q9VQI7_DROME	20.4417	21.1026	0.0448517	19.1889	19.54	NA	NA	21.7484	22.0296	20.3658	21.6281	20.5509	20.7843	20.3544	21.5312	-0.660942
CG10407	tr|Q9VEZ6|Q9VEZ6_DROME	22.6693	23.3351	0.0181211	21.0196	22.0748	21.5506	22.0273	24.1733	25.3827	24.6315	24.6047	22.4008	23.3144	22.2399	22.6066	-0.665807
vib	tr|Q9VDY8|Q9VDY8_DROME	22.6754	23.3458	0.0345592	20.5938	21.4833	21.0653	21.5373	25.0958	25.0004	26.0345	26.424	20.7268	22.3259	22.5362	23.3041	-0.670429
Pgi	sp|P52029|G6PI_DROME	22.3874	23.0698	0.0314393	21.5504	23.0378	21.2319	21.9004	24.688	25.0237	24.3778	24.7494	NA	NA	20.0891	20.6378	-0.682365
Mur2B	tr|O76894|O76894_DROME	24.5336	25.2221	0.000760598	24.5004	25.4466	24.6554	25.404	25.5844	26.0322	24.2283	25.0744	25.2898	25.652	22.9432	23.7234	-0.688515
CG2852	tr|Q9W227|Q9W227_DROME	23.0727	23.7661	0.0485604	22.123	23.6434	21.3882	22.0816	25.1389	25.1532	24.8482	25.2859	21.8653	22.6666	NA	NA	-0.693427
CG9186	sp|Q9W0H3|LDAH_DROME	20.4038	21.1191	0.00236998	NA	NA	18.0282	18.7318	23.8134	24.5941	NA	NA	NA	NA	19.3699	20.0315	-0.715287
gro	tr|A0A0B4KH09|A0A0B4KH09_DROME	20.6549	21.4741	0.0301154	19.794	20.414	NA	NA	NA	NA	21.4966	22.2318	NA	NA	20.6741	21.7766	-0.819245
Ald	tr|C8VV14|C8VV14_DROME	23.5538	24.4557	0.0068418	22.7789	24.3022	22.7839	23.3306	25.1533	26.3515	26.9473	27.0786	22.2299	23.357	21.4293	22.3146	-0.901983
FK506-bp2	tr|H0RN81|H0RN81_DROME	21.6886	22.6207	0.0475651	21.9959	23.8729	21.2402	22.3061	22.4681	21.7796	22.7336	24.1323	21.3419	22.4897	20.352	21.1438	-0.932135
Arf79F	tr|M9PG22|M9PG22_DROME	22.0262	22.9628	0.0095108	20.1938	21.5689	19.5098	20.1335	24.0276	25.6776	24.5293	24.6236	22.4543	23.5787	21.4427	22.1944	-0.936526
BcDNA:GH10614	tr|Q4V3F7|Q4V3F7_DROME	21.2773	22.3384	0.0470097	20.7967	22.313	19.7348	20.6921	NA	NA	23.3003	24.01	NA	NA	NA	NA	-1.06108
SerRS	tr|Q9VQL1|Q9VQL1_DROME	21.9071	22.9974	0.0335251	20.7976	22.6902	19.8093	20.6146	23.3224	24.7307	25.5332	25.4392	NA	NA	20.073	21.5124	-1.09031
ZAP3	tr|Q9W2Y5|Q9W2Y5_DROME	21.3887	22.4897	0.0487948	NA	NA	NA	NA	NA	NA	23.1434	24.1598	NA	NA	19.6341	20.8196	-1.10093
CG9149	tr|Q8SXL6|Q8SXL6_DROME	19.583	20.9054	0.0203495	18.1276	19.4923	NA	NA	21.0384	22.3185	NA	NA	NA	NA	NA	NA	-1.32245
