# Supplementary material for: The phospho-docking protein 14-3-3 regulates microtubule-associated proteins in oocytes including the chromosomal passenger Borealin
Source: PLoS Genet. 2022 Jun 6;18(6):e1009995. doi: 10.1371/journal.pgen.1009995 (PMC9203013; doi:10.1371/journal.pgen.1009995)
Supplement: S2 Table — Sheet 1 (“proteinGroups”) lists all protein groups identified in the experiment. Sheet 2 (“CON, REV filtered”) lists groups after filtering (using reverse decoy database, etc). Sheet 3 (“LFQ”) is a summary using data from sheet 2. Sheet 1: “proteinGroups” and sheet 2: “CON, REV filtered”. Protein IDs: Ensembl or Uniprot Identifiers of a group of proteins with overlapping sequence, i.e. cannot be distinguished from one another with peptides from this experiment. Majority protein IDs: Proteins with at least half the peptide matches of the leading protein in the group. Peptide counts (all): The number of peptides assigned to this protein group. Peptide counts (razor+unique): The number of unique peptides (not shared with other groups) + razor peptides (can be shared with other groups) assigned to each protein in this group. Peptide counts (unique): The number of unique peptides (peptides which only match this group and no other). Fasta headers: The Uniprot fasta headers for the members of this group, containing accession number, name, description and mass. Number of proteins: The number of proteins in this group. Peptides: The total number of peptides assigned to this group. Razor + unique peptides: The number of razor + unique peptides assigned to this group. Unique peptides: The number of unique peptides (only assigned to this group). Peptides CON1 (or CON2… etc): The number of peptides assigned to this group, in the control (untreated). Peptides SAM1 (or SAM2… etc): The number of peptides assigned to this group, in the sample (R18-treated). Razor + unique peptides CON1: The number of razor + unique peptides assigned to this group in the control (untreated). Razor + unique peptides SAM1: The number of razor + unique peptides assigned to this group in the sample (R18-treated). Unique peptides CON1: The number of unique peptides assigned to this group in the control (untreated). Unique peptides SAM1: The number of unique peptides assigned to this group in the sample (R [file pgen.1009995.s006.xlsx]

## Sheet: proteinGroups
Protein IDs	Majority protein IDs	Peptide counts (all)	Peptide counts (razor+unique)	Peptide counts (unique)	Fasta headers	Number of proteins	Peptides	Razor + unique peptides	Unique peptides	Peptides CON1	Peptides SAM1	Razor + unique peptides CON1	Razor + unique peptides SAM1	Unique peptides CON1	Unique peptides SAM1	Sequence coverage [%]	Unique + razor sequence coverage [%]	Unique sequence coverage [%]	Mol. weight [kDa]	Sequence length	Sequence lengths	Q-value	Score	Identification type CON1	Identification type SAM1	Sequence coverage CON1 [%]	Sequence coverage SAM1 [%]	Intensity	Intensity CON1	Intensity SAM1	LFQ intensity CON1	LFQ intensity SAM1	MS/MS Count CON1	MS/MS Count SAM1	MS/MS Count	Only identified by site	Reverse	Potential contaminant	id	Peptide IDs	Peptide is razor	Mod. peptide IDs	Evidence IDs	MS/MS IDs	Best MS/MS	Oxidation (M) site IDs	Oxidation (M) site positions
CON__ENSEMBL:ENSP00000377550	CON__ENSEMBL:ENSP00000377550	7	1	0	>ENSEMBL:ENSP00000377550 Tax_Id=9606 Gene_Symbol=KRT13 46 kDa protein	1	7	1	0	6	7	0	1	0	0	13.1	3.1	0	45.771	420	420	0.0074664	1.4801	By matching	By MS/MS	10	13.1	177890	0	177890	0	162310	0	1	1			+	0	759;3809;7794;8170;11635;11636;14444	False;True;False;False;False;False;False	800;4026;8205;8597;12390;12391;15370	1676;1677;8229;16820;16821;17618;17619;25432;25433;25434;25435;25436;25437;31466;31467;31468;31469	1605;1606;7784;15915;15916;16666;24132;24133;24134;24135;29951;29952;29953	1606;7784;15916;16666;24132;24135;29951
CON__P00761	CON__P00761	5	5	5	>P00761 SWISS-PROT:P00761|TRYP_PIG Trypsin - Sus scrofa (Pig).	1	5	5	5	5	5	5	5	5	5	31.6	31.6	31.6	24.409	231	231	0	15.576	By MS/MS	By MS/MS	31.6	31.6	10462000000	5074700000	5387000000	5973400000	3995700000	32	30	62			+	1	6675;8303;9292;14866;14889	True;True;True;True;True	7019;7020;8737;9782;15817;15840	14384;14385;14386;14387;17874;17875;17876;20215;20216;32401;32402;32403;32404;32405;32406;32407;32408;32409;32410;32411;32412;32413;32414;32415;32416;32417;32418;32419;32420;32467;32468;32469;32470;32471	13653;13654;13655;13656;13657;13658;16906;16907;16908;19146;19147;19148;19149;30873;30874;30875;30876;30877;30878;30879;30880;30881;30882;30883;30884;30885;30886;30887;30888;30889;30890;30891;30892;30893;30894;30895;30896;30897;30898;30899;30900;30901;30902;30903;30904;30905;30906;30907;30908;30909;30910;30911;30912;30913;30914;30915;30961;30962;30963;30964;30965;30966	13657;16907;19149;30904;30964	0	94
CON__P02533;CON__Q6IFX2;CON__A2A4G1;CON__P19012;CON__Q61782	CON__P02533	21;9;6;5;4	17;8;2;3;4	7;3;0;0;1	>P02533 SWISS-PROT:P02533 Tax_Id=9606 Gene_Symbol=KRT14 Keratin, type I cytoskeletal 14	5	21	17	7	21	19	17	15	7	5	47.2	41.9	22.5	51.621	472	472;452;456;456;93	0	42.375	By MS/MS	By MS/MS	47.2	41.9	27143000	13526000	13617000	13734000	12123000	17	14	31			+	2	759;1059;1208;1209;1579;1785;2663;3709;5422;5436;6830;7794;7942;8170;8635;10295;14121;14444;15974;15975;16122	True;True;True;True;True;True;True;True;True;True;True;False;False;True;True;True;True;True;False;False;True	800;1127;1281;1282;1675;1676;1895;2826;3917;5714;5728;7183;8205;8360;8597;9085;10975;15033;15370;16991;16992;16993;17148	1676;1677;2406;2704;2705;2706;2707;3607;3608;3609;4006;4007;5810;5811;7979;7980;11732;11733;11763;11764;14706;14707;16820;16821;17129;17130;17618;17619;18856;18857;22564;22565;30766;30767;31466;31467;31468;31469;34773;34774;34775;34776;34777;34778;35095	1605;1606;2271;2561;2562;2563;3430;3431;3432;3828;3829;5504;7537;7538;11151;11152;11153;11176;13958;13959;15915;15916;16206;16666;17815;17816;17817;21365;29283;29284;29951;29952;29953;33124;33125;33126;33127;33128;33437	1606;2271;2561;2563;3431;3828;5504;7538;11152;11176;13959;15916;16206;16666;17816;21365;29283;29951;33127;33128;33437	1;2;3	119;272;391
CON__P48668;CON__P02538	CON__P48668;CON__P02538	26;26	10;10	1;1	>P48668 SWISS-PROT:P48668 Tax_Id=9606 Gene_Symbol=KRT6C Keratin, type II cytoskeletal 6C;>P02538 SWISS-PROT:P02538 Tax_Id=9606 Gene_Symbol=KRT6A Keratin, type II cytoskeletal 6A	2	26	10	1	26	26	10	10	1	1	39.5	19.9	3	60.024	564	564;564	0	42.383	By MS/MS	By MS/MS	39.5	39.5	14077000	7744900	6332300	7691000	5831900	9	9	18			+	3	262;282;605;1159;2573;3916;3917;4223;5451;7095;7594;7870;7871;10408;10424;10425;11202;11379;11508;11509;13644;13645;16301;16433;16441;16902	True;True;True;False;False;False;False;False;True;True;False;False;False;False;False;False;True;False;False;False;True;True;False;False;True;True	275;296;633;1230;2732;4138;4139;4460;5743;7471;7994;8284;8285;11092;11108;11109;11929;12121;12256;12257;14518;14519;17337;17475;17483;17962	559;560;597;598;1328;1329;2605;2606;5624;5625;8443;8444;8445;8446;9088;9089;11790;11791;15311;15312;16374;16375;16976;16977;16978;16979;22827;22828;22859;22860;22861;22862;24500;24501;24892;24893;25182;25183;25184;25185;25186;25187;29708;29709;29710;29711;29712;29713;35468;35469;35744;35745;35761;35762;36713;36714	542;543;577;578;1276;1277;2471;5332;7990;7991;7992;7993;8614;8615;11200;11201;14543;14544;15535;15536;15537;16071;16072;16073;21608;21609;21642;21643;21644;23249;23624;23896;23897;23898;23899;23900;23901;28221;28222;28223;28224;28225;28226;33801;33802;34075;34088;34089;35013	543;578;1277;2471;5332;7990;7992;8615;11201;14543;15537;16071;16072;21608;21642;21644;23249;23624;23897;23900;28221;28224;33802;34075;34088;35013
CON__P02662	CON__P02662	2	2	2	>P02662 SWISS-PROT:P02662 Alpha-S1-casein - Bos taurus (Bovine).	1	2	2	2	2	2	2	2	2	2	11.1	11.1	11.1	22.975	199	199	0.00060205	2.666	By MS/MS	By MS/MS	11.1	11.1	1388400	506310	882080	514510	796670	2	2	4			+	4	4065;16670	True;True	4294;17717	8752;8753;36234;36235	8280;8281;34533;34534	8281;34533
CON__P02768-1;CON__P02769	CON__P02768-1	14;2	14;2	14;2	>P02768-1 SWISS-PROT:P02768-1 Tax_Id=9606 Gene_Symbol=ALB Isoform 1 of Serum albumin precursor	2	14	14	14	14	13	14	13	14	13	26.1	26.1	26.1	69.366	609	609;607	0	25.452	By MS/MS	By MS/MS	26.1	24	10555000	5773200	4782100	5518600	4618100	14	13	27			+	5	56;1438;4196;4376;7755;9496;11494;11645;11831;11884;13761;15087;15731;16578	True;True;True;True;True;True;True;True;True;True;True;True;True;True	57;1521;4433;4618;8164;9996;12242;12400;12600;12655;14646;16050;16738;17624	133;134;3264;3265;9036;9037;9407;9408;16730;16731;20641;20642;25155;25156;25456;25457;25854;25855;25954;25955;29961;32875;32876;34264;34265;36042;36043	140;3092;3093;8566;8567;8568;8569;8904;8905;15841;19543;23866;23867;24154;24155;24525;24526;24611;24612;24613;28484;31336;31337;32637;32638;34353;34354	140;3093;8569;8905;15841;19543;23867;24155;24525;24612;28484;31336;32637;34354	4	572
CON__P04264;CON__H-INV:HIT000016045	CON__P04264	44;2	44;2	32;0	>P04264 SWISS-PROT:P04264 Tax_Id=9606 Gene_Symbol=KRT1 Keratin, type II cytoskeletal 1	2	44	44	32	41	44	41	44	29	32	54.5	54.5	43.6	66.017	644	644;99	0	323.31	By MS/MS	By MS/MS	53.3	54.5	942710000	451880000	490820000	431230000	449130000	60	65	125			+	6	279;280;2659;4225;4226;4460;4967;5450;6405;7453;7689;7869;8059;8762;8853;8854;9945;10395;10396;10408;10548;10549;11337;11338;11339;12261;12262;12444;12445;12451;12654;12677;12678;12725;12829;12830;14025;14026;14186;14261;14262;16214;16433;16439	True;True;True;True;True;True;True;True;True;True;True;True;True;True;True;True;True;True;True;True;True;True;True;True;True;True;True;True;True;True;True;True;True;True;True;True;True;True;True;True;True;True;True;True	293;294;2821;2822;4462;4463;4705;5233;5742;6734;7844;8095;8283;8482;9221;9325;9326;10583;10584;11078;11079;11092;11243;11244;11245;12077;12078;12079;13052;13053;13250;13251;13257;13466;13489;13490;13537;13646;13647;14926;14927;15099;15181;15182;17244;17475;17481	590;591;592;593;594;5801;5802;5803;5804;9097;9098;9099;9100;9101;9102;9585;9586;9587;9588;9589;9590;9591;9592;9593;9594;10737;10738;10739;10740;11788;11789;13780;13781;16069;16070;16591;16592;16593;16974;16975;17395;17396;19132;19133;19345;19346;19347;19348;19349;21799;21800;21801;21802;22792;22793;22794;22795;22796;22797;22827;22828;23145;23146;23147;23148;23149;23150;23151;23152;23153;24793;247…	570;571;572;573;574;5496;5497;5498;8625;8626;8627;8628;8629;8630;8631;8632;8633;9087;9088;9089;9090;9091;9092;9093;9094;9095;9096;10194;10195;10196;10197;11197;11198;11199;13072;15265;15720;15721;16069;16070;16451;16452;18090;18091;18298;18299;18300;18301;18302;20625;20626;20627;20628;20629;20630;20631;21575;21576;21577;21578;21579;21580;21608;21609;21918;21919;21920;21921;21922;21923;21924;21925…	571;572;5498;8626;8627;9088;10195;11199;13072;15265;15720;16070;16451;18090;18298;18301;20627;21575;21579;21608;21921;21926;23531;23535;23537;25397;25398;25774;25775;25783;26218;26271;26275;26368;26578;26582;29021;29026;29408;29580;29581;33612;34075;34081	5;6;7;8;9	259;262;296;469;493
CON__P08779;CON__Q9Z2K1;CON__Q3ZAW8	CON__P08779	21;8;8	10;1;1	10;1;1	>P08779 SWISS-PROT:P08779 Tax_Id=9606 Gene_Symbol=KRT16 Keratin, type I cytoskeletal 16	3	21	10	10	21	20	10	9	10	9	47.1	31.1	31.1	51.267	473	473;469;474	0	25.005	By MS/MS	By MS/MS	47.1	45.9	9464900	4798000	4666900	4669400	4196200	14	12	26			+	7	759;1058;1208;1209;1792;2663;3708;5418;5436;6588;7794;7942;8170;8634;11592;11680;13793;13840;14444;15974;15975	False;True;False;False;True;False;True;True;False;True;False;False;False;True;True;True;True;True;False;False;False	800;1126;1281;1282;1902;2826;3916;5709;5710;5728;6927;8205;8360;8597;9084;12345;12440;14678;14730;15370;16991;16992;16993	1676;1677;2404;2405;2704;2705;2706;2707;4019;4020;5810;5811;7977;7978;11724;11725;11726;11763;11764;14192;14193;14194;14195;16820;16821;17129;17130;17618;17619;18854;18855;25352;25353;25547;25548;30017;30018;30122;31466;31467;31468;31469;34773;34774;34775;34776;34777;34778	1605;1606;2269;2270;2561;2562;2563;3841;3842;5504;7535;7536;11138;11139;11140;11141;11142;11176;13474;13475;13476;13477;13478;15915;15916;16206;16666;17812;17813;17814;24057;24058;24237;24238;28535;28536;28650;29951;29952;29953;33124;33125;33126;33127;33128	1606;2270;2561;2563;3842;5504;7535;11142;11176;13478;15916;16206;16666;17814;24058;24237;28536;28650;29951;33127;33128	3;10;11	121;239;274
CON__P13645;CON__P02535-1;CON__P05784;CON__Q7Z3Z0;CON__Q7Z3Y8;CON__Q2M2I5;CON__Q14525;CON__Q9UE12;CON__Q15323;CON__A2A5Y0;CON__Q92764;CON__Q14532;CON__A2AB72;CON__Q497I4;CON__O76015;CON__O76013;CON__Q7Z3Y9;CON__O76014;CON__REFSEQ:XP_986630;CON__Q99456	CON__P13645	36;8;2;2;2;2;1;1;1;1;1;1;1;1;1;1;1;1;1;1	36;8;2;2;2;2;1;1;1;1;1;1;1;1;1;1;1;1;1;1	28;4;0;0;0;0;0;0;0;0;0;0;0;0;0;0;0;0;0;0	>P13645 SWISS-PROT:P13645 Tax_Id=9606 Gene_Symbol=KRT10 Keratin, type I cytoskeletal 10	20	36	36	28	35	36	35	36	27	28	63.1	63.1	55.5	59.51	593	593;570;423;450;459;525;404;416;416;416;425;448;453;455;456;467;468;471;476;494	0	323.31	By MS/MS	By MS/MS	63.1	63.1	790680000	425240000	365440000	405650000	317410000	64	60	124			+	8	238;239;373;374;762;763;1782;3361;3362;5465;5477;5838;7046;7432;7794;7942;8154;10294;10690;10924;10945;11615;11635;11636;11952;12448;12684;12798;13203;13204;14046;15407;15974;15975;16388;16454	True;True;True;True;True;True;True;True;True;True;True;True;True;True;True;True;True;True;True;True;True;True;True;True;True;True;True;True;True;True;True;True;True;True;True;True	248;249;250;251;391;392;803;804;1891;3552;3553;5758;5770;6145;7418;7822;8205;8360;8580;10973;10974;11396;11641;11663;11664;11665;12369;12390;12391;12727;13254;13496;13614;14056;14057;14950;16393;16991;16992;16993;17429;17496	503;504;505;506;507;508;509;510;511;512;513;775;776;777;778;779;780;1681;1682;1683;1684;1685;1686;3997;3998;3999;7272;7273;7274;7275;7276;7277;7278;7279;11820;11821;11844;11845;11846;11847;12629;12630;15184;15185;15186;15187;16022;16023;16024;16025;16820;16821;17129;17130;17585;17586;22560;22561;22562;22563;23446;23447;23448;23449;23939;23940;23941;23942;23943;23944;23993;23994;23995;23996;23997;…	491;492;493;494;495;496;497;498;499;747;748;749;750;751;752;753;1610;1611;1612;1613;1614;1615;3820;3821;3822;3823;6884;6885;6886;6887;6888;6889;6890;6891;11224;11225;11246;11247;11248;11249;11986;11987;14417;14418;14419;15227;15228;15229;15230;15915;15916;16206;16632;16633;21362;21363;21364;22202;22203;22204;22205;22206;22207;22208;22699;22700;22701;22702;22703;22754;22755;22756;22757;22758;22759…	497;499;748;753;1610;1614;3820;6886;6891;11224;11247;11986;14419;15227;15916;16206;16633;21364;22206;22703;22757;24099;24132;24135;24753;25779;26288;26517;27352;27354;29076;31986;33127;33128;33982;34112	3;12;13;14;15	150;271;291;306;321
CON__P13647	CON__P13647	32	24	4	>P13647 SWISS-PROT:P13647 Tax_Id=9606 Gene_Symbol=KRT5 Keratin, type II cytoskeletal 5	1	32	24	4	32	31	24	23	4	4	46.3	37.6	7.6	62.378	590	590	0	72.338	By MS/MS	By MS/MS	46.3	43.9	46896000	25120000	21775000	24335000	18959000	28	23	51			+	9	1158;2573;3854;3916;3917;4223;5788;7099;7594;7826;7870;7871;10408;10424;10547;11155;11156;11379;11508;11509;12390;12447;12929;13825;13826;14538;14539;14902;15878;16301;16433;16440	True;True;True;False;False;True;True;True;False;True;False;False;False;False;True;True;True;True;True;True;True;True;True;True;True;True;True;True;True;True;False;True	1229;2732;4072;4138;4139;4460;6094;7476;7994;8238;8284;8285;11092;11108;11242;11882;11883;12121;12256;12257;13189;13253;13749;14714;14715;15470;15471;15472;15854;15855;16890;17337;17475;17482	2603;2604;5624;5625;8314;8315;8443;8444;8445;8446;9088;9089;12514;12515;15318;15319;16374;16375;16892;16893;16976;16977;16978;16979;22827;22828;22859;22860;23143;23144;24411;24412;24413;24414;24415;24416;24892;24893;25182;25183;25184;25185;25186;25187;27026;27155;27156;28199;28200;30088;30089;30090;30091;31661;31662;31663;31664;31665;31666;32493;32494;32495;32496;32497;32498;34583;34584;35468;354…	2470;5332;7871;7990;7991;7992;7993;8614;8615;11864;11865;14549;15535;15536;15537;15989;16071;16072;16073;21608;21609;21642;21643;21915;21916;21917;23161;23162;23163;23164;23165;23624;23896;23897;23898;23899;23900;23901;25650;25778;26781;26782;28610;28611;28612;28613;28614;30150;30151;30152;30153;30154;30155;30989;30990;30991;30992;30993;30994;32947;32948;33801;33802;34075;34085;34086;34087	2470;5332;7871;7990;7992;8615;11864;14549;15537;15989;16071;16072;21608;21642;21917;23164;23165;23624;23897;23900;25650;25778;26781;28610;28613;30151;30155;30989;32948;33802;34075;34086	16;17;18	274;297;457
CON__P19013	CON__P19013	4	2	2	>P19013 SWISS-PROT:P19013 Tax_Id=9606 Gene_Symbol=KRT4 keratin 4	1	4	2	2	2	4	0	2	0	2	7.4	4.7	4.7	63.91	594	594	0.00069252	4.1352	By matching	By MS/MS	2.7	7.4	378160	0	378160	0	345060	0	2	2			+	10	1159;3916;10435;16262	False;False;True;True	1230;4138;11120;17294	2605;2606;8443;8444;22881;35379	2471;7990;7991;21666;33708	2471;7990;21666;33708
CON__P35527	CON__P35527	34	33	33	>P35527 SWISS-PROT:P35527 Tax_Id=9606 Gene_Symbol=KRT9 Keratin, type I cytoskeletal 9	1	34	33	33	33	32	32	31	32	31	68.9	68.9	68.9	62.129	623	623	0	323.31	By MS/MS	By MS/MS	64.5	65.2	295060000	117150000	177900000	110560000	145100000	49	65	114			+	11	2083;2419;3068;4015;4463;4970;5009;5010;5011;5847;5848;6695;7508;7942;7943;9975;10303;11003;11004;11203;11229;11252;11282;11725;12173;12174;12450;13402;14183;14199;15749;15750;15751;16382	True;True;True;True;True;True;True;True;True;True;True;True;True;False;True;True;True;True;True;True;True;True;True;True;True;True;True;True;True;True;True;True;True;True	2204;2569;3246;4240;4241;4708;5236;5277;5278;5279;6154;6155;7041;7042;7903;8360;8361;10625;10983;11726;11727;11930;11958;11983;12016;12487;12960;12961;12962;12963;12964;13256;14267;14268;15096;15113;15114;16756;16757;16758;17423	4606;4607;4608;4609;5317;6631;6632;6633;6634;8651;8652;8653;8654;9599;9600;10747;10748;10749;10750;10835;10836;10837;10838;10839;10840;10841;12647;12648;12649;12650;12651;12652;14431;14432;14433;14434;16195;16196;17129;17130;17131;17132;21883;21884;22581;24118;24119;24120;24121;24122;24123;24502;24503;24504;24505;24567;24568;24614;24615;24674;24675;25634;25635;26579;26580;26581;26582;26583;26584;…	4391;4392;4393;4394;5047;6277;6278;6279;6280;6281;6282;8189;8190;8191;9100;9101;10205;10206;10207;10208;10209;10210;10211;10212;10213;10214;10215;10296;10297;10298;10299;10300;10301;12005;12006;12007;12008;12009;12010;12011;13695;13696;13697;13698;15380;15381;16206;16207;16208;20710;21380;21381;22880;22881;22882;22883;22884;23250;23251;23252;23253;23254;23255;23309;23310;23359;23412;23413;23414;2…	4394;5047;6279;8190;9100;10207;10296;10299;10301;12009;12010;13697;15380;16206;16207;20710;21381;22880;22882;23250;23309;23359;23412;24322;25224;25235;25782;27721;29405;29437;32679;32681;32684;33968	19;20;21;22;23;24;25	157;245;276;286;296;326;411
CON__P35908;CON__Q6NXH9;CON__Q9R0H5	CON__P35908	44;4;3	41;3;2	30;0;0	>P35908 SWISS-PROT:P35908 Tax_Id=9606 Gene_Symbol=KRT2 Keratin, type II cytoskeletal 2 epidermal	3	44	41	30	43	43	40	40	29	29	81.2	78.1	65.4	65.865	645	645;539;524	0	219.69	By MS/MS	By MS/MS	77.4	81.2	310070000	156540000	153530000	153050000	137760000	51	45	96			+	12	1159;2574;2660;2862;3916;3917;4086;4225;4933;4962;5008;5012;5014;5484;5831;6405;7594;7777;7870;7871;8855;8856;9101;9944;10397;10398;10424;10425;10925;10926;12126;12653;12682;12683;12915;13424;13643;14509;14510;14941;15580;16213;16433;16442	True;True;True;True;True;True;True;False;True;True;True;True;True;True;True;False;True;True;True;True;True;True;True;True;True;True;True;True;True;True;True;True;True;True;True;True;True;True;True;True;True;True;False;True	1230;2733;2734;2823;3035;4138;4139;4315;4462;5198;5228;5276;5280;5282;5777;6138;6734;7994;8186;8284;8285;9327;9328;9585;10582;11080;11081;11108;11109;11642;11643;12911;13465;13494;13495;13735;14292;14517;15439;15440;15897;16571;16572;17243;17475;17484	2605;2606;5626;5627;5628;5629;5805;5806;6222;8443;8444;8445;8446;8790;8791;8792;8793;9097;9098;10674;10675;10730;10731;10833;10834;10842;10843;10846;10847;11863;11864;12611;12612;12613;12614;13780;13781;16374;16375;16776;16777;16778;16779;16976;16977;16978;16979;19350;19351;19352;19353;19836;19837;21798;22798;22799;22800;22801;22802;22803;22859;22860;22861;22862;23945;23946;23947;23948;23949;2395…	2471;5333;5334;5499;5500;5902;7990;7991;7992;7993;8322;8323;8324;8325;8326;8327;8625;8626;10137;10138;10187;10188;10189;10295;10302;10303;10306;10307;11264;11265;11968;11969;11970;13072;15535;15536;15537;15876;15877;15878;16071;16072;16073;18303;18304;18305;18306;18770;18771;20624;21581;21582;21583;21584;21585;21586;21642;21643;21644;22704;22705;22706;22707;22708;25119;25120;26210;26211;26212;262…	2471;5334;5500;5902;7990;7992;8323;8626;10137;10187;10295;10302;10306;11264;11970;13072;15537;15877;16071;16072;18303;18305;18770;20624;21584;21585;21642;21644;22704;22707;25120;26215;26281;26283;26748;27768;28220;30083;30086;31072;32324;33608;34075;34090	26;27;28;29	222;300;343;497
CON__Q04695;CON__Q9QWL7;CON__P08727;CON__P19001;CON__P35900;CON__Q9D312;CON__Q8N1A0	CON__Q04695;CON__Q9QWL7	9;9;3;3;2;2;1	2;2;0;0;0;0;0	2;2;0;0;0;0;0	>Q04695 SWISS-PROT:Q04695 Tax_Id=9606 Gene_Symbol=KRT17 Keratin, type I cytoskeletal 17;>Q9QWL7 SWISS-PROT:Q9QWL7 Tax_Id=10090 Gene_Symbol=Krt17 Keratin, type I cytoskeletal 17	7	9	2	2	9	9	2	2	2	2	18.5	4.9	4.9	48.105	432	432;433;400;403;424;431;295	0	6.9719	By MS/MS	By MS/MS	18.5	18.5	1425900	844630	581270	844280	530750	2	2	4			+	13	760;1579;1784;3709;7794;7942;8170;10295;14444	True;False;True;False;False;False;False;False;False	801;1675;1676;1894;3917;8205;8360;8597;10975;15370	1678;1679;3607;3608;3609;4004;4005;7979;7980;16820;16821;17129;17130;17618;17619;22564;22565;31466;31467;31468;31469	1607;1608;3430;3431;3432;3826;3827;7537;7538;15915;15916;16206;16666;21365;29951;29952;29953	1607;3431;3826;7538;15916;16206;16666;21365;29951	1	360
CON__Q14CN4-1;CON__Q6IME9	CON__Q14CN4-1;CON__Q6IME9	4;4	1;1	0;0	>Q14CN4-1 SWISS-PROT:Q14CN4-1 Tax_Id=9606 Gene_Symbol=KRT72 Isoform 1 of Keratin, type II cytoskeletal 72;>Q6IME9 TREMBL:Q6IME9 Tax_Id=10090 Gene_Symbol=Krt72 Type-II keratin Kb35	2	4	1	0	4	4	1	1	0	0	5.9	2.3	0	55.877	511	511;520	0	6.0393	By MS/MS	By MS/MS	5.9	5.9	5062400	2470000	2592400	0	637440	5	4	9			+	14	2573;3916;3917;4224	False;False;False;True	2732;4138;4139;4461	5624;5625;8443;8444;8445;8446;9090;9091;9092;9093;9094;9095;9096	5332;7990;7991;7992;7993;8616;8617;8618;8619;8620;8621;8622;8623;8624	5332;7990;7992;8621
CON__Q5D862	CON__Q5D862	3	3	3	>Q5D862 SWISS-PROT:Q5D862 Tax_Id=9606 Gene_Symbol=FLG2 Filaggrin-2	1	3	3	3	3	3	3	3	3	3	1.4	1.4	1.4	248.07	2391	2391	0	5.0317	By MS/MS	By MS/MS	1.4	1.4	3240500	1896600	1343900	1902000	1220800	3	3	6			+	15	4440;11164;13568	True;True;True	4685;11891;14439	9547;9548;24432;24433;29561;29562	9049;9050;23182;23183;28074;28075	9049;23183;28074
CON__Q8N1N4-2;CON__Q7RTT2	CON__Q8N1N4-2;CON__Q7RTT2	5;5	4;4	4;4	>Q8N1N4-2 SWISS-PROT:Q8N1N4-2 Tax_Id=9606 Gene_Symbol=KRT78 Isoform 2 of Keratin, type II cytoskeletal 78;>Q7RTT2 TREMBL:Q7RTT2 Tax_Id=9606 Gene_Symbol=KRT78 Keratin-78	2	5	4	4	5	3	4	2	4	2	9.8	8.4	8.4	56.964	521	521;521	0	5.0921	By MS/MS	By MS/MS	9.8	5.8	1270200	826350	443870	701390	529980	3	2	5			+	16	1297;4223;6397;14912;16645	True;False;True;True;True	1374;4460;6726;15865;17691	2883;9088;9089;13767;13768;32518;36180;36181	2722;8614;8615;13060;31014;34482;34483	2722;8615;13060;31014;34482
CON__Q7Z3Y7;CON__Q148H6	CON__Q7Z3Y7;CON__Q148H6	5;4	1;1	1;1	>Q7Z3Y7 SWISS-PROT:Q7Z3Y7 Tax_Id=9606 Gene_Symbol=KRT28 Keratin 25D;>Q148H6 TREMBL:Q148H6 (Bos taurus) Hypothetical protein MGC139876	2	5	1	1	5	5	1	1	1	1	7.2	1.9	1.9	53.025	486	486;464	1	-2	By matching	By MS/MS	7.2	7.2	385560	120220	265340	0	242110	0	1	1	+		+	17	1782;7432;7794;15974;16567	False;False;False;False;True	1891;7822;8205;16991;16992;17613	3997;3998;3999;16022;16023;16024;16025;16820;16821;34773;34774;34775;34776;36019;36020	3820;3821;3822;3823;15227;15228;15229;15230;15915;15916;33124;33125;33126;33127;34327	3820;15227;15916;33127;34327	3	112
CON__Q7Z794	CON__Q7Z794	7	3	2	>Q7Z794 SWISS-PROT:Q7Z794 Tax_Id=9606 Gene_Symbol=KRT77 Keratin 77	1	7	3	2	7	6	3	2	2	1	10.4	5.5	3.5	61.802	578	578	0.00062189	2.9555	By MS/MS	By MS/MS	10.4	8.5	701340	280970	420380	261840	402710	2	2	4			+	18	3916;3917;4225;12726;13994;14440;16433	False;False;False;True;True;True;False	4138;4139;4462;13538;14895;15366;17475	8443;8444;8445;8446;9097;9098;27764;27765;30447;31459;31460;35744;35745	7990;7991;7992;7993;8625;8626;26370;26371;28964;29946;34075	7990;7992;8626;26371;28964;29946;34075
CON__Q86YZ3	CON__Q86YZ3	9	9	9	>Q86YZ3 SWISS-PROT:Q86YZ3 Tax_Id=9606 Gene_Symbol=HRNR Hornerin	1	9	9	9	8	9	8	9	8	9	11.5	11.5	11.5	282.39	2850	2850	0	19.783	By MS/MS	By MS/MS	11.4	11.5	6900800	2591700	4309100	2740900	3782800	8	9	17			+	19	4857;5392;5455;5841;5842;5843;13319;16541;16544	True;True;True;True;True;True;True;True;True	5116;5682;5747;6148;6149;6150;14179;17587;17590	10509;11664;11665;11666;11667;11800;11801;12635;12636;12637;12638;12639;12640;29033;29034;35972;35973;35979;35980	9967;11079;11080;11081;11209;11210;11991;11992;11993;11994;11995;11996;11997;11998;27558;27559;34288;34292	9967;11080;11209;11991;11994;11998;27559;34288;34292
REV__CON__Q8N1A0	REV__CON__Q8N1A0	1	1	1	>Q8N1A0 TREMBL:Q8N1A0 Tax_Id=9606 Gene_Symbol=KRT222P truncated type I keratin KA21	1	1	1	1	1	1	1	1	1	1	0	0	0	34.157	295	295	1	-2	By MS/MS	By MS/MS	0	0	25982000	16607000	9374900	0	8554200	1	1	2	+	+	+	20	8572	TRUE	9022	18726;18727;18728;18729	17693;17694	17694	30	167
REV__sp|O46339-4|HTH_DROME;REV__sp|O46339-3|HTH_DROME	REV__sp|O46339-4|HTH_DROME;REV__sp|O46339-3|HTH_DROME	1;1	1;1	1;1	>sp|O46339-4|HTH_DROME Isoform D of Homeobox protein homothorax OS=Drosophila melanogaster GN=hth;>sp|O46339-3|HTH_DROME Isoform B of Homeobox protein homothorax OS=Drosophila melanogaster GN=hth	2	1	1	1	1	1	1	1	1	1	0	0	0	49.454	457	457;471	0.0097561	1.4008	By MS/MS	By matching	0	0	1184300	940780	243530	0	222210	1	0	1		+		21	16227	TRUE	17258	35301;35302;35303	33639	33639
REV__sp|P04146|COPIA_DROME	REV__sp|P04146|COPIA_DROME	1	1	1	>sp|P04146|COPIA_DROME Copia protein OS=Drosophila melanogaster GN=GIP PE=1 SV=3	1	1	1	1	1	1	1	1	1	1	0	0	0	162.82	1409	1409	1	-2	By matching	By MS/MS	0	0	1304900	357230	947650	0	432350	0	1	1	+	+		22	7854	TRUE	8267	16943;16944;16945	16044	16044	31	811
REV__tr|C7LA90|C7LA90_DROME;REV__tr|M9MRW6|M9MRW6_DROME;REV__sp|Q24118|PIGE_DROME	REV__tr|C7LA90|C7LA90_DROME;REV__tr|M9MRW6|M9MRW6_DROME;REV__sp|Q24118|PIGE_DROME	2;2;2	2;2;2	2;2;2	>tr|C7LA90|C7LA90_DROME MIP13258p (Fragment) OS=Drosophila melanogaster GN=pigeon-RA PE=2 SV=1;>tr|M9MRW6|M9MRW6_DROME Pigeon, isoform B OS=Drosophila melanogaster GN=pigeon PE=4 SV=1;>sp|Q24118|PIGE_DROME Protein pigeon OS=Drosophila melanogaster GN=pigeo	3	2	2	2	2	2	2	2	2	2	0	0	0	63.059	563	563;910;915	0.00071788	4.4741	By MS/MS	By MS/MS	0	0	16331000	13627000	2703500	6984700	1466600	3	1	4		+		23	13111;13112	True;True	13956;13957	28612;28613;28614;28615;28616;28617;28618;28619;28620;28621	27171;27172;27173;27174	27172;27174
REV__tr|C0PTX8|C0PTX8_DROME;REV__tr|C4IXW6|C4IXW6_DROME;REV__tr|C3KKD1|C3KKD1_DROME;REV__tr|A0AVW3|A0AVW3_DROME;REV__tr|Q59E20|Q59E20_DROME;REV__sp|Q94918-2|VEIN_DROME;REV__sp|Q94918|VEIN_DROME	REV__tr|C0PTX8|C0PTX8_DROME;REV__tr|C4IXW6|C4IXW6_DROME;REV__tr|C3KKD1|C3KKD1_DROME;REV__tr|A0AVW3|A0AVW3_DROME;REV__tr|Q59E20|Q59E20_DROME;REV__sp|Q94918-2|VEIN_DROME;REV__sp|Q94918|VEIN_DROME	1;1;1;1;1;1;1	1;1;1;1;1;1;1	1;1;1;1;1;1;1	>tr|C0PTX8|C0PTX8_DROME RT02058p (Fragment) OS=Drosophila melanogaster GN=vn-RC PE=2 SV=1;>tr|C4IXW6|C4IXW6_DROME RT02059p (Fragment) OS=Drosophila melanogaster GN=vn-RC PE=2 SV=1;>tr|C3KKD1|C3KKD1_DROME RT01891p (Fragment) OS=Drosophila melanogaster GN=vn	7	1	1	1	1	1	1	1	1	1	0	0	0	34.359	309	309;578;579;587;618;622;623	0.0075605	1.5616	By matching	By MS/MS	0	0	4837300	2682200	2155100	0	983220	0	1	1		+		24	13321	TRUE	14181	29037;29038;29039	27562	27562
REV__tr|I0B8L5|I0B8L5_DROME;REV__tr|R4UAY6|R4UAY6_DROME;REV__tr|I1WYI2|I1WYI2_DROME;REV__tr|M9NDX0|M9NDX0_DROME;REV__sp|Q9I7U4-2|TITIN_DROME;REV__tr|M9PDS8|M9PDS8_DROME;REV__tr|M9PBI9|M9PBI9_DROME;REV__tr|M9PEA5|M9PEA5_DROME;REV__tr|M9PDZ9|M9PDZ9_DROME;REV__sp|Q9I7U4-4|TITIN_DROME;REV__sp|Q9I7U4-3|TITIN_DROME;REV__tr|M9PDS3|M9PDS3_DROME;REV__tr|M9PBJ0|M9PBJ0_DROME;REV__tr|M9PGY4|M9PGY4_DROME;REV_…	REV__tr|I0B8L5|I0B8L5_DROME;REV__tr|R4UAY6|R4UAY6_DROME;REV__tr|I1WYI2|I1WYI2_DROME;REV__tr|M9NDX0|M9NDX0_DROME;REV__sp|Q9I7U4-2|TITIN_DROME;REV__tr|M9PDS8|M9PDS8_DROME;REV__tr|M9PBI9|M9PBI9_DROME;REV__tr|M9PEA5|M9PEA5_DROME;REV__tr|M9PDZ9|M9PDZ9_DROME;REV__sp|Q9I7U4-4|TITIN_DROME;REV__sp|Q9I7U4-3|TITIN_DROME;REV__tr|M9PDS3|M9PDS3_DROME;REV__tr|M9PBJ0|M9PBJ0_DROME;REV__tr|M9PGY4|M9PGY4_DROME;REV_…	1;1;1;1;1;1;1;1;1;1;1;1;1;1;1;1;1;1	1;1;1;1;1;1;1;1;1;1;1;1;1;1;1;1;1;1	1;1;1;1;1;1;1;1;1;1;1;1;1;1;1;1;1;1	>tr|I0B8L5|I0B8L5_DROME MIP34984p1 OS=Drosophila melanogaster GN=sls-RA PE=2 SV=1;>tr|R4UAY6|R4UAY6_DROME MIP35084p1 (Fragment) OS=Drosophila melanogaster GN=sls-RA PE=2 SV=1;>tr|I1WYI2|I1WYI2_DROME LD28564p1 OS=Drosophila melanogaster GN=sls-RA PE=2 SV=1;	18	1	1	1	1	1	1	1	1	1	0	0	0	71.369	637	637;662;1426;4811;4863;10625;15481;15953;16146;16282;17970;18017;18031;18117;18141;18178;18440;18468	0.0066428	1.6477	By MS/MS	By MS/MS	0	0	3069700	2199600	870100	0	396970	1	1	2		+		25	7183	TRUE	7564	15487;15488;15489;15490	14717;14718	14717
REV__tr|A0A0S0WNN6|A0A0S0WNN6_DROME;REV__sp|Q9TVM2|XPO1_DROME;REV__tr|Q8IH79|Q8IH79_DROME	REV__tr|A0A0S0WNN6|A0A0S0WNN6_DROME;REV__sp|Q9TVM2|XPO1_DROME;REV__tr|Q8IH79|Q8IH79_DROME	2;2;1	2;2;1	2;2;1	>tr|A0A0S0WNN6|A0A0S0WNN6_DROME Embargoed, isoform B OS=Drosophila melanogaster GN=emb PE=1 SV=1;>sp|Q9TVM2|XPO1_DROME Exportin-1 OS=Drosophila melanogaster GN=emb PE=1 SV=1;>tr|Q8IH79|Q8IH79_DROME GH01059p (Fragment) OS=Drosophila melanogaster GN=emb PE=2	3	2	2	2	1	2	1	2	1	2	0	0	0	122.8	1063	1063;1063;697	0.007103	1.6	By MS/MS	By MS/MS	0	0	12609000	2985300	9623600	0	7687100	1	3	4		+		26	6316;16106	True;True	6643;17130	13613;13614;13615;13616;35053	12925;12926;33395;33396	12926;33396
REV__sp|Q9VMT6|C28D2_DROME	REV__sp|Q9VMT6|C28D2_DROME	1	1	1	>sp|Q9VMT6|C28D2_DROME Probable cytochrome P450 28d2 OS=Drosophila melanogaster GN=Cyp28d2 PE=3 SV=1	1	1	1	1	0	1	0	1	0	1	0	0	0	58.222	501	501	1	-2	By matching	By MS/MS	0	0	185930	0	185930	0	169650	0	1	1	+	+		27	6578	TRUE	6917	14172	13459	13459	32	415
REV__tr|E0R979|E0R979_DROME;REV__tr|D2NUH5|D2NUH5_DROME;REV__sp|Q9VZZ4|PXDN_DROME	REV__tr|E0R979|E0R979_DROME;REV__tr|D2NUH5|D2NUH5_DROME;REV__sp|Q9VZZ4|PXDN_DROME	1;1;1	1;1;1	1;1;1	>tr|E0R979|E0R979_DROME RT09996p (Fragment) OS=Drosophila melanogaster GN=Pxn-RD PE=2 SV=1;>tr|D2NUH5|D2NUH5_DROME GH13031p OS=Drosophila melanogaster GN=Pxn-RE PE=2 SV=1;>sp|Q9VZZ4|PXDN_DROME Peroxidasin OS=Drosophila melanogaster GN=Pxn PE=1 SV=1	3	1	1	1	1	1	1	1	1	1	0	0	0	168	1504	1504;1527;1527	0.0022309	2.1831	By MS/MS	By MS/MS	0	0	11524000	6005900	5518600	0	2517700	1	1	2		+		28	8197	TRUE	8626	17671;17672;17673;17674	16714;16715	16714
REV__tr|A1ZA17|A1ZA17_DROME;REV__tr|A0A077DBM8|A0A077DBM8_DROME	REV__tr|A1ZA17|A1ZA17_DROME;REV__tr|A0A077DBM8|A0A077DBM8_DROME	1;1	1;1	1;1	>tr|A1ZA17|A1ZA17_DROME Ionotropic receptor 52d OS=Drosophila melanogaster GN=Ir52d PE=4 SV=2;>tr|A0A077DBM8|A0A077DBM8_DROME IR52d OS=Drosophila melanogaster GN=IR52d PE=4 SV=1	2	1	1	1	1	1	1	1	1	1	0	0	0	69.504	594	594;594	1	-2	By MS/MS	By matching	0	0	2160900	1680300	480640	0	438570	1	0	1	+	+		29	9516	TRUE	10016	20681;20682;20683	19588	19588	33	364
REV__tr|A0A0B4JCS1|A0A0B4JCS1_DROME;REV__tr|I0E2I4|I0E2I4_DROME;REV__tr|A0A0B4JD27|A0A0B4JD27_DROME;REV__tr|A0A0B4JCQ5|A0A0B4JCQ5_DROME;REV__tr|Q8SXP0|Q8SXP0_DROME	REV__tr|A0A0B4JCS1|A0A0B4JCS1_DROME;REV__tr|I0E2I4|I0E2I4_DROME;REV__tr|A0A0B4JD27|A0A0B4JD27_DROME;REV__tr|A0A0B4JCQ5|A0A0B4JCQ5_DROME;REV__tr|Q8SXP0|Q8SXP0_DROME	1;1;1;1;1	1;1;1;1;1	1;1;1;1;1	>tr|A0A0B4JCS1|A0A0B4JCS1_DROME Lipin, isoform G OS=Drosophila melanogaster GN=Lpin PE=1 SV=1;>tr|I0E2I4|I0E2I4_DROME FI19829p1 OS=Drosophila melanogaster GN=Lpin PE=1 SV=1;>tr|A0A0B4JD27|A0A0B4JD27_DROME Lipin, isoform E OS=Drosophila melanogaster GN=Lpin	5	1	1	1	1	1	1	1	1	1	0	0	0	112.7	1016	1016;1043;1045;1088;1089	1	-2	By MS/MS	By matching	0	0	469370	324780	144590	0	131940	1	0	1	+	+		30	15597	TRUE	16592	33971;33972;33973	32356	32356	34	23
REV__tr|A9UNF4|A9UNF4_DROME;REV__tr|D2NUK2|D2NUK2_DROME;REV__tr|A0A0B4K6J3|A0A0B4K6J3_DROME;REV__tr|Q8IMW5|Q8IMW5_DROME;REV__tr|A0A0C4DHB7|A0A0C4DHB7_DROME;REV__tr|A0A0B4K7S6|A0A0B4K7S6_DROME	REV__tr|A9UNF4|A9UNF4_DROME;REV__tr|D2NUK2|D2NUK2_DROME;REV__tr|A0A0B4K6J3|A0A0B4K6J3_DROME;REV__tr|Q8IMW5|Q8IMW5_DROME;REV__tr|A0A0C4DHB7|A0A0C4DHB7_DROME;REV__tr|A0A0B4K7S6|A0A0B4K7S6_DROME	1;1;1;1;1;1	1;1;1;1;1;1	1;1;1;1;1;1	>tr|A9UNF4|A9UNF4_DROME IP14518p (Fragment) OS=Drosophila melanogaster GN=mld-RA PE=2 SV=2;>tr|D2NUK2|D2NUK2_DROME MIP16052p (Fragment) OS=Drosophila melanogaster GN=mld-RA PE=2 SV=1;>tr|A0A0B4K6J3|A0A0B4K6J3_DROME Molting defective, isoform F OS=Drosophil	6	1	1	1	1	1	1	1	1	1	0	0	0	99.369	901	901;1868;1896;1918;1943;1965	1	-2	By matching	By MS/MS	0	0	916850	167680	749170	0	341800	0	1	1	+	+		31	11037	TRUE	11762	24198;24199;24200	22951	22951	35	598
REV__tr|Q8MQW7|Q8MQW7_DROME;REV__tr|D0IQF0|D0IQF0_DROME;REV__tr|Q8MQY7|Q8MQY7_DROME;REV__tr|V5NZW8|V5NZW8_DROME;REV__tr|Q9VCH4|Q9VCH4_DROME;REV__tr|A0A0B4K7Q6|A0A0B4K7Q6_DROME	REV__tr|Q8MQW7|Q8MQW7_DROME;REV__tr|D0IQF0|D0IQF0_DROME;REV__tr|Q8MQY7|Q8MQY7_DROME;REV__tr|V5NZW8|V5NZW8_DROME;REV__tr|Q9VCH4|Q9VCH4_DROME;REV__tr|A0A0B4K7Q6|A0A0B4K7Q6_DROME	1;1;1;1;1;1	1;1;1;1;1;1	1;1;1;1;1;1	>tr|Q8MQW7|Q8MQW7_DROME SD06708p (Fragment) OS=Drosophila melanogaster GN=mbc PE=2 SV=1;>tr|D0IQF0|D0IQF0_DROME MIP14651p (Fragment) OS=Drosophila melanogaster GN=mbc-RA PE=2 SV=1;>tr|Q8MQY7|Q8MQY7_DROME RE54856p OS=Drosophila melanogaster GN=mbc PE=2 SV=1	6	1	1	1	1	1	1	1	1	1	0	0	0	150	1292	1292;1398;1543;1970;1970;2008	0.004244	1.8907	By MS/MS	By MS/MS	0	0	5136600	1785500	3351100	0	1528900	1	1	2		+		32	4014	TRUE	4239	8647;8648;8649;8650	8187;8188	8188
REV__tr|B7FNQ2|B7FNQ2_DROME;REV__tr|Q94537|Q94537_DROME;REV__tr|A1Z921|A1Z921_DROME;REV__tr|A0A0B4LEX6|A0A0B4LEX6_DROME;REV__tr|Q94538|Q94538_DROME;REV__tr|C3KGI5|C3KGI5_DROME;REV__tr|A1Z920|A1Z920_DROME	REV__tr|B7FNQ2|B7FNQ2_DROME;REV__tr|Q94537|Q94537_DROME;REV__tr|A1Z921|A1Z921_DROME;REV__tr|A0A0B4LEX6|A0A0B4LEX6_DROME;REV__tr|Q94538|Q94538_DROME;REV__tr|C3KGI5|C3KGI5_DROME;REV__tr|A1Z920|A1Z920_DROME	1;1;1;1;1;1;1	1;1;1;1;1;1;1	1;1;1;1;1;1;1	>tr|B7FNQ2|B7FNQ2_DROME RE24885p OS=Drosophila melanogaster GN=fra-RA PE=2 SV=1;>tr|Q94537|Q94537_DROME Frazzled OS=Drosophila melanogaster GN=fra PE=2 SV=1;>tr|A1Z921|A1Z921_DROME Frazzled, isoform B OS=Drosophila melanogaster GN=fra PE=1 SV=1;>tr|A0A0B4L	7	1	1	1	1	0	1	0	1	0	0	0	0	135.72	1216	1216;1375;1375;1517;1526;1526;1526	1	-2	By MS/MS	By matching	0	0	0	0	0	0	0	1	0	1	+	+		33	15293	TRUE	16271	33338	31759	31759	36	429
REV__tr|Q8SWW0|Q8SWW0_DROME;REV__tr|A0A0B4LEY4|A0A0B4LEY4_DROME;REV__tr|A1Z7K9|A1Z7K9_DROME	REV__tr|Q8SWW0|Q8SWW0_DROME;REV__tr|A0A0B4LEY4|A0A0B4LEY4_DROME;REV__tr|A1Z7K9|A1Z7K9_DROME	2;2;2	2;2;2	2;2;2	>tr|Q8SWW0|Q8SWW0_DROME LD37466p OS=Drosophila melanogaster GN=PAN2 PE=2 SV=1;>tr|A0A0B4LEY4|A0A0B4LEY4_DROME PAB-dependent poly(A)-specific ribonuclease subunit PAN2 OS=Drosophila melanogaster GN=PAN2 PE=1 SV=1;>tr|A1Z7K9|A1Z7K9_DROME PAB-dependent poly(A	3	2	2	2	1	1	1	1	1	1	0	0	0	104.53	930	930;1240;1241	0.0051867	1.7465	By MS/MS	By MS/MS	0	0	357280	225360	131920	112680	0	2	1	3		+		34	1924;7094	True;True	2038;7470	4278;15309;15310	4088;14541;14542	4088;14542
REV__tr|A0A0B4LGE3|A0A0B4LGE3_DROME;REV__tr|A0A0B4LGC9|A0A0B4LGC9_DROME;REV__tr|A0A0B4LHF2|A0A0B4LHF2_DROME;REV__tr|A0A0B4LGI5|A0A0B4LGI5_DROME;REV__tr|Q59E65|Q59E65_DROME;REV__tr|A8DYP0|A8DYP0_DROME	REV__tr|A0A0B4LGE3|A0A0B4LGE3_DROME;REV__tr|A0A0B4LGC9|A0A0B4LGC9_DROME;REV__tr|A0A0B4LHF2|A0A0B4LHF2_DROME;REV__tr|A0A0B4LGI5|A0A0B4LGI5_DROME;REV__tr|Q59E65|Q59E65_DROME;REV__tr|A8DYP0|A8DYP0_DROME	1;1;1;1;1;1	1;1;1;1;1;1	1;1;1;1;1;1	>tr|A0A0B4LGE3|A0A0B4LGE3_DROME Unc-89, isoform G OS=Drosophila melanogaster GN=Unc-89 PE=1 SV=1;>tr|A0A0B4LGC9|A0A0B4LGC9_DROME Unc-89, isoform H OS=Drosophila melanogaster GN=Unc-89 PE=1 SV=1;>tr|A0A0B4LHF2|A0A0B4LHF2_DROME Unc-89, isoform F OS=Drosophil	6	1	1	1	1	0	1	0	1	0	0	0	0	374.06	3310	3310;3903;3965;4193;4194;4218	0.0027115	2.0424	By MS/MS	By matching	0	0	610160	610160	0	610160	0	1	0	1		+		35	11039	TRUE	11764	24202	22953	22953
REV__tr|A1Z8W3|A1Z8W3_DROME;REV__tr|A1Z8W2|A1Z8W2_DROME;REV__tr|A1Z8W1|A1Z8W1_DROME	REV__tr|A1Z8W3|A1Z8W3_DROME;REV__tr|A1Z8W2|A1Z8W2_DROME;REV__tr|A1Z8W1|A1Z8W1_DROME	1;1;1	1;1;1	1;1;1	>tr|A1Z8W3|A1Z8W3_DROME FI05245p OS=Drosophila melanogaster GN=SIP2-RE PE=2 SV=1;>tr|A1Z8W2|A1Z8W2_DROME Uncharacterized protein, isoform C OS=Drosophila melanogaster GN=CG13164 PE=4 SV=1;>tr|A1Z8W1|A1Z8W1_DROME Uncharacterized protein, isoform A OS=Drosop	3	1	1	1	1	0	1	0	1	0	0	0	0	67.668	589	589;681;832	1	-2	By MS/MS	By matching	0	0	140230	140230	0	140230	0	1	0	1	+	+		36	6821	TRUE	7174	14690	13945	13945	37	246
REV__tr|Q95R60|Q95R60_DROME;REV__tr|A1ZAE2|A1ZAE2_DROME	REV__tr|Q95R60|Q95R60_DROME;REV__tr|A1ZAE2|A1ZAE2_DROME	1;1	1;1	1;1	>tr|Q95R60|Q95R60_DROME SD05384p OS=Drosophila melanogaster GN=CG8060 PE=2 SV=1;>tr|A1ZAE2|A1ZAE2_DROME CG8060 OS=Drosophila melanogaster GN=CG8060 PE=1 SV=1	2	1	1	1	1	1	1	1	1	1	0	0	0	135.48	1189	1189;1189	0.0079523	1.4696	By MS/MS	By MS/MS	0	0	7340200	5273800	2066400	0	1885500	1	1	2		+		37	1712	TRUE	1816	3866;3867;3868	3687;3688	3687
REV__tr|Q9W1Z1|Q9W1Z1_DROME;REV__tr|B3DMR7|B3DMR7_DROME	REV__tr|Q9W1Z1|Q9W1Z1_DROME;REV__tr|B3DMR7|B3DMR7_DROME	1;1	1;1	1;1	>tr|Q9W1Z1|Q9W1Z1_DROME CG9825 OS=Drosophila melanogaster GN=CG9825-RA PE=2 SV=2;>tr|B3DMR7|B3DMR7_DROME IP20123p OS=Drosophila melanogaster GN=CG9825-RA PE=2 SV=1	2	1	1	1	1	0	1	0	1	0	0	0	0	53.683	485	485;485	0.0047294	1.828	By MS/MS	By matching	0	0	459990	459990	0	229990	0	1	0	1		+		38	3597	TRUE	3800	7744;7745	7314	7314	38	21
REV__tr|B5RJI2|B5RJI2_DROME;REV__tr|Q9VVQ6|Q9VVQ6_DROME	REV__tr|B5RJI2|B5RJI2_DROME;REV__tr|Q9VVQ6|Q9VVQ6_DROME	1;1	1;1	1;1	>tr|B5RJI2|B5RJI2_DROME IP12145p (Fragment) OS=Drosophila melanogaster GN=CG18233-RA PE=2 SV=1;>tr|Q9VVQ6|Q9VVQ6_DROME Uncharacterized protein OS=Drosophila melanogaster GN=CG18233 PE=4 SV=3	2	1	1	1	1	1	1	1	1	1	0	0	0	15.836	136	136;515	0.009291	1.4056	By matching	By MS/MS	0	0	1097500	288370	809180	0	369170	0	1	1		+		39	9482	TRUE	9982	20610;20611;20612	19518	19518
REV__tr|Q058Z0|Q058Z0_DROME;REV__tr|B7YZE5|B7YZE5_DROME	REV__tr|Q058Z0|Q058Z0_DROME;REV__tr|B7YZE5|B7YZE5_DROME	1;1	1;1	1;1	>tr|Q058Z0|Q058Z0_DROME IP09837p OS=Drosophila melanogaster GN=CG17042 PE=2 SV=1;>tr|B7YZE5|B7YZE5_DROME Uncharacterized protein, isoform E OS=Drosophila melanogaster GN=CG42319 PE=1 SV=1	2	1	1	1	1	1	1	1	1	1	0	0	0	37.448	332	332;452	0.0083538	1.4236	By MS/MS	By matching	0	0	5643800	3667400	1976500	0	1803400	1	0	1		+		40	9157	TRUE	9643	19952;19953;19954	18887	18887
REV__tr|Q6AWR8|Q6AWR8_DROME;REV__tr|Q9W0E4|Q9W0E4_DROME;REV__tr|Q9GPG3|Q9GPG3_DROME;REV__tr|C8VUZ1|C8VUZ1_DROME;REV__tr|Q8IRH0|Q8IRH0_DROME;REV__tr|Q8IRH1|Q8IRH1_DROME;REV__tr|E8NH92|E8NH92_DROME	REV__tr|Q6AWR8|Q6AWR8_DROME;REV__tr|Q9W0E4|Q9W0E4_DROME;REV__tr|Q9GPG3|Q9GPG3_DROME;REV__tr|C8VUZ1|C8VUZ1_DROME;REV__tr|Q8IRH0|Q8IRH0_DROME;REV__tr|Q8IRH1|Q8IRH1_DROME;REV__tr|E8NH92|E8NH92_DROME	1;1;1;1;1;1;1	1;1;1;1;1;1;1	1;1;1;1;1;1;1	>tr|Q6AWR8|Q6AWR8_DROME SD10789p OS=Drosophila melanogaster PE=2 SV=1;>tr|Q9W0E4|Q9W0E4_DROME Puromycin sensitive aminopeptidase, isoform A OS=Drosophila melanogaster GN=Psa PE=1 SV=1;>tr|Q9GPG3|Q9GPG3_DROME Puromycin-sensitive aminopeptidase OS=Drosophila	7	1	1	1	1	1	1	1	1	1	0	0	0	63.346	548	548;866;866;866;1053;1075;1075	1	-2	By matching	By MS/MS	0	0	851250	291470	559780	0	255390	0	1	1	+	+		41	1521	TRUE	1609	3481;3482;3483	3313	3313	39	150
REV__tr|D6W4L6|D6W4L6_DROME;REV__tr|Q9GQA3|Q9GQA3_DROME;REV__tr|M9ND28|M9ND28_DROME;REV__tr|M9NFI2|M9NFI2_DROME;REV__tr|X2JC06|X2JC06_DROME;REV__tr|Q8MSU5|Q8MSU5_DROME;REV__tr|M9NDX8|M9NDX8_DROME;REV__tr|Q9W003|Q9W003_DROME;REV__tr|M9NEY5|M9NEY5_DROME;REV__tr|M9NEY3|M9NEY3_DROME;REV__tr|H5V864|H5V864_DROME;REV__tr|D1Z359|D1Z359_DROME;REV__tr|M9NFI9|M9NFI9_DROME	REV__tr|D6W4L6|D6W4L6_DROME;REV__tr|Q9GQA3|Q9GQA3_DROME;REV__tr|M9ND28|M9ND28_DROME;REV__tr|M9NFI2|M9NFI2_DROME;REV__tr|X2JC06|X2JC06_DROME;REV__tr|Q8MSU5|Q8MSU5_DROME;REV__tr|M9NDX8|M9NDX8_DROME;REV__tr|Q9W003|Q9W003_DROME;REV__tr|M9NEY5|M9NEY5_DROME;REV__tr|M9NEY3|M9NEY3_DROME;REV__tr|H5V864|H5V864_DROME;REV__tr|D1Z359|D1Z359_DROME;REV__tr|M9NFI9|M9NFI9_DROME	1;1;1;1;1;1;1;1;1;1;1;1;1	1;1;1;1;1;1;1;1;1;1;1;1;1	1;1;1;1;1;1;1;1;1;1;1;1;1	>tr|D6W4L6|D6W4L6_DROME MIP20585p (Fragment) OS=Drosophila melanogaster GN=Spn-RA PE=2 SV=1;>tr|Q9GQA3|Q9GQA3_DROME D-spinophilin, core domains (Fragment) OS=Drosophila melanogaster GN=Spn PE=2 SV=1;>tr|M9ND28|M9ND28_DROME Spinophilin, isoform F OS=Drosoph	13	1	1	1	1	1	1	1	1	1	0	0	0	44.857	394	394;1330;1684;1817;1831;1858;2116;2119;2121;2134;2137;2137;2148	0.0016844	2.2327	By MS/MS	By MS/MS	0	0	15160000	7662900	7496900	3854500	3397200	2	2	4		+		42	8490	TRUE	8936	18552;18553;18554;18555;18556;18557;18558;18559	17538;17539;17540;17541	17541
REV__tr|Q9VJC4|Q9VJC4_DROME;REV__tr|D1Z382|D1Z382_DROME	REV__tr|Q9VJC4|Q9VJC4_DROME;REV__tr|D1Z382|D1Z382_DROME	1;1	1;1	1;1	>tr|Q9VJC4|Q9VJC4_DROME FI16910p1 OS=Drosophila melanogaster GN=CG15144-RB PE=2 SV=2;>tr|D1Z382|D1Z382_DROME MIP14769p OS=Drosophila melanogaster GN=CG15144-RA PE=2 SV=1	2	1	1	1	1	1	1	1	1	1	0	0	0	121.17	1038	1038;1038	0.0032503	2.0347	By MS/MS	By matching	0	0	35338000	26023000	9315200	0	8499800	1	0	1		+		43	9324	TRUE	9814	20271;20272;20273	19203	19203
REV__tr|D6W4V3|D6W4V3_DROME;REV__tr|Q9VZK1|Q9VZK1_DROME;REV__tr|Q7YU93|Q7YU93_DROME	REV__tr|D6W4V3|D6W4V3_DROME;REV__tr|Q9VZK1|Q9VZK1_DROME;REV__tr|Q7YU93|Q7YU93_DROME	2;2;2	2;2;2	2;2;2	>tr|D6W4V3|D6W4V3_DROME MIP19557p OS=Drosophila melanogaster GN=CG14985-RB PE=1 SV=1;>tr|Q9VZK1|Q9VZK1_DROME FI11682p OS=Drosophila melanogaster GN=CG14985-RB PE=1 SV=3;>tr|Q7YU93|Q7YU93_DROME SD27876p OS=Drosophila melanogaster GN=CG14985 PE=2 SV=1	3	2	2	2	2	1	2	1	2	1	0	0	0	22.079	190	190;241;241	0.0061412	1.6604	By MS/MS	By MS/MS	0	0	1792500	440000	1352500	0	617080	1	1	2		+		44	5133;6304	True;True	5407;6631	11125;13589;13590;13591	10576;12906	10576;12906
REV__tr|D7FA56|D7FA56_DROME	REV__tr|D7FA56|D7FA56_DROME	1	1	1	>tr|D7FA56|D7FA56_DROME Gustatory receptor 64f (Fragment) OS=Drosophila melanogaster GN=gr64f PE=4 SV=1	1	1	1	1	1	1	1	1	1	1	0	0	0	20.337	178	178	1	-2	By MS/MS	By matching	0	0	6722400	5568200	1154200	0	1053100	1	0	1	+	+		45	8341	TRUE	8778	17949;17950;17951	16979	16979	40	10
REV__tr|Q95U36|Q95U36_DROME;REV__tr|Q6U9V3|Q6U9V3_DROME;REV__tr|E1JI59|E1JI59_DROME;REV__tr|Q7KTX2|Q7KTX2_DROME;REV__tr|Q5U112|Q5U112_DROME;REV__tr|Q9VP80|Q9VP80_DROME;REV__tr|Q5U159|Q5U159_DROME	REV__tr|Q95U36|Q95U36_DROME;REV__tr|Q6U9V3|Q6U9V3_DROME;REV__tr|E1JI59|E1JI59_DROME;REV__tr|Q7KTX2|Q7KTX2_DROME;REV__tr|Q5U112|Q5U112_DROME;REV__tr|Q9VP80|Q9VP80_DROME;REV__tr|Q5U159|Q5U159_DROME	1;1;1;1;1;1;1	1;1;1;1;1;1;1	1;1;1;1;1;1;1	>tr|Q95U36|Q95U36_DROME GH10594p OS=Drosophila melanogaster GN=siz PE=2 SV=1;>tr|Q6U9V3|Q6U9V3_DROME Loner ISO3 OS=Drosophila melanogaster GN=siz PE=1 SV=1;>tr|E1JI59|E1JI59_DROME Schizo, isoform D OS=Drosophila melanogaster GN=siz PE=1 SV=1;>tr|Q7KTX2|Q7K	7	1	1	1	1	1	1	1	1	1	0	0	0	117.39	1082	1082;1210;1220;1313;1313;1325;1325	1	-2	By matching	By MS/MS	0	0	405780	99330	306450	0	139810	0	1	1	+	+		46	15607	TRUE	16606	33997;33998;33999	32380	32380	41	361
REV__tr|O46099|O46099_DROME	REV__tr|O46099|O46099_DROME	1	1	1	>tr|O46099|O46099_DROME EG:8D8.2 protein OS=Drosophila melanogaster GN=EG:8D8.2 PE=2 SV=2	1	1	1	1	1	1	1	1	1	1	0	0	0	139.07	1279	1279	0.0011669	2.4774	By MS/MS	By MS/MS	0	0	2570600	1609500	961170	0	877030	1	1	2		+		47	12461	TRUE	13267	27177;27178;27179;27180	25797;25798;25799	25797
REV__tr|Q29QG9|Q29QG9_DROME;REV__tr|Q9VP10|Q9VP10_DROME	REV__tr|Q29QG9|Q29QG9_DROME;REV__tr|Q9VP10|Q9VP10_DROME	1;1	1;1	1;1	>tr|Q29QG9|Q29QG9_DROME IP02833p (Fragment) OS=Drosophila melanogaster PE=2 SV=1;>tr|Q9VP10|Q9VP10_DROME S1P OS=Drosophila melanogaster GN=S1P PE=2 SV=3	2	1	1	1	1	1	1	1	1	1	0	0	0	65.539	585	585;1012	0.0088452	1.4221	By MS/MS	By MS/MS	0	0	9595000	4554400	5040700	0	2299700	1	1	2		+		48	8089	TRUE	8512	17450;17451;17452;17453	16504;16505	16504
REV__tr|Q4QQ81|Q4QQ81_DROME	REV__tr|Q4QQ81|Q4QQ81_DROME	1	1	1	>tr|Q4QQ81|Q4QQ81_DROME IP09696p OS=Drosophila melanogaster GN=CG32259 PE=2 SV=1	1	1	1	1	1	1	1	1	1	1	0	0	0	17.814	163	163	0.0037554	1.9656	By MS/MS	By matching	0	0	1020500	765890	254650	0	232360	1	0	1		+		49	11726	TRUE	12488	25636;25637;25638	24323	24323
REV__tr|Q95U61|Q95U61_DROME;REV__tr|Q9VKR4|Q9VKR4_DROME;REV__tr|Q5BII9|Q5BII9_DROME	REV__tr|Q95U61|Q95U61_DROME;REV__tr|Q9VKR4|Q9VKR4_DROME;REV__tr|Q5BII9|Q5BII9_DROME	1;1;1	1;1;1	1;1;1	>tr|Q95U61|Q95U61_DROME Aminomethyltransferase OS=Drosophila melanogaster GN=CG6415 PE=2 SV=1;>tr|Q9VKR4|Q9VKR4_DROME Aminomethyltransferase OS=Drosophila melanogaster GN=CG6415 PE=1 SV=1;>tr|Q5BII9|Q5BII9_DROME Aminomethyltransferase (Fragment) OS=Drosoph	3	1	1	1	1	1	1	1	1	1	0	0	0	35.18	329	329;405;409	1	-2	By MS/MS	By matching	0	0	719040	619440	99605	0	90886	1	0	1	+	+		50	3390	TRUE	3584	7341;7342;7343	6949	6949	42	265
REV__tr|Q6IGF7|Q6IGF7_DROME	REV__tr|Q6IGF7|Q6IGF7_DROME	1	1	1	>tr|Q6IGF7|Q6IGF7_DROME HDC06420 OS=Drosophila melanogaster GN=HDC06420 PE=4 SV=1	1	1	1	1	1	0	1	0	1	0	0	0	0	17.348	157	157	1	-2	By MS/MS	By matching	0	0	146770	146770	0	146770	0	1	0	1	+	+		51	5459	TRUE	5752	11809	11215	11215	43	43
REV__tr|Q9V3F3|Q9V3F3_DROME;REV__tr|Q86LS0|Q86LS0_DROME	REV__tr|Q9V3F3|Q9V3F3_DROME;REV__tr|Q86LS0|Q86LS0_DROME	1;1	1;1	1;1	>tr|Q9V3F3|Q9V3F3_DROME AT17625p OS=Drosophila melanogaster GN=mTTF PE=1 SV=1;>tr|Q86LS0|Q86LS0_DROME Mitochondrial transcription termination factor OS=Drosophila melanogaster GN=mTTF PE=2 SV=1	2	1	1	1	1	1	1	1	1	1	0	0	0	48.281	410	410;410	1	-2	By matching	By MS/MS	0	0	1832400	550260	1282200	0	584960	0	1	1	+	+		52	2319	TRUE	2456	5094;5095;5096	4851	4851	44	184
REV__tr|Q9VEQ2|Q9VEQ2_DROME;REV__tr|Q9VEQ1|Q9VEQ1_DROME;REV__tr|Q8SZM8|Q8SZM8_DROME;REV__tr|Q8SXY3|Q8SXY3_DROME	REV__tr|Q9VEQ2|Q9VEQ2_DROME;REV__tr|Q9VEQ1|Q9VEQ1_DROME;REV__tr|Q8SZM8|Q8SZM8_DROME;REV__tr|Q8SXY3|Q8SXY3_DROME	1;1;1;1	1;1;1;1	1;1;1;1	>tr|Q9VEQ2|Q9VEQ2_DROME CG3678, isoform A OS=Drosophila melanogaster GN=CG17556-RA PE=1 SV=2;>tr|Q9VEQ1|Q9VEQ1_DROME LD10670p OS=Drosophila melanogaster GN=CG17556-RA PE=1 SV=1;>tr|Q8SZM8|Q8SZM8_DROME RH03140p OS=Drosophila melanogaster GN=CG17556 PE=2 SV=	4	1	1	1	1	0	1	0	1	0	0	0	0	32.744	282	282;282;282;282	0.0056468	1.6744	By MS/MS	By matching	0	0	140670	140670	0	140670	0	1	0	1		+		53	11664	TRUE	12422	25508	24203	24203
REV__tr|Q9VB22|Q9VB22_DROME;REV__tr|Q9NH88|Q9NH88_DROME;REV__tr|Q9NFR7|Q9NFR7_DROME	REV__tr|Q9VB22|Q9VB22_DROME;REV__tr|Q9NH88|Q9NH88_DROME;REV__tr|Q9NFR7|Q9NFR7_DROME	1;1;1	1;1;1	1;1;1	>tr|Q9VB22|Q9VB22_DROME LD33695p OS=Drosophila melanogaster GN=pins PE=1 SV=1;>tr|Q9NH88|Q9NH88_DROME Partner of Inscuteable OS=Drosophila melanogaster GN=pins PE=2 SV=1;>tr|Q9NFR7|Q9NFR7_DROME Rapsynoid OS=Drosophila melanogaster GN=pins PE=2 SV=1	3	1	1	1	1	1	1	1	1	1	0	0	0	71.468	658	658;658;658	1	-2	By MS/MS	By matching	0	0	564950	311020	253940	0	231710	1	0	1	+	+		54	6636	TRUE	6978	14300;14301;14302	13572	13572	45	222
REV__tr|Q9U8D0|Q9U8D0_DROME	REV__tr|Q9U8D0|Q9U8D0_DROME	1	1	1	>tr|Q9U8D0|Q9U8D0_DROME Protoporphyrinogen oxidase OS=Drosophila melanogaster GN=Ppox PE=2 SV=1	1	1	1	1	1	1	1	1	1	1	0	0	0	53.186	475	475	1	-2	By MS/MS	By matching	0	0	1603600	1074400	529180	0	482860	1	0	1	+	+		55	9925	TRUE	10551	21691;21692;21693	20514	20514	46	75
REV__tr|Q9VAW3|Q9VAW3_DROME	REV__tr|Q9VAW3|Q9VAW3_DROME	1	1	1	>tr|Q9VAW3|Q9VAW3_DROME GH12731p OS=Drosophila melanogaster GN=Gfat2 PE=1 SV=1	1	1	1	1	1	1	1	1	1	1	0	0	0	76.538	683	683	1	-2	By matching	By MS/MS	0	0	494620	192950	301680	0	137630	0	1	1	+	+		56	2316	TRUE	2453	5087;5088;5089	4848	4848	47	91
REV__tr|Q9VXV3|Q9VXV3_DROME	REV__tr|Q9VXV3|Q9VXV3_DROME	1	1	1	>tr|Q9VXV3|Q9VXV3_DROME Shattered OS=Drosophila melanogaster GN=shtd PE=1 SV=1	1	1	1	1	0	1	0	1	0	1	0	0	0	227.27	2030	2030	1	-2	By matching	By MS/MS	0	0	12116000	0	12116000	0	11055000	0	1	1	+	+		57	14244	TRUE	15161	31024	29528	29528	48	1775
sp|A1A708-2|Y4951_DROME;sp|A1A708|Y4951_DROME	sp|A1A708-2|Y4951_DROME;sp|A1A708|Y4951_DROME	3;3	3;3	3;3	>sp|A1A708-2|Y4951_DROME Isoform A of Uncharacterized protein CG4951 OS=Drosophila melanogaster GN=CG4951;>sp|A1A708|Y4951_DROME Uncharacterized protein CG4951 OS=Drosophila melanogaster GN=CG4951 PE=1 SV=1	2	3	3	3	3	3	3	3	3	3	13.1	13.1	13.1	35.879	320	320;446	0	7.2987	By MS/MS	By MS/MS	13.1	13.1	2141500	803890	1337600	792960	1231400	3	4	7				58	6361;12386;12551	True;True;True	6689;13185;13362	13701;13702;27020;27021;27384;27385;27386;27387	13000;25643;25644;25994;25995;25996;25997	13000;25643;25996
tr|A0A0B4LEY5|A0A0B4LEY5_DROME;sp|A1Z7T0|PKN_DROME;tr|A0A0B4K6U3|A0A0B4K6U3_DROME;sp|A1Z7T0-2|PKN_DROME;tr|A0A0B4LF03|A0A0B4LF03_DROME;tr|A0A0B4LEI8|A0A0B4LEI8_DROME;tr|A1Z7T1|A1Z7T1_DROME;tr|A0A0B4LFX2|A0A0B4LFX2_DROME;tr|A1Z7T2|A1Z7T2_DROME;tr|A0A0B4K727|A0A0B4K727_DROME;tr|E1JH15|E1JH15_DROME;tr|A0A0B4JD07|A0A0B4JD07_DROME;tr|A1Z7T3|A1Z7T3_DROME;tr|A8DY76|A8DY76_DROME;tr|Q960L7|Q960L7_DROME;tr…	tr|A0A0B4LEY5|A0A0B4LEY5_DROME;sp|A1Z7T0|PKN_DROME;tr|A0A0B4K6U3|A0A0B4K6U3_DROME;sp|A1Z7T0-2|PKN_DROME;tr|A0A0B4LF03|A0A0B4LF03_DROME;tr|A0A0B4LEI8|A0A0B4LEI8_DROME;tr|A1Z7T1|A1Z7T1_DROME;tr|A0A0B4LFX2|A0A0B4LFX2_DROME;tr|A1Z7T2|A1Z7T2_DROME;tr|A0A0B4K727|A0A0B4K727_DROME;tr|E1JH15|E1JH15_DROME;tr|A0A0B4JD07|A0A0B4JD07_DROME;tr|A1Z7T3|A1Z7T3_DROME;tr|A8DY76|A8DY76_DROME;tr|Q960L7|Q960L7_DROME;tr…	12;12;12;12;12;12;12;12;11;11;11;11;11;11;9;7;7;4;4;2	12;12;12;12;12;12;12;12;11;11;11;11;11;11;9;7;7;4;4;2	12;12;12;12;12;12;12;12;11;11;11;11;11;11;9;7;7;4;4;2	>tr|A0A0B4LEY5|A0A0B4LEY5_DROME Protein kinase N, isoform O OS=Drosophila melanogaster GN=Pkn PE=1 SV=1;>sp|A1Z7T0|PKN_DROME Serine/threonine-protein kinase N OS=Drosophila melanogaster GN=Pkn PE=1 SV=1;>tr|A0A0B4K6U3|A0A0B4K6U3_DROME Protein kinase N, iso	20	12	12	12	6	11	6	11	6	11	11.6	11.6	11.6	129.54	1167	1167;1190;1260;1260;1278;1280;1407;1477;1205;1275;1284;1354;1422;1501;1174;823;823;590;590;45	0	20.432	By MS/MS	By MS/MS	7.1	10.5	4834100	1303400	3530700	1704300	2820700	4	13	17				59	871;4249;5987;8046;8112;8658;12195;12673;12674;13653;15381;15401	True;True;True;True;True;True;True;True;True;True;True;True	919;4486;6300;8469;8537;9109;12985;13485;13486;14528;16367;16387	1928;9140;12938;12939;17370;17499;17500;18905;18906;26634;26635;27653;27654;29732;33526;33527;33565	1831;8666;12286;12287;16429;16551;16552;16553;17868;17869;25275;25276;26265;26266;28245;31933;31976	1831;8666;12286;16429;16552;17869;25275;26265;26266;28245;31933;31976
tr|A0A0B4KFE9|A0A0B4KFE9_DROME;sp|A1Z8P9|TPR_DROME;tr|B5RJS5|B5RJS5_DROME;tr|Q8IGK6|Q8IGK6_DROME;tr|Q961T0|Q961T0_DROME	tr|A0A0B4KFE9|A0A0B4KFE9_DROME;sp|A1Z8P9|TPR_DROME;tr|B5RJS5|B5RJS5_DROME	7;7;4;2;2	7;7;4;2;2	7;7;4;2;2	>tr|A0A0B4KFE9|A0A0B4KFE9_DROME Megator, isoform B OS=Drosophila melanogaster GN=Mtor PE=1 SV=1;>sp|A1Z8P9|TPR_DROME Nucleoprotein TPR OS=Drosophila melanogaster GN=Mtor PE=1 SV=1;>tr|B5RJS5|B5RJS5_DROME SD15969p OS=Drosophila melanogaster GN=Mtor-RA PE=2	5	7	7	7	6	7	6	7	6	7	3.8	3.8	3.8	262.35	2346	2346;2346;786;442;951	0	8.4591	By MS/MS	By MS/MS	3.3	3.8	2609200	879190	1730100	1015900	1441900	1	6	7				60	2076;3091;3352;3880;4512;6383;13798	True;True;True;True;True;True;True	2197;3271;3542;4100;4757;6712;14683	4593;4594;6684;6685;7252;7253;8369;9707;9708;13742;13743;30027;30028	4382;6327;6868;7918;9200;13039;28545	4382;6327;6868;7918;9200;13039;28545
tr|T2FGD8|T2FGD8_DROME;sp|A1Z9A8|PTCD3_DROME	tr|T2FGD8|T2FGD8_DROME;sp|A1Z9A8|PTCD3_DROME	9;9	9;9	9;9	>tr|T2FGD8|T2FGD8_DROME FI21483p1 OS=Drosophila melanogaster GN=CG4679-RA PE=2 SV=1;>sp|A1Z9A8|PTCD3_DROME Protein PTCD3 homolog, mitochondrial OS=Drosophila melanogaster GN=CG4679 PE=2 SV=1	2	9	9	9	8	9	8	9	8	9	18.1	18.1	18.1	74.206	652	652;652	0	16.499	By MS/MS	By MS/MS	16.6	18.1	4132900	1106700	3026300	1224700	2643300	2	12	14				61	12;587;1871;3235;3591;6571;7733;13097;13101	True;True;True;True;True;True;True;True;True	12;615;1984;3422;3794;6909;8139;13941;13946	24;25;1292;1293;4174;4175;7007;7008;7733;7734;14119;14120;16681;28584;28585;28586;28595;28596;28597	24;1241;3988;3989;6636;7305;13406;15797;27142;27143;27144;27155;27156;27157	24;1241;3989;6636;7305;13406;15797;27144;27157
sp|A1Z9X0|APKC_DROME;sp|A1Z9X0-3|APKC_DROME;sp|A1Z9X0-5|APKC_DROME;tr|A0A0B4JD26|A0A0B4JD26_DROME;tr|A0A0B4KFQ6|A0A0B4KFQ6_DROME;sp|A1Z9X0-4|APKC_DROME;sp|A1Z9X0-2|APKC_DROME;tr|A0A0B4KEQ8|A0A0B4KEQ8_DROME;tr|A0A0B4KEV2|A0A0B4KEV2_DROME;tr|A0A0B4JD78|A0A0B4JD78_DROME;tr|A0A0B4KG15|A0A0B4KG15_DROME	sp|A1Z9X0|APKC_DROME;sp|A1Z9X0-3|APKC_DROME	6;6;2;2;2;2;2;2;2;2;2	6;6;2;2;2;2;2;2;2;2;2	6;6;2;2;2;2;2;2;2;2;2	>sp|A1Z9X0|APKC_DROME Atypical protein kinase C OS=Drosophila melanogaster GN=aPKC PE=1 SV=1;>sp|A1Z9X0-3|APKC_DROME Isoform D of Atypical protein kinase C OS=Drosophila melanogaster GN=aPKC	11	6	6	6	3	6	3	6	3	6	12.7	12.7	12.7	69.556	606	606;608;503;511;519;524;526;620;634;951;958	0	9.7517	By MS/MS	By MS/MS	6.9	12.7	2031400	424590	1606800	667750	1223000	4	7	11				62	933;4351;10374;11784;13751;16308	True;True;True;True;True;True	985;4592;11056;12548;14634;17344	2101;2102;9358;22740;22741;25756;29936;29937;35483	1991;1992;8863;21526;21527;21528;21529;24435;28456;28457;33817	1992;8863;21529;24435;28456;33817
tr|V5LWT6|V5LWT6_DROME;sp|A1ZA92|NOL9_DROME	tr|V5LWT6|V5LWT6_DROME;sp|A1ZA92|NOL9_DROME	2;2	2;2	2;2	>tr|V5LWT6|V5LWT6_DROME FI23519p1 OS=Drosophila melanogaster GN=CG8414-RA PE=2 SV=1;>sp|A1ZA92|NOL9_DROME Polynucleotide 5-hydroxyl-kinase NOL9 OS=Drosophila melanogaster GN=CG8414 PE=2 SV=1	2	2	2	2	1	2	1	2	1	2	2.7	2.7	2.7	111.19	995	995;995	0.0006105	2.7832	By MS/MS	By MS/MS	1.4	2.7	142740	0	142740	0	130250	1	2	3				63	1419;10834	True;True	1500;11545	3205;3206;23748	3026;3027;22505	3027;22505
sp|A1ZAB5|CLU_DROME;tr|A0A0B4KEX0|A0A0B4KEX0_DROME;tr|Q8MQR3|Q8MQR3_DROME;tr|Q95RN1|Q95RN1_DROME	sp|A1ZAB5|CLU_DROME;tr|A0A0B4KEX0|A0A0B4KEX0_DROME	28;27;13;1	28;27;13;1	28;27;13;1	>sp|A1ZAB5|CLU_DROME Protein clueless OS=Drosophila melanogaster GN=clu PE=1 SV=1;>tr|A0A0B4KEX0|A0A0B4KEX0_DROME Protein clueless OS=Drosophila melanogaster GN=clu PE=1 SV=1	4	28	28	28	28	27	28	27	28	27	29.3	29.3	29.3	160.85	1448	1448;1289;667;116	0	58.563	By MS/MS	By MS/MS	29.3	29.2	39284000	18977000	20307000	18727000	17918000	34	29	63				64	1266;2636;2785;2786;3240;3365;3498;4133;4319;4686;5728;5899;6246;6811;8377;8802;9084;9306;10426;10759;11209;12060;13810;14446;15558;15572;15927;16199	True;True;True;True;True;True;True;True;True;True;True;True;True;True;True;True;True;True;True;True;True;True;True;True;True;True;True;True	1341;2798;2953;2954;3427;3557;3558;3699;4367;4560;4933;4934;6030;6208;6571;7164;8816;9263;9565;9796;11110;11468;11938;12839;14696;15372;16549;16563;16943;17228	2819;2820;5752;5753;6055;6056;6057;6058;6059;7018;7019;7288;7289;7290;7291;7560;7561;7562;8900;8901;9290;9291;10145;10146;10147;10148;12385;12386;12758;12759;13476;13477;14668;14669;18022;18023;19213;19214;19801;19802;20240;20241;20242;20243;22863;22864;23589;23590;24524;24525;26335;26336;26337;26338;30050;30051;31472;31473;33885;33886;33912;33913;34679;34680;35244;35245	2669;5449;5741;5742;5743;5744;5745;5746;6646;6647;6897;6898;6899;7143;7144;7145;8429;8795;9634;9635;9636;9637;9638;9639;11744;11745;12110;12111;12808;12809;13925;13926;17045;17046;18169;18170;18737;18738;19169;19170;19171;19172;19173;21645;21646;21647;22353;22354;23271;23272;24991;24992;24993;28564;28565;28566;29956;29957;29958;32281;32282;32304;33041;33042;33580	2669;5449;5742;5744;6647;6898;7143;8429;8795;9635;11744;12111;12809;13926;17046;18170;18737;19171;21647;22354;23271;24991;28564;29957;32281;32304;33042;33580	49;50	487;680
sp|A1ZAU8|PTRO_DROME;tr|B7YZJ1|B7YZJ1_DROME;tr|E1JH90|E1JH90_DROME;tr|A0A0B4KET5|A0A0B4KET5_DROME;tr|E1JH91|E1JH91_DROME;tr|A0A0B4KEY4|A0A0B4KEY4_DROME;sp|A1ZAU8-2|PTRO_DROME;sp|A1ZAU8-3|PTRO_DROME;tr|B7YZJ2|B7YZJ2_DROME;tr|H6WS59|H6WS59_DROME;tr|A0A0U3DWR7|A0A0U3DWR7_DROME;tr|Q8T0T0|Q8T0T0_DROME;tr|A0A0B4KEY6|A0A0B4KEY6_DROME;tr|A0A0B4KFU3|A0A0B4KFU3_DROME;tr|A0A0B4KG58|A0A0B4KG58_DROME;tr|A0A0B…	sp|A1ZAU8|PTRO_DROME;tr|B7YZJ1|B7YZJ1_DROME;tr|E1JH90|E1JH90_DROME;tr|A0A0B4KET5|A0A0B4KET5_DROME;tr|E1JH91|E1JH91_DROME;tr|A0A0B4KEY4|A0A0B4KEY4_DROME;sp|A1ZAU8-2|PTRO_DROME;sp|A1ZAU8-3|PTRO_DROME;tr|B7YZJ2|B7YZJ2_DROME;tr|H6WS59|H6WS59_DROME;tr|A0A0U3DWR7|A0A0U3DWR7_DROME;tr|Q8T0T0|Q8T0T0_DROME;tr|A0A0B4KEY6|A0A0B4KEY6_DROME;tr|A0A0B4KFU3|A0A0B4KFU3_DROME;tr|A0A0B4KG58|A0A0B4KG58_DROME;tr|A0A0B…	19;19;19;19;19;19;18;18;18;18;17;17;17;17;17;17	19;19;19;19;19;19;18;18;18;18;17;17;17;17;17;17	19;19;19;19;19;19;18;18;18;18;17;17;17;17;17;17	>sp|A1ZAU8|PTRO_DROME Patronin OS=Drosophila melanogaster GN=Patronin PE=1 SV=1;>tr|B7YZJ1|B7YZJ1_DROME Patronin, isoform D OS=Drosophila melanogaster GN=Patronin PE=1 SV=1;>tr|E1JH90|E1JH90_DROME Patronin, isoform F OS=Drosophila melanogaster GN=Patronin	16	19	19	19	16	16	16	16	16	16	17.5	17.5	17.5	183.62	1630	1630;1663;1671;1674;1683;1689;1517;1540;1599;1689;1384;1396;1439;1504;1538;1680	0	31.203	By MS/MS	By MS/MS	13.7	15.2	14612000	7466300	7145200	7098600	6887400	18	16	34				65	78;927;946;948;4940;5113;5473;5536;7614;9148;9601;11742;11744;13063;13408;13418;14067;15688;16869	True;True;True;True;True;True;True;True;True;True;True;True;True;True;True;True;True;True;True	80;979;998;1000;1001;5205;5384;5766;5830;8016;9634;10102;12506;12508;13902;14275;14286;14973;16692;17929	171;172;2091;2092;2128;2129;2132;2133;2134;2135;10686;10687;11076;11077;11078;11079;11837;11838;11976;16428;16429;19934;19935;20842;25674;25677;25678;28503;28504;29219;29238;29239;30617;34168;36650;36651	179;1983;1984;2015;2016;2019;2020;2021;10149;10529;10530;10531;10532;10533;11240;11367;15580;15581;18870;19734;24359;24361;24362;24363;24364;27070;27735;27736;27737;27754;27755;29125;32538;34951;34952	179;1984;2016;2021;10149;10532;11240;11367;15581;18870;19734;24359;24362;27070;27736;27755;29125;32538;34951	51;52	1079;1577
tr|A0A0B4LFL2|A0A0B4LFL2_DROME;sp|A1ZAX1|EIF3C_DROME	tr|A0A0B4LFL2|A0A0B4LFL2_DROME;sp|A1ZAX1|EIF3C_DROME	39;39	39;39	39;39	>tr|A0A0B4LFL2|A0A0B4LFL2_DROME Eukaryotic translation initiation factor 3 subunit C OS=Drosophila melanogaster GN=eIF3-S8 PE=3 SV=1;>sp|A1ZAX1|EIF3C_DROME Eukaryotic translation initiation factor 3 subunit C OS=Drosophila melanogaster GN=eIF3-S8 PE=1 SV=1	2	39	39	39	35	38	35	38	35	38	43.7	43.7	43.7	105.65	910	910;910	0	103.61	By MS/MS	By MS/MS	42.4	42.9	91804000	37041000	54763000	34802000	46695000	33	46	79				66	293;864;1171;1604;1786;1808;1945;2119;2125;2318;2815;2896;3034;3273;3961;3962;4840;6574;6689;7700;8643;8687;9067;9068;9795;9866;10699;11577;11622;11623;11793;11819;12003;13941;14054;15978;16144;16459;16601	True;True;True;True;True;True;True;True;True;True;True;True;True;True;True;True;True;True;True;True;True;True;True;True;True;True;True;True;True;True;True;True;True;True;True;True;True;True;True	307;912;1243;1704;1896;1918;1919;2059;2244;2252;2455;2983;3071;3212;3460;4184;4185;5098;5099;6912;7035;8106;9093;9141;9547;9548;9549;10364;10365;10366;10470;10471;11405;12329;12376;12377;12378;12557;12585;12586;12779;14837;14958;16996;17171;17501;17647	619;620;1917;1918;2628;2629;3662;3663;4008;4009;4043;4044;4045;4046;4047;4048;4049;4320;4321;4680;4681;4692;4693;4694;4695;5092;5093;6111;6112;6285;6286;6563;6564;7092;7093;8544;8545;8546;8547;10477;10478;10479;10480;14127;14128;14414;14415;14416;16625;18874;18969;18970;19771;19772;19773;19774;19775;21331;21332;21333;21334;21335;21547;21548;21549;23468;23469;25325;25326;25407;25408;25409;25410;25…	598;599;1823;2492;2493;3491;3492;3830;3865;3866;3867;3868;3869;3870;4127;4128;4460;4461;4471;4472;4473;4850;5797;5798;5799;5961;6221;6711;6712;8087;8088;9937;9938;9939;9940;13413;13414;13415;13682;13683;15748;17836;17932;17933;17934;18712;18713;18714;20183;20184;20185;20186;20187;20372;20373;20374;22225;24028;24029;24110;24111;24112;24113;24449;24495;24496;24497;24851;28868;29096;33132;33133;3348…	598;1823;2492;3491;3830;3868;4127;4460;4472;4850;5798;5961;6221;6711;8087;8088;9939;13413;13682;15748;17836;17934;18713;18714;20183;20374;22225;24028;24111;24113;24449;24496;24851;28868;29096;33132;33482;34123;34397	53;54;55;56;57;58;59;60;61;62;63	399;514;557;578;579;603;699;791;798;810;823
sp|A1ZBE8|DOP1_DROME;tr|A0A0B4KG81|A0A0B4KG81_DROME	sp|A1ZBE8|DOP1_DROME;tr|A0A0B4KG81|A0A0B4KG81_DROME	1;1	1;1	1;1	>sp|A1ZBE8|DOP1_DROME Protein dopey-1 homolog OS=Drosophila melanogaster GN=CG15099 PE=1 SV=1;>tr|A0A0B4KG81|A0A0B4KG81_DROME Uncharacterized protein, isoform B OS=Drosophila melanogaster GN=CG15099 PE=4 SV=1	2	1	1	1	1	0	1	0	1	0	0.5	0.5	0.5	291.18	2599	2599;2683	0.0037513	1.9558	By MS/MS	By matching	0.5	0	106970	106970	0	106970	0	1	0	1				67	3059	TRUE	3237	6612	6262	6262
sp|A8JUV0-3|SBNO_DROME;sp|A8JUV0|SBNO_DROME	sp|A8JUV0-3|SBNO_DROME;sp|A8JUV0|SBNO_DROME	4;4	4;4	4;4	>sp|A8JUV0-3|SBNO_DROME Isoform A of Protein strawberry notch OS=Drosophila melanogaster GN=sno;>sp|A8JUV0|SBNO_DROME Protein strawberry notch OS=Drosophila melanogaster GN=sno PE=1 SV=2	2	4	4	4	1	3	1	3	1	3	3.8	3.8	3.8	170.33	1547	1547;1653	0.00065359	3.4507	By MS/MS	By MS/MS	0.8	3	481600	0	481600	0	439440	1	3	4				68	3952;10941;13886;16107	True;True;True;True	4174;11659;14778;17131	8525;23987;30214;35054	8069;22749;28741;33397	8069;22749;28741;33397
tr|E2QD63|E2QD63_DROME;sp|Q86DS1|F10A2_DROME;sp|C4NYP8|F10A1_DROME	tr|E2QD63|E2QD63_DROME;sp|Q86DS1|F10A2_DROME;sp|C4NYP8|F10A1_DROME	3;3;3	3;3;3	3;3;3	>tr|E2QD63|E2QD63_DROME Hsc/Hsp70-interacting protein related, isoform B OS=Drosophila melanogaster GN=HIP-R PE=4 SV=1;>sp|Q86DS1|F10A2_DROME Hsc70-interacting protein 2 OS=Drosophila melanogaster GN=HIP-R PE=1 SV=2;>sp|C4NYP8|F10A1_DROME Hsc70-interacting	3	3	3	3	2	3	2	3	2	3	9.3	9.3	9.3	41.036	377	377;377;377	0	5.5055	By MS/MS	By MS/MS	6.6	9.3	3079700	1086800	1992900	1333100	1572100	2	5	7				69	591;1074;3942	True;True;True	619;1143;4164	1300;1301;2435;2436;8495	1248;1249;2300;2301;2302;8035;8036	1248;2302;8036
sp|O01382|DRICE_DROME	sp|O01382|DRICE_DROME	2	1	1	>sp|O01382|DRICE_DROME Caspase OS=Drosophila melanogaster GN=Drice PE=1 SV=2	1	2	1	1	2	2	1	1	1	1	8	4.7	4.7	37.363	339	339	0.0011468	2.3307	By MS/MS	By matching	8	8	184770	80383	104390	0	95252	1	0	1				70	8240;9667	False;True	8671;10180	17744;17745;17746;20981;20982	16789;16790;19866	16790;19866	64	1
sp|O01666|ATPG_DROME	sp|O01666|ATPG_DROME	9	9	9	>sp|O01666|ATPG_DROME ATP synthase subunit gamma, mitochondrial OS=Drosophila melanogaster GN=ATPsyngamma PE=2 SV=2	1	9	9	9	9	8	9	8	9	8	36.4	36.4	36.4	32.871	297	297	0	22.754	By MS/MS	By MS/MS	36.4	32.3	10396000	6035100	4360500	5970100	4043700	7	8	15				71	128;4837;5187;6201;7965;9024;10346;11088;13565	True;True;True;True;True;True;True;True;True	133;5095;5463;6522;8384;9502;11027;11814;14436	271;272;10470;10471;11232;13373;13374;17179;17180;19680;19681;22680;22681;24284;24285;29555;29556	273;9930;9931;10665;12699;12700;12701;16258;16259;18629;21472;21473;23035;28069;28070	273;9931;10665;12699;16258;18629;21472;23035;28069
tr|X2JG23|X2JG23_DROME;sp|O01939|MST_DROME	tr|X2JG23|X2JG23_DROME;sp|O01939|MST_DROME	1;1	1;1	1;1	>tr|X2JG23|X2JG23_DROME Misato, isoform B OS=Drosophila melanogaster GN=mst PE=4 SV=1;>sp|O01939|MST_DROME Protein misato OS=Drosophila melanogaster GN=mst PE=2 SV=1	2	1	1	1	1	1	1	1	1	1	3.7	3.7	3.7	64.783	574	574;574	0.0032397	2.0124	By MS/MS	By matching	3.7	3.7	782740	434910	347830	0	317380	1	0	1				72	16513	TRUE	17557	35913;35914	34233	34233
sp|O02002|CASP1_DROME	sp|O02002|CASP1_DROME	6	6	5	>sp|O02002|CASP1_DROME Caspase-1 OS=Drosophila melanogaster GN=Dcp-1 PE=1 SV=1	1	6	6	5	6	6	6	6	5	5	29.4	29.4	26	35.926	323	323	0	10.55	By MS/MS	By MS/MS	29.4	29.4	4430900	2153500	2277400	1818400	2049900	8	5	13				73	399;4751;5641;8044;8240;10360	True;True;True;True;True;True	417;5002;5941;8467;8671;11041;11042	821;822;10274;10275;10276;12205;12206;17366;17367;17744;17745;17746;22708;22709;22710;22711	792;793;9752;9753;9754;11578;11579;16425;16426;16427;16789;16790;21496;21497	792;9752;11579;16425;16790;21496	65	253
tr|I1V4X5|I1V4X5_DROME;sp|O02193|MOF_DROME	tr|I1V4X5|I1V4X5_DROME;sp|O02193|MOF_DROME	3;3	3;3	3;3	>tr|I1V4X5|I1V4X5_DROME Histone acetyltransferase OS=Drosophila melanogaster GN=mof PE=3 SV=1;>sp|O02193|MOF_DROME Males-absent on the first protein OS=Drosophila melanogaster GN=mof PE=1 SV=1	2	3	3	3	1	3	1	3	1	3	6.2	6.2	6.2	86.474	827	827;827	0	6.7552	By MS/MS	By MS/MS	2.4	6.2	1543200	442750	1100500	0	1004100	2	4	6				74	5410;12529;14555	True;True;True	5701;13340;15489	11710;27331;31693;31694;31695	11124;25939;30182;30183;30184;30185	11124;25939;30184
sp|O02195|EIF3I_DROME	sp|O02195|EIF3I_DROME	13	13	13	>sp|O02195|EIF3I_DROME Eukaryotic translation initiation factor 3 subunit I OS=Drosophila melanogaster GN=Trip1 PE=1 SV=1	1	13	13	13	10	13	10	13	10	13	67.2	67.2	67.2	36.159	326	326	0	55.21	By MS/MS	By MS/MS	50.6	67.2	49284000	16678000	32606000	18697000	21718000	16	26	42				75	954;2420;4050;5043;7209;7343;8227;9932;10023;13594;13883;14504;16037	True;True;True;True;True;True;True;True;True;True;True;True;True	1009;1010;2570;4279;5312;7590;7732;8657;10563;10690;14466;14773;14774;14775;15434;17057;17058	2155;2156;2157;2158;5318;8725;8726;10903;10904;10905;10906;15541;15856;15857;15858;17724;17725;21732;21733;22007;22008;29602;29603;30203;30204;30205;30206;30207;30208;30209;31588;31589;34914;34915;34916;34917;34918;34919;34920	2037;2038;2039;2040;5048;8258;8259;10355;10356;10357;10358;14766;14767;15074;15075;15076;16769;16770;20558;20559;20828;20829;28125;28126;28727;28728;28729;28730;28731;28732;28733;28734;28735;28736;30070;30071;33258;33259;33260;33261;33262;33263;33264	2038;5048;8258;10357;14766;15075;16769;20558;20828;28126;28729;30070;33259	66;67;68;69;70;71	116;153;196;223;243;255
tr|C7LA94|C7LA94_DROME;sp|O02649|CH60_DROME;sp|Q9VMN5|CH60C_DROME	tr|C7LA94|C7LA94_DROME;sp|O02649|CH60_DROME	29;29;6	29;29;6	29;29;6	>tr|C7LA94|C7LA94_DROME FI05241p OS=Drosophila melanogaster PE=2 SV=1;>sp|O02649|CH60_DROME 60 kDa heat shock protein, mitochondrial OS=Drosophila melanogaster GN=Hsp60 PE=1 SV=3	3	29	29	29	29	27	29	27	29	27	58.5	58.5	58.5	60.808	573	573;573;576	0	114.28	By MS/MS	By MS/MS	58.5	54.8	58132000	37252000	20880000	36368000	19135000	35	27	62				76	163;959;997;1033;1618;5608;5609;5705;7137;7550;7665;7934;8135;9510;9890;10037;10889;13397;13398;14230;15003;15004;15034;15035;15182;15183;15251;15856;15857	True;True;True;True;True;True;True;True;True;True;True;True;True;True;True;True;True;True;True;True;True;True;True;True;True;True;True;True;True	168;1017;1018;1019;1063;1100;1719;5906;5907;6007;7517;7947;8067;8351;8560;10010;10505;10705;10706;11603;14261;14262;15147;15962;15963;15993;15994;16153;16154;16225;16867;16868	348;349;2172;2173;2174;2267;2268;2349;2350;3689;3690;12130;12131;12132;12133;12341;12342;15397;15398;15399;15400;16280;16281;16529;16530;17112;17113;17546;17547;20667;20668;20669;20670;21607;21608;22038;22039;22040;22041;23866;23867;29193;29194;29195;31000;31001;32704;32705;32706;32707;32760;32761;32762;32763;33092;33093;33094;33095;33096;33239;33240;34539;34540;34541;34542	342;343;2054;2055;2056;2146;2220;3519;11507;11508;11509;11510;11706;11707;14629;14630;14631;15450;15451;15669;15670;16191;16192;16594;16595;19571;19572;19573;19574;19575;19576;19577;19578;20429;20859;20860;20861;22623;22624;27709;27710;27711;29504;31186;31187;31188;31189;31237;31238;31239;31240;31241;31533;31534;31535;31536;31537;31538;31671;32904;32905;32906;32907	343;2056;2146;2220;3519;11508;11510;11706;14631;15450;15669;16191;16594;19572;20429;20860;22624;27709;27710;29504;31186;31189;31238;31240;31534;31535;31671;32904;32906	72;73;74;75;76	35;36;51;141;485
tr|M9W9W1|M9W9W1_DROME;sp|O16102|CHD3_DROME	tr|M9W9W1|M9W9W1_DROME;sp|O16102|CHD3_DROME	8;8	5;5	5;5	>tr|M9W9W1|M9W9W1_DROME FI21135p1 OS=Drosophila melanogaster GN=Chd3-RA PE=2 SV=1;>sp|O16102|CHD3_DROME Chromodomain-helicase-DNA-binding protein 3 OS=Drosophila melanogaster GN=Chd3 PE=2 SV=3	2	8	5	5	2	8	0	5	0	5	10.7	7.8	7.8	103.02	892	892;892	0	7.5884	By matching	By MS/MS	1.9	10.7	899220	0	899220	0	820510	0	5	5				77	3055;3223;3622;4117;4579;5096;7520;15325	True;True;False;False;True;False;True;True	3233;3410;3827;4349;4824;5366;7915;16307	6603;6979;7797;7798;8865;9836;11038;11039;16221;33403	6255;6614;7370;8392;9325;10492;10493;10494;15400;31817	6255;6614;7370;8392;9325;10493;15400;31817
sp|O16797|RL3_DROME;tr|C6SUV6|C6SUV6_DROME;sp|O16797-5|RL3_DROME;sp|O16797-2|RL3_DROME;tr|C7LA69|C7LA69_DROME	sp|O16797|RL3_DROME;tr|C6SUV6|C6SUV6_DROME;sp|O16797-5|RL3_DROME;sp|O16797-2|RL3_DROME;tr|C7LA69|C7LA69_DROME	2;2;1;1;1	2;2;1;1;1	2;2;1;1;1	>sp|O16797|RL3_DROME 60S ribosomal protein L3 OS=Drosophila melanogaster GN=RpL3 PE=1 SV=3;>tr|C6SUV6|C6SUV6_DROME LP14077p (Fragment) OS=Drosophila melanogaster GN=RpL3-RA PE=2 SV=1;>sp|O16797-5|RL3_DROME Isoform G of 60S ribosomal protein L3 OS=Drosophil	5	2	2	2	2	2	2	2	2	2	6.7	6.7	6.7	46.915	416	416;418;138;161;316	0	4.4936	By matching	By MS/MS	6.7	6.7	1036400	240280	796080	253210	713460	0	3	3				78	1892;10557	True;True	2005;11257	4215;4216;23178;23179	4026;4027;21948	4027;21948
sp|O16810|ORC1_DROME	sp|O16810|ORC1_DROME	17	17	17	>sp|O16810|ORC1_DROME Origin recognition complex subunit 1 OS=Drosophila melanogaster GN=Orc1 PE=1 SV=2	1	17	17	17	6	17	6	17	6	17	26.3	26.3	26.3	103.28	924	924	0	24.026	By MS/MS	By MS/MS	8.3	26.3	8780900	896390	7884500	2134700	5631000	2	24	26				79	681;3545;4650;5150;6791;7939;8508;9564;9734;10061;11182;11444;11919;12607;12686;14701;15091	True;True;True;True;True;True;True;True;True;True;True;True;True;True;True;True;True	715;3748;4896;5425;7142;8356;8357;8954;10064;10277;10278;10732;11909;12187;12694;13419;13498;15639;16054	1497;1498;7653;10070;10071;11162;11163;14630;17123;17124;18588;20776;21168;21169;22088;24459;25049;25050;26036;26037;27509;27510;27683;27684;32031;32882	1437;1438;7234;9564;9565;9566;10605;10606;13884;16199;16200;16201;17565;19677;20042;20043;20044;20907;23208;23772;24695;26116;26294;26295;30524;31343	1438;7234;9566;10606;13884;16199;17565;19677;20042;20907;23208;23772;24695;26116;26295;30524;31343	77;78;79;80	369;518;720;832
tr|A8Y560|A8Y560_DROME;sp|O17445|RL15_DROME	tr|A8Y560|A8Y560_DROME;sp|O17445|RL15_DROME	2;2	2;2	2;2	>tr|A8Y560|A8Y560_DROME Ribosomal protein L15 OS=Drosophila melanogaster GN=RpL15 PE=1 SV=2;>sp|O17445|RL15_DROME 60S ribosomal protein L15 OS=Drosophila melanogaster GN=RpL15 PE=1 SV=1	2	2	2	2	2	2	2	2	2	2	11.3	11.3	11.3	24.325	204	204;204	0.00059952	2.6346	By MS/MS	By MS/MS	11.3	11.3	1220400	518520	701930	541670	617330	2	1	3				80	15504;16848	True;True	16492;17906	33784;33785;36608;36609	32178;34905;34906	32178;34905
tr|F6J915|F6J915_DROME;tr|X2J5T3|X2J5T3_DROME;sp|O18334|RAB6_DROME;tr|Q9W3Q0|Q9W3Q0_DROME;tr|Q8SYS5|Q8SYS5_DROME	tr|F6J915|F6J915_DROME;tr|X2J5T3|X2J5T3_DROME;sp|O18334|RAB6_DROME;tr|Q9W3Q0|Q9W3Q0_DROME;tr|Q8SYS5|Q8SYS5_DROME	1;1;1;1;1	1;1;1;1;1	1;1;1;1;1	>tr|F6J915|F6J915_DROME CG12156 (Fragment) OS=Drosophila melanogaster GN=CG12156 PE=4 SV=1;>tr|X2J5T3|X2J5T3_DROME Rab6, isoform B OS=Drosophila melanogaster GN=Rab6 PE=1 SV=1;>sp|O18334|RAB6_DROME Ras-related protein Rab6 OS=Drosophila melanogaster GN=Rab	5	1	1	1	1	1	1	1	1	1	6.3	6.3	6.3	19.924	175	175;208;208;218;218	0.0021739	2.0568	By MS/MS	By MS/MS	6.3	6.3	2976300	1519500	1456800	0	1055400	2	2	4				81	9125	TRUE	9610	19880;19881;19882;19883	18814;18815;18816;18817;18818	18816
sp|O18373|SPS1_DROME	sp|O18373|SPS1_DROME	7	7	7	>sp|O18373|SPS1_DROME Selenide, water dikinase OS=Drosophila melanogaster GN=SelD PE=2 SV=1	1	7	7	7	7	3	7	3	7	3	33.7	33.7	33.7	43.446	398	398	0	26.072	By MS/MS	By MS/MS	33.7	13.3	5769500	4801400	968100	4523000	1161800	10	3	13				82	2080;2621;6531;9519;11891;13592;16731	True;True;True;True;True;True;True	2201;2783;6866;10019;12663;14464;17783	4601;5724;14030;14031;20688;20689;25968;25969;25970;25971;29600;36381	4387;5423;13320;13321;13322;19591;19592;19593;24628;24629;24630;28122;34683	4387;5423;13321;19592;24629;28122;34683
tr|M9NDC3|M9NDC3_DROME;sp|O18388|IMB_DROME	tr|M9NDC3|M9NDC3_DROME;sp|O18388|IMB_DROME	35;35	35;35	35;35	>tr|M9NDC3|M9NDC3_DROME Female sterile (2) ketel, isoform B OS=Drosophila melanogaster GN=Fs(2)Ket PE=4 SV=1;>sp|O18388|IMB_DROME Importin subunit beta OS=Drosophila melanogaster GN=Fs(2)Ket PE=2 SV=2	2	35	35	35	34	34	34	34	34	34	55.4	55.4	55.4	98.695	884	884;884	0	165.84	By MS/MS	By MS/MS	52.6	54	106850000	48984000	57862000	43375000	47481000	47	59	106				83	893;1548;2267;2534;3427;3556;3579;3580;4121;4685;5994;6215;7744;7804;8845;8903;9613;9614;9979;10219;10233;10566;10766;11162;14457;14584;14711;14859;15044;15901;15902;16114;16231;16271;16728	True;True;True;True;True;True;True;True;True;True;True;True;True;True;True;True;True;True;True;True;True;True;True;True;True;True;True;True;True;True;True;True;True;True;True	941;1640;1641;2399;2400;2691;3626;3759;3782;3783;4353;4354;4355;4932;6307;6537;6538;8150;8215;9316;9376;9377;10114;10115;10630;10631;10632;10895;10909;11267;11475;11889;15383;15384;15385;15518;15649;15809;15810;16003;16915;16916;17139;17140;17262;17304;17779	1970;1971;1972;1973;3542;3543;3544;3545;3546;3547;4985;4986;4987;5551;5552;7427;7428;7672;7673;7713;7714;7715;8872;8873;8874;8875;8876;8877;8878;10141;10142;10143;10144;12950;12951;13404;13405;13406;16699;16700;16842;16843;16844;16845;19328;19329;19438;19439;19440;20863;20864;20865;20866;20867;20868;21890;21891;21892;21893;21894;22411;22412;22413;22414;22442;22443;22444;22445;23213;23603;23604;24…	1866;1867;1868;1869;1870;1871;3368;3369;3370;4756;4757;5267;5268;7023;7024;7025;7248;7249;7286;7287;7288;8398;8399;8400;8401;8402;8403;8404;8405;8406;8407;9631;9632;9633;12298;12299;12727;12728;12729;15813;15938;15939;15940;15941;15942;15943;18284;18391;18392;18393;18394;18395;19751;19752;19753;19754;19755;20715;20716;20717;20718;20719;21225;21226;21227;21228;21229;21258;21259;21260;21261;21262;2…	1868;3368;4757;5268;7024;7248;7286;7288;8405;9632;12299;12729;15813;15941;18284;18394;19752;19754;20719;21227;21258;21982;22368;23178;29975;30247;30544;30860;31255;32993;32995;33420;33645;33734;34675	81;82;83;84;85;86;87;88;89;90;91	1;7;151;172;187;540;569;691;699;760;820
sp|O18404|HCD2_DROME;tr|D5A7S2|D5A7S2_DROME	sp|O18404|HCD2_DROME	11;4	11;4	11;4	>sp|O18404|HCD2_DROME 3-hydroxyacyl-CoA dehydrogenase type-2 OS=Drosophila melanogaster GN=scu PE=1 SV=1	2	11	11	11	10	9	10	9	10	9	70.6	70.6	70.6	26.905	255	255;126	0	23.038	By MS/MS	By MS/MS	60.4	56.1	15864000	11042000	4822200	10597000	4088100	13	9	22				84	179;5598;6274;8037;8306;9177;10093;11262;15326;16060;16061	True;True;True;True;True;True;True;True;True;True;True	185;186;5894;6599;8460;8740;9663;10767;11995;16308;17082;17083	380;381;382;383;12105;12106;12107;13533;17352;17353;17880;19994;22156;22157;22158;22159;24635;24636;33404;33405;34964;34965;34966;34967	373;374;375;11484;11485;11486;11487;12857;16413;16414;16912;16913;18924;18925;20971;20972;20973;23377;31818;31819;33303;33304	375;11487;12857;16414;16913;18924;20972;23377;31819;33303;33304	92;93	172;199
sp|O18413|PRS8_DROME	sp|O18413|PRS8_DROME	4	4	4	>sp|O18413|PRS8_DROME 26S protease regulatory subunit 8 OS=Drosophila melanogaster GN=Rpt6 PE=1 SV=2	1	4	4	4	4	4	4	4	4	4	13.8	13.8	13.8	45.857	405	405	0	7.761	By MS/MS	By MS/MS	13.8	13.8	2602900	1131100	1471800	1179400	1294700	4	3	7				85	4582;6307;6385;6439	True;True;True;True	4827;6634;6714;6768	9841;9842;13595;13596;13745;13746;13843;13844	9329;12909;12910;13041;13042;13134;13135	9329;12909;13042;13135
tr|M9PCC1|M9PCC1_DROME;sp|O18640|GBLP_DROME;tr|M9PB67|M9PB67_DROME;tr|B4YX01|B4YX01_DROME;tr|B4YX00|B4YX00_DROME;tr|B4YWZ6|B4YWZ6_DROME;tr|F6J206|F6J206_DROME;tr|F6J1Z8|F6J1Z8_DROME;tr|A9YGT1|A9YGT1_DROME;tr|A9YGT0|A9YGT0_DROME;tr|A9YGS8|A9YGS8_DROME;tr|A9YGS7|A9YGS7_DROME;tr|F6J9X0|F6J9X0_DROME;tr|F6J9W7|F6J9W7_DROME;tr|F6J9W5|F6J9W5_DROME	tr|M9PCC1|M9PCC1_DROME;sp|O18640|GBLP_DROME	8;8;2;1;1;1;1;1;1;1;1;1;1;1;1	8;8;2;1;1;1;1;1;1;1;1;1;1;1;1	7;7;1;0;0;0;0;0;0;0;0;0;0;0;0	>tr|M9PCC1|M9PCC1_DROME Receptor of activated protein kinase C 1, isoform C OS=Drosophila melanogaster GN=Rack1 PE=4 SV=1;>sp|O18640|GBLP_DROME Guanine nucleotide-binding protein subunit beta-like protein OS=Drosophila melanogaster GN=Rack1 PE=1 SV=2	15	8	8	7	8	7	8	7	7	6	33	33	30.5	35.618	318	318;318;109;224;224;224;240;240;240;240;240;240;242;242;242	0	12.659	By MS/MS	By MS/MS	33	29.9	14985000	7286800	7698500	6273300	8038100	5	8	13				86	842;2380;4450;4490;9577;9583;10536;14647	True;True;True;True;True;True;True;True	887;2524;4695;4735;10078;10084;11227;15583	1856;5221;5222;9566;9567;9661;9662;20799;20800;20809;20810;23104;23105;31882;31883	1765;4967;9071;9072;9160;9161;19698;19706;19707;21876;21877;21878;30377	1765;4967;9072;9161;19698;19706;21876;30377
tr|E1JGV6|E1JGV6_DROME;sp|O44081|DKC1_DROME;tr|H5V894|H5V894_DROME;tr|C0P8M5|C0P8M5_DROME;tr|A0A0B4K8B2|A0A0B4K8B2_DROME;sp|O44081-2|DKC1_DROME	tr|E1JGV6|E1JGV6_DROME;sp|O44081|DKC1_DROME;tr|H5V894|H5V894_DROME;tr|C0P8M5|C0P8M5_DROME;tr|A0A0B4K8B2|A0A0B4K8B2_DROME;sp|O44081-2|DKC1_DROME	10;10;10;10;6;6	10;10;10;10;6;6	10;10;10;10;6;6	>tr|E1JGV6|E1JGV6_DROME Nucleolar protein at 60B, isoform C OS=Drosophila melanogaster GN=Nop60B PE=1 SV=1;>sp|O44081|DKC1_DROME H/ACA ribonucleoprotein complex subunit 4 OS=Drosophila melanogaster GN=Nop60B PE=1 SV=1;>tr|H5V894|H5V894_DROME FI18403p1 (Fra	6	10	10	10	10	9	10	9	10	9	30.3	30.3	30.3	56.83	508	508;508;534;534;227;253	0	36.825	By MS/MS	By MS/MS	30.3	27.2	12239000	6741900	5497100	6357000	5400800	9	9	18				87	2507;4681;5898;6159;6691;10541;12972;13970;15314;15944	True;True;True;True;True;True;True;True;True;True	2660;4927;6207;6478;7037;11233;13805;14866;16294;16960	5483;5484;10131;10132;12756;12757;13290;13291;14419;14420;14421;14422;23120;28313;28314;28315;28316;28317;28318;30395;30396;33376;33377;33378;33379;34711;34712	5205;5206;9622;12108;12109;12614;13685;13686;13687;21890;26896;26897;26898;28918;28919;31793;31794;33069	5206;9622;12109;12614;13685;21890;26896;28918;31794;33069	94	211
tr|A0A0B4LGZ1|A0A0B4LGZ1_DROME;sp|O44342|WBL_DROME	tr|A0A0B4LGZ1|A0A0B4LGZ1_DROME;sp|O44342|WBL_DROME	2;2	2;2	2;2	>tr|A0A0B4LGZ1|A0A0B4LGZ1_DROME Protein windbeutel OS=Drosophila melanogaster GN=wbl PE=4 SV=1;>sp|O44342|WBL_DROME Protein windbeutel OS=Drosophila melanogaster GN=wbl PE=1 SV=1	2	2	2	2	2	1	2	1	2	1	8.6	8.6	8.6	29.444	257	257;257	0.0011455	2.3247	By MS/MS	By MS/MS	8.6	5.1	614050	413000	201050	413000	0	2	1	3				88	443;7600	True;True	465;8000	994;995;16388	963;964;15549	964;15549
sp|O44437|SMD3_DROME	sp|O44437|SMD3_DROME	1	1	1	>sp|O44437|SMD3_DROME Small nuclear ribonucleoprotein Sm D3 OS=Drosophila melanogaster GN=SmD3 PE=1 SV=1	1	1	1	1	1	1	1	1	1	1	6	6	6	15.582	151	151	0.0097324	1.3753	By MS/MS	By MS/MS	6	6	650800	302780	348020	0	317550	1	1	2				89	4239	TRUE	4476	9122;9123	8653;8654	8654
tr|A0A0B4KFX5|A0A0B4KFX5_DROME;tr|A0A0B4KGG9|A0A0B4KGG9_DROME;tr|A4V2S3|A4V2S3_DROME;sp|O46036-2|CTBP_DROME;tr|A0A0B4KHB2|A0A0B4KHB2_DROME;tr|A0A0B4KFT4|A0A0B4KFT4_DROME;sp|O46036|CTBP_DROME;tr|A0A0B4KGZ7|A0A0B4KGZ7_DROME;tr|E8NH65|E8NH65_DROME	tr|A0A0B4KFX5|A0A0B4KFX5_DROME;tr|A0A0B4KGG9|A0A0B4KGG9_DROME;tr|A4V2S3|A4V2S3_DROME;sp|O46036-2|CTBP_DROME;tr|A0A0B4KHB2|A0A0B4KHB2_DROME;tr|A0A0B4KFT4|A0A0B4KFT4_DROME;sp|O46036|CTBP_DROME;tr|A0A0B4KGZ7|A0A0B4KGZ7_DROME;tr|E8NH65|E8NH65_DROME	4;4;4;4;4;4;4;4;2	4;4;4;4;4;4;4;4;2	4;4;4;4;4;4;4;4;2	>tr|A0A0B4KFX5|A0A0B4KFX5_DROME C-terminal binding protein, isoform I OS=Drosophila melanogaster GN=CtBP PE=1 SV=1;>tr|A0A0B4KGG9|A0A0B4KGG9_DROME C-terminal binding protein, isoform F OS=Drosophila melanogaster GN=CtBP PE=1 SV=1;>tr|A4V2S3|A4V2S3_DROME C-	9	4	4	4	4	3	4	3	4	3	14	14	14	41.344	379	379;383;386;386;473;476;476;481;189	0	6.9906	By MS/MS	By MS/MS	14	11.6	2086800	1279200	807590	1266600	749480	5	1	6				90	679;2568;4987;11060	True;True;True;True	713;2727;5254;11785	1493;1494;5614;5615;10786;10787;24233	1434;5323;5324;5325;10250;22985	1434;5325;10250;22985
tr|X2JAB9|X2JAB9_DROME;sp|O46037|VINC_DROME;tr|Q24584|Q24584_DROME	tr|X2JAB9|X2JAB9_DROME;sp|O46037|VINC_DROME;tr|Q24584|Q24584_DROME	11;11;10	11;11;10	11;11;10	>tr|X2JAB9|X2JAB9_DROME Vinculin, isoform B OS=Drosophila melanogaster GN=Vinc PE=1 SV=1;>sp|O46037|VINC_DROME Vinculin OS=Drosophila melanogaster GN=Vinc PE=1 SV=1;>tr|Q24584|Q24584_DROME Vinculin OS=Drosophila melanogaster GN=Vinc PE=4 SV=1	3	11	11	11	11	5	11	5	11	5	14.7	14.7	14.7	106.3	961	961;961;962	0	21.757	By MS/MS	By MS/MS	14.7	7.1	3823000	2491000	1331900	2295500	1410900	12	5	17				91	321;4654;5417;6156;9213;9423;9733;11185;14056;14134;16254	True;True;True;True;True;True;True;True;True;True;True	336;4900;5708;6475;9701;9920;10276;11912;14961;15047;17286	672;673;10077;11722;11723;13286;20067;20482;20483;21167;24464;30592;30796;30797;35361;35362	649;650;9570;11134;11135;11136;11137;12609;18994;19402;19403;20041;23213;29102;29307;33690;33691	649;9570;11135;12609;18994;19403;20041;23213;29102;29307;33690
tr|B6IDZ7|B6IDZ7_DROME;sp|O46051|C4D14_DROME;tr|M9PGI4|M9PGI4_DROME	tr|B6IDZ7|B6IDZ7_DROME;sp|O46051|C4D14_DROME;tr|M9PGI4|M9PGI4_DROME	1;1;1	1;1;1	1;1;1	>tr|B6IDZ7|B6IDZ7_DROME RE27104p OS=Drosophila melanogaster GN=Cyp4d14-RA PE=2 SV=1;>sp|O46051|C4D14_DROME Probable cytochrome P450 4d14 OS=Drosophila melanogaster GN=Cyp4d14 PE=3 SV=1;>tr|M9PGI4|M9PGI4_DROME Cyp4d14, isoform B OS=Drosophila melanogaster G	3	1	1	1	1	1	1	1	1	1	2.8	2.8	2.8	57.48	507	507;507;510	1	-2	By matching	By MS/MS	2.8	2.8	380220	152450	227760	0	207820	0	1	1	+			92	9786	TRUE	10353	21306;21307	20161	20161	95;96	88;93
tr|X2JCE0|X2JCE0_DROME;tr|Q6NR37|Q6NR37_DROME;sp|O46072|KZ_DROME;tr|Q9NFN0|Q9NFN0_DROME	tr|X2JCE0|X2JCE0_DROME;tr|Q6NR37|Q6NR37_DROME;sp|O46072|KZ_DROME;tr|Q9NFN0|Q9NFN0_DROME	12;12;12;11	11;11;11;10	11;11;11;10	>tr|X2JCE0|X2JCE0_DROME Kurz, isoform B OS=Drosophila melanogaster GN=kz PE=1 SV=1;>tr|Q6NR37|Q6NR37_DROME RE43077p OS=Drosophila melanogaster GN=kz PE=2 SV=1;>sp|O46072|KZ_DROME Probable ATP-dependent RNA helicase kurz OS=Drosophila melanogaster GN=kz PE=	4	12	11	11	4	12	3	11	3	11	14.3	13.3	13.3	134.12	1192	1192;1192;1192;1192	0	17.804	By MS/MS	By MS/MS	4.4	14.3	5802300	727330	5074900	1116600	4241400	2	12	14				93	1028;1398;3067;4008;6481;8949;8950;9342;12525;13575;16073;16862	True;True;True;True;True;True;True;True;True;True;True;False	1095;1478;3245;4233;6813;9425;9426;9832;13336;14446;17096;17922	2340;3153;6629;6630;8636;13927;19533;19534;19535;20310;27322;29570;34990;34991;36636;36637;36638;36639	2210;2211;2974;6275;6276;8178;13218;18483;18484;19239;25932;28086;33326;33327;34936;34937;34938;34939	2211;2974;6275;8178;13218;18483;18484;19239;25932;28086;33326;34938	97	1084
tr|A0A0F6QCW0|A0A0F6QCW0_DROME;sp|O46098|BCN92_DROME	tr|A0A0F6QCW0|A0A0F6QCW0_DROME;sp|O46098|BCN92_DROME	1;1	1;1	1;1	>tr|A0A0F6QCW0|A0A0F6QCW0_DROME Bcn92-RA OS=Drosophila melanogaster GN=bcn92 PE=3 SV=1;>sp|O46098|BCN92_DROME Protein bcn92 OS=Drosophila melanogaster GN=bcn92 PE=3 SV=1	2	1	1	1	1	1	1	1	1	1	14.1	14.1	14.1	10.961	92	92;92	0.0011236	2.2444	By MS/MS	By MS/MS	14.1	14.1	358890	197670	161210	0	147100	1	1	2				94	11482	TRUE	12227;12228	25130;25131	23843;23844	23843	98	54
sp|O46106|NOI_DROME	sp|O46106|NOI_DROME	4	4	4	>sp|O46106|NOI_DROME Splicing factor 3A subunit 3 OS=Drosophila melanogaster GN=noi PE=1 SV=1	1	4	4	4	4	3	4	3	4	3	13.1	13.1	13.1	58.421	503	503	0	6.4566	By MS/MS	By MS/MS	13.1	9.3	2218900	1150600	1068300	955280	1170100	4	4	8				95	3041;7408;10487;16306	True;True;True;True	3219;7798;11176;17342	6576;6577;15978;15979;23001;23002;35480	6230;6231;15184;15185;15186;21774;21775;33814	6231;15186;21775;33814
tr|M9PIM0|M9PIM0_DROME;sp|O61231|RL10_DROME	tr|M9PIM0|M9PIM0_DROME;sp|O61231|RL10_DROME	3;3	3;3	3;3	>tr|M9PIM0|M9PIM0_DROME Ribosomal protein L10, isoform E OS=Drosophila melanogaster GN=RpL10 PE=4 SV=1;>sp|O61231|RL10_DROME 60S ribosomal protein L10 OS=Drosophila melanogaster GN=RpL10 PE=1 SV=1	2	3	3	3	2	3	2	3	2	3	22.9	22.9	22.9	25.527	218	218;218	0	7.6206	By MS/MS	By MS/MS	9.6	22.9	1350300	313680	1036600	468630	790930	1	3	4				96	1330;4661;6556	True;True;True	1407;4907;6891	2946;10091;10092;14083;14084	2782;9583;9584;13367	2782;9584;13367	99	136
sp|O61305|DDX19_DROME;tr|Q5LK13|Q5LK13_DROME;tr|L7EEU0|L7EEU0_DROME;tr|Q5LK12|Q5LK12_DROME;tr|Q8SYQ3|Q8SYQ3_DROME;tr|G7H860|G7H860_DROME;tr|L7EGI4|L7EGI4_DROME;tr|L7EFC0|L7EFC0_DROME	sp|O61305|DDX19_DROME;tr|Q5LK13|Q5LK13_DROME;tr|L7EEU0|L7EEU0_DROME;tr|Q5LK12|Q5LK12_DROME;tr|Q8SYQ3|Q8SYQ3_DROME;tr|G7H860|G7H860_DROME;tr|L7EGI4|L7EGI4_DROME;tr|L7EFC0|L7EFC0_DROME	4;3;3;2;2;2;2;2	4;3;3;2;2;2;2;2	4;3;3;2;2;2;2;2	>sp|O61305|DDX19_DROME DEAD-box helicase Dbp80 OS=Drosophila melanogaster GN=Dbp80 PE=1 SV=1;>tr|Q5LK13|Q5LK13_DROME Dead box protein 80, isoform B OS=Drosophila melanogaster GN=Dbp80 PE=1 SV=1;>tr|L7EEU0|L7EEU0_DROME Dead box protein 80, isoform E OS=Dros	8	4	4	4	4	3	4	3	4	3	12.4	12.4	12.4	51.315	460	460;447;481;279;288;314;316;354	0	6.4863	By MS/MS	By MS/MS	12.4	9.3	2251400	1061100	1190200	1026300	964700	5	2	7				97	6455;7528;12433;15473	True;True;True;True	6785;7923;13239;16461	13875;16238;16239;27131;27132;33723;33724;33725	13166;15415;25753;25754;25755;32124;32125	13166;15415;25755;32124
sp|O61345|PENG_DROME	sp|O61345|PENG_DROME	2	2	2	>sp|O61345|PENG_DROME Protein penguin OS=Drosophila melanogaster GN=peng PE=2 SV=1	1	2	2	2	1	2	1	2	1	2	4.3	4.3	4.3	81.301	737	737	0.00069396	4.1578	By MS/MS	By MS/MS	1.8	4.3	466550	140540	326000	0	297470	1	1	2				98	3009;5353	True;True	3186;5639	6509;11583;11584	6172;11003	6172;11003
sp|O61443|MK14B_DROME;tr|E1JIV6|E1JIV6_DROME;sp|O62618|MK14A_DROME;tr|E1JHD6|E1JHD6_DROME;sp|P92208|JNK_DROME	sp|O61443|MK14B_DROME	6;2;2;1;1	6;2;2;1;1	6;2;2;1;1	>sp|O61443|MK14B_DROME Mitogen-activated protein kinase 14B OS=Drosophila melanogaster GN=p38b PE=1 SV=1	5	6	6	6	6	5	6	5	6	5	24.9	24.9	24.9	42.098	365	365;366;366;372;372	0	12.808	By MS/MS	By MS/MS	24.9	21.1	4414500	2762800	1651700	2573500	1696400	7	3	10				99	2250;4692;6720;7150;9185;16562	True;True;True;True;True;True	2380;4941;7068;7530;9672;17608	4947;4948;10160;10161;14485;14486;15423;20009;20010;36010;36011	4719;4720;9649;13745;13746;14654;18937;34319;34320;34321	4720;9649;13745;14654;18937;34319	100	311
sp|O61613|NMT_DROME	sp|O61613|NMT_DROME	7	7	7	>sp|O61613|NMT_DROME Glycylpeptide N-tetradecanoyltransferase OS=Drosophila melanogaster GN=Nmt PE=2 SV=2	1	7	7	7	7	3	7	3	7	3	19.9	19.9	19.9	53.832	472	472	0	12.385	By MS/MS	By MS/MS	19.9	7.4	2744900	2196500	548410	1879200	817700	8	1	9				100	187;867;4069;8005;10143;14396;16291	True;True;True;True;True;True;True	194;915;4298;8426;10817;15320;17325	396;1921;1922;8759;8760;17264;22255;31355;31356;35444;35445	387;1826;8287;8288;16338;21068;29843;29844;33779	387;1826;8287;16338;21068;29843;33779
sp|O62619-2|KPYK_DROME;sp|O62619|KPYK_DROME	sp|O62619-2|KPYK_DROME;sp|O62619|KPYK_DROME	19;18	19;18	19;18	>sp|O62619-2|KPYK_DROME Isoform B of Pyruvate kinase OS=Drosophila melanogaster GN=PyK;>sp|O62619|KPYK_DROME Pyruvate kinase OS=Drosophila melanogaster GN=PyK PE=2 SV=2	2	19	19	19	19	13	19	13	19	13	51	51	51	55.058	512	512;533	0	43.456	By MS/MS	By MS/MS	51	42	20375000	15019000	5356100	13878000	5582700	22	13	35				101	59;322;1173;2485;3752;4671;4777;4873;5464;5612;6427;7517;9100;9228;10009;13956;13981;13982;15139	True;True;True;True;True;True;True;True;True;True;True;True;True;True;True;True;True;True;True	60;61;337;338;1245;2637;3967;4917;5032;5134;5757;5910;6756;7912;9584;9716;10675;14852;14880;14881;16107	137;138;139;140;674;675;676;2632;2633;5435;8114;8115;10108;10109;10110;10343;10344;10539;11818;11819;12140;12141;13818;13819;16216;19835;20093;21969;21970;21971;30369;30370;30416;30417;30418;32999;33000	143;144;145;146;651;652;2495;2496;5157;5158;7673;7674;7675;9599;9600;9601;9817;9818;9996;9997;11223;11519;13108;13109;15396;18769;19021;20785;20786;28893;28894;28938;28939;31449;31450	144;651;2495;5157;7673;9599;9817;9996;11223;11519;13108;15396;18769;19021;20785;28893;28938;28939;31450	101;102	12;342
sp|O62621|COPB2_DROME	sp|O62621|COPB2_DROME	27	27	27	>sp|O62621|COPB2_DROME Coatomer subunit beta OS=Drosophila melanogaster GN=betaCOP PE=2 SV=2	1	27	27	27	26	26	26	26	26	26	44.9	44.9	44.9	102.71	914	914	0	75.749	By MS/MS	By MS/MS	43	43.1	42986000	20498000	22488000	20549000	20468000	34	29	63				102	273;405;507;1614;1948;2332;2359;2982;5546;5610;5978;6014;6928;7349;7636;7801;8194;8944;12392;13986;14037;14516;15052;15121;15223;15265;16153	True;True;True;True;True;True;True;True;True;True;True;True;True;True;True;True;True;True;True;True;True;True;True;True;True;True;True	286;424;530;1715;2063;2471;2472;2503;3158;5840;5908;6291;6328;7294;7738;8038;8212;8623;9420;13191;14886;14941;15448;16011;16089;16195;16242;17180	577;578;837;838;1117;1118;1119;1120;3684;3685;4330;4331;5128;5129;5130;5183;5184;6447;6448;6449;6450;11997;11998;12134;12135;12136;12137;12919;12920;12985;12986;14942;14943;15868;15869;16466;16467;16837;16838;17665;17666;19525;19526;27029;27030;30425;30426;30548;30549;30550;30551;31617;32795;32796;32967;32968;33176;33278;33279;33280;33281;35154;35155	557;805;806;807;808;1077;1078;1079;1080;3513;3514;3515;4139;4140;4882;4883;4935;4936;6108;6109;6110;11385;11386;11387;11511;11512;11513;11514;11515;11516;12265;12266;12267;12268;12330;14181;15084;15610;15933;15934;16708;16709;18477;25652;25653;25654;28945;28946;29055;29056;29057;30105;30106;31265;31266;31423;31424;31611;31708;31709;31710;33494;33495;33496	557;806;1080;3515;4140;4882;4935;6108;11387;11514;12265;12330;14181;15084;15610;15934;16708;18477;25652;28946;29055;30106;31265;31423;31611;31710;33495	103;104	121;350
sp|O76454|PHS_DROME	sp|O76454|PHS_DROME	1	1	1	>sp|O76454|PHS_DROME Pterin-4-alpha-carbinolamine dehydratase OS=Drosophila melanogaster GN=Pcd PE=1 SV=2	1	1	1	1	1	0	1	0	1	0	7.8	7.8	7.8	21.067	192	192	0.0088409	1.4187	By MS/MS	By matching	7.8	0	125990	125990	0	125990	0	1	0	1				103	9131	TRUE	9616	19892	18826	18826
tr|Q541C9|Q541C9_DROME;sp|O76511|TYSY_DROME	tr|Q541C9|Q541C9_DROME;sp|O76511|TYSY_DROME	3;3	3;3	3;3	>tr|Q541C9|Q541C9_DROME RE18955p OS=Drosophila melanogaster GN=Ts PE=1 SV=1;>sp|O76511|TYSY_DROME Thymidylate synthase OS=Drosophila melanogaster GN=Ts PE=1 SV=2	2	3	3	3	3	2	3	2	3	2	12.5	12.5	12.5	36.656	321	321;321	0	13.662	By MS/MS	By MS/MS	12.5	8.4	1657700	1152600	505160	1067700	545830	3	1	4				104	1344;1400;6644	True;True;True	1422;1480;6987	2977;2978;3157;3158;14318	2807;2978;2979;13588	2807;2978;13588	105	185
sp|O76922|AUB_DROME;sp|O76922-2|AUB_DROME;tr|Q95PE5|Q95PE5_DROME	sp|O76922|AUB_DROME;sp|O76922-2|AUB_DROME	19;18;4	19;18;4	19;18;4	>sp|O76922|AUB_DROME Protein aubergine OS=Drosophila melanogaster GN=aub PE=1 SV=1;>sp|O76922-2|AUB_DROME Isoform C of Protein aubergine OS=Drosophila melanogaster GN=aub	3	19	19	19	18	17	18	17	18	17	28.2	28.2	28.2	98.558	866	866;795;189	0	30.124	By MS/MS	By MS/MS	27	25.6	14050000	7148500	6901900	7134700	6311600	18	12	30				105	1406;1439;1455;2035;2463;3678;4881;4993;5659;6285;6893;11904;13604;13762;13896;14274;14921;16401;16500	True;True;True;True;True;True;True;True;True;True;True;True;True;True;True;True;True;True;True	1486;1522;1539;2156;2614;3884;5142;5260;5959;6611;7257;12679;14477;14647;14788;15194;15874;17442;17543	3167;3168;3266;3267;3307;3308;4510;4511;5400;7915;7916;10553;10554;10801;10802;12248;12249;13555;13556;14864;14865;26004;26005;29626;29962;29963;30230;30231;31100;31101;32536;32537;35675;35676;35886	2989;2990;3094;3095;3134;3135;4301;4302;4303;5124;7474;10013;10268;11616;11617;12874;12875;14108;24664;28151;28485;28486;28756;28757;29599;29600;31028;34012;34013;34209	2989;3094;3134;4302;5124;7474;10013;10268;11616;12875;14108;24664;28151;28485;28757;29599;31028;34013;34209	106;107;108	305;307;380
tr|X2JG90|X2JG90_DROME;sp|O76932|PP4C_DROME	tr|X2JG90|X2JG90_DROME;sp|O76932|PP4C_DROME	4;4	2;2	2;2	>tr|X2JG90|X2JG90_DROME Serine/threonine-protein phosphatase OS=Drosophila melanogaster GN=Pp4-19C PE=3 SV=1;>sp|O76932|PP4C_DROME Serine/threonine-protein phosphatase 4 catalytic subunit OS=Drosophila melanogaster GN=Pp4-19C PE=2 SV=1	2	4	2	2	4	2	2	1	2	1	15.3	10.4	10.4	35.341	307	307;307	0.0021786	2.0678	By MS/MS	By matching	15.3	9.8	194060	150210	43847	0	40009	2	0	2				106	1601;4673;11346;11347	True;True;False;False	1700;4919;12086;12087	3654;3655;10112;24819;24820;24821	3484;9603;23553;23554;23555	3484;9603;23553;23555
tr|B7Z131|B7Z131_DROME;tr|B7Z132|B7Z132_DROME;tr|X2JIR4|X2JIR4_DROME;tr|M9PJ95|M9PJ95_DROME;sp|O77086-3|C3G_DROME;tr|B7Z129|B7Z129_DROME;tr|M9PGJ9|M9PGJ9_DROME;tr|B7Z130|B7Z130_DROME;sp|O77086-2|C3G_DROME;sp|O77086|C3G_DROME	tr|B7Z131|B7Z131_DROME;tr|B7Z132|B7Z132_DROME;tr|X2JIR4|X2JIR4_DROME;tr|M9PJ95|M9PJ95_DROME;sp|O77086-3|C3G_DROME;tr|B7Z129|B7Z129_DROME;tr|M9PGJ9|M9PGJ9_DROME;tr|B7Z130|B7Z130_DROME;sp|O77086-2|C3G_DROME;sp|O77086|C3G_DROME	1;1;1;1;1;1;1;1;1;1	1;1;1;1;1;1;1;1;1;1	1;1;1;1;1;1;1;1;1;1	>tr|B7Z131|B7Z131_DROME C3G ortholog, isoform G OS=Drosophila melanogaster GN=C3G PE=1 SV=1;>tr|B7Z132|B7Z132_DROME C3G ortholog, isoform D OS=Drosophila melanogaster GN=C3G PE=1 SV=1;>tr|X2JIR4|X2JIR4_DROME C3G ortholog, isoform L OS=Drosophila melanogast	10	1	1	1	0	1	0	1	0	1	0.9	0.9	0.9	136.52	1234	1234;1285;1357;1414;1416;1417;1468;1468;1520;1571	0.0088279	1.4168	By matching	By MS/MS	0	0.9	31946	0	31946	0	29150	0	1	1				107	6404	TRUE	6733	13779	13071	13071
tr|F6JQA6|F6JQA6_DROME;tr|F6JQA2|F6JQA2_DROME;tr|F6JQ95|F6JQ95_DROME;sp|O77277|TORS_DROME;tr|F6JQA7|F6JQA7_DROME;tr|F6JQ98|F6JQ98_DROME;tr|F6JQ92|F6JQ92_DROME	tr|F6JQA6|F6JQA6_DROME;tr|F6JQA2|F6JQA2_DROME;tr|F6JQ95|F6JQ95_DROME;sp|O77277|TORS_DROME;tr|F6JQA7|F6JQA7_DROME;tr|F6JQ98|F6JQ98_DROME;tr|F6JQ92|F6JQ92_DROME	8;8;8;8;7;7;7	8;8;8;8;7;7;7	8;8;8;8;7;7;7	>tr|F6JQA6|F6JQA6_DROME CG3024 (Fragment) OS=Drosophila melanogaster GN=Torsin PE=1 SV=1;>tr|F6JQA2|F6JQA2_DROME CG3024 (Fragment) OS=Drosophila melanogaster GN=CG3024 PE=4 SV=1;>tr|F6JQ95|F6JQ95_DROME CG3024 (Fragment) OS=Drosophila melanogaster GN=CG3024	7	8	8	8	5	8	5	8	5	8	32.9	32.9	32.9	38.17	340	340;340;340;340;340;340;340	0	13.16	By MS/MS	By MS/MS	17.1	32.9	7101700	2202500	4899300	2521700	4151100	3	8	11				108	3876;6603;7666;9188;9896;10243;12752;14029	True;True;True;True;True;True;True;True	4096;6942;8068;9675;10513;10919;13565;14930	8362;14229;14230;16531;20015;20016;21621;22463;22464;27823;27824;30519;30520	7913;13509;13510;13511;15671;18942;18943;20440;21275;21276;26422;29030	7913;13510;15671;18943;20440;21276;26422;29030
sp|O77410|EIF3E_DROME;tr|Q8MR88|Q8MR88_DROME	sp|O77410|EIF3E_DROME;tr|Q8MR88|Q8MR88_DROME	23;19	23;19	23;19	>sp|O77410|EIF3E_DROME Eukaryotic translation initiation factor 3 subunit E OS=Drosophila melanogaster GN=eIF3-S6 PE=1 SV=1;>tr|Q8MR88|Q8MR88_DROME Eukaryotic translation initiation factor 3 subunit E OS=Drosophila melanogaster GN=Int6 PE=2 SV=1	2	23	23	23	23	23	23	23	23	23	56.8	56.8	56.8	51.162	435	435;372	0	214.62	By MS/MS	By MS/MS	56.8	56.8	64040000	28267000	35774000	26014000	30971000	26	29	55				109	983;2652;2658;3146;5941;6340;6584;6876;7413;7796;8328;8837;8881;8887;9170;10993;11451;11857;12255;13938;14288;15014;16641	True;True;True;True;True;True;True;True;True;True;True;True;True;True;True;True;True;True;True;True;True;True;True	1047;2814;2820;3331;6250;6668;6923;7238;7803;8207;8763;9305;9306;9353;9354;9360;9656;11715;12194;12195;12626;12627;13046;14834;15208;15973;17687	2234;2235;5787;5788;5799;5800;6814;6815;6816;6817;12838;12839;13661;13662;14184;14185;14821;14822;15987;15988;16824;16825;16826;16827;17920;17921;19303;19304;19305;19306;19394;19395;19396;19397;19398;19399;19411;19412;19979;19980;24099;24100;25062;25063;25064;25065;25903;25904;25905;25906;26749;26750;26751;26752;30333;30334;31126;31127;32723;32724;36173;36174	2115;2116;5484;5485;5486;5495;6461;6462;6463;6464;12184;12185;12966;13468;14070;15192;15193;15919;15920;15921;16947;16948;18259;18260;18261;18349;18350;18351;18352;18353;18363;18364;18365;18909;18910;18911;22859;22860;22861;23785;23786;23787;23788;24566;24567;24568;25381;25382;25383;25384;28861;29623;29624;31206;34475;34476	2116;5486;5495;6461;12184;12966;13468;14070;15192;15919;16948;18260;18349;18365;18910;22861;23785;24568;25383;28861;29623;31206;34476	109;110;111;112;113	67;93;333;349;387
tr|M9PI89|M9PI89_DROME;sp|O96433-2|CCNT_DROME;tr|M9PFT9|M9PFT9_DROME;tr|B9EQP8|B9EQP8_DROME;sp|O96433|CCNT_DROME	tr|M9PI89|M9PI89_DROME;sp|O96433-2|CCNT_DROME;tr|M9PFT9|M9PFT9_DROME;tr|B9EQP8|B9EQP8_DROME;sp|O96433|CCNT_DROME	2;2;2;2;2	2;2;2;2;2	2;2;2;2;2	>tr|M9PI89|M9PI89_DROME Cyclin T, isoform D OS=Drosophila melanogaster GN=CycT PE=1 SV=1;>sp|O96433-2|CCNT_DROME Isoform A of Cyclin-T OS=Drosophila melanogaster GN=CycT;>tr|M9PFT9|M9PFT9_DROME Cyclin T, isoform C OS=Drosophila melanogaster GN=CycT PE=1 SV	5	2	2	2	2	0	2	0	2	0	3.6	3.6	3.6	94.59	884	884;884;1097;1097;1097	0.0011494	2.3522	By MS/MS	By matching	3.6	0	161200	161200	0	161200	0	2	0	2				110	7572;10626	True;True	7971;11329	16326;23331	15491;22096	15491;22096
tr|X2JEB4|X2JEB4_DROME;sp|O96651|TOP3B_DROME;tr|Q95R42|Q95R42_DROME;tr|A9YJ49|A9YJ49_DROME;tr|A9YJ44|A9YJ44_DROME	tr|X2JEB4|X2JEB4_DROME;sp|O96651|TOP3B_DROME;tr|Q95R42|Q95R42_DROME	5;5;3;1;1	5;5;3;1;1	5;5;3;1;1	>tr|X2JEB4|X2JEB4_DROME DNA topoisomerase OS=Drosophila melanogaster GN=Top3beta PE=1 SV=1;>sp|O96651|TOP3B_DROME DNA topoisomerase 3-beta OS=Drosophila melanogaster GN=Top3beta PE=2 SV=2;>tr|Q95R42|Q95R42_DROME DNA topoisomerase OS=Drosophila melanogaster	5	5	5	5	5	4	5	4	5	4	10.5	10.5	10.5	96.972	875	875;875;444;266;266	0	8.6566	By MS/MS	By MS/MS	10.5	8.7	2342100	1336400	1005700	1144500	1109600	5	4	9				111	1679;6077;8841;12414;13897	True;True;True;True;True	1783;6393;9311;13216;14789	3804;3805;13119;13120;13121;19317;27082;27083;30232;30233	3631;12454;12455;12456;18273;25703;25704;25705;28758	3631;12454;18273;25705;28758
tr|A0A0B4LFL3|A0A0B4LFL3_DROME;sp|O96827|EF1B_DROME	tr|A0A0B4LFL3|A0A0B4LFL3_DROME;sp|O96827|EF1B_DROME	12;12	12;12	12;12	>tr|A0A0B4LFL3|A0A0B4LFL3_DROME Elongation factor 1 beta, isoform C OS=Drosophila melanogaster GN=Ef1beta PE=3 SV=1;>sp|O96827|EF1B_DROME Probable elongation factor 1-beta OS=Drosophila melanogaster GN=Ef1beta PE=1 SV=3	2	12	12	12	12	12	12	12	12	12	64	64	64	24.247	222	222;222	0	41.565	By MS/MS	By MS/MS	64	64	77095000	41755000	35340000	36233000	29197000	21	21	42				112	182;183;243;404;1051;3300;5860;6380;6381;13337;13338;14055	True;True;True;True;True;True;True;True;True;True;True;True	189;190;255;422;423;1119;3488;6167;6709;6710;14197;14198;14199;14959;14960	387;388;389;390;519;520;830;831;832;833;834;835;836;2391;2392;7139;7140;7141;7142;12674;12675;12676;12677;13735;13736;13737;13738;13739;13740;29067;29068;29069;29070;29071;29072;29073;30588;30589;30590;30591	379;380;381;382;506;507;798;799;800;801;802;803;804;2257;2258;6751;6752;6753;6754;6755;6756;6757;12033;12034;12035;13032;13033;13034;13035;13036;13037;27591;27592;27593;27594;27595;27596;29097;29098;29099;29100;29101	380;382;507;803;2258;6755;12033;13034;13037;27592;27594;29099	114;115;116	152;155;164
tr|M9PIA6|M9PIA6_DROME;tr|E1JI46|E1JI46_DROME;sp|O97159|CHDM_DROME;tr|Q59E34|Q59E34_DROME;tr|M9WKL1|M9WKL1_DROME;tr|L7S4V9|L7S4V9_DROME;tr|B1PGL6|B1PGL6_DROME;tr|B1PGM0|B1PGM0_DROME;tr|B1PGN0|B1PGN0_DROME;tr|B1PGM9|B1PGM9_DROME;tr|B1PGM1|B1PGM1_DROME;tr|B1PGK6|B1PGK6_DROME;tr|B1PGK4|B1PGK4_DROME;tr|B1PGL8|B1PGL8_DROME;tr|B1PGM4|B1PGM4_DROME;tr|B1PGL5|B1PGL5_DROME;tr|B1PGM2|B1PGM2_DROME;tr|B1PGM7|…	tr|M9PIA6|M9PIA6_DROME;tr|E1JI46|E1JI46_DROME;sp|O97159|CHDM_DROME;tr|Q59E34|Q59E34_DROME;tr|M9WKL1|M9WKL1_DROME	30;30;30;30;26;11;8;8;8;8;8;8;8;7;7;7;6;6	30;30;30;30;26;11;8;8;8;8;8;8;8;7;7;7;6;6	27;27;27;27;23;11;8;8;8;8;8;8;8;7;7;7;6;6	>tr|M9PIA6|M9PIA6_DROME Mi-2, isoform D OS=Drosophila melanogaster GN=Mi-2 PE=1 SV=1;>tr|E1JI46|E1JI46_DROME Mi-2, isoform C OS=Drosophila melanogaster GN=Mi-2 PE=1 SV=1;>sp|O97159|CHDM_DROME Chromodomain-helicase-DNA-binding protein Mi-2 homolog OS=Drosop	18	30	30	27	25	30	25	30	23	27	20.2	20.2	18.9	223.13	1973	1973;1982;1982;1983;1561;1084;356;381;393;393;393;393;393;246;393;393;243;393	0	57.789	By MS/MS	By MS/MS	16.7	20.2	20193000	7688200	12505000	8292700	10805000	18	33	51				113	186;247;972;1341;1364;2911;3419;3622;3884;3893;3894;4117;4299;4653;5096;5362;5857;5901;8581;8647;9819;10286;11118;11181;11737;12055;13442;13549;15180;15503	True;True;True;True;True;True;True;True;True;True;True;True;True;True;True;True;True;True;True;True;True;True;True;True;True;True;True;True;True;True	193;259;1036;1418;1443;3086;3617;3827;4106;4115;4116;4349;4540;4899;5366;5649;6164;6210;9031;9097;10396;10965;11845;11908;12501;12834;14310;14420;16151;16491	394;395;526;527;2211;2212;2969;2970;3063;3064;6313;7407;7408;7797;7798;8379;8380;8399;8400;8401;8402;8865;9254;9255;10075;10076;11038;11039;11603;11604;12668;12669;12761;12762;18746;18747;18748;18749;18882;18883;21398;21399;22546;22547;24339;24340;24458;25663;25664;26326;29285;29286;29519;29520;33089;33090;33783	386;511;2093;2094;2798;2799;2800;2888;2889;5988;7006;7007;7370;7930;7931;7951;7952;7953;8392;8766;8767;9569;10492;10493;10494;11021;11022;12027;12028;12029;12113;12114;12115;17713;17714;17715;17845;17846;17847;20238;21349;23089;23090;23207;24350;24351;24983;27806;27807;28030;31530;31531;32177	386;511;2093;2799;2889;5988;7007;7370;7930;7952;7953;8392;8767;9569;10493;11021;12027;12114;17714;17846;20238;21349;23089;23207;24351;24983;27807;28030;31531;32177	117;118;119	1071;1788;1837
sp|O97477|INO1_DROME	sp|O97477|INO1_DROME	4	4	4	>sp|O97477|INO1_DROME Inositol-3-phosphate synthase OS=Drosophila melanogaster GN=Inos PE=1 SV=1	1	4	4	4	4	2	4	2	4	2	10.8	10.8	10.8	62.249	565	565	0	7.9654	By MS/MS	By MS/MS	10.8	5.3	2079800	1568900	510930	1462100	573060	4	1	5				114	6759;10872;12519;15832	True;True;True;True	7108;11585;13330;16841	14566;23832;23833;27305;34486;34487	13829;22588;25918;32851;32852	13829;22588;25918;32851
sp|P00334|ADH_DROME;tr|A0A077HCY9|A0A077HCY9_DROME;tr|Q1ECB3|Q1ECB3_DROME	sp|P00334|ADH_DROME;tr|A0A077HCY9|A0A077HCY9_DROME;tr|Q1ECB3|Q1ECB3_DROME	13;12;8	13;12;8	0;0;0	>sp|P00334|ADH_DROME Alcohol dehydrogenase OS=Drosophila melanogaster GN=Adh PE=1 SV=2;>tr|A0A077HCY9|A0A077HCY9_DROME Alcohol dehydrogenase (Fragment) OS=Drosophila melanogaster GN=Adh PE=3 SV=1;>tr|Q1ECB3|Q1ECB3_DROME Alcohol dehydrogenase OS=Drosophila	3	13	13	0	13	13	13	13	0	0	77.3	77.3	0	27.761	256	256;238;179	0	109.89	By MS/MS	By MS/MS	77.3	77.3	142690000	82117000	60576000	82666000	54628000	20	18	38				115	180;590;5000;6426;7505;7906;8026;8589;10523;10887;14042;14641;16007	True;True;True;True;True;True;True;True;True;True;True;True;True	187;618;5267;6755;7900;8322;8448;9039;11213;11601;14946;15576;17025	384;385;1298;1299;10816;10817;13815;13816;13817;16187;16188;17044;17045;17046;17047;17328;17329;18765;18766;18767;23075;23076;23861;23862;23863;23864;30559;30560;30561;31869;31870;34842;34843;34844;34845	376;377;1246;1247;10278;10279;13105;13106;13107;15370;15371;15372;15373;16127;16128;16129;16130;16392;16393;16394;17729;17730;17731;21848;21849;22618;22619;22620;22621;29065;29066;30362;30363;30364;30365;33192;33193;33194	376;1246;10279;13107;15370;16127;16392;17731;21849;22620;29065;30365;33194
tr|J9TIE4|J9TIE4_DROME;tr|J9THZ9|J9THZ9_DROME;tr|C6KI54|C6KI54_DROME;tr|A0A0A0RZ60|A0A0A0RZ60_DROME;sp|P00408|COX2_DROME;tr|A0A126QBG4|A0A126QBG4_DROME;tr|C8CB16|C8CB16_DROME	tr|J9TIE4|J9TIE4_DROME;tr|J9THZ9|J9THZ9_DROME;tr|C6KI54|C6KI54_DROME;tr|A0A0A0RZ60|A0A0A0RZ60_DROME;sp|P00408|COX2_DROME;tr|A0A126QBG4|A0A126QBG4_DROME;tr|C8CB16|C8CB16_DROME	1;1;1;1;1;1;1	1;1;1;1;1;1;1	1;1;1;1;1;1;1	>tr|J9TIE4|J9TIE4_DROME Cytochrome c oxidase subunit 2 OS=Drosophila melanogaster GN=COX2 PE=3 SV=1;>tr|J9THZ9|J9THZ9_DROME Cytochrome c oxidase subunit 2 OS=Drosophila melanogaster GN=COX2 PE=3 SV=1;>tr|C6KI54|C6KI54_DROME Cytochrome c oxidase subunit 2 O	7	1	1	1	1	1	1	1	1	1	8.8	8.8	8.8	26.22	228	228;228;228;228;228;229;238	0.00061463	2.8318	By MS/MS	By MS/MS	8.8	8.8	681810	403020	278790	0	254380	1	2	3				116	6846	TRUE	7199	14733;14734	13985;13986;13987	13987
tr|X2J516|X2J516_DROME;tr|F3YDH3|F3YDH3_DROME;sp|P00967|PUR2_DROME;tr|K7Z4R2|K7Z4R2_DROME;tr|Q59DZ6|Q59DZ6_DROME;sp|P00967-2|PUR2_DROME;tr|Q29QX7|Q29QX7_DROME	tr|X2J516|X2J516_DROME;tr|F3YDH3|F3YDH3_DROME;sp|P00967|PUR2_DROME	10;10;10;3;3;3;1	10;10;10;3;3;3;1	10;10;10;3;3;3;1	>tr|X2J516|X2J516_DROME Adenosine 3, isoform C OS=Drosophila melanogaster GN=ade3 PE=1 SV=1;>tr|F3YDH3|F3YDH3_DROME RH01206p OS=Drosophila melanogaster GN=ade3-RA PE=2 SV=1;>sp|P00967|PUR2_DROME Trifunctional purine biosynthetic protein adenosine-3 OS=Dros	7	10	10	10	10	6	10	6	10	6	11.7	11.7	11.7	144.52	1353	1353;1353;1353;329;434;434;237	0	16.784	By MS/MS	By MS/MS	11.7	7.2	6011600	3799300	2212300	3225200	2592700	11	5	16				117	1314;2474;2700;5554;6972;10289;13458;14853;14861;14940	True;True;True;True;True;True;True;True;True;True	1391;2625;2863;5848;7341;10968;14326;15803;15812;15896	2914;5416;5879;5880;12009;12010;15029;22551;22552;22553;29315;29316;29317;32372;32373;32391;32392;32582	2751;5138;5139;5566;11398;11399;14266;21352;21353;21354;27831;27832;27833;30850;30851;30866;31071	2751;5139;5566;11398;14266;21353;27833;30850;30866;31071
tr|Q4ABE3|Q4ABE3_DROME;tr|Q4ABD8|Q4ABD8_DROME;tr|Q4AB54|Q4AB54_DROME;sp|P02255|H1_DROME;tr|Q4AB94|Q4AB94_DROME;tr|Q5BI49|Q5BI49_DROME;tr|C4IY08|C4IY08_DROME	tr|Q4ABE3|Q4ABE3_DROME;tr|Q4ABD8|Q4ABD8_DROME;tr|Q4AB54|Q4AB54_DROME;sp|P02255|H1_DROME;tr|Q4AB94|Q4AB94_DROME;tr|Q5BI49|Q5BI49_DROME;tr|C4IY08|C4IY08_DROME	3;3;3;3;2;2;2	3;3;3;3;2;2;2	3;3;3;3;2;2;2	>tr|Q4ABE3|Q4ABE3_DROME Histone H1 OS=Drosophila melanogaster GN=His1:CG33801 PE=3 SV=1;>tr|Q4ABD8|Q4ABD8_DROME Histone H1 OS=Drosophila melanogaster GN=His1:CG33807 PE=3 SV=1;>tr|Q4AB54|Q4AB54_DROME Histone H1 OS=Drosophila melanogaster GN=His1:CG33861 PE	7	3	3	3	3	3	3	3	3	3	18.8	18.8	18.8	26.34	256	256;256;256;256;256;261;261	0	5.0074	By MS/MS	By MS/MS	18.8	18.8	1570100	569080	1001000	558690	923790	1	3	4				118	1175;12192;13743	True;True;True	1247;12982;14626	2635;2636;26629;26630;29923;29924	2498;25271;25272;28445	2498;25272;28445
sp|P02283|H2B_DROME	sp|P02283|H2B_DROME	3	3	3	>sp|P02283|H2B_DROME Histone H2B OS=Drosophila melanogaster GN=His2B PE=1 SV=2	1	3	3	3	3	3	3	3	3	3	28.5	28.5	28.5	13.696	123	123	0	5.6981	By MS/MS	By MS/MS	28.5	28.5	12745000	6500100	6244900	5170700	4473300	5	6	11				119	965;8700;11716	True;True;True	1026;1027;1028;9154;12477	2188;2189;2190;2191;2192;2193;2194;2195;18993;18994;18995;25614;25615	2071;2072;2073;2074;2075;2076;2077;17954;17955;17956;24304	2073;17956;24304	120;121	57;60
tr|E2QCP0|E2QCP0_DROME;sp|P84249|H33_DROME;sp|P02299|H3_DROME	tr|E2QCP0|E2QCP0_DROME;sp|P84249|H33_DROME;sp|P02299|H3_DROME	1;1;1	1;1;1	1;1;1	>tr|E2QCP0|E2QCP0_DROME Histone H3 OS=Drosophila melanogaster GN=His3.3A PE=1 SV=2;>sp|P84249|H33_DROME Histone H3.3 OS=Drosophila melanogaster GN=His3.3A PE=1 SV=2;>sp|P02299|H3_DROME Histone H3 OS=Drosophila melanogaster GN=His3 PE=1 SV=4	3	1	1	1	1	1	1	1	1	1	5.1	5.1	5.1	15.328	136	136;136;136	0.0066327	1.6365	By matching	By MS/MS	5.1	5.1	5207300	1482300	3725000	0	3398900	0	1	1				120	13367	TRUE	14229	29132;29133	27655	27655
tr|M9NE68|M9NE68_DROME;sp|P02516|HSP23_DROME	tr|M9NE68|M9NE68_DROME;sp|P02516|HSP23_DROME	1;1	1;1	1;1	>tr|M9NE68|M9NE68_DROME Heat shock protein 23, isoform B OS=Drosophila melanogaster GN=Hsp23 PE=3 SV=1;>sp|P02516|HSP23_DROME Heat shock protein 23 OS=Drosophila melanogaster GN=Hsp23 PE=2 SV=2	2	1	1	1	1	1	1	1	1	1	8.1	8.1	8.1	20.629	186	186;186	0	19.41	By MS/MS	By MS/MS	8.1	8.1	1255700	457000	798720	0	728810	1	1	2				121	988	TRUE	1052	2244;2245	2122;2123	2123
tr|X2JGG6|X2JGG6_DROME;sp|P02517|HSP26_DROME	tr|X2JGG6|X2JGG6_DROME;sp|P02517|HSP26_DROME	13;13	13;13	13;13	>tr|X2JGG6|X2JGG6_DROME Heat shock protein 26, isoform B OS=Drosophila melanogaster GN=Hsp26 PE=3 SV=1;>sp|P02517|HSP26_DROME Heat shock protein 26 OS=Drosophila melanogaster GN=Hsp26 PE=1 SV=2	2	13	13	13	10	13	10	13	10	13	83.2	83.2	83.2	22.994	208	208;208	0	323.31	By MS/MS	By MS/MS	74.5	83.2	315620000	88262000	227360000	112000000	178520000	16	27	43				122	361;362;2004;5168;6663;10126;12635;12884;13073;15687;16023;16024;16933	True;True;True;True;True;True;True;True;True;True;True;True;True	378;379;2123;2124;5443;7006;10800;13447;13703;13913;16691;17041;17042;17994	750;751;752;753;4449;4450;4451;4452;11196;14355;14356;14357;14358;14359;22218;22219;22220;22221;22222;27562;27563;27564;27565;28096;28097;28098;28526;28527;28528;28529;28530;28531;34167;34882;34883;34884;34885;34886;34887;36782;36783	721;722;723;724;725;4245;4246;4247;4248;4249;10634;13622;13623;13624;13625;13626;13627;21031;21032;21033;21034;26168;26169;26170;26679;26680;26681;27088;27089;27090;27091;27092;27093;27094;32536;32537;33224;33225;33226;33227;33228;35075;35076	721;722;4247;10634;13623;21034;26168;26680;27091;32537;33225;33228;35076	122	93
tr|X2JC82|X2JC82_DROME;sp|P02518|HSP27_DROME	tr|X2JC82|X2JC82_DROME;sp|P02518|HSP27_DROME	14;14	14;14	14;14	>tr|X2JC82|X2JC82_DROME Heat shock protein 27, isoform B OS=Drosophila melanogaster GN=Hsp27 PE=3 SV=1;>sp|P02518|HSP27_DROME Heat shock protein 27 OS=Drosophila melanogaster GN=Hsp27 PE=1 SV=2	2	14	14	14	13	14	13	14	13	14	78.9	78.9	78.9	23.616	213	213;213	0	34.067	By MS/MS	By MS/MS	72.8	78.9	50446000	19276000	31170000	18990000	27117000	15	16	31				123	1016;1017;1195;2005;4890;7305;8701;11801;11854;12538;12616;13821;16035;16036	True;True;True;True;True;True;True;True;True;True;True;True;True;True	1082;1083;1268;2125;2126;5152;7693;9155;12567;12623;13349;13428;14710;17055;17056	2309;2310;2311;2312;2313;2314;2678;2679;4453;4454;4455;4456;10580;10581;15776;15777;15778;15779;18996;18997;25787;25788;25897;25898;27358;27359;27526;27527;30082;30083;34911;34912;34913	2181;2182;2183;2184;2538;2539;4250;4251;4252;4253;4254;10041;10042;14994;14995;14996;17957;17958;24467;24468;24469;24561;25969;25970;26130;26131;28603;28604;28605;33256;33257	2182;2184;2538;4250;10041;14995;17957;24467;24561;25970;26130;28605;33256;33257	123;124	70;94
sp|P02572|ACT2_DROME	sp|P02572|ACT2_DROME	17	1	1	>sp|P02572|ACT2_DROME Actin-42A OS=Drosophila melanogaster GN=Act42A PE=1 SV=3	1	17	1	1	16	16	1	0	1	0	57.7	7.4	7.4	41.823	376	376	0.0011547	2.3826	By MS/MS	By matching	57.2	50.3	406690	406690	0	406690	0	2	0	2				124	474;1394;1395;1676;2327;2516;2517;3123;3157;5715;7348;7446;7986;11228;13600;14564;14844	False;False;False;True;False;False;False;False;False;False;False;False;False;False;False;False;False	497;1474;1475;1780;2464;2465;2669;2670;3306;3307;3342;6017;7737;7836;8405;8406;11957;14473;15498;15794	1056;1057;3120;3121;3122;3123;3124;3125;3799;5111;5112;5113;5114;5115;5116;5117;5118;5501;5502;5503;5504;5505;5506;6758;6759;6760;6761;6841;12360;12361;15864;15865;15866;15867;16048;16049;17220;17221;17222;17223;17224;17225;17226;24561;24562;24563;24564;24565;24566;29614;29615;29616;29617;29618;31708;31709;31710;31711;31712;31713;31714;31715;32353;32354;32355;32356	1018;1019;2943;2944;2945;2946;2947;3624;3625;4866;4867;4868;4869;4870;4871;4872;4873;5222;5223;5224;5225;5226;6401;6402;6490;11724;11725;15081;15082;15083;15249;16293;16294;16295;16296;16297;16298;16299;16300;16301;16302;23305;23306;23307;23308;28139;28140;28141;28142;28143;28144;30198;30199;30200;30201;30202;30203;30204;30205;30206;30207;30208;30833;30834;30835;30836;30837;30838	1019;2943;2947;3625;4871;5222;5225;6402;6490;11724;15082;15249;16298;23306;28143;30199;30837	125;126;127	228;306;326
tr|F3YDH1|F3YDH1_DROME;tr|C7LA76|C7LA76_DROME;sp|Q9VG58|HSP74_DROME;sp|Q9BIS2|HSP73_DROME;sp|Q9BIR7|HSP75_DROME;sp|Q8INI8|HSP72_DROME;tr|F3YDI6|F3YDI6_DROME;sp|P82910|HSP70_DROME;sp|P02825|HSP71_DROME;sp|O97125|HSP68_DROME	tr|F3YDH1|F3YDH1_DROME;tr|C7LA76|C7LA76_DROME;sp|Q9VG58|HSP74_DROME;sp|Q9BIS2|HSP73_DROME;sp|Q9BIR7|HSP75_DROME;sp|Q8INI8|HSP72_DROME;tr|F3YDI6|F3YDI6_DROME;sp|P82910|HSP70_DROME;sp|P02825|HSP71_DROME;sp|O97125|HSP68_DROME	5;5;5;5;5;5;5;5;5;3	2;2;2;2;2;2;2;2;2;1	1;1;1;1;1;1;1;1;1;0	>tr|F3YDH1|F3YDH1_DROME LP11561p OS=Drosophila melanogaster GN=Hsp70Bbb-RA PE=2 SV=1;>tr|C7LA76|C7LA76_DROME LP11008p OS=Drosophila melanogaster GN=Hsp70Ba-RA PE=2 SV=1;>sp|Q9VG58|HSP74_DROME Major heat shock 70 kDa protein Bbb OS=Drosophila melanogaster G	10	5	2	1	4	5	1	2	0	1	9.7	4.4	1.9	70.252	641	641;641;641;641;641;641;642;642;642;635	0	9.9937	By MS/MS	By MS/MS	7.8	9.7	20712000	9818700	10893000	10183000	9575600	3	3	6				125	1162;6648;9992;13351;15018	True;True;False;False;False	1233;6991;10649;10650;14212;15977	2610;14326;14327;14328;14329;14330;21922;21923;21924;21925;29098;29099;29100;29101;29102;32731;32732	2475;2476;13597;13598;13599;13600;13601;20741;20742;20743;27620;27621;27622;27623;31212;31213	2476;13598;20743;27621;31212	128	516
tr|M9PBL3|M9PBL3_DROME;sp|P02828|HSP83_DROME	tr|M9PBL3|M9PBL3_DROME;sp|P02828|HSP83_DROME	55;55	55;55	55;55	>tr|M9PBL3|M9PBL3_DROME Heat shock protein 83, isoform B OS=Drosophila melanogaster GN=Hsp83 PE=3 SV=1;>sp|P02828|HSP83_DROME Heat shock protein 83 OS=Drosophila melanogaster GN=Hsp83 PE=1 SV=1	2	55	55	55	52	54	52	54	52	54	70.7	70.7	70.7	81.864	717	717;717	0	323.31	By MS/MS	By MS/MS	70.6	66.8	2637000000	1366300000	1270800000	1273200000	1113800000	144	142	286				126	248;417;828;2440;2524;2525;2853;2854;2983;2984;2985;3169;3262;3263;3264;3395;3398;4140;4598;4895;5653;5819;6030;6106;6107;6369;6370;7052;7053;7283;7474;7690;8061;8337;8372;9443;10558;10598;11036;11386;11943;11944;11950;12182;12893;13684;14252;14253;14321;14322;15107;16467;16468;16469;16875	True;True;True;True;True;True;True;True;True;True;True;True;True;True;True;True;True;True;True;True;True;True;True;True;True;True;True;True;True;True;True;True;True;True;True;True;True;True;True;True;True;True;True;True;True;True;True;True;True;True;True;True;True;True;True	260;436;872;2591;2677;2678;2679;2680;2681;2682;3026;3027;3159;3160;3161;3354;3449;3450;3451;3590;3591;3594;4376;4843;5157;5158;5953;6125;6345;6423;6424;6697;6698;7424;7425;7668;7868;8096;8484;8772;8773;8810;9940;9941;11258;11300;11760;11761;12128;12718;12719;12725;12972;13712;14560;14561;15169;15170;15171;15172;15241;15242;16072;16073;16074;17510;17511;17512;17935	528;529;861;862;1827;1828;5353;5354;5519;5520;5521;5522;5523;5524;5525;5526;5527;5528;5529;5530;5531;5532;5533;5534;5535;6200;6201;6202;6203;6204;6205;6206;6451;6452;6453;6454;6455;6456;6457;6458;6864;6865;6866;6867;7065;7066;7067;7068;7069;7070;7071;7072;7073;7074;7075;7076;7357;7358;7359;7360;7361;7362;7367;7368;8917;8918;8919;8920;8921;8922;8923;8924;9958;9959;10588;10589;10590;10591;10592;105…	512;513;826;827;828;1733;1734;5082;5083;5239;5240;5241;5242;5243;5244;5245;5246;5247;5248;5249;5250;5251;5252;5253;5254;5255;5880;5881;5882;5883;5884;5885;6111;6112;6113;6114;6115;6116;6117;6118;6512;6513;6514;6686;6687;6688;6689;6690;6691;6692;6693;6694;6695;6696;6963;6964;6965;6966;6967;6972;6973;8442;8443;8444;8445;8446;8447;8448;8449;9450;9451;10050;10051;10052;10053;10054;10055;10056;10057;1…	513;827;1733;5083;5244;5248;5881;5882;6111;6114;6117;6514;6686;6694;6696;6966;6972;8447;9451;10054;11602;11933;12364;12518;12521;13015;13016;14428;14430;14942;15312;15724;16454;16969;17031;19445;21959;22035;22949;23644;24735;24740;24751;25252;26702;28314;29551;29566;29696;29698;31383;34144;34145;34149;34965	129;130;131;132;133;134;135;136;137;138;139;140;141;142	18;86;107;118;236;356;370;387;406;506;595;610;613;713
tr|X2JD55|X2JD55_DROME;sp|P02843|VIT1_DROME;tr|Q29QE3|Q29QE3_DROME	tr|X2JD55|X2JD55_DROME;sp|P02843|VIT1_DROME;tr|Q29QE3|Q29QE3_DROME	20;20;20	20;20;20	19;19;19	>tr|X2JD55|X2JD55_DROME Yolk protein 1, isoform B OS=Drosophila melanogaster GN=Yp1 PE=1 SV=1;>sp|P02843|VIT1_DROME Vitellogenin-1 OS=Drosophila melanogaster GN=Yp1 PE=1 SV=1;>tr|Q29QE3|Q29QE3_DROME GH19966p OS=Drosophila melanogaster GN=Yp1 PE=2 SV=1	3	20	20	19	20	18	20	18	19	17	69	69	66.3	48.711	439	439;439;482	0	61.603	By MS/MS	By MS/MS	69	57.4	193230000	139010000	54222000	120040000	43976000	31	21	52				127	1525;4658;4757;7620;8160;9509;9689;10279;10820;11357;11498;11499;12378;12429;12695;14430;14632;16243;16477;16745	True;True;True;True;True;True;True;True;True;True;True;True;True;True;True;True;True;True;True;True	1613;1614;4904;5010;5011;8022;8586;10009;10214;10215;10958;11531;12097;12246;12247;13176;13233;13234;13507;15355;15566;15567;17274;17520;17799	3494;3495;3496;3497;3498;10085;10086;10087;10298;10299;10300;10301;10302;10303;16438;16439;17598;17599;20665;20666;21043;21044;21045;21046;22533;23723;23724;24845;24846;25161;25162;25163;25164;27005;27006;27118;27119;27120;27121;27122;27123;27699;27700;31430;31431;31432;31847;31848;31849;31850;35334;35839;35840;35841;35842;36406;36407	3323;3324;3325;3326;3327;3328;9578;9579;9580;9780;9781;9782;9783;9784;9785;15587;16647;19570;19919;19920;19921;21338;22481;23579;23580;23872;23873;23874;23875;23876;25632;25633;25741;25742;25743;25744;25745;25746;26305;29911;29912;29913;30339;30340;30341;30342;30343;33667;34164;34165;34166;34709;34710	3323;9579;9783;15587;16647;19570;19919;21338;22481;23579;23872;23875;25633;25741;26305;29913;30342;33667;34164;34709	143;144;145;146;147;148;149	25;61;111;152;316;347;388
tr|X2JB25|X2JB25_DROME;sp|P02844|VIT2_DROME;tr|B5RJK7|B5RJK7_DROME	tr|X2JB25|X2JB25_DROME;sp|P02844|VIT2_DROME;tr|B5RJK7|B5RJK7_DROME	18;18;15	17;17;14	17;17;14	>tr|X2JB25|X2JB25_DROME Yolk protein 2, isoform B OS=Drosophila melanogaster GN=Yp2 PE=1 SV=1;>sp|P02844|VIT2_DROME Vitellogenin-2 OS=Drosophila melanogaster GN=Yp2 PE=1 SV=2;>tr|B5RJK7|B5RJK7_DROME TA01815p OS=Drosophila melanogaster GN=Yp2-RA PE=2 SV=1	3	18	17	17	17	17	16	16	16	16	59.5	56.8	56.8	49.66	442	442;442;459	0	85.877	By MS/MS	By MS/MS	52.3	53.6	170890000	123610000	47281000	107820000	38171000	31	18	49				128	3738;4072;4755;6390;7605;7621;7901;8304;9091;9452;9603;10231;10232;11655;11935;13004;13953;16477	True;True;True;True;True;True;True;True;True;True;True;True;True;True;True;True;True;False	3952;4301;5006;5007;6719;8005;8006;8023;8316;8317;8738;9573;9574;9951;10104;10907;10908;12413;12710;13841;14849;17520	8087;8088;8764;8765;8766;8767;10281;10282;10283;10284;10285;10286;10287;10288;13754;13755;13756;16398;16399;16400;16401;16402;16440;16441;16442;16443;17032;17033;17034;17035;17036;17877;17878;19816;19817;19818;19819;20547;20845;20846;20847;20848;22437;22438;22439;22440;22441;25487;25488;25489;25490;25491;25492;26065;26066;28383;28384;28385;28386;30365;35839;35840;35841;35842	7643;8291;8292;8293;9758;9759;9760;9761;9762;9763;9764;9765;13048;13049;15557;15558;15559;15560;15588;15589;15590;16117;16118;16119;16120;16121;16909;16910;18752;18753;18754;19463;19737;19738;21254;21255;21256;21257;24186;24187;24188;24189;24722;24723;26956;26957;26958;26959;28889;34164;34165;34166	7643;8291;9761;13049;15557;15589;16121;16910;18754;19463;19738;21254;21257;24186;24722;26958;28889;34164	150;151;152	66;317;348
sp|P04146-2|COPIA_DROME;sp|P04146|COPIA_DROME	sp|P04146-2|COPIA_DROME;sp|P04146|COPIA_DROME	1;1	1;1	1;1	>sp|P04146-2|COPIA_DROME Isoform Short of Copia protein OS=Drosophila melanogaster GN=GIP;>sp|P04146|COPIA_DROME Copia protein OS=Drosophila melanogaster GN=GIP PE=1 SV=3	2	1	1	1	1	1	1	1	1	1	2.8	2.8	2.8	48.28	426	426;1409	0.002181	2.0749	By MS/MS	By MS/MS	2.8	2.8	631370	271530	359830	0	328330	1	1	2				129	11321	TRUE	12060	24759;24760	23499;23500	23500
sp|P05205|HP1_DROME	sp|P05205|HP1_DROME	5	5	5	>sp|P05205|HP1_DROME Heterochromatin protein 1 OS=Drosophila melanogaster GN=Su(var)205 PE=1 SV=2	1	5	5	5	4	5	4	5	4	5	31.6	31.6	31.6	23.185	206	206	0	7.6746	By MS/MS	By MS/MS	26.2	31.6	3088200	1270100	1818100	1118800	1403900	6	3	9				130	5580;6751;9987;12240;14548	True;True;True;True;True	5875;5876;7099;10643;13030;15482	12068;12069;12070;12071;14547;14548;21910;21911;26720;31681;31682	11452;11453;11454;11455;13810;20734;25356;30170;30171	11455;13810;20734;25356;30171	153	176
sp|P05552-2|ADF1_DROME;tr|C6SUW9|C6SUW9_DROME;sp|P05552|ADF1_DROME;tr|A0A0B4KEJ0|A0A0B4KEJ0_DROME	sp|P05552-2|ADF1_DROME;tr|C6SUW9|C6SUW9_DROME;sp|P05552|ADF1_DROME;tr|A0A0B4KEJ0|A0A0B4KEJ0_DROME	1;1;1;1	1;1;1;1	1;1;1;1	>sp|P05552-2|ADF1_DROME Isoform A of Transcription factor Adf-1 OS=Drosophila melanogaster GN=Adf1;>tr|C6SUW9|C6SUW9_DROME RH44336p OS=Drosophila melanogaster GN=Adf1-RC PE=2 SV=1;>sp|P05552|ADF1_DROME Transcription factor Adf-1 OS=Drosophila melanogaster	4	1	1	1	1	1	1	1	1	1	4.7	4.7	4.7	29.22	253	253;262;262;274	0.0021798	2.068	By MS/MS	By MS/MS	4.7	4.7	880680	419460	461210	0	244310	1	2	3				131	11297	TRUE	12034	24705;24706;24707;24708	23443;23444;23445	23444
sp|P05661-26|MYSA_DROME;sp|P05661-25|MYSA_DROME;sp|P05661-24|MYSA_DROME;sp|P05661-15|MYSA_DROME;tr|M9ND95|M9ND95_DROME;tr|E1JHJ5|E1JHJ5_DROME;tr|E1JHJ4|E1JHJ4_DROME;tr|M9NF46|M9NF46_DROME;tr|M9NEP1|M9NEP1_DROME;tr|M9NCU7|M9NCU7_DROME;tr|E1JHJ3|E1JHJ3_DROME;tr|B8A423|B8A423_DROME;tr|A0A0S0WIH4|A0A0S0WIH4_DROME;sp|P05661-9|MYSA_DROME;sp|P05661-8|MYSA_DROME;sp|P05661-7|MYSA_DROME;sp|P05661-6|MYSA_DR…	sp|P05661-26|MYSA_DROME;sp|P05661-25|MYSA_DROME;sp|P05661-24|MYSA_DROME;sp|P05661-15|MYSA_DROME;tr|M9ND95|M9ND95_DROME;tr|E1JHJ5|E1JHJ5_DROME;tr|E1JHJ4|E1JHJ4_DROME;tr|M9NF46|M9NF46_DROME;tr|M9NEP1|M9NEP1_DROME;tr|M9NCU7|M9NCU7_DROME;tr|E1JHJ3|E1JHJ3_DROME;tr|B8A423|B8A423_DROME;tr|A0A0S0WIH4|A0A0S0WIH4_DROME;sp|P05661-9|MYSA_DROME;sp|P05661-8|MYSA_DROME;sp|P05661-7|MYSA_DROME;sp|P05661-6|MYSA_DR…	1;1;1;1;1;1;1;1;1;1;1;1;1;1;1;1;1;1;1;1;1;1;1;1;1;1;1;1;1;1;1;1;1;1;1	1;1;1;1;1;1;1;1;1;1;1;1;1;1;1;1;1;1;1;1;1;1;1;1;1;1;1;1;1;1;1;1;1;1;1	1;1;1;1;1;1;1;1;1;1;1;1;1;1;1;1;1;1;1;1;1;1;1;1;1;1;1;1;1;1;1;1;1;1;1	>sp|P05661-26|MYSA_DROME Isoform M of Myosin heavy chain, muscle OS=Drosophila melanogaster GN=Mhc;>sp|P05661-25|MYSA_DROME Isoform L of Myosin heavy chain, muscle OS=Drosophila melanogaster GN=Mhc;>sp|P05661-24|MYSA_DROME Isoform K of Myosin heavy chain,	35	1	1	1	1	0	1	0	1	0	0.7	0.7	0.7	221.46	1936	1936;1936;1936;1936;1949;1949;1949;1962;1962;1962;1962;1962;1962;1962;1962;1962;1962;1962;1962;1962;1962;1962;1962;1962;1962;1962;1962;1962;1962;1962;1962;1962;1962;1962;1962	0.0022284	2.1759	By MS/MS	By matching	0.7	0	145810	145810	0	145810	0	1	0	1				132	10932	TRUE	11649	23963	22724	22724
tr|X2JFG0|X2JFG0_DROME;sp|P05990|PYR1_DROME;tr|Q1RKZ5|Q1RKZ5_DROME;tr|A6YH32|A6YH32_DROME	tr|X2JFG0|X2JFG0_DROME;sp|P05990|PYR1_DROME	27;27;10;3	27;27;10;3	27;27;10;3	>tr|X2JFG0|X2JFG0_DROME Rudimentary, isoform D OS=Drosophila melanogaster GN=r PE=1 SV=1;>sp|P05990|PYR1_DROME CAD protein OS=Drosophila melanogaster GN=r PE=1 SV=3	4	27	27	27	18	27	18	27	18	27	17.2	17.2	17.2	246.67	2224	2224;2224;746;250	0	50.306	By MS/MS	By MS/MS	11.7	17.2	17179000	6228300	10951000	7033000	9187400	12	25	37				133	678;1285;2309;2451;3053;3511;3598;3747;4714;4865;6638;6762;6763;7657;7957;9984;10089;10905;12311;12526;14140;14594;15295;15349;15623;15703;15728	True;True;True;True;True;True;True;True;True;True;True;True;True;True;True;True;True;True;True;True;True;True;True;True;True;True;True	712;1361;2446;2602;3231;3712;3801;3962;4965;5126;6980;7111;7112;8059;8375;10639;10763;11621;13104;13337;15053;15528;16273;16333;16623;16707;16735	1491;1492;2860;2861;5073;5377;6599;6600;7584;7585;7746;8106;8107;10201;10202;10525;10526;14305;14306;14570;14571;14572;16512;16513;17154;17155;21905;22149;22150;23903;26860;27323;27324;30806;31770;33341;33342;33458;33459;34028;34029;34201;34202;34259;34260	1433;2702;4835;5103;6250;6251;6252;7165;7166;7315;7664;9685;9984;13575;13576;13834;13835;13836;15655;16232;16233;20730;20965;20966;22659;25481;25933;29316;30263;31762;31763;31869;32409;32410;32411;32571;32632	1433;2702;4835;5103;6252;7165;7315;7664;9685;9984;13575;13834;13836;15655;16233;20730;20965;22659;25481;25933;29316;30263;31763;31869;32410;32571;32632	154	2139
sp|P06605|TBA3_DROME;sp|P06603|TBA1_DROME;tr|K7WQ63|K7WQ63_DROME;tr|K7WQ56|K7WQ56_DROME;tr|K7WKV5|K7WKV5_DROME;tr|K7XI11|K7XI11_DROME;tr|K7WSB1|K7WSB1_DROME;tr|K7WKV0|K7WKV0_DROME;tr|K7XI17|K7XI17_DROME	sp|P06605|TBA3_DROME;sp|P06603|TBA1_DROME;tr|K7WQ63|K7WQ63_DROME;tr|K7WQ56|K7WQ56_DROME;tr|K7WKV5|K7WKV5_DROME;tr|K7XI11|K7XI11_DROME;tr|K7WSB1|K7WSB1_DROME;tr|K7WKV0|K7WKV0_DROME;tr|K7XI17|K7XI17_DROME	31;31;27;27;27;26;26;26;24	31;31;27;27;27;26;26;26;24	4;4;0;0;0;0;0;0;0	>sp|P06605|TBA3_DROME Tubulin alpha-3 chain OS=Drosophila melanogaster GN=alphaTub84D PE=2 SV=1;>sp|P06603|TBA1_DROME Tubulin alpha-1 chain OS=Drosophila melanogaster GN=alphaTub84B PE=2 SV=1;>tr|K7WQ63|K7WQ63_DROME Alpha tubulin 84B (Fragment) OS=Drosophi	9	31	31	4	31	30	31	30	4	4	82.2	82.2	10.9	49.89	450	450;450;415;415;415;415;415;415;415	0	323.31	By MS/MS	By MS/MS	82.2	81.8	6274400000	3243900000	3030500000	3081100000	2261800000	218	170	388				134	438;439;1362;1397;1517;2608;2818;2825;2839;3131;3946;3956;5075;6576;7563;7815;8020;8476;9301;9926;10423;11079;11395;11396;11799;11878;11942;14086;14657;15194;16725	True;True;True;True;True;True;True;True;True;True;True;True;True;True;True;True;True;True;True;True;True;True;True;True;True;True;True;True;True;True;True	457;458;459;460;1440;1441;1477;1604;1605;2769;2986;2987;2995;3011;3012;3316;4168;4178;5345;6915;7960;7961;8226;8227;8441;8442;8920;9791;10552;10553;11107;11805;12138;12139;12563;12564;12648;12717;14995;15594;16165;17773;17774;17775	899;900;901;902;903;904;905;906;907;908;909;910;911;912;913;914;915;916;917;918;919;920;921;922;923;924;925;926;927;928;929;930;931;932;933;934;935;936;937;938;939;940;941;942;943;944;945;946;947;948;949;950;951;952;953;3013;3014;3015;3016;3017;3018;3019;3020;3021;3022;3023;3024;3025;3026;3027;3028;3029;3030;3031;3032;3033;3034;3035;3036;3037;3038;3039;3040;3041;3042;3043;3044;3045;3046;3047;3048…	863;864;865;866;867;868;869;870;871;872;873;874;875;876;877;878;879;880;881;882;883;884;885;886;887;888;889;890;891;892;893;894;895;896;897;898;899;900;901;902;903;904;905;906;907;908;909;910;911;912;913;914;915;916;917;918;919;2838;2839;2840;2841;2842;2843;2844;2845;2846;2847;2848;2849;2850;2851;2852;2853;2854;2855;2856;2857;2858;2859;2860;2861;2862;2863;2864;2865;2866;2867;2868;2869;2870;2871;2…	889;914;2879;2953;3279;5396;5803;5824;5851;6423;8044;8076;10448;13451;15476;15964;16375;17483;19161;20515;21639;23020;23665;23680;24459;24599;24733;29184;30419;31554;34651	155;156;157;158;159;160;161;162;163;164	1;36;154;302;313;317;377;398;413;437
sp|P06604|TBA2_DROME	sp|P06604|TBA2_DROME	16	2	2	>sp|P06604|TBA2_DROME Tubulin alpha-2 chain OS=Drosophila melanogaster GN=alphaTub85E PE=1 SV=1	1	16	2	2	16	16	2	2	2	2	43.2	9.8	9.8	49.966	449	449	0	5.2535	By MS/MS	By MS/MS	43.2	43.2	4608200	1724700	2883500	1314800	3041000	1	2	3				135	437;1362;1397;1518;2608;2825;3946;3956;5075;8020;8476;9301;11395;11396;15194;16725	True;False;False;True;False;False;False;False;False;False;False;False;False;False;False;False	456;1440;1441;1477;1606;2769;2995;4168;4178;5345;8441;8442;8920;9791;12138;12139;16165;17773;17774;17775	897;898;3013;3014;3015;3016;3017;3018;3019;3020;3021;3022;3023;3024;3025;3026;3027;3028;3029;3030;3031;3032;3033;3034;3035;3036;3037;3038;3039;3040;3041;3042;3043;3044;3045;3046;3047;3048;3049;3050;3051;3052;3053;3054;3055;3056;3057;3058;3059;3060;3128;3129;3130;3131;3132;3133;3134;3135;3136;3137;3138;3139;3140;3141;3142;3143;3144;3145;3146;3147;3148;3149;3150;3151;3152;3476;3477;5698;5699;5700;5…	862;2838;2839;2840;2841;2842;2843;2844;2845;2846;2847;2848;2849;2850;2851;2852;2853;2854;2855;2856;2857;2858;2859;2860;2861;2862;2863;2864;2865;2866;2867;2868;2869;2870;2871;2872;2873;2874;2875;2876;2877;2878;2879;2880;2881;2882;2883;2884;2950;2951;2952;2953;2954;2955;2956;2957;2958;2959;2960;2961;2962;2963;2964;2965;2966;2967;2968;2969;2970;2971;2972;2973;3308;3309;5396;5397;5398;5399;5400;5822;…	862;2879;2953;3309;5396;5824;8044;8076;10448;16375;17483;19161;23665;23680;31554;34651	156;160;163;164;165	313;317;377;398;413
sp|P06606|TBA4_DROME;tr|Q6NP92|Q6NP92_DROME	sp|P06606|TBA4_DROME	26;9	25;8	25;8	>sp|P06606|TBA4_DROME Tubulin alpha-4 chain OS=Drosophila melanogaster GN=alphaTub67C PE=3 SV=1	2	26	25	25	26	25	25	24	25	24	76.2	76.2	76.2	51.18	462	462;240	0	323.31	By MS/MS	By MS/MS	76.2	68.6	2996700000	1461400000	1535200000	1296000000	1210500000	183	150	333				136	190;440;1633;1946;2609;2825;2887;3384;3385;3426;3821;3955;4288;4430;5889;6163;6534;6535;6575;8009;8427;11830;12032;12597;13916;14113	True;True;True;True;True;False;True;True;True;True;True;True;True;True;True;True;True;True;True;True;True;True;True;True;True;True	197;198;461;462;1734;2060;2770;2995;3062;3578;3579;3625;4038;4177;4525;4526;4527;4674;4675;6198;6483;6869;6870;6913;6914;8430;8869;12599;12808;12809;12810;13409;14810;15024	399;400;401;402;403;404;405;954;955;956;957;958;959;960;961;962;963;964;965;966;967;968;969;970;971;972;973;974;975;976;977;978;979;980;981;982;983;984;985;986;987;988;989;3714;3715;3716;3717;4322;4323;4324;4325;4326;5702;5703;6133;6134;6135;6136;6137;6138;6267;6268;6269;6270;7324;7325;7326;7327;7328;7329;7330;7331;7332;7333;7425;7426;8253;8530;8531;9215;9216;9217;9218;9219;9220;9221;9222;9223;92…	390;391;392;393;394;395;396;397;920;921;922;923;924;925;926;927;928;929;930;931;932;933;934;935;936;937;938;939;940;941;942;943;944;945;946;947;948;949;950;951;952;953;954;955;956;957;958;959;3543;3544;3545;3546;3547;4129;4130;4131;4132;4133;4134;4135;5401;5402;5822;5823;5824;5825;5944;5945;5946;5947;5948;5949;6928;6929;6930;6931;6932;6933;6934;6935;6936;6937;6938;6939;6940;6941;7021;7022;7812;80…	392;947;3543;4133;5401;5824;5946;6932;6936;7022;7812;8074;8731;9018;12091;12626;13328;13330;13435;16350;17262;24519;24935;26097;28810;29265	166;167;168;169;170;171;172;173;174	259;287;312;313;324;328;388;409;424
tr|X2JEX8|X2JEX8_DROME;sp|P06607|VIT3_DROME;tr|D3DMQ1|D3DMQ1_DROME;tr|Q4V524|Q4V524_DROME;tr|Q4V530|Q4V530_DROME;tr|D5SHM4|D5SHM4_DROME;tr|Q9VPH3|Q9VPH3_DROME;tr|Q4V566|Q4V566_DROME;tr|Q4V563|Q4V563_DROME;tr|M9NFL7|M9NFL7_DROME	tr|X2JEX8|X2JEX8_DROME;sp|P06607|VIT3_DROME;tr|D3DMQ1|D3DMQ1_DROME	26;26;26;1;1;1;1;1;1;1	26;26;26;1;1;1;1;1;1;1	25;25;25;0;0;0;0;0;0;0	>tr|X2JEX8|X2JEX8_DROME Yolk protein 3, isoform B OS=Drosophila melanogaster GN=Yp3 PE=1 SV=1;>sp|P06607|VIT3_DROME Vitellogenin-3 OS=Drosophila melanogaster GN=Yp3 PE=1 SV=1;>tr|D3DMQ1|D3DMQ1_DROME FI02182p (Fragment) OS=Drosophila melanogaster GN=Yp3-RA	10	26	26	25	26	26	26	26	25	25	77.1	77.1	75.2	46.101	420	420;420;439;216;293;310;376;389;389;395	0	153.28	By MS/MS	By MS/MS	77.1	77.1	710100000	506540000	203550000	454750000	166740000	56	40	96				137	133;134;1129;1526;1597;4756;4802;5621;5769;7174;7373;8161;8511;8889;10067;10228;11096;11777;11778;11852;11908;16256;16349;16478;16744;16868	True;True;True;True;True;True;True;True;True;True;True;True;True;True;True;True;True;True;True;True;True;True;True;True;True;True	138;139;1199;1615;1616;1695;5008;5009;5058;5919;6074;7555;7762;8587;8957;9362;10738;10904;11822;11823;12541;12542;12621;12683;17288;17387;17388;17389;17521;17798;17928	279;280;281;282;283;284;285;2541;2542;2543;2544;3499;3500;3501;3502;3503;3504;3644;3645;3646;3647;10289;10290;10291;10292;10293;10294;10295;10296;10297;10393;10394;12158;12159;12160;12161;12472;12473;12474;12475;12476;12477;15472;15473;15911;15912;17600;17601;18593;18594;19415;19416;22101;22102;22429;22430;24298;24299;24300;25741;25742;25743;25744;25745;25746;25893;25894;26012;26013;26014;35365;3…	278;279;280;281;282;283;284;285;2406;2407;2408;2409;2410;3329;3330;3331;3332;3472;3473;3474;3475;3476;3477;9766;9767;9768;9769;9770;9771;9772;9773;9774;9775;9776;9777;9778;9779;9865;11534;11535;11536;11537;11538;11827;11828;11829;11830;11831;11832;11833;14703;15121;15122;16648;16649;17570;17571;18368;18369;20920;20921;21244;21245;21246;23048;23049;24422;24423;24424;24425;24426;24559;24670;24671;2…	278;282;2408;3329;3474;9773;9865;11535;11827;14703;15122;16649;17571;18369;20921;21244;23048;24423;24425;24559;24672;33695;33910;34168;34708;34948	175;176;177;178;179	212;221;306;378;415
sp|P06754-2|TPM1_DROME;sp|P06754-5|TPM1_DROME;tr|C1C3D3|C1C3D3_DROME;tr|A0A0B4K661|A0A0B4K661_DROME;sp|P06754-3|TPM1_DROME;tr|Q6NN28|Q6NN28_DROME;tr|A0A0B4K6Y8|A0A0B4K6Y8_DROME;tr|A0A0B4KG68|A0A0B4KG68_DROME;tr|A0A0B4KG06|A0A0B4KG06_DROME;sp|P06754-1|TPM1_DROME;sp|P06754|TPM1_DROME;tr|Q95TA3|Q95TA3_DROME;sp|P49455|TPM4_DROME;tr|Q8IG84|Q8IG84_DROME;tr|Q8IGY1|Q8IGY1_DROME	sp|P06754-2|TPM1_DROME;sp|P06754-5|TPM1_DROME;tr|C1C3D3|C1C3D3_DROME;tr|A0A0B4K661|A0A0B4K661_DROME;sp|P06754-3|TPM1_DROME;tr|Q6NN28|Q6NN28_DROME;tr|A0A0B4K6Y8|A0A0B4K6Y8_DROME;tr|A0A0B4KG68|A0A0B4KG68_DROME;tr|A0A0B4KG06|A0A0B4KG06_DROME;sp|P06754-1|TPM1_DROME;sp|P06754|TPM1_DROME;tr|Q95TA3|Q95TA3_DROME;sp|P49455|TPM4_DROME;tr|Q8IG84|Q8IG84_DROME;tr|Q8IGY1|Q8IGY1_DROME	5;5;4;4;4;4;3;3;3;3;3;3;3;3;3	5;5;4;4;4;4;3;3;3;3;3;3;3;3;3	2;2;1;1;1;1;0;0;0;0;0;0;0;0;0	>sp|P06754-2|TPM1_DROME Isoform A of Tropomyosin-1, isoforms 9A/A/B OS=Drosophila melanogaster GN=Tm1;>sp|P06754-5|TPM1_DROME Isoform L of Tropomyosin-1, isoforms 9A/A/B OS=Drosophila melanogaster GN=Tm1;>tr|C1C3D3|C1C3D3_DROME MIP08601p OS=Drosophila mela	15	5	5	2	5	4	5	4	2	1	20.2	20.2	9.5	29.297	252	252;284;249;250;284;285;161;250;285;285;339;441;518;678;711	0	9.1384	By MS/MS	By MS/MS	20.2	15.9	2948700	1743400	1205300	1758800	1084400	4	3	7				138	3730;7007;7008;7619;9203	True;True;True;True;True	3941;7376;7377;8021;9691	8062;8063;15093;15094;15095;15096;16437;20048;20049;20050	7620;14333;14334;15586;18978;18979;18980	7620;14333;14334;15586;18978
tr|D1Z363|D1Z363_DROME;sp|P07182|CH36_DROME	tr|D1Z363|D1Z363_DROME;sp|P07182|CH36_DROME	8;8	8;8	8;8	>tr|D1Z363|D1Z363_DROME RT04026p OS=Drosophila melanogaster GN=Cp36-RA PE=2 SV=1;>sp|P07182|CH36_DROME Chorion protein S36 OS=Drosophila melanogaster GN=Cp36 PE=3 SV=2	2	8	8	8	8	8	8	8	8	8	33.5	33.5	33.5	29.915	284	284;284	0	130.63	By MS/MS	By MS/MS	33.5	33.5	56122000	25650000	30471000	25477000	27977000	13	16	29				139	6358;6699;7526;8573;10728;15736;15754;16116	True;True;True;True;True;True;True;True	6686;7046;7921;9023;11437;16743;16761;17142	13694;13695;13696;13697;14440;14441;16233;16234;16235;16236;18730;18731;23529;23530;23531;23532;34272;34273;34317;34318;34319;34320;35081;35082	12994;12995;12996;13702;13703;15409;15410;15411;15412;15413;17695;17696;17697;22288;22289;22290;22291;22292;22293;22294;32645;32646;32691;32692;32693;32694;32695;33427;33428	12994;13703;15411;17696;22293;32645;32694;33428
tr|E1JJF7|E1JJF7_DROME;sp|P07183|CH38_DROME;tr|B3DNA9|B3DNA9_DROME;tr|B3DNM9|B3DNM9_DROME;tr|B3DNC0|B3DNC0_DROME	tr|E1JJF7|E1JJF7_DROME;sp|P07183|CH38_DROME;tr|B3DNA9|B3DNA9_DROME;tr|B3DNM9|B3DNM9_DROME;tr|B3DNC0|B3DNC0_DROME	9;9;9;8;8	9;9;9;8;8	9;9;9;8;8	>tr|E1JJF7|E1JJF7_DROME Chorion protein 38, isoform B OS=Drosophila melanogaster GN=Cp38 PE=1 SV=1;>sp|P07183|CH38_DROME Chorion protein S38 OS=Drosophila melanogaster GN=Cp38 PE=2 SV=1;>tr|B3DNA9|B3DNA9_DROME IP19109p (Fragment) OS=Drosophila melanogaster	5	9	9	9	8	9	8	9	8	9	47.1	47.1	47.1	30.447	306	306;306;331;331;331	0	20.007	By MS/MS	By MS/MS	42.5	47.1	35720000	9741700	25978000	10058000	23387000	8	14	22				140	852;2995;4832;5343;11026;15046;15384;15571;16506	True;True;True;True;True;True;True;True;True	898;3172;5090;5629;11749;16005;16370;16562;17549	1885;1886;1887;1888;6480;6481;6482;6483;10461;11563;11564;24166;24167;32783;32784;33531;33532;33533;33534;33910;33911;35898;35899	1791;1792;1793;1794;1795;1796;1797;1798;6141;6142;6143;9924;10982;10983;22920;22921;31257;31258;31937;31938;31939;32303;34221	1793;6141;9924;10983;22921;31257;31937;32303;34221
sp|P07184|CH18_DROME;tr|C0PVD4|C0PVD4_DROME	sp|P07184|CH18_DROME;tr|C0PVD4|C0PVD4_DROME	3;3	3;3	3;3	>sp|P07184|CH18_DROME Chorion protein S18 OS=Drosophila melanogaster GN=Cp18 PE=2 SV=2;>tr|C0PVD4|C0PVD4_DROME TA01510p (Fragment) OS=Drosophila melanogaster GN=Cp18-RA PE=2 SV=1	2	3	3	3	2	3	2	3	2	3	30.2	30.2	30.2	17.231	172	172;185	0	5.5421	By MS/MS	By MS/MS	21.5	30.2	802850	434240	368610	437740	332840	3	3	6				141	5007;5031;7866	True;True;True	5275;5299;8280	10831;10832;10878;10879;16971	10292;10293;10294;10335;10336;16066	10292;10336;16066
sp|P07185|CH15_DROME	sp|P07185|CH15_DROME	3	3	3	>sp|P07185|CH15_DROME Chorion protein S15 OS=Drosophila melanogaster GN=Cp15 PE=3 SV=1	1	3	3	3	3	2	3	2	3	2	45.2	45.2	45.2	11.981	115	115	0	4.8117	By MS/MS	By MS/MS	45.2	23.5	1547200	1227200	319940	1020300	498900	2	1	3				142	5032;5689;12253	True;True;True	5300;5991;13044	10880;10881;12314;12315;26746	10337;11680;25379	10337;11680;25379
sp|P07186|CH19_DROME	sp|P07186|CH19_DROME	5	5	5	>sp|P07186|CH19_DROME Chorion protein S19 OS=Drosophila melanogaster GN=Cp19 PE=2 SV=1	1	5	5	5	5	5	5	5	5	5	54.9	54.9	54.9	18.524	173	173	0	9.9161	By MS/MS	By MS/MS	54.9	54.9	6939800	2350000	4589800	2502500	4035500	7	7	14				143	1545;5498;8285;13609;16305	True;True;True;True;True	1637;5791;8718;14482;17341	3537;3538;11894;11895;17839;17840;17841;29634;29635;35476;35477;35478;35479	3363;3364;11294;11295;11296;16874;16875;28158;33808;33809;33810;33811;33812;33813	3364;11294;16875;28158;33810
sp|P07486|G3P1_DROME;tr|Q7JY07|Q7JY07_DROME	sp|P07486|G3P1_DROME	17;1	5;0	5;0	>sp|P07486|G3P1_DROME Glyceraldehyde-3-phosphate dehydrogenase 1 OS=Drosophila melanogaster GN=Gapdh1 PE=2 SV=2	2	17	5	5	17	16	5	4	5	4	68.4	29.8	29.8	35.35	332	332;343	0	21.93	By MS/MS	By MS/MS	68.4	68.4	9677300	6570100	3107200	5038500	2772400	10	6	16				144	489;490;3972;4202;4643;4715;5563;6533;7220;7746;8532;9339;15313;15321;15329;15737;16115	False;False;False;False;True;True;False;False;True;True;False;False;True;False;False;False;False	512;513;4196;4439;4889;4966;5857;6868;7601;8153;8154;8155;8979;9829;16292;16293;16301;16302;16313;16744;17141	1084;1085;1086;1087;8567;8568;9048;9049;10052;10053;10203;10204;12026;12027;12028;12029;12030;14034;14035;14036;15560;15561;16708;16709;16710;16711;16712;18638;18639;18640;18641;18642;20304;20305;33374;33375;33390;33391;33392;33393;33394;33395;33413;33414;34274;34275;34276;34277;35077;35078;35079;35080	1042;1043;1044;8111;8112;8579;8580;9541;9542;9543;9686;11414;11415;11416;11417;11418;11419;13325;13326;13327;14790;14791;14792;15821;15822;15823;15824;15825;15826;17613;17614;17615;17616;17617;17618;19234;19235;31790;31791;31792;31803;31804;31805;31806;31807;31808;31825;31826;32647;32648;32649;32650;32651;33421;33422;33423;33424;33425;33426	1042;1043;8112;8579;9543;9686;11418;13325;14790;15821;17617;19235;31792;31804;31826;32649;33424	180;181;182;183	40;127;141;172
tr|M9PJN8|M9PJN8_DROME;sp|P07487|G3P2_DROME	tr|M9PJN8|M9PJN8_DROME;sp|P07487|G3P2_DROME	20;20	20;20	8;8	>tr|M9PJN8|M9PJN8_DROME Glyceraldehyde-3-phosphate dehydrogenase OS=Drosophila melanogaster GN=Gapdh2 PE=3 SV=1;>sp|P07487|G3P2_DROME Glyceraldehyde-3-phosphate dehydrogenase 2 OS=Drosophila melanogaster GN=Gapdh2 PE=1 SV=2	2	20	20	8	20	20	20	20	8	8	79.5	79.5	41	35.369	332	332;332	0	241.57	By MS/MS	By MS/MS	79.5	79.5	312980000	198300000	114680000	186270000	97171000	40	29	69				145	489;490;2376;3972;4202;4644;4693;5117;5563;6533;7219;7745;8532;9339;15312;15321;15329;15737;15765;16115	True;True;True;True;True;True;True;True;True;True;True;True;True;True;True;True;True;True;True;True	512;513;2520;4196;4439;4890;4942;4943;5390;5857;6868;7600;8151;8152;8979;9829;16290;16291;16301;16302;16313;16744;16772;17141	1084;1085;1086;1087;5213;5214;5215;8567;8568;9048;9049;10054;10055;10162;10163;10164;11089;11090;11091;11092;11093;11094;11095;12026;12027;12028;12029;12030;14034;14035;14036;15558;15559;16701;16702;16703;16704;16705;16706;16707;18638;18639;18640;18641;18642;20304;20305;33371;33372;33373;33390;33391;33392;33393;33394;33395;33413;33414;34274;34275;34276;34277;34343;34344;35077;35078;35079;35080	1042;1043;1044;4959;4960;8111;8112;8579;8580;9544;9545;9650;9651;10543;10544;10545;10546;10547;10548;10549;11414;11415;11416;11417;11418;11419;13325;13326;13327;14788;14789;15814;15815;15816;15817;15818;15819;15820;17613;17614;17615;17616;17617;17618;19234;19235;31787;31788;31789;31803;31804;31805;31806;31807;31808;31825;31826;32647;32648;32649;32650;32651;32716;32717;33421;33422;33423;33424;3342…	1042;1043;4959;8112;8579;9544;9650;10544;11418;13325;14788;15815;17617;19235;31787;31804;31826;32649;32717;33424	183;184;185;186	40;127;141;172
sp|P07664|SRYD_DROME	sp|P07664|SRYD_DROME	2	2	2	>sp|P07664|SRYD_DROME Serendipity locus protein delta OS=Drosophila melanogaster GN=Sry-delta PE=1 SV=2	1	2	2	2	0	2	0	2	0	2	4.8	4.8	4.8	50.027	433	433	0.00059988	2.6367	By matching	By MS/MS	0	4.8	1147500	0	1147500	0	1047100	0	2	2				146	4453;16180	True;True	4698;17208	9572;35209	9076;33546	9076;33546
tr|C8VV14|C8VV14_DROME;sp|P07764|ALF_DROME;tr|F3YDE2|F3YDE2_DROME;tr|F3YDB5|F3YDB5_DROME;tr|A4V3G1|A4V3G1_DROME;sp|P07764-3|ALF_DROME;sp|P07764-2|ALF_DROME;tr|F3YDA0|F3YDA0_DROME	tr|C8VV14|C8VV14_DROME;sp|P07764|ALF_DROME;tr|F3YDE2|F3YDE2_DROME;tr|F3YDB5|F3YDB5_DROME;tr|A4V3G1|A4V3G1_DROME;sp|P07764-3|ALF_DROME;sp|P07764-2|ALF_DROME;tr|F3YDA0|F3YDA0_DROME	15;15;14;14;14;14;14;14	15;15;14;14;14;14;14;14	15;15;14;14;14;14;14;14	>tr|C8VV14|C8VV14_DROME Fructose-bisphosphate aldolase OS=Drosophila melanogaster GN=Ald PE=1 SV=1;>sp|P07764|ALF_DROME Fructose-bisphosphate aldolase OS=Drosophila melanogaster GN=Ald PE=1 SV=5;>tr|F3YDE2|F3YDE2_DROME Fructose-bisphosphate aldolase OS=Dro	8	15	15	15	15	9	15	9	15	9	57.6	57.6	57.6	39.047	361	361;361;363;363;363;363;363;394	0	35.235	By MS/MS	By MS/MS	57.6	39.1	29270000	22525000	6745000	20686000	7196800	18	8	26				147	209;892;5115;5662;7295;7633;7834;9077;9078;10826;10829;14626;15940;16364;16909	True;True;True;True;True;True;True;True;True;True;True;True;True;True;True	219;940;5387;5388;5962;7681;8035;8247;9558;9559;11537;11540;15560;16956;17404;17970	443;444;1969;11084;11085;11086;11087;12254;12255;12256;12257;15756;15757;16461;16462;16907;19791;19792;23731;23736;23737;23738;23739;31831;34703;34704;35604;35605;36728;36729	435;1864;1865;10537;10538;10539;10540;11621;11622;11623;11624;14974;14975;15607;16004;18729;18730;22489;22493;22494;22495;22496;30322;33062;33063;33938;33939;35026	435;1865;10537;11623;14975;15607;16004;18729;18730;22489;22494;30322;33063;33938;35026	187	40
tr|C8VV67|C8VV67_DROME;sp|P07909-3|ROA1_DROME;tr|A4V3J6|A4V3J6_DROME;sp|P07909-4|ROA1_DROME;sp|P07909-2|ROA1_DROME;tr|A4V3J5|A4V3J5_DROME;sp|P07909|ROA1_DROME;tr|E6PBW8|E6PBW8_DROME;tr|E8NH29|E8NH29_DROME	tr|C8VV67|C8VV67_DROME;sp|P07909-3|ROA1_DROME;tr|A4V3J6|A4V3J6_DROME;sp|P07909-4|ROA1_DROME;sp|P07909-2|ROA1_DROME;tr|A4V3J5|A4V3J5_DROME;sp|P07909|ROA1_DROME;tr|E6PBW8|E6PBW8_DROME;tr|E8NH29|E8NH29_DROME	8;8;8;8;8;8;8;8;8	8;8;8;8;8;8;8;8;8	6;6;6;6;6;6;6;6;6	>tr|C8VV67|C8VV67_DROME RE34829p OS=Drosophila melanogaster GN=Hrb98DE-RE PE=2 SV=1;>sp|P07909-3|ROA1_DROME Isoform E of Heterogeneous nuclear ribonucleoprotein A1 OS=Drosophila melanogaster GN=Hrb98DE;>tr|A4V3J6|A4V3J6_DROME Heterogeneous nuclear ribonucl	9	8	8	6	7	8	7	8	5	6	28.9	28.9	23.1	38.55	360	360;360;361;361;364;365;365;372;396	0	14.303	By MS/MS	By MS/MS	22.5	28.9	10150000	4974000	5175700	4400600	3864300	8	12	20				148	481;4878;4879;4899;4974;7585;11168;16225	True;True;True;True;True;True;True;True	504;5139;5140;5162;5163;5240;7985;11895;17255;17256	1070;10548;10549;10550;10551;10600;10601;10602;10603;10757;10758;16358;16359;24440;24441;35296;35297;35298;35299	1031;1032;10007;10008;10009;10010;10011;10066;10067;10068;10069;10222;10223;15524;23190;23191;33634;33635;33636;33637	1031;10007;10011;10068;10222;15524;23190;33636	188;189	58;79
sp|P08111-4|L2GL_DROME;sp|P08111-3|L2GL_DROME;tr|M9NCX1|M9NCX1_DROME;sp|P08111|L2GL_DROME;tr|M9PBJ2|M9PBJ2_DROME;sp|P08111-2|L2GL_DROME	sp|P08111-4|L2GL_DROME;sp|P08111-3|L2GL_DROME;tr|M9NCX1|M9NCX1_DROME;sp|P08111|L2GL_DROME;tr|M9PBJ2|M9PBJ2_DROME;sp|P08111-2|L2GL_DROME	4;4;4;4;3;2	4;4;4;4;3;2	4;4;4;4;3;2	>sp|P08111-4|L2GL_DROME Isoform D of Lethal(2) giant larvae protein OS=Drosophila melanogaster GN=l(2)gl;>sp|P08111-3|L2GL_DROME Isoform B of Lethal(2) giant larvae protein OS=Drosophila melanogaster GN=l(2)gl;>tr|M9NCX1|M9NCX1_DROME Lethal (2) giant larva	6	4	4	4	3	3	3	3	3	3	6.4	6.4	6.4	121.25	1112	1112;1153;1161;1161;1093;708	0	10.686	By MS/MS	By MS/MS	5.5	4.9	1899200	704270	1195000	0	1090400	3	3	6				149	1071;1717;12619;12983	True;True;True;True	1140;1821;13431;13817	2430;2431;3875;27532;28336;28337	2293;2294;2295;2296;3695;26136;26915	2295;3695;26136;26915
tr|B7FNQ3|B7FNQ3_DROME;sp|P08120|CO4A1_DROME	tr|B7FNQ3|B7FNQ3_DROME;sp|P08120|CO4A1_DROME	3;3	3;3	3;3	>tr|B7FNQ3|B7FNQ3_DROME RE33133p OS=Drosophila melanogaster GN=Cg25C-RC PE=2 SV=1;>sp|P08120|CO4A1_DROME Collagen alpha-1(IV) chain OS=Drosophila melanogaster GN=Cg25C PE=2 SV=3	2	3	3	3	3	2	3	2	3	2	2.4	2.4	2.4	174.4	1779	1779;1779	0.00061538	2.8471	By MS/MS	By MS/MS	2.4	1.2	1387400	1053400	333970	949710	408460	3	2	5				150	4466;5232;13682	True;True;True	4711;5510;14558	9605;11324;11325;29782;29783	9105;10749;10750;10751;28295	9105;10749;28295
tr|C9QP21|C9QP21_DROME;tr|A0A0U3SHB6|A0A0U3SHB6_DROME;sp|P08171|EST6_DROME	tr|C9QP21|C9QP21_DROME;tr|A0A0U3SHB6|A0A0U3SHB6_DROME;sp|P08171|EST6_DROME	1;1;1	1;1;1	1;1;1	>tr|C9QP21|C9QP21_DROME Carboxylic ester hydrolase OS=Drosophila melanogaster GN=Est-6 PE=1 SV=1;>tr|A0A0U3SHB6|A0A0U3SHB6_DROME Carboxylic ester hydrolase OS=Drosophila melanogaster PE=3 SV=1;>sp|P08171|EST6_DROME Esterase-6 OS=Drosophila melanogaster GN=	3	1	1	1	1	0	1	0	1	0	2.6	2.6	2.6	61.124	544	544;544;544	0.0011331	2.2872	By MS/MS	By matching	2.6	0	220450	220450	0	220450	0	2	0	2				151	13037	TRUE	13874	28450;28451	27021;27022	27021
tr|A4V2B8|A4V2B8_DROME;sp|P08181|CSK2A_DROME	tr|A4V2B8|A4V2B8_DROME;sp|P08181|CSK2A_DROME	12;12	12;12	12;12	>tr|A4V2B8|A4V2B8_DROME Casein kinase IIalpha, isoform C OS=Drosophila melanogaster GN=CkIIalpha PE=1 SV=1;>sp|P08181|CSK2A_DROME Casein kinase II subunit alpha OS=Drosophila melanogaster GN=CkIIalpha PE=1 SV=2	2	12	12	12	12	12	12	12	12	12	54.2	54.2	54.2	39.959	336	336;336	0	28.241	By MS/MS	By MS/MS	54.2	54.2	41513000	15878000	25635000	15831000	23438000	16	15	31				152	2764;3465;4126;4545;5019;5020;8453;11478;15445;15446;16195;16831	True;True;True;True;True;True;True;True;True;True;True;True	2932;3664;4360;4790;5287;5288;8896;12222;16432;16433;17224;17888	6019;6020;7493;7494;7495;8885;8886;9769;9770;9771;9772;10856;10857;10858;10859;18432;18433;25118;25119;25120;25121;33659;33660;33661;33662;35237;35238;36573;36574;36575;36576	5707;7086;7087;8414;9267;9268;9269;9270;9271;9272;9273;10313;10314;10315;10316;17418;17419;17420;23834;23835;23836;23837;32061;32062;32063;32064;33572;33573;34874;34875;34876	5707;7086;8414;9270;10313;10316;17418;23837;32061;32064;33572;34875	190;191	317;330
tr|Q9NGY8|Q9NGY8_DROME;tr|Q9NGY7|Q9NGY7_DROME;tr|Q9NGY9|Q9NGY9_DROME;tr|A4V4C1|A4V4C1_DROME;sp|P08182-3|CSK2B_DROME;tr|C9QPE1|C9QPE1_DROME;tr|M9NGA3|M9NGA3_DROME;tr|M9NDU6|M9NDU6_DROME;tr|M9PHA6|M9PHA6_DROME;sp|P08182|CSK2B_DROME	tr|Q9NGY8|Q9NGY8_DROME;tr|Q9NGY7|Q9NGY7_DROME;tr|Q9NGY9|Q9NGY9_DROME;tr|A4V4C1|A4V4C1_DROME;sp|P08182-3|CSK2B_DROME;tr|C9QPE1|C9QPE1_DROME;tr|M9NGA3|M9NGA3_DROME;tr|M9NDU6|M9NDU6_DROME;tr|M9PHA6|M9PHA6_DROME;sp|P08182|CSK2B_DROME	2;2;2;2;2;2;2;2;2;2	2;2;2;2;2;2;2;2;2;2	2;2;2;2;2;2;2;2;2;2	>tr|Q9NGY8|Q9NGY8_DROME Casein kinase II beta subunit (Fragment) OS=Drosophila melanogaster GN=CkIIbeta PE=2 SV=1;>tr|Q9NGY7|Q9NGY7_DROME Casein kinase II beta subunit (Fragment) OS=Drosophila melanogaster GN=CkIIbeta PE=2 SV=1;>tr|Q9NGY9|Q9NGY9_DROME Case	10	2	2	2	2	2	2	2	2	2	48.4	48.4	48.4	7.31	62	62;100;111;215;215;222;233;233;234;235	0	7.6684	By MS/MS	By MS/MS	48.4	48.4	1918300	754960	1163300	775030	1041400	3	5	8				153	4314;5314	True;True	4555;5595	9280;9281;11498;11499	8787;8788;8789;10913;10914;10915;10916;10917	8788;10916
tr|A0A0B4LI86|A0A0B4LI86_DROME;sp|P08266|RPB2_DROME	tr|A0A0B4LI86|A0A0B4LI86_DROME;sp|P08266|RPB2_DROME	5;5	5;5	5;5	>tr|A0A0B4LI86|A0A0B4LI86_DROME DNA-directed RNA polymerase subunit beta OS=Drosophila melanogaster GN=RpII140 PE=3 SV=1;>sp|P08266|RPB2_DROME DNA-directed RNA polymerase II subunit RPB2 OS=Drosophila melanogaster GN=RpII140 PE=2 SV=2	2	5	5	5	2	5	2	5	2	5	6.2	6.2	6.2	134.04	1176	1176;1176	0	6.7384	By MS/MS	By MS/MS	2.2	6.2	2074900	339630	1735300	838830	1084200	1	4	5				154	4830;6504;7140;10518;14098	True;True;True;True;True	5088;6837;7520;11208;15008	10459;13975;13976;15405;23067;23068;30707	9922;13270;14637;21843;29226	9922;13270;14637;21843;29226
tr|M9PBK5|M9PBK5_DROME;sp|P08570|RLA1_DROME	tr|M9PBK5|M9PBK5_DROME;sp|P08570|RLA1_DROME	2;2	2;2	2;2	>tr|M9PBK5|M9PBK5_DROME Ribosomal protein LP1, isoform B OS=Drosophila melanogaster GN=RpLP1 PE=3 SV=1;>sp|P08570|RLA1_DROME 60S acidic ribosomal protein P1 OS=Drosophila melanogaster GN=RpLP1 PE=1 SV=2	2	2	2	2	2	2	2	2	2	2	42.9	42.9	42.9	11.513	112	112;112	0.00070872	4.3612	By MS/MS	By MS/MS	42.9	42.9	1546500	792570	753910	751550	728930	3	2	5				155	110;2241	True;True	114;2371	236;237;4931;4932	239;240;241;4707;4708	240;4707
tr|C6TP87|C6TP87_DROME;sp|P08736|EF1A1_DROME;tr|Q8T3U3|Q8T3U3_DROME;tr|A4V3Q6|A4V3Q6_DROME;sp|P05303|EF1A2_DROME	tr|C6TP87|C6TP87_DROME;sp|P08736|EF1A1_DROME;tr|Q8T3U3|Q8T3U3_DROME;tr|A4V3Q6|A4V3Q6_DROME;sp|P05303|EF1A2_DROME	23;23;19;12;12	23;23;19;12;12	23;23;19;12;12	>tr|C6TP87|C6TP87_DROME Elongation factor 1-alpha OS=Drosophila melanogaster GN=Ef1alpha48D PE=1 SV=1;>sp|P08736|EF1A1_DROME Elongation factor 1-alpha 1 OS=Drosophila melanogaster GN=Ef1alpha48D PE=1 SV=2;>tr|Q8T3U3|Q8T3U3_DROME GM14559p OS=Drosophila mela	5	23	23	23	23	22	23	22	23	22	64.6	64.6	64.6	50.306	463	463;463;362;462;462	0	110.93	By MS/MS	By MS/MS	64.6	64.6	662020000	333170000	328850000	326060000	293250000	46	43	89				156	3014;3808;4632;5718;6523;6569;7539;9007;9693;10542;11045;11053;11414;11679;12418;12419;13434;13490;14174;14553;15060;16986;16987	True;True;True;True;True;True;True;True;True;True;True;True;True;True;True;True;True;True;True;True;True;True;True	3192;4025;4877;6020;6857;6905;6906;6907;7936;9484;10219;10220;11234;11235;11770;11778;12157;12439;13221;13222;14302;14359;14360;15087;15487;16019;18050;18051	6523;6524;6525;6526;8227;8228;10027;10028;10029;10030;12366;12367;14012;14013;14111;14112;14113;14114;14115;14116;16259;16260;19645;19646;21052;21053;21054;21055;21056;21057;23121;23122;23123;23124;23125;23126;24209;24222;24223;24985;24986;25543;25544;25545;25546;27093;27094;27095;27096;27097;27098;29270;29271;29272;29273;29384;29385;29386;29387;29388;29389;30877;30878;30879;30880;30881;30882;308…	6187;6188;6189;6190;7782;7783;9510;9511;9512;9513;9514;9515;9516;9517;11729;13304;13397;13398;13399;13400;13401;13402;13403;15432;18598;18599;19927;19928;19929;19930;19931;19932;21891;21892;21893;21894;21895;21896;21897;21898;22962;22973;22974;23718;23719;24235;24236;25714;25715;25716;25717;25718;25719;25720;25721;27791;27792;27793;27794;27795;27899;27900;27901;27902;27903;27904;27905;27906;27907…	6189;7783;9514;11729;13304;13398;15432;18598;19929;21892;22962;22974;23719;24235;25715;25720;27793;27907;29386;30179;31281;35180;35185	192;193;194;195;196	102;155;201;208;294
sp|P08841|TBB3_DROME	sp|P08841|TBB3_DROME	25	1	1	>sp|P08841|TBB3_DROME Tubulin beta-3 chain OS=Drosophila melanogaster GN=betaTub60D PE=2 SV=2	1	25	1	1	24	24	1	1	1	1	64.8	2.9	2.9	50.849	454	454	0.0051335	1.6779	By MS/MS	By MS/MS	64.8	58.8	6577700	3292100	3285600	0	2998000	1	1	2				157	628;920;2816;3719;4342;4343;4591;5071;5072;6862;7042;7043;7083;7457;7567;7961;8393;9951;9960;9961;10544;10778;12493;15888;15915	False;False;False;False;False;False;False;False;False;False;False;False;False;False;False;False;False;False;False;False;False;False;False;False;True	657;658;971;972;2984;3927;3928;4583;4584;4836;5341;5342;7218;7219;7414;7415;7457;7458;7849;7850;7965;7966;8379;8380;8834;8835;10592;10607;10608;10609;11238;11239;11487;13304;16901;16902;16929	1381;1382;1383;1384;1385;1386;2043;2044;2045;2046;2047;2048;2049;2050;2051;2052;2053;2054;2055;2056;2057;2058;2059;2060;2061;2062;2063;2064;2065;2066;2067;2068;2069;2070;2071;2072;2073;2074;2075;2076;2077;2078;2079;2080;6113;8001;8002;8003;8004;8005;8006;9340;9341;9342;9343;9344;9345;9943;10967;10968;10969;10970;10971;10972;10973;10974;14770;14771;14772;14773;14774;14775;14776;14777;14778;14779;1…	1324;1325;1326;1327;1328;1329;1330;1942;1943;1944;1945;1946;1947;1948;1949;1950;1951;1952;1953;1954;1955;1956;1957;1958;1959;1960;1961;1962;1963;1964;1965;1966;1967;1968;1969;1970;1971;1972;1973;1974;5800;7558;7559;7560;7561;7562;8838;8839;8840;8841;8842;8843;8844;8845;8846;8847;9435;9436;9437;10419;10420;10421;10422;10423;10424;10425;10426;14020;14021;14022;14023;14024;14025;14026;14027;14028;14…	1328;1962;5800;7559;8841;8844;9436;10421;10426;14030;14412;14414;14488;15285;15483;16245;17124;20646;20680;20681;21907;22388;25874;32971;33016	197;198;199;200;201;202;203;204;205;206;207;208;209;210	79;153;170;239;263;273;299;305;306;327;329;336;369;394
tr|A0A0B4LJ12|A0A0B4LJ12_DROME;sp|P08879|NDKA_DROME;tr|A0A0B4LHX6|A0A0B4LHX6_DROME;tr|A8E6J4|A8E6J4_DROME;tr|Q8IH27|Q8IH27_DROME	tr|A0A0B4LJ12|A0A0B4LJ12_DROME;sp|P08879|NDKA_DROME;tr|A0A0B4LHX6|A0A0B4LHX6_DROME;tr|A8E6J4|A8E6J4_DROME	6;6;6;6;1	6;6;6;6;1	6;6;6;6;1	>tr|A0A0B4LJ12|A0A0B4LJ12_DROME Nucleoside diphosphate kinase OS=Drosophila melanogaster GN=awd PE=1 SV=1;>sp|P08879|NDKA_DROME Nucleoside diphosphate kinase OS=Drosophila melanogaster GN=awd PE=1 SV=3;>tr|A0A0B4LHX6|A0A0B4LHX6_DROME Nucleoside diphosphate	5	6	6	6	6	5	6	5	6	5	62.7	62.7	62.7	17.17	153	153;153;168;172;118	0	19.676	By MS/MS	By MS/MS	62.7	39.9	29096000	22877000	6219300	17947000	4744300	13	5	18				158	3040;4766;6113;10339;11485;13920	True;True;True;True;True;True	3218;5021;6430;11020;12231;12232;14814;14815	6574;6575;10321;10322;13199;22660;22661;22662;22663;25136;25137;25138;25139;30292;30293;30294;30295;30296;30297	6229;9799;12533;21454;21455;23848;23849;23850;23851;23852;28817;28818;28819;28820;28821;28822;28823;28824	6229;9799;12533;21454;23852;28824	211;212;213;214	11;69;77;91
tr|A0A0B4K6W1|A0A0B4K6W1_DROME;sp|P08970|SUHW_DROME	tr|A0A0B4K6W1|A0A0B4K6W1_DROME;sp|P08970|SUHW_DROME	15;15	15;15	15;15	>tr|A0A0B4K6W1|A0A0B4K6W1_DROME Suppressor of hairy wing, isoform C OS=Drosophila melanogaster GN=su(Hw) PE=4 SV=1;>sp|P08970|SUHW_DROME Protein suppressor of hairy wing OS=Drosophila melanogaster GN=su(Hw) PE=1 SV=2	2	15	15	15	2	15	2	15	2	15	21.1	21.1	21.1	105.78	941	941;941	0	33.822	By MS/MS	By MS/MS	4.4	21.1	8590800	301310	8289400	331750	7533400	1	19	20				159	1370;2087;4954;7461;8449;12223;12368;13771;13772;14664;14665;15301;16559;16570;16852	True;True;True;True;True;True;True;True;True;True;True;True;True;True;True	1449;2209;5220;7854;8892;13013;13165;14656;14657;15601;15602;16279;17605;17616;17910	3079;4621;4622;10714;16093;18427;26687;26983;26984;29979;29980;31948;31949;31950;33352;36006;36024;36025;36616	2903;4405;4406;4407;10172;15294;17413;25325;25611;28500;28501;28502;30447;30448;30449;30450;31772;34314;34332;34333;34334;34913	2903;4406;10172;15294;17413;25325;25611;28500;28502;30447;30448;31772;34314;34332;34913	215;216	380;778
tr|A0A0B4KH25|A0A0B4KH25_DROME;sp|P08985|H2AV_DROME	tr|A0A0B4KH25|A0A0B4KH25_DROME;sp|P08985|H2AV_DROME	3;3	3;3	2;2	>tr|A0A0B4KH25|A0A0B4KH25_DROME Histone H2A OS=Drosophila melanogaster GN=His2Av PE=3 SV=1;>sp|P08985|H2AV_DROME Histone H2A.v OS=Drosophila melanogaster GN=His2Av PE=1 SV=2	2	3	3	2	2	3	2	3	1	2	20.6	20.6	14.2	14.981	141	141;141	0.00064516	3.3096	By MS/MS	By MS/MS	13.5	20.6	6184500	2841000	3343500	3326500	2565300	2	2	4				160	496;4762;7507	True;True;True	519;5017;7902	1098;1099;10315;16193;16194	1055;1056;9793;15379	1056;9793;15379
tr|M9PBB5|M9PBB5_DROME;sp|P09052|VASA1_DROME;tr|A0A0S0WFC5|A0A0S0WFC5_DROME;sp|B6JUP5|VASA2_DROME	tr|M9PBB5|M9PBB5_DROME;sp|P09052|VASA1_DROME	29;29;2;2	28;28;2;2	28;28;2;2	>tr|M9PBB5|M9PBB5_DROME Vasa, isoform B OS=Drosophila melanogaster GN=vas PE=3 SV=1;>sp|P09052|VASA1_DROME ATP-dependent RNA helicase vasa, isoform A OS=Drosophila melanogaster GN=vas PE=1 SV=3	4	29	28	28	28	27	27	26	27	26	50.2	48.4	48.4	72.33	661	661;661;1031;1031	0	49.247	By MS/MS	By MS/MS	50.2	46	59829000	31105000	28724000	31002000	26312000	31	22	53				161	1320;1697;2266;2930;2947;3178;4584;4646;4647;4743;6001;6078;6079;6287;6537;6738;6973;7481;8626;9592;9593;12145;12389;13649;13755;13921;15453;15953;15954	True;True;False;True;True;True;True;True;True;True;True;True;True;True;True;True;True;True;True;True;True;True;True;True;True;True;True;True;True	1397;1801;2397;2398;3106;3123;3363;4829;4892;4893;4994;6315;6394;6395;6613;6872;7086;7342;7875;9076;10093;10094;12931;13188;14523;14638;14816;16440;16969;16970	2925;2926;2927;2928;3838;3839;4981;4982;4983;4984;6347;6382;6886;6887;9845;9846;10059;10060;10061;10062;10063;10260;10261;12963;12964;13122;13123;13124;13559;13560;14047;14048;14522;14523;15030;15031;16131;16132;18835;18836;18837;18838;20825;20826;20827;20828;26513;26514;27024;27025;29721;29722;29942;29943;29944;29945;30298;30299;33683;33684;34729;34730;34731;34732	2762;2763;2764;3663;4753;4754;4755;6016;6047;6531;6532;9334;9549;9550;9551;9552;9553;9740;9741;12309;12310;12457;12458;12459;12878;12879;13337;13338;13779;13780;14267;15321;17796;17797;17798;17799;19721;19722;19723;25160;25161;25647;25648;25649;28233;28463;28464;28465;28466;28467;28825;32086;33087;33088;33089;33090;33091	2762;3663;4754;6016;6047;6531;9334;9549;9552;9741;12309;12458;12459;12879;13338;13779;14267;15321;17799;19721;19723;25161;25649;28233;28464;28825;32086;33087;33089	217;218	286;566
sp|P09180|RL4_DROME;tr|Q1EBX5|Q1EBX5_DROME	sp|P09180|RL4_DROME;tr|Q1EBX5|Q1EBX5_DROME	3;2	3;2	3;2	>sp|P09180|RL4_DROME 60S ribosomal protein L4 OS=Drosophila melanogaster GN=RpL4 PE=1 SV=2;>tr|Q1EBX5|Q1EBX5_DROME IP15855p OS=Drosophila melanogaster PE=2 SV=1	2	3	3	3	3	2	3	2	3	2	13.7	13.7	13.7	45.025	401	401;233	0.00060132	2.6457	By MS/MS	By matching	13.7	8.2	1550700	1051900	498800	786060	720950	5	0	5				162	1042;10363;11153	True;True;True	1109;11045;11880	2370;2371;2372;22716;22717;24409	2236;2237;21501;23158;23159	2236;21501;23158
tr|H5V8A9|H5V8A9_DROME;sp|P10383-2|OTU_DROME;sp|P10383|OTU_DROME;tr|G4LU07|G4LU07_DROME	tr|H5V8A9|H5V8A9_DROME;sp|P10383-2|OTU_DROME;sp|P10383|OTU_DROME	15;15;15;3	15;15;15;3	15;15;15;3	>tr|H5V8A9|H5V8A9_DROME FI18803p1 OS=Drosophila melanogaster GN=otu PE=2 SV=1;>sp|P10383-2|OTU_DROME Isoform A of Protein ovarian tumor locus OS=Drosophila melanogaster GN=otu;>sp|P10383|OTU_DROME Protein ovarian tumor locus OS=Drosophila melanogaster GN=o	4	15	15	15	13	15	13	15	13	15	28.6	28.6	28.6	92.615	811	811;811;853;391	0	39.741	By MS/MS	By MS/MS	22.2	28.6	22367000	6989600	15377000	6387900	11871000	14	22	36				163	74;1855;2051;8035;8234;8753;9611;10322;10891;11137;11418;12774;14721;15100;15274	True;True;True;True;True;True;True;True;True;True;True;True;True;True;True	76;1968;2172;8458;8664;8665;9211;10112;11002;11003;11605;11606;11864;12161;13589;13590;15661;16064;16251	164;165;4139;4140;4542;17349;17350;17736;17737;17738;19111;19112;19113;20859;20860;22622;22623;22624;22625;23870;23871;23872;23873;23874;23875;23876;23877;24375;24376;24995;24996;27873;27874;27875;27876;32087;32903;32904;33301;33302;33303	173;174;3952;3953;4332;16411;16780;16781;16782;16783;18072;18073;19748;19749;21419;21420;21421;22627;22628;22629;22630;22631;22632;22633;23122;23123;23728;23729;26469;26470;26471;26472;30580;31365;31366;31726;31727	174;3952;4332;16411;16781;18073;19749;21420;22633;23122;23729;26472;30580;31365;31726	219;220;221;222;223	54;120;321;391;583
tr|B7Z0L1|B7Z0L1_DROME;tr|B7Z0L0|B7Z0L0_DROME;tr|Q9VES3|Q9VES3_DROME;sp|P10674|FAS1_DROME;tr|Q8INA9|Q8INA9_DROME;tr|A0A0B4KH94|A0A0B4KH94_DROME;tr|A8JR25|A8JR25_DROME;tr|Q8MSW3|Q8MSW3_DROME	tr|B7Z0L1|B7Z0L1_DROME;tr|B7Z0L0|B7Z0L0_DROME;tr|Q9VES3|Q9VES3_DROME;sp|P10674|FAS1_DROME;tr|Q8INA9|Q8INA9_DROME;tr|A0A0B4KH94|A0A0B4KH94_DROME;tr|A8JR25|A8JR25_DROME;tr|Q8MSW3|Q8MSW3_DROME	3;3;3;3;3;3;3;2	3;3;3;3;3;3;3;2	3;3;3;3;3;3;3;2	>tr|B7Z0L1|B7Z0L1_DROME Fasciclin 1, isoform E OS=Drosophila melanogaster GN=Fas1 PE=1 SV=1;>tr|B7Z0L0|B7Z0L0_DROME Fasciclin 1, isoform F OS=Drosophila melanogaster GN=Fas1 PE=1 SV=1;>tr|Q9VES3|Q9VES3_DROME FI05280p OS=Drosophila melanogaster GN=Fas1 PE=1	8	3	3	3	3	2	3	2	3	2	5.9	5.9	5.9	69.486	624	624;636;649;652;655;661;662;423	0.00070373	4.2996	By MS/MS	By MS/MS	5.9	3.8	1011100	774650	236440	634370	356020	3	1	4				164	1168;4454;10027	True;True;True	1240;4699;10694	2622;2623;9573;9574;22017	2486;2487;9077;20839	2486;9077;20839
tr|E1JGP0|E1JGP0_DROME;tr|C8VV69|C8VV69_DROME;tr|A0A0B4LH50|A0A0B4LH50_DROME;sp|P53501|ACT3_DROME;sp|P10981|ACT5_DROME;tr|C6TP14|C6TP14_DROME;tr|B6IDW7|B6IDW7_DROME;sp|P83967|ACT6_DROME;tr|M9PFZ6|M9PFZ6_DROME;sp|P02574|ACT4_DROME;tr|Q3ZAJ5|Q3ZAJ5_DROME;sp|P45891|ACTY_DROME;tr|F0JAT3|F0JAT3_DROME	tr|E1JGP0|E1JGP0_DROME;tr|C8VV69|C8VV69_DROME;tr|A0A0B4LH50|A0A0B4LH50_DROME;sp|P53501|ACT3_DROME;sp|P10981|ACT5_DROME;tr|C6TP14|C6TP14_DROME;tr|B6IDW7|B6IDW7_DROME;sp|P83967|ACT6_DROME;tr|M9PFZ6|M9PFZ6_DROME;sp|P02574|ACT4_DROME	12;12;12;12;12;11;11;11;9;9;2;2;2	1;1;1;1;1;1;1;1;1;1;0;0;0	1;1;1;1;1;1;1;1;1;1;0;0;0	>tr|E1JGP0|E1JGP0_DROME LD04994p1 OS=Drosophila melanogaster GN=Act57B-RC PE=2 SV=1;>tr|C8VV69|C8VV69_DROME LD47405p OS=Drosophila melanogaster GN=Act57B-RA PE=2 SV=1;>tr|A0A0B4LH50|A0A0B4LH50_DROME Actin 87E, isoform C OS=Drosophila melanogaster GN=Act87E	13	12	1	1	12	12	1	1	1	1	39.2	4.4	4.4	40.258	360	360;376;376;376;376;376;376;376;376;376;368;376;415	0	5.2984	By MS/MS	By MS/MS	39.2	39.2	32808000	24144000	8663300	14442000	5056900	6	5	11				165	474;1394;1395;2516;2517;5715;6593;7348;13600;14564;14844;16768	False;False;False;False;False;False;False;False;False;False;False;True	497;1474;1475;2669;2670;6017;6932;7737;14473;15498;15794;17822;17823	1056;1057;3120;3121;3122;3123;3124;3125;5501;5502;5503;5504;5505;5506;12360;12361;14203;14204;15864;15865;15866;15867;29614;29615;29616;29617;29618;31708;31709;31710;31711;31712;31713;31714;31715;32353;32354;32355;32356;36446;36447;36448;36449;36450;36451;36452;36453	1018;1019;2943;2944;2945;2946;2947;5222;5223;5224;5225;5226;11724;11725;13485;15081;15082;15083;28139;28140;28141;28142;28143;28144;30198;30199;30200;30201;30202;30203;30204;30205;30206;30207;30208;30833;30834;30835;30836;30837;30838;34751;34752;34753;34754;34755;34756;34757;34758;34759;34760;34761	1019;2943;2947;5222;5225;11724;13485;15082;28143;30199;30837;34761	224	67
tr|X2JCP8|X2JCP8_DROME;sp|P10987|ACT1_DROME	tr|X2JCP8|X2JCP8_DROME;sp|P10987|ACT1_DROME	18;18	18;18	1;1	>tr|X2JCP8|X2JCP8_DROME Actin 5C, isoform E OS=Drosophila melanogaster GN=Act5C PE=3 SV=1;>sp|P10987|ACT1_DROME Actin-5C OS=Drosophila melanogaster GN=Act5C PE=1 SV=4	2	18	18	1	17	18	17	18	1	1	59.6	59.6	7.4	41.821	376	376;376	0	68.315	By MS/MS	By MS/MS	59	59.6	500320000	223570000	276760000	307990000	147440000	42	30	72				166	474;1394;1395;1675;2327;2516;2517;3123;3157;5715;6593;7348;7446;7986;11228;13600;14564;14844	True;True;True;True;True;True;True;True;True;True;True;True;True;True;True;True;True;True	497;1474;1475;1778;1779;2464;2465;2669;2670;3306;3307;3342;6017;6932;7737;7836;8405;8406;11957;14473;15498;15794	1056;1057;3120;3121;3122;3123;3124;3125;3794;3795;3796;3797;3798;5111;5112;5113;5114;5115;5116;5117;5118;5501;5502;5503;5504;5505;5506;6758;6759;6760;6761;6841;12360;12361;14203;14204;15864;15865;15866;15867;16048;16049;17220;17221;17222;17223;17224;17225;17226;24561;24562;24563;24564;24565;24566;29614;29615;29616;29617;29618;31708;31709;31710;31711;31712;31713;31714;31715;32353;32354;32355;32356	1018;1019;2943;2944;2945;2946;2947;3619;3620;3621;3622;3623;4866;4867;4868;4869;4870;4871;4872;4873;5222;5223;5224;5225;5226;6401;6402;6490;11724;11725;13485;15081;15082;15083;15249;16293;16294;16295;16296;16297;16298;16299;16300;16301;16302;23305;23306;23307;23308;28139;28140;28141;28142;28143;28144;30198;30199;30200;30201;30202;30203;30204;30205;30206;30207;30208;30833;30834;30835;30836;30837;3…	1019;2943;2947;3622;4871;5222;5225;6402;6490;11724;13485;15082;15249;16298;23306;28143;30199;30837	125;126;127;225;226	228;270;284;306;326
sp|P11046|LAMB1_DROME	sp|P11046|LAMB1_DROME	9	9	9	>sp|P11046|LAMB1_DROME Laminin subunit beta-1 OS=Drosophila melanogaster GN=LanB1 PE=1 SV=4	1	9	9	9	6	9	6	9	6	9	7.7	7.7	7.7	198.33	1788	1788	0	15.715	By MS/MS	By MS/MS	5	7.7	4830500	1924200	2906300	2466200	2109900	5	10	15				167	1677;4484;6351;6551;6729;9063;11712;13224;15697	True;True;True;True;True;True;True;True;True	1781;4729;6679;6886;7077;9543;12473;14077;16701	3800;3801;9646;9647;13682;13683;14073;14074;14505;14506;19763;25608;25609;28847;28848;34190	3626;3627;3628;9146;9147;12984;13359;13761;13762;18705;24300;27385;27386;27387;32560	3626;9147;12984;13359;13761;18705;24300;27385;32560
tr|C7LA75|C7LA75_DROME;sp|P11147|HSP7D_DROME;tr|Q95NM1|Q95NM1_DROME;tr|Q7JQR9|Q7JQR9_DROME	tr|C7LA75|C7LA75_DROME;sp|P11147|HSP7D_DROME	39;39;1;1	39;39;1;1	30;30;0;0	>tr|C7LA75|C7LA75_DROME Heat shock protein cognate 4, isoform G OS=Drosophila melanogaster GN=Hsc70-4 PE=1 SV=1;>sp|P11147|HSP7D_DROME Heat shock 70 kDa protein cognate 4 OS=Drosophila melanogaster GN=Hsc70-4 PE=1 SV=3	4	39	39	30	38	36	38	36	30	27	71	71	57.6	71.131	651	651;651;64;73	0	217.33	By MS/MS	By MS/MS	70.7	62.5	533020000	250060000	282950000	244240000	238680000	60	73	133				168	1022;1163;1295;1804;3218;3626;3996;5622;6111;6457;6647;7186;7187;7482;8733;9542;9543;9806;9992;9993;10145;10273;10712;10713;11355;11676;12639;13140;13351;13401;13508;13915;14228;14567;14598;14716;15018;16247;16815	True;True;True;True;True;True;True;True;True;True;True;True;True;True;True;True;True;True;True;True;True;True;True;True;True;True;True;True;True;True;True;True;True;True;True;True;True;True;True	1088;1234;1372;1914;3405;3831;4220;5920;6428;6787;6990;7567;7568;7876;7877;9188;10042;10043;10380;10381;10649;10650;10651;10819;10951;10952;11418;11419;11420;11421;12095;12436;13451;13988;14212;14265;14266;14378;14808;14809;15145;15501;15532;15656;15977;17278;17871	2326;2327;2328;2329;2611;2612;2880;2881;4035;4036;6972;6973;7809;7810;7811;8611;8612;12162;13195;13196;13878;13879;14322;14323;14324;14325;15495;15496;15497;16133;16134;16135;16136;16137;16138;16139;16140;19065;19066;20732;20733;20734;20735;20736;20737;20738;20739;21362;21363;21364;21365;21922;21923;21924;21925;21926;22258;22259;22522;22523;22524;22525;23490;23491;23492;23493;23494;23495;23496;23…	2197;2198;2199;2200;2477;2478;2718;2719;3858;3859;6605;6606;7380;7381;7382;8152;8153;11539;12528;12529;13169;13170;13593;13594;13595;13596;14725;14726;15322;15323;15324;15325;15326;15327;18028;19632;19633;19634;19635;19636;19637;19638;19639;20209;20210;20211;20212;20741;20742;20743;20744;21072;21073;21326;21327;21328;21329;22245;22246;22247;22248;22249;22250;22251;22252;22253;22254;22255;22256;22…	2197;2477;2719;3859;6606;7381;8153;11539;12529;13169;13594;14725;14726;15325;18028;19633;19639;20212;20743;20744;21073;21328;22248;22255;23577;24224;26176;27237;27621;27719;27948;28805;29501;30212;30269;30568;31212;33677;34846	128;227;228;229;230;231;232;233	61;87;122;127;314;410;518;549
sp|P12370|KAPC_DROME	sp|P12370|KAPC_DROME	4	4	4	>sp|P12370|KAPC_DROME cAMP-dependent protein kinase catalytic subunit OS=Drosophila melanogaster GN=Pka-C1 PE=1 SV=3	1	4	4	4	4	4	4	4	4	4	17	17	17	40.838	353	353	0	5.6843	By MS/MS	By MS/MS	17	17	1260600	906480	354090	682460	547110	4	2	6				169	2245;5363;6817;10656	True;True;True;True	2375;5650;7170;11361	4938;4939;11605;11606;14680;14681;23390;23391	4712;11023;11024;13935;22148;22149	4712;11023;13935;22148
tr|A4V391|A4V391_DROME;sp|P12613|TCPA_DROME	tr|A4V391|A4V391_DROME;sp|P12613|TCPA_DROME	22;22	22;22	22;22	>tr|A4V391|A4V391_DROME Tcp1-like, isoform B OS=Drosophila melanogaster GN=T-cp1 PE=1 SV=1;>sp|P12613|TCPA_DROME T-complex protein 1 subunit alpha OS=Drosophila melanogaster GN=T-cp1 PE=2 SV=2	2	22	22	22	20	22	20	22	20	22	50.8	50.8	50.8	59.556	557	557;557	0	57.245	By MS/MS	By MS/MS	46.1	50.8	53862000	26767000	27095000	24649000	22017000	30	23	53				170	21;2481;3512;3617;3923;5375;6144;6255;6583;6621;9776;9861;13284;13394;13504;13611;14422;16011;16298;16503;16611;16612	True;True;True;True;True;True;True;True;True;True;True;True;True;True;True;True;True;True;True;True;True;True	21;2633;3713;3820;3821;4145;5664;6463;6580;6922;6961;10339;10340;10459;10460;14142;14258;14374;14484;15346;15347;17029;17333;17546;17657;17658	46;47;5428;5429;7586;7587;7782;7783;7784;7785;7786;7787;8456;8457;11629;11630;13260;13261;13494;13495;14181;14182;14183;14262;14263;14264;14265;21279;21280;21281;21282;21516;21517;21518;21519;21520;21521;21522;21523;28962;28963;29186;29187;29420;29421;29637;29638;31405;31406;31407;31408;34852;35460;35461;35890;35891;36112;36113;36114	50;5152;7167;7168;7169;7353;7354;7355;7356;7357;7358;7359;8002;8003;11046;11047;12588;12589;12822;12823;13466;13467;13539;13540;13541;13542;20138;20139;20140;20340;20341;20342;20343;20344;20345;20346;20347;27497;27703;27704;27939;27940;28160;28161;29889;29890;29891;33198;33796;33797;34213;34415;34416;34417	50;5152;7169;7356;8002;11046;12588;12822;13466;13542;20139;20347;27497;27703;27939;28160;29890;33198;33796;34213;34415;34417	234;235;236;237	26;47;228;251
tr|X2JEF0|X2JEF0_DROME;sp|P12646-2|G6PD_DROME;tr|B7FNK0|B7FNK0_DROME;sp|P12646|G6PD_DROME	tr|X2JEF0|X2JEF0_DROME;sp|P12646-2|G6PD_DROME;tr|B7FNK0|B7FNK0_DROME;sp|P12646|G6PD_DROME	4;4;4;4	4;4;4;4	4;4;4;4	>tr|X2JEF0|X2JEF0_DROME Glucose-6-phosphate 1-dehydrogenase OS=Drosophila melanogaster GN=Zw PE=1 SV=1;>sp|P12646-2|G6PD_DROME Isoform B of Glucose-6-phosphate 1-dehydrogenase OS=Drosophila melanogaster GN=Zw;>tr|B7FNK0|B7FNK0_DROME Glucose-6-phosphate 1-d	4	4	4	4	4	3	4	3	4	3	13.3	13.3	13.3	57.991	502	502;502;524;524	0	6.7326	By MS/MS	By MS/MS	13.3	8.6	1990900	1227100	763880	1026900	897210	5	4	9				171	1893;5030;14010;16276	True;True;True;True	2006;5298;14911;17309	4217;4218;10876;10877;30475;35408;35409	4028;4029;4030;4031;10333;10334;28990;33741;33742	4029;10334;28990;33742
tr|I0DHK3|I0DHK3_DROME;sp|P12881|PSA1_DROME	tr|I0DHK3|I0DHK3_DROME;sp|P12881|PSA1_DROME	11;11	11;11	11;11	>tr|I0DHK3|I0DHK3_DROME Proteasome subunit alpha type OS=Drosophila melanogaster GN=Prosalpha6 PE=2 SV=1;>sp|P12881|PSA1_DROME Proteasome subunit alpha type-1 OS=Drosophila melanogaster GN=Prosalpha6 PE=1 SV=1	2	11	11	11	11	10	11	10	11	10	54.8	54.8	54.8	31.058	279	279;279	0	20.481	By MS/MS	By MS/MS	54.8	50.5	12375000	6627200	5748100	6226600	5645500	11	7	18				172	2383;2427;4216;5366;6041;6657;8410;8538;10390;10714;11916	True;True;True;True;True;True;True;True;True;True;True	2527;2577;4453;5654;6356;7000;8852;8985;11073;11422;12691	5227;5228;5328;5329;9075;9076;11611;11612;13042;13043;14344;14345;18217;18652;18653;22780;22781;23498;23499;26030;26031	4971;5057;5058;8601;8602;11029;11030;12383;13611;17228;17626;21564;21565;21566;22258;22259;24689;24690	4971;5058;8601;11029;12383;13611;17228;17626;21566;22259;24689
sp|P12982|PP12_DROME;tr|C0MKX3|C0MKX3_DROME;tr|B4F4X2|B4F4X2_DROME;sp|Q05547|PP13_DROME;tr|Q5K375|Q5K375_DROME;tr|Q5LJN2|Q5LJN2_DROME;tr|Q95V52|Q95V52_DROME;tr|Q95V51|Q95V51_DROME;tr|A8QI94|A8QI94_DROME	sp|P12982|PP12_DROME;tr|C0MKX3|C0MKX3_DROME;tr|B4F4X2|B4F4X2_DROME;sp|Q05547|PP13_DROME	8;4;4;4;2;2;1;1;1	8;4;4;4;2;2;1;1;1	3;1;1;1;0;0;0;0;0	>sp|P12982|PP12_DROME Serine/threonine-protein phosphatase alpha-2 isoform OS=Drosophila melanogaster GN=Pp1-87B PE=1 SV=1;>tr|C0MKX3|C0MKX3_DROME Serine/threonine-protein phosphatase OS=Drosophila melanogaster GN=CG9156 PE=3 SV=1;>tr|B4F4X2|B4F4X2_DROME S	9	8	8	3	8	8	8	8	3	3	31.1	31.1	7.6	34.542	302	302;302;302;302;309;313;306;309;317	0	16.479	By MS/MS	By MS/MS	31.1	31.1	8283800	4664700	3619100	4334900	3208100	10	7	17				173	548;3071;4797;7368;9762;10931;11617;13934	True;True;True;True;True;True;True;True	574;3249;5052;5053;7757;10316;11648;12371;14830	1201;1202;1203;1204;6639;6640;10383;10384;10385;10386;15903;15904;21235;21236;23961;23962;25399;25400;30326;30327	1158;1159;1160;1161;6286;6287;9857;9858;9859;9860;15114;15115;20103;22722;22723;24102;24103;28855	1161;6286;9858;15114;20103;22723;24102;28855	238;239	1;5
sp|P13060|EF2_DROME	sp|P13060|EF2_DROME	48	48	48	>sp|P13060|EF2_DROME Elongation factor 2 OS=Drosophila melanogaster GN=EF2 PE=1 SV=4	1	48	48	48	48	46	48	46	48	46	64.9	64.9	64.9	94.458	844	844	0	139.78	By MS/MS	By MS/MS	64.9	64.9	264860000	168230000	96624000	145230000	77943000	89	71	160				174	827;861;862;1523;2200;2201;2315;2513;2878;2976;2990;2991;3698;4203;4922;5061;5489;6698;6856;7250;7341;7459;7462;7556;8832;9580;9726;10552;11250;11821;12115;12187;12337;13014;13352;13353;13399;13539;14002;14734;15085;15086;15631;16426;16427;16701;16814;16916	True;True;True;True;True;True;True;True;True;True;True;True;True;True;True;True;True;True;True;True;True;True;True;True;True;True;True;True;True;True;True;True;True;True;True;True;True;True;True;True;True;True;True;True;True;True;True;True	871;908;909;910;1611;2330;2331;2452;2666;3053;3152;3166;3167;3904;3905;4440;5186;5330;5331;5782;7045;7210;7633;7634;7730;7852;7855;7953;9294;9295;10081;10264;10265;10266;11250;11251;11981;12589;12590;12898;12899;12900;12977;13133;13134;13851;14213;14214;14215;14263;14410;14903;15674;16047;16048;16049;16631;16632;17468;17469;17748;17870;17977	1822;1823;1824;1825;1826;1906;1907;1908;1909;1910;1911;1912;3487;3488;3489;3490;3491;4849;4850;4851;4852;4853;4854;4855;5085;5086;5496;5497;6253;6254;6436;6437;6469;6470;6471;7950;7951;7952;7953;9050;9051;10651;10652;10945;10946;10947;10948;10949;10950;11872;11873;11874;11875;14438;14439;14753;14754;15636;15637;15638;15639;15640;15641;15642;15643;15644;15645;15646;15850;15851;15852;15853;16089;16…	1728;1729;1730;1731;1732;1815;1816;1817;1818;1819;3316;3317;3318;3319;3320;3321;4629;4630;4631;4632;4633;4634;4635;4636;4846;4847;5217;5218;5930;6099;6100;6131;6132;6133;7505;7506;7507;7508;7509;8581;10112;10113;10114;10115;10116;10392;10393;10394;10395;10396;10397;10398;11272;11273;11274;11275;13701;14004;14005;14857;14858;14859;14860;14861;14862;14863;14864;14865;14866;14867;14868;15070;15071;1…	1731;1815;1819;3319;4631;4633;4846;5218;5930;6100;6131;6132;7507;8581;10115;10392;11275;13701;14004;14863;15071;15290;15295;15463;18227;19701;20025;21936;23356;24505;25104;25260;25538;26974;27624;27627;27712;28016;28978;30603;31333;31335;32425;34061;34062;34593;34844;35037	240;241;242;243;244;245;246;247;248;249;250;251;252;253;254	22;77;203;277;291;339;355;357;381;382;416;576;595;727;767
sp|P13395|SPTCA_DROME;tr|M9PBI5|M9PBI5_DROME;tr|M9PDQ0|M9PDQ0_DROME;tr|M9PGV6|M9PGV6_DROME	sp|P13395|SPTCA_DROME;tr|M9PBI5|M9PBI5_DROME;tr|M9PDQ0|M9PDQ0_DROME;tr|M9PGV6|M9PGV6_DROME	47;47;46;46	47;47;46;46	47;47;46;46	>sp|P13395|SPTCA_DROME Spectrin alpha chain OS=Drosophila melanogaster GN=alpha-Spec PE=1 SV=2;>tr|M9PBI5|M9PBI5_DROME Alpha spectrin, isoform C OS=Drosophila melanogaster GN=alpha-Spec PE=4 SV=1;>tr|M9PDQ0|M9PDQ0_DROME Alpha spectrin, isoform D OS=Drosoph	4	47	47	47	44	43	44	43	44	43	29.2	29.2	29.2	278.3	2415	2415;2447;2425;2457	0	87.12	By MS/MS	By MS/MS	27.1	26.8	31269000	16043000	15226000	15444000	14492000	44	41	85				175	272;516;1233;1699;1773;1774;1807;2057;2066;2151;2167;2199;2235;2421;2561;2671;2719;2894;3035;3155;3635;3922;4161;5747;6137;6275;6365;6744;7519;7687;8087;8296;8444;8857;8859;9060;9111;9134;9377;10301;11101;11374;12496;13290;14502;16263;16877	True;True;True;True;True;True;True;True;True;True;True;True;True;True;True;True;True;True;True;True;True;True;True;True;True;True;True;True;True;True;True;True;True;True;True;True;True;True;True;True;True;True;True;True;True;True;True	285;540;1306;1803;1882;1883;1917;2178;2187;2278;2294;2329;2365;2571;2720;2834;2884;3069;3213;3340;3840;4144;4398;6050;6456;6600;6693;7092;7914;8093;8510;8729;8886;9329;9331;9540;9596;9619;9869;10981;11828;12115;13307;14148;15432;17295;17937	575;576;1136;1137;2756;2757;3841;3842;3980;3981;3982;3983;4041;4042;4554;4555;4574;4575;4745;4746;4774;4847;4848;4920;5319;5320;5602;5603;5823;5824;5924;5925;6282;6283;6565;6566;6835;6836;7830;7831;8454;8455;8965;8966;12425;12426;13250;13251;13534;13535;13708;13709;14536;16220;16588;17446;17447;17860;17861;18416;18417;19354;19355;19358;19359;19757;19758;19857;19858;19898;19899;20377;20378;22576;2…	555;556;1092;1093;1094;1095;2604;2605;3666;3667;3668;3804;3805;3806;3807;3864;4346;4347;4366;4527;4528;4554;4627;4628;4698;5049;5050;5313;5513;5514;5617;5959;6222;6485;7402;7403;7404;8000;8001;8489;8490;8491;11785;11786;12579;12580;12581;12858;13005;13006;13795;15399;15717;16500;16501;16892;16893;17403;17404;17405;18307;18308;18313;18700;18790;18791;18792;18832;18833;19301;19302;19303;21376;21377…	556;1094;2604;3668;3804;3806;3864;4346;4366;4527;4554;4627;4698;5049;5313;5513;5617;5959;6222;6485;7403;8001;8490;11786;12581;12858;13006;13795;15399;15717;16500;16893;17403;18307;18313;18700;18791;18833;19302;21378;23059;23609;25880;27505;30067;33709;34968	255;256;257	2176;2177;2244
sp|P13468|K10_DROME	sp|P13468|K10_DROME	1	1	1	>sp|P13468|K10_DROME DNA-binding protein K10 OS=Drosophila melanogaster GN=fs(1)K10 PE=2 SV=2	1	1	1	1	1	1	1	1	1	1	3.9	3.9	3.9	51.266	463	463	0.0021918	2.1017	By matching	By MS/MS	3.9	3.9	714200	218860	495330	0	451970	0	1	1				176	10458	TRUE	11144	22934;22935	21715	21715
tr|A0A0B4K7G4|A0A0B4K7G4_DROME;sp|P13469|MODU_DROME;tr|Q8IGX8|Q8IGX8_DROME	tr|A0A0B4K7G4|A0A0B4K7G4_DROME;sp|P13469|MODU_DROME;tr|Q8IGX8|Q8IGX8_DROME	22;22;12	22;22;12	22;22;12	>tr|A0A0B4K7G4|A0A0B4K7G4_DROME Modulo, isoform C OS=Drosophila melanogaster GN=mod PE=1 SV=1;>sp|P13469|MODU_DROME DNA-binding protein modulo OS=Drosophila melanogaster GN=mod PE=1 SV=2;>tr|Q8IGX8|Q8IGX8_DROME RE08878p OS=Drosophila melanogaster GN=mod PE	3	22	22	22	22	22	22	22	22	22	43.5	43.5	43.5	60.309	542	542;542;248	0	77.656	By MS/MS	By MS/MS	43.5	43.5	183950000	84551000	99400000	81391000	90851000	32	33	65				177	630;631;729;911;1301;1423;4075;5800;7427;7488;7941;8414;10691;12371;13520;14461;14462;14723;14848;15117;15766;15767	True;True;True;True;True;True;True;True;True;True;True;True;True;True;True;True;True;True;True;True;True;True	660;661;764;961;1378;1504;4304;6106;7817;7883;8359;8856;11397;13168;14391;15389;15390;15663;15798;16084;16085;16773;16774	1388;1389;1390;1391;1392;1393;1394;1593;1594;2017;2018;2019;2020;2888;2889;3210;3211;8771;8772;12536;12537;16012;16013;16149;16150;16151;16152;17127;17128;18228;18229;18230;18231;23450;23451;23452;23453;26987;26988;26989;26990;29462;29463;29464;31502;31503;31504;31505;31506;31507;32090;32091;32362;32363;32953;32954;32955;32956;32957;32958;32959;32960;32961;32962;34345;34346;34347;34348;34349;34350	1332;1333;1334;1335;1336;1337;1531;1914;1915;1916;2726;2727;3031;3032;8299;8300;11886;11887;15213;15214;15215;15333;15334;15335;15336;16204;16205;17237;17238;22209;22210;22211;22212;25614;25615;25616;25617;25618;25619;27978;27979;27980;29984;29985;29986;29987;29988;29989;29990;29991;30583;30584;30843;30844;31410;31411;31412;31413;31414;31415;31416;31417;32718;32719;32720;32721	1332;1333;1531;1915;2727;3032;8300;11887;15213;15333;16205;17238;22209;25619;27978;29984;29988;30583;30843;31413;32719;32721	258	451
sp|P13496|DCTN1_DROME	sp|P13496|DCTN1_DROME	20	20	20	>sp|P13496|DCTN1_DROME Dynactin subunit 1 OS=Drosophila melanogaster GN=Gl PE=1 SV=2	1	20	20	20	16	19	16	19	16	19	22.8	22.8	22.8	141.22	1265	1265	0	37.971	By MS/MS	By MS/MS	18.3	21.7	14367000	6343800	8023600	6907100	6440700	12	18	30				178	513;1232;1761;1890;2809;5759;6384;7239;7365;9270;11389;11612;12329;12587;12996;13093;13724;14453;16311;16953	True;True;True;True;True;True;True;True;True;True;True;True;True;True;True;True;True;True;True;True	537;1305;1870;2003;2977;6064;6713;7622;7754;9760;12131;12366;13125;13399;13832;13936;13937;14606;15379;17347;18015	1132;2754;2755;3957;3958;3959;4211;4212;6103;12450;12451;13744;15608;15609;15897;15898;20172;20173;24917;24918;25391;26899;27463;27464;28364;28365;28576;28577;28578;29889;29890;31485;31486;35488;35489;36826;36827	1089;2602;2603;3778;3779;3780;4023;4024;5789;11811;11812;13040;14836;15107;19107;23649;23650;24093;25522;26071;26072;26939;27134;27135;27136;28406;29969;29970;33820;35120	1089;2603;3779;4024;5789;11811;13040;14836;15107;19107;23649;24093;25522;26072;26939;27136;28406;29970;33820;35120	259	210
tr|I7J4E4|I7J4E4_DROME;tr|E1JIR4|E1JIR4_DROME;tr|A0A0B4KGG8|A0A0B4KGG8_DROME;sp|P13607-7|ATNA_DROME;sp|P13607-6|ATNA_DROME;sp|P13607-2|ATNA_DROME;sp|P13607-4|ATNA_DROME;tr|H9ZJM5|H9ZJM5_DROME;sp|P13607-5|ATNA_DROME;sp|P13607|ATNA_DROME;tr|E6PBW0|E6PBW0_DROME;tr|C8VUY7|C8VUY7_DROME;tr|B5RIT8|B5RIT8_DROME;sp|P13607-3|ATNA_DROME;tr|Q9U458|Q9U458_DROME;tr|A8QI34|A8QI34_DROME	tr|I7J4E4|I7J4E4_DROME;tr|E1JIR4|E1JIR4_DROME;tr|A0A0B4KGG8|A0A0B4KGG8_DROME;sp|P13607-7|ATNA_DROME;sp|P13607-6|ATNA_DROME;sp|P13607-2|ATNA_DROME;sp|P13607-4|ATNA_DROME;tr|H9ZJM5|H9ZJM5_DROME;sp|P13607-5|ATNA_DROME;sp|P13607|ATNA_DROME;tr|E6PBW0|E6PBW0_DROME;tr|C8VUY7|C8VUY7_DROME;tr|B5RIT8|B5RIT8_DROME;sp|P13607-3|ATNA_DROME	18;18;18;18;18;18;18;18;18;18;17;17;16;16;1;1	18;18;18;18;18;18;18;18;18;18;17;17;16;16;1;1	18;18;18;18;18;18;18;18;18;18;17;17;16;16;1;1	>tr|I7J4E4|I7J4E4_DROME Sodium/potassium-transporting ATPase subunit alpha OS=Drosophila melanogaster GN=K+ ATPase alpha subunit PE=3 SV=1;>tr|E1JIR4|E1JIR4_DROME Sodium/potassium-transporting ATPase subunit alpha OS=Drosophila melanogaster GN=Atpalpha PE=	16	18	18	18	18	18	18	18	18	18	25	25	25	111.03	1002	1002;1002;1002;1002;1002;1002;1037;1041;1041;1041;951;1002;839;839;1009;1009	0	34.182	By MS/MS	By MS/MS	25	25	16393000	9077600	7315400	8809000	6943700	21	17	38				179	297;1442;2623;2723;3430;3805;4656;6166;6178;7112;8873;10412;10429;10555;10614;13500;14951;16806	True;True;True;True;True;True;True;True;True;True;True;True;True;True;True;True;True;True	311;1525;2785;2889;3629;4022;4902;6486;6498;7491;9345;11096;11114;11255;11316;14370;15908;17862	626;627;3272;3273;5727;5728;5933;5934;7431;7432;8221;8222;10079;10080;10081;10082;13309;13310;13331;13332;15348;15349;19380;19381;22835;22836;22869;22870;23175;23176;23304;23305;29410;29411;29412;29413;32603;32604;36526;36527	605;3101;3102;5426;5626;5627;7028;7029;7778;7779;9572;9573;9574;9575;9576;12637;12638;12639;12660;14578;18335;18336;21616;21617;21653;21654;21946;22072;22073;27927;27928;27929;27930;27931;31090;31091;34831;34832	605;3101;5426;5627;7028;7779;9573;12637;12660;14578;18335;21616;21653;21946;22072;27930;31090;34831
tr|M9PET0|M9PET0_DROME;sp|P13706-4|GPDA_DROME;tr|M9PC43|M9PC43_DROME;sp|P13706-2|GPDA_DROME;tr|B5RIM9|B5RIM9_DROME;sp|P13706-3|GPDA_DROME;sp|P13706|GPDA_DROME;tr|D5AEK2|D5AEK2_DROME;tr|G3E6Y2|G3E6Y2_DROME	tr|M9PET0|M9PET0_DROME;sp|P13706-4|GPDA_DROME;tr|M9PC43|M9PC43_DROME;sp|P13706-2|GPDA_DROME;tr|B5RIM9|B5RIM9_DROME;sp|P13706-3|GPDA_DROME;sp|P13706|GPDA_DROME;tr|D5AEK2|D5AEK2_DROME	9;9;9;9;9;9;9;5;3	9;9;9;9;9;9;9;5;3	9;9;9;9;9;9;9;5;3	>tr|M9PET0|M9PET0_DROME Glycerol-3-phosphate dehydrogenase [NAD(+)] OS=Drosophila melanogaster GN=Gpdh PE=1 SV=1;>sp|P13706-4|GPDA_DROME Isoform GPDH-3 of Glycerol-3-phosphate dehydrogenase [NAD(+)], cytoplasmic OS=Drosophila melanogaster GN=Gpdh;>tr|M9PC4	9	9	9	9	9	8	9	8	9	8	38	38	38	38.258	350	350;350;353;353;360;360;363;201;99	0	17.61	By MS/MS	By MS/MS	38	32.3	9520800	5643800	3876900	5236600	3342500	15	8	23				180	236;2219;5201;7258;9022;9104;9329;10378;16136	True;True;True;True;True;True;True;True;True	246;2349;5478;7642;9500;9588;9589;9819;11060;17163	500;4887;4888;4889;4890;11262;11263;15661;15662;19676;19677;19678;19842;19843;19844;19845;20287;20288;22748;22749;22750;22751;35123;35124	489;4668;4669;4670;10696;10697;14885;14886;14887;18626;18627;18775;18776;18777;18778;18779;19217;21534;21535;21536;33463;33464;33465	489;4668;10696;14887;18627;18776;19217;21535;33463	260	310
tr|M9PE02|M9PE02_DROME;tr|E1JJJ8|E1JJJ8_DROME;sp|P13709-2|FSH_DROME;tr|M9PGM8|M9PGM8_DROME;sp|P13709|FSH_DROME;tr|M9PJC7|M9PJC7_DROME	tr|M9PE02|M9PE02_DROME;tr|E1JJJ8|E1JJJ8_DROME;sp|P13709-2|FSH_DROME;tr|M9PGM8|M9PGM8_DROME;sp|P13709|FSH_DROME;tr|M9PJC7|M9PJC7_DROME	3;3;3;3;3;3	3;3;3;3;3;3	3;3;3;3;3;3	>tr|M9PE02|M9PE02_DROME Female sterile (1) homeotic, isoform H OS=Drosophila melanogaster GN=fs(1)h PE=1 SV=1;>tr|E1JJJ8|E1JJJ8_DROME Female sterile (1) homeotic, isoform F OS=Drosophila melanogaster GN=fs(1)h PE=1 SV=1;>sp|P13709-2|FSH_DROME Isoform A of	6	3	3	3	0	3	0	3	0	3	4	4	4	110.01	1105	1105;1110;1110;1115;2038;2046	0.00062035	2.9065	By matching	By MS/MS	0	4	848060	0	848060	0	773820	0	3	3				181	5483;10825;12067	True;True;True	5776;11536;12847	11862;23730;26352	11263;22488;25006	11263;22488;25006
tr|X2JCX8|X2JCX8_DROME;sp|P14130|RS14_DROME	tr|X2JCX8|X2JCX8_DROME;sp|P14130|RS14_DROME	5;5	5;5	5;5	>tr|X2JCX8|X2JCX8_DROME Ribosomal protein S14b, isoform B OS=Drosophila melanogaster GN=RpS14b PE=3 SV=1;>sp|P14130|RS14_DROME 40S ribosomal protein S14 OS=Drosophila melanogaster GN=RpS14a PE=1 SV=1	2	5	5	5	4	5	4	5	4	5	26.5	26.5	26.5	16.265	151	151;151	0	8.5425	By MS/MS	By MS/MS	25.8	26.5	4596800	1893100	2703700	1972800	2387300	3	3	6				182	2906;6373;6374;14332;15790	True;True;True;True;True	3081;6702;6703;15252;16799	6305;6306;13726;13727;13728;31220;31221;34402;34403	5979;5980;13024;13025;29718;32769	5979;13024;13025;29718;32769
sp|P14318|MP20_DROME	sp|P14318|MP20_DROME	3	3	3	>sp|P14318|MP20_DROME Muscle-specific protein 20 OS=Drosophila melanogaster GN=Mp20 PE=2 SV=2	1	3	3	3	3	1	3	1	3	1	19	19	19	20.19	184	184	0	5.4772	By MS/MS	By MS/MS	19	6.5	1209800	792810	417030	792810	0	2	1	3				183	4290;4720;8504	True;True;True	4529;4971;8950	9232;10214;18583;18584	8744;9695;17561	8744;9695;17561
tr|E1JHR5|E1JHR5_DROME;sp|P15007-2|ENO_DROME;sp|P15007|ENO_DROME	tr|E1JHR5|E1JHR5_DROME;sp|P15007-2|ENO_DROME;sp|P15007|ENO_DROME	15;15;15	15;15;15	15;15;15	>tr|E1JHR5|E1JHR5_DROME Enolase, isoform F OS=Drosophila melanogaster GN=Eno PE=1 SV=1;>sp|P15007-2|ENO_DROME Isoform A of Enolase OS=Drosophila melanogaster GN=Eno;>sp|P15007|ENO_DROME Enolase OS=Drosophila melanogaster GN=Eno PE=1 SV=2	3	15	15	15	15	8	15	8	15	8	50.3	50.3	50.3	46.662	433	433;433;500	0	31.22	By MS/MS	By MS/MS	50.3	30.3	14292000	12151000	2141300	11411000	2693500	22	4	26				184	174;197;989;1401;2024;2756;3084;4071;4100;5859;6400;7402;7893;12437;15661	True;True;True;True;True;True;True;True;True;True;True;True;True;True;True	180;206;1053;1054;1481;2145;2924;3264;4300;4332;6166;6729;7792;8308;13243;16665	371;416;2246;2247;2248;2249;3159;4491;4492;6001;6002;6669;6670;8763;8833;8834;8835;12672;12673;13773;15968;17016;17017;27137;27138;27139;34116;34117	364;408;2124;2125;2126;2980;2981;4283;4284;5691;6314;6315;8290;8362;8363;8364;12032;13064;15177;16106;16107;25760;25761;25762;32484;32485	364;408;2124;2981;4284;5691;6315;8290;8362;12032;13064;15177;16106;25762;32485	261;262	94;244
tr|X2JAW6|X2JAW6_DROME;sp|P15215|LAMC1_DROME	tr|X2JAW6|X2JAW6_DROME;sp|P15215|LAMC1_DROME	12;12	12;12	12;12	>tr|X2JAW6|X2JAW6_DROME Laminin B2, isoform B OS=Drosophila melanogaster GN=LanB2 PE=4 SV=1;>sp|P15215|LAMC1_DROME Laminin subunit gamma-1 OS=Drosophila melanogaster GN=LanB2 PE=2 SV=2	2	12	12	12	6	12	6	12	6	12	11.8	11.8	11.8	182.34	1639	1639;1639	0	21.681	By MS/MS	By MS/MS	5.8	11.8	6453500	1685500	4768000	2647700	3388400	6	15	21				185	884;1884;2001;2368;3268;3328;4744;8913;9124;12326;13487;14393	True;True;True;True;True;True;True;True;True;True;True;True	932;1997;2120;2512;3455;3517;4995;9387;9609;13121;14356;15317	1953;1954;4203;4444;5201;7083;7084;7199;7200;7201;10262;10263;19459;19460;19879;26893;29376;29377;31351	1850;4017;4240;4948;6703;6704;6820;6821;6822;9742;9743;9744;18413;18414;18415;18812;18813;25517;27891;27892;29839	1850;4017;4240;4948;6704;6822;9744;18415;18813;25517;27892;29839
sp|P15348|TOP2_DROME	sp|P15348|TOP2_DROME	3	3	3	>sp|P15348|TOP2_DROME DNA topoisomerase 2 OS=Drosophila melanogaster GN=Top2 PE=1 SV=1	1	3	3	3	2	2	2	2	2	2	3	3	3	164.39	1447	1447	0.00066711	3.6812	By MS/MS	By MS/MS	2.1	1.9	786740	506470	280280	506470	0	2	1	3				186	1959;16404;16609	True;True;True	2074;17445;17655	4352;35681;36108;36109	4159;34018;34409;34410	4159;34018;34410
tr|Q8IGR0|Q8IGR0_DROME;sp|P15357|RS27A_DROME;tr|Q24576|Q24576_DROME;tr|Q24577|Q24577_DROME;tr|Q7JYK1|Q7JYK1_DROME;sp|P18101|RL40_DROME;tr|Q8MT02|Q8MT02_DROME;tr|Q9W418|Q9W418_DROME;tr|A4V1F9|A4V1F9_DROME;sp|P0CG69|UBIQP_DROME;tr|Q8MSM5|Q8MSM5_DROME;tr|Q24575|Q24575_DROME;tr|Q7JPZ3|Q7JPZ3_DROME;tr|Q7JPZ2|Q7JPZ2_DROME;tr|Q27927|Q27927_DROME;tr|H9BVD7|H9BVD7_DROME;tr|H9BVD5|H9BVD5_DROME;tr|H9BVD4|H9…	tr|Q8IGR0|Q8IGR0_DROME;sp|P15357|RS27A_DROME;tr|Q24576|Q24576_DROME;tr|Q24577|Q24577_DROME;tr|Q7JYK1|Q7JYK1_DROME;sp|P18101|RL40_DROME;tr|Q8MT02|Q8MT02_DROME;tr|Q9W418|Q9W418_DROME;tr|A4V1F9|A4V1F9_DROME;sp|P0CG69|UBIQP_DROME;tr|Q8MSM5|Q8MSM5_DROME;tr|Q24575|Q24575_DROME;tr|Q7JPZ3|Q7JPZ3_DROME;tr|Q7JPZ2|Q7JPZ2_DROME;tr|Q27927|Q27927_DROME;tr|H9BVD7|H9BVD7_DROME;tr|H9BVD5|H9BVD5_DROME;tr|H9BVD4|H9…	5;5;4;4;4;4;4;4;4;4;4;3;3;3;3;3;3;3;3;3;3	5;5;4;4;4;4;4;4;4;4;4;3;3;3;3;3;3;3;3;3;3	5;5;4;4;4;4;4;4;4;4;4;3;3;3;3;3;3;3;3;3;3	>tr|Q8IGR0|Q8IGR0_DROME RE44350p OS=Drosophila melanogaster GN=aru PE=2 SV=1;>sp|P15357|RS27A_DROME Ubiquitin-40S ribosomal protein S27a OS=Drosophila melanogaster GN=RpS27A PE=1 SV=2;>tr|Q24576|Q24576_DROME D.melanogaster ubiquitin (Fragment) OS=Drosophil	21	5	5	5	5	5	5	5	5	5	38.5	38.5	38.5	17.94	156	156;156;75;76;128;128;306;534;763;763;1067;76;76;76;76;231;231;231;231;231;301	0	87.864	By MS/MS	By MS/MS	38.5	38.5	71571000	33453000	38118000	30995000	36914000	7	5	12				187	1669;3612;6992;14097;14225	True;True;True;True;True	1771;3815;7361;15007;15142	3781;3782;7772;7773;15062;15063;15064;15065;30704;30705;30706;30989;30990	3608;7343;7344;14303;14304;29220;29221;29222;29223;29224;29225;29497;29498	3608;7343;14303;29222;29497
tr|A0A0B4KH09|A0A0B4KH09_DROME;tr|A0A0B4K6L6|A0A0B4K6L6_DROME;tr|A0A0B4LHP1|A0A0B4LHP1_DROME;tr|A0A0B4JD02|A0A0B4JD02_DROME;sp|P16371-2|GROU_DROME;tr|A0A0B4JDF1|A0A0B4JDF1_DROME;sp|P16371|GROU_DROME;tr|F0JAN3|F0JAN3_DROME	tr|A0A0B4KH09|A0A0B4KH09_DROME;tr|A0A0B4K6L6|A0A0B4K6L6_DROME;tr|A0A0B4LHP1|A0A0B4LHP1_DROME;tr|A0A0B4JD02|A0A0B4JD02_DROME;sp|P16371-2|GROU_DROME;tr|A0A0B4JDF1|A0A0B4JDF1_DROME;sp|P16371|GROU_DROME;tr|F0JAN3|F0JAN3_DROME	3;3;3;3;3;3;3;2	3;3;3;3;3;3;3;2	3;3;3;3;3;3;3;2	>tr|A0A0B4KH09|A0A0B4KH09_DROME Groucho, isoform I OS=Drosophila melanogaster GN=gro PE=1 SV=1;>tr|A0A0B4K6L6|A0A0B4K6L6_DROME Groucho, isoform H OS=Drosophila melanogaster GN=gro PE=1 SV=1;>tr|A0A0B4LHP1|A0A0B4LHP1_DROME Groucho, isoform J OS=Drosophila m	8	3	3	3	3	3	3	3	3	3	5.2	5.2	5.2	76.559	698	698;709;717;719;719;728;730;605	0.00063012	3.089	By MS/MS	By MS/MS	5.2	5.2	2392000	1411500	980530	1397100	909020	2	2	4				188	4487;14383;14398	True;True;True	4732;15305;15322	9656;9657;31324;31325;31360;31361	9156;29816;29847;29848	9156;29816;29847
tr|M9NDR2|M9NDR2_DROME;tr|M9PDL9|M9PDL9_DROME;sp|P16568|BICD_DROME;tr|M9PDB8|M9PDB8_DROME;tr|D3DMV8|D3DMV8_DROME	tr|M9NDR2|M9NDR2_DROME;tr|M9PDL9|M9PDL9_DROME;sp|P16568|BICD_DROME;tr|M9PDB8|M9PDB8_DROME;tr|D3DMV8|D3DMV8_DROME	2;2;2;2;1	2;2;2;2;1	2;2;2;2;1	>tr|M9NDR2|M9NDR2_DROME Bicaudal D, isoform B OS=Drosophila melanogaster GN=BicD PE=1 SV=1;>tr|M9PDL9|M9PDL9_DROME Bicaudal D, isoform C OS=Drosophila melanogaster GN=BicD PE=1 SV=1;>sp|P16568|BICD_DROME Protein bicaudal D OS=Drosophila melanogaster GN=Bic	5	2	2	2	2	1	2	1	2	1	3.7	3.7	3.7	85.532	750	750;782;782;802;483	0.00064851	3.3601	By MS/MS	By matching	3.7	1.6	266490	151540	114950	0	104890	2	0	2				189	5253;13977	True;True	5531;14874	11366;11367;30410	10796;28932	10796;28932
tr|C4IXZ1|C4IXZ1_DROME;sp|P16620-2|PTP69_DROME;sp|P16620|PTP69_DROME	tr|C4IXZ1|C4IXZ1_DROME;sp|P16620-2|PTP69_DROME;sp|P16620|PTP69_DROME	1;1;1	1;1;1	1;1;1	>tr|C4IXZ1|C4IXZ1_DROME RT02603p (Fragment) OS=Drosophila melanogaster GN=Ptp69D-RB PE=2 SV=1;>sp|P16620-2|PTP69_DROME Isoform B of Tyrosine-protein phosphatase 69D OS=Drosophila melanogaster GN=Ptp69D;>sp|P16620|PTP69_DROME Tyrosine-protein phosphatase 69	3	1	1	1	0	1	0	1	0	1	1.6	1.6	1.6	87.067	767	767;1461;1462	1	-2	By matching	By MS/MS	0	1.6	237450	0	237450	0	216670	0	0	0	+			190	13221	TRUE	14074	28844	27381	27381	263	594
tr|M9PC89|M9PC89_DROME;sp|P17133|RU17_DROME	tr|M9PC89|M9PC89_DROME;sp|P17133|RU17_DROME	2;2	2;2	2;2	>tr|M9PC89|M9PC89_DROME Small ribonucleoprotein particle U1 subunit 70K, isoform C OS=Drosophila melanogaster GN=snRNP-U1-70K PE=4 SV=1;>sp|P17133|RU17_DROME U1 small nuclear ribonucleoprotein 70 kDa OS=Drosophila melanogaster GN=snRNP-U1-70K PE=1 SV=2	2	2	2	2	2	2	2	2	2	2	6.7	6.7	6.7	52.9	448	448;448	0.00071023	4.3736	By MS/MS	By MS/MS	6.7	6.7	1264000	366830	897160	354020	831440	1	3	4				191	4289;14441	True;True	4528;15367	9230;9231;31461;31462	8742;8743;29947;29948	8743;29948	264	44
sp|P17210|KINH_DROME;tr|Q6NNT8|Q6NNT8_DROME	sp|P17210|KINH_DROME	54;18	54;18	54;18	>sp|P17210|KINH_DROME Kinesin heavy chain OS=Drosophila melanogaster GN=Khc PE=1 SV=2	2	54	54	54	52	54	52	54	52	54	65.5	65.5	65.5	110.4	975	975;358	0	323.31	By MS/MS	By MS/MS	64.2	65.5	173510000	83807000	89700000	79310000	75515000	76	82	158				192	39;306;2065;2222;3331;3542;3776;3840;4353;4400;4576;4961;5862;6818;7015;7085;7086;7167;7588;7635;7947;8142;8286;8680;8686;9608;9621;9622;9934;9935;10388;10951;10952;10956;11213;11637;11741;12495;12557;12672;12867;12936;13136;13244;13695;13945;14030;14149;14571;14995;15108;15644;15923;16808	True;True;True;True;True;True;True;True;True;True;True;True;True;True;True;True;True;True;True;True;True;True;True;True;True;True;True;True;True;True;True;True;True;True;True;True;True;True;True;True;True;True;True;True;True;True;True;True;True;True;True;True;True;True	40;320;321;2186;2352;3520;3744;3745;3992;4057;4058;4594;4644;4821;5227;6169;6170;7171;7384;7461;7462;7547;7548;7988;8037;8365;8567;8719;9133;9139;9140;10109;10122;10123;10124;10566;10567;10568;10569;11071;11672;11673;11677;11942;12392;12505;13306;13368;13484;13685;13758;13759;13760;13984;14098;14573;14574;14841;14931;14932;15062;15505;15953;15954;16075;16647;16938;16939;17864	94;95;96;97;643;644;645;646;4572;4573;4894;4895;4896;7206;7207;7644;7645;7646;7647;7648;8162;8163;8288;8289;8290;8291;9361;9362;9455;9456;9457;9458;9828;9829;9830;9831;10728;10729;12679;12680;12681;12682;12683;12684;14682;14683;15115;15116;15117;15118;15289;15290;15291;15457;15458;15459;15460;16363;16364;16465;17139;17140;17560;17561;17842;17843;18951;18952;18963;18964;18965;18966;18967;18968;208…	103;104;105;106;620;621;622;623;4365;4675;4676;4677;6829;6830;7226;7227;7228;7229;7230;7721;7722;7849;7850;7851;8866;8952;8953;8954;8955;9319;9320;9321;9322;10185;10186;12037;12038;12039;12040;12041;12042;13936;13937;14350;14351;14352;14517;14518;14519;14691;14692;14693;14694;15528;15609;16214;16215;16608;16876;16877;17913;17914;17925;17926;17927;17928;17929;17930;17931;19744;19745;19767;19768;19…	103;623;4365;4675;6829;7228;7722;7849;8866;8952;9322;10185;12041;13937;14352;14517;14518;14694;15528;15609;16215;16608;16877;17913;17927;19745;19767;19772;20563;20566;21560;22778;22782;22792;23276;24138;24356;25879;26007;26263;26646;26797;27229;27420;28343;28874;29033;29328;30222;31172;31395;32452;33032;34834	265;266;267;268;269;270;271;272;273;274;275;276;277;278	102;146;204;390;394;425;470;490;570;596;613;721;726;768
sp|P17336|CATA_DROME	sp|P17336|CATA_DROME	6	6	6	>sp|P17336|CATA_DROME Catalase OS=Drosophila melanogaster GN=Cat PE=1 SV=2	1	6	6	6	6	3	6	3	6	3	20.6	20.6	20.6	57.149	506	506	0	9.7701	By MS/MS	By matching	20.6	10.9	1989700	1685000	304700	1382700	580300	6	0	6				193	2391;4666;5369;8349;10773;13665	True;True;True;True;True;True	2536;4912;5657;8786;11482;14540	5245;10100;11616;11617;17966;17967;23615;23616;29750	4984;9592;11034;16991;22381;28262	4984;9592;11034;16991;22381;28262
tr|A0A0B4JD39|A0A0B4JD39_DROME;sp|P17789|TTKB_DROME	tr|A0A0B4JD39|A0A0B4JD39_DROME;sp|P17789|TTKB_DROME	3;3	3;3	3;3	>tr|A0A0B4JD39|A0A0B4JD39_DROME Tramtrack, isoform H OS=Drosophila melanogaster GN=ttk PE=4 SV=1;>sp|P17789|TTKB_DROME Protein tramtrack, beta isoform OS=Drosophila melanogaster GN=ttk PE=1 SV=2	2	3	3	3	2	3	2	3	2	3	9.5	9.5	9.5	68.77	643	643;643	0	7.2239	By MS/MS	By MS/MS	6.2	9.5	1509000	369120	1139900	551410	857840	2	4	6				194	67;8882;15611	True;True;True	69;9355;16611	152;19400;19401;34005;34006	159;160;18354;18355;32386;32387	159;18355;32387
sp|P17886|CRN_DROME	sp|P17886|CRN_DROME	6	6	6	>sp|P17886|CRN_DROME Protein crooked neck OS=Drosophila melanogaster GN=crn PE=2 SV=2	1	6	6	6	5	6	5	6	5	6	12.3	12.3	12.3	84.261	702	702	0	11.609	By MS/MS	By MS/MS	9.1	12.3	2940200	1185100	1755200	1279700	1506900	5	6	11				195	600;1013;1376;4016;7069;16362	True;True;True;True;True;True	628;1079;1456;4242;7442;17402	1318;1319;2302;2303;3090;3091;8655;15231;15232;35601;35602	1266;1267;2173;2174;2913;2914;8192;14464;14465;14466;33935;33936	1266;2173;2914;8192;14464;33936	279	554
sp|P17917|PCNA_DROME	sp|P17917|PCNA_DROME	6	6	6	>sp|P17917|PCNA_DROME Proliferating cell nuclear antigen OS=Drosophila melanogaster GN=PCNA PE=1 SV=2	1	6	6	6	6	3	6	3	6	3	40.8	40.8	40.8	28.83	260	260	0	9.2134	By MS/MS	By MS/MS	40.8	20.4	5310100	4106700	1203400	3750400	1454400	7	1	8				196	1088;1309;2179;4408;8839;10506	True;True;True;True;True;True	1157;1386;2308;4652;9309;11195;11196	2460;2461;2905;4804;9474;9475;19313;19314;23040;23041	2323;2741;4587;8974;18270;18271;21812;21813	2323;2741;4587;8974;18270;21812	280;281;282;283	68;70;75;229
sp|P18053|PSA4_DROME	sp|P18053|PSA4_DROME	3	3	3	>sp|P18053|PSA4_DROME Proteasome subunit alpha type-4 OS=Drosophila melanogaster GN=Prosalpha3 PE=1 SV=2	1	3	3	3	2	3	2	3	2	3	20.1	20.1	20.1	29.411	264	264	0	7.7633	By MS/MS	By MS/MS	15.2	20.1	1194000	604480	589500	605280	537100	4	5	9				197	14728;16560;16790	True;True;True	15668;17606;17845	32100;36007;36008;36491;36492	30593;34315;34316;34317;34794;34795;34796;34797;34798	30593;34316;34797
sp|P18091-2|ACTN_DROME;tr|M9MS06|M9MS06_DROME;sp|P18091-5|ACTN_DROME;sp|P18091-4|ACTN_DROME;tr|F0JAG6|F0JAG6_DROME;tr|M9PGA7|M9PGA7_DROME;sp|P18091-3|ACTN_DROME;sp|P18091|ACTN_DROME	sp|P18091-2|ACTN_DROME;tr|M9MS06|M9MS06_DROME;sp|P18091-5|ACTN_DROME;sp|P18091-4|ACTN_DROME;tr|F0JAG6|F0JAG6_DROME;tr|M9PGA7|M9PGA7_DROME;sp|P18091-3|ACTN_DROME;sp|P18091|ACTN_DROME	10;10;10;10;10;10;10;10	10;10;10;10;10;10;10;10	10;10;10;10;10;10;10;10	>sp|P18091-2|ACTN_DROME Isoform Non-muscle of Alpha-actinin, sarcomeric OS=Drosophila melanogaster GN=Actn;>tr|M9MS06|M9MS06_DROME Alpha actinin, isoform D OS=Drosophila melanogaster GN=Actn PE=1 SV=1;>sp|P18091-5|ACTN_DROME Isoform A of Alpha-actinin, sar	8	10	10	10	10	7	10	7	10	7	14	14	14	103.42	892	892;895;895;895;897;917;917;924	0	13.492	By MS/MS	By MS/MS	14	9.8	4566700	2837900	1728700	2645900	1624300	9	5	14				198	515;2362;3610;5142;6009;6308;8200;10356;12125;16894	True;True;True;True;True;True;True;True;True;True	539;2506;3813;5417;6323;6635;8629;11037;12910;17954	1135;5188;5189;7768;7769;11146;11147;12977;12978;13597;13598;17678;22699;22700;22701;26473;26474;36698	1091;4939;4940;7340;7341;10593;10594;12324;12911;16721;21490;21491;25117;25118;35000	1091;4940;7340;10593;12324;12911;16721;21491;25118;35000
sp|P18171|DEC13_DROME;tr|M9NG31|M9NG31_DROME;tr|D3PFE0|D3PFE0_DROME;sp|P18170|DEC12_DROME;tr|M9NEY9|M9NEY9_DROME;sp|P18169|DEC11_DROME;tr|M9NEA7|M9NEA7_DROME	sp|P18171|DEC13_DROME;tr|M9NG31|M9NG31_DROME;tr|D3PFE0|D3PFE0_DROME;sp|P18170|DEC12_DROME;tr|M9NEY9|M9NEY9_DROME;sp|P18169|DEC11_DROME;tr|M9NEA7|M9NEA7_DROME	29;28;26;26;26;26;25	29;28;26;26;26;26;25	29;28;26;26;26;26;25	>sp|P18171|DEC13_DROME Defective chorion-1 protein, FC177 isoform OS=Drosophila melanogaster GN=dec-1 PE=2 SV=2;>tr|M9NG31|M9NG31_DROME Defective chorion 1, isoform G OS=Drosophila melanogaster GN=dec-1 PE=1 SV=1;>tr|D3PFE0|D3PFE0_DROME MIP16878p (Fragment	7	29	29	29	25	27	25	27	25	27	28.6	28.6	28.6	179.19	1590	1590;1573;919;950;960;1208;1191	0	90.417	By MS/MS	By MS/MS	24.9	26.9	72825000	24093000	48732000	22791000	37100000	35	42	77				199	167;231;2413;2836;3127;3735;6968;7001;7021;7022;7148;9653;9901;9902;9903;11232;11239;11567;11768;11769;11770;12048;13131;13213;13491;14901;15844;16094;16229	True;True;True;True;True;True;True;True;True;True;True;True;True;True;True;True;True;True;True;True;True;True;True;True;True;True;True;True;True	172;173;241;2563;3008;3311;3312;3948;3949;7336;7337;7370;7390;7391;7392;7528;10161;10519;10520;10521;10522;11961;11970;12319;12532;12533;12534;12826;12827;13978;13979;14066;14361;15853;16854;16855;17117;17260	355;356;357;358;359;360;492;493;5304;5305;6163;6164;6769;6770;8078;8079;8080;8081;8082;15020;15021;15022;15023;15024;15025;15083;15133;15134;15135;15136;15137;15419;15420;20946;21631;21632;21633;21634;21635;21636;21637;21638;24573;24587;24588;25308;25721;25722;25723;25724;25725;25726;25727;25728;26311;26312;26313;26314;28665;28666;28667;28668;28829;28830;29390;32491;32492;34512;34513;34514;34515;…	350;351;352;353;482;483;5036;5037;5847;5848;6411;6412;7631;7632;7633;7634;7635;7636;7637;14258;14259;14260;14261;14262;14323;14324;14366;14367;14368;14369;14370;14371;14372;14651;19834;20449;20450;20451;20452;20453;20454;20455;23316;23331;23332;23333;23334;23335;24013;24014;24406;24407;24408;24409;24410;24411;24412;24970;24971;24972;24973;27218;27219;27220;27221;27367;27368;27908;30988;32876;3287…	353;483;5037;5847;6412;7635;14261;14324;14367;14370;14651;19834;20451;20453;20455;23316;23334;24014;24406;24407;24411;24973;27219;27367;27908;30988;32881;33372;33642	284;285;286;287;288;289;290;291;292;293;294	56;300;308;331;464;470;475;524;846;935;1092
tr|B6IDN4|B6IDN4_DROME;sp|P18431-4|SGG_DROME;tr|A4V3W2|A4V3W2_DROME;sp|P18431|SGG_DROME;tr|A4V3W1|A4V3W1_DROME;sp|P18431-3|SGG_DROME;tr|Q0KHW6|Q0KHW6_DROME;tr|A8JUV9|A8JUV9_DROME;tr|E6PBX9|E6PBX9_DROME;tr|H5V852|H5V852_DROME;sp|P18431-1|SGG_DROME;tr|M9PGC4|M9PGC4_DROME;tr|M9PGV7|M9PGV7_DROME;tr|Q7KVY5|Q7KVY5_DROME;tr|C0PUX5|C0PUX5_DROME	tr|B6IDN4|B6IDN4_DROME;sp|P18431-4|SGG_DROME;tr|A4V3W2|A4V3W2_DROME;sp|P18431|SGG_DROME;tr|A4V3W1|A4V3W1_DROME;sp|P18431-3|SGG_DROME;tr|Q0KHW6|Q0KHW6_DROME;tr|A8JUV9|A8JUV9_DROME;tr|E6PBX9|E6PBX9_DROME;tr|H5V852|H5V852_DROME;sp|P18431-1|SGG_DROME;tr|M9PGC4|M9PGC4_DROME;tr|M9PGV7|M9PGV7_DROME	5;5;5;5;5;5;5;5;5;5;5;5;5;2;2	5;5;5;5;5;5;5;5;5;5;5;5;5;2;2	5;5;5;5;5;5;5;5;5;5;5;5;5;2;2	>tr|B6IDN4|B6IDN4_DROME FI05468p OS=Drosophila melanogaster GN=sgg-RG PE=2 SV=1;>sp|P18431-4|SGG_DROME Isoform G of Protein kinase shaggy OS=Drosophila melanogaster GN=sgg;>tr|A4V3W2|A4V3W2_DROME Shaggy, isoform C OS=Drosophila melanogaster GN=sgg PE=1 SV=	15	5	5	5	5	5	5	5	5	5	13.7	13.7	13.7	52.091	496	496;496;514;514;575;575;597;772;846;1067;1067;1126;1168;416;441	0	6.8978	By MS/MS	By MS/MS	13.7	13.7	2822100	1445200	1376800	1387500	1314000	5	6	11				200	2103;7216;12717;15307;15778	True;True;True;True;True	2228;7597;13529;16285;16787	4654;4655;15552;15553;27742;27743;33362;33363;34376;34377	4438;4439;14782;14783;26345;26346;26347;26348;31782;32741;32742;32743	4438;14783;26345;31782;32741
tr|E1JJ68|E1JJ68_DROME;sp|P19109-3|DDX17_DROME;tr|C7LAE4|C7LAE4_DROME;sp|P19109-4|DDX17_DROME;sp|P19109-2|DDX17_DROME;sp|P19109|DDX17_DROME;tr|A0A0B4K624|A0A0B4K624_DROME;tr|A0A0B4K6A3|A0A0B4K6A3_DROME;tr|A0A0B4K6K1|A0A0B4K6K1_DROME;tr|A0A0B4K6T7|A0A0B4K6T7_DROME;tr|I0B1P2|I0B1P2_DROME	tr|E1JJ68|E1JJ68_DROME;sp|P19109-3|DDX17_DROME;tr|C7LAE4|C7LAE4_DROME;sp|P19109-4|DDX17_DROME;sp|P19109-2|DDX17_DROME;sp|P19109|DDX17_DROME;tr|A0A0B4K624|A0A0B4K624_DROME;tr|A0A0B4K6A3|A0A0B4K6A3_DROME;tr|A0A0B4K6K1|A0A0B4K6K1_DROME;tr|A0A0B4K6T7|A0A0B4K6T7_DROME;tr|I0B1P2|I0B1P2_DROME	26;26;26;26;26;26;22;22;22;22;17	23;23;23;23;23;23;19;19;19;19;14	23;23;23;23;23;23;19;19;19;19;14	>tr|E1JJ68|E1JJ68_DROME Rm62, isoform H OS=Drosophila melanogaster GN=Rm62 PE=1 SV=1;>sp|P19109-3|DDX17_DROME Isoform D of ATP-dependent RNA helicase p62 OS=Drosophila melanogaster GN=Rm62;>tr|C7LAE4|C7LAE4_DROME LP18603p OS=Drosophila melanogaster GN=Rm62	11	26	23	23	23	26	20	23	20	23	59.5	55.7	55.7	62.473	575	575;575;578;578;578;719;458;473;478;485;305	0	149.72	By MS/MS	By MS/MS	50.4	59.5	83397000	16813000	66584000	16368000	57234000	21	33	54				201	924;1061;1725;1726;2773;3187;4087;4738;4909;4966;5423;6629;8442;8443;9822;10252;10798;11359;11666;11751;11752;12975;14166;14193;16811;16929	True;True;False;False;True;True;True;True;True;True;True;True;True;True;False;True;True;True;True;True;True;True;True;True;True;True	976;1129;1130;1829;1830;2941;3373;4316;4989;5173;5232;5715;6970;8884;8885;10399;10400;10401;10402;10403;10404;10928;11509;12099;12425;12426;12515;12516;13808;15079;15106;17867;17990	2086;2087;2409;2410;2411;2412;2413;2414;3890;3891;3892;3893;6033;6034;6903;6904;6905;6906;8794;8795;8796;8797;10247;10248;10625;10626;10736;11734;11735;11736;11737;14283;14284;18412;18413;18414;18415;21404;21405;21406;21407;21408;21409;21410;21411;21412;21413;21414;22479;22480;22481;22482;23680;23681;24848;25513;25514;25515;25691;25692;25693;28323;28324;30856;30857;30858;30859;30916;30917;36537;3…	1979;2273;2274;2275;2276;2277;2278;2279;3709;3710;3711;5717;5718;6548;6549;6550;6551;8328;8329;8330;9724;9725;10091;10092;10193;11154;11155;13556;17399;17400;17401;17402;20241;20242;20243;20244;20245;20246;20247;20248;20249;21289;21290;22444;23582;24208;24209;24378;24379;24380;24381;26903;26904;29361;29362;29363;29364;29365;29366;29418;29419;34840;35065;35066;35067;35068	1979;2278;3709;3711;5718;6548;8330;9725;10092;10193;11154;13556;17400;17402;20241;21290;22444;23582;24209;24379;24380;26903;29364;29418;34840;35066	295;296;297;298	172;296;299;320
tr|M9PG76|M9PG76_DROME;sp|P19889|RLA0_DROME	tr|M9PG76|M9PG76_DROME;sp|P19889|RLA0_DROME	5;5	5;5	5;5	>tr|M9PG76|M9PG76_DROME 60S acidic ribosomal protein P0 OS=Drosophila melanogaster GN=RpLP0 PE=3 SV=1;>sp|P19889|RLA0_DROME 60S acidic ribosomal protein P0 OS=Drosophila melanogaster GN=RpLP0 PE=1 SV=1	2	5	5	5	5	5	5	5	5	5	26.5	26.5	26.5	34.202	317	317;317	0	11.602	By MS/MS	By MS/MS	26.5	26.5	5878200	3185500	2692600	3141800	2500600	4	6	10				202	1019;3865;5528;14473;16047	True;True;True;True;True	1085;4084;5822;15402;17068	2316;2317;8337;8338;11961;11962;31527;31528;34936;34937	2188;2189;7890;7891;11354;11355;30010;33280;33281;33282	2189;7891;11354;30010;33282
sp|P20028|RPA2_DROME	sp|P20028|RPA2_DROME	16	16	16	>sp|P20028|RPA2_DROME DNA-directed RNA polymerase I subunit RPA2 OS=Drosophila melanogaster GN=RpI135 PE=2 SV=2	1	16	16	16	13	13	13	13	13	13	20.1	20.1	20.1	128.44	1129	1129	0	38.3	By MS/MS	By MS/MS	16.5	16.3	10833000	4105800	6727200	3885900	6111900	14	16	30				203	596;1608;1819;2830;3410;3797;4418;4638;5916;9638;9826;10187;12366;14341;16721;16757	True;True;True;True;True;True;True;True;True;True;True;True;True;True;True;True	624;1708;1931;3000;3608;4014;4662;4883;6225;10142;10409;10861;13163;15261;15262;17769;17811	1310;1311;3669;3670;4073;6147;6148;7391;8206;9496;9497;10041;10042;10043;12786;20913;20914;21422;21423;22350;26979;26980;31239;31240;36340;36341;36426;36427	1258;3501;3889;5833;5834;6993;7765;8996;8997;8998;9530;9531;12141;19801;20257;20258;21167;25607;25608;29736;29737;29738;34641;34642;34643;34644;34645;34730;34731;34732	1258;3501;3889;5834;6993;7765;8996;9530;12141;19801;20257;21167;25608;29737;34642;34731	299;300;301	131;139;649
tr|M9PFV9|M9PFV9_DROME;sp|P20232|TFS2_DROME	tr|M9PFV9|M9PFV9_DROME;sp|P20232|TFS2_DROME	4;4	3;3	3;3	>tr|M9PFV9|M9PFV9_DROME RNA polymerase II elongation factor, isoform B OS=Drosophila melanogaster GN=TfIIS PE=4 SV=1;>sp|P20232|TFS2_DROME Transcription elongation factor S-II OS=Drosophila melanogaster GN=TfIIS PE=2 SV=1	2	4	3	3	4	4	3	3	3	3	16.3	13.7	13.7	34.3	313	313;313	0	5.6458	By MS/MS	By MS/MS	16.3	16.3	1002200	565700	436520	556540	407460	3	2	5				204	2744;3397;4207;13280	True;False;True;True	2912;3593;4444;14138	5976;5977;7365;7366;9056;9057;9058;28955;28956	5669;5670;6971;8585;8586;27491	5670;6971;8585;27491
sp|P20432|GSTD1_DROME	sp|P20432|GSTD1_DROME	9	9	9	>sp|P20432|GSTD1_DROME Glutathione S-transferase D1 OS=Drosophila melanogaster GN=GstD1 PE=1 SV=1	1	9	9	9	9	9	9	9	9	9	35.4	35.4	35.4	23.866	209	209	0	17.1	By MS/MS	By MS/MS	35.4	35.4	55912000	31240000	24672000	28785000	21222000	11	13	24				205	652;1012;1408;7596;7770;8713;14922;15982;15983	True;True;True;True;True;True;True;True;True	684;1078;1488;7996;8179;9167;15875;15876;17000;17001	1441;1442;2300;2301;3171;3172;16380;16381;16763;16764;19024;19025;19026;19027;32538;32539;32540;32541;34792;34793;34794;34795	1385;1386;2172;2993;15542;15543;15544;15865;15866;17986;17987;17988;17989;31029;31030;31031;31032;31033;33141;33142;33143;33144;33145;33146	1385;2172;2993;15542;15866;17986;31029;33141;33146
tr|E1JHQ1|E1JHQ1_DROME;sp|P20477|GLNA1_DROME	tr|E1JHQ1|E1JHQ1_DROME;sp|P20477|GLNA1_DROME	3;3	3;3	3;3	>tr|E1JHQ1|E1JHQ1_DROME Glutamine synthetase OS=Drosophila melanogaster GN=Gs1 PE=1 SV=1;>sp|P20477|GLNA1_DROME Glutamine synthetase 1, mitochondrial OS=Drosophila melanogaster GN=Gs1 PE=2 SV=3	2	3	3	3	3	2	3	2	3	2	11.5	11.5	11.5	44.395	399	399;399	0	4.9527	By MS/MS	By MS/MS	11.5	7.5	2149000	1582100	566920	1479000	620410	3	1	4				206	8203;13143;15756	True;True;True	8632;13992;16763	17683;28691;28692;34323;34324	16726;27241;32697;32698	16726;27241;32697
tr|A0A0B4LI25|A0A0B4LI25_DROME;sp|P20480|NCD_DROME;tr|B6UXE6|B6UXE6_DROME;tr|B6UXE1|B6UXE1_DROME;tr|B6UXD9|B6UXD9_DROME;tr|B6UXF5|B6UXF5_DROME;tr|B6UXE2|B6UXE2_DROME;tr|B6UXE0|B6UXE0_DROME;tr|B6UXE7|B6UXE7_DROME;tr|Q5UHE2|Q5UHE2_DROME;tr|B6UXF6|B6UXF6_DROME	tr|A0A0B4LI25|A0A0B4LI25_DROME;sp|P20480|NCD_DROME;tr|B6UXE6|B6UXE6_DROME;tr|B6UXE1|B6UXE1_DROME;tr|B6UXD9|B6UXD9_DROME;tr|B6UXF5|B6UXF5_DROME;tr|B6UXE2|B6UXE2_DROME;tr|B6UXE0|B6UXE0_DROME;tr|B6UXE7|B6UXE7_DROME;tr|Q5UHE2|Q5UHE2_DROME;tr|B6UXF6|B6UXF6_DROME	29;29;26;26;26;25;25;25;24;21;21	29;29;26;26;26;25;25;25;24;21;21	3;3;0;0;0;0;0;0;0;0;0	>tr|A0A0B4LI25|A0A0B4LI25_DROME Kinesin-like protein OS=Drosophila melanogaster GN=ncd PE=1 SV=1;>sp|P20480|NCD_DROME Protein claret segregational OS=Drosophila melanogaster GN=ncd PE=1 SV=1;>tr|B6UXE6|B6UXE6_DROME Kinesin-like protein (Fragment) OS=Drosop	11	29	29	3	28	29	28	29	2	3	55.3	55.3	7	77.473	700	700;700;641;641;641;641;641;641;641;535;641	0	149.24	By MS/MS	By MS/MS	52.3	55.3	170120000	33790000	136340000	33777000	115470000	38	55	93				207	138;495;1262;1668;2272;3250;3869;4127;5731;6445;7471;7642;8313;9343;9663;10128;10448;10568;10833;11207;11648;12870;13639;13856;14112;14196;14639;14754;16690	True;True;True;True;True;True;True;True;True;True;True;True;True;True;True;True;True;True;True;True;True;True;True;True;True;True;True;True;True	143;518;1337;1770;2406;3437;4089;4361;6033;6774;7864;7865;8044;8748;9833;10175;10176;10802;11133;11269;11544;11936;12403;12404;12405;13688;14513;14746;15023;15109;15110;15574;15695;15696;17737	292;293;1096;1097;2811;2812;3779;3780;4996;4997;7041;7042;7043;8349;8350;8887;8888;12392;12393;12394;13854;13855;16111;16112;16113;16114;16478;16479;17892;17893;20311;20312;20970;20971;20972;22225;22226;22911;22912;23216;23217;23218;23219;23746;23747;24519;24520;24521;24522;25462;25463;25464;25465;25466;25467;25468;25469;25470;25471;28067;28068;28069;29700;29701;30152;30153;30154;30735;30736;3073…	289;290;291;1051;1052;1053;1054;2662;2663;3607;4767;4768;6664;6665;7901;7902;8415;8416;11753;11754;13143;13144;15308;15309;15622;16925;19240;19241;19857;19858;19859;19860;21037;21038;21039;21040;21696;21697;21984;21985;21986;21987;21988;22503;22504;23266;23267;23268;24158;24159;24160;24161;24162;24163;24164;24165;24166;24167;24168;26650;26651;26652;28212;28213;28214;28680;28681;29255;29256;29257;…	291;1053;2663;3607;4768;6665;7902;8416;11754;13144;15309;15622;16925;19240;19859;21037;21696;21988;22504;23266;24160;26651;28212;28681;29258;29426;30359;30640;34571	302;303;304;305;306;307;308	83;220;226;343;366;444;643
sp|P21187|PABP_DROME	sp|P21187|PABP_DROME	32	32	32	>sp|P21187|PABP_DROME Polyadenylate-binding protein OS=Drosophila melanogaster GN=pAbp PE=1 SV=3	1	32	32	32	27	32	27	32	27	32	67.4	67.4	67.4	69.925	634	634	0	82.81	By MS/MS	By MS/MS	59	67.4	129330000	49293000	80042000	46910000	64648000	43	50	93				208	668;686;703;748;1218;1219;4049;4458;4707;4902;4903;4904;5698;5799;6172;7417;8278;8429;9920;10239;10240;10421;10637;11061;11826;11934;12521;12768;14864;14994;15604;16312	True;True;True;True;True;True;True;True;True;True;True;True;True;True;True;True;True;True;True;True;True;True;True;True;True;True;True;True;True;True;True;True	701;702;720;737;788;789;1291;1292;4277;4278;4703;4957;4958;5166;5167;5168;6000;6105;6492;7807;8710;8871;10544;10545;10915;10916;11105;11342;11786;12595;12709;13332;13583;15815;15952;16602;17348	1471;1472;1473;1474;1507;1508;1509;1510;1543;1544;1653;1654;1655;1656;2725;2726;2727;2728;8720;8721;8722;8723;8724;9580;9581;10186;10187;10188;10189;10607;10608;10609;10610;10611;10612;10613;10614;10615;10616;12328;12329;12532;12533;12534;12535;13319;13320;15994;17821;17822;18384;18385;18386;18387;21679;21680;21681;21682;22454;22455;22456;22457;22458;22459;22853;22854;23352;23353;23354;23355;2423…	1412;1413;1414;1415;1416;1417;1418;1445;1446;1447;1448;1449;1450;1481;1586;1587;1588;2578;2579;2580;8252;8253;8254;8255;8256;8257;9082;9083;9672;9673;9674;9675;10074;10075;10076;10077;10078;10079;10080;10081;10082;10083;10084;10085;10086;11693;11694;11695;11696;11697;11698;11881;11882;11883;11884;11885;12648;12649;15197;16860;16861;17375;17376;17377;17378;20500;20501;20502;20503;20504;21268;21269…	1415;1450;1481;1588;2578;2580;8254;9082;9673;10077;10080;10082;11694;11882;12649;15197;16861;17377;20501;21269;21271;21634;22114;22986;24513;24721;25922;26455;30871;31169;32374;33821	309;310;311;312;313;314	63;248;385;420;487;505
sp|P21914|SDHB_DROME	sp|P21914|SDHB_DROME	2	2	2	>sp|P21914|SDHB_DROME Succinate dehydrogenase [ubiquinone] iron-sulfur subunit, mitochondrial OS=Drosophila melanogaster GN=SdhB PE=2 SV=2	1	2	2	2	2	1	2	1	2	1	8.1	8.1	8.1	33.741	297	297	0.0011338	2.2879	By MS/MS	By MS/MS	8.1	4.7	546640	371580	175060	371580	0	1	1	2				209	1160;2321	True;True	1231;2458	2607;5098;5099	2472;4853	2472;4853
tr|A0A0B4KH34|A0A0B4KH34_DROME;sp|P22464-3|ANXB9_DROME;sp|P22464-2|ANXB9_DROME;sp|P22464|ANXB9_DROME	tr|A0A0B4KH34|A0A0B4KH34_DROME;sp|P22464-3|ANXB9_DROME;sp|P22464-2|ANXB9_DROME;sp|P22464|ANXB9_DROME	13;13;13;13	13;13;13;13	13;13;13;13	>tr|A0A0B4KH34|A0A0B4KH34_DROME Annexin OS=Drosophila melanogaster GN=AnxB9 PE=1 SV=1;>sp|P22464-3|ANXB9_DROME Isoform c of Annexin B9 OS=Drosophila melanogaster GN=AnxB9;>sp|P22464-2|ANXB9_DROME Isoform b of Annexin B9 OS=Drosophila melanogaster GN=AnxB9;	4	13	13	13	13	12	13	12	13	12	54	54	54	35.944	324	324;324;324;324	0	52.386	By MS/MS	By MS/MS	54	51.5	42893000	24228000	18664000	22668000	18591000	20	15	35				210	614;1721;1925;2240;2932;7985;8139;11311;12259;12260;12745;13216;14040	True;True;True;True;True;True;True;True;True;True;True;True;True	643;1825;2039;2370;3108;8404;8564;12050;13050;13051;13558;14069;14944	1354;1355;3882;3883;3884;3885;4279;4280;4927;4928;4929;4930;6350;6351;17218;17219;17555;24738;24739;24740;24741;26761;26762;26763;26764;27804;27805;27806;27807;27808;27809;28834;28835;30555;30556	1301;1302;3701;3702;3703;4089;4090;4091;4092;4705;4706;6019;6020;16291;16292;16603;23477;23478;23479;23480;23481;25392;25393;25394;25395;25396;26407;26408;26409;26410;27371;27372;29061;29062;29063	1301;3702;4090;4705;6019;16291;16603;23480;25392;25394;26407;27371;29063
sp|P22465-2|ANX10_DROME;sp|P22465|ANX10_DROME;tr|D5AEP6|D5AEP6_DROME	sp|P22465-2|ANX10_DROME;sp|P22465|ANX10_DROME	16;15;5	16;15;5	16;15;5	>sp|P22465-2|ANX10_DROME Isoform A of Annexin B10 OS=Drosophila melanogaster GN=AnxB10;>sp|P22465|ANX10_DROME Annexin B10 OS=Drosophila melanogaster GN=AnxB10 PE=2 SV=3	3	16	16	16	16	15	16	15	16	15	66.6	66.6	66.6	35.59	320	320;321;122	0	31.035	By MS/MS	By MS/MS	66.6	59.4	21239000	11127000	10112000	11117000	8770400	23	8	31				211	960;1499;1766;2016;2312;3488;4914;8367;8798;9461;9750;11401;12258;14171;15535;16801	True;True;True;True;True;True;True;True;True;True;True;True;True;True;True;True	1020;1586;1875;2137;2449;3687;5178;8805;9259;9960;10302;10303;12144;13049;15084;16526;17856	2175;2176;3403;3404;3969;3970;4475;4476;5078;5079;5080;7537;7538;10633;10634;10635;10636;17999;18000;19205;19206;20568;20569;21210;21211;21212;21213;24964;26757;26758;26759;26760;30870;30871;30872;33843;33844;36514;36515	2057;2058;3221;3793;3794;3795;4269;4270;4840;4841;4842;7122;7123;10097;10098;10099;17024;18162;18163;19481;20082;20083;20084;23692;25388;25389;25390;25391;29375;29376;29377;32239;34817	2057;3221;3795;4270;4842;7123;10097;17024;18163;19481;20084;23692;25391;29376;32239;34817	315	1
tr|A0A0B4LGB7|A0A0B4LGB7_DROME;sp|P22700-2|ATC1_DROME;tr|E8NHA8|E8NHA8_DROME;sp|P22700|ATC1_DROME	tr|A0A0B4LGB7|A0A0B4LGB7_DROME;sp|P22700-2|ATC1_DROME;tr|E8NHA8|E8NHA8_DROME;sp|P22700|ATC1_DROME	7;7;7;7	7;7;7;7	7;7;7;7	>tr|A0A0B4LGB7|A0A0B4LGB7_DROME Calcium-transporting ATPase OS=Drosophila melanogaster GN=SERCA PE=1 SV=1;>sp|P22700-2|ATC1_DROME Isoform A of Calcium-transporting ATPase sarcoplasmic/endoplasmic reticulum type OS=Drosophila melanogaster GN=Ca-P60A;>tr|E8N	4	7	7	7	7	6	7	6	7	6	10.3	10.3	10.3	109.35	999	999;1002;1020;1020	0	12.694	By MS/MS	By MS/MS	10.3	8.5	3405900	1773400	1632500	1753300	1509800	6	4	10				212	4434;5661;6335;10344;12844;14651;15161	True;True;True;True;True;True;True	4679;5961;6663;11025;13661;15587;16131	9537;9538;12252;12253;13652;13653;22676;22677;28014;31893;31894;33050;33051	9040;11619;11620;12957;12958;21469;26600;26601;30386;30387;31499	9040;11619;12958;21469;26600;30386;31499
sp|P22769|PSA71_DROME;tr|S5ML38|S5ML38_DROME;sp|Q24178|PSA72_DROME	sp|P22769|PSA71_DROME	8;1;1	8;1;1	8;1;1	>sp|P22769|PSA71_DROME Proteasome subunit alpha type-7-1 OS=Drosophila melanogaster GN=Prosalpha4 PE=1 SV=2	3	8	8	8	7	8	7	8	7	8	34.1	34.1	34.1	27.973	249	249;249;249	0	18.545	By MS/MS	By MS/MS	33.7	34.1	15864000	6300500	9563200	5938600	7150000	7	11	18				213	1480;1481;4690;8915;9823;13461;13462;13630	True;True;True;True;True;True;True;True	1565;1566;4938;9389;10405;10406;14330;14331;14504	3358;3359;3360;3361;10155;10156;10157;19462;19463;19464;21415;21416;21417;21418;29327;29328;29329;29680;29681;29682;29683	3179;3180;3181;9644;9645;18417;18418;18419;20250;20251;20252;20253;27843;27844;27845;28196;28197;28198	3180;3181;9645;18419;20253;27844;27845;28198	316	221
sp|P22977|CH16_DROME;tr|B3DNC3|B3DNC3_DROME	sp|P22977|CH16_DROME;tr|B3DNC3|B3DNC3_DROME	2;2	2;2	2;2	>sp|P22977|CH16_DROME Chorion protein S16 OS=Drosophila melanogaster GN=Cp16 PE=2 SV=2;>tr|B3DNC3|B3DNC3_DROME IP19670p (Fragment) OS=Drosophila melanogaster GN=CG6533-RA PE=2 SV=1	2	2	2	2	2	2	2	2	2	2	26.1	26.1	26.1	14.265	138	138;153	0	5.327	By MS/MS	By MS/MS	26.1	26.1	1529500	966570	562890	906340	573850	2	1	3				214	49;12395	True;True	50;13196	116;117;118;27046;27047	122;123;25668	123;25668
sp|P23128|DDX6_DROME;sp|P23128-2|DDX6_DROME	sp|P23128|DDX6_DROME;sp|P23128-2|DDX6_DROME	19;17	19;17	19;17	>sp|P23128|DDX6_DROME Putative ATP-dependent RNA helicase me31b OS=Drosophila melanogaster GN=me31B PE=1 SV=3;>sp|P23128-2|DDX6_DROME Isoform B of Putative ATP-dependent RNA helicase me31b OS=Drosophila melanogaster GN=me31B	2	19	19	19	19	19	19	19	19	19	54.9	54.9	54.9	51.945	459	459;428	0	135	By MS/MS	By MS/MS	54.9	54.9	48569000	26445000	22124000	24952000	20858000	22	24	46				215	2398;3181;3245;5090;5114;5312;5313;5644;5672;7164;7551;8907;9110;10519;14552;15250;15285;15609;15797	True;True;True;True;True;True;True;True;True;True;True;True;True;True;True;True;True;True;True	2545;3366;3432;5360;5385;5386;5593;5594;5944;5972;7544;7948;9381;9595;11209;15486;16224;16263;16609;16806	5262;5263;5264;5265;6891;6892;7027;7028;7029;7030;11024;11025;11080;11081;11082;11083;11492;11493;11494;11495;11496;11497;12212;12213;12274;12275;15450;15451;15452;16282;16283;19447;19448;19855;19856;23069;23070;31688;31689;33237;33238;33324;33325;34002;34003;34415;34416	4998;4999;5000;5001;6536;6537;6655;6656;6657;10479;10534;10535;10536;10905;10906;10907;10908;10909;10910;10911;10912;11585;11586;11640;11641;14684;14685;14686;15452;15453;18404;18405;18789;21844;30177;30178;31669;31670;31743;31744;31745;31746;32383;32384;32781;32782	5000;6537;6655;10479;10536;10905;10911;11585;11641;14685;15453;18404;18789;21844;30178;31670;31745;32384;32781	317;318	32;158
sp|P23226-3|MA205_DROME;tr|Q8IMF5|Q8IMF5_DROME;sp|P23226|MA205_DROME;tr|A0A0B4KI71|A0A0B4KI71_DROME;sp|P23226-2|MA205_DROME	sp|P23226-3|MA205_DROME;tr|Q8IMF5|Q8IMF5_DROME;sp|P23226|MA205_DROME;tr|A0A0B4KI71|A0A0B4KI71_DROME;sp|P23226-2|MA205_DROME	40;40;40;34;34	40;40;40;34;34	40;40;40;34;34	>sp|P23226-3|MA205_DROME Isoform B3 of 205 kDa microtubule-associated protein OS=Drosophila melanogaster GN=Map205;>tr|Q8IMF5|Q8IMF5_DROME Microtubule-associated protein 205, isoform B OS=Drosophila melanogaster GN=Map205 PE=1 SV=1;>sp|P23226|MA205_DROME 2	5	40	40	40	40	38	40	38	40	38	49.4	49.4	49.4	124.2	1163	1163;1185;1185;1109;1109	0	96.904	By MS/MS	By MS/MS	49.4	46.7	155310000	99648000	55660000	97512000	49377000	57	41	98				216	135;2465;2599;2885;3159;3641;4486;5433;5944;6608;7730;7840;8146;8390;8721;8815;8987;9720;10121;10250;10431;10780;10838;11040;11855;11856;11883;12149;12150;12305;12306;12882;13300;13392;13895;14100;14526;14528;14544;14581	True;True;True;True;True;True;True;True;True;True;True;True;True;True;True;True;True;True;True;True;True;True;True;True;True;True;True;True;True;True;True;True;True;True;True;True;True;True;True;True	140;2616;2759;2760;3060;3344;3846;4731;5725;6253;6947;8136;8253;8571;8830;9176;9276;9463;10257;10258;10795;10926;11116;11489;11490;11549;11765;12624;12625;12654;12935;12936;13098;13099;13701;14159;14256;14787;15011;15458;15460;15477;15515	286;287;5402;5403;5681;5682;5683;6264;6265;6844;6845;7842;7843;9652;9653;9654;9655;11757;11758;12844;12845;14239;14240;16677;16678;16917;16918;17568;17569;18051;18052;18053;19043;19044;19045;19046;19242;19243;19603;19604;21124;21125;21126;21127;21128;21129;22206;22207;22475;22476;22872;22873;22874;23643;23644;23645;23755;23756;24203;24204;25899;25900;25901;25902;25952;25953;26519;26520;26521;2652…	286;5126;5127;5128;5383;5384;5940;5941;5942;6493;6494;7412;7413;9151;9152;9153;9154;9155;11173;12190;13521;15793;15794;16015;16016;16017;16018;16615;16616;16617;17072;17073;17074;18008;18009;18010;18011;18197;18558;19998;19999;20000;20001;20002;20003;20004;21021;21022;21285;21286;21656;21657;21658;21659;22411;22412;22413;22511;22512;22954;22955;22956;24562;24563;24564;24565;24609;24610;25167;2516…	286;5127;5383;5941;6493;7412;9155;11173;12190;13521;15794;16016;16617;17074;18011;18197;18558;20004;21021;21286;21656;22411;22512;22954;24563;24565;24610;25168;25171;25473;25475;26675;27522;27701;28755;29233;30120;30127;30161;30237	319;320;321;322;323	1;357;371;802;1102
sp|P23380|VATL_DROME	sp|P23380|VATL_DROME	1	1	1	>sp|P23380|VATL_DROME V-type proton ATPase 16 kDa proteolipid subunit OS=Drosophila melanogaster GN=Vha16-1 PE=2 SV=1	1	1	1	1	1	0	1	0	1	0	23.3	23.3	23.3	16.267	159	159	0	6.8719	By MS/MS	By matching	23.3	0	468740	468740	0	468740	0	1	0	1				217	13252	TRUE	14107	28900	27436	27436	324	19
tr|C0MJ66|C0MJ66_DROME;sp|P23572|CDK1_DROME	tr|C0MJ66|C0MJ66_DROME;sp|P23572|CDK1_DROME	13;13	13;13	13;13	>tr|C0MJ66|C0MJ66_DROME CG5363-PA OS=Drosophila melanogaster GN=CG5363 PE=3 SV=1;>sp|P23572|CDK1_DROME Cyclin-dependent kinase 1 OS=Drosophila melanogaster GN=Cdk1 PE=1 SV=1	2	13	13	13	13	13	13	13	13	13	57.6	57.6	57.6	34.439	297	297;297	0	48.377	By MS/MS	By MS/MS	57.6	57.6	26961000	13545000	13415000	13382000	12285000	13	13	26				218	2107;2248;5790;7392;7654;8178;9706;9836;10420;10805;13620;14378;14779	True;True;True;True;True;True;True;True;True;True;True;True;True	2232;2378;6096;7782;8056;8606;10237;10423;11104;11516;14493;15300;15723	4659;4660;4943;4944;12517;12518;15947;15948;16502;16503;17633;17634;21089;21090;21452;21453;22851;22852;23691;23692;29656;29657;29658;29659;31315;31316;31317;32216;32217	4443;4715;4716;11868;11869;15154;15155;15156;15644;15645;16679;16680;19962;20286;21632;21633;22452;22453;22454;28175;28176;29806;29807;29808;30698;30699	4443;4716;11868;15155;15644;16680;19962;20286;21633;22454;28176;29808;30698	325;326	1;71
tr|E1JIR3|E1JIR3_DROME;sp|P23573|CDK2_DROME;tr|F0JAN8|F0JAN8_DROME	tr|E1JIR3|E1JIR3_DROME;sp|P23573|CDK2_DROME;tr|F0JAN8|F0JAN8_DROME	10;10;7	10;10;7	10;10;7	>tr|E1JIR3|E1JIR3_DROME Cyclin-dependent kinase 2, isoform C OS=Drosophila melanogaster GN=Cdk2 PE=1 SV=1;>sp|P23573|CDK2_DROME Cyclin-dependent kinase 2 OS=Drosophila melanogaster GN=Cdk2 PE=1 SV=1;>tr|F0JAN8|F0JAN8_DROME SD27856p OS=Drosophila melanogast	3	10	10	10	9	10	9	10	9	10	45.9	45.9	45.9	35.888	314	314;314;233	0	38.694	By MS/MS	By MS/MS	40.4	45.9	13028000	5447900	7579800	5659800	6704400	7	12	19				219	1027;1536;2249;6513;8131;10929;12755;13008;13621;14229	True;True;True;True;True;True;True;True;True;True	1094;1627;2379;6847;8556;11646;13568;13845;14494;15146	2338;2339;3521;3522;4945;4946;13995;13996;17538;17539;23955;23956;23957;23958;27828;27829;28393;28394;29660;30996;30997;30998;30999	2209;3347;3348;4717;4718;13289;13290;16590;22714;22715;22716;22717;22718;26426;26427;26966;28177;29502;29503	2209;3348;4717;13290;16590;22715;26427;26966;28177;29503
sp|P23625-2|GNAQ_DROME;sp|P23625|GNAQ_DROME	sp|P23625-2|GNAQ_DROME;sp|P23625|GNAQ_DROME	2;1	2;1	2;1	>sp|P23625-2|GNAQ_DROME Isoform A of G protein alpha q subunit OS=Drosophila melanogaster GN=Galphaq;>sp|P23625|GNAQ_DROME G protein alpha q subunit OS=Drosophila melanogaster GN=Galphaq PE=2 SV=2	2	2	2	2	2	1	2	1	2	1	8.2	8.2	8.2	41.638	353	353;353	0.0092819	1.405	By MS/MS	By matching	8.2	4.2	670260	342640	327620	0	298940	2	0	2				220	14245;14855	True;True	15162;15805	31025;32376;32377	29529;30854	29529;30854
tr|X2JDI1|X2JDI1_DROME;sp|P23696|PP2A_DROME	tr|X2JDI1|X2JDI1_DROME;sp|P23696|PP2A_DROME	11;11	11;11	9;9	>tr|X2JDI1|X2JDI1_DROME Serine/threonine-protein phosphatase OS=Drosophila melanogaster GN=mts PE=3 SV=1;>sp|P23696|PP2A_DROME Serine/threonine-protein phosphatase PP2A OS=Drosophila melanogaster GN=mts PE=2 SV=1	2	11	11	9	11	9	11	9	9	8	51.8	51.8	46.9	35.469	309	309;309	0	92.629	By MS/MS	By MS/MS	51.8	46.6	28676000	17364000	11312000	13929000	10541000	17	14	31				221	546;1600;2190;3599;4424;4674;9099;10957;11346;11347;13041	True;True;True;True;True;True;True;True;True;True;True	571;572;1698;1699;2320;3802;4668;4920;9582;9583;11678;12086;12087;13878;13879	1197;1198;3651;3652;3653;4825;4826;4827;4828;7747;7748;9507;9508;10113;10114;10115;19831;19832;19833;19834;24029;24030;24819;24820;24821;28460;28461;28462;28463	1155;1156;3481;3482;3483;4605;4606;4607;4608;4609;7316;7317;9006;9604;9605;9606;18764;18765;18766;18767;18768;22793;22794;23553;23554;23555;27029;27030;27031;27032;27033	1155;3481;4608;7316;9006;9605;18768;22793;23553;23555;27031	327;328;329;330	83;195;245;276
tr|A0A023GQA5|A0A023GQA5_DROME;sp|P24156|L2CC_DROME	tr|A0A023GQA5|A0A023GQA5_DROME;sp|P24156|L2CC_DROME	9;9	9;9	9;9	>tr|A0A023GQA5|A0A023GQA5_DROME Lethal (2) 37Cc, isoform D OS=Drosophila melanogaster GN=l(2)37Cc PE=1 SV=1;>sp|P24156|L2CC_DROME Protein l(2)37Cc OS=Drosophila melanogaster GN=l(2)37Cc PE=2 SV=2	2	9	9	9	9	7	9	7	9	7	43.1	43.1	43.1	30.383	276	276;276	0	15.299	By MS/MS	By MS/MS	43.1	37.3	8283800	4731500	3552300	4427700	3545100	10	6	16				222	1487;5576;6849;7393;7937;11048;11688;12354;15512	True;True;True;True;True;True;True;True;True	1573;5871;7202;7783;8354;11773;12448;13151;16502	3375;3376;3377;12061;12062;14739;14740;15949;15950;17119;17120;24214;25562;26950;26951;33802;33803	3194;3195;3196;11447;13991;15157;15158;15159;16196;16197;22966;24250;25573;25574;32196;32197	3195;11447;13991;15158;16196;22966;24250;25573;32197
tr|A8E774|A8E774_DROME;sp|P25007|PPIA_DROME;tr|F6J7B3|F6J7B3_DROME;tr|Q7K2I4|Q7K2I4_DROME;tr|Q5U0U2|Q5U0U2_DROME	tr|A8E774|A8E774_DROME;sp|P25007|PPIA_DROME;tr|F6J7B3|F6J7B3_DROME	11;11;10;2;2	11;11;10;2;2	11;11;10;2;2	>tr|A8E774|A8E774_DROME Peptidyl-prolyl cis-trans isomerase OS=Drosophila melanogaster GN=Cyp1 PE=2 SV=1;>sp|P25007|PPIA_DROME Peptidyl-prolyl cis-trans isomerase OS=Drosophila melanogaster GN=Cyp1 PE=1 SV=2;>tr|F6J7B3|F6J7B3_DROME Peptidyl-prolyl cis-tran	5	11	11	11	11	9	11	9	11	9	52.4	52.4	52.4	24.666	227	227;227;131;164;194	0	66.659	By MS/MS	By MS/MS	52.4	48.5	49543000	38587000	10956000	33254000	8939800	15	11	26				223	4336;6050;6099;6100;6443;6681;7535;12676;13749;15099;15333	True;True;True;True;True;True;True;True;True;True;True	4577;6365;6366;6415;6416;6772;7026;7932;13488;14632;16062;16063;16317	9323;9324;9325;13059;13060;13061;13062;13163;13164;13165;13166;13167;13168;13851;13852;14400;16253;27657;27658;27659;27660;29933;29934;32899;32900;32901;32902;33425;33426	8824;8825;12399;12400;12401;12402;12403;12492;12493;12494;12495;12496;12497;13140;13669;15427;26268;26269;26270;28454;31361;31362;31363;31364;31836;31837	8824;12401;12493;12496;13140;13669;15427;26270;28454;31361;31836	331;332	73;163
sp|P25028|FSYA_DROME	sp|P25028|FSYA_DROME	1	1	1	>sp|P25028|FSYA_DROME Mitosis initiation protein fs(1)Ya OS=Drosophila melanogaster GN=fs(1)Ya PE=1 SV=4	1	1	1	1	1	1	1	1	1	1	2.2	2.2	2.2	77.725	696	696	0.0070779	1.5736	By MS/MS	By matching	2.2	2.2	598460	253790	344670	0	314500	2	0	2				224	15962	TRUE	16979	34747;34748	33104;33105	33104
tr|M9PG62|M9PG62_DROME;sp|P25161|PSMD3_DROME;tr|B1Q010|B1Q010_DROME	tr|M9PG62|M9PG62_DROME;sp|P25161|PSMD3_DROME;tr|B1Q010|B1Q010_DROME	9;9;5	9;9;5	8;8;4	>tr|M9PG62|M9PG62_DROME Regulatory particle non-ATPase 3, isoform B OS=Drosophila melanogaster GN=Rpn3 PE=1 SV=1;>sp|P25161|PSMD3_DROME Probable 26S proteasome non-ATPase regulatory subunit 3 OS=Drosophila melanogaster GN=Rpn3 PE=2 SV=1;>tr|B1Q010|B1Q010_D	3	9	9	8	8	9	8	9	7	8	24.3	24.3	21.7	56.003	494	494;494;233	0	15.035	By MS/MS	By MS/MS	24.1	24.3	7176700	3080900	4095900	3118900	3699200	8	8	16				225	2036;4076;10118;10415;10674;10990;13574;14270;14271	True;True;True;True;True;True;True;True;True	2157;4305;10792;11099;11379;11712;14445;15190;15191	4512;4513;8773;8774;22200;22201;22841;22842;23420;23421;24092;24093;24094;24095;29568;29569;31095;31096;31097	4304;8301;8302;21016;21017;21621;21622;22177;22853;22854;22855;22856;28084;28085;29595;29596	4304;8301;21017;21621;22177;22854;28085;29595;29596	333;334	14;419
sp|P25171|RCC1_DROME	sp|P25171|RCC1_DROME	14	14	14	>sp|P25171|RCC1_DROME Regulator of chromosome condensation OS=Drosophila melanogaster GN=Rcc1 PE=1 SV=2	1	14	14	14	14	11	14	11	14	11	45.9	45.9	45.9	58.85	547	547	0	30.71	By MS/MS	By MS/MS	45.9	34	10263000	6294800	3968000	5842300	4073200	21	8	29				226	698;914;2260;3604;7320;8336;9269;9630;12424;14339;14361;15082;15137;15872	True;True;True;True;True;True;True;True;True;True;True;True;True;True	732;964;2391;3807;7708;8771;9759;10133;13227;15259;15283;16043;16105;16883	1532;2026;2027;2028;4971;4972;7756;7757;7758;15811;17935;17936;20170;20171;20897;20898;27107;27108;31234;31279;31280;32862;32863;32996;32997;34568;34569	1471;1921;1922;4743;4744;7326;7327;7328;7329;15033;16966;16967;19104;19105;19106;19785;19786;25728;25729;25730;29730;29731;29774;29775;29776;31327;31446;31447;32931	1471;1921;4743;7329;15033;16967;19105;19785;25728;29730;29776;31327;31446;32931	335	175
sp|P25439-2|BRM_DROME;sp|P25439|BRM_DROME;tr|M9PFM5|M9PFM5_DROME;tr|M9PFS6|M9PFS6_DROME	sp|P25439-2|BRM_DROME;sp|P25439|BRM_DROME;tr|M9PFM5|M9PFM5_DROME;tr|M9PFS6|M9PFS6_DROME	12;12;12;12	12;12;12;12	12;12;12;12	>sp|P25439-2|BRM_DROME Isoform C of ATP-dependent helicase brm OS=Drosophila melanogaster GN=brm;>sp|P25439|BRM_DROME ATP-dependent helicase brm OS=Drosophila melanogaster GN=brm PE=1 SV=2;>tr|M9PFM5|M9PFM5_DROME Brahma, isoform F OS=Drosophila melanogaste	4	12	12	12	9	11	9	11	9	11	11.2	11.2	11.2	184.64	1634	1634;1638;1642;1658	0	21.446	By MS/MS	By MS/MS	8.6	10.3	5720700	2188700	3532000	2455400	2956100	7	13	20				227	570;3734;3740;4142;5602;7215;8439;9058;9381;12713;15001;16208	True;True;True;True;True;True;True;True;True;True;True;True	597;3947;3954;4378;5899;7596;8881;9538;9873;13525;15960;17238	1252;1253;8076;8077;8091;8927;8928;12118;15550;15551;18406;18407;19752;20384;20385;27735;32700;32701;35261;35262	1206;1207;7630;7645;8452;8453;11498;14780;14781;17395;17396;18695;19309;19310;26338;26339;31182;31183;33597;33598	1207;7630;7645;8452;11498;14780;17396;18695;19310;26338;31182;33597
tr|A0A0B4KFF0|A0A0B4KFF0_DROME;sp|P25822|PUM_DROME;sp|P25822-2|PUM_DROME;tr|A0A0B4KFX7|A0A0B4KFX7_DROME;tr|A0A0B4K612|A0A0B4K612_DROME;sp|P25822-3|PUM_DROME;tr|A0A075BJN8|A0A075BJN8_DROME;tr|A0A075BJE8|A0A075BJE8_DROME;tr|A0A075BJP0|A0A075BJP0_DROME;tr|A0A075BLV4|A0A075BLV4_DROME;tr|A0A075BJF4|A0A075BJF4_DROME;tr|A0A075BIA6|A0A075BIA6_DROME;tr|A0A075BLV2|A0A075BLV2_DROME;tr|A0A075BJY4|A0A075BJY4_…	tr|A0A0B4KFF0|A0A0B4KFF0_DROME;sp|P25822|PUM_DROME;sp|P25822-2|PUM_DROME;tr|A0A0B4KFX7|A0A0B4KFX7_DROME;tr|A0A0B4K612|A0A0B4K612_DROME;sp|P25822-3|PUM_DROME;tr|A0A075BJN8|A0A075BJN8_DROME;tr|A0A075BJE8|A0A075BJE8_DROME;tr|A0A075BJP0|A0A075BJP0_DROME;tr|A0A075BLV4|A0A075BLV4_DROME;tr|A0A075BJF4|A0A075BJF4_DROME	26;26;22;15;15;15;13;13;13;13;13;12;12;5;4;3;3;3;3;3;3;3	26;26;22;15;15;15;13;13;13;13;13;12;12;5;4;3;3;3;3;3;3;3	26;26;22;15;15;15;13;13;13;13;13;12;12;5;4;3;3;3;3;3;3;3	>tr|A0A0B4KFF0|A0A0B4KFF0_DROME Pumilio, isoform G OS=Drosophila melanogaster GN=pum PE=4 SV=1;>sp|P25822|PUM_DROME Maternal protein pumilio OS=Drosophila melanogaster GN=pum PE=1 SV=2;>sp|P25822-2|PUM_DROME Isoform B of Maternal protein pumilio OS=Drosoph	22	26	26	26	21	26	21	26	21	26	29	29	29	157.53	1533	1533;1533;1185;921;925;935;597;607;609;645;645;596;605;162;125;367;371;371;371;372;372;372	0	80.12	By MS/MS	By MS/MS	24.9	29	48424000	12700000	35724000	14049000	29396000	19	36	55				228	776;1001;1509;1617;1907;2176;2424;2442;2503;4042;5022;5026;5063;5424;5637;7436;9528;10010;11686;11902;12627;13414;13980;15570;16056;16203	True;True;True;True;True;True;True;True;True;True;True;True;True;True;True;True;True;True;True;True;True;True;True;True;True;True	817;1067;1596;1718;2021;2303;2574;2593;2656;4269;5290;5294;5333;5716;5937;7826;10028;10676;12446;12676;12677;13439;14281;14282;14878;14879;16561;17078;17232	1714;1715;2273;3419;3420;3421;3688;4249;4250;4788;4789;5323;5324;5357;5358;5476;5477;5478;8706;8707;10862;10863;10869;10870;10953;11738;11739;11740;11741;12198;12199;16032;20705;20706;21972;21973;25558;25559;25999;26000;26001;27550;27551;29229;29230;29231;29232;30414;30415;33908;33909;34956;34957;35250;35251	1640;1641;2151;3235;3236;3237;3238;3239;3518;4063;4064;4569;4570;5053;5054;5086;5087;5199;5200;5201;8239;8240;10319;10325;10326;10327;10402;11156;11157;11158;11571;11572;11573;15236;19608;19609;20787;20788;24246;24247;24658;24659;24660;24661;26156;26157;27746;27747;27748;28936;28937;32302;33297;33298;33586	1640;2151;3238;3518;4063;4569;5054;5086;5201;8240;10319;10327;10402;11158;11573;15236;19609;20788;24246;24659;26157;27747;28937;32302;33298;33586	336;337;338;339	829;915;1375;1376
tr|A0A0B4LG05|A0A0B4LG05_DROME;sp|P25823|TUD_DROME	tr|A0A0B4LG05|A0A0B4LG05_DROME;sp|P25823|TUD_DROME	60;60	60;60	60;60	>tr|A0A0B4LG05|A0A0B4LG05_DROME Tudor, isoform B OS=Drosophila melanogaster GN=tud PE=4 SV=1;>sp|P25823|TUD_DROME Maternal protein tudor OS=Drosophila melanogaster GN=tud PE=1 SV=2	2	60	60	60	58	59	58	59	58	59	32.7	32.7	32.7	284.87	2512	2512;2515	0	134.5	By MS/MS	By MS/MS	31.2	31.8	69286000	27590000	41696000	26307000	39173000	57	70	127				229	313;320;357;371;620;728;769;913;1010;1564;1692;1700;1767;2363;2488;2538;2951;3980;4155;4417;5499;5650;5760;5902;5920;5963;6064;6432;7217;7411;8208;8450;8606;9094;9254;10357;10475;11032;11543;11571;11574;12541;12544;13171;13230;13267;13395;13538;14370;14371;14633;14640;14946;15231;15642;15689;15779;16112;16244;16474	True;True;True;True;True;True;True;True;True;True;True;True;True;True;True;True;True;True;True;True;True;True;True;True;True;True;True;True;True;True;True;True;True;True;True;True;True;True;True;True;True;True;True;True;True;True;True;True;True;True;True;True;True;True;True;True;True;True;True;True	328;335;374;389;649;763;810;963;1076;1659;1796;1804;1876;2507;2640;2695;3127;4204;4392;4661;5792;5950;6065;6211;6229;6276;6380;6761;7598;7801;8638;8893;9056;9577;9742;9743;11038;11161;11756;12294;12323;12326;13352;13355;14023;14083;14124;14259;14409;15292;15293;15568;15575;15902;16203;16645;16693;16788;17137;17275;17517	656;657;670;671;743;744;771;772;1365;1366;1591;1592;1699;1700;2022;2023;2024;2025;2294;2295;3576;3577;3828;3829;3843;3844;3971;3972;5190;5191;5442;5443;5559;5560;5561;5562;6389;6390;6391;6392;8580;8581;8952;8953;9492;9493;9494;9495;11896;11897;12225;12226;12452;12453;12763;12764;12797;12798;12887;12888;12889;13089;13090;13827;13828;15554;15555;15984;15985;17691;18428;18797;18798;19823;20138;20139…	633;634;646;647;648;711;712;742;743;744;1309;1310;1529;1530;1627;1628;1918;1919;1920;2168;3398;3399;3655;3656;3669;3796;3797;4941;5166;5167;5168;5169;5274;5275;5276;6055;6056;6057;6058;6059;8125;8126;8473;8474;8475;8476;8993;8994;8995;11297;11298;11594;11595;11813;11814;12116;12117;12152;12230;12231;12232;12428;12429;13115;13116;14784;14785;15190;16737;17414;17415;17758;17759;18757;19073;19074;21…	634;647;711;743;1310;1529;1628;1920;2168;3398;3655;3669;3797;4941;5166;5275;6059;8126;8476;8995;11298;11594;11814;12117;12152;12231;12429;13115;14784;15190;16737;17415;17759;18757;19073;21492;21747;22938;23966;24021;24025;25977;25980;27295;27394;27468;27705;28012;29789;29791;30344;30361;31082;31631;32449;32539;32746;33414;33668;34158	340;341;342;343	125;769;898;1767
tr|M9NEU5|M9NEU5_DROME;sp|P25843|PROF_DROME	tr|M9NEU5|M9NEU5_DROME;sp|P25843|PROF_DROME	4;4	4;4	4;4	>tr|M9NEU5|M9NEU5_DROME Profilin OS=Drosophila melanogaster GN=chic PE=3 SV=1;>sp|P25843|PROF_DROME Profilin OS=Drosophila melanogaster GN=chic PE=1 SV=1	2	4	4	4	4	3	4	3	4	3	68.3	68.3	68.3	13.723	126	126;126	0	16.607	By MS/MS	By MS/MS	68.3	51.6	8444800	5296800	3148000	5153800	3015500	6	5	11				230	195;8525;13588;14599	True;True;True;True	204;8971;14460;15533	414;18621;18622;18623;18624;29593;29594;31780;31781	405;17596;17597;17598;17599;17600;28109;28110;28111;30271;30272	405;17598;28109;30271
tr|A0A0B4KHJ1|A0A0B4KHJ1_DROME;sp|P25867|UBCD1_DROME	tr|A0A0B4KHJ1|A0A0B4KHJ1_DROME;sp|P25867|UBCD1_DROME	1;1	1;1	1;1	>tr|A0A0B4KHJ1|A0A0B4KHJ1_DROME Effete, isoform B OS=Drosophila melanogaster GN=eff PE=3 SV=1;>sp|P25867|UBCD1_DROME Ubiquitin-conjugating enzyme E2-17 kDa OS=Drosophila melanogaster GN=eff PE=2 SV=1	2	1	1	1	1	1	1	1	1	1	7.5	7.5	7.5	16.678	147	147;147	0.0032275	1.9922	By MS/MS	By MS/MS	7.5	7.5	4690500	2807900	1882600	0	1717800	1	1	2				231	13202	TRUE	14055	28809;28810	27350;27351	27351
sp|P25991-4|SUF_DROME;sp|P25991|SUF_DROME	sp|P25991-4|SUF_DROME;sp|P25991|SUF_DROME	7;7	7;7	7;7	>sp|P25991-4|SUF_DROME Isoform E of Protein suppressor of forked OS=Drosophila melanogaster GN=su(f);>sp|P25991|SUF_DROME Protein suppressor of forked OS=Drosophila melanogaster GN=su(f) PE=1 SV=2	2	7	7	7	7	7	7	7	7	7	13.2	13.2	13.2	84.458	733	733;765	0	11.28	By MS/MS	By MS/MS	13.2	13.2	3456900	1748500	1708400	1575100	1732200	6	6	12				232	1497;2651;4213;5582;6459;12605;12926	True;True;True;True;True;True;True	1584;2813;4450;5878;6789;13417;13746	3399;3400;5785;5786;9069;9070;12074;12075;13882;13883;27505;27506;28192;28193	3219;5482;5483;8596;11458;13172;26113;26114;26773;26774;26775;26776	3219;5482;8596;11458;13172;26114;26774
sp|P26019|DPOLA_DROME	sp|P26019|DPOLA_DROME	17	17	17	>sp|P26019|DPOLA_DROME DNA polymerase alpha catalytic subunit OS=Drosophila melanogaster GN=DNApol-alpha180 PE=1 SV=2	1	17	17	17	16	15	16	15	16	15	16.8	16.8	16.8	169.9	1488	1488	0	35.66	By MS/MS	By MS/MS	16.2	14.8	9892000	4398800	5493200	4513100	4898100	15	17	32				233	1425;3100;3454;3566;3848;4035;4131;5173;5355;9113;9311;10152;12230;13527;14363;15896;16751	True;True;True;True;True;True;True;True;True;True;True;True;True;True;True;True;True	1506;3281;3653;3769;4066;4262;4365;5448;5641;9598;9801;10826;13020;14398;15285;16910;17805	3214;3215;6705;6706;7472;7473;7693;8304;8692;8693;8896;8897;11204;11205;11587;11588;19861;19862;20252;20253;22272;22273;26696;26697;29477;29478;31283;31284;34618;36415;36416	3034;6345;6346;6347;6348;6349;7067;7068;7266;7267;7862;8225;8226;8427;10643;10644;11007;11008;18795;18796;19186;19187;19188;21086;21087;25334;25335;27990;27991;27992;29779;32982;34718	3034;6347;7067;7266;7862;8226;8427;10644;11007;18795;19186;21086;25335;27991;29779;32982;34718	344;345	193;966
tr|A0A0B4KGE6|A0A0B4KGE6_DROME;sp|P26270|PSMD7_DROME;tr|A0A0B4KFH4|A0A0B4KFH4_DROME	tr|A0A0B4KGE6|A0A0B4KGE6_DROME;sp|P26270|PSMD7_DROME;tr|A0A0B4KFH4|A0A0B4KFH4_DROME	12;12;12	12;12;12	12;12;12	>tr|A0A0B4KGE6|A0A0B4KGE6_DROME Regulatory particle non-ATPase 8, isoform C OS=Drosophila melanogaster GN=Rpn8 PE=4 SV=1;>sp|P26270|PSMD7_DROME 26S proteasome non-ATPase regulatory subunit 7 OS=Drosophila melanogaster GN=Rpn8 PE=1 SV=6;>tr|A0A0B4KFH4|A0A0B	3	12	12	12	12	12	12	12	12	12	50.3	50.3	50.3	38.089	338	338;338;358	0	27.568	By MS/MS	By MS/MS	50.3	50.3	15879000	7997500	7881100	7968100	7220600	16	13	29				234	2226;5248;5600;7196;8409;11071;12610;13913;15360;16071;16072;16386	True;True;True;True;True;True;True;True;True;True;True;True	2356;5526;5897;7577;8851;11797;13422;14806;16345;17094;17095;17427	4903;4904;11358;11359;12114;12115;15514;15515;18214;18215;18216;24252;24253;27514;27515;27516;27517;30268;30269;33481;33482;34984;34985;34986;34987;34988;34989;35642;35643	4684;4685;10788;10789;11492;11493;11494;11495;14739;14740;17225;17226;17227;23000;23001;26119;26120;26121;28791;28792;31894;31895;33321;33322;33323;33324;33325;33976;33977	4685;10788;11494;14740;17225;23001;26121;28791;31895;33321;33324;33976	346	199
tr|A4V4I0|A4V4I0_DROME;sp|P26308|GBB1_DROME	tr|A4V4I0|A4V4I0_DROME;sp|P26308|GBB1_DROME	1;1	1;1	1;1	>tr|A4V4I0|A4V4I0_DROME G protein beta-subunit 13F, isoform B OS=Drosophila melanogaster GN=Gbeta13F PE=1 SV=1;>sp|P26308|GBB1_DROME Guanine nucleotide-binding protein subunit beta-1 OS=Drosophila melanogaster GN=Gbeta13F PE=1 SV=1	2	1	1	1	1	0	1	0	1	0	4.4	4.4	4.4	37.133	340	340;340	0.0042061	1.8367	By MS/MS	By matching	4.4	0	0	0	0	0	0	1	0	1				235	9875	TRUE	10485	21577	20401	20401	347	1
sp|P26686-3|SRR55_DROME;sp|P26686-2|SRR55_DROME;tr|A0A0C4DHG5|A0A0C4DHG5_DROME;sp|P26686-5|SRR55_DROME;sp|P26686|SRR55_DROME;sp|P26686-4|SRR55_DROME;sp|P26686-6|SRR55_DROME;sp|P26686-9|SRR55_DROME;sp|P26686-8|SRR55_DROME;sp|P26686-7|SRR55_DROME	sp|P26686-3|SRR55_DROME;sp|P26686-2|SRR55_DROME;tr|A0A0C4DHG5|A0A0C4DHG5_DROME;sp|P26686-5|SRR55_DROME;sp|P26686|SRR55_DROME;sp|P26686-4|SRR55_DROME;sp|P26686-6|SRR55_DROME;sp|P26686-9|SRR55_DROME	8;8;8;8;8;4;4;4;3;3	8;8;8;8;8;4;4;4;3;3	8;8;8;8;8;4;4;4;3;3	>sp|P26686-3|SRR55_DROME Isoform B of Serine-arginine protein 55 OS=Drosophila melanogaster GN=B52;>sp|P26686-2|SRR55_DROME Isoform A of Serine-arginine protein 55 OS=Drosophila melanogaster GN=B52;>tr|A0A0C4DHG5|A0A0C4DHG5_DROME B52, isoform O OS=Drosophi	10	8	8	8	4	8	4	8	4	8	23.7	23.7	23.7	37.535	329	329;350;355;355;376;135;147;149;171;216	0	12.944	By MS/MS	By MS/MS	12.5	23.7	6647300	1223200	5424000	1738100	4434300	1	9	10				236	1772;8546;10157;10293;11110;11877;15918;16130	True;True;True;True;True;True;True;True	1881;8993;10831;10972;11837;12647;16932;17156	3979;18668;18669;22283;22284;22559;24324;25938;25939;34660;34661;35110;35111	3803;17642;21096;21097;21361;23072;24597;24598;33021;33448	3803;17642;21096;21361;23072;24598;33021;33448	348	169
sp|P26802|DDX51_DROME	sp|P26802|DDX51_DROME	8	8	8	>sp|P26802|DDX51_DROME Probable ATP-dependent RNA helicase Dbp73D OS=Drosophila melanogaster GN=Dbp73D PE=2 SV=3	1	8	8	8	5	8	5	8	5	8	19.4	19.4	19.4	77.589	687	687	0	18.074	By MS/MS	By MS/MS	12.2	19.4	4995000	884230	4110700	1652100	2983000	3	11	14				237	1857;3688;4209;8220;8574;8657;14122;16901	True;True;True;True;True;True;True;True	1970;3894;4446;8650;9024;9108;15034;17961	4143;4144;4145;7935;9061;9062;17710;18732;18903;18904;30768;30769;30770;36711;36712	3957;3958;3959;7492;8588;8589;8590;8591;16757;17698;17867;29285;29286;35011;35012	3958;7492;8589;16757;17698;17867;29285;35012	349	387
tr|A4V4I8|A4V4I8_DROME;sp|P27619|DYN_DROME;tr|X2JE15|X2JE15_DROME;tr|E1JJA4|E1JJA4_DROME;tr|M9PHQ0|M9PHQ0_DROME;tr|A4V4J0|A4V4J0_DROME;sp|P27619-2|DYN_DROME;tr|M9PJN9|M9PJN9_DROME;tr|E1JJA5|E1JJA5_DROME;tr|F6J732|F6J732_DROME;tr|E8NH48|E8NH48_DROME;tr|F6J774|F6J774_DROME	tr|A4V4I8|A4V4I8_DROME;sp|P27619|DYN_DROME;tr|X2JE15|X2JE15_DROME;tr|E1JJA4|E1JJA4_DROME;tr|M9PHQ0|M9PHQ0_DROME;tr|A4V4J0|A4V4J0_DROME;sp|P27619-2|DYN_DROME;tr|M9PJN9|M9PJN9_DROME;tr|E1JJA5|E1JJA5_DROME	26;26;26;26;26;25;25;25;25;10;7;3	26;26;26;26;26;25;25;25;25;10;7;3	26;26;26;26;26;25;25;25;25;10;7;3	>tr|A4V4I8|A4V4I8_DROME Shibire, isoform F OS=Drosophila melanogaster GN=shi PE=1 SV=1;>sp|P27619|DYN_DROME Dynamin OS=Drosophila melanogaster GN=shi PE=1 SV=2;>tr|X2JE15|X2JE15_DROME Shibire, isoform P OS=Drosophila melanogaster GN=shi PE=1 SV=1;>tr|E1JJA	12	26	26	26	23	24	23	24	23	24	32	32	32	97.808	877	877;877;881;883;896;830;830;834;836;232;285;129	0	48.263	By MS/MS	By MS/MS	27.8	30.8	28306000	14445000	13861000	14339000	12754000	22	23	45				238	633;957;3057;3631;3736;4053;4294;5140;5175;5702;5818;7443;7478;8030;8031;9692;10139;10520;11956;13335;13336;14053;14809;15201;15866;15942	True;True;True;True;True;True;True;True;True;True;True;True;True;True;True;True;True;True;True;True;True;True;True;True;True;True	663;1015;3235;3836;3950;4282;4533;5414;5450;6004;6124;7833;7872;8453;8454;10218;10813;11210;12731;14195;14196;14957;15754;16172;16877;16958	1397;1398;2167;2168;2169;6606;6607;6608;6609;7819;7820;7821;8083;8084;8730;8731;9237;9238;11140;11141;11208;12336;12337;12572;12573;16043;16125;16126;17338;17339;17340;21050;21051;22248;22249;23071;23072;26106;26107;29064;29065;29066;30585;30586;32275;32276;33135;33136;34558;34707;34708	1340;1341;2048;2049;6258;6259;7391;7392;7393;7394;7395;7638;7639;8262;8263;8749;10588;10589;10647;11703;11924;11925;15244;15317;15318;16403;16404;19925;19926;21061;21062;21845;24759;24760;27588;27589;27590;29094;29095;30756;30757;31573;32922;33066;33067	1340;2048;6259;7395;7639;8263;8749;10589;10647;11703;11924;15244;15318;16403;16404;19926;21061;21845;24760;27588;27590;29095;30757;31573;32922;33067	350;351;352;353;354;355	205;324;327;558;677;678
sp|P27864|RRP1_DROME;tr|B7YZZ9|B7YZZ9_DROME	sp|P27864|RRP1_DROME;tr|B7YZZ9|B7YZZ9_DROME	10;10	10;10	10;10	>sp|P27864|RRP1_DROME Recombination repair protein 1 OS=Drosophila melanogaster GN=Rrp1 PE=1 SV=2;>tr|B7YZZ9|B7YZZ9_DROME DNA-(apurinic or apyrimidinic site) lyase OS=Drosophila melanogaster GN=Rrp1 PE=1 SV=1	2	10	10	10	10	5	10	5	10	5	19.9	19.9	19.9	74.634	679	679;706	0	17.317	By MS/MS	By MS/MS	19.9	11.6	4623800	3342400	1281500	2972900	1538800	11	4	15				239	299;305;1558;1794;4608;4734;6271;6863;13747;14619	True;True;True;True;True;True;True;True;True;True	313;319;1652;1904;4853;4985;6596;7220;14630;15553	630;631;641;642;3565;4022;9978;9979;10240;13529;14789;14790;29929;29930;31816	608;609;618;619;3388;3844;9467;9468;9717;12854;14042;28450;28451;28452;30304	608;618;3388;3844;9467;9717;12854;14042;28452;30304
sp|P28668|SYEP_DROME;sp|P28668-2|SYEP_DROME;tr|H8F4R5|H8F4R5_DROME	sp|P28668|SYEP_DROME;sp|P28668-2|SYEP_DROME;tr|H8F4R5|H8F4R5_DROME	37;24;24	37;24;24	37;24;24	>sp|P28668|SYEP_DROME Bifunctional glutamate/proline--tRNA ligase OS=Drosophila melanogaster GN=Aats-glupro PE=1 SV=2;>sp|P28668-2|SYEP_DROME Isoform B of Bifunctional glutamate/proline--tRNA ligase OS=Drosophila melanogaster GN=Aats-glupro;>tr|H8F4R5|H8F4	3	37	37	37	37	34	37	34	37	34	29.9	29.9	29.9	189.41	1714	1714;996;998	0	76.422	By MS/MS	By MS/MS	29.9	27.1	32695000	15776000	16919000	15411000	15433000	45	34	79				240	151;646;1852;1853;2791;2824;2845;2928;3758;3812;3888;3941;4810;4844;7185;7375;7769;8333;8808;8905;9345;9756;10600;12426;12573;12719;13561;14019;14559;14731;14969;15525;15981;16183;16316;16623;16951	True;True;True;True;True;True;True;True;True;True;True;True;True;True;True;True;True;True;True;True;True;True;True;True;True;True;True;True;True;True;True;True;True;True;True;True;True	156;677;1965;1966;2959;2994;3018;3104;3973;4029;4110;4163;5067;5103;7566;7764;8178;8768;9269;9379;9835;10309;11302;13229;13230;13385;13531;14432;14920;15493;15671;15926;16515;16999;17211;17352;17669;18013	322;323;1425;1426;1427;1428;4133;4134;4135;4136;6068;6069;6131;6132;6184;6185;6344;6345;8126;8127;8234;8235;8387;8388;8493;8494;10409;10486;10487;15493;15494;15915;15916;16761;16762;17929;17930;19226;19227;19443;19444;20314;20315;21221;23279;23280;27111;27112;27113;27438;27439;27745;27746;29544;29545;30493;30494;31700;32104;32105;32637;32638;33823;33824;34790;34791;35214;35215;35496;35497;36134;3…	314;315;316;1370;1371;1372;1373;1374;3944;3945;3946;3947;3948;3949;5755;5756;5820;5821;5866;6013;6014;7683;7684;7789;7790;7937;7938;7939;8034;9881;9946;9947;9948;14723;14724;15124;15125;15864;16957;16958;16959;16960;18182;18183;18398;18399;19243;19244;20091;22045;25733;25734;25735;25736;25737;26047;26048;26350;26351;28055;29007;29008;29009;30191;30192;30597;31122;31123;32218;32219;32220;33139;331…	316;1374;3945;3949;5755;5820;5866;6013;7684;7789;7937;8034;9881;9946;14723;15124;15864;16960;18183;18399;19244;20091;22045;25736;26047;26351;28055;29009;30191;30597;31123;32219;33139;33550;33826;34436;35117	356;357;358	1114;1238;1327
tr|E1JGN9|E1JGN9_DROME;sp|P28750|EXU_DROME	tr|E1JGN9|E1JGN9_DROME;sp|P28750|EXU_DROME	10;10	10;10	10;10	>tr|E1JGN9|E1JGN9_DROME AT02443p OS=Drosophila melanogaster GN=exu PE=1 SV=1;>sp|P28750|EXU_DROME Maternal protein exuperantia OS=Drosophila melanogaster GN=exu PE=1 SV=2	2	10	10	10	7	10	7	10	7	10	24.2	24.2	24.2	57.974	532	532;532	0	17.643	By MS/MS	By MS/MS	18.4	24.2	12322000	3447000	8875100	3702900	7206900	5	15	20				241	505;506;1848;3233;5341;7274;10323;11520;13240;15347	True;True;True;True;True;True;True;True;True;True	528;529;1961;3420;5627;7659;11004;12269;14093;14094;16331	1113;1114;1115;1116;4128;7004;7005;11560;15705;15706;22626;22627;22628;25209;25210;28874;28875;28876;28877;33455;33456	1071;1072;1073;1074;1075;1076;3939;6634;10978;14926;14927;21422;21423;21424;21425;23922;27411;27412;27413;31865	1071;1076;3939;6634;10978;14927;21424;23922;27411;31865	359	293
tr|M9PCM4|M9PCM4_DROME;sp|P29052|TF2B_DROME	tr|M9PCM4|M9PCM4_DROME;sp|P29052|TF2B_DROME	3;3	3;3	3;3	>tr|M9PCM4|M9PCM4_DROME Transcription factor IIB, isoform B OS=Drosophila melanogaster GN=TfIIB PE=4 SV=1;>sp|P29052|TF2B_DROME Transcription initiation factor IIB OS=Drosophila melanogaster GN=TfIIB PE=2 SV=1	2	3	3	3	2	3	2	3	2	3	17.5	17.5	17.5	34.369	315	315;315	0	8.6429	By MS/MS	By MS/MS	6.7	17.5	1427300	490180	937110	0	855080	1	2	3				242	3075;12789;15181	True;True;True	3254;13605;16152	6649;6650;27908;27909;33091	6293;6294;26501;31532	6294;26501;31532
tr|A0A0B4KEH0|A0A0B4KEH0_DROME;sp|P29310|1433Z_DROME;sp|P29310-3|1433Z_DROME;tr|Q6LEH5|Q6LEH5_DROME;tr|Q8SWR6|Q8SWR6_DROME	tr|A0A0B4KEH0|A0A0B4KEH0_DROME;sp|P29310|1433Z_DROME;sp|P29310-3|1433Z_DROME	12;12;11;4;1	10;10;9;3;1	1;1;0;0;0	>tr|A0A0B4KEH0|A0A0B4KEH0_DROME 14-3-3zeta, isoform K OS=Drosophila melanogaster GN=14-3-3zeta PE=1 SV=1;>sp|P29310|1433Z_DROME 14-3-3 protein zeta OS=Drosophila melanogaster GN=14-3-3zeta PE=1 SV=1;>sp|P29310-3|1433Z_DROME Isoform C of 14-3-3 protein zeta	5	12	10	1	12	9	10	7	1	1	60.1	52.8	7.7	28.227	248	248;248;248;191;157	0	22.612	By MS/MS	By MS/MS	60.1	44	18085000	12870000	5215000	12341000	5287400	11	7	18				243	2355;2508;3046;3047;9916;10476;10846;11104;13436;13547;16395;16635	True;False;True;True;True;False;True;True;True;True;True;True	2498;2661;3224;3225;10539;11162;11558;11831;14304;14418;17436;17681	5175;5485;5486;5487;5488;6586;6587;6588;6589;21670;22971;22972;23770;23771;23772;24313;24314;29276;29277;29515;29516;35665;36162;36163	4925;5207;5208;5209;5210;6239;6240;6241;20487;21748;21749;22526;22527;22528;22529;23064;23065;27797;27798;28027;28028;34003;34464;34465	4925;5209;6239;6241;20487;21748;22529;23064;27797;28027;34003;34465	360;361;362	25;29;221
sp|P29310-2|1433Z_DROME	sp|P29310-2|1433Z_DROME	12	1	1	>sp|P29310-2|1433Z_DROME Isoform VI of 14-3-3 protein zeta OS=Drosophila melanogaster GN=14-3-3zeta	1	12	1	1	12	9	1	1	1	1	56.9	4.4	4.4	28.282	248	248	0.0032362	2.0014	By MS/MS	By MS/MS	56.9	40.7	2250200	1709700	540530	0	493210	1	0	1				244	2355;2508;3046;3047;9916;10100;10476;11104;13436;13547;16395;16635	False;False;False;False;False;True;False;False;False;False;False;False	2498;2661;3224;3225;10539;10774;11162;11831;14304;14418;17436;17681	5175;5485;5486;5487;5488;6586;6587;6588;6589;21670;22171;22172;22971;22972;24313;24314;29276;29277;29515;29516;35665;36162;36163	4925;5207;5208;5209;5210;6239;6240;6241;20487;20983;20984;21748;21749;23064;23065;27797;27798;28027;28028;34003;34464;34465	4925;5209;6239;6241;20487;20983;21748;23064;27797;28027;34003;34465	360;361;362	25;29;221
tr|A8E700|A8E700_DROME;tr|Q95TP9|Q95TP9_DROME;tr|H1ZYF1|H1ZYF1_DROME;sp|P29327|RS6_DROME;tr|D2NUH9|D2NUH9_DROME;sp|P29327-2|RS6_DROME	tr|A8E700|A8E700_DROME;tr|Q95TP9|Q95TP9_DROME;tr|H1ZYF1|H1ZYF1_DROME;sp|P29327|RS6_DROME;tr|D2NUH9|D2NUH9_DROME	3;3;3;3;3;1	3;3;3;3;3;1	3;3;3;3;3;1	>tr|A8E700|A8E700_DROME IP19982p (Fragment) OS=Drosophila melanogaster GN=RpS6 PE=2 SV=1;>tr|Q95TP9|Q95TP9_DROME 40S ribosomal protein S6 OS=Drosophila melanogaster GN=RpS6 PE=1 SV=1;>tr|H1ZYF1|H1ZYF1_DROME 40S ribosomal protein S6 OS=Drosophila melanogast	6	3	3	3	2	3	2	3	2	3	24.2	24.2	24.2	20.563	182	182;217;248;248;275;200	0	6.091	By MS/MS	By MS/MS	14.8	24.2	6211300	1965500	4245800	1736200	3405100	1	5	6				245	2118;4748;9774	True;True;True	2243;4999;10336;10337	4678;4679;10269;21274;21275;21276;21277	4459;9749;20133;20134;20135;20136	4459;9749;20133	363;364	38;112
sp|P29349-2|CSW_DROME;sp|P29349|CSW_DROME;tr|M9PGI1|M9PGI1_DROME;sp|P29349-3|CSW_DROME;tr|L7XAI0|L7XAI0_DROME;sp|P29349-4|CSW_DROME	sp|P29349-2|CSW_DROME;sp|P29349|CSW_DROME;tr|M9PGI1|M9PGI1_DROME;sp|P29349-3|CSW_DROME;tr|L7XAI0|L7XAI0_DROME;sp|P29349-4|CSW_DROME	6;6;6;4;4;4	6;6;6;4;4;4	6;6;6;4;4;4	>sp|P29349-2|CSW_DROME Isoform 1 of Tyrosine-protein phosphatase corkscrew OS=Drosophila melanogaster GN=csw;>sp|P29349|CSW_DROME Tyrosine-protein phosphatase corkscrew OS=Drosophila melanogaster GN=csw PE=1 SV=2;>tr|M9PGI1|M9PGI1_DROME Corkscrew, isoform	6	6	6	6	4	6	4	6	4	6	9.2	9.2	9.2	92.43	841	841;845;894;682;945;945	0	7.158	By MS/MS	By MS/MS	6.2	9.2	1757600	427990	1329700	594080	1047200	2	9	11				246	307;4959;6989;8740;9294;10349	True;True;True;True;True;True	322;5225;7358;9197;9784;11030	647;10724;10725;15058;19079;19080;20219;20220;22686;22687	624;625;10181;10182;10183;14299;18041;18042;19151;19152;21478	624;10181;14299;18042;19151;21478
tr|Q9U916|Q9U916_DROME;tr|Q53YH3|Q53YH3_DROME;sp|P29413|CALR_DROME	tr|Q9U916|Q9U916_DROME;tr|Q53YH3|Q53YH3_DROME;sp|P29413|CALR_DROME	2;2;2	2;2;2	2;2;2	>tr|Q9U916|Q9U916_DROME Calreticulin OS=Drosophila melanogaster GN=Calr PE=2 SV=1;>tr|Q53YH3|Q53YH3_DROME Calreticulin, isoform B OS=Drosophila melanogaster GN=Calr PE=1 SV=1;>sp|P29413|CALR_DROME Calreticulin OS=Drosophila melanogaster GN=Crc PE=1 SV=2	3	2	2	2	2	0	2	0	2	0	9.4	9.4	9.4	46.809	406	406;406;406	0	5.1536	By MS/MS	By matching	9.4	0	553320	553320	0	553320	0	3	0	3				247	4556;5793	True;True	4801;6099	9794;12522	9290;9291;11872	9290;11872
sp|P29613|TPIS_DROME;sp|P29613-1|TPIS_DROME;tr|K7Z7Z8|K7Z7Z8_DROME	sp|P29613|TPIS_DROME;sp|P29613-1|TPIS_DROME;tr|K7Z7Z8|K7Z7Z8_DROME	7;7;4	7;7;4	7;7;4	>sp|P29613|TPIS_DROME Triosephosphate isomerase OS=Drosophila melanogaster GN=Tpi PE=1 SV=3;>sp|P29613-1|TPIS_DROME Isoform A of Triosephosphate isomerase OS=Drosophila melanogaster GN=Tpi;>tr|K7Z7Z8|K7Z7Z8_DROME Triosephosphate isomerase (Fragment) OS=Dro	3	7	7	7	7	7	7	7	7	7	41.3	41.3	41.3	26.625	247	247;348;162	0	42.349	By MS/MS	By MS/MS	41.3	41.3	15326000	11854000	3471600	11865000	3157500	9	3	12				248	601;2091;4664;7646;10474;11765;15272	True;True;True;True;True;True;True	629;2213;4910;8048;11160;12529;16249	1320;1321;4628;4629;10097;10098;16487;16488;22966;22967;22968;25715;25716;33297;33298	1268;1269;4415;9588;9589;9590;15629;21743;21744;21745;24401;31723	1268;4415;9589;15629;21743;24401;31723
tr|X2JC31|X2JC31_DROME;sp|P29742|CLH_DROME	tr|X2JC31|X2JC31_DROME;sp|P29742|CLH_DROME	70;70	70;70	70;70	>tr|X2JC31|X2JC31_DROME Clathrin heavy chain OS=Drosophila melanogaster GN=Chc PE=3 SV=1;>sp|P29742|CLH_DROME Clathrin heavy chain OS=Drosophila melanogaster GN=Chc PE=1 SV=1	2	70	70	70	67	68	67	68	67	68	55.1	55.1	55.1	191.18	1678	1678;1678	0	223.67	By MS/MS	By MS/MS	52.8	52.7	247400000	117960000	129440000	114300000	114440000	85	88	173				249	213;419;537;540;551;634;764;765;1475;1593;1666;1667;1790;1832;2736;2931;3022;3153;3168;3252;3447;3482;3624;3711;4026;4382;5400;5401;5961;6033;6637;7054;7238;7374;7484;7512;7754;7762;7811;8098;8163;8275;8398;8646;8703;8824;8875;9052;9323;9927;10494;10569;10742;11406;11802;11803;11899;14009;14218;14803;14841;14937;15058;15252;15336;15619;15679;15898;16421;16591	True;True;True;True;True;True;True;True;True;True;True;True;True;True;True;True;True;True;True;True;True;True;True;True;True;True;True;True;True;True;True;True;True;True;True;True;True;True;True;True;True;True;True;True;True;True;True;True;True;True;True;True;True;True;True;True;True;True;True;True;True;True;True;True;True;True;True;True;True;True	223;438;562;565;577;578;664;805;806;1560;1690;1691;1768;1769;1900;1944;1945;2904;3107;3200;3338;3353;3439;3646;3681;3829;3919;4253;4624;5690;5691;6274;6348;6979;7426;7620;7621;7763;7879;7907;8163;8171;8222;8521;8589;8707;8840;9096;9157;9286;9347;9532;9813;10554;11183;11270;11451;12149;12568;12569;12671;12672;14910;15134;15135;15747;15748;15791;15893;16017;16226;16320;16619;16683;16912;17463;17637	449;450;451;452;864;865;1180;1181;1185;1186;1208;1209;1210;1211;1212;1399;1400;1401;1402;1687;1688;1689;1690;1691;1692;3345;3346;3633;3634;3635;3636;3774;3775;3776;3777;3778;4015;4016;4095;4096;4097;4098;5963;6348;6349;6539;6540;6829;6830;6860;6861;6862;6863;7046;7047;7457;7458;7524;7525;7803;7804;7805;7806;7983;7984;8672;8673;9420;9421;11684;11685;11686;11687;11688;11689;11690;12883;12884;13029;…	439;440;441;442;830;1137;1138;1142;1143;1164;1165;1166;1167;1168;1169;1342;1343;1344;1345;1616;1617;1618;1619;1620;1621;3167;3464;3465;3600;3601;3602;3603;3604;3605;3606;3834;3835;3836;3837;3909;3910;5657;6017;6018;6203;6480;6481;6508;6509;6510;6511;6669;6670;6671;7054;7110;7111;7375;7376;7377;7378;7540;7541;8206;8207;8916;8917;8918;11099;11100;11101;11102;11103;12226;12227;12370;12371;13573;1357…	439;830;1138;1142;1164;1342;1617;1621;3167;3464;3600;3605;3837;3910;5657;6018;6203;6481;6510;6671;7054;7111;7375;7540;8206;8918;11099;11102;12226;12371;13574;14435;14831;15123;15329;15386;15840;15850;15958;16522;16651;16855;17202;17844;17965;18212;18340;18685;19202;20518;21791;21989;22319;23702;24470;24471;24645;28988;29484;30748;30830;31065;31279;31673;31843;32403;32518;32988;34053;34381	365;366;367;368;369;370;371;372;373;374;375;376;377;378	55;73;95;104;181;588;591;997;1211;1315;1317;1333;1539;1597
sp|P29843|HSP7A_DROME;tr|F3YDH5|F3YDH5_DROME;tr|Q8IH88|Q8IH88_DROME;tr|Q8I0E9|Q8I0E9_DROME	sp|P29843|HSP7A_DROME;tr|F3YDH5|F3YDH5_DROME;tr|Q8IH88|Q8IH88_DROME;tr|Q8I0E9|Q8I0E9_DROME	5;5;5;4	1;1;1;1	0;0;0;0	>sp|P29843|HSP7A_DROME Heat shock 70 kDa protein cognate 1 OS=Drosophila melanogaster GN=Hsc70-1 PE=1 SV=1;>tr|F3YDH5|F3YDH5_DROME AT29089p (Fragment) OS=Drosophila melanogaster GN=Hsc70-1-RA PE=2 SV=1;>tr|Q8IH88|Q8IH88_DROME AT28834p (Fragment) OS=Drosoph	4	5	1	0	3	5	0	1	0	0	9.2	2.5	0	70.686	641	641;665;680;555	0.00059382	2.5721	By matching	By MS/MS	6.4	9.2	792760	0	792760	0	723360	0	2	2				250	1258;7186;7187;12639;15018	True;False;False;False;False	1333;7567;7568;13451;15977	2805;2806;15495;15496;15497;27571;27572;27573;27574;27575;27576;32731;32732	2657;2658;14725;14726;26175;26176;26177;26178;26179;26180;26181;26182;26183;26184;26185;31212;31213	2658;14725;14726;26176;31212
tr|F3YDH0|F3YDH0_DROME;sp|P29844|HSP7C_DROME;tr|F6J5W4|F6J5W4_DROME	tr|F3YDH0|F3YDH0_DROME;sp|P29844|HSP7C_DROME	22;22;5	18;18;5	18;18;5	>tr|F3YDH0|F3YDH0_DROME Heat shock 70-kDa protein cognate 3, isoform E OS=Drosophila melanogaster GN=Hsc70-3 PE=1 SV=1;>sp|P29844|HSP7C_DROME Heat shock 70 kDa protein cognate 3 OS=Drosophila melanogaster GN=Hsc70-3 PE=2 SV=2	3	22	18	18	22	22	18	18	18	18	41	35.1	35.1	72.26	656	656;656;242	0	38.742	By MS/MS	By MS/MS	41	41	67821000	38958000	28863000	35752000	25928000	29	21	50				251	693;899;1805;1950;2197;2588;3626;3831;3997;6398;6647;7205;7272;9806;10166;10694;13197;15018;15080;15413;15961;16249	True;True;True;True;True;True;False;True;True;True;False;True;True;False;True;True;True;False;True;True;True;True	727;948;1915;2065;2327;2748;3831;4048;4221;6727;6990;7586;7657;10380;10381;10840;11400;14049;14050;15977;16041;16399;16400;16978;17281	1522;1523;1524;1525;1989;1990;4037;4038;4334;4335;4843;4844;5658;5659;5660;5661;7809;7810;7811;8270;8271;8272;8273;8613;8614;13769;13770;14322;14323;14324;14325;15531;15532;15533;15534;15701;15702;21362;21363;21364;21365;22303;22304;23458;23459;28799;28800;28801;28802;32731;32732;32856;32857;32858;32859;33590;33591;33592;33593;33594;33595;34744;34745;34746;35350;35351;35352;35353	1463;1464;1465;1888;1889;3860;3861;4143;4623;4624;5362;5363;5364;5365;7380;7381;7382;7830;7831;7832;7833;7834;8154;8155;13061;13062;13593;13594;13595;13596;14757;14758;14759;14923;14924;20209;20210;20211;20212;21118;21119;22215;27340;27341;27342;27343;31212;31213;31322;31323;31324;31325;32002;32003;32004;32005;33101;33102;33103;33680;33681;33682;33683	1463;1888;3861;4143;4623;5364;7381;7832;8155;13062;13594;14759;14923;20212;21119;22215;27340;31212;31322;32005;33101;33682	228;379;380;381	148;153;351;472
tr|A0A0B4LFD2|A0A0B4LFD2_DROME;sp|P29845|HSP7E_DROME	tr|A0A0B4LFD2|A0A0B4LFD2_DROME;sp|P29845|HSP7E_DROME	18;18	18;18	18;18	>tr|A0A0B4LFD2|A0A0B4LFD2_DROME Heat shock protein cognate 5, isoform B OS=Drosophila melanogaster GN=Hsc70-5 PE=3 SV=1;>sp|P29845|HSP7E_DROME Heat shock 70 kDa protein cognate 5 OS=Drosophila melanogaster GN=Hsc70-5 PE=1 SV=2	2	18	18	18	18	16	18	16	18	16	34.3	34.3	34.3	74.065	686	686;686	0	28.995	By MS/MS	By MS/MS	34.3	31	21128000	14835000	6292600	14435000	5578400	21	4	25				252	890;1223;1803;2137;3595;3625;4729;7407;9807;10095;12691;12692;13404;14596;15300;15322;15827;16193	True;True;True;True;True;True;True;True;True;True;True;True;True;True;True;True;True;True	938;1296;1913;2264;3798;3830;4980;7797;10382;10769;13503;13504;14270;15530;16278;16303;16304;16836;17221;17222	1965;1966;2734;2735;4033;4034;4717;4718;7740;7741;7807;7808;10232;15976;15977;21366;21367;21368;22161;22162;27693;27694;27695;29209;29210;31773;31774;31775;31776;33350;33351;33396;33397;33398;34474;34475;35231;35232;35233;35234	1861;2586;3857;4497;7312;7379;9710;15182;15183;20213;20214;20975;20976;26301;26302;27726;30265;30266;31771;31809;31810;31811;31812;32837;32838;33568;33569	1861;2586;3857;4497;7312;7379;9710;15182;20213;20975;26301;26302;27726;30265;31771;31812;32837;33568	382;383	172;232
tr|Q1WWG8|Q1WWG8_DROME;tr|Q8IR39|Q8IR39_DROME;tr|C6TPA7|C6TPA7_DROME;tr|X2JKD2|X2JKD2_DROME;tr|M9NDX3|M9NDX3_DROME;sp|P30189|TOP1_DROME;tr|Q494M1|Q494M1_DROME	tr|Q1WWG8|Q1WWG8_DROME;tr|Q8IR39|Q8IR39_DROME;tr|C6TPA7|C6TPA7_DROME;tr|X2JKD2|X2JKD2_DROME;tr|M9NDX3|M9NDX3_DROME;sp|P30189|TOP1_DROME;tr|Q494M1|Q494M1_DROME	1;1;1;1;1;1;1	1;1;1;1;1;1;1	1;1;1;1;1;1;1	>tr|Q1WWG8|Q1WWG8_DROME IP16129p (Fragment) OS=Drosophila melanogaster GN=Top1 PE=2 SV=1;>tr|Q8IR39|Q8IR39_DROME Topoisomerase 1, isoform B OS=Drosophila melanogaster GN=Top1 PE=1 SV=1;>tr|C6TPA7|C6TPA7_DROME AT12251p OS=Drosophila melanogaster GN=Top1-RB	7	1	1	1	0	1	0	1	0	1	5	5	5	45.122	382	382;581;581;593;970;972;974	0.0046802	1.7705	By matching	By MS/MS	0	5	0	0	0	0	0	0	1	1				253	14221	TRUE	15138	30981	29491	29491
tr|M9PB84|M9PB84_DROME;sp|P31009|RS2_DROME	tr|M9PB84|M9PB84_DROME;sp|P31009|RS2_DROME	5;5	5;5	5;5	>tr|M9PB84|M9PB84_DROME Ribosomal protein S2, isoform B OS=Drosophila melanogaster GN=RpS2 PE=3 SV=1;>sp|P31009|RS2_DROME 40S ribosomal protein S2 OS=Drosophila melanogaster GN=RpS2 PE=1 SV=2	2	5	5	5	5	4	5	4	5	4	27.7	27.7	27.7	28.899	267	267;267	0	9.5575	By MS/MS	By MS/MS	27.7	19.5	2340700	1105900	1234800	1101600	1131000	4	4	8				254	435;3400;5486;12737;14739	True;True;True;True;True	454;3596;5779;13550;15679	894;895;7371;11866;11867;27788;27789;32119;32120	858;859;6975;11267;26392;26393;26394;30609	859;6975;11267;26392;30609
tr|E1JIJ5|E1JIJ5_DROME;sp|P31409|VATB_DROME	tr|E1JIJ5|E1JIJ5_DROME;sp|P31409|VATB_DROME	6;6	6;6	6;6	>tr|E1JIJ5|E1JIJ5_DROME Vacuolar H[+]-ATPase 55kD subunit, isoform C OS=Drosophila melanogaster GN=Vha55 PE=1 SV=1;>sp|P31409|VATB_DROME V-type proton ATPase subunit B OS=Drosophila melanogaster GN=Vha55 PE=2 SV=1	2	6	6	6	5	5	5	5	5	5	16.9	16.9	16.9	54.549	490	490;490	0	10.309	By MS/MS	By MS/MS	14.5	13.7	2472500	1506300	966210	1448900	939070	5	4	9				255	1493;3879;6930;6949;10814;14709	True;True;True;True;True;True	1579;4099;7296;7317;11525;15647	3389;3390;8367;8368;14946;14983;14984;23710;23711;32045	3208;3209;7917;14183;14222;14223;14224;22471;30539	3208;7917;14183;14223;22471;30539
tr|X2J5G6|X2J5G6_DROME;sp|P32100|RL7_DROME	tr|X2J5G6|X2J5G6_DROME;sp|P32100|RL7_DROME	2;2	2;2	2;2	>tr|X2J5G6|X2J5G6_DROME Ribosomal protein L7, isoform B OS=Drosophila melanogaster GN=RpL7 PE=3 SV=1;>sp|P32100|RL7_DROME 60S ribosomal protein L7 OS=Drosophila melanogaster GN=RpL7 PE=1 SV=2	2	2	2	2	1	2	1	2	1	2	9.5	9.5	9.5	29.552	252	252;252	0.0092864	1.4056	By matching	By MS/MS	5.6	9.5	822430	395210	427220	0	389820	0	3	3				256	6162;10680	True;True	6482;11385	13299;13300;23429	12622;12623;22185	12622;22185
sp|P32234|128UP_DROME	sp|P32234|128UP_DROME	14	14	14	>sp|P32234|128UP_DROME GTP-binding protein 128up OS=Drosophila melanogaster GN=128up PE=2 SV=2	1	14	14	14	13	14	13	14	13	14	46.5	46.5	46.5	41.131	368	368	0	52.816	By MS/MS	By MS/MS	45.9	46.5	34111000	20519000	13592000	20270000	11795000	19	18	37				257	2154;4981;5407;6333;6580;7006;7060;7376;8639;14485;15173;15189;16348;16391	True;True;True;True;True;True;True;True;True;True;True;True;True;True	2281;5247;5248;5698;6661;6919;7375;7432;7433;7765;9089;15415;16143;16160;17386;17432	4752;10772;10773;10774;11702;11703;11704;11705;13648;13649;14175;14176;15091;15092;15213;15214;15215;15216;15917;15918;18863;18864;18865;18866;31552;31553;33072;33073;33107;33108;35568;35569;35655;35656;35657;35658	4533;10235;10236;11116;11117;11118;11119;12953;12954;13461;14331;14332;14445;14446;14447;14448;14449;15126;15127;17823;17824;17825;17826;17827;17828;30038;30039;31516;31517;31547;31548;33903;33990;33991;33992;33993;33994	4533;10236;11119;12954;13461;14331;14447;15126;17826;30039;31516;31547;33903;33993	384;385	15;194
tr|E1JGX2|E1JGX2_DROME;sp|P32865|GPRK1_DROME	tr|E1JGX2|E1JGX2_DROME;sp|P32865|GPRK1_DROME	3;3	3;3	3;3	>tr|E1JGX2|E1JGX2_DROME Protein-serine/threonine kinase OS=Drosophila melanogaster GN=Gprk1 PE=1 SV=1;>sp|P32865|GPRK1_DROME G protein-coupled receptor kinase 1 OS=Drosophila melanogaster GN=Gprk1 PE=2 SV=2	2	3	3	3	3	3	3	3	3	3	7.9	7.9	7.9	80.566	700	700;700	0.00067204	3.7779	By MS/MS	By MS/MS	7.9	7.9	1844000	726910	1117100	658790	1087400	1	4	5				258	4867;7067;16278	True;True;True	5128;7440;17311	10529;10530;15227;15228;35411;35412	9986;9987;9988;14462;33746;33747	9987;14462;33747
tr|M9NCS8|M9NCS8_DROME;sp|P33438|GLT_DROME	tr|M9NCS8|M9NCS8_DROME;sp|P33438|GLT_DROME	2;2	2;2	2;2	>tr|M9NCS8|M9NCS8_DROME Glutactin, isoform D OS=Drosophila melanogaster GN=Glt PE=4 SV=1;>sp|P33438|GLT_DROME Glutactin OS=Drosophila melanogaster GN=Glt PE=1 SV=2	2	2	2	2	2	0	2	0	2	0	3.2	3.2	3.2	118.75	1026	1026;1026	0.00067935	3.9011	By MS/MS	By matching	3.2	0	641880	641880	0	641880	0	4	0	4				259	1849;16361	True;True	1962;17401	4129;35600	3940;33932;33933;33934	3940;33934
tr|A0A0C5K8A0|A0A0C5K8A0_DROME;sp|P34739|TTF2_DROME;tr|Q8MT27|Q8MT27_DROME;tr|M9WDW1|M9WDW1_DROME	tr|A0A0C5K8A0|A0A0C5K8A0_DROME;sp|P34739|TTF2_DROME;tr|Q8MT27|Q8MT27_DROME;tr|M9WDW1|M9WDW1_DROME	26;26;25;25	26;26;25;25	26;26;25;25	>tr|A0A0C5K8A0|A0A0C5K8A0_DROME FI21128p1 OS=Drosophila melanogaster GN=lds-RA PE=2 SV=1;>sp|P34739|TTF2_DROME Transcription termination factor 2 OS=Drosophila melanogaster GN=lds PE=1 SV=2;>tr|Q8MT27|Q8MT27_DROME RE70645p OS=Drosophila melanogaster GN=lds	4	26	26	26	22	25	22	25	22	25	28.2	28.2	28.2	118.37	1061	1061;1061;835;835	0	63.13	By MS/MS	By MS/MS	25.4	26.9	24863000	8114700	16749000	8461500	14578000	18	23	41				260	910;1702;1703;2232;2643;3182;3208;3671;5018;6634;6902;7570;7863;10508;11170;12137;12868;12994;13185;14160;15819;15836;15881;16118;16119;16206	True;True;True;True;True;True;True;True;True;True;True;True;True;True;True;True;True;True;True;True;True;True;True;True;True;True	960;1806;1807;2362;2805;3367;3368;3395;3877;5286;6976;7267;7969;8277;11198;11897;12922;13686;13830;14037;15073;16828;16845;16893;17144;17145;17236	2015;2016;3847;3848;4914;4915;5768;6893;6894;6895;6896;6949;6950;7902;7903;10854;10855;14297;14298;14884;14885;16322;16323;16965;16966;23044;23045;24443;26498;26499;28064;28065;28360;28361;28777;28778;30842;30843;34461;34462;34494;34495;34588;35087;35088;35089;35090;35258;35259	1912;1913;3672;3673;4693;5462;6538;6539;6540;6589;6590;7463;10311;10312;13569;13570;14125;15487;15488;16060;16061;16062;21817;21818;23193;25146;26647;26936;26937;27320;27321;29347;29348;32826;32827;32859;32952;33433;33434;33594;33595	1912;3672;3673;4693;5462;6538;6589;7463;10312;13570;14125;15488;16062;21818;23193;25146;26647;26937;27321;29348;32827;32859;32952;33433;33434;33595	386;387;388	340;440;894
tr|M9MRD0|M9MRD0_DROME;sp|P35122|UCHL_DROME;tr|M9PE40|M9PE40_DROME	tr|M9MRD0|M9MRD0_DROME;sp|P35122|UCHL_DROME;tr|M9PE40|M9PE40_DROME	9;9;8	9;9;8	9;9;8	>tr|M9MRD0|M9MRD0_DROME Ubiquitin carboxyl-terminal hydrolase OS=Drosophila melanogaster GN=Uch PE=3 SV=1;>sp|P35122|UCHL_DROME Ubiquitin carboxyl-terminal hydrolase OS=Drosophila melanogaster GN=Uch PE=2 SV=2;>tr|M9PE40|M9PE40_DROME Ubiquitin carboxyl-ter	3	9	9	9	9	8	9	8	9	8	62.1	62.1	62.1	25.85	227	227;227;224	0	17.126	By MS/MS	By MS/MS	62.1	57.3	10161000	6824100	3337000	6650900	3218100	13	5	18				261	410;3008;4474;4523;5840;8375;9858;11254;13721	True;True;True;True;True;True;True;True;True	429;3185;4719;4768;6147;8814;10455;11985;14603	847;848;6508;9622;9623;9624;9625;9729;9730;12633;12634;18019;18020;21510;21511;24618;24619;24620;29882;29883	816;6171;9123;9124;9125;9126;9127;9225;9226;11990;17040;17041;17042;20335;20336;23362;23363;23364;28398	816;6171;9126;9226;11990;17040;20335;23364;28398	389	1
tr|E1JJN1|E1JJN1_DROME;sp|P35128|UBE2N_DROME;tr|Q9VJS5|Q9VJS5_DROME	tr|E1JJN1|E1JJN1_DROME;sp|P35128|UBE2N_DROME	5;5;1	5;5;1	5;5;1	>tr|E1JJN1|E1JJN1_DROME Bendless, isoform B OS=Drosophila melanogaster GN=ben PE=1 SV=1;>sp|P35128|UBE2N_DROME Ubiquitin-conjugating enzyme E2 N OS=Drosophila melanogaster GN=ben PE=2 SV=1	3	5	5	5	5	5	5	5	5	5	47.7	47.7	47.7	17.236	151	151;151;151	0	12.053	By MS/MS	By MS/MS	47.7	47.7	11874000	6062600	5811900	4931900	4219600	8	6	14				262	2165;8147;8843;15620;16485	True;True;True;True;True	2292;8572;8573;9313;9314;16620;17528	4770;4771;4772;17570;17571;17572;17573;19319;19320;19321;19322;19323;19324;19325;34022;34023;35858;35859	4551;4552;16618;16619;16620;16621;18276;18277;18278;18279;18280;18281;32404;34180;34181	4552;16618;18277;32404;34180	390;391	16;64
sp|P35381|ATPA_DROME	sp|P35381|ATPA_DROME	14	14	14	>sp|P35381|ATPA_DROME ATP synthase subunit alpha, mitochondrial OS=Drosophila melanogaster GN=blw PE=1 SV=2	1	14	14	14	13	14	13	14	13	14	31.7	31.7	31.7	59.421	552	552	0	28.991	By MS/MS	By MS/MS	29.9	31.7	22582000	10401000	12181000	10455000	11061000	15	17	32				263	1034;1373;1990;2813;3703;4305;5135;5285;5741;11999;13435;13948;14465;15536	True;True;True;True;True;True;True;True;True;True;True;True;True;True	1101;1453;2107;2981;3910;4546;5409;5565;6044;12775;14303;14844;15393;16527	2351;2352;3084;3085;4418;4419;6107;6108;7963;7964;7965;9265;11130;11131;11437;11438;11439;11440;12415;12416;26190;26191;29274;29275;30353;30354;31511;31512;33845;33846	2221;2907;2908;4213;4214;5793;5794;7521;7522;7523;7524;8776;10580;10581;10859;10860;10861;11776;11777;24838;24839;24840;24841;24842;27796;28878;28879;28880;29995;29996;32240;32241	2221;2908;4213;5793;7523;8776;10581;10861;11776;24840;27796;28878;29995;32240
sp|P35421|PUR4_DROME	sp|P35421|PUR4_DROME	7	7	7	>sp|P35421|PUR4_DROME Phosphoribosylformylglycinamidine synthase OS=Drosophila melanogaster GN=ade2 PE=1 SV=2	1	7	7	7	7	2	7	2	7	2	9	9	9	148.08	1354	1354	0	16.152	By MS/MS	By matching	9	2.6	2203500	1913300	290170	1650800	527240	9	0	9				264	196;2208;3368;5230;8322;10658;13064	True;True;True;True;True;True;True	205;2338;3561;5508;8757;11363;13903	415;4866;7296;11320;11321;17908;23394;28505;28506	406;407;4646;6903;10747;16939;22153;22154;27071	407;4646;6903;10747;16939;22154;27071
sp|P35600|RFC1_DROME	sp|P35600|RFC1_DROME	27	27	27	>sp|P35600|RFC1_DROME Replication factor C subunit 1 OS=Drosophila melanogaster GN=Gnf1 PE=1 SV=2	1	27	27	27	26	26	26	26	26	26	33.2	33.2	33.2	108.61	986	986	0	94.373	By MS/MS	By MS/MS	32.3	31.7	42559000	19948000	22611000	19633000	20782000	26	23	49				265	1176;1426;2021;2159;2840;2841;3137;3239;3778;5089;6067;6068;7914;8083;8350;8684;11610;11994;12176;12874;12917;13074;13723;14773;14998;16319;16722	True;True;True;True;True;True;True;True;True;True;True;True;True;True;True;True;True;True;True;True;True;True;True;True;True;True;True	1248;1507;2142;2286;3013;3014;3322;3426;3994;5359;6383;6384;8330;8506;8787;9137;12364;12770;12966;13693;13737;13914;14605;15717;15957;17355;17770	2637;2638;3216;3217;4486;4487;4759;4760;6173;6174;6175;6176;6792;6793;7016;7017;8167;11022;11023;13096;13097;13098;13099;17065;17066;17067;17068;17439;17440;17968;17969;18959;18960;25388;25389;26182;26183;26594;26595;28077;28078;28173;28174;28532;28533;29886;29887;29888;32200;32201;32202;32695;32696;35502;36342;36343	2499;2500;3035;3036;4279;4280;4540;4541;5855;5856;5857;6438;6439;6440;6644;6645;7726;10478;12434;12435;16146;16147;16148;16149;16494;16495;16992;17921;17922;24091;24832;24833;25239;25240;26661;26662;26663;26753;26754;27095;28403;28404;28405;30682;30683;30684;31178;31179;33834;34646;34647	2499;3035;4279;4541;5855;5856;6439;6645;7726;10478;12434;12435;16146;16495;16992;17922;24091;24832;25240;26661;26753;27095;28403;30683;31178;33834;34647	392	898
sp|P35875|PARP_DROME;sp|P35875-2|PARP_DROME;sp|P35875-3|PARP_DROME	sp|P35875|PARP_DROME;sp|P35875-2|PARP_DROME	17;14;7	17;14;7	17;14;7	>sp|P35875|PARP_DROME Poly [ADP-ribose] polymerase OS=Drosophila melanogaster GN=Parp PE=2 SV=1;>sp|P35875-2|PARP_DROME Isoform I of Poly [ADP-ribose] polymerase OS=Drosophila melanogaster GN=Parp	3	17	17	17	11	17	11	17	11	17	22.4	22.4	22.4	113.79	994	994;804;613	0	29.806	By MS/MS	By MS/MS	15.4	22.4	11841000	4028900	7811900	4351100	6805900	9	19	28				266	422;3147;5795;6212;8111;8469;9178;9362;9677;10707;10729;12159;12236;12834;14419;16604;16864	True;True;True;True;True;True;True;True;True;True;True;True;True;True;True;True;True	441;3332;6101;6533;8536;8912;9664;9852;10196;11413;11438;12945;13026;13651;15343;17650;17924	870;6818;6819;12525;13394;13395;17497;17498;18464;19995;19996;20343;20344;21010;21011;23481;23482;23533;23534;26544;26709;26710;27996;31400;36100;36101;36642;36643	834;6465;6466;6467;11875;12716;16549;16550;17452;18926;19267;19268;19269;19891;19892;22236;22237;22295;22296;25191;25346;25347;26586;29884;29885;34401;34402;34942	834;6465;11875;12716;16550;17452;18926;19269;19892;22237;22295;25191;25346;26586;29884;34402;34942	393;394	1;664
tr|M9MQH9|M9MQH9_DROME;sp|P36179|2AAA_DROME;tr|M9NDI6|M9NDI6_DROME;tr|H5V8B8|H5V8B8_DROME;tr|Q8MT47|Q8MT47_DROME	tr|M9MQH9|M9MQH9_DROME;sp|P36179|2AAA_DROME;tr|M9NDI6|M9NDI6_DROME;tr|H5V8B8|H5V8B8_DROME;tr|Q8MT47|Q8MT47_DROME	24;24;23;23;12	24;24;23;23;12	24;24;23;23;12	>tr|M9MQH9|M9MQH9_DROME Protein phosphatase 2A at 29B, isoform C OS=Drosophila melanogaster GN=Pp2A-29B PE=1 SV=1;>sp|P36179|2AAA_DROME Serine/threonine-protein phosphatase PP2A 65 kDa regulatory subunit OS=Drosophila melanogaster GN=Pp2A-29B PE=2 SV=4;>tr	5	24	24	24	23	24	23	24	23	24	52.5	52.5	52.5	65.423	591	591;591;650;650;307	0	235.26	By MS/MS	By MS/MS	50.8	52.5	129400000	68114000	61288000	62779000	56556000	28	26	54				267	1405;1780;1939;2323;2693;5190;5804;7114;7115;7616;7860;7979;8702;9299;9454;11157;12177;13472;14451;14627;14944;15373;15664;16054	True;True;True;True;True;True;True;True;True;True;True;True;True;True;True;True;True;True;True;True;True;True;True;True	1485;1889;2053;2460;2856;5466;5467;6110;7493;7494;8018;8273;8274;8398;9156;9789;9953;11884;12967;14341;15377;15561;15900;16358;16668;17076	3165;3166;3994;3995;4309;4310;5101;5102;5103;5104;5863;5864;11237;11238;11239;11240;12544;12545;15352;15353;15354;16431;16432;16956;16957;16958;16959;16960;17207;17208;18998;18999;19000;19001;20227;20228;20549;20550;24417;24418;26596;26597;26598;26599;29348;29349;31482;31483;31832;31833;31834;31835;32589;32590;33508;33509;34121;34122;34123;34124;34953;34954	2988;3818;4117;4855;4856;4857;4858;4859;5548;5549;10670;10671;10672;10673;11894;14580;14581;14582;15583;16052;16053;16054;16055;16056;16278;17959;17960;17961;17962;17963;19158;19159;19466;23166;25241;25242;25243;25244;27862;27863;29966;29967;30323;30324;30325;30326;30327;30328;30329;31078;31079;31920;32489;32490;32491;32492;33295	2988;3818;4117;4856;5549;10671;11894;14580;14582;15583;16055;16278;17959;19158;19466;23166;25244;27863;29966;30324;31078;31920;32489;33295	395;396	429;450
sp|P36241|RL19_DROME	sp|P36241|RL19_DROME	1	1	1	>sp|P36241|RL19_DROME 60S ribosomal protein L19 OS=Drosophila melanogaster GN=RpL19 PE=1 SV=2	1	1	1	1	0	1	0	1	0	1	8.4	8.4	8.4	23.998	203	203	0.00058651	2.5072	By matching	By MS/MS	0	8.4	580650	0	580650	0	529820	0	1	1				268	16150	TRUE	17177	35149	33490	33490
sp|P36951|HYI_DROME	sp|P36951|HYI_DROME	2	2	2	>sp|P36951|HYI_DROME Putative hydroxypyruvate isomerase OS=Drosophila melanogaster GN=Gip PE=2 SV=1	1	2	2	2	2	0	2	0	2	0	11.7	11.7	11.7	29.093	264	264	0	4.523	By MS/MS	By matching	11.7	0	888610	888610	0	888610	0	3	0	3				269	1383;14616	True;True	1463;15550	3103;31812	2926;2927;30300	2926;30300
sp|P37276|DYHC_DROME;tr|M9PEC8|M9PEC8_DROME;tr|M9PEN4|M9PEN4_DROME;tr|M9PBQ3|M9PBQ3_DROME;sp|P37276-2|DYHC_DROME;tr|M9PE73|M9PE73_DROME;tr|M9PBQ0|M9PBQ0_DROME;tr|M9PHG8|M9PHG8_DROME;tr|Q1EBX0|Q1EBX0_DROME	sp|P37276|DYHC_DROME;tr|M9PEC8|M9PEC8_DROME;tr|M9PEN4|M9PEN4_DROME;tr|M9PBQ3|M9PBQ3_DROME;sp|P37276-2|DYHC_DROME;tr|M9PE73|M9PE73_DROME;tr|M9PBQ0|M9PBQ0_DROME;tr|M9PHG8|M9PHG8_DROME	175;175;175;175;171;171;171;171;45	175;175;175;175;171;171;171;171;45	175;175;175;175;171;171;171;171;45	>sp|P37276|DYHC_DROME Dynein heavy chain, cytoplasmic OS=Drosophila melanogaster GN=Dhc64C PE=2 SV=2;>tr|M9PEC8|M9PEC8_DROME Dynein heavy chain 64C, isoform G OS=Drosophila melanogaster GN=Dhc64C PE=1 SV=1;>tr|M9PEN4|M9PEN4_DROME Dynein heavy chain 64C, is	9	175	175	175	162	175	162	175	162	175	52.4	52.4	52.4	530.18	4639	4639;4648;4652;4661;4638;4647;4651;4660;1312	0	323.31	By MS/MS	By MS/MS	48.3	52.4	384910000	175160000	209750000	173520000	179480000	181	229	410				270	544;690;790;855;904;936;1183;1206;1516;1744;1751;1867;1966;2058;2095;2147;2282;2305;2389;2407;2521;2604;2749;2763;2812;2908;2957;2987;2989;3000;3422;3554;3623;3715;3732;3832;3857;3925;4011;4067;4110;4118;4124;4266;4323;4385;4493;4505;4528;4604;4764;4791;5082;5283;5666;5669;5673;5681;5797;5816;6094;6122;6165;6171;6315;6323;6497;6499;6717;6718;6742;6882;6999;7030;7047;7048;7198;7577;7731;7779;7816;…	True;True;True;True;True;True;True;True;True;True;True;True;True;True;True;True;True;True;True;True;True;True;True;True;True;True;True;True;True;True;True;True;True;True;True;True;True;True;True;True;True;True;True;True;True;True;True;True;True;True;True;True;True;True;True;True;True;True;True;True;True;True;True;True;True;True;True;True;True;True;True;True;True;True;True;True;True;True;True;True…	569;724;832;901;902;953;954;988;1255;1279;1603;1852;1859;1860;1980;2083;2179;2217;2274;2417;2441;2534;2556;2674;2765;2917;2931;2980;3083;3133;3163;3165;3177;3620;3757;3828;3923;3944;3945;4049;4075;4147;4236;4296;4342;4350;4358;4503;4564;4627;4628;4738;4750;4773;4849;5019;5046;5352;5563;5966;5969;5973;5982;5983;6103;6122;6410;6440;6485;6491;6642;6650;6830;6832;7065;7066;7090;7245;7368;7401;7419;74…	1193;1194;1516;1517;1741;1742;1893;1894;1895;1999;2000;2001;2002;2107;2108;2109;2650;2651;2700;2701;3436;3437;3929;3938;3939;3940;3941;4164;4165;4166;4167;4168;4169;4366;4367;4368;4369;4556;4557;4558;4559;4635;4636;4737;4738;4739;5012;5013;5014;5015;5063;5064;5240;5241;5242;5243;5284;5285;5286;5287;5288;5289;5290;5513;5514;5691;5692;5988;5989;6017;6018;6106;6308;6309;6403;6404;6461;6462;6463;6464…	1151;1152;1457;1458;1662;1663;1803;1804;1898;1899;1900;1901;1996;1997;2511;2558;2559;3256;3257;3750;3758;3759;3760;3761;3977;3978;3979;3980;3981;3982;3983;3984;4170;4171;4348;4349;4350;4421;4422;4423;4519;4520;4521;4784;4785;4786;4828;4829;4979;4980;4981;4982;5018;5019;5020;5021;5022;5023;5233;5234;5389;5390;5682;5683;5706;5792;5982;6067;6068;6121;6122;6123;6124;6125;6128;6129;6130;6156;7011;7012…	1151;1457;1663;1803;1901;1997;2511;2559;3256;3750;3759;3978;4171;4350;4423;4519;4786;4829;4981;5021;5233;5389;5682;5706;5792;5982;6068;6125;6129;6156;7014;7246;7373;7549;7626;7836;7875;8008;8183;8284;8382;8394;8412;8696;8802;8921;9167;9187;9231;9461;9796;9848;10464;10856;11629;11635;11642;11661;11879;11918;12481;12552;12636;12646;12924;12936;13255;13262;13741;13743;13788;14082;14321;14391;14420;1…	397;398;399;400;401;402;403;404;405;406;407;408;409;410;411;412;413;414;415;416;417;418;419;420;421;422;423;424;425;426;427;428;429;430;431	336;402;654;931;963;1145;1309;1369;1447;1569;1579;1677;1831;1881;1956;1997;2003;2038;2190;2207;2208;2446;2588;2600;2758;2938;3028;3053;3295;3391;3565;3817;4002;4112;4334
tr|X2JC80|X2JC80_DROME;sp|P38979-2|RSSA_DROME;tr|C6SV50|C6SV50_DROME;sp|P38979|RSSA_DROME	tr|X2JC80|X2JC80_DROME;sp|P38979-2|RSSA_DROME;tr|C6SV50|C6SV50_DROME;sp|P38979|RSSA_DROME	9;9;9;9	9;9;9;9	9;9;9;9	>tr|X2JC80|X2JC80_DROME 40S ribosomal protein SA OS=Drosophila melanogaster GN=sta PE=1 SV=1;>sp|P38979-2|RSSA_DROME Isoform A of 40S ribosomal protein SA OS=Drosophila melanogaster GN=sta;>tr|C6SV50|C6SV50_DROME 40S ribosomal protein SA OS=Drosophila mela	4	9	9	9	7	9	7	9	7	9	48.9	48.9	48.9	30.228	270	270;270;313;313	0	16.652	By MS/MS	By MS/MS	27	48.9	11335000	4652000	6682800	4848000	5901900	5	8	13				271	223;675;4499;4500;6378;9860;11792;16581;16872	True;True;True;True;True;True;True;True;True	233;709;4744;4745;6707;10458;12556;17627;17932	471;472;1485;1486;9680;9681;9682;9683;13732;21515;25770;25771;36049;36050;36656;36657	460;461;1428;1429;9180;9181;9182;13029;20339;24447;24448;34361;34362;34957	461;1428;9180;9182;13029;20339;24447;34362;34957	432;433	18;34
tr|E2QD65|E2QD65_DROME;sp|P39018|RS19A_DROME	tr|E2QD65|E2QD65_DROME;sp|P39018|RS19A_DROME	3;3	3;3	3;3	>tr|E2QD65|E2QD65_DROME Ribosomal protein S19a, isoform C OS=Drosophila melanogaster GN=RpS19a PE=1 SV=1;>sp|P39018|RS19A_DROME 40S ribosomal protein S19a OS=Drosophila melanogaster GN=RpS19a PE=1 SV=3	2	3	3	3	2	3	2	3	2	3	20.5	20.5	20.5	17.291	156	156;156	0.00070771	4.356	By MS/MS	By MS/MS	12.2	20.5	2058700	527170	1531500	706200	1218400	1	3	4				272	2071;3183;13032	True;True;True	2192;3369;13869	4582;4583;6897;28441;28442	4374;6541;27011;27012	4374;6541;27011
sp|P39205|CIN_DROME;tr|Q6W4E3|Q6W4E3_DROME;tr|Q6W4C3|Q6W4C3_DROME;tr|Q6W4C2|Q6W4C2_DROME;tr|E4NKI3|E4NKI3_DROME	sp|P39205|CIN_DROME;tr|Q6W4E3|Q6W4E3_DROME;tr|Q6W4C3|Q6W4C3_DROME;tr|Q6W4C2|Q6W4C2_DROME;tr|E4NKI3|E4NKI3_DROME	2;1;1;1;1	2;1;1;1;1	2;1;1;1;1	>sp|P39205|CIN_DROME Molybdenum cofactor synthesis protein cinnamon OS=Drosophila melanogaster GN=cin PE=1 SV=3;>tr|Q6W4E3|Q6W4E3_DROME Cinnamon (Fragment) OS=Drosophila melanogaster GN=cin PE=4 SV=1;>tr|Q6W4C3|Q6W4C3_DROME Cinnamon (Fragment) OS=Drosophil	5	2	2	2	2	1	2	1	2	1	4.8	4.8	4.8	65.732	601	601;253;253;253;374	0.00067024	3.7566	By MS/MS	By MS/MS	4.8	2.2	888420	572190	316240	572190	0	2	1	3				273	12434;15320	True;True	13240;16300	27133;33388;33389	25756;31801;31802	25756;31801
tr|M9PGQ6|M9PGQ6_DROME;sp|P39736|BX42_DROME	tr|M9PGQ6|M9PGQ6_DROME;sp|P39736|BX42_DROME	4;4	4;4	4;4	>tr|M9PGQ6|M9PGQ6_DROME Bx42, isoform B OS=Drosophila melanogaster GN=Bx42 PE=4 SV=1;>sp|P39736|BX42_DROME Puff-specific protein Bx42 OS=Drosophila melanogaster GN=Bx42 PE=1 SV=1	2	4	4	4	2	4	2	4	2	4	11.5	11.5	11.5	61.156	547	547;547	0	7.1589	By MS/MS	By MS/MS	6	11.5	1862200	336890	1525300	472140	1256600	1	4	5				274	5264;5286;10602;16896	True;True;True;True	5543;5566;11304;17956	11391;11441;23283;23284;36701;36702	10819;10862;22048;22049;35003	10819;10862;22049;35003
tr|Q5U0W8|Q5U0W8_DROME;tr|Q9NF31|Q9NF31_DROME;tr|Q9W523|Q9W523_DROME;sp|P39769|PHP_DROME	tr|Q5U0W8|Q5U0W8_DROME;tr|Q9NF31|Q9NF31_DROME;tr|Q9W523|Q9W523_DROME;sp|P39769|PHP_DROME	1;1;1;1	1;1;1;1	1;1;1;1	>tr|Q5U0W8|Q5U0W8_DROME LD01444p OS=Drosophila melanogaster GN=ph-p PE=2 SV=1;>tr|Q9NF31|Q9NF31_DROME EG:BACN25G24.3 protein (Fbgn0004860;ph-d protein) OS=Drosophila melanogaster GN=ph-d PE=1 SV=1;>tr|Q9W523|Q9W523_DROME Polyhomeotic distal, isoform A OS=D	4	1	1	1	0	1	0	1	0	1	2	2	2	141.15	1346	1346;1359;1537;1589	0.00060277	2.697	By matching	By MS/MS	0	2	275600	0	275600	0	251480	0	2	2				275	16063	TRUE	17085	34970	33307;33308	33308
sp|P40301|PSA2_DROME	sp|P40301|PSA2_DROME	3	3	3	>sp|P40301|PSA2_DROME Proteasome subunit alpha type-2 OS=Drosophila melanogaster GN=Prosalpha2 PE=1 SV=1	1	3	3	3	3	3	3	3	3	3	17.5	17.5	17.5	25.906	234	234	0.00071429	4.4253	By MS/MS	By MS/MS	17.5	17.5	1608500	959240	649210	934460	617170	2	4	6				276	3470;13083;16824	True;True;True	3669;13923;17880	7501;7502;28549;28550;28551;36559;36560	7094;27110;27111;34861;34862;34863	7094;27110;34862
sp|P40304|PSB1_DROME	sp|P40304|PSB1_DROME	4	4	4	>sp|P40304|PSB1_DROME Proteasome subunit beta type-1 OS=Drosophila melanogaster GN=Prosbeta6 PE=2 SV=2	1	4	4	4	3	4	3	4	3	4	28.5	28.5	28.5	25.842	235	235	0	6.1727	By MS/MS	By MS/MS	20.9	28.5	2397000	986810	1410200	910960	1362600	3	4	7				277	484;2144;4059;5664	True;True;True;True	507;2271;4288;5964	1074;1075;4731;4732;8742;12259;12260	1035;1036;4514;4515;8271;11626;11627	1036;4514;8271;11627
tr|D5SHQ7|D5SHQ7_DROME;tr|C8VV92|C8VV92_DROME;sp|P40320-4|METK_DROME;tr|A4UZW2|A4UZW2_DROME;sp|P40320-3|METK_DROME;sp|P40320|METK_DROME	tr|D5SHQ7|D5SHQ7_DROME;tr|C8VV92|C8VV92_DROME;sp|P40320-4|METK_DROME;tr|A4UZW2|A4UZW2_DROME;sp|P40320-3|METK_DROME;sp|P40320|METK_DROME	3;3;3;3;3;3	3;3;3;3;3;3	3;3;3;3;3;3	>tr|D5SHQ7|D5SHQ7_DROME GH08738p OS=Drosophila melanogaster GN=M(2)21AB-RB PE=2 SV=1;>tr|C8VV92|C8VV92_DROME LD43104p OS=Drosophila melanogaster GN=M(2)21AB-RG PE=2 SV=1;>sp|P40320-4|METK_DROME Isoform 4 of S-adenosylmethionine synthase OS=Drosophila melan	6	3	3	3	3	2	3	2	3	2	16.9	16.9	16.9	28.952	260	260;381;381;408;408;408	0.00064062	3.205	By MS/MS	By MS/MS	16.9	12.3	1185800	940660	245170	940660	0	3	1	4				278	477;12209;14439	True;True;True	500;12999;15365	1062;1063;26661;31457;31458	1025;25302;29944;29945	1025;25302;29944
sp|P40417-1|ERKA_DROME;sp|P40417-2|ERKA_DROME;sp|P40417|ERKA_DROME;tr|M9ZYW3|M9ZYW3_DROME;tr|D9PTS4|D9PTS4_DROME	sp|P40417-1|ERKA_DROME;sp|P40417-2|ERKA_DROME;sp|P40417|ERKA_DROME;tr|M9ZYW3|M9ZYW3_DROME;tr|D9PTS4|D9PTS4_DROME	5;5;5;5;5	5;5;5;5;5	5;5;5;5;5	>sp|P40417-1|ERKA_DROME Isoform H of Mitogen-activated protein kinase ERK-A OS=Drosophila melanogaster GN=rl;>sp|P40417-2|ERKA_DROME Isoform G of Mitogen-activated protein kinase ERK-A OS=Drosophila melanogaster GN=rl;>sp|P40417|ERKA_DROME Mitogen-activate	5	5	5	5	5	5	5	5	5	5	31.2	31.2	31.2	30.778	266	266;331;376;407;408	0	12.979	By MS/MS	By MS/MS	31.2	31.2	4436100	2144700	2291400	2218200	2017300	7	4	11				279	2251;6152;6976;8266;12782	True;True;True;True;True	2381;6471;7345;8698;13598	4949;4950;13276;13277;15035;15036;17797;17798;27893;27894	4721;4722;12601;12602;14270;14271;14272;14273;16835;16836;26489	4722;12602;14273;16835;26489
tr|Q8T8V5|Q8T8V5_DROME;tr|M9ZVK8|M9ZVK8_DROME;sp|P40796|LA_DROME	tr|Q8T8V5|Q8T8V5_DROME;tr|M9ZVK8|M9ZVK8_DROME;sp|P40796|LA_DROME	2;2;2	2;2;2	2;2;2	>tr|Q8T8V5|Q8T8V5_DROME AT22034p OS=Drosophila melanogaster GN=La PE=2 SV=1;>tr|M9ZVK8|M9ZVK8_DROME FI21003p1 OS=Drosophila melanogaster GN=La-RB PE=2 SV=1;>sp|P40796|LA_DROME La protein homolog OS=Drosophila melanogaster GN=La PE=1 SV=2	3	2	2	2	2	2	2	2	2	2	7.2	7.2	7.2	44.869	390	390;390;390	0.0006993	4.2195	By MS/MS	By MS/MS	7.2	7.2	1171500	701120	470410	701180	429170	3	2	5				280	10047;11706	True;True	10716;12467	22057;22058;25596;25597	20878;20879;20880;24290;24291	20878;24290
sp|P40797|PNUT_DROME	sp|P40797|PNUT_DROME	5	5	5	>sp|P40797|PNUT_DROME Protein peanut OS=Drosophila melanogaster GN=pnut PE=1 SV=2	1	5	5	5	4	5	4	5	4	5	14.7	14.7	14.7	60.143	539	539	0	6.3723	By MS/MS	By MS/MS	11.1	14.7	2067100	835080	1232000	829720	819950	2	5	7				281	7359;9169;12954;14022;15645	True;True;True;True;True	7748;9655;13787;14923;16648	15885;15886;19977;19978;28279;28280;30501;34081;34082;34083;34084	15098;15099;18908;26862;29014;32454;32455	15098;18908;26862;29014;32455
tr|M9PDG3|M9PDG3_DROME;sp|P40798-2|STC_DROME;tr|M9PD57|M9PD57_DROME;sp|P40798|STC_DROME;tr|E8NH79|E8NH79_DROME	tr|M9PDG3|M9PDG3_DROME;sp|P40798-2|STC_DROME;tr|M9PD57|M9PD57_DROME;sp|P40798|STC_DROME;tr|E8NH79|E8NH79_DROME	5;5;5;5;3	5;5;5;5;3	5;5;5;5;3	>tr|M9PDG3|M9PDG3_DROME Shuttle craft, isoform C OS=Drosophila melanogaster GN=stc PE=1 SV=1;>sp|P40798-2|STC_DROME Isoform B of Protein shuttle craft OS=Drosophila melanogaster GN=stc;>tr|M9PD57|M9PD57_DROME Shuttle craft, isoform D OS=Drosophila melanoga	5	5	5	5	1	5	1	5	1	5	6.2	6.2	6.2	121.91	1095	1095;1099;1102;1106;699	0	5.2225	By matching	By MS/MS	1.3	6.2	1101000	168150	932890	0	851230	0	6	6				282	9070;9264;11843;13222;13863	True;True;True;True;True	9551;9754;12612;14075;14753	19777;19778;20160;25876;28845;30165	18716;19096;24546;27382;27383;28689	18716;19096;24546;27383;28689
tr|L0MNA8|L0MNA8_DROME;sp|P40945|ARF2_DROME	tr|L0MNA8|L0MNA8_DROME;sp|P40945|ARF2_DROME	3;3	2;2	2;2	>tr|L0MNA8|L0MNA8_DROME ADP ribosylation factor at 102F, isoform B OS=Drosophila melanogaster GN=Arf102F PE=3 SV=1;>sp|P40945|ARF2_DROME ADP-ribosylation factor 2 OS=Drosophila melanogaster GN=Arf102F PE=2 SV=2	2	3	2	2	3	2	2	1	2	1	23.3	17.2	17.2	20.617	180	180;180	0.0011481	2.3328	By MS/MS	By matching	23.3	13.9	466180	318640	147540	0	134630	2	0	2				283	6799;10315;11175	False;True;True	7151;10995;11902	14644;14645;22608;22609;24450	13900;21405;23199	13900;21405;23199
tr|X2JGM9|X2JGM9_DROME;sp|P41042|RS4_DROME	tr|X2JGM9|X2JGM9_DROME;sp|P41042|RS4_DROME	8;8	8;8	8;8	>tr|X2JGM9|X2JGM9_DROME 40S ribosomal protein S4 OS=Drosophila melanogaster GN=RpS4 PE=3 SV=1;>sp|P41042|RS4_DROME 40S ribosomal protein S4 OS=Drosophila melanogaster GN=RpS4 PE=1 SV=2	2	8	8	8	8	8	8	8	8	8	39.1	39.1	39.1	29.134	261	261;261	0	13.041	By MS/MS	By MS/MS	39.1	39.1	12916000	5590300	7326000	4974800	5912400	9	8	17				284	2495;3546;3969;5618;8324;13803;16345;16763	True;True;True;True;True;True;True;True	2648;3749;4192;4193;5916;8759;14688;14689;17383;17817	5460;5461;7654;7655;8559;8560;8561;8562;12151;12152;12153;12154;17911;17912;30036;30037;30038;30039;35564;35565;36438;36439	5185;7235;8103;8104;8105;8106;11528;11529;11530;11531;16942;28551;28552;33900;34742;34743;34744	5185;7235;8103;11528;16942;28551;33900;34744	434;435	87;182
tr|A4UZL5|A4UZL5_DROME;sp|P41043|GSTS1_DROME;tr|A0A0B4KFT5|A0A0B4KFT5_DROME	tr|A4UZL5|A4UZL5_DROME;sp|P41043|GSTS1_DROME;tr|A0A0B4KFT5|A0A0B4KFT5_DROME	6;6;4	6;6;4	6;6;4	>tr|A4UZL5|A4UZL5_DROME Glutathione S transferase S1, isoform C OS=Drosophila melanogaster GN=GstS1 PE=1 SV=1;>sp|P41043|GSTS1_DROME Glutathione S-transferase S1 OS=Drosophila melanogaster GN=GstS1 PE=1 SV=2;>tr|A0A0B4KFT5|A0A0B4KFT5_DROME Glutathione S tr	3	6	6	6	6	4	6	4	6	4	24.1	24.1	24.1	27.613	249	249;249;250	0	9.5822	By MS/MS	By MS/MS	24.1	16.9	6934100	5133200	1800900	5037200	1739200	5	3	8				285	717;5651;6042;6250;6251;16665	True;True;True;True;True;True	751;5951;6357;6575;6576;17712	1568;12227;12228;13044;13484;13485;13486;13487;36223;36224	1505;11596;11597;12384;12815;12816;12817;34522;34523	1505;11596;12384;12815;12817;34523
tr|M9NG39|M9NG39_DROME;sp|P41073-3|PEP_DROME;sp|P41073|PEP_DROME;tr|D5AEL0|D5AEL0_DROME;sp|P41073-2|PEP_DROME;tr|C0PTV1|C0PTV1_DROME	tr|M9NG39|M9NG39_DROME;sp|P41073-3|PEP_DROME;sp|P41073|PEP_DROME;tr|D5AEL0|D5AEL0_DROME	9;9;9;8;1;1	9;9;9;8;1;1	9;9;9;8;1;1	>tr|M9NG39|M9NG39_DROME Protein on ecdysone puffs, isoform D OS=Drosophila melanogaster GN=Pep PE=1 SV=1;>sp|P41073-3|PEP_DROME Isoform C of Zinc finger protein on ecdysone puffs OS=Drosophila melanogaster GN=Pep;>sp|P41073|PEP_DROME Zinc finger protein on	6	9	9	9	8	9	8	9	8	9	18	18	18	75.598	693	693;693;716;716;109;189	0	19.604	By MS/MS	By MS/MS	16.6	18	8554600	3396400	5158100	3569300	4533800	8	14	22				286	3;16;2949;2950;6353;7710;8099;10702;11667	True;True;True;True;True;True;True;True;True	3;16;3125;3126;6681;8116;8522;11408;12427	5;6;33;34;35;36;37;6385;6386;6387;6388;13686;13687;16643;17472;17473;23473;23474;25516;25517	8;34;35;36;37;38;39;40;41;6049;6050;6051;6052;6053;6054;12987;12988;15762;16525;16526;22229;24210	8;37;6050;6052;12988;15762;16526;22229;24210
sp|P41094|RS18_DROME;tr|B6IDT0|B6IDT0_DROME;tr|Q4V607|Q4V607_DROME	sp|P41094|RS18_DROME;tr|B6IDT0|B6IDT0_DROME;tr|Q4V607|Q4V607_DROME	2;2;1	2;2;1	2;2;1	>sp|P41094|RS18_DROME 40S ribosomal protein S18 OS=Drosophila melanogaster GN=RpS18 PE=1 SV=1;>tr|B6IDT0|B6IDT0_DROME FI09342p (Fragment) OS=Drosophila melanogaster GN=RpS18-RB PE=2 SV=1;>tr|Q4V607|Q4V607_DROME IP07925p (Fragment) OS=Drosophila melanogaste	3	2	2	2	0	2	0	2	0	2	15.8	15.8	15.8	17.611	152	152;170;246	0.00065574	3.4864	By matching	By MS/MS	0	15.8	659060	0	659060	0	601370	0	3	3				287	16126;16955	True;True	17152;18017	35103;36830	33443;35123;35124	33443;35123
tr|M9PFF0|M9PFF0_DROME;sp|P41126|RL13_DROME	tr|M9PFF0|M9PFF0_DROME;sp|P41126|RL13_DROME	2;2	2;2	2;2	>tr|M9PFF0|M9PFF0_DROME 60S ribosomal protein L13 OS=Drosophila melanogaster GN=RpL13 PE=1 SV=1;>sp|P41126|RL13_DROME 60S ribosomal protein L13 OS=Drosophila melanogaster GN=RpL13 PE=1 SV=1	2	2	2	2	1	2	1	2	1	2	11.9	11.9	11.9	24.951	218	218;218	0.00059844	2.6159	By matching	By MS/MS	4.1	11.9	934200	372450	561760	0	512580	0	4	4				288	5388;8484	True;True	5677;8930	11655;18540;18541	11071;11072;17528;17529	11072;17528
tr|X2JFR6|X2JFR6_DROME;sp|P41374|IF2A_DROME	tr|X2JFR6|X2JFR6_DROME;sp|P41374|IF2A_DROME	15;15	15;15	15;15	>tr|X2JFR6|X2JFR6_DROME Eukaryotic translation initiation factor 2alpha, isoform B OS=Drosophila melanogaster GN=eIF-2alpha PE=4 SV=1;>sp|P41374|IF2A_DROME Eukaryotic translation initiation factor 2 subunit 1 OS=Drosophila melanogaster GN=eIF-2alpha PE=2 S	2	15	15	15	15	15	15	15	15	15	55.7	55.7	55.7	38.645	341	341;341	0	36.006	By MS/MS	By MS/MS	55.7	55.7	62626000	28798000	33828000	26991000	30942000	17	16	33				289	229;278;639;781;977;5208;5701;6060;6061;6897;9534;11641;13748;14469;15894	True;True;True;True;True;True;True;True;True;True;True;True;True;True;True	239;292;669;822;1041;5485;6003;6376;6377;7261;7262;10034;12396;14631;15397;16908	488;489;588;589;1409;1410;1724;1725;2219;2220;11274;11275;12334;12335;13080;13081;13082;13083;13084;13085;14872;14873;14874;14875;14876;20715;20716;25448;25449;25450;25451;29931;29932;31518;31519;34615;34616	479;480;566;567;568;569;1353;1647;2102;2103;10707;10708;11702;12420;12421;12422;12423;12424;14115;14116;14117;14118;19617;19618;19619;19620;24146;24147;24148;24149;28453;30004;32979;32980	479;568;1353;1647;2102;10707;11702;12420;12421;14115;19618;24146;28453;30004;32980	436	235
tr|F3YDB2|F3YDB2_DROME;sp|P41375|IF2B_DROME	tr|F3YDB2|F3YDB2_DROME;sp|P41375|IF2B_DROME	11;11	11;11	11;11	>tr|F3YDB2|F3YDB2_DROME LD35750p OS=Drosophila melanogaster GN=eIF-2beta-RA PE=2 SV=1;>sp|P41375|IF2B_DROME Eukaryotic translation initiation factor 2 subunit 2 OS=Drosophila melanogaster GN=eIF-2beta PE=1 SV=1	2	11	11	11	11	9	11	9	11	9	51.3	51.3	51.3	35.217	312	312;312	0	21.443	By MS/MS	By MS/MS	51.3	47.8	16373000	7504600	8868900	6761000	7550200	11	8	19				290	2664;3202;3864;5926;7460;7727;8241;11307;13048;14470;15095	True;True;True;True;True;True;True;True;True;True;True	2827;3388;4083;6235;7853;8133;8672;12046;13886;15398;15399;16058	5812;6936;6937;8335;8336;12808;12809;16091;16092;16673;17747;17748;24730;24731;28474;28475;31520;31521;31522;31523;32890;32891	5505;6578;7889;12159;12160;15291;15292;15293;15788;16791;16792;23470;23471;27045;30005;30006;30007;31351;31352	5505;6578;7889;12160;15292;15788;16792;23471;27045;30006;31352	437;438;439	173;202;229
tr|M9PIS3|M9PIS3_DROME;tr|A0A0F6T1J9|A0A0F6T1J9_DROME;sp|P41572|6PGD_DROME;tr|K7ZI00|K7ZI00_DROME	tr|M9PIS3|M9PIS3_DROME;tr|A0A0F6T1J9|A0A0F6T1J9_DROME;sp|P41572|6PGD_DROME;tr|K7ZI00|K7ZI00_DROME	2;2;2;1	2;2;2;1	2;2;2;1	>tr|M9PIS3|M9PIS3_DROME 6-phosphogluconate dehydrogenase, decarboxylating OS=Drosophila melanogaster GN=Pgd PE=3 SV=1;>tr|A0A0F6T1J9|A0A0F6T1J9_DROME 6-phosphogluconate dehydrogenase, decarboxylating OS=Drosophila melanogaster GN=Pgd PE=3 SV=1;>sp|P41572|6	4	2	2	2	2	1	2	1	2	1	6.2	6.2	6.2	52.49	481	481;481;481;258	0.0021954	2.1069	By MS/MS	By MS/MS	6.2	2.1	1347500	463880	883650	463880	0	1	1	2				291	222;8931	True;True	232;9407	470;19500;19501	459;18449	459;18449
sp|P41900|T2FB_DROME	sp|P41900|T2FB_DROME	2	2	2	>sp|P41900|T2FB_DROME General transcription factor IIF subunit 2 OS=Drosophila melanogaster GN=TfIIFbeta PE=2 SV=2	1	2	2	2	2	2	2	2	2	2	9	9	9	32.106	277	277	0.00066357	3.6256	By MS/MS	By MS/MS	9	9	1132100	222720	909400	0	829790	2	2	4				292	7197;14409	True;True	7578;15333	15516;15517;31381;31382	14741;14742;29865;29866	14741;29866
sp|P42124|EZ_DROME;tr|M9PHZ5|M9PHZ5_DROME	sp|P42124|EZ_DROME;tr|M9PHZ5|M9PHZ5_DROME	2;2	2;2	2;2	>sp|P42124|EZ_DROME Histone-lysine N-methyltransferase E(z) OS=Drosophila melanogaster GN=E(z) PE=1 SV=2;>tr|M9PHZ5|M9PHZ5_DROME Enhancer of zeste, isoform C OS=Drosophila melanogaster GN=E(z) PE=4 SV=1	2	2	2	2	1	2	1	2	1	2	3.7	3.7	3.7	86.935	760	760;765	0.0022222	2.1649	By matching	By MS/MS	2	3.7	503550	163610	339950	0	310190	0	2	2				293	383;648	True;True	401;679	794;795;1431	768;1377	768;1377
tr|Q540V5|Q540V5_DROME;sp|P42207|SEPT1_DROME	tr|Q540V5|Q540V5_DROME;sp|P42207|SEPT1_DROME	4;4	4;4	4;4	>tr|Q540V5|Q540V5_DROME RE30523p OS=Drosophila melanogaster GN=Sep1 PE=2 SV=1;>sp|P42207|SEPT1_DROME Septin-1 OS=Drosophila melanogaster GN=Sep1 PE=1 SV=1	2	4	4	4	4	4	4	4	4	4	19.1	19.1	19.1	41.131	361	361;361	0	11.597	By MS/MS	By MS/MS	19.1	19.1	2285400	1056200	1229200	1073000	1104800	5	5	10				294	2506;4934;8095;9618	True;True;True;True	2659;5199;8518;10119	5481;5482;10676;10677;17464;17465;20874;20875	5204;10139;10140;10141;16516;16517;19760;19761;19762;19763	5204;10139;16517;19762
tr|M9PDN9|M9PDN9_DROME;sp|P42271|TBG2_DROME	tr|M9PDN9|M9PDN9_DROME;sp|P42271|TBG2_DROME	2;2	2;2	2;2	>tr|M9PDN9|M9PDN9_DROME Tubulin gamma chain OS=Drosophila melanogaster GN=gammaTub37C PE=3 SV=1;>sp|P42271|TBG2_DROME Tubulin gamma-2 chain OS=Drosophila melanogaster GN=gammaTub37C PE=2 SV=3	2	2	2	2	1	2	1	2	1	2	6.6	6.6	6.6	51.296	457	457;457	0.00060386	2.716	By MS/MS	By MS/MS	2.4	6.6	766900	234560	532340	0	485740	1	2	3				295	7564;15768	True;True	7962;16775	16312;34351;34352	15479;15480;32722	15479;32722
tr|Q4V3W2|Q4V3W2_DROME;tr|Q868J0|Q868J0_DROME;sp|P42570|PLU_DROME	tr|Q4V3W2|Q4V3W2_DROME;tr|Q868J0|Q868J0_DROME;sp|P42570|PLU_DROME	1;1;1	1;1;1	1;1;1	>tr|Q4V3W2|Q4V3W2_DROME IP02749p (Fragment) OS=Drosophila melanogaster GN=plu PE=2 SV=1;>tr|Q868J0|Q868J0_DROME PLU OS=Drosophila melanogaster GN=plu PE=4 SV=1;>sp|P42570|PLU_DROME DNA replication inhibitor plutonium OS=Drosophila melanogaster GN=plu PE=1	3	1	1	1	1	1	1	1	1	1	10.1	10.1	10.1	18.703	168	168;174;174	0.00059242	2.5486	By matching	By MS/MS	10.1	10.1	618170	231070	387100	0	353220	0	1	1				296	5628	TRUE	5928	12177;12178	11553	11553
tr|Q0IGW6|Q0IGW6_DROME;tr|M9ND86|M9ND86_DROME;sp|P43248|MSH2_DROME;tr|A0A024E347|A0A024E347_DROME;tr|A8WHG4|A8WHG4_DROME	tr|Q0IGW6|Q0IGW6_DROME;tr|M9ND86|M9ND86_DROME;sp|P43248|MSH2_DROME;tr|A0A024E347|A0A024E347_DROME	12;12;12;12;1	12;12;12;12;1	12;12;12;12;1	>tr|Q0IGW6|Q0IGW6_DROME RE64551p OS=Drosophila melanogaster GN=spel1 PE=2 SV=1;>tr|M9ND86|M9ND86_DROME Spellchecker1, isoform D OS=Drosophila melanogaster GN=spel1 PE=1 SV=1;>sp|P43248|MSH2_DROME DNA mismatch repair protein spellchecker 1 OS=Drosophila mel	5	12	12	12	11	11	11	11	11	11	18.5	18.5	18.5	103.34	917	917;917;917;939;118	0	24.188	By MS/MS	By MS/MS	16.7	17.6	11439000	5792000	5646600	5422700	5521600	12	11	23				297	1594;2086;2819;3325;5472;5560;7842;12916;15450;16279;16647;16903	True;True;True;True;True;True;True;True;True;True;True;True	1692;2208;2988;3514;5765;5854;8255;13736;16437;17312;17693;17963	3637;3638;4619;4620;6119;6120;7195;7196;11836;12021;12022;16922;28171;28172;33675;33676;35413;35414;36184;36185;36715;36716	3466;4403;4404;5808;5809;5810;6816;6817;11239;11408;11409;11410;16023;26750;26751;26752;32078;32079;32080;33748;33749;34487;35014	3466;4403;5809;6816;11239;11409;16023;26751;32079;33748;34487;35014
sp|P43332|SNRPA_DROME;tr|K7Z580|K7Z580_DROME	sp|P43332|SNRPA_DROME;tr|K7Z580|K7Z580_DROME	4;2	4;2	4;2	>sp|P43332|SNRPA_DROME U1 small nuclear ribonucleoprotein A OS=Drosophila melanogaster GN=snf PE=1 SV=1;>tr|K7Z580|K7Z580_DROME Sans fille (Fragment) OS=Drosophila melanogaster GN=snf PE=4 SV=1	2	4	4	4	2	4	2	4	2	4	29.2	29.2	29.2	24.546	216	216;116	0	8.0782	By MS/MS	By MS/MS	13	29.2	1913900	671270	1242600	755250	1049900	2	3	5				298	3078;5764;9725;14257	True;True;True;True	3257;6069;10263;15177	6654;6655;12459;12460;21136;31072	6298;11819;11820;20012;29575	6298;11820;20012;29575	440;441;442;443	1;3;69;79
sp|P45437|COPB_DROME	sp|P45437|COPB_DROME	32	32	32	>sp|P45437|COPB_DROME Coatomer subunit beta OS=Drosophila melanogaster GN=betaCOP PE=2 SV=2	1	32	32	32	30	31	30	31	30	31	46	46	46	107.41	964	964	0	66.907	By MS/MS	By MS/MS	42.1	46	71156000	35440000	35716000	32555000	32033000	35	41	76				299	18;815;898;1632;2289;2365;4555;7849;7850;8561;8738;8739;9457;9817;10031;10088;10333;11491;12440;12596;13150;14172;14316;14511;14882;15389;15598;15808;15990;16004;16464;16767	True;True;True;True;True;True;True;True;True;True;True;True;True;True;True;True;True;True;True;True;True;True;True;True;True;True;True;True;True;True;True;True	18;859;946;947;1733;2424;2509;4800;8262;8263;9009;9010;9194;9195;9196;9956;10393;10394;10698;10699;10762;11014;12239;13246;13408;14000;15085;15236;15441;15442;15833;16375;16593;16594;16817;17008;17022;17507;17821	39;40;1797;1798;1985;1986;1987;1988;3712;3713;5028;5029;5030;5031;5194;5195;5196;5197;9790;9791;9792;9793;16931;16932;16933;18703;18704;18705;18706;19075;19076;19077;19078;20558;20559;21390;21391;21392;21393;21394;21395;22024;22025;22026;22027;22147;22148;22646;22647;25150;25151;27144;27145;27479;27480;28708;30873;30874;31185;31186;31605;31606;31607;32452;32453;33540;33541;33974;33975;33976;33977…	43;44;1710;1885;1886;1887;3541;3542;4800;4801;4802;4943;4944;9287;9288;9289;16033;16034;16035;17673;17674;17675;17676;17677;18038;18039;18040;19473;20231;20232;20233;20234;20235;20846;20847;20848;20849;20963;20964;21443;21444;23861;23862;25768;25769;26087;26088;27260;29378;29379;29685;29686;29687;30089;30090;30091;30946;31946;31947;32357;32358;32359;32360;32805;32806;32807;32808;33161;33162;33184…	44;1710;1887;3541;4801;4944;9287;16034;16035;17675;18039;18040;19473;20235;20847;20963;21444;23861;25768;26087;27260;29379;29687;30090;30946;31946;32360;32808;33162;33186;34135;34750	444;445;446;447;448;449;450;451;452;453	22;96;135;194;316;321;654;901;905;945
sp|P45594|CADF_DROME	sp|P45594|CADF_DROME	11	11	11	>sp|P45594|CADF_DROME Cofilin/actin-depolymerizing factor homolog OS=Drosophila melanogaster GN=tsr PE=1 SV=1	1	11	11	11	11	9	11	9	11	9	67.6	67.6	67.6	17.153	148	148	0	25.793	By MS/MS	By MS/MS	67.6	60.1	68511000	39484000	29027000	35376000	24643000	16	14	30				300	1200;7623;8253;9864;9865;10030;14625;16532;16533;16606;16928	True;True;True;True;True;True;True;True;True;True;True	1273;8025;8685;10466;10467;10468;10469;10697;15559;17576;17577;17578;17652;17989	2687;2688;16446;17771;17772;21535;21536;21537;21538;21539;21540;21541;21542;21543;21544;21545;21546;22020;22021;22022;22023;31829;31830;35951;35952;35953;35954;35955;36104;36105;36769	2547;2548;15593;16814;16815;16816;20361;20362;20363;20364;20365;20366;20367;20368;20369;20370;20371;20842;20843;20844;20845;30320;30321;34267;34268;34269;34270;34271;34404;34405;35064	2547;15593;16814;20361;20369;20842;30321;34267;34270;34405;35064	454;455	74;105
sp|P45888-2|ARP2_DROME;sp|P45888|ARP2_DROME;tr|F6J178|F6J178_DROME	sp|P45888-2|ARP2_DROME;sp|P45888|ARP2_DROME;tr|F6J178|F6J178_DROME	2;2;1	2;2;1	2;2;1	>sp|P45888-2|ARP2_DROME Isoform A of Actin-related protein 2 OS=Drosophila melanogaster GN=Arp2;>sp|P45888|ARP2_DROME Actin-related protein 2 OS=Drosophila melanogaster GN=Arp2 PE=2 SV=3;>tr|F6J178|F6J178_DROME CG9901 (Fragment) OS=Drosophila melanogaster	3	2	2	2	2	2	2	2	2	2	7.4	7.4	7.4	44.702	394	394;399;213	0.00064144	3.2098	By MS/MS	By MS/MS	7.4	7.4	1776400	878380	898010	886380	811410	1	2	3				301	5683;12799	True;True	5985;13615	12302;12303;27926;27927	11668;11669;26518	11669;26518	456	74
sp|P45889|ACTZ_DROME	sp|P45889|ACTZ_DROME	11	11	11	>sp|P45889|ACTZ_DROME Actin-related protein 1 OS=Drosophila melanogaster GN=Arp1 PE=2 SV=2	1	11	11	11	11	11	11	11	11	11	44.9	44.9	44.9	42.719	376	376	0	25.436	By MS/MS	By MS/MS	44.9	44.9	22869000	10597000	12272000	10326000	10271000	16	13	29				302	475;2903;3514;7354;9629;9732;9863;13350;14897;15589;15960	True;True;True;True;True;True;True;True;True;True;True	498;3078;3715;7743;10131;10132;10274;10275;10464;10465;14211;15849;16581;16976;16977	1058;1059;6300;6301;7589;7590;15876;15877;20893;20894;20895;20896;21161;21162;21163;21164;21165;21166;21532;21533;21534;29096;29097;32484;32485;33949;33950;34742;34743	1020;1021;1022;5975;5976;7172;7173;15092;19781;19782;19783;19784;20036;20037;20038;20039;20040;20357;20358;20359;20360;27619;30980;30981;30982;32339;32340;33099;33100	1020;5975;7173;15092;19783;20039;20359;27619;30980;32340;33099	457;458;459;460	1;181;293;342
sp|P46150-2|MOEH_DROME;tr|M9PHG2|M9PHG2_DROME;tr|C7LAH9|C7LAH9_DROME;tr|M9NG50|M9NG50_DROME;sp|P46150|MOEH_DROME;sp|P46150-3|MOEH_DROME;sp|P46150-4|MOEH_DROME;tr|C9QP54|C9QP54_DROME;sp|P46150-5|MOEH_DROME	sp|P46150-2|MOEH_DROME;tr|M9PHG2|M9PHG2_DROME;tr|C7LAH9|C7LAH9_DROME;tr|M9NG50|M9NG50_DROME;sp|P46150|MOEH_DROME;sp|P46150-3|MOEH_DROME;sp|P46150-4|MOEH_DROME;tr|C9QP54|C9QP54_DROME;sp|P46150-5|MOEH_DROME	17;17;17;16;16;16;16;16;15	17;17;17;16;16;16;16;16;15	17;17;17;16;16;16;16;16;15	>sp|P46150-2|MOEH_DROME Isoform D of Moesin/ezrin/radixin homolog 1 OS=Drosophila melanogaster GN=Moe;>tr|M9PHG2|M9PHG2_DROME Moesin, isoform M OS=Drosophila melanogaster GN=Moe PE=1 SV=1;>tr|C7LAH9|C7LAH9_DROME Moesin, isoform K OS=Drosophila melanogaster	9	17	17	17	17	16	17	16	17	16	40.3	40.3	40.3	67.857	575	575;584;646;578;578;640;649;675;512	0	28.615	By MS/MS	By MS/MS	40.3	40.3	30949000	19401000	11548000	16810000	9798200	20	18	38				303	1024;2194;2253;4612;6214;6518;6707;6990;6991;8290;8569;9075;10042;11099;11394;11442;14565	True;True;True;True;True;True;True;True;True;True;True;True;True;True;True;True;True	1090;1091;2324;2383;2384;4857;6535;6536;6852;7054;7359;7360;8723;9018;9019;9556;10711;11826;12137;12185;15499	2331;2332;2333;2334;4837;4838;4953;4954;4955;4956;9992;9993;13400;13401;13402;13403;14003;14004;14457;14458;15059;15060;15061;17850;17851;18720;18721;18722;18723;19787;19788;22048;22049;24305;24306;24928;24929;25043;25044;25045;25046;31716;31717	2203;2204;2205;4617;4725;4726;4727;9480;9481;12721;12722;12723;12724;12725;12726;13297;13298;13720;14300;14301;14302;16882;16883;17688;17689;17690;18724;18725;20867;20868;20869;23056;23057;23659;23767;23768;23769;30209	2203;4617;4726;9480;12725;13297;13720;14300;14302;16882;17690;18725;20867;23056;23659;23769;30209	461;462;463;464;465;466	201;269;286;293;365;416
tr|A0A0B4LGZ5|A0A0B4LGZ5_DROME;sp|P46222|RL11_DROME;tr|Q4V5R3|Q4V5R3_DROME	tr|A0A0B4LGZ5|A0A0B4LGZ5_DROME;sp|P46222|RL11_DROME	3;3;1	3;3;1	3;3;1	>tr|A0A0B4LGZ5|A0A0B4LGZ5_DROME Ribosomal protein L11, isoform B OS=Drosophila melanogaster GN=RpL11 PE=1 SV=1;>sp|P46222|RL11_DROME 60S ribosomal protein L11 OS=Drosophila melanogaster GN=RpL11 PE=1 SV=2	3	3	3	3	2	3	2	3	2	3	17.4	17.4	17.4	21.112	184	184;184;163	0.00068493	4.0377	By MS/MS	By MS/MS	12.5	17.4	3782400	1243600	2538800	1380700	2179400	1	3	4				304	10625;12518;15422	True;True;True	11328;13329;16409	23330;27303;27304;33616;33617	22095;25917;32022;32023	22095;25917;32023	467	17
sp|P46415|ADHX_DROME	sp|P46415|ADHX_DROME	10	10	10	>sp|P46415|ADHX_DROME Alcohol dehydrogenase class-3 OS=Drosophila melanogaster GN=Fdh PE=1 SV=3	1	10	10	10	10	9	10	9	10	9	46.2	46.2	46.2	40.389	379	379	0	20.869	By MS/MS	By MS/MS	46.2	38.8	19581000	14749000	4831900	14192000	4515800	13	7	20				305	464;2265;4083;5677;7370;7664;9376;9447;14884;14982	True;True;True;True;True;True;True;True;True;True	487;2396;4312;5978;7759;8066;9867;9868;9945;15835;15940	1040;1041;4979;4980;8785;8786;12286;15906;15907;16524;16525;16526;16527;16528;20373;20374;20375;20376;20535;20536;32456;32457;32458;32459;32661;32662	1004;4752;8315;8316;11650;11651;15117;15665;15666;15667;15668;19299;19300;19453;30949;30950;30951;30952;30953;31146	1004;4752;8315;11650;15117;15667;19299;19453;30949;31146	468;469	126;367
tr|M9PF24|M9PF24_DROME;sp|P46824|KLC_DROME;tr|M9PFG7|M9PFG7_DROME	tr|M9PF24|M9PF24_DROME;sp|P46824|KLC_DROME;tr|M9PFG7|M9PFG7_DROME	22;22;21	22;22;21	22;22;21	>tr|M9PF24|M9PF24_DROME Kinesin light chain, isoform B OS=Drosophila melanogaster GN=Klc PE=4 SV=1;>sp|P46824|KLC_DROME Kinesin light chain OS=Drosophila melanogaster GN=Klc PE=1 SV=1;>tr|M9PFG7|M9PFG7_DROME Kinesin light chain, isoform C OS=Drosophila mel	3	22	22	22	21	22	21	22	21	22	57.9	57.9	57.9	58.044	508	508;508;507	0	41.227	By MS/MS	By MS/MS	55.7	57.9	28427000	13826000	14601000	14124000	13025000	19	20	39				306	623;2683;3456;4364;5905;7776;8348;8407;9273;10401;10570;11436;13804;14163;14169;14420;14476;14683;14962;15016;15439;16874	True;True;True;True;True;True;True;True;True;True;True;True;True;True;True;True;True;True;True;True;True;True	652;2846;3655;4606;6214;8185;8785;8849;9763;11084;11271;12179;14690;15076;15082;15344;15405;15621;15919;15975;16426;17934	1370;1371;1372;1373;5844;5845;7476;7477;9382;9383;12769;12770;16774;16775;17964;17965;18210;18211;20177;20178;22806;22807;23222;23223;25032;25033;30040;30041;30848;30849;30866;30867;31401;31402;31532;31533;31989;31990;32624;32727;32728;33646;33647;36660;36661	1314;1315;5533;5534;7071;8882;12122;15875;16990;17219;17220;17221;19111;19112;21589;21991;21992;21993;23759;23760;28553;28554;29354;29355;29371;29372;29886;29887;30013;30014;30488;30489;31109;31208;31209;32050;32051;34962;34963	1315;5534;7071;8882;12122;15875;16990;17220;19111;21589;21991;23760;28554;29354;29371;29886;30013;30489;31109;31208;32051;34962	470	31
sp|P46863|KL61_DROME;tr|Q0PQ30|Q0PQ30_DROME;tr|Q0PQ31|Q0PQ31_DROME;tr|Q7KVC2|Q7KVC2_DROME	sp|P46863|KL61_DROME;tr|Q0PQ30|Q0PQ30_DROME;tr|Q0PQ31|Q0PQ31_DROME	69;63;62;4	69;63;62;4	69;63;62;4	>sp|P46863|KL61_DROME Kinesin-like protein Klp61F OS=Drosophila melanogaster GN=Klp61F PE=1 SV=2;>tr|Q0PQ30|Q0PQ30_DROME Microtubule dependent motor protein OS=Drosophila melanogaster GN=Klp61F PE=3 SV=1;>tr|Q0PQ31|Q0PQ31_DROME Microtubule dependent motor	4	69	69	69	67	67	67	67	67	67	67.2	67.2	67.2	121.16	1066	1066;1066;1066;164	0	323.31	By MS/MS	By MS/MS	66.4	67.1	854770000	447790000	406990000	409250000	353240000	134	127	261				307	730;822;900;955;1039;2075;2160;3119;3363;3393;3425;3523;3664;3697;3859;3860;3861;3924;4163;4381;5490;5491;6464;6489;7070;7146;7473;7513;7514;7580;7712;7714;7720;7880;8173;8741;8833;8884;9682;9867;9907;10272;10368;10748;11158;11249;11557;11561;12009;12117;12472;12560;12591;12694;12997;13342;13736;13844;13882;13901;14032;14238;14487;14488;14737;14738;15255;15843;16446	True;True;True;True;True;True;True;True;True;True;True;True;True;True;True;True;True;True;True;True;True;True;True;True;True;True;True;True;True;True;True;True;True;True;True;True;True;True;True;True;True;True;True;True;True;True;True;True;True;True;True;True;True;True;True;True;True;True;True;True;True;True;True;True;True;True;True;True;True	765;766;767;768;769;866;949;1011;1012;1106;2196;2287;3301;3554;3555;3587;3588;3623;3624;3724;3725;3870;3903;4078;4079;4080;4146;4400;4623;5783;5784;6794;6821;6822;7443;7526;7867;7908;7909;7979;7980;8118;8120;8126;8294;8600;8601;9198;9296;9297;9298;9299;9357;10203;10204;10472;10473;10474;10526;10527;10528;10950;11050;11457;11885;11980;12309;12313;12785;12902;13279;13372;13403;13506;13833;14203;146…	1595;1596;1597;1598;1599;1600;1601;1602;1603;1604;1605;1606;1607;1608;1609;1610;1611;1612;1613;1614;1615;1616;1617;1618;1810;1811;1991;1992;1993;1994;2159;2160;2161;2162;2364;2365;4589;4590;4591;4592;4761;4762;6746;6747;6748;6749;6750;7280;7281;7282;7283;7284;7285;7348;7349;7350;7351;7352;7353;7354;7355;7421;7422;7423;7424;7604;7605;7606;7607;7608;7609;7610;7611;7887;7888;7948;7949;8326;8327;8328…	1532;1533;1534;1535;1536;1537;1538;1539;1540;1541;1542;1543;1544;1545;1546;1547;1548;1549;1550;1551;1552;1717;1718;1890;1891;1892;1893;2041;2042;2231;4378;4379;4380;4381;4542;4543;4544;6390;6391;6392;6393;6394;6892;6893;6894;6895;6955;6956;6957;6958;6959;6960;6961;7017;7018;7019;7020;7190;7191;7192;7193;7194;7195;7196;7197;7450;7502;7503;7504;7882;7883;7884;7885;7886;8004;8005;8006;8007;8493;8494…	1536;1718;1891;2042;2231;4380;4544;6391;6893;6958;7019;7195;7450;7502;7883;7884;7886;8007;8499;8914;11276;11282;13181;13233;14468;14645;15311;15387;15391;15505;15765;15767;15777;16086;16671;18043;18236;18358;19902;20376;20465;21325;21513;22336;23169;23353;23991;23998;24861;25106;25818;26019;26078;26304;26940;27603;28422;28662;28717;28770;29046;29519;30043;30045;30606;30608;31683;32875;34098	471;472;473;474;475;476;477;478;479;480;481;482;483;484;485;486;487;488;489;490;491;492;493;494;495;496	1;113;147;148;154;224;251;442;490;542;548;571;591;595;630;633;640;661;665;697;729;730;731;733;747;865
tr|M9PF68|M9PF68_DROME;sp|P46867|KLP68_DROME	tr|M9PF68|M9PF68_DROME;sp|P46867|KLP68_DROME	4;4	4;4	3;3	>tr|M9PF68|M9PF68_DROME Kinesin-like protein OS=Drosophila melanogaster GN=Klp68D PE=3 SV=1;>sp|P46867|KLP68_DROME Kinesin-like protein Klp68D OS=Drosophila melanogaster GN=Klp68D PE=2 SV=2	2	4	4	3	4	3	4	3	3	2	5.9	5.9	4.5	88.206	784	784;784	0	6.7467	By MS/MS	By MS/MS	5.9	4.3	1461700	1102300	359320	625430	804770	5	4	9				308	5655;7827;8735;16637	True;True;True;True	5955;8239;9191;17683	12240;12241;16894;16895;19069;19070;19071;36166	11609;11610;15990;18031;18032;18033;18034;18035;34467	11609;15990;18032;34467
tr|A4V201|A4V201_DROME;sp|P47825-2|TAF4_DROME;tr|E1JI11|E1JI11_DROME;sp|P47825|TAF4_DROME;tr|M9PFP3|M9PFP3_DROME;tr|M9PI76|M9PI76_DROME;tr|B7Z060|B7Z060_DROME	tr|A4V201|A4V201_DROME;sp|P47825-2|TAF4_DROME;tr|E1JI11|E1JI11_DROME;sp|P47825|TAF4_DROME;tr|M9PFP3|M9PFP3_DROME;tr|M9PI76|M9PI76_DROME;tr|B7Z060|B7Z060_DROME	1;1;1;1;1;1;1	1;1;1;1;1;1;1	1;1;1;1;1;1;1	>tr|A4V201|A4V201_DROME TBP-associated factor 4, isoform D OS=Drosophila melanogaster GN=Taf4 PE=1 SV=1;>sp|P47825-2|TAF4_DROME Isoform C of Transcription initiation factor TFIID subunit 4 OS=Drosophila melanogaster GN=Taf4;>tr|E1JI11|E1JI11_DROME TBP-asso	7	1	1	1	0	1	0	1	0	1	3.1	3.1	3.1	92.06	851	851;851;921;921;962;1047;1088	0	5.288	By matching	By MS/MS	0	3.1	0	0	0	0	0	0	1	1				309	672	TRUE	706	1480	1423	1423
tr|X2JDR5|X2JDR5_DROME;sp|P47938|THIO1_DROME	tr|X2JDR5|X2JDR5_DROME;sp|P47938|THIO1_DROME	3;3	3;3	3;3	>tr|X2JDR5|X2JDR5_DROME Thioredoxin OS=Drosophila melanogaster GN=dhd PE=3 SV=1;>sp|P47938|THIO1_DROME Thioredoxin-1 OS=Drosophila melanogaster GN=dhd PE=1 SV=1	2	3	3	3	3	3	3	3	3	3	29.9	29.9	29.9	12.384	107	107;107	0	10.324	By MS/MS	By MS/MS	29.9	29.9	32169000	16333000	15837000	14428000	12363000	5	5	10				310	6346;7930;12943	True;True;True	6674;8347;13772;13773	13671;13672;13673;13674;17102;17103;17104;17105;28252;28253;28254;28255	12974;12975;12976;12977;16183;16184;16185;16186;26837;26838;26839	12974;16186;26837	497	74
sp|P48148|RHO1_DROME	sp|P48148|RHO1_DROME	2	2	2	>sp|P48148|RHO1_DROME Ras-like GTP-binding protein Rho1 OS=Drosophila melanogaster GN=Rho1 PE=1 SV=1	1	2	2	2	2	1	2	1	2	1	14.6	14.6	14.6	21.723	192	192	0.00062266	2.9689	By MS/MS	By MS/MS	14.6	8.9	910690	640750	269940	640750	0	2	1	3				311	9476;11703	True;True	9976;12463	20603;25588;25589	19510;24277;24278	19510;24277
tr|E1JJM9|E1JJM9_DROME;sp|P48149|RS15A_DROME;sp|Q7KR04|RS15B_DROME	tr|E1JJM9|E1JJM9_DROME;sp|P48149|RS15A_DROME;sp|Q7KR04|RS15B_DROME	4;4;3	4;4;3	4;4;3	>tr|E1JJM9|E1JJM9_DROME Ribosomal protein S15Aa, isoform F OS=Drosophila melanogaster GN=RpS15Aa PE=1 SV=1;>sp|P48149|RS15A_DROME 40S ribosomal protein S15Aa OS=Drosophila melanogaster GN=RpS15Aa PE=1 SV=2;>sp|Q7KR04|RS15B_DROME 40S ribosomal protein S15Ab	3	4	4	4	4	4	4	4	4	4	30.8	30.8	30.8	14.771	130	130;130;130	0	6.0091	By MS/MS	By MS/MS	30.8	30.8	6481900	2274300	4207500	2351000	3461200	3	5	8				312	5849;7335;9888;16303	True;True;True;True	6156;7724;10502;10503;17339	12653;12654;15837;15838;21603;21604;21605;35472;35473	12012;12013;15059;15060;20426;20427;33805;33806	12012;15060;20426;33806	498	4
sp|P48159|RL23_DROME;tr|A8E792|A8E792_DROME	sp|P48159|RL23_DROME;tr|A8E792|A8E792_DROME	3;2	3;2	3;2	>sp|P48159|RL23_DROME 60S ribosomal protein L23 OS=Drosophila melanogaster GN=RpL23 PE=1 SV=2;>tr|A8E792|A8E792_DROME TA01212p OS=Drosophila melanogaster GN=RpL17A PE=2 SV=1	2	3	3	3	2	3	2	3	2	3	32.9	32.9	32.9	14.936	140	140;140	0	6.4171	By MS/MS	By MS/MS	18.6	32.9	4207900	1671300	2536600	1283700	1286400	3	4	7				313	7104;8920;10537	True;True;True	7481;9394;9395;11228	15328;19473;19474;19475;19476;23106;23107	14559;14560;18427;18428;18429;21879;21880	14560;18429;21879	499	60
tr|H0RN81|H0RN81_DROME;sp|P48375|FKB12_DROME	tr|H0RN81|H0RN81_DROME;sp|P48375|FKB12_DROME	6;6	6;6	6;6	>tr|H0RN81|H0RN81_DROME Peptidyl-prolyl cis-trans isomerase OS=Drosophila melanogaster GN=FK506-bp2-RA PE=2 SV=1;>sp|P48375|FKB12_DROME 12 kDa FK506-binding protein OS=Drosophila melanogaster GN=FK506-bp2 PE=3 SV=2	2	6	6	6	6	6	6	6	6	6	77.8	77.8	77.8	11.666	108	108;108	0	13.606	By MS/MS	By MS/MS	77.8	77.8	19952000	15301000	4650200	15362000	4182300	6	5	11				314	5054;5633;5670;8434;16001;16002	True;True;True;True;True;True	5323;5933;5970;8876;17019;17020	10928;10929;12186;12187;12269;12270;12271;18397;18398;34829;34830;34831;34832	10376;11560;11561;11636;11637;11638;17385;17386;33179;33180;33181;33182	10376;11560;11636;17385;33179;33180
tr|A0A0B4KHS9|A0A0B4KHS9_DROME;sp|P48461|PP11_DROME	tr|A0A0B4KHS9|A0A0B4KHS9_DROME;sp|P48461|PP11_DROME	7;7	2;2	2;2	>tr|A0A0B4KHS9|A0A0B4KHS9_DROME Serine/threonine-protein phosphatase OS=Drosophila melanogaster GN=Pp1alpha-96A PE=3 SV=1;>sp|P48461|PP11_DROME Serine/threonine-protein phosphatase alpha-1 isoform OS=Drosophila melanogaster GN=Pp1alpha-96A PE=1 SV=1	2	7	2	2	6	7	1	2	1	2	28.1	6.4	6.4	37.37	327	327;327	0.00065488	3.4784	By MS/MS	By MS/MS	25.4	28.1	462970	146920	316050	0	288380	1	4	5				315	548;3071;7368;11617;12165;13934;16336	False;False;False;False;True;False;True	574;3249;7757;12371;12951;12952;14830;17373	1201;1202;1203;1204;6639;6640;15903;15904;25399;25400;26557;26558;26559;30326;30327;35546	1158;1159;1160;1161;6286;6287;15114;15115;24102;24103;25201;25202;25203;28855;33880;33881	1161;6286;15114;24102;25202;28855;33881	500	5
tr|Q8SWU9|Q8SWU9_DROME;tr|H5V895|H5V895_DROME;sp|P48462|PP1B_DROME;tr|Q8T0U6|Q8T0U6_DROME	tr|Q8SWU9|Q8SWU9_DROME;tr|H5V895|H5V895_DROME;sp|P48462|PP1B_DROME;tr|Q8T0U6|Q8T0U6_DROME	3;3;3;3	1;1;1;1	1;1;1;1	>tr|Q8SWU9|Q8SWU9_DROME Serine/threonine-protein phosphatase OS=Drosophila melanogaster GN=flw PE=2 SV=1;>tr|H5V895|H5V895_DROME Serine/threonine-protein phosphatase OS=Drosophila melanogaster GN=flw PE=1 SV=1;>sp|P48462|PP1B_DROME Serine/threonine-protein	4	3	1	1	3	3	1	1	1	1	10.6	3.9	3.9	37.772	330	330;330;330;461	0.0011574	2.4068	By matching	By MS/MS	10.6	10.6	293550	142910	150630	0	137450	0	2	2				316	4768;7368;11617	True;False;False	5023;7757;12371	10325;10326;15903;15904;25399;25400	9801;9802;15114;15115;24102;24103	9801;15114;24102
sp|P48588|RS25_DROME	sp|P48588|RS25_DROME	2	2	2	>sp|P48588|RS25_DROME 40S ribosomal protein S25 OS=Drosophila melanogaster GN=RpS25 PE=1 SV=3	1	2	2	2	2	2	2	2	2	2	17.1	17.1	17.1	13.201	117	117	0.0011319	2.2854	By MS/MS	By MS/MS	17.1	17.1	3167900	1676700	1491100	1620000	1417300	2	2	4				317	7470;8539	True;True	7863;8986	16109;16110;18654;18655	15306;15307;17627;17628	15307;17628
sp|P48591|RIR1_DROME	sp|P48591|RIR1_DROME	13	13	13	>sp|P48591|RIR1_DROME Ribonucleoside-diphosphate reductase large subunit OS=Drosophila melanogaster GN=RnrL PE=1 SV=2	1	13	13	13	13	8	13	8	13	8	22.3	22.3	22.3	91.977	812	812	0	25.254	By MS/MS	By MS/MS	22.3	13.8	12709000	8855300	3853600	8484900	3886600	15	4	19				318	4662;5559;6597;8912;9388;12022;12998;14725;14810;15120;15533;15721;15735	True;True;True;True;True;True;True;True;True;True;True;True;True	4908;5853;6936;9386;9880;12798;13834;15665;15755;16088;16524;16725;16742	10093;10094;12020;14213;14214;19457;19458;20396;26243;26244;26245;28368;28369;32095;32096;32277;32966;33840;33841;34234;34235;34236;34271	9585;9586;11407;13491;18412;19320;24896;24897;24898;26941;30589;30758;31422;32236;32237;32603;32604;32605;32644	9586;11407;13491;18412;19320;24898;26941;30589;30758;31422;32236;32605;32644
sp|P48592|RIR2_DROME	sp|P48592|RIR2_DROME	3	3	3	>sp|P48592|RIR2_DROME Ribonucleoside-diphosphate reductase subunit M2 OS=Drosophila melanogaster GN=RnrS PE=1 SV=2	1	3	3	3	3	1	3	1	3	1	11.5	11.5	11.5	45.114	393	393	0	5.2558	By MS/MS	By matching	11.5	3.6	1224300	1043300	180980	1043300	0	4	0	4				319	4549;5246;13553	True;True;True	4794;5524;14424	9779;11355;29527;29528	9277;10785;28037;28038	9277;10785;28038
sp|P48598-2|IF4E_DROME;tr|M9PBZ9|M9PBZ9_DROME;sp|P48598|IF4E_DROME	sp|P48598-2|IF4E_DROME;tr|M9PBZ9|M9PBZ9_DROME;sp|P48598|IF4E_DROME	4;4;4	4;4;4	4;4;4	>sp|P48598-2|IF4E_DROME Isoform II of Eukaryotic translation initiation factor 4E OS=Drosophila melanogaster GN=eIF-4E;>tr|M9PBZ9|M9PBZ9_DROME Eukaryotic initiation factor 4E, isoform H OS=Drosophila melanogaster GN=eIF-4E PE=1 SV=1;>sp|P48598|IF4E_DROME E	3	4	4	4	4	4	4	4	4	4	29	29	29	27.827	248	248;259;259	0	7.181	By MS/MS	By MS/MS	29	29	4059300	2316200	1743100	2337900	1568800	6	2	8				320	2848;5977;7101;10586	True;True;True;True	3021;6290;7478;11288	6190;6191;12917;12918;15322;15323;23248;23249	5870;5871;5872;12264;14553;14554;14555;22016	5871;12264;14553;22016
tr|A0A0B4LIJ0|A0A0B4LIJ0_DROME;sp|P48601|PRS4_DROME	tr|A0A0B4LIJ0|A0A0B4LIJ0_DROME;sp|P48601|PRS4_DROME	4;4	4;4	4;4	>tr|A0A0B4LIJ0|A0A0B4LIJ0_DROME Regulatory particle triple-A ATPase 2, isoform B OS=Drosophila melanogaster GN=Rpt2 PE=3 SV=1;>sp|P48601|PRS4_DROME 26S protease regulatory subunit 4 OS=Drosophila melanogaster GN=Rpt2 PE=1 SV=2	2	4	4	4	4	4	4	4	4	4	15.3	15.3	15.3	49.323	439	439;439	0	7.0948	By MS/MS	By MS/MS	15.3	15.3	2931500	1301700	1629800	1107500	1513100	4	3	7				321	1050;1352;6446;14789	True;True;True;True	1118;1430;6775;15733	2389;2390;2993;2994;13856;13857;32235;32236;32237	2255;2256;2821;2822;13145;30718;30719	2256;2822;13145;30719
tr|V9GZU6|V9GZU6_DROME;tr|M9PD18|M9PD18_DROME;sp|P48602|VATA1_DROME	tr|V9GZU6|V9GZU6_DROME;tr|M9PD18|M9PD18_DROME;sp|P48602|VATA1_DROME	13;13;13	1;1;1	1;1;1	>tr|V9GZU6|V9GZU6_DROME Vacuolar ATPase subunit A OS=Drosophila melanogaster GN=Vha68-1 PE=3 SV=1;>tr|M9PD18|M9PD18_DROME Vacuolar H[+] ATPase 68kD subunit 1, isoform B OS=Drosophila melanogaster GN=Vha68-1 PE=1 SV=1;>sp|P48602|VATA1_DROME V-type proton AT	3	13	1	1	13	11	1	0	1	0	32.7	2.4	2.4	68.421	614	614;614;614	0.0097466	1.3991	By MS/MS	By matching	32.7	24.3	0	0	0	0	0	1	0	1				322	2333;2789;3004;3097;5316;5817;7831;13707;14672;15248;15376;15412;16840	True;False;False;False;False;False;False;False;False;False;False;False;False	2473;2957;3181;3278;5597;6123;8243;8244;14587;14588;15609;16222;16362;16398;17897	5131;6064;6065;6503;6698;6699;6700;6701;11502;11503;12570;12571;16901;16902;16903;29850;29851;29852;29853;31965;31966;33234;33235;33517;33518;33587;33588;33589;36593;36594	4884;5753;6163;6336;6337;6338;6339;6340;6341;10920;10921;10922;10923;11922;11923;15998;15999;16000;28367;28368;28369;30466;31666;31667;31925;31926;31927;31999;32000;32001;34893	4884;5753;6163;6337;10920;11922;15998;28369;30466;31666;31926;31999;34893	501;502;503;504	281;315;343;365
tr|A4V303|A4V303_DROME;sp|P48605|TCPG_DROME	tr|A4V303|A4V303_DROME;sp|P48605|TCPG_DROME	33;33	33;33	33;33	>tr|A4V303|A4V303_DROME T-complex protein 1 subunit gamma OS=Drosophila melanogaster GN=Cctgamma PE=1 SV=1;>sp|P48605|TCPG_DROME T-complex protein 1 subunit gamma OS=Drosophila melanogaster GN=Cctgamma PE=2 SV=2	2	33	33	33	32	33	32	33	32	33	61.2	61.2	61.2	59.394	544	544;544	0	117.49	By MS/MS	By MS/MS	61	61.2	90122000	40816000	49306000	39930000	43306000	37	39	76				323	192;199;2111;2586;2587;3130;4994;5393;5635;5755;6189;6253;6282;6510;6511;6945;7275;7276;7500;7538;7759;9413;9758;9759;9846;10383;10491;13742;13756;13842;13843;14127;15795	True;True;True;True;True;True;True;True;True;True;True;True;True;True;True;True;True;True;True;True;True;True;True;True;True;True;True;True;True;True;True;True;True	200;208;2236;2746;2747;3315;5261;5683;5935;6058;6059;6509;6578;6608;6844;6845;7313;7660;7661;7895;7935;8168;9909;9910;10311;10312;10439;11066;11180;14625;14639;14732;14733;15039;16804	408;409;419;420;4665;4666;5652;5653;5654;5655;5656;5657;6775;6776;6777;6778;10803;10804;11668;11669;11670;11671;12190;12191;12192;12193;12440;12441;12442;13349;13350;13351;13490;13491;13548;13549;13989;13990;13991;13992;14976;14977;15707;15708;15709;15710;16177;16178;16257;16258;16737;16738;16739;16740;20460;20461;20462;20463;20464;20465;20466;20467;20468;21224;21225;21226;21227;21481;21482;22763…	399;400;410;4448;5357;5358;5359;5360;5361;6418;6419;6420;6421;10269;11082;11083;11084;11085;11086;11564;11565;11566;11801;11802;11803;11804;12676;12677;12678;12679;12680;12820;12870;13283;13284;13285;13286;13287;14217;14218;14928;14929;14930;15361;15431;15845;15846;19382;19383;19384;19385;19386;19387;19388;19389;20095;20096;20097;20098;20311;20312;21548;21549;21784;21785;21786;28443;28444;28468;2…	400;410;4448;5357;5360;6421;10269;11082;11564;11801;12678;12820;12870;13283;13285;14217;14928;14930;15361;15431;15846;19388;20096;20098;20312;21549;21785;28443;28468;28655;28657;29291;32778	505;506;507;508	1;47;418;489
tr|M9PDV1|M9PDV1_DROME;sp|P48608|DIA_DROME;tr|M9NCZ5|M9NCZ5_DROME;tr|D2NUK4|D2NUK4_DROME;tr|D1Z399|D1Z399_DROME	tr|M9PDV1|M9PDV1_DROME;sp|P48608|DIA_DROME;tr|M9NCZ5|M9NCZ5_DROME;tr|D2NUK4|D2NUK4_DROME	9;9;9;8;1	9;9;9;8;1	9;9;9;8;1	>tr|M9PDV1|M9PDV1_DROME Diaphanous, isoform E OS=Drosophila melanogaster GN=dia PE=1 SV=1;>sp|P48608|DIA_DROME Protein diaphanous OS=Drosophila melanogaster GN=dia PE=2 SV=2;>tr|M9NCZ5|M9NCZ5_DROME Diaphanous, isoform D OS=Drosophila melanogaster GN=dia PE	5	9	9	9	6	9	6	9	6	9	11.4	11.4	11.4	123.17	1091	1091;1091;1098;1098;130	0	10.805	By MS/MS	By MS/MS	6.2	11.4	4550900	1893500	2657400	2073500	2244800	4	7	11				324	673;694;1800;2169;2299;5686;6388;13379;14830	True;True;True;True;True;True;True;True;True	707;728;1910;2296;2434;5988;6717;14242;15777	1481;1482;1526;4030;4776;5048;5049;12308;12309;13751;13752;29158;29159;32320;32321	1424;1425;1466;3852;4556;4557;4816;4817;11675;13046;27676;30799	1425;1466;3852;4557;4816;11675;13046;27676;30799
sp|P48609|CDK5_DROME	sp|P48609|CDK5_DROME	2	2	2	>sp|P48609|CDK5_DROME Cyclin-dependent kinase 5 homolog OS=Drosophila melanogaster GN=Cdk5 PE=1 SV=2	1	2	2	2	2	1	2	1	2	1	10.5	10.5	10.5	33.18	294	294	0.002199	2.1158	By MS/MS	By MS/MS	10.5	3.7	1065700	570100	495630	570100	0	1	1	2				325	6514;7057	True;True	6848;7429	13997;13998;15208	13291;13292;14439	13292;14439	509	281
sp|P48610-3|KARG_DROME;sp|P48610-2|KARG_DROME;tr|A8JNP1|A8JNP1_DROME;sp|P48610|KARG_DROME;tr|A8JNP2|A8JNP2_DROME;sp|P48610-4|KARG_DROME;tr|A2VEU1|A2VEU1_DROME	sp|P48610-3|KARG_DROME;sp|P48610-2|KARG_DROME;tr|A8JNP1|A8JNP1_DROME;sp|P48610|KARG_DROME;tr|A8JNP2|A8JNP2_DROME;sp|P48610-4|KARG_DROME	19;19;17;17;17;17;1	19;19;17;17;17;17;1	19;19;17;17;17;17;1	>sp|P48610-3|KARG_DROME Isoform B of Arginine kinase OS=Drosophila melanogaster GN=Argk;>sp|P48610-2|KARG_DROME Isoform A of Arginine kinase OS=Drosophila melanogaster GN=Argk;>tr|A8JNP1|A8JNP1_DROME Arginine kinase, isoform G OS=Drosophila melanogaster GN	7	19	19	19	19	19	19	19	19	19	47.2	47.2	47.2	47.889	432	432;562;356;356;375;396;128	0	37.625	By MS/MS	By MS/MS	47.2	47.2	33539000	19391000	14148000	18770000	11919000	19	17	36				326	1459;2783;3409;4257;4826;4862;5162;5968;6671;6672;8116;8311;9535;9536;9772;11954;12945;13791;15910	True;True;True;True;True;True;True;True;True;True;True;True;True;True;True;True;True;True;True	1543;2951;3607;4494;5084;5123;5437;6281;7014;7015;7016;8541;8746;10035;10036;10332;10333;12729;13775;14676;16924	3314;3315;6051;6052;7389;7390;9155;9156;10446;10447;10448;10449;10450;10519;10520;11184;11185;12897;12898;14374;14375;14376;14377;14378;14379;17508;17509;17888;17889;20717;20718;20719;20720;21265;21266;21267;21268;26102;26103;28257;28258;30013;30014;30015;34646;34647	3141;3142;5737;5738;6992;8679;9909;9910;9911;9912;9913;9979;10625;10626;12242;13645;13646;13647;13648;16559;16560;16920;16921;16922;19621;19622;20127;20128;24756;26841;26842;28531;28532;28533;33007;33008	3141;5738;6992;8679;9912;9979;10625;12242;13645;13648;16560;16922;19621;19622;20128;24756;26841;28531;33007	510;511;512	207;309;407
tr|E1JHA4|E1JHA4_DROME;sp|P48809|RB27C_DROME;tr|L0CPX5|L0CPX5_DROME;tr|L0CQ56|L0CQ56_DROME;tr|L0CRN5|L0CRN5_DROME;tr|L0CRY8|L0CRY8_DROME;tr|L0CRY2|L0CRY2_DROME;tr|L0CQ61|L0CQ61_DROME;tr|L0CRN0|L0CRN0_DROME;tr|L0CR94|L0CR94_DROME	tr|E1JHA4|E1JHA4_DROME;sp|P48809|RB27C_DROME;tr|L0CPX5|L0CPX5_DROME;tr|L0CQ56|L0CQ56_DROME;tr|L0CRN5|L0CRN5_DROME;tr|L0CRY8|L0CRY8_DROME;tr|L0CRY2|L0CRY2_DROME;tr|L0CQ61|L0CQ61_DROME;tr|L0CRN0|L0CRN0_DROME;tr|L0CR94|L0CR94_DROME	10;10;9;8;8;8;8;8;8;8	10;10;9;8;8;8;8;8;8;8	10;10;9;8;8;8;8;8;8;8	>tr|E1JHA4|E1JHA4_DROME Heterogeneous nuclear ribonucleoprotein at 27C, isoform D OS=Drosophila melanogaster GN=Hrb27C PE=1 SV=1;>sp|P48809|RB27C_DROME Heterogeneous nuclear ribonucleoprotein 27C OS=Drosophila melanogaster GN=Hrb27C PE=1 SV=2;>tr|L0CPX5|L0	10	10	10	10	10	9	10	9	10	9	42	42	42	44.769	421	421;421;421;417;418;420;420;420;421;421	0	23.143	By MS/MS	By MS/MS	42	39.4	11878000	5147900	6729700	5149000	6139500	10	7	17				327	1084;2027;4073;4900;4905;8281;11198;12504;15112;15941	True;True;True;True;True;True;True;True;True;True	1153;2148;4302;5164;5169;8713;11925;13315;16079;16957	2453;2454;4496;4497;8768;10604;10605;10617;10618;17827;17828;24490;24491;27276;27277;32945;32946;34705;34706	2318;2319;4288;8294;10070;10071;10087;16864;16865;23241;25891;25892;25893;31403;31404;33064;33065	2318;4288;8294;10071;10087;16865;23241;25891;31403;33065
tr|E1JIK0|E1JIK0_DROME;sp|P48810|RB87F_DROME;sp|P48810-2|RB87F_DROME	tr|E1JIK0|E1JIK0_DROME;sp|P48810|RB87F_DROME;sp|P48810-2|RB87F_DROME	8;8;7	6;6;5	6;6;5	>tr|E1JIK0|E1JIK0_DROME Heterogeneous nuclear ribonucleoprotein at 87F, isoform C OS=Drosophila melanogaster GN=Hrb87F PE=1 SV=1;>sp|P48810|RB87F_DROME Heterogeneous nuclear ribonucleoprotein 87F OS=Drosophila melanogaster GN=Hrb87F PE=2 SV=2;>sp|P48810-2|	3	8	6	6	7	8	5	6	5	6	29.9	27.5	27.5	39.499	385	385;385;325	0	12.609	By MS/MS	By MS/MS	29.1	29.9	7202300	3495600	3706800	3629600	3248300	5	8	13				328	358;1953;4874;5402;7585;10760;16225;16226	True;True;True;True;False;True;False;True	375;2068;5135;5692;7985;11469;17255;17256;17257	745;746;4340;4341;10540;10541;11691;11692;16358;16359;23591;23592;35296;35297;35298;35299;35300	713;714;715;4147;4148;9998;9999;11104;11105;11106;15524;22355;22356;33634;33635;33636;33637;33638	713;4148;9999;11106;15524;22355;33636;33638	189	56
sp|P49735|MCM2_DROME	sp|P49735|MCM2_DROME	13	13	13	>sp|P49735|MCM2_DROME DNA replication licensing factor Mcm2 OS=Drosophila melanogaster GN=Mcm2 PE=1 SV=1	1	13	13	13	13	13	13	13	13	13	24.4	24.4	24.4	100.41	887	887	0	56.643	By MS/MS	By MS/MS	24.4	24.4	13448000	7309900	6137700	7142300	5768000	17	12	29				329	165;722;1396;2337;3982;5853;7081;11220;11376;11758;14165;16015;16417	True;True;True;True;True;True;True;True;True;True;True;True;True	170;756;1476;2478;4206;6160;7455;11949;12117;12522;15078;17033;17459	351;352;1577;1578;3126;3127;5138;5139;8583;8584;12660;12661;15256;15257;24544;24545;24879;24880;25704;25705;30852;30853;30854;30855;34861;34862;35708;35709	345;346;347;348;1515;2948;2949;4889;4890;4891;4892;8128;12018;14484;14485;23291;23292;23611;23612;23613;24391;24392;24393;29358;29359;29360;33205;34043;34044;34045	346;1515;2948;4891;8128;12018;14484;23292;23612;24393;29358;33205;34044	513;514	466;626
sp|P49846|TAF5_DROME	sp|P49846|TAF5_DROME	5	5	5	>sp|P49846|TAF5_DROME Transcription initiation factor TFIID subunit 5 OS=Drosophila melanogaster GN=Taf5 PE=1 SV=1	1	5	5	5	3	4	3	4	3	4	11.6	11.6	11.6	79.324	704	704	0	9.3861	By MS/MS	By MS/MS	8	9.2	1472600	464090	1008500	628580	755740	3	5	8				330	3721;3909;4149;9575;10765	True;True;True;True;True	3931;4131;4386;10076;11474	8045;8046;8431;8941;20796;23601;23602	7598;7599;7600;7978;8463;19696;22366;22367	7598;7978;8463;19696;22366
tr|M9PG32|M9PG32_DROME;sp|P49847|TAF6_DROME	tr|M9PG32|M9PG32_DROME;sp|P49847|TAF6_DROME	6;6	6;6	6;6	>tr|M9PG32|M9PG32_DROME TBP-associated factor 6, isoform B OS=Drosophila melanogaster GN=Taf6 PE=4 SV=1;>sp|P49847|TAF6_DROME Transcription initiation factor TFIID subunit 6 OS=Drosophila melanogaster GN=Taf6 PE=1 SV=2	2	6	6	6	5	3	5	3	5	3	15.9	15.9	15.9	65.566	605	605;606	0	7.9158	By MS/MS	By MS/MS	10.6	9.3	1565800	478010	1087800	0	992600	4	4	8				331	826;2498;3125;4552;10060;10864	True;True;True;True;True;True	870;2651;3309;4797;10731;11577	1821;5467;5468;6766;9784;22087;23812;23813	1727;5190;6408;9281;20905;20906;22569;22570	1727;5190;6408;9281;20905;22570
sp|P49963|SRP19_DROME	sp|P49963|SRP19_DROME	2	2	2	>sp|P49963|SRP19_DROME Signal recognition particle 19 kDa protein OS=Drosophila melanogaster GN=Srp19 PE=2 SV=2	1	2	2	2	2	2	2	2	2	2	15.6	15.6	15.6	18.395	160	160	0	7.9124	By MS/MS	By MS/MS	15.6	15.6	2162100	995010	1167100	1005500	1054400	2	2	4				332	10856;16233	True;True	11569;17264	23797;23798;35315;35316	22553;22554;33649;33650	22554;33649
sp|P50887|RL22_DROME	sp|P50887|RL22_DROME	7	7	7	>sp|P50887|RL22_DROME 60S ribosomal protein L22 OS=Drosophila melanogaster GN=RpL22 PE=1 SV=2	1	7	7	7	7	7	7	7	7	7	30.8	30.8	30.8	30.61	299	299	0	21.376	By MS/MS	By MS/MS	30.8	30.8	6118300	2528700	3589600	2601500	3202600	9	6	15				333	4;15;139;7132;8553;15650;16014	True;True;True;True;True;True;True	4;15;144;7512;9001;16653;17032	7;8;31;32;294;295;15387;15388;18687;18688;34092;34093;34857;34858;34859;34860	9;30;31;32;33;292;293;14621;14622;17659;17660;32463;33202;33203;33204	9;33;293;14621;17660;32463;33204
sp|P51406|BYS_DROME	sp|P51406|BYS_DROME	3	3	3	>sp|P51406|BYS_DROME Bystin OS=Drosophila melanogaster GN=bys PE=1 SV=2	1	3	3	3	1	3	1	3	1	3	8	8	8	49.966	436	436	0.00070274	4.2624	By MS/MS	By MS/MS	3.7	8	828380	209170	619210	0	565010	2	3	5				334	1822;3318;16020	True;True;True	1934;3507;17038	4077;7178;7179;34873	3893;6790;6791;6792;33216	3893;6792;33216
tr|A0A0H4Y1G5|A0A0H4Y1G5_DROME;sp|P51592|HYD_DROME;tr|A0A0B4LGZ6|A0A0B4LGZ6_DROME;tr|N0D584|N0D584_DROME;tr|B5RJK6|B5RJK6_DROME	tr|A0A0H4Y1G5|A0A0H4Y1G5_DROME;sp|P51592|HYD_DROME;tr|A0A0B4LGZ6|A0A0B4LGZ6_DROME;tr|N0D584|N0D584_DROME	13;13;13;12;1	13;13;13;12;1	13;13;13;12;1	>tr|A0A0H4Y1G5|A0A0H4Y1G5_DROME FI24602p1 OS=Drosophila melanogaster GN=hyd-RA PE=2 SV=1;>sp|P51592|HYD_DROME E3 ubiquitin-protein ligase hyd OS=Drosophila melanogaster GN=hyd PE=1 SV=3;>tr|A0A0B4LGZ6|A0A0B4LGZ6_DROME Hyperplastic discs, isoform B OS=Droso	5	13	13	13	5	12	5	12	5	12	5.9	5.9	5.9	318.88	2885	2885;2885;2887;1801;804	0	17.768	By MS/MS	By MS/MS	2.1	5.5	3630400	806390	2824000	1277900	2105300	4	13	17				335	1722;1827;1851;3327;6959;8361;9349;10944;13120;13415;13511;16165;16948	True;True;True;True;True;True;True;True;True;True;True;True;True	1826;1939;1964;3516;7327;8799;9839;11662;13966;14283;14381;17192;18009	3886;4088;4089;4132;7198;15001;15002;17989;20321;23992;28639;29233;29234;29441;35176;36813;36814	3704;3902;3943;6819;14241;14242;17012;19248;22752;22753;27191;27749;27750;27957;33515;35108;35109	3704;3902;3943;6819;14242;17012;19248;22753;27191;27749;27957;33515;35109
sp|P52029|G6PI_DROME;CON__Q3ZBD7	sp|P52029|G6PI_DROME	16;1	16;1	16;1	>sp|P52029|G6PI_DROME Glucose-6-phosphate isomerase OS=Drosophila melanogaster GN=Pgi PE=2 SV=2	2	16	16	16	16	6	16	6	16	6	48.6	48.6	48.6	62.338	558	558;557	0	32.339	By MS/MS	By MS/MS	48.6	17.4	11873000	9692000	2181300	8611100	3071300	20	4	24				336	375;504;593;2269;2938;3870;5227;5509;6793;8416;8507;13936;14733;15141;15895;16859	True;True;True;True;True;True;True;True;True;True;True;True;True;True;True;True	393;527;621;2402;3114;4090;5505;5802;7144;8858;8953;14832;15673;16109;16909;17919	781;782;1111;1112;1306;4989;6366;8351;11314;11315;11914;11915;14632;18234;18235;18587;30329;30330;32108;32109;33003;34617;36632	754;755;756;1068;1069;1070;1254;1255;4760;4761;6034;7903;10743;11311;13886;17241;17564;28857;28858;30601;30602;31453;32981;34932	755;1070;1255;4760;6034;7903;10743;11311;13886;17241;17564;28858;30601;31453;32981;34932
tr|H5V888|H5V888_DROME;tr|C8VV04|C8VV04_DROME;tr|C7LA80|C7LA80_DROME;sp|P52034-3|PFKA_DROME;sp|P52034|PFKA_DROME;tr|A0A0B4KFI7|A0A0B4KFI7_DROME;tr|A0A0B4K7L1|A0A0B4K7L1_DROME;sp|P52034-2|PFKA_DROME	tr|H5V888|H5V888_DROME;tr|C8VV04|C8VV04_DROME;tr|C7LA80|C7LA80_DROME;sp|P52034-3|PFKA_DROME;sp|P52034|PFKA_DROME;tr|A0A0B4KFI7|A0A0B4KFI7_DROME;tr|A0A0B4K7L1|A0A0B4K7L1_DROME;sp|P52034-2|PFKA_DROME	14;14;14;14;14;14;14;14	14;14;14;14;14;14;14;14	14;14;14;14;14;14;14;14	>tr|H5V888|H5V888_DROME ATP-dependent 6-phosphofructokinase OS=Drosophila melanogaster GN=Pfk-RB PE=2 SV=1;>tr|C8VV04|C8VV04_DROME ATP-dependent 6-phosphofructokinase OS=Drosophila melanogaster GN=Pfk-RB PE=2 SV=1;>tr|C7LA80|C7LA80_DROME ATP-dependent 6-ph	8	14	14	14	12	14	12	14	12	14	25.3	25.3	25.3	86.647	788	788;788;788;788;788;922;950;950	0	24.978	By MS/MS	By MS/MS	22.2	25.3	14620000	5861600	8758000	5460200	8392700	10	14	24				337	986;1188;1732;2292;2511;2972;3247;4448;4801;5148;6602;7221;11227;15717	True;True;True;True;True;True;True;True;True;True;True;True;True;True	1050;1261;1836;2427;2664;3148;3434;4693;5057;5423;6941;7602;11956;16721	2242;2662;2663;3900;3901;5035;5036;5492;5493;6429;7033;7034;7035;7036;9562;9563;10391;10392;11156;11157;11158;11159;14227;14228;15562;15563;24559;24560;34226;34227	2120;2525;2526;3718;3719;4807;5214;5215;6094;6659;6660;9066;9067;9864;10601;10602;13505;13506;13507;13508;14793;14794;23304;32596;32597	2120;2526;3719;4807;5214;6094;6660;9066;9864;10602;13506;14793;23304;32597	515	621
sp|P52295|IMA_DROME	sp|P52295|IMA_DROME	28	28	28	>sp|P52295|IMA_DROME Importin subunit alpha OS=Drosophila melanogaster GN=Pen PE=1 SV=2	1	28	28	28	28	26	28	26	28	26	75.5	75.5	75.5	57.821	522	522	0	142.72	By MS/MS	By MS/MS	75.5	74.9	193740000	95243000	98493000	89998000	81434000	55	50	105				338	999;1510;1742;2140;2698;2699;3305;3548;4261;5801;5802;6785;6786;6988;8198;8199;8751;10354;10382;10399;10632;10649;11330;11827;12689;12941;13501;16108	True;True;True;True;True;True;True;True;True;True;True;True;True;True;True;True;True;True;True;True;True;True;True;True;True;True;True;True	1065;1597;1850;2267;2861;2862;3493;3494;3751;4498;6107;6108;7136;7137;7357;8627;8628;9208;9209;11035;11064;11065;11082;11336;11337;11354;12069;12596;13501;13769;13770;14371;17132	2270;2271;3422;3423;3424;3924;3925;3926;3927;4722;4723;4724;4725;5873;5874;5875;5876;5877;5878;7150;7151;7152;7153;7657;7658;9162;9163;12538;12539;12540;12541;14615;14616;14617;14618;14619;14620;15056;15057;17675;17676;17677;19101;19102;19103;19104;19105;19106;19107;19108;22695;22696;22759;22760;22761;22762;22804;23342;23343;23344;23345;23377;23378;24774;24775;24776;24777;25842;25843;27689;27690;…	2148;2149;3240;3241;3242;3243;3244;3245;3246;3744;3745;3746;3747;4501;4502;4503;4504;4505;4506;5557;5558;5559;5560;5561;5562;5563;5564;5565;6765;6766;6767;6768;7237;7238;8684;8685;8686;11888;11889;11890;11891;13873;13874;13875;13876;13877;13878;14298;16716;16717;16718;16719;16720;18060;18061;18062;18063;18064;18065;18066;18067;18068;18069;21486;21487;21544;21545;21546;21547;21587;22105;22106;2210…	2148;3242;3747;4503;5563;5565;6766;7237;8685;11888;11890;13875;13878;14298;16717;16719;18064;21486;21547;21587;22106;22136;23516;24516;26299;26832;27932;33399	516;517;518;519;520	78;108;169;222;293
sp|P52304|POLO_DROME;tr|B6UXN9|B6UXN9_DROME;tr|B6UXR5|B6UXR5_DROME	sp|P52304|POLO_DROME;tr|B6UXN9|B6UXN9_DROME	23;15;11	23;15;11	23;15;11	>sp|P52304|POLO_DROME Serine/threonine-protein kinase polo OS=Drosophila melanogaster GN=polo PE=1 SV=2;>tr|B6UXN9|B6UXN9_DROME Polo (Fragment) OS=Drosophila melanogaster GN=polo PE=4 SV=1	3	23	23	23	21	22	21	22	21	22	47.2	47.2	47.2	66.973	576	576;369;369	0	39.817	By MS/MS	By MS/MS	46	43.6	44297000	23182000	21115000	22899000	17145000	27	22	49				339	83;454;4465;6512;6563;6820;7638;7639;8189;8346;9893;9933;11022;12162;12824;13362;13717;14136;14180;15723;16522;16727;16968	True;True;True;True;True;True;True;True;True;True;True;True;True;True;True;True;True;True;True;True;True;True;True	85;477;4710;6846;6898;6899;7173;8040;8041;8618;8783;10508;10509;10564;10565;11745;12948;13641;14224;14599;15049;15093;16727;16728;16729;17566;17778;18030	181;182;1016;1017;9603;9604;13993;13994;14096;14097;14098;14099;14100;14101;14686;14687;14688;14689;16470;16471;16472;17655;17656;17960;17961;21611;21612;21613;21614;21615;21734;21735;21736;21737;24156;24157;26549;26550;27974;27975;29124;29875;29876;30800;30801;30894;30895;34239;34240;34241;34242;34243;35932;36369;36370;36854;36855	188;983;9103;9104;13288;13383;13384;13385;13386;13387;13940;13941;13942;13943;13944;15612;15613;15614;15615;16699;16700;16986;16987;20432;20433;20434;20435;20560;20561;20562;22911;22912;25195;26566;26567;27648;28391;29310;29400;32608;32609;32610;32611;32612;32613;34255;34673;35144;35145	188;983;9103;13288;13383;13941;15612;15615;16699;16986;20434;20562;22911;25195;26567;27648;28391;29310;29400;32610;34255;34673;35144	521;522;523;524;525;526;527;528	253;257;284;293;307;489;527;533
tr|X2JAX3|X2JAX3_DROME;sp|P52486|UBCD4_DROME;tr|Q6NN75|Q6NN75_DROME	tr|X2JAX3|X2JAX3_DROME;sp|P52486|UBCD4_DROME	6;6;1	6;6;1	6;6;1	>tr|X2JAX3|X2JAX3_DROME Ubiquitin conjugating enzyme 4, isoform B OS=Drosophila melanogaster GN=Ubc4 PE=1 SV=1;>sp|P52486|UBCD4_DROME Ubiquitin-conjugating enzyme E2-22 kDa OS=Drosophila melanogaster GN=Ubc4 PE=1 SV=2	3	6	6	6	5	4	5	4	5	4	29.6	29.6	29.6	22.51	199	199;199;96	0	9.5085	By MS/MS	By MS/MS	29.6	19.1	3364600	2503500	861160	2274800	1014500	7	4	11				340	2166;2373;4827;6416;6417;15699	True;True;True;True;True;True	2293;2517;5085;6745;6746;16703	4773;5208;10451;10452;13799;13800;13801;13802;34193;34194	4553;4956;9914;9915;13090;13091;13092;13093;13094;32562;32563;32564	4553;4956;9914;13092;13094;32563
sp|P53034|RFC2_DROME	sp|P53034|RFC2_DROME	12	12	12	>sp|P53034|RFC2_DROME Replication factor C subunit 2 OS=Drosophila melanogaster GN=RfC4 PE=2 SV=1	1	12	12	12	11	12	11	12	11	12	49.2	49.2	49.2	37.173	331	331	0	22.428	By MS/MS	By MS/MS	46.8	49.2	15758000	6470400	9287800	6476300	7327100	14	9	23				341	2805;3136;4201;6596;6611;7271;8381;8629;9302;11276;14251;14878	True;True;True;True;True;True;True;True;True;True;True;True	2973;3321;4438;6935;6950;7655;7656;8821;9079;9792;12010;15168;15829	6095;6096;6790;6791;9046;9047;14209;14210;14211;14212;14244;14245;15692;15693;15694;15695;15696;15697;15698;15699;15700;18031;18032;18843;18844;20233;20234;24660;24661;31043;31044;32446	5781;5782;6436;6437;8578;13488;13489;13490;13524;14916;14917;14918;14919;14920;14921;14922;17051;17802;19163;19164;23402;29546;29547;30941	5781;6436;8578;13488;13524;14917;17051;17802;19164;23402;29546;30941	529;530	126;138
tr|A0A0B4LGF8|A0A0B4LGF8_DROME;sp|P53777|MLP1_DROME;tr|B7YZP9|B7YZP9_DROME	tr|A0A0B4LGF8|A0A0B4LGF8_DROME;sp|P53777|MLP1_DROME;tr|B7YZP9|B7YZP9_DROME	2;2;1	2;2;1	2;2;1	>tr|A0A0B4LGF8|A0A0B4LGF8_DROME Muscle LIM protein at 60A, isoform F OS=Drosophila melanogaster GN=Mlp60A PE=1 SV=1;>sp|P53777|MLP1_DROME Muscle LIM protein 1 OS=Drosophila melanogaster GN=Mlp60A PE=2 SV=1;>tr|B7YZP9|B7YZP9_DROME Muscle LIM protein at 60A,	3	2	2	2	2	1	2	1	2	1	33.7	33.7	33.7	9.9583	92	92;92;486	0.00058962	2.5301	By MS/MS	By MS/MS	33.7	23.9	586120	361850	224270	361850	0	1	1	2				342	5695;11042	True;True	5997;11767	12322;12323;24206	11688;22958	11688;22958
sp|P53997|SET_DROME	sp|P53997|SET_DROME	3	3	3	>sp|P53997|SET_DROME Protein SET OS=Drosophila melanogaster GN=Set PE=1 SV=2	1	3	3	3	3	1	3	1	3	1	17.8	17.8	17.8	30.994	269	269	0	5.0353	By MS/MS	By matching	17.8	5.2	2310400	2027100	283290	2027100	0	4	0	4				343	2922;6883;8205	True;True;True	3098;7246;8634	6334;14838;14839;17685	6006;6007;14083;16728	6007;14083;16728
sp|P54357|MLC2_DROME;tr|M9NEW1|M9NEW1_DROME	sp|P54357|MLC2_DROME;tr|M9NEW1|M9NEW1_DROME	3;2	3;2	3;2	>sp|P54357|MLC2_DROME Myosin-2 essential light chain OS=Drosophila melanogaster GN=Mlc-c PE=1 SV=1;>tr|M9NEW1|M9NEW1_DROME Myosin light chain cytoplasmic, isoform B OS=Drosophila melanogaster GN=Mlc-c PE=4 SV=1	2	3	3	3	2	3	2	3	2	3	34	34	34	16.613	147	147;153	0	8.5757	By MS/MS	By MS/MS	19.7	34	1567600	719910	847740	693540	799890	3	4	7				344	188;5807;12427	True;True;True	195;6113;13231	397;12549;12550;27114;27115	388;11898;11899;11900;11901;25738;25739	388;11899;25738
sp|P54358|DPOD1_DROME	sp|P54358|DPOD1_DROME	23	23	23	>sp|P54358|DPOD1_DROME DNA polymerase delta catalytic subunit OS=Drosophila melanogaster GN=DNApol-delta PE=2 SV=2	1	23	23	23	21	23	21	23	21	23	29.1	29.1	29.1	124.9	1092	1092	0	38.146	By MS/MS	By MS/MS	26.6	29.1	23015000	10320000	12695000	9668500	11241000	18	25	43				345	400;2674;2859;3446;3762;4917;5958;6310;6332;6472;6823;7064;8674;8938;11115;11549;11717;13634;14303;15178;15959;16200;16340	True;True;True;True;True;True;True;True;True;True;True;True;True;True;True;True;True;True;True;True;True;True;True	418;2837;3032;3645;3977;3978;5181;6270;6271;6637;6660;6804;7176;7437;9127;9414;11842;12300;12478;14508;15223;16148;16975;17229;17377	823;824;5828;5829;6217;7455;7456;8132;8133;8134;10641;10642;12879;12880;13601;13602;13603;13604;13646;13647;13910;13911;14692;14693;15222;15223;18940;18941;19513;19514;19515;19516;24334;25270;25271;25616;25617;29690;29691;31156;31157;33083;33084;34739;34740;34741;35246;35247;35553;35554	794;5519;5520;5521;5897;7053;7689;7690;7691;7692;10103;10104;12221;12222;12914;12915;12916;12917;12952;13201;13202;13948;14456;14457;14458;17904;17905;18464;18465;18466;23084;23978;23979;24305;28204;28205;29654;29655;31527;33097;33098;33581;33582;33886;33887	794;5519;5897;7053;7690;10104;12221;12916;12952;13201;13948;14456;17904;18465;23084;23979;24305;28204;29654;31527;33098;33582;33887	531;532;533;534;535	94;213;324;554;991
tr|D6W4T4|D6W4T4_DROME;tr|M9PJM7|M9PJM7_DROME;tr|M9PHJ5|M9PHJ5_DROME;tr|Q6NNU5|Q6NNU5_DROME;sp|P54362|AP3D_DROME;tr|D3DMP9|D3DMP9_DROME	tr|D6W4T4|D6W4T4_DROME;tr|M9PJM7|M9PJM7_DROME;tr|M9PHJ5|M9PHJ5_DROME;tr|Q6NNU5|Q6NNU5_DROME;sp|P54362|AP3D_DROME	6;6;6;6;6;2	6;6;6;6;6;2	6;6;6;6;6;2	>tr|D6W4T4|D6W4T4_DROME MIP21530p OS=Drosophila melanogaster GN=g-RB PE=2 SV=1;>tr|M9PJM7|M9PJM7_DROME AP-3 complex subunit delta OS=Drosophila melanogaster GN=g PE=1 SV=1;>tr|M9PHJ5|M9PHJ5_DROME AP-3 complex subunit delta OS=Drosophila melanogaster GN=g P	6	6	6	6	6	5	6	5	6	5	11.8	11.8	11.8	83.819	761	761;967;1033;1034;1034;457	0	16.471	By MS/MS	By MS/MS	11.8	10.2	3635800	2035400	1600400	1846200	1649600	6	4	10				346	6778;8423;8462;11616;14549;16697	True;True;True;True;True;True	7129;8865;8905;12370;15483;17744	14603;14604;18247;18248;18448;18449;18450;25398;31683;31684;36288;36289	13863;17252;17253;17436;17437;24101;30172;30173;34586;34587	13863;17253;17437;24101;30172;34587
tr|E1JJI5|E1JJI5_DROME;sp|P54367|KC1A_DROME	tr|E1JJI5|E1JJI5_DROME;sp|P54367|KC1A_DROME	11;11	11;11	11;11	>tr|E1JJI5|E1JJI5_DROME Casein kinase ialpha, isoform D OS=Drosophila melanogaster GN=CkIalpha PE=1 SV=1;>sp|P54367|KC1A_DROME Casein kinase I isoform alpha OS=Drosophila melanogaster GN=CkIalpha PE=1 SV=1	2	11	11	11	10	11	10	11	10	11	41.5	41.5	41.5	39.535	337	337;337	0	21.388	By MS/MS	By MS/MS	35.3	41.5	20928000	7452300	13476000	5841600	9394800	15	14	29				347	2102;3605;4002;5471;5603;5981;8251;14027;14202;14681;16365	True;True;True;True;True;True;True;True;True;True;True	2226;2227;3808;4226;4227;5764;5900;5901;6294;8683;14928;15117;15118;15618;15619;17405	4650;4651;4652;4653;7759;7760;8622;8623;8624;8625;11833;11834;11835;12119;12120;12121;12122;12925;12926;17767;17768;30517;30947;30948;30949;31982;31983;31984;31985;31986;35606;35607	4435;4436;4437;7330;7331;8162;8163;8164;8165;11235;11236;11237;11238;11499;11500;12273;12274;16811;29028;29452;29453;29454;29455;29456;30482;30483;30484;30485;33940;33941	4437;7331;8165;11235;11499;12274;16811;29028;29455;30484;33941	536;537;538;539;540;541;542	118;123;147;227;261;278;303
tr|A0A0C4DHE7|A0A0C4DHE7_DROME;sp|P54385-2|DHE3_DROME;tr|Q8IMY1|Q8IMY1_DROME;sp|P54385|DHE3_DROME	tr|A0A0C4DHE7|A0A0C4DHE7_DROME;sp|P54385-2|DHE3_DROME;tr|Q8IMY1|Q8IMY1_DROME;sp|P54385|DHE3_DROME	8;8;7;7	8;8;7;7	8;8;7;7	>tr|A0A0C4DHE7|A0A0C4DHE7_DROME Glutamate dehydrogenase OS=Drosophila melanogaster GN=Gdh PE=1 SV=1;>sp|P54385-2|DHE3_DROME Isoform C of Glutamate dehydrogenase, mitochondrial OS=Drosophila melanogaster GN=Gdh;>tr|Q8IMY1|Q8IMY1_DROME Glutamate dehydrogenas	4	8	8	8	8	3	8	3	8	3	28.6	28.6	28.6	43.064	391	391;549;404;562	0	8.5519	By MS/MS	By MS/MS	28.6	9.5	2630600	2065300	565300	1518300	1062800	7	2	9				348	457;1567;2139;3403;3600;6589;6979;13658	True;True;True;True;True;True;True;True	480;1662;2266;3599;3803;6928;7348;14533	1023;3581;4721;7376;7749;7750;14196;14197;15041;15042;29738;29739	988;3402;4500;6981;7318;7319;13479;14279;14280;14281;28252	988;3402;4500;6981;7318;13479;14279;28252
sp|P54397|FKB39_DROME	sp|P54397|FKB39_DROME	10	10	10	>sp|P54397|FKB39_DROME 39 kDa FK506-binding nuclear protein OS=Drosophila melanogaster GN=FK506-bp1 PE=1 SV=2	1	10	10	10	9	10	9	10	9	10	32.2	32.2	32.2	39.343	357	357	0	21.626	By MS/MS	By MS/MS	27.5	32.2	34997000	16300000	18697000	15733000	16204000	10	12	22				349	641;3899;6548;7243;9604;12361;12362;12937;15355;16849	True;True;True;True;True;True;True;True;True;True	671;4121;6883;7626;10105;13158;13159;13761;13762;13763;16340;17907	1412;1413;8409;8410;14068;14069;15620;15621;15622;15623;20849;26968;26969;26970;26971;26972;26973;28222;28223;28224;28225;28226;33472;33473;33474;36610;36611	1355;1356;7959;7960;13354;13355;14846;14847;19739;25593;25594;25595;25596;25597;25598;26800;26801;26802;26803;26804;31882;31883;31884;34907;34908	1355;7959;13355;14847;19739;25595;25597;26801;31884;34908	543;544	3;9
tr|X2JGP4|X2JGP4_DROME;sp|P54399|PDI_DROME;sp|P54399-2|PDI_DROME	tr|X2JGP4|X2JGP4_DROME;sp|P54399|PDI_DROME	27;27;10	27;27;10	27;27;10	>tr|X2JGP4|X2JGP4_DROME Protein disulfide-isomerase OS=Drosophila melanogaster GN=Pdi PE=3 SV=1;>sp|P54399|PDI_DROME Protein disulfide-isomerase OS=Drosophila melanogaster GN=Pdi PE=2 SV=1	3	27	27	27	27	27	27	27	27	27	68.3	68.3	68.3	55.78	496	496;496;190	0	91.404	By MS/MS	By MS/MS	68.3	68.3	70362000	41208000	29154000	38809000	27396000	36	31	67				350	124;2209;2311;2343;2347;2844;3913;4211;6467;6468;9694;11089;11290;11365;12509;12545;13494;13495;13528;14839;14904;14997;15574;16620;16627;16628;16915	True;True;True;True;True;True;True;True;True;True;True;True;True;True;True;True;True;True;True;True;True;True;True;True;True;True;True	129;2339;2448;2484;2488;3017;4135;4448;6797;6798;6799;6800;10221;11815;12025;12105;13320;13356;14364;14365;14399;15789;15857;15956;16565;17666;17673;17674;17976	264;265;4867;4868;5076;5077;5147;5148;5149;5157;5158;6182;6183;8437;8438;9065;9066;13898;13899;13900;13901;13902;13903;13904;21058;21059;24286;24287;24689;24690;24856;24857;27285;27286;27372;27373;29396;29397;29398;29399;29400;29401;29479;29480;29481;32342;32343;32344;32345;32501;32502;32503;32693;32694;33916;33917;36127;36128;36129;36130;36141;36142;36143;36144;36145;36146;36147;36148;36739;3674…	267;268;4647;4648;4838;4839;4899;4900;4909;4910;5864;5865;7983;7984;8593;8594;13188;13189;13190;13191;13192;13193;19933;19934;23036;23037;23425;23426;23589;23590;23591;23592;25902;25903;25982;25983;27915;27916;27917;27918;27919;27920;27993;27994;27995;27996;30823;30824;30825;30826;30996;30997;30998;31177;32307;34430;34431;34432;34442;34443;34444;34445;34446;34447;34448;34449;35034;35035	267;4647;4839;4900;4910;5864;7983;8593;13189;13192;19933;23036;23426;23590;25903;25982;27915;27918;27994;30824;30996;31177;32307;34430;34445;34447;35035	545	307
tr|A0A0B4LGS4|A0A0B4LGS4_DROME;sp|P54611|VATE_DROME	tr|A0A0B4LGS4|A0A0B4LGS4_DROME;sp|P54611|VATE_DROME	11;11	11;11	11;11	>tr|A0A0B4LGS4|A0A0B4LGS4_DROME Vacuolar H[+]-ATPase 26kD subunit, isoform C OS=Drosophila melanogaster GN=Vha26 PE=3 SV=1;>sp|P54611|VATE_DROME V-type proton ATPase subunit E OS=Drosophila melanogaster GN=Vha26 PE=2 SV=1	2	11	11	11	11	11	11	11	11	11	48.2	48.2	48.2	26.082	226	226;226	0	14.182	By MS/MS	By MS/MS	48.2	48.2	19106000	9427900	9678300	8583400	8488200	12	9	21				351	300;889;3733;6701;7031;8027;8552;10708;10904;15724;15840	True;True;True;True;True;True;True;True;True;True;True	314;937;3946;7048;7402;7403;8449;8999;9000;11414;11620;16730;16850	632;633;1963;1964;8074;8075;14445;14446;15158;15159;15160;17330;17331;18681;18682;18683;18684;18685;18686;23483;23484;23901;23902;34244;34245;34504;34505	610;1858;1859;1860;7629;13706;13707;14393;14394;16395;16396;17655;17656;17657;17658;22238;22239;22657;22658;32614;32868	610;1859;7629;13707;14393;16395;17656;22239;22657;32614;32868	546;547	75;128
sp|P54622|SSBP_DROME	sp|P54622|SSBP_DROME	2	2	2	>sp|P54622|SSBP_DROME Single-stranded DNA-binding protein, mitochondrial OS=Drosophila melanogaster GN=mtSSB PE=1 SV=2	1	2	2	2	2	2	2	2	2	2	19.2	19.2	19.2	16.367	146	146	0.00062344	2.9788	By MS/MS	By MS/MS	19.2	19.2	964160	539590	424570	540010	386980	1	1	2				352	7224;14525	True;True	7605;15457	15568;15569;31631;31632	14800;30118	14800;30118
tr|A1Z9D4|A1Z9D4_DROME;tr|A0A0B4K7N9|A0A0B4K7N9_DROME;sp|P54623-3|CNN_DROME;tr|A1Z9D3|A1Z9D3_DROME;sp|P54623-2|CNN_DROME;sp|P54623|CNN_DROME;tr|A0A0B4K863|A0A0B4K863_DROME	tr|A1Z9D4|A1Z9D4_DROME;tr|A0A0B4K7N9|A0A0B4K7N9_DROME;sp|P54623-3|CNN_DROME;tr|A1Z9D3|A1Z9D3_DROME;sp|P54623-2|CNN_DROME;sp|P54623|CNN_DROME;tr|A0A0B4K863|A0A0B4K863_DROME	5;5;5;5;5;5;5	5;5;5;5;5;5;5	5;5;5;5;5;5;5	>tr|A1Z9D4|A1Z9D4_DROME Centrosomin, isoform D OS=Drosophila melanogaster GN=cnn PE=1 SV=1;>tr|A0A0B4K7N9|A0A0B4K7N9_DROME Centrosomin, isoform M OS=Drosophila melanogaster GN=cnn PE=1 SV=1;>sp|P54623-3|CNN_DROME Isoform B of Centrosomin OS=Drosophila mela	7	5	5	5	2	5	2	5	2	5	7.8	7.8	7.8	123.67	1090	1090;1120;1120;1130;1148;1320;1378	0	7.0876	By matching	By MS/MS	2.4	7.8	790420	282310	508110	355890	390050	0	6	6				353	1639;2221;6217;12841;15671	True;True;True;True;True	1740;2351;6540;13658;16675	3729;3730;4893;13411;13412;28008;28009;34138	3557;4674;12733;26596;26597;32506	3557;4674;12733;26597;32506
tr|M9PIG8|M9PIG8_DROME;sp|P55035|PSMD4_DROME	tr|M9PIG8|M9PIG8_DROME;sp|P55035|PSMD4_DROME	1;1	1;1	1;1	>tr|M9PIG8|M9PIG8_DROME Regulatory particle non-ATPase 10, isoform B OS=Drosophila melanogaster GN=Rpn10 PE=4 SV=1;>sp|P55035|PSMD4_DROME 26S proteasome non-ATPase regulatory subunit 4 OS=Drosophila melanogaster GN=Rpn10 PE=1 SV=2	2	1	1	1	1	1	1	1	1	1	2.5	2.5	2.5	42.618	396	396;396	0.005152	1.7031	By MS/MS	By matching	2.5	2.5	466860	186190	280670	0	256100	1	0	1				354	4833	TRUE	5091	10462;10463	9925	9925
sp|P55162|HEM_DROME	sp|P55162|HEM_DROME	9	9	9	>sp|P55162|HEM_DROME Membrane-associated protein Hem OS=Drosophila melanogaster GN=Hem PE=2 SV=1	1	9	9	9	5	9	5	9	5	9	11.2	11.2	11.2	129.38	1126	1126	0	10.923	By MS/MS	By MS/MS	5.2	11.2	2795600	1142200	1653400	1229900	1421000	4	8	12				355	714;1165;1428;3180;5247;8354;9250;11439;16985	True;True;True;True;True;True;True;True;True	748;1237;1509;3365;5525;8791;9738;12182;18049	1562;1563;2616;2617;3220;6889;6890;11356;11357;17976;20131;20132;25038;36894	1497;1498;2481;3039;6534;6535;10786;10787;17000;19066;23764;35179	1498;2481;3039;6535;10786;17000;19066;23764;35179	548;549	176;352
tr|A0A0B4K7S0|A0A0B4K7S0_DROME;sp|P55824|FAF_DROME;sp|P55824-3|FAF_DROME;tr|A0A0B4K6W2|A0A0B4K6W2_DROME;tr|D5A7R4|D5A7R4_DROME	tr|A0A0B4K7S0|A0A0B4K7S0_DROME;sp|P55824|FAF_DROME;sp|P55824-3|FAF_DROME;tr|A0A0B4K6W2|A0A0B4K6W2_DROME	47;47;46;46;5	47;47;46;46;5	47;47;46;46;5	>tr|A0A0B4K7S0|A0A0B4K7S0_DROME Fat facets, isoform D OS=Drosophila melanogaster GN=faf PE=1 SV=1;>sp|P55824|FAF_DROME Probable ubiquitin carboxyl-terminal hydrolase FAF OS=Drosophila melanogaster GN=faf PE=1 SV=2;>sp|P55824-3|FAF_DROME Isoform 3 of Probab	5	47	47	47	40	45	40	45	40	45	22.6	22.6	22.6	310.59	2773	2773;2778;2711;2761;412	0	94.719	By MS/MS	By MS/MS	18.6	21.8	40814000	18941000	21873000	19580000	17944000	41	54	95				356	801;1568;2023;2062;2898;2988;3489;3940;4114;4190;4304;4346;4839;5389;5678;5712;6727;6831;7773;8310;8530;8761;8800;8918;9340;9520;10308;10456;10880;11058;11500;11691;12423;13067;13196;13236;14035;14241;14386;14414;14415;15152;15294;15357;15484;15541;16835	True;True;True;True;True;True;True;True;True;True;True;True;True;True;True;True;True;True;True;True;True;True;True;True;True;True;True;True;True;True;True;True;True;True;True;True;True;True;True;True;True;True;True;True;True;True;True	843;844;1663;2144;2183;3073;3164;3688;4162;4346;4427;4545;4587;5097;5678;5679;5979;6014;7075;7184;8182;8744;8745;8976;9220;9261;9392;9830;10020;10988;11142;11593;11783;12248;12451;13226;13906;13907;14048;14089;14939;15158;15308;15338;15339;16121;16122;16272;16342;16472;16532;17892	1766;1767;1768;1769;1770;3582;3583;3584;3585;4489;4490;4566;4567;6289;6290;6465;6466;7539;7540;8491;8492;8860;8861;9025;9026;9263;9264;9350;9351;10473;10474;10475;10476;11656;11657;11658;11659;12287;12288;12355;12356;14501;14502;14708;14709;16769;17886;17887;18632;18633;19130;19131;19209;19210;19470;19471;20306;20307;20690;20691;22591;22592;22593;22594;22930;22931;23846;23847;24229;25165;25569;25…	1681;1682;1683;1684;3403;3404;3405;3406;4282;4358;4359;4360;5963;5964;6126;6127;7124;7125;8033;8388;8389;8553;8554;8774;8775;8852;8853;9933;9934;9935;9936;11073;11074;11075;11652;11653;11720;13759;13960;13961;15871;16918;16919;17608;17609;18089;18166;18423;18424;18425;19236;19237;19594;19595;21389;21390;21391;21392;21712;21713;22601;22602;22980;22981;23877;24258;24259;25726;25727;27076;27077;2707…	1683;3403;4282;4360;5964;6126;7124;8033;8389;8553;8775;8852;9933;11073;11652;11720;13759;13960;15871;16918;17609;18089;18166;18424;19236;19595;21390;21712;22602;22980;23877;24258;25727;27076;27339;27403;29053;29524;29823;29876;29877;31477;31760;31889;32144;32254;34886	550;551;552;553;554;555;556;557	838;1293;1315;1825;2169;2207;2367;2495
sp|P55828|RS20_DROME	sp|P55828|RS20_DROME	1	1	1	>sp|P55828|RS20_DROME 40S ribosomal protein S20 OS=Drosophila melanogaster GN=RpS20 PE=1 SV=1	1	1	1	1	1	1	1	1	1	1	10	10	10	13.488	120	120	0.00061013	2.7828	By MS/MS	By MS/MS	10	10	809540	344060	465480	0	424740	1	1	2				357	6599	TRUE	6938	14217;14218	13494;13495	13494
sp|P55830|RS3A_DROME;sp|P55830-2|RS3A_DROME	sp|P55830|RS3A_DROME;sp|P55830-2|RS3A_DROME	10;8	10;8	10;8	>sp|P55830|RS3A_DROME 40S ribosomal protein S3a OS=Drosophila melanogaster GN=RpS3A PE=1 SV=4;>sp|P55830-2|RS3A_DROME Isoform B of 40S ribosomal protein S3a OS=Drosophila melanogaster GN=RpS3A	2	10	10	10	8	10	8	10	8	10	41.8	41.8	41.8	30.34	268	268;218	0	19.712	By MS/MS	By MS/MS	38.8	41.8	31341000	6907800	24434000	11386000	15738000	12	15	27				358	1048;6228;7387;7775;8645;9969;13482;13764;15097;16280	True;True;True;True;True;True;True;True;True;True	1116;6551;7777;8184;9095;10617;10618;14351;14649;16060;17313	2385;2386;13438;15937;15938;16772;16773;18877;18878;18879;18880;21869;21870;21871;21872;29366;29367;29368;29966;29967;32894;32895;35415;35416	2251;2252;12768;15144;15145;15873;15874;17840;17841;17842;17843;20695;20696;20697;20698;20699;20700;27878;27879;27880;27881;27882;28488;31355;31356;33750;33751	2252;12768;15145;15873;17843;20697;27878;28488;31356;33751	558;559	38;171
sp|P55841|RL14_DROME;tr|Q5U0W4|Q5U0W4_DROME;tr|Q5BIL1|Q5BIL1_DROME	sp|P55841|RL14_DROME;tr|Q5U0W4|Q5U0W4_DROME;tr|Q5BIL1|Q5BIL1_DROME	1;1;1	1;1;1	1;1;1	>sp|P55841|RL14_DROME 60S ribosomal protein L14 OS=Drosophila melanogaster GN=RpL14 PE=1 SV=1;>tr|Q5U0W4|Q5U0W4_DROME GM06787p (Fragment) OS=Drosophila melanogaster PE=2 SV=1;>tr|Q5BIL1|Q5BIL1_DROME RH72463p (Fragment) OS=Drosophila melanogaster GN=RpL14 P	3	1	1	1	1	1	1	1	1	1	7.2	7.2	7.2	19.173	166	166;167;177	0.0074888	1.4958	By MS/MS	By MS/MS	7.2	7.2	594070	282030	312030	0	284720	1	1	2				359	15564	TRUE	16555	33897;33898	32292;32293	32292
tr|C6SUW3|C6SUW3_DROME;sp|P55935|RS9_DROME;tr|Q95RG1|Q95RG1_DROME	tr|C6SUW3|C6SUW3_DROME;sp|P55935|RS9_DROME;tr|Q95RG1|Q95RG1_DROME	6;6;3	6;6;3	6;6;3	>tr|C6SUW3|C6SUW3_DROME LD13662p OS=Drosophila melanogaster GN=RpS9 PE=1 SV=1;>sp|P55935|RS9_DROME 40S ribosomal protein S9 OS=Drosophila melanogaster GN=RpS9 PE=1 SV=2;>tr|Q95RG1|Q95RG1_DROME LD32106p OS=Drosophila melanogaster GN=RpS9 PE=1 SV=1	3	6	6	6	6	6	6	6	6	6	30.3	30.3	30.3	22.623	195	195;195;137	0	7.0908	By MS/MS	By MS/MS	30.3	30.3	9003600	3952300	5051300	3951100	4610300	2	6	8				360	6363;6623;8269;10682;11757;13054	True;True;True;True;True;True	6691;6963;8701;11387;12521;13892	13705;13706;14269;14270;17803;17804;23431;23432;25702;25703;28486;28487	13002;13003;13545;16842;22187;24389;24390;27056	13003;13545;16842;22187;24390;27056
sp|P56538|IF6_DROME	sp|P56538|IF6_DROME	3	3	3	>sp|P56538|IF6_DROME Eukaryotic translation initiation factor 6 OS=Drosophila melanogaster GN=eIF6 PE=2 SV=3	1	3	3	3	3	3	3	3	3	3	20.4	20.4	20.4	26.494	245	245	0	5.2869	By MS/MS	By MS/MS	20.4	20.4	1722800	797480	925320	769260	872540	2	1	3				361	8900;14491;15780	True;True;True	9373;15421;16789	19433;19434;31566;31567;34381;34382	18388;30050;32748;32749	18388;30050;32748
tr|M9PG22|M9PG22_DROME;sp|P61209|ARF1_DROME	tr|M9PG22|M9PG22_DROME;sp|P61209|ARF1_DROME	5;5	5;5	4;4	>tr|M9PG22|M9PG22_DROME ADP ribosylation factor at 79F, isoform J OS=Drosophila melanogaster GN=Arf79F PE=3 SV=1;>sp|P61209|ARF1_DROME ADP-ribosylation factor 1 OS=Drosophila melanogaster GN=Arf79F PE=2 SV=2	2	5	5	4	5	3	5	3	4	2	31.9	31.9	25.8	20.688	182	182;182	0	24.922	By MS/MS	By MS/MS	31.9	23.6	4408500	3285900	1122600	3111000	1199300	6	2	8				362	1870;6799;9813;10372;11174	True;True;True;True;True	1983;7151;10388;10389;11054;11901	4173;14644;14645;21381;21382;21383;22736;22737;24449	3987;13900;20223;20224;20225;21522;21523;23198	3987;13900;20223;21522;23198	560;561	110;134
sp|P61851|SODC_DROME;tr|M9PF91|M9PF91_DROME	sp|P61851|SODC_DROME;tr|M9PF91|M9PF91_DROME	7;6	7;6	7;6	>sp|P61851|SODC_DROME Superoxide dismutase [Cu-Zn] OS=Drosophila melanogaster GN=Sod PE=1 SV=2;>tr|M9PF91|M9PF91_DROME Superoxide dismutase [Cu-Zn] OS=Drosophila melanogaster GN=Sod PE=3 SV=1	2	7	7	7	7	6	7	6	7	6	61.4	61.4	61.4	15.698	153	153;167	0	18.036	By MS/MS	By MS/MS	61.4	48.4	13833000	10601000	3231700	10482000	3067900	11	2	13				363	3018;5565;5915;6507;7190;14724;15867	True;True;True;True;True;True;True	3196;5859;6224;6841;7571;15664;16878	6532;6533;12035;12036;12783;12784;12785;13984;13985;15502;15503;32092;32093;32094;34559;34560	6197;11423;11424;12138;12139;12140;13280;14730;30585;30586;30587;30588;32923	6197;11424;12138;13280;14730;30585;32923
tr|A0A0B4LF57|A0A0B4LF57_DROME;sp|P62152|CALM_DROME;tr|C6SUZ2|C6SUZ2_DROME	tr|A0A0B4LF57|A0A0B4LF57_DROME;sp|P62152|CALM_DROME;tr|C6SUZ2|C6SUZ2_DROME	7;7;6	7;7;6	7;7;6	>tr|A0A0B4LF57|A0A0B4LF57_DROME Calmodulin, isoform C OS=Drosophila melanogaster GN=Cam PE=1 SV=1;>sp|P62152|CALM_DROME Calmodulin OS=Drosophila melanogaster GN=Cam PE=1 SV=2;>tr|C6SUZ2|C6SUZ2_DROME AT15141p (Fragment) OS=Drosophila melanogaster GN=Cam-RB	3	7	7	7	7	7	7	7	7	7	53	53	53	16.81	149	149;149;159	0	10.286	By MS/MS	By MS/MS	53	53	12624000	6340800	6283200	6080600	5993400	8	9	17				364	251;2528;2529;2724;6088;9319;15088	True;True;True;True;True;True;True	263;2685;2686;2890;6404;9809;16051	533;534;5540;5541;5542;5543;5935;5936;5937;5938;13141;13142;20263;20264;32877;32878	518;519;520;521;5259;5260;5261;5628;5629;5630;5631;5632;12473;19197;19198;31338;31339	520;5259;5261;5630;12473;19198;31338	562	125
sp|P80455|RS12_DROME	sp|P80455|RS12_DROME	2	2	2	>sp|P80455|RS12_DROME 40S ribosomal protein S12 OS=Drosophila melanogaster GN=RpS12 PE=1 SV=2	1	2	2	2	2	2	2	2	2	2	20.9	20.9	20.9	15.168	139	139	0.00063613	3.1514	By MS/MS	By MS/MS	20.9	20.9	1654800	1087800	566920	0	517290	2	1	3				365	1951;12778	True;True	2066;13594	4336;4337;27885;27886	4144;26479;26480;26481	4144;26479
tr|A0A0B4KEY5|A0A0B4KEY5_DROME;sp|P82147|L2EFL_DROME	tr|A0A0B4KEY5|A0A0B4KEY5_DROME;sp|P82147|L2EFL_DROME	1;1	1;1	1;1	>tr|A0A0B4KEY5|A0A0B4KEY5_DROME Lethal (2) essential for life, isoform C OS=Drosophila melanogaster GN=l(2)efl PE=3 SV=1;>sp|P82147|L2EFL_DROME Protein lethal(2)essential for life OS=Drosophila melanogaster GN=l(2)efl PE=1 SV=1	2	1	1	1	1	1	1	1	1	1	6.4	6.4	6.4	21.309	187	187;187	0.004215	1.8504	By MS/MS	By MS/MS	6.4	6.4	300580	76453	224130	0	204510	1	1	2				366	9513	TRUE	10013	20674;20675;20676	19582;19583;19584	19584
tr|A0A0B4LF45|A0A0B4LF45_DROME;sp|Q7KR10|CCD1D_DROME;sp|P82712|CCD1P_DROME	tr|A0A0B4LF45|A0A0B4LF45_DROME;sp|Q7KR10|CCD1D_DROME;sp|P82712|CCD1P_DROME	2;2;2	2;2;2	2;2;2	>tr|A0A0B4LF45|A0A0B4LF45_DROME Cyp12d1-p, isoform B OS=Drosophila melanogaster GN=Cyp12d1-p PE=3 SV=1;>sp|Q7KR10|CCD1D_DROME Probable cytochrome P450 12d1 distal, mitochondrial OS=Drosophila melanogaster GN=Cyp12d1-d PE=2 SV=1;>sp|P82712|CCD1P_DROME Proba	3	2	2	2	2	2	2	2	2	2	5.2	5.2	5.2	60.21	521	521;521;521	0.00068399	3.9918	By MS/MS	By MS/MS	5.2	5.2	1031600	569840	461760	549850	441330	2	2	4				367	2367;14159	True;True	2511;15072	5199;5200;30840;30841	4946;4947;29345;29346	4946;29346
sp|P82804|PYM_DROME	sp|P82804|PYM_DROME	3	3	3	>sp|P82804|PYM_DROME Partner of Y14 and mago OS=Drosophila melanogaster GN=Pym PE=1 SV=1	1	3	3	3	3	1	3	1	3	1	17.9	17.9	17.9	23.45	207	207	0.00069979	4.2234	By MS/MS	By MS/MS	17.9	5.8	1082700	912480	170180	912480	0	3	1	4				368	2045;7988;13448	True;True;True	2166;8408;14316	4527;17229;17230;29296	4317;16305;16306;27814	4317;16305;27814
tr|D2NUJ1|D2NUJ1_DROME;sp|P82890|PPAC1_DROME	tr|D2NUJ1|D2NUJ1_DROME;sp|P82890|PPAC1_DROME	2;2	2;2	2;2	>tr|D2NUJ1|D2NUJ1_DROME TA01420p OS=Drosophila melanogaster GN=primo-1-RB PE=2 SV=1;>sp|P82890|PPAC1_DROME Low molecular weight phosphotyrosine protein phosphatase 1 OS=Drosophila melanogaster GN=primo-1 PE=2 SV=1	2	2	2	2	2	1	2	1	2	1	14.8	14.8	14.8	17.556	155	155;155	0.0016741	2.1913	By MS/MS	By matching	14.8	5.8	679240	468530	210710	468530	0	2	0	2				369	6605;13066	True;True	6944;13905	14233;14234;28511	13514;27075	13514;27075	563	23
tr|X2J6D4|X2J6D4_DROME;sp|P84029|CYC2_DROME	tr|X2J6D4|X2J6D4_DROME;sp|P84029|CYC2_DROME	4;4	4;4	4;4	>tr|X2J6D4|X2J6D4_DROME Cytochrome c proximal, isoform B OS=Drosophila melanogaster GN=Cyt-c-p PE=3 SV=1;>sp|P84029|CYC2_DROME Cytochrome c-2 OS=Drosophila melanogaster GN=Cyt-c-p PE=1 SV=2	2	4	4	4	3	3	3	3	3	3	51.9	51.9	51.9	11.734	108	108;108	0	7.3942	By MS/MS	By MS/MS	39.8	35.2	2513800	1638200	875640	1772500	664630	4	2	6				370	5154;7671;13991;15217	True;True;True;True	5429;8075;14892;16189	11170;16546;30441;30442;33165;33166	10613;15683;28958;28959;31600;31601	10613;15683;28959;31600
tr|A0A0B4KFZ9|A0A0B4KFZ9_DROME;sp|P84040|H4_DROME	tr|A0A0B4KFZ9|A0A0B4KFZ9_DROME;sp|P84040|H4_DROME	5;5	5;5	5;5	>tr|A0A0B4KFZ9|A0A0B4KFZ9_DROME Histone H4 OS=Drosophila melanogaster GN=His4r PE=3 SV=1;>sp|P84040|H4_DROME Histone H4 OS=Drosophila melanogaster GN=His4 PE=1 SV=2	2	5	5	5	5	5	5	5	5	5	43.7	43.7	43.7	11.381	103	103;103	0	23.335	By MS/MS	By MS/MS	43.7	43.7	25536000	9527900	16009000	7415500	12809000	8	14	22				371	1876;2349;7091;14712;14713	True;True;True;True;True	1989;2490;7467;15650;15651;15652;15653	4185;4186;4187;4188;5160;5161;5162;5163;15298;15299;32054;32055;32056;32057;32058;32059;32060;32061;32062;32063;32064;32065	4000;4001;4002;4003;4912;4913;4914;14529;14530;30547;30548;30549;30550;30551;30552;30553;30554;30555;30556;30557;30558;30559	4000;4913;14529;30551;30554	564	85
sp|P91679-3|PEPT1_DROME;sp|P91679-2|PEPT1_DROME;sp|P91679|PEPT1_DROME;tr|X2JAE6|X2JAE6_DROME	sp|P91679-3|PEPT1_DROME;sp|P91679-2|PEPT1_DROME;sp|P91679|PEPT1_DROME;tr|X2JAE6|X2JAE6_DROME	1;1;1;1	1;1;1;1	1;1;1;1	>sp|P91679-3|PEPT1_DROME Isoform C of Peptide transporter family 1 OS=Drosophila melanogaster GN=yin;>sp|P91679-2|PEPT1_DROME Isoform B of Peptide transporter family 1 OS=Drosophila melanogaster GN=yin;>sp|P91679|PEPT1_DROME Peptide transporter family 1 OS	4	1	1	1	1	0	1	0	1	0	4.1	4.1	4.1	81.275	734	734;737;743;780	0.00060533	2.736	By MS/MS	By matching	4.1	0	238250	238250	0	238250	0	2	0	2				372	835	TRUE	880	1842	1748;1749	1748
sp|P91875|RPA1_DROME	sp|P91875|RPA1_DROME	20	20	20	>sp|P91875|RPA1_DROME DNA-directed RNA polymerase I subunit RPA1 OS=Drosophila melanogaster GN=RpI1 PE=1 SV=2	1	20	20	20	14	19	14	19	14	19	18.5	18.5	18.5	185.41	1642	1642	0	45.762	By MS/MS	By MS/MS	14.6	17.1	9834300	2844000	6990200	3850900	5371500	11	24	35				373	289;1527;2033;2114;4057;4058;6084;8817;10265;11068;11176;12266;12797;12842;13107;13562;13692;14673;15236;15356	True;True;True;True;True;True;True;True;True;True;True;True;True;True;True;True;True;True;True;True	303;1617;1618;2154;2239;4286;4287;6400;9278;10942;11794;11903;13057;13613;13659;13952;14433;14570;15610;16209;16341	613;614;3505;3506;4507;4508;4670;4671;8739;8740;8741;13132;13133;19246;19247;22508;24248;24451;26775;26776;27922;27923;28010;28011;28605;29546;29818;29819;31967;31968;31969;33208;33209;33475;33476	590;591;592;593;3333;3334;3335;4298;4299;4453;4454;8269;8270;12464;12465;18200;21313;22997;23200;25402;25403;25404;26514;26515;26598;27164;28056;28331;28332;30467;30468;31640;31885;31886;31887	591;3334;4299;4453;8269;8270;12464;18200;21313;22997;23200;25403;26515;26598;27164;28056;28332;30467;31640;31887	565;566	297;571
tr|M9PI82|M9PI82_DROME;sp|P91891|MO25_DROME	tr|M9PI82|M9PI82_DROME;sp|P91891|MO25_DROME	8;8	8;8	8;8	>tr|M9PI82|M9PI82_DROME Mo25, isoform B OS=Drosophila melanogaster GN=Mo25 PE=4 SV=1;>sp|P91891|MO25_DROME Protein Mo25 OS=Drosophila melanogaster GN=Mo25 PE=2 SV=2	2	8	8	8	8	7	8	7	8	7	27.1	27.1	27.1	39.385	339	339;339	0	15.084	By MS/MS	By MS/MS	27.1	23.3	11125000	6101700	5023500	6221300	4464200	7	8	15				374	6858;8600;8718;9429;9430;10367;11049;16922	True;True;True;True;True;True;True;True	7213;9050;9173;9926;9927;11049;11774;17983	14761;14762;18787;19037;19038;20495;20496;20497;20498;22722;22723;22724;22725;24215;24216;36758;36759;36760	14011;14012;17749;18001;18002;19413;19414;19415;21506;21507;21508;21509;22967;35053;35054	14012;17749;18002;19413;19415;21506;22967;35053
sp|P91926|AP2A_DROME;tr|E8NH12|E8NH12_DROME;sp|P91926-2|AP2A_DROME	sp|P91926|AP2A_DROME;tr|E8NH12|E8NH12_DROME;sp|P91926-2|AP2A_DROME	21;20;20	21;20;20	21;20;20	>sp|P91926|AP2A_DROME AP-2 complex subunit alpha OS=Drosophila melanogaster GN=AP-2alpha PE=1 SV=1;>tr|E8NH12|E8NH12_DROME SD22796p OS=Drosophila melanogaster GN=alpha-Adaptin-RB PE=2 SV=1;>sp|P91926-2|AP2A_DROME Isoform B of AP-2 complex subunit alpha OS=	3	21	21	21	19	21	19	21	19	21	27.1	27.1	27.1	105.62	940	940;952;952	0	37.424	By MS/MS	By MS/MS	24.3	27.1	26285000	8599800	17685000	8774400	15076000	18	30	48				375	198;833;2330;2905;3043;4044;4177;5183;6175;8334;8752;8819;8865;10599;10660;11981;13034;14437;15186;15339;15340	True;True;True;True;True;True;True;True;True;True;True;True;True;True;True;True;True;True;True;True;True	207;877;2468;2469;3080;3221;4271;4272;4414;5459;6495;8769;9210;9280;9337;11301;11365;12756;13871;15363;16157;16323;16324	417;418;1836;1837;5123;5124;6303;6304;6580;6581;8709;8710;8711;8712;8997;8998;11222;11223;13325;13326;17931;17932;19109;19110;19250;19251;19367;19368;23278;23397;23398;26156;26157;28445;28446;31450;31451;31452;31453;31454;33100;33101;33439;33440;33441;33442	409;1743;1744;4876;4877;4878;5978;6234;6235;8242;8243;8244;8245;8246;8524;8525;10659;12653;12654;12655;12656;16961;16962;16963;18070;18071;18202;18322;18323;22044;22157;24806;24807;24808;27015;27016;27017;27018;29935;29936;29937;29938;29939;29940;29941;31543;31851;31852	409;1744;4878;5978;6235;8244;8525;10659;12656;16962;18070;18202;18323;22044;22157;24808;27017;29935;31543;31851;31852	567;568;569	142;160;833
tr|A4V383|A4V383_DROME;sp|P91929|NDUAA_DROME	tr|A4V383|A4V383_DROME;sp|P91929|NDUAA_DROME	1;1	1;1	1;1	>tr|A4V383|A4V383_DROME NADH dehydrogenase (Ubiquinone) 42 kDa subunit, isoform B OS=Drosophila melanogaster GN=ND-42 PE=1 SV=1;>sp|P91929|NDUAA_DROME NADH dehydrogenase [ubiquinone] 1 alpha subcomplex subunit 10, mitochondrial OS=Drosophila melanogaster G	2	1	1	1	1	1	1	1	1	1	5.4	5.4	5.4	46.897	407	407;407	0.00065876	3.5287	By MS/MS	By MS/MS	5.4	5.4	694360	358160	336200	0	306770	1	1	2				376	16851	TRUE	17909	36614;36615	34911;34912	34911
sp|P91938-4|TRXR1_DROME;sp|P91938-2|TRXR1_DROME;sp|P91938-3|TRXR1_DROME;sp|P91938|TRXR1_DROME	sp|P91938-4|TRXR1_DROME;sp|P91938-2|TRXR1_DROME;sp|P91938-3|TRXR1_DROME;sp|P91938|TRXR1_DROME	5;5;5;5	5;5;5;5	5;5;5;5	>sp|P91938-4|TRXR1_DROME Isoform D of Thioredoxin reductase 1, mitochondrial OS=Drosophila melanogaster GN=Trxr-1;>sp|P91938-2|TRXR1_DROME Isoform A of Thioredoxin reductase 1, mitochondrial OS=Drosophila melanogaster GN=Trxr-1;>sp|P91938-3|TRXR1_DROME Iso	4	5	5	5	5	4	5	4	5	4	23.2	23.2	23.2	53.2	491	491;491;508;596	0	11.686	By MS/MS	By MS/MS	23.2	17.9	2844400	2117100	727330	2045100	735680	6	1	7				377	2157;9517;12479;14776;16762	True;True;True;True;True	2284;10017;13286;15720;17816	4756;4757;20684;20685;27219;27220;32211;32212;36437	4536;4537;19589;25836;30694;34740;34741	4536;19589;25836;30694;34741
tr|C6TP70|C6TP70_DROME;sp|P92177|1433E_DROME;sp|P92177-1|1433E_DROME;sp|P92177-2|1433E_DROME	tr|C6TP70|C6TP70_DROME;sp|P92177|1433E_DROME;sp|P92177-1|1433E_DROME;sp|P92177-2|1433E_DROME	14;14;13;13	1;1;0;0	1;1;0;0	>tr|C6TP70|C6TP70_DROME MIP08648p OS=Drosophila melanogaster GN=14-3-3epsilon-RA PE=2 SV=1;>sp|P92177|1433E_DROME 14-3-3 protein epsilon OS=Drosophila melanogaster GN=14-3-3epsilon PE=1 SV=2;>sp|P92177-1|1433E_DROME Isoform D of 14-3-3 protein epsilon OS=D	4	14	1	1	14	11	1	0	1	0	58.4	9.5	9.5	29.798	262	262;262;260;261	0.00061125	2.7911	By MS/MS	By matching	58.4	41.6	302870	302870	0	302870	0	2	0	2				378	54;1758;2064;2353;2508;3510;4655;6680;7431;10476;14858;16400;16633;16634	False;False;False;True;False;False;False;False;False;False;False;False;False;False	55;1867;2185;2495;2661;3711;4901;7025;7821;11162;15808;17441;17679;17680	125;126;127;128;3952;3953;4570;4571;5172;5485;5486;5487;5488;7582;7583;10078;14396;14397;14398;14399;16020;16021;22971;22972;32381;32382;35674;36156;36157;36158;36159;36160;36161	132;133;134;3771;3772;4363;4364;4921;4922;5207;5208;5209;5210;7163;7164;9571;13666;13667;13668;15225;15226;21748;21749;30857;34011;34458;34459;34460;34461;34462;34463	133;3772;4364;4922;5209;7164;9571;13666;15225;21748;30857;34011;34459;34462	360;570	33;221
sp|P92177-4|1433E_DROME;tr|D3DMY5|D3DMY5_DROME	sp|P92177-4|1433E_DROME;tr|D3DMY5|D3DMY5_DROME	14;14	14;14	1;1	>sp|P92177-4|1433E_DROME Isoform C of 14-3-3 protein epsilon OS=Drosophila melanogaster GN=14-3-3epsilon;>tr|D3DMY5|D3DMY5_DROME AT09839p (Fragment) OS=Drosophila melanogaster GN=14-3-3epsilon-RD PE=2 SV=1	2	14	14	1	14	11	14	11	1	0	57.4	57.4	7.4	29.173	256	256;259	0	26.215	By MS/MS	By MS/MS	57.4	42.6	33457000	22882000	10575000	22343000	9718700	17	13	30				379	54;1758;2064;2354;2508;3510;4655;6680;7431;10476;14858;16400;16633;16634	True;True;True;True;True;True;True;True;True;True;True;True;True;True	55;1867;2185;2496;2497;2661;3711;4901;7025;7821;11162;15808;17441;17679;17680	125;126;127;128;3952;3953;4570;4571;5173;5174;5485;5486;5487;5488;7582;7583;10078;14396;14397;14398;14399;16020;16021;22971;22972;32381;32382;35674;36156;36157;36158;36159;36160;36161	132;133;134;3771;3772;4363;4364;4923;4924;5207;5208;5209;5210;7163;7164;9571;13666;13667;13668;15225;15226;21748;21749;30857;34011;34458;34459;34460;34461;34462;34463	133;3772;4364;4924;5209;7164;9571;13666;15225;21748;30857;34011;34459;34462	360;570;571	33;221;235
sp|P98163|YL_DROME;tr|A0A0D4RRS9|A0A0D4RRS9_DROME;sp|P98163-2|YL_DROME	sp|P98163|YL_DROME;tr|A0A0D4RRS9|A0A0D4RRS9_DROME;sp|P98163-2|YL_DROME	7;6;6	7;6;6	7;6;6	>sp|P98163|YL_DROME Putative vitellogenin receptor OS=Drosophila melanogaster GN=yl PE=1 SV=2;>tr|A0A0D4RRS9|A0A0D4RRS9_DROME FI21413p1 OS=Drosophila melanogaster GN=yl-RA PE=2 SV=1;>sp|P98163-2|YL_DROME Isoform A of Putative vitellogenin receptor OS=Droso	3	7	7	7	7	5	7	5	7	5	4.8	4.8	4.8	219.52	1984	1984;1937;1937	0	8.6383	By MS/MS	By matching	4.8	3.1	2649600	1681700	967960	1431100	1133900	7	0	7				380	1565;5861;10538;12026;12716;12859;13763	True;True;True;True;True;True;True	1660;6168;11229;12802;13528;13677;14648	3578;12678;23108;23109;26251;26252;27740;27741;28041;28042;29964;29965	3400;12036;21881;24904;26344;26625;28487	3400;12036;21881;24904;26344;26625;28487
tr|B3DN78|B3DN78_DROME;sp|Q00174|LAMA_DROME	tr|B3DN78|B3DN78_DROME;sp|Q00174|LAMA_DROME	19;19	19;19	19;19	>tr|B3DN78|B3DN78_DROME SD07123p OS=Drosophila melanogaster GN=CG10236-RA PE=2 SV=1;>sp|Q00174|LAMA_DROME Laminin subunit alpha OS=Drosophila melanogaster GN=LanA PE=1 SV=2	2	19	19	19	13	17	13	17	13	17	8.1	8.1	8.1	411.15	3712	3712;3712	0	34.767	By MS/MS	By MS/MS	5.2	7.4	7728000	3052700	4675200	3232200	4086600	8	18	26				381	144;539;1823;2701;2734;4469;5720;7212;8360;8615;9347;10125;10897;12071;12528;14266;15638;15879;16807	True;True;True;True;True;True;True;True;True;True;True;True;True;True;True;True;True;True;True	149;564;1935;2864;2902;4714;6022;7593;8798;9065;9837;10799;11612;12851;13339;15186;16639;16891;17863	305;306;307;1184;4078;4079;5881;5882;5958;9610;9611;12370;15545;17988;18816;20318;22216;22217;23886;23887;26359;26360;27329;27330;31088;31089;34062;34063;34585;36528;36529	301;302;1141;3894;5567;5568;5650;9109;9110;9111;11731;14774;17011;17776;19246;21030;22642;25011;25937;25938;29588;29589;32438;32439;32440;32949;34833	302;1141;3894;5567;5650;9110;11731;14774;17011;17776;19246;21030;22642;25011;25938;29589;32440;32949;34833
tr|A0A0B4LGQ1|A0A0B4LGQ1_DROME;sp|Q00637|SODM_DROME	tr|A0A0B4LGQ1|A0A0B4LGQ1_DROME;sp|Q00637|SODM_DROME	6;6	6;6	6;6	>tr|A0A0B4LGQ1|A0A0B4LGQ1_DROME Superoxide dismutase OS=Drosophila melanogaster GN=Sod2 PE=3 SV=1;>sp|Q00637|SODM_DROME Superoxide dismutase [Mn], mitochondrial OS=Drosophila melanogaster GN=Sod2 PE=2 SV=3	2	6	6	6	6	4	6	4	6	4	43.3	43.3	43.3	24.659	217	217;217	0	11.222	By MS/MS	By MS/MS	43.3	29	6520500	4570500	1950000	3875100	2474600	9	4	13				382	3101;4307;5855;8519;9053;10933	True;True;True;True;True;True	3282;4548;6162;8965;9533;11650	6707;9267;9268;12664;12665;18607;18608;19742;19743;19744;19745;23964	6350;8778;12021;12022;12023;12024;17584;17585;18687;18688;18689;22725;22726	6350;8778;12023;17584;18688;22726
tr|M9PHG4|M9PHG4_DROME;sp|Q00963|SPTCB_DROME;tr|M9PF16|M9PF16_DROME;tr|X4YME1|X4YME1_DROME	tr|M9PHG4|M9PHG4_DROME;sp|Q00963|SPTCB_DROME;tr|M9PF16|M9PF16_DROME	7;7;7;1	7;7;7;1	7;7;7;1	>tr|M9PHG4|M9PHG4_DROME Beta spectrin, isoform C OS=Drosophila melanogaster GN=beta-Spec PE=4 SV=1;>sp|Q00963|SPTCB_DROME Spectrin beta chain OS=Drosophila melanogaster GN=beta-Spec PE=1 SV=2;>tr|M9PF16|M9PF16_DROME Beta spectrin, isoform B OS=Drosophila m	4	7	7	7	7	6	7	6	7	6	5.1	5.1	5.1	249.56	2147	2147;2291;2308;1110	0	15.479	By MS/MS	By MS/MS	5.1	4.6	3747400	1971800	1775600	1934600	1657400	6	5	11				383	775;2187;3815;8605;11421;15225;15815	True;True;True;True;True;True;True	816;2317;4032;9055;12164;16197;16824	1712;1713;4820;8240;8241;18795;18796;25001;25002;33179;33180;34454;34455	1637;1638;1639;4601;7797;7798;17756;17757;23734;31614;32821	1639;4601;7798;17757;23734;31614;32821
tr|M9PCE0|M9PCE0_DROME;sp|Q01604|PGK_DROME	tr|M9PCE0|M9PCE0_DROME;sp|Q01604|PGK_DROME	15;15	15;15	15;15	>tr|M9PCE0|M9PCE0_DROME Phosphoglycerate kinase OS=Drosophila melanogaster GN=Pgk PE=3 SV=1;>sp|Q01604|PGK_DROME Phosphoglycerate kinase OS=Drosophila melanogaster GN=Pgk PE=2 SV=2	2	15	15	15	14	11	14	11	14	11	56.1	56.1	56.1	43.861	415	415;415	0	32.192	By MS/MS	By MS/MS	53.5	40.7	18779000	13233000	5545500	12466000	5285900	16	8	24				384	3231;3883;4625;6524;8298;8554;9233;10284;10595;12634;14208;14919;16266;16499;16888	True;True;True;True;True;True;True;True;True;True;True;True;True;True;True	3418;4104;4105;4870;6858;8731;9002;9721;10963;11297;13446;15124;15872;17298;17542;17948	7000;7001;8376;8377;8378;10015;10016;14014;17865;17866;18689;18690;18691;20101;22542;22543;23266;27561;30958;30959;32532;32533;35386;35884;35885;36686;36687	6630;6631;7925;7926;7927;7928;7929;9499;9500;13305;16898;17661;17662;19029;21346;21347;22031;26167;29469;31026;33716;33717;34206;34207;34208;34990;34991	6631;7926;9500;13305;16898;17662;19029;21346;22031;26167;29469;31026;33716;34208;34990	572;573	310;354
sp|Q01637|UMPS_DROME	sp|Q01637|UMPS_DROME	2	2	2	>sp|Q01637|UMPS_DROME Uridine 5-monophosphate synthase OS=Drosophila melanogaster GN=r-l PE=2 SV=2	1	2	2	2	2	1	2	1	2	1	7.3	7.3	7.3	53.419	493	493	0.00070972	4.3688	By MS/MS	By matching	7.3	3.2	987860	820050	167810	820050	0	2	0	2				385	6292;7138	True;True	6618;7518	13566;15401;15402	12885;12886;14632	12885;14632
tr|H1UUJ8|H1UUJ8_DROME;sp|Q01989|MYS9_DROME;tr|A0A0B4KGX1|A0A0B4KGX1_DROME;sp|Q01989-2|MYS9_DROME;sp|Q01989-3|MYS9_DROME;tr|A0A0B4LHV4|A0A0B4LHV4_DROME	tr|H1UUJ8|H1UUJ8_DROME;sp|Q01989|MYS9_DROME;tr|A0A0B4KGX1|A0A0B4KGX1_DROME;sp|Q01989-2|MYS9_DROME;sp|Q01989-3|MYS9_DROME;tr|A0A0B4LHV4|A0A0B4LHV4_DROME	7;7;7;7;6;6	7;7;7;7;6;6	7;7;7;7;6;6	>tr|H1UUJ8|H1UUJ8_DROME FI18104p1 OS=Drosophila melanogaster GN=jar PE=1 SV=1;>sp|Q01989|MYS9_DROME Myosin heavy chain 95F OS=Drosophila melanogaster GN=jar PE=2 SV=4;>tr|A0A0B4KGX1|A0A0B4KGX1_DROME Jaguar, isoform L OS=Drosophila melanogaster GN=jar PE=1	6	7	7	7	6	5	6	5	6	5	7.8	7.8	7.8	143.3	1253	1253;1253;1268;1268;1073;1238	0	11.538	By MS/MS	By MS/MS	7.1	5.4	2698700	1178600	1520200	1454700	1111000	6	5	11				386	1688;1813;2918;6716;7891;10287;16702	True;True;True;True;True;True;True	1792;1924;3093;7064;8306;10966;17749	3822;3823;4058;4059;6323;14478;14479;17013;22548;36301;36302	3649;3650;3878;3879;5996;13737;13738;16104;21350;34597;34598	3649;3879;5996;13738;16104;21350;34597	574	1040
sp|Q02645|HTS_DROME;tr|C3KGQ7|C3KGQ7_DROME;sp|Q02645-4|HTS_DROME;tr|A0A0B4K849|A0A0B4K849_DROME;sp|Q02645-2|HTS_DROME;tr|A0A0B4K7A5|A0A0B4K7A5_DROME;tr|A8DYJ2|A8DYJ2_DROME;tr|B8A408|B8A408_DROME;tr|Q6NLI3|Q6NLI3_DROME;sp|Q02645-3|HTS_DROME	sp|Q02645|HTS_DROME;tr|C3KGQ7|C3KGQ7_DROME	9;8;4;4;4;4;4;3;3;1	9;8;4;4;4;4;4;3;3;1	9;8;4;4;4;4;4;3;3;1	>sp|Q02645|HTS_DROME Protein hu-li tai shao OS=Drosophila melanogaster GN=hts PE=1 SV=2;>tr|C3KGQ7|C3KGQ7_DROME IP16615p (Fragment) OS=Drosophila melanogaster GN=hts-RA PE=2 SV=1	10	9	9	9	7	9	7	9	7	9	13.4	13.4	13.4	127.94	1156	1156;647;668;716;718;739;1833;245;322;495	0	16.105	By MS/MS	By MS/MS	10.2	13.4	5385400	2074800	3310600	1968700	3127000	5	10	15				387	7059;7783;7954;8730;10026;10048;10610;13632;15281	True;True;True;True;True;True;True;True;True	7431;8193;8372;9185;10693;10717;11312;14506;16258	15211;15212;16793;16794;17151;19062;22015;22016;22059;22060;23298;23299;29686;29687;33315;33316	14443;14444;15890;15891;16229;18025;20838;20881;20882;22064;22065;22066;28201;28202;31736	14444;15890;16229;18025;20838;20882;22066;28202;31736
tr|C9QP42|C9QP42_DROME;sp|Q02748|IF4A_DROME;tr|D3DMH8|D3DMH8_DROME;tr|C8VV33|C8VV33_DROME	tr|C9QP42|C9QP42_DROME;sp|Q02748|IF4A_DROME;tr|D3DMH8|D3DMH8_DROME;tr|C8VV33|C8VV33_DROME	23;23;22;21	23;23;22;21	21;21;20;19	>tr|C9QP42|C9QP42_DROME Eukaryotic initiation factor 4a, isoform E OS=Drosophila melanogaster GN=eIF-4a PE=1 SV=1;>sp|Q02748|IF4A_DROME Eukaryotic initiation factor 4A OS=Drosophila melanogaster GN=eIF-4a PE=1 SV=3;>tr|D3DMH8|D3DMH8_DROME RE22480p OS=Droso	4	23	23	21	22	22	22	22	20	20	65.5	65.5	62	45.878	403	403;403;403;390	0	119.82	By MS/MS	By MS/MS	65.3	65.5	175550000	108530000	67016000	96225000	55429000	37	31	68				388	1591;2085;2408;2591;2822;2889;3195;4918;5091;5160;5426;5572;6743;7465;7516;7736;8284;9845;13734;14958;15266;15471;16096	True;True;True;True;True;True;True;True;True;True;True;True;True;True;True;True;True;True;True;True;True;True;True	1688;2206;2207;2557;2751;2991;3064;3381;5182;5361;5435;5718;5867;7091;7858;7911;8142;8716;8717;10436;10437;10438;14616;15915;16243;16459;17119;17120	3629;3630;4612;4613;4614;4615;4616;4617;4618;5291;5292;5665;5666;6125;6126;6272;6273;6921;6922;10643;10644;11026;11027;11028;11029;11180;11181;11744;11745;12052;12053;12054;12055;14533;14534;14535;16099;16100;16101;16102;16212;16213;16214;16215;16685;17833;17834;17835;17836;17837;17838;21475;21476;21477;21478;21479;21480;29905;29906;32615;33282;33283;33284;33285;33719;33720;35032;35033;35034;3503…	3460;3461;4397;4398;4399;4400;4401;4402;5024;5025;5026;5368;5815;5816;5951;5952;6564;6565;10105;10106;10480;10481;10482;10483;10484;10622;10623;11160;11161;11438;11439;11440;11441;11442;13791;13792;13793;13794;15299;15300;15301;15393;15394;15395;15801;16869;16870;16871;16872;16873;20305;20306;20307;20308;20309;20310;28420;31098;31099;31711;31712;31713;31714;32120;32121;33375;33376;33377;33378;333…	3461;4398;5026;5368;5815;5951;6565;10105;10483;10622;11161;11440;13792;15301;15395;15801;16869;20309;28420;31099;31714;32120;33376	575;576;577;578;579;580;581	119;125;184;199;213;225;395
tr|B7Z0G1|B7Z0G1_DROME;sp|Q02870|ERCC3_DROME	tr|B7Z0G1|B7Z0G1_DROME;sp|Q02870|ERCC3_DROME	5;5	5;5	5;5	>tr|B7Z0G1|B7Z0G1_DROME Haywire, isoform B OS=Drosophila melanogaster GN=hay PE=1 SV=1;>sp|Q02870|ERCC3_DROME DNA excision repair protein haywire OS=Drosophila melanogaster GN=hay PE=1 SV=2	2	5	5	5	2	5	2	5	2	5	10.9	10.9	10.9	90.347	798	798;798	0	8.0231	By MS/MS	By MS/MS	3.6	10.9	2238100	689180	1549000	1105100	997450	1	6	7				389	2826;10029;11794;12250;14707	True;True;True;True;True	2996;10696;12558;13040;15645	6139;6140;22019;25774;26738;26739;32042	5826;5827;20841;24450;24451;25373;30535	5826;20841;24451;25373;30535
tr|A4V3G9|A4V3G9_DROME;sp|Q02926-2|RB97D_DROME;tr|A4V3H1|A4V3H1_DROME;sp|Q02926|RB97D_DROME;tr|Q59DT6|Q59DT6_DROME	tr|A4V3G9|A4V3G9_DROME;sp|Q02926-2|RB97D_DROME;tr|A4V3H1|A4V3H1_DROME;sp|Q02926|RB97D_DROME;tr|Q59DT6|Q59DT6_DROME	6;6;6;6;5	6;6;6;6;5	6;6;6;6;5	>tr|A4V3G9|A4V3G9_DROME Ribonuclear protein at 97D, isoform C OS=Drosophila melanogaster GN=Rb97D PE=1 SV=1;>sp|Q02926-2|RB97D_DROME Isoform A of Ribonucleoprotein RB97D OS=Drosophila melanogaster GN=Rb97D;>tr|A4V3H1|A4V3H1_DROME Ribonuclear protein at 97D	5	6	6	6	3	6	3	6	3	6	17.8	17.8	17.8	50.844	465	465;465;471;471;434	0	8.4247	By MS/MS	By MS/MS	7.7	17.8	1721600	580590	1141000	722790	898890	3	6	9				390	1093;1409;3841;4877;7584;8289	True;True;True;True;True;True	1163;1489;4059;5138;7984;8722	2469;3173;8292;8293;10546;10547;16357;17848;17849	2332;2994;2995;7852;7853;10005;10006;15523;16881	2332;2995;7853;10006;15523;16881
sp|Q03043-2|KGP24_DROME;sp|Q03043|KGP24_DROME;sp|Q03043-3|KGP24_DROME;tr|E1U3G1|E1U3G1_DROME;tr|E1U3F7|E1U3F7_DROME;tr|E1U3G3|E1U3G3_DROME;tr|E1U3F9|E1U3F9_DROME;sp|Q03043-4|KGP24_DROME;tr|E1U3G2|E1U3G2_DROME;tr|E1U3F8|E1U3F8_DROME;tr|E1JHR9|E1JHR9_DROME;sp|P32023-2|KGP25_DROME;tr|E1U3G4|E1U3G4_DROME;tr|E1U3G0|E1U3G0_DROME;sp|P32023|KGP25_DROME	sp|Q03043-2|KGP24_DROME;sp|Q03043|KGP24_DROME;sp|Q03043-3|KGP24_DROME;tr|E1U3G1|E1U3G1_DROME;tr|E1U3F7|E1U3F7_DROME;tr|E1U3G3|E1U3G3_DROME;tr|E1U3F9|E1U3F9_DROME;sp|Q03043-4|KGP24_DROME;tr|E1U3G2|E1U3G2_DROME;tr|E1U3F8|E1U3F8_DROME;tr|E1JHR9|E1JHR9_DROME;sp|P32023-2|KGP25_DROME;tr|E1U3G4|E1U3G4_DROME;tr|E1U3G0|E1U3G0_DROME;sp|P32023|KGP25_DROME	7;7;6;6;6;5;5;4;4;4;4;4;4;4;4	7;7;6;6;6;5;5;4;4;4;4;4;4;4;4	7;7;6;6;6;5;5;4;4;4;4;4;4;4;4	>sp|Q03043-2|KGP24_DROME Isoform T3A of cGMP-dependent protein kinase, isozyme 2 forms cD4/T1/T3A/T3B OS=Drosophila melanogaster GN=for;>sp|Q03043|KGP24_DROME cGMP-dependent protein kinase, isozyme 2 forms cD4/T1/T3A/T3B OS=Drosophila melanogaster GN=for P	15	7	7	7	3	7	3	7	3	7	12.3	12.3	12.3	102.23	919	919;1088;742;1087;1087;742;742;568;894;894;894;894;934;934;934	0	10.815	By MS/MS	By MS/MS	4.4	12.3	3571000	928080	2642900	1383900	1955700	1	8	9				391	793;2246;4185;4619;5084;7071;8506	True;True;True;True;True;True;True	835;2376;4422;4864;5354;7444;8952	1747;1748;4940;9014;9015;10005;11012;11013;15235;18586	1669;4713;8542;9490;9491;10469;10470;14469;17563	1669;4713;8542;9490;10470;14469;17563
sp|Q04047-2|NONA_DROME;tr|X2JFR1|X2JFR1_DROME;sp|Q04047|NONA_DROME;tr|Q8IR16|Q8IR16_DROME;tr|L7XBJ7|L7XBJ7_DROME;tr|Q8MS20|Q8MS20_DROME;tr|Q24113|Q24113_DROME;tr|Q7JPC7|Q7JPC7_DROME	sp|Q04047-2|NONA_DROME;tr|X2JFR1|X2JFR1_DROME;sp|Q04047|NONA_DROME;tr|Q8IR16|Q8IR16_DROME;tr|L7XBJ7|L7XBJ7_DROME	9;9;9;9;7;1;1;1	9;9;9;9;7;1;1;1	9;9;9;9;7;1;1;1	>sp|Q04047-2|NONA_DROME Isoform 2 of Protein no-on-transient A OS=Drosophila melanogaster GN=nonA;>tr|X2JFR1|X2JFR1_DROME No on or off transient A, isoform D OS=Drosophila melanogaster GN=nonA PE=1 SV=1;>sp|Q04047|NONA_DROME Protein no-on-transient A OS=Dr	8	9	9	9	4	9	4	9	4	9	17.3	17.3	17.3	77.018	698	698;700;700;742;740;411;630;642	0	10.56	By MS/MS	By MS/MS	8.3	17.3	6098000	1364800	4733200	1567700	4116000	2	10	12				392	1205;3874;9636;10036;11177;12347;12651;13217;15885	True;True;True;True;True;True;True;True;True	1278;4094;10140;10704;11904;13144;13463;14070;16897	2699;8357;8358;8359;20910;22037;24452;26933;26934;27598;27599;28836;34597;34598	2557;7909;7910;19797;20858;23201;23202;25558;26207;26208;27373;32962	2557;7909;19797;20858;23202;25558;26208;27373;32962
tr|A0A0B4KFE5|A0A0B4KFE5_DROME;sp|Q04448-2|MTDC_DROME;sp|Q04448|MTDC_DROME	tr|A0A0B4KFE5|A0A0B4KFE5_DROME;sp|Q04448-2|MTDC_DROME;sp|Q04448|MTDC_DROME	4;4;3	4;4;3	4;4;3	>tr|A0A0B4KFE5|A0A0B4KFE5_DROME NAD-dependent methylenetetrahydrofolate dehydrogenase, isoform C OS=Drosophila melanogaster GN=Nmdmc PE=3 SV=1;>sp|Q04448-2|MTDC_DROME Isoform A of Bifunctional methylenetetrahydrofolate dehydrogenase/cyclohydrolase, mitocho	3	4	4	4	4	3	4	3	4	3	21.5	21.5	21.5	32.814	303	303;303;309	0	7.0403	By MS/MS	By matching	21.5	16.5	2193300	1350400	842910	1474000	645570	4	0	4				393	9464;9656;13698;14044	True;True;True;True	9964;10165;14577;14948	20574;20575;20952;29837;29838;30564;30565	19486;19842;28355;29068;29069	19486;19842;28355;29068	582	1
tr|B5RJ65|B5RJ65_DROME;sp|Q05344|SSRP1_DROME;tr|B1PFC8|B1PFC8_DROME;tr|B1PFC6|B1PFC6_DROME;tr|B1PFC4|B1PFC4_DROME;tr|B1PFC1|B1PFC1_DROME;tr|B1PFC0|B1PFC0_DROME;tr|B1PFB4|B1PFB4_DROME;tr|B1PFA9|B1PFA9_DROME;tr|B1PFA4|B1PFA4_DROME;tr|B1PFA2|B1PFA2_DROME;tr|B1PFA0|B1PFA0_DROME;tr|B1PF99|B1PF99_DROME;tr|B1PFB9|B1PFB9_DROME;tr|B1PFC9|B1PFC9_DROME;tr|B1PFB2|B1PFB2_DROME;tr|B1PFA5|B1PFA5_DROME;tr|B1PFB1…	tr|B5RJ65|B5RJ65_DROME;sp|Q05344|SSRP1_DROME;tr|B1PFC8|B1PFC8_DROME;tr|B1PFC6|B1PFC6_DROME;tr|B1PFC4|B1PFC4_DROME;tr|B1PFC1|B1PFC1_DROME;tr|B1PFC0|B1PFC0_DROME;tr|B1PFB4|B1PFB4_DROME;tr|B1PFA9|B1PFA9_DROME;tr|B1PFA4|B1PFA4_DROME;tr|B1PFA2|B1PFA2_DROME;tr|B1PFA0|B1PFA0_DROME;tr|B1PF99|B1PF99_DROME;tr|B1PFB9|B1PFB9_DROME;tr|B1PFC9|B1PFC9_DROME;tr|B1PFB2|B1PFB2_DROME;tr|B1PFA5|B1PFA5_DROME;tr|B1PFB1…	15;15;14;14;14;14;14;14;14;14;14;14;14;13;13;13;13;13;13;12;12;12	15;15;14;14;14;14;14;14;14;14;14;14;14;13;13;13;13;13;13;12;12;12	15;15;14;14;14;14;14;14;14;14;14;14;14;13;13;13;13;13;13;12;12;12	>tr|B5RJ65|B5RJ65_DROME FI07619p OS=Drosophila melanogaster GN=Ssrp-RA PE=2 SV=1;>sp|Q05344|SSRP1_DROME FACT complex subunit Ssrp1 OS=Drosophila melanogaster GN=Ssrp PE=1 SV=2;>tr|B1PFC8|B1PFC8_DROME CG4797 (Fragment) OS=Drosophila melanogaster GN=Ssrp PE=	22	15	15	15	14	15	14	15	14	15	24.9	24.9	24.9	81.532	723	723;723;493;493;493;493;493;493;493;493;493;493;493;493;493;493;493;493;493;493;493;493	0	29.045	By MS/MS	By MS/MS	23.1	24.9	20773000	7553300	13220000	8005600	10721000	19	16	35				394	7;1249;3116;3121;3993;4293;4544;5679;7178;8229;9971;12338;13809;14059;15053	True;True;True;True;True;True;True;True;True;True;True;True;True;True;True	7;1324;3298;3303;3304;4217;4532;4789;5980;7559;8659;10620;10621;13135;14695;14965;16012	13;14;2788;2789;6739;6740;6752;6753;6754;6755;8606;8607;9236;9767;9768;12289;12290;15478;15479;17728;17729;21875;21876;21877;21878;26917;26918;30048;30049;30601;30602;32797;32798;32799;32800	13;14;2638;2639;2640;6383;6384;6396;6397;6398;6399;8148;8149;8748;9265;9266;11654;14707;16773;16774;20702;20703;20704;20705;25541;25542;28561;28562;28563;29110;29111;29112;31267;31268;31269	14;2639;6383;6397;8148;8748;9265;11654;14707;16774;20703;25541;28563;29112;31267	583;584	25;314
tr|C0MJA0|C0MJA0_DROME;sp|Q05783|HMGD_DROME	tr|C0MJA0|C0MJA0_DROME;sp|Q05783|HMGD_DROME	2;2	2;2	2;2	>tr|C0MJA0|C0MJA0_DROME CG17950-PA OS=Drosophila melanogaster GN=HmgD PE=1 SV=1;>sp|Q05783|HMGD_DROME High mobility group protein D OS=Drosophila melanogaster GN=HmgD PE=1 SV=1	2	2	2	2	2	2	2	2	2	2	27.7	27.7	27.7	12.416	112	112;112	0	4.6545	By MS/MS	By MS/MS	27.7	27.7	6732900	3613600	3119300	2097400	1701700	3	3	6				395	2917;11901	True;True	3092;12674;12675	6321;6322;25995;25996;25997;25998	5995;24653;24654;24655;24656;24657	5995;24655	585	13
tr|X2JH42|X2JH42_DROME;sp|Q05825|ATPB_DROME;tr|L0MQ04|L0MQ04_DROME;tr|D3DMY7|D3DMY7_DROME;tr|Q6W4M9|Q6W4M9_DROME;tr|Q6W4K9|Q6W4K9_DROME;tr|Q8IM98|Q8IM98_DROME	tr|X2JH42|X2JH42_DROME;sp|Q05825|ATPB_DROME;tr|L0MQ04|L0MQ04_DROME;tr|D3DMY7|D3DMY7_DROME;tr|Q6W4M9|Q6W4M9_DROME;tr|Q6W4K9|Q6W4K9_DROME	9;9;9;5;5;5;2	9;9;9;5;5;5;2	9;9;9;5;5;5;2	>tr|X2JH42|X2JH42_DROME ATP synthase subunit beta OS=Drosophila melanogaster GN=ATPsynbeta PE=1 SV=1;>sp|Q05825|ATPB_DROME ATP synthase subunit beta, mitochondrial OS=Drosophila melanogaster GN=ATPsynbeta PE=1 SV=3;>tr|L0MQ04|L0MQ04_DROME ATP synthase subu	7	9	9	9	8	9	8	9	8	9	24.2	24.2	24.2	54.107	505	505;505;511;353;379;379;127	0	13.573	By MS/MS	By MS/MS	21.8	24.2	6983400	3055800	3927600	3197700	3441900	8	9	17				396	556;4269;6653;6654;6852;9481;14039;14829;16032	True;True;True;True;True;True;True;True;True	583;4506;6996;6997;7205;9981;14943;15776;17051	1221;1222;1223;1224;9178;9179;14338;14339;14340;14341;14744;14745;20608;20609;30554;32318;32319;34904;34905	1177;1178;1179;1180;8700;8701;13607;13608;13995;13996;19516;19517;29060;30797;30798;33245;33246;33247	1177;8700;13607;13608;13995;19516;29060;30797;33246	586;587	90;385
sp|Q05856|RSMB_DROME	sp|Q05856|RSMB_DROME	3	3	3	>sp|Q05856|RSMB_DROME Small nuclear ribonucleoprotein-associated protein B OS=Drosophila melanogaster GN=SmB PE=1 SV=1	1	3	3	3	3	3	3	3	3	3	21.6	21.6	21.6	21.021	199	199	0	7.3718	By MS/MS	By MS/MS	21.6	21.6	4930500	2049800	2880700	2073900	2604400	2	4	6				397	4848;15436;15711	True;True;True	5107;16423;16715	10494;10495;33641;33642;34216;34217	9954;9955;32046;32047;32587;32588	9954;32047;32588
sp|Q05913|T2FA_DROME	sp|Q05913|T2FA_DROME	8	8	8	>sp|Q05913|T2FA_DROME General transcription factor IIF subunit 1 OS=Drosophila melanogaster GN=TfIIFalpha PE=1 SV=3	1	8	8	8	2	8	2	8	2	8	20.6	20.6	20.6	64.466	577	577	0	16.904	By MS/MS	By MS/MS	4.9	20.6	3798800	510030	3288800	668880	2842100	2	9	11				398	5570;7663;10161;12101;12865;13409;14993;15278	True;True;True;True;True;True;True;True	5864;8065;10835;12884;13683;14276;15951;16255	12047;16523;22291;22292;26425;28057;28058;29220;32681;33310	11434;15664;21105;21106;25075;26640;26641;27738;27739;31166;31731	11434;15664;21105;25075;26641;27739;31166;31731
tr|G3M3A2|G3M3A2_DROME;sp|Q06559|RS3_DROME;tr|Q29QY2|Q29QY2_DROME	tr|G3M3A2|G3M3A2_DROME;sp|Q06559|RS3_DROME;tr|Q29QY2|Q29QY2_DROME	7;7;7	7;7;7	7;7;7	>tr|G3M3A2|G3M3A2_DROME Ribosomal protein S3, isoform B OS=Drosophila melanogaster GN=RpS3 PE=1 SV=1;>sp|Q06559|RS3_DROME 40S ribosomal protein S3 OS=Drosophila melanogaster GN=RpS3 PE=1 SV=1;>tr|Q29QY2|Q29QY2_DROME IP15838p (Fragment) OS=Drosophila melano	3	7	7	7	6	7	6	7	6	7	35	35	35	27.471	246	246;246;253	0	9.0088	By MS/MS	By MS/MS	31.3	35	5757900	2383900	3374000	2481100	2981500	5	6	11				399	340;3172;4533;4739;5186;7661;14427	True;True;True;True;True;True;True	356;3357;4778;4990;5462;8063;15352	708;709;6872;6873;9746;9747;10249;11230;11231;16519;16520;31422;31423	680;681;6519;6520;9246;9726;10663;10664;15661;15662;29905	681;6519;9246;9726;10664;15662;29905
tr|A0A0B4LG36|A0A0B4LG36_DROME;sp|Q06943|HMGZ_DROME	tr|A0A0B4LG36|A0A0B4LG36_DROME;sp|Q06943|HMGZ_DROME	1;1	1;1	1;1	>tr|A0A0B4LG36|A0A0B4LG36_DROME HMG protein Z, isoform C OS=Drosophila melanogaster GN=HmgZ PE=4 SV=1;>sp|Q06943|HMGZ_DROME High mobility group protein Z OS=Drosophila melanogaster GN=HmgZ PE=1 SV=1	2	1	1	1	1	1	1	1	1	1	12.6	12.6	12.6	12.656	111	111;111	0.00065833	3.5259	By MS/MS	By MS/MS	12.6	12.6	716250	392930	323310	0	295010	1	1	2				400	3838	TRUE	4055	8284;8285	7844;7845	7845
tr|A4V488|A4V488_DROME;sp|Q07152|IMDH_DROME;tr|A9YKX5|A9YKX5_DROME;tr|F6J5F7|F6J5F7_DROME	tr|A4V488|A4V488_DROME;sp|Q07152|IMDH_DROME	10;10;3;3	10;10;3;3	10;10;3;3	>tr|A4V488|A4V488_DROME Inosine-5-monophosphate dehydrogenase OS=Drosophila melanogaster GN=ras PE=1 SV=1;>sp|Q07152|IMDH_DROME Inosine-5-monophosphate dehydrogenase OS=Drosophila melanogaster GN=ras PE=1 SV=1	4	10	10	10	9	10	9	10	9	10	29.6	29.6	29.6	57.829	537	537;537;209;235	0	26.985	By MS/MS	By MS/MS	27.2	29.6	16449000	8280100	8168500	6814000	5722800	9	12	21				401	2404;3702;10264;10454;11243;11430;13429;14852;15634;16695	True;True;True;True;True;True;True;True;True;True	2552;2553;3909;10941;11140;11974;12173;14297;15802;16635;17742	5276;5277;5278;5279;7961;7962;22507;22924;22925;22926;22927;24595;24596;25019;25020;29259;29260;32370;32371;34055;34056;36284;36285	5011;5012;5013;5014;7519;7520;21312;21709;21710;23344;23345;23748;23749;27777;27778;27779;30849;32431;32432;34582;34583	5013;7520;21312;21710;23344;23748;27779;30849;32431;34583	588	143
tr|A0A0C4DHG6|A0A0C4DHG6_DROME;sp|Q07171-2|GELS_DROME;sp|Q07171-6|GELS_DROME;tr|A0A0C4DHG2|A0A0C4DHG2_DROME;sp|Q07171|GELS_DROME	tr|A0A0C4DHG6|A0A0C4DHG6_DROME;sp|Q07171-2|GELS_DROME;sp|Q07171-6|GELS_DROME;tr|A0A0C4DHG2|A0A0C4DHG2_DROME;sp|Q07171|GELS_DROME	4;4;4;4;4	4;4;4;4;4	4;4;4;4;4	>tr|A0A0C4DHG6|A0A0C4DHG6_DROME Gelsolin, isoform L OS=Drosophila melanogaster GN=Gel PE=4 SV=1;>sp|Q07171-2|GELS_DROME Isoform 2 of Gelsolin OS=Drosophila melanogaster GN=Gel;>sp|Q07171-6|GELS_DROME Isoform K of Gelsolin OS=Drosophila melanogaster GN=Gel;	5	4	4	4	4	1	4	1	4	1	5.8	5.8	5.8	82.527	740	740;740;786;798;798	0.00070225	4.258	By MS/MS	By matching	5.8	2	1250200	1105900	144340	1105900	0	4	0	4				402	653;3795;6422;14331	True;True;True;True	685;4012;6751;15251	1443;8203;8204;13809;31219	1387;7763;13100;29717	1387;7763;13100;29717
sp|Q07886|DDX49_DROME	sp|Q07886|DDX49_DROME	1	1	1	>sp|Q07886|DDX49_DROME Probable ATP-dependent RNA helicase Dbp45A OS=Drosophila melanogaster GN=Dbp45A PE=2 SV=2	1	1	1	1	0	1	0	1	0	1	3.1	3.1	3.1	59.677	521	521	0.00061237	2.8191	By matching	By MS/MS	0	3.1	269020	0	269020	0	245470	0	1	1				403	2772	TRUE	2940	6032	5716	5716
sp|Q08473|SQD_DROME;tr|A0A0B4K6U6|A0A0B4K6U6_DROME;sp|Q08473-3|SQD_DROME;sp|Q08473-2|SQD_DROME;sp|Q08473-4|SQD_DROME	sp|Q08473|SQD_DROME;tr|A0A0B4K6U6|A0A0B4K6U6_DROME;sp|Q08473-3|SQD_DROME;sp|Q08473-2|SQD_DROME	12;11;11;11;3	12;11;11;11;3	12;11;11;11;3	>sp|Q08473|SQD_DROME RNA-binding protein squid OS=Drosophila melanogaster GN=sqd PE=1 SV=3;>tr|A0A0B4K6U6|A0A0B4K6U6_DROME Squid, isoform E OS=Drosophila melanogaster GN=sqd PE=4 SV=1;>sp|Q08473-3|SQD_DROME Isoform C of RNA-binding protein squid OS=Drosoph	5	12	12	12	10	11	10	11	10	11	43.6	43.6	43.6	36.184	344	344;308;308;321;178	0	50.358	By MS/MS	By MS/MS	31.1	43.6	16408000	9240000	7168200	9138900	6285800	11	12	23				404	2626;4875;4876;4885;4965;6500;7501;7587;8280;11700;14742;15849	True;True;True;True;True;True;True;True;True;True;True;True	2788;5136;5137;5146;5231;6833;7896;7987;8712;12460;15682;15683;16860	5735;10542;10543;10544;10545;10561;10735;13967;13968;16179;16180;16361;16362;17825;17826;25584;25585;32126;32127;32128;32129;34526;34527	5433;5434;10000;10001;10002;10003;10004;10020;10192;13263;13264;15362;15363;15364;15526;15527;16863;24274;30614;30615;32888;32889;32890	5434;10000;10002;10020;10192;13264;15363;15526;16863;24274;30615;32890	589	167
[truncated: 1,743 more rows]

## Sheet: CON, REV filtered
Protein IDs	Majority protein IDs	Peptide counts (all)	Peptide counts (razor+unique)	Peptide counts (unique)	Fasta headers	Number of proteins	Peptides	Razor + unique peptides	Unique peptides	Peptides CON1	Peptides SAM1	Razor + unique peptides CON1	Razor + unique peptides SAM1	Unique peptides CON1	Unique peptides SAM1	Sequence coverage [%]	Unique + razor sequence coverage [%]	Unique sequence coverage [%]	Mol. weight [kDa]	Sequence length	Sequence lengths	Q-value	Score	Identification type CON1	Identification type SAM1	Sequence coverage CON1 [%]	Sequence coverage SAM1 [%]	Intensity	Intensity CON1	Intensity SAM1	LFQ intensity CON1	LFQ intensity SAM1	MS/MS Count CON1	MS/MS Count SAM1	MS/MS Count	Only identified by site	Reverse	Potential contaminant	id	Peptide IDs	Peptide is razor	Mod. peptide IDs	Evidence IDs	MS/MS IDs	Best MS/MS	Oxidation (M) site IDs	Oxidation (M) site positions
[truncated: 2,040 more rows]

[truncated: 1 more sheets: LFQ]
