# Supplementary material for: The phospho-docking protein 14-3-3 regulates microtubule-associated proteins in oocytes including the chromosomal passenger Borealin
Source: PLoS Genet. 2022 Jun 6;18(6):e1009995. doi: 10.1371/journal.pgen.1009995 (PMC9203013; doi:10.1371/journal.pgen.1009995)
Supplement: S3 Table — (XLSX) [file pgen.1009995.s007.xlsx]

## Sheet: proteinGroups
Protein IDs	Majority protein IDs	Peptide counts (all)	Peptide counts (razor+unique)	Peptide counts (unique)	Fasta headers	Number of proteins	Peptides	Razor + unique peptides	Unique peptides	Peptides CON2	Peptides SAM2	Razor + unique peptides CON2	Razor + unique peptides SAM2	Unique peptides CON2	Unique peptides SAM2	Sequence coverage [%]	Unique + razor sequence coverage [%]	Unique sequence coverage [%]	Mol. weight [kDa]	Sequence length	Sequence lengths	Q-value	Score	Identification type CON2	Identification type SAM2	Sequence coverage CON2 [%]	Sequence coverage SAM2 [%]	Intensity	Intensity CON2	Intensity SAM2	LFQ intensity CON2	LFQ intensity SAM2	MS/MS Count CON2	MS/MS Count SAM2	MS/MS Count	Only identified by site	Reverse	Potential contaminant	id	Peptide IDs	Peptide is razor	Mod. peptide IDs	Evidence IDs	MS/MS IDs	Best MS/MS	Oxidation (M) site IDs	Oxidation (M) site positions
CON__ENSEMBL:ENSP00000377550	CON__ENSEMBL:ENSP00000377550	8	1	0	>ENSEMBL:ENSP00000377550 Tax_Id=9606 Gene_Symbol=KRT13 46 kDa protein	1	8	1	0	7	6	1	0	0	0	17.1	5.5	0	45.771	420	420	0.0080991	2.0546	By MS/MS	By matching	15.5	10	0	0	0	0	0	1	0	1			+	0	853;9170;9608;10800;12177;13797;13798;17130	False;False;False;True;False;False;False;False	895;9699;10166;11434;13065;14788;14789;18335	1938;1939;20300;21257;21258;24120;27425;30999;31000;31001;31002;38408;38409;38410;38411	1883;1884;19320;20230;20231;22898;26045;29525;29526;29527;29528;36724;36725;36726	1884;19320;20230;22898;26045;29525;29528;36726
CON__H-INV:HIT000292931	CON__H-INV:HIT000292931	3	1	1	>H-INV:HIT000292931 Tax_Id=9606 Gene_Symbol=- Similar to Keratin, type II cytoskeletal 8	1	3	1	1	3	2	1	0	1	0	5.9	2.7	2.7	49.448	443	443	1	-2	By MS/MS	By matching	5.9	3.2	56332	56332	0	56332	0	0	0	0	+		+	1	4942;10071;19479	False;True;False	5236;10656;20855	10863;10864;22580;43707;43708	10326;10327;21456;41816;41817	10326;21456;41817	0	128
CON__P00761	CON__P00761	5	5	5	>P00761 SWISS-PROT:P00761|TRYP_PIG Trypsin - Sus scrofa (Pig).	1	5	5	5	5	5	5	5	5	5	31.6	31.6	31.6	24.409	231	231	0	24.907	By MS/MS	By MS/MS	31.6	31.6	11782000000	5474900000	6307300000	5262600000	3684900000	40	39	79			+	2	7783;9753;10964;17642;17667	True;True;True;True;True	8222;8223;10322;11602;18881;18906	17174;17175;17176;17177;21566;21567;21568;21569;24452;24453;24454;24455;24456;24457;39572;39573;39574;39575;39576;39577;39578;39579;39580;39581;39582;39583;39584;39585;39586;39587;39588;39589;39590;39591;39592;39593;39594;39595;39596;39597;39598;39599;39600;39601;39602;39603;39604;39605;39654;39655;39656;39657;39658	16342;16343;16344;16345;16346;16347;16348;20507;20508;20509;20510;20511;23210;23211;23212;23213;23214;23215;23216;37866;37867;37868;37869;37870;37871;37872;37873;37874;37875;37876;37877;37878;37879;37880;37881;37882;37883;37884;37885;37886;37887;37888;37889;37890;37891;37892;37893;37894;37895;37896;37897;37898;37899;37900;37901;37902;37903;37904;37905;37906;37907;37908;37909;37910;37911;37912;379…	16343;20507;23210;37898;37968	1	94
CON__P02533;CON__Q6IFX2;CON__Q61782;CON__P08727	CON__P02533	20;9;4;4	11;4;2;1	7;3;1;0	>P02533 SWISS-PROT:P02533 Tax_Id=9606 Gene_Symbol=KRT14 Keratin, type I cytoskeletal 14	4	20	11	7	18	18	9	10	6	7	46	31.6	22.5	51.621	472	472;452;93;400	0	49.636	By MS/MS	By MS/MS	42.4	41.9	19077000	5941000	13136000	6238200	6971000	9	10	19			+	3	853;1221;1397;1398;1819;2061;3105;4321;6321;7987;9170;9344;9608;10157;11799;14568;16741;17130;18932;19101	False;True;False;False;True;True;False;True;True;True;False;False;False;True;True;True;True;False;False;True	895;1297;1479;1480;1931;2188;3295;4571;6681;8441;9699;9883;10166;10742;12644;15603;17924;18335;20274;20275;20455	1938;1939;2818;2819;3192;3193;3194;3195;3196;4225;4226;4706;4707;6903;6904;9476;9477;13932;13933;17608;17609;20300;20667;20668;21257;21258;22753;22754;26593;32682;37531;37532;38408;38409;38410;38411;42477;42478;42479;42480;42879	1883;1884;2703;2704;3068;3069;3070;3071;4051;4517;4518;6605;9025;9026;13242;13243;13244;16745;16746;19320;19660;20230;20231;21616;21617;25230;31136;35866;35867;36724;36725;36726;40648;40649;40650;41015	1884;2704;3068;3071;4051;4518;6605;9026;13244;16745;19320;19660;20230;21617;25230;31136;35866;36726;40649;41015	2;3	119;272
CON__P02538;CON__P48668	CON__P02538;CON__P48668	27;25	11;9	2;1	>P02538 SWISS-PROT:P02538 Tax_Id=9606 Gene_Symbol=KRT6A Keratin, type II cytoskeletal 6A;>P48668 SWISS-PROT:P48668 Tax_Id=9606 Gene_Symbol=KRT6C Keratin, type II cytoskeletal 6C	2	27	11	2	26	26	10	11	2	2	42.6	22.9	4.8	60.044	564	564;564	0	75.833	By MS/MS	By MS/MS	39.9	42.6	26807000	8294200	18513000	9399100	9138100	8	11	19			+	4	303;323;684;1334;2986;4558;4560;4942;6361;8318;8934;9254;9255;12322;12344;12345;13180;13470;13633;13634;14770;16174;16175;19323;19479;19486;20041	True;True;True;False;False;False;False;False;True;True;False;False;False;False;False;False;True;False;False;False;True;True;True;False;False;True;True	316;337;713;1414;3170;4829;4831;5236;6722;8801;9450;9787;9788;13221;13244;13245;14134;14442;14617;14618;15820;17311;17312;20692;20855;20863;21451	663;664;706;707;1555;1556;3060;3061;6652;6653;10015;10016;10018;10019;10020;10021;10863;10864;14012;14013;18412;18413;19767;19768;20474;20475;20476;20477;27773;27774;27824;27825;27826;29692;30312;30313;30667;30668;30669;30670;30671;30672;30673;33127;33128;36210;36211;36212;36213;36214;36215;43354;43355;43707;43708;43724;43725;44919;44920	647;648;692;693;1508;1509;2952;6358;6359;9543;9544;9546;9547;9548;10326;10327;13319;13320;17512;17513;18810;18811;19488;19489;19490;19491;26360;26361;26406;26407;26408;28259;28260;28838;29201;29202;29203;29204;29205;29206;31577;34582;34583;34584;34585;34586;41465;41466;41467;41816;41817;41830;41831;42973	648;692;1508;2952;6359;9544;9547;10326;13319;17513;18810;19488;19491;26361;26406;26408;28259;28838;29204;29206;31577;34583;34584;41466;41817;41830;42973
CON__P02662	CON__P02662	2	2	2	>P02662 SWISS-PROT:P02662 Alpha-S1-casein - Bos taurus (Bovine).	1	2	2	2	1	1	1	1	1	1	11.1	11.1	11.1	22.975	199	199	0.0048924	2.2556	By MS/MS	By MS/MS	5	6	503920	230680	273240	230680	0	1	1	2			+	5	4739;19760	True;True	5018;21149	10397;44302	9898;42381	9898;42381
CON__P02768-1;CON__P02769	CON__P02768-1	8;2	8;2	8;2	>P02768-1 SWISS-PROT:P02768-1 Tax_Id=9606 Gene_Symbol=ALB Isoform 1 of Serum albumin precursor	2	8	8	8	7	6	7	6	7	6	15.1	15.1	15.1	69.366	609	609;607	0	18.48	By MS/MS	By MS/MS	13	11.2	5136700	2287200	2849500	2313800	1550000	6	5	11			+	6	64;1661;9125;14036;14102;16306;18650;19654	True;True;True;True;True;True;True;True	65;1762;9652;15042;15112;17459;19969;21039	150;3861;20190;20191;31509;31510;31643;31644;36545;41829;41830;44072;44073	161;3694;19219;19220;30005;30122;34898;40040;40041;42164;42165	161;3694;19220;30005;30122;34898;40041;42164	4	572
CON__P04259;CON__O95678;CON__Q8VED5;CON__P07744;CON__P05787;CON__Q9DCV7;CON__Q3KNV1;CON__P08729;CON__Q9NSB2;CON__Q6ISB0;CON__H-INV:HIT000016045;CON__Q9H552;CON__REFSEQ:XP_932229;CON__Q61726;CON__O43790;CON__Q6NT21;CON__P78385;CON__Q14533;CON__P78386	CON__P04259	26;11;7;6;5;3;3;3;3;3;2;2;1;1;1;1;1;1;1	1;0;0;0;0;0;0;0;0;0;0;0;0;0;0;0;0;0;0	1;0;0;0;0;0;0;0;0;0;0;0;0;0;0;0;0;0;0	>P04259 SWISS-PROT:P04259 Tax_Id=9606 Gene_Symbol=KRT6B Keratin, type II cytoskeletal 6B	19	26	1	1	25	25	1	1	1	1	40.8	3	3	59.998	564	564;551;531;525;483;457;469;469;600;600;99;499;345;479;486;493;493;505;507	0.0062651	2.122	By MS/MS	By MS/MS	38.1	40.8	692340	213140	479200	0	265140	1	1	2			+	7	303;323;1334;1489;2986;4558;4560;4942;6361;8318;8934;9254;9255;12322;12344;12345;13180;13470;13633;13634;16174;16175;19323;19479;19486;20041	False;False;False;True;False;False;False;False;False;False;False;False;False;False;False;False;False;False;False;False;False;False;False;False;False;False	316;337;1414;1580;3170;4829;4831;5236;6722;8801;9450;9787;9788;13221;13244;13245;14134;14442;14617;14618;17311;17312;20692;20855;20863;21451	663;664;706;707;3060;3061;3390;3391;6652;6653;10015;10016;10018;10019;10020;10021;10863;10864;14012;14013;18412;18413;19767;19768;20474;20475;20476;20477;27773;27774;27824;27825;27826;29692;30312;30313;30667;30668;30669;30670;30671;30672;30673;36210;36211;36212;36213;36214;36215;43354;43355;43707;43708;43724;43725;44919;44920	647;648;692;693;2952;3250;3251;6358;6359;9543;9544;9546;9547;9548;10326;10327;13319;13320;17512;17513;18810;18811;19488;19489;19490;19491;26360;26361;26406;26407;26408;28259;28260;28838;29201;29202;29203;29204;29205;29206;34582;34583;34584;34585;34586;41465;41466;41467;41816;41817;41830;41831;42973	648;692;2952;3251;6359;9544;9547;10326;13319;17513;18810;19488;19491;26361;26406;26408;28259;28838;29204;29206;34583;34584;41466;41817;41830;42973
CON__P04264	CON__P04264	44	44	31	>P04264 SWISS-PROT:P04264 Tax_Id=9606 Gene_Symbol=KRT1 Keratin, type II cytoskeletal 1	1	44	44	31	43	42	43	42	31	30	54.7	54.7	43.2	66.017	644	644	0	323.31	By MS/MS	By MS/MS	54.7	52.3	1058900000	464200000	594690000	459190000	325760000	67	71	138			+	8	321;322;2987;3100;4944;4945;5201;5771;6360;7468;8761;9053;9253;9469;10329;10436;10437;10830;11778;12310;12311;12322;12499;13411;13412;13413;14560;14561;14772;14778;15018;15047;15048;15113;15239;15240;16615;16616;16821;16909;16910;19208;19479;19484	True;True;True;True;True;True;True;True;True;True;True;True;True;True;True;True;True;True;True;True;True;True;True;True;True;True;True;True;True;True;True;True;True;True;True;True;True;True;True;True;True;True;True;True	335;336;3171;3289;3290;5238;5239;5512;6105;6721;7890;9268;9576;9786;10019;10926;11051;11052;11464;12611;12612;13208;13209;13221;13413;13414;14382;14383;14384;15595;15596;15822;15828;16078;16109;16110;16178;16313;16314;17791;17792;18005;18102;18103;20567;20855;20861	701;702;703;704;705;6654;6655;6894;6895;6896;10873;10874;10875;10876;10877;10878;10879;10880;11467;11468;11469;11470;12742;12743;12744;12745;14010;14011;16429;19379;19380;20037;20038;20472;20473;20989;20990;23125;23126;23382;23383;23384;23385;23386;24177;24178;24179;26525;26526;26527;26528;26529;27734;27735;27736;27737;27738;27739;27773;27774;28175;28176;28177;28178;28179;28180;28181;30184;30185;…	685;686;687;688;689;690;691;6360;6361;6596;6597;6598;10337;10338;10339;10340;10341;10342;10343;10344;10345;10346;10347;10348;10910;10911;10912;10913;12124;12125;12126;12127;12128;13317;13318;15655;18434;18435;19058;19059;19060;19486;19487;19962;19963;21972;21973;21974;22223;22224;22225;22226;22227;22948;22949;22950;25158;25159;25160;25161;25162;25163;25164;25165;26323;26324;26325;26326;26327;2632…	685;691;6361;6598;10339;10342;10910;12127;13318;15655;18435;19060;19486;19963;21972;22224;22227;22948;25161;26323;26328;26361;26758;28715;28717;28721;31124;31125;31581;31590;32116;32189;32193;32318;32592;32597;35559;35562;36042;36249;36252;41227;41817;41825	5;6;7;8;9	259;262;296;469;493
CON__P08779;CON__Q9Z2K1;CON__Q3ZAW8	CON__P08779	24;11;11	21;9;9	15;4;4	>P08779 SWISS-PROT:P08779 Tax_Id=9606 Gene_Symbol=KRT16 Keratin, type I cytoskeletal 16	3	24	21	15	21	23	18	21	12	15	51.4	46.1	38.5	51.267	473	473;469;474	0	120.14	By MS/MS	By MS/MS	49.3	49.9	45539000	12199000	33340000	11179000	18730000	17	28	45			+	9	853;1220;1397;1398;2069;2827;3105;4320;6316;7694;7950;9170;9344;9608;10156;12179;13742;13852;16338;16392;16740;17130;18932;19489	True;True;True;True;True;True;True;True;True;True;True;False;False;True;True;True;True;True;True;True;True;True;False;True	895;1296;1479;1480;2197;3003;3295;4570;6675;6676;8126;8401;9699;9883;10166;10741;13067;14731;14847;17491;17492;17554;17923;18335;20274;20275;20866	1938;1939;2816;2817;3192;3193;3194;3195;3196;4727;4728;6333;6903;6904;9474;9475;13922;13923;13924;13925;16966;16967;16968;16969;17531;17532;20300;20667;20668;21257;21258;22751;22752;27428;30888;30889;30890;31121;31122;36601;36602;36603;36735;36736;37529;37530;38408;38409;38410;38411;42477;42478;42479;42480;43730	1883;1884;2701;2702;3068;3069;3070;3071;4535;4536;4537;6062;6605;9022;9023;9024;13232;13233;13234;16148;16149;16150;16151;16152;16673;19320;19660;20230;20231;21614;21615;26048;29420;29421;29641;29642;34950;34951;34952;34953;35089;35090;35865;36724;36725;36726;40648;40649;40650;41835	1884;2702;3068;3071;4537;6062;6605;9024;13234;16150;16673;19320;19660;20230;21615;26048;29420;29642;34951;35089;35865;36726;40649;41835	3;10;11	121;239;274
CON__P13645;CON__P02535-1;CON__Q7Z3Y7;CON__Q7Z3Y8;CON__Q148H6;CON__Q2M2I5;CON__Q7Z3Z0;CON__Q14525;CON__Q9UE12;CON__Q15323;CON__A2A5Y0;CON__P05784;CON__Q92764;CON__Q14532;CON__A2AB72;CON__Q497I4;CON__O76015;CON__O76013;CON__Q7Z3Y9;CON__O76014;CON__REFSEQ:XP_986630;CON__Q99456	CON__P13645	38;9;5;3;3;3;2;1;1;1;1;1;1;1;1;1;1;1;1;1;1;1	38;9;5;3;3;3;2;1;1;1;1;1;1;1;1;1;1;1;1;1;1;1	32;5;2;1;1;0;1;0;0;0;0;0;0;0;0;0;0;0;0;0;0;0	>P13645 SWISS-PROT:P13645 Tax_Id=9606 Gene_Symbol=KRT10 Keratin, type I cytoskeletal 10	22	38	38	32	35	36	35	36	30	31	63.9	63.9	57.7	59.51	593	593;570;486;459;464;525;450;404;416;416;416;423;425;448;453;455;456;467;468;471;476;494	0	323.31	By MS/MS	By MS/MS	60.5	61	888740000	370550000	518200000	352220000	274710000	54	66	120			+	10	271;272;430;856;857;2057;3919;3920;6372;6396;6822;7808;8262;8366;8737;8976;9170;9344;9591;12177;12178;12665;12932;12955;13770;13797;13798;14775;15054;15202;15651;15652;15653;16644;18288;18932;19431;19501	True;True;True;True;True;True;True;True;True;True;True;True;True;True;True;True;True;True;True;True;True;True;True;True;True;True;True;True;True;True;True;True;True;True;True;True;True;True	281;282;283;284;450;898;899;2183;4142;4143;6733;6758;7209;8249;8741;8853;9241;9494;9699;9883;10147;13065;13066;13590;13874;13899;13900;13901;14760;14788;14789;15825;16116;16275;16764;16765;16766;17823;19575;20274;20275;20805;20879	584;585;586;587;588;589;590;591;592;593;594;595;596;928;929;930;931;1943;1944;1945;1946;4695;4696;4697;8623;8624;8625;8626;8627;8628;14033;14034;14083;14084;14085;14086;15036;17233;17234;18244;18245;18246;18247;18513;18514;19322;19323;19324;19325;19863;20300;20667;20668;21222;21223;27425;27426;27427;28559;28560;28561;28562;29149;29150;29151;29152;29153;29154;29155;29206;29207;29208;29209;29210;29…	572;573;574;575;576;577;578;579;580;581;582;906;907;908;909;910;1889;1890;1891;4507;4508;4509;8235;8236;8237;8238;13338;13339;13379;13380;13381;13382;14317;16395;17358;17359;17618;17619;17620;18385;18386;18387;18890;19320;19660;20193;20194;26045;26046;26047;27130;27131;27132;27133;27134;27135;27136;27726;27727;27728;27729;27730;27731;27732;27733;27734;27735;27791;27792;27793;27794;27795;27796;277…	576;581;909;1890;1891;4509;8235;8238;13339;13381;14317;16395;17359;17620;18386;18890;19320;19660;20194;26045;26047;27133;27733;27792;29478;29525;29528;31585;32208;32504;33501;33506;33509;35639;39240;40649;41706;41856	3;12;13;14	150;271;306;321
CON__P13647	CON__P13647	31	23	4	>P13647 SWISS-PROT:P13647 Tax_Id=9606 Gene_Symbol=KRT5 Keratin, type II cytoskeletal 5	1	31	23	4	30	30	22	22	4	4	48	39.3	9	62.378	590	590	0	111.13	By MS/MS	By MS/MS	46.4	45.6	59178000	20075000	39103000	18502000	21195000	18	25	43			+	11	2986;4486;4558;4560;4942;6078;6763;8321;8934;9203;9254;9255;12322;12344;12498;13181;13470;13633;13634;14705;14774;15345;16376;17174;17246;17247;17681;18826;19323;19479;19485	True;True;False;False;True;True;True;True;False;True;False;False;False;False;True;True;True;True;True;True;True;True;True;True;True;True;True;True;True;False;True	3170;4749;4829;4831;5236;6424;7148;8804;9450;9733;9787;9788;13221;13244;13412;14135;14442;14617;14618;15748;15824;16424;17537;18382;18460;18461;18462;18920;18921;18922;20156;20692;20855;20862	6652;6653;9857;9858;10015;10016;10018;10019;10020;10021;10863;10864;13425;13426;14895;14896;18419;18420;19767;19768;20374;20375;20474;20475;20476;20477;27773;27774;27824;27825;28173;28174;29693;29694;29695;30312;30313;30667;30668;30669;30670;30671;30672;30673;32975;33136;33137;34421;36694;36695;38504;38505;38665;38666;38667;38668;38669;38670;39685;39686;39687;39688;39689;39690;39691;39692;42241;4…	6358;6359;9398;9543;9544;9546;9547;9548;10326;10327;12775;14174;17517;17518;18810;18811;19394;19488;19489;19490;19491;26360;26361;26406;26407;26753;28261;28262;28263;28838;29201;29202;29203;29204;29205;29206;31417;31584;32830;35041;35042;36807;36975;36976;36977;36978;37995;37996;37997;37998;37999;38000;38001;40422;41465;41466;41467;41816;41817;41828;41829	6359;9398;9544;9547;10326;12775;14174;17518;18810;19394;19488;19491;26361;26406;26753;28263;28838;29204;29206;31417;31584;32830;35042;36807;36975;36977;37998;40422;41466;41817;41828	15;16;17;18;19	274;297;303;389;457
CON__P19013	CON__P19013	4	2	2	>P19013 SWISS-PROT:P19013 Tax_Id=9606 Gene_Symbol=KRT4 keratin 4	1	4	2	2	4	2	2	0	2	0	6.2	4.7	4.7	63.91	594	594	0	6.2897	By MS/MS	By matching	6.2	2.7	386580	386580	0	386580	0	2	0	2			+	12	1334;4558;4559;17754	False;False;True;True	1414;4829;4830;19004	3060;3061;10015;10016;10017;39858	2952;9543;9544;9545;38143	2952;9544;9545;38143
CON__P20930	CON__P20930	1	1	1	>P20930 SWISS-PROT:P20930 Tax_Id=9606 Gene_Symbol=FLG Filaggrin	1	1	1	1	1	0	1	0	1	0	3.5	3.5	3.5	435.16	4061	4061	0.0062681	2.1226	By MS/MS	By matching	3.5	0	113830	113830	0	113830	0	1	0	1			+	13	14796	TRUE	15847	33181	31621	31621
CON__P35527	CON__P35527	36	36	36	>P35527 SWISS-PROT:P35527 Tax_Id=9606 Gene_Symbol=KRT9 Keratin, type I cytoskeletal 9	1	36	36	36	33	36	33	36	33	36	69	69	69	62.129	623	623	0	323.31	By MS/MS	By MS/MS	65.3	69	283810000	126060000	157750000	115740000	76611000	53	52	105			+	14	2407;2808;3564;4682;5204;5775;5823;5824;5825;6831;6832;7811;8185;8186;8751;8820;9343;11809;12186;13025;13026;13233;13268;13299;13341;13900;14454;14455;14777;15900;16819;16839;18675;18676;18677;19426	True;True;True;True;True;True;True;True;True;True;True;True;True;True;True;True;True;True;True;True;True;True;True;True;True;True;True;True;True;True;True;True;True;True;True;True	2553;2982;3771;4959;4960;5515;6109;6157;6158;6159;7218;7219;8252;8253;8659;8660;9256;9332;9882;12655;12656;13074;13974;13975;14186;14224;14260;14306;14896;15485;15486;15487;15488;15489;15827;17028;17029;18003;18025;18026;19996;19997;19998;20800	5438;5439;6295;7840;7841;7842;7843;10283;10284;10285;10286;10287;11475;11476;11477;12755;12756;12757;12758;12853;12854;12855;12856;12857;15051;15052;15053;15054;15055;15056;15057;17241;17242;17243;17244;18068;18069;18070;18071;19350;19351;19528;19529;20665;20666;26611;26612;26613;26614;27445;27446;29367;29368;29369;29794;29795;29796;29797;29870;29871;29944;29945;30035;30036;31217;31218;32441;3244…	5224;5225;5226;6018;7486;7487;7488;7489;9793;9794;9795;10918;10919;12138;12139;12140;12141;12142;12143;12144;12145;12225;12226;12227;12228;12229;12230;14330;14331;14332;14333;14334;14335;14336;14337;16402;16403;16404;16405;17197;17198;18408;18409;18583;19659;25246;25247;25248;26061;26062;27959;27960;27961;27962;28363;28364;28365;28366;28367;28368;28433;28434;28502;28585;28586;29740;29741;30906;30…	5225;6018;7488;9793;10919;12138;12227;12229;12230;14332;14335;16405;17197;17198;18409;18583;19659;25247;26061;27959;27962;28368;28433;28502;28585;29741;30906;30918;31587;33989;36037;36077;40092;40098;40101;41695	20;21;22;23;24;25;26;27;28	157;234;245;269;276;286;296;326;411
CON__P35908;CON__Q6NXH9;CON__Q9R0H5	CON__P35908	43;4;3	40;3;2	28;0;0	>P35908 SWISS-PROT:P35908 Tax_Id=9606 Gene_Symbol=KRT2 Keratin, type II cytoskeletal 2 epidermal	3	43	40	28	42	41	39	39	27	28	80.8	77.7	64.5	65.865	645	645;539;524	0	194.77	By MS/MS	By MS/MS	76.3	79.5	287260000	114980000	172280000	117330000	87307000	52	53	105			+	15	1334;2989;3101;4558;4560;4770;4944;5740;5768;5822;5826;5828;6404;6814;7468;8934;9150;9254;9255;10330;10438;10439;10732;10733;11777;12312;12313;12344;12345;12933;12934;15017;15052;15053;15331;15935;16173;17214;17722;18492;19207;19479;19487	True;True;True;True;True;True;False;True;True;True;True;True;True;True;False;True;True;True;True;True;True;True;True;True;True;True;True;True;True;True;True;True;True;True;True;True;True;True;True;True;True;False;True	1414;3173;3174;3291;4829;4831;5050;5238;6073;6102;6156;6160;6164;6766;7200;7890;9450;9677;9787;9788;10927;11053;11054;11362;11363;12610;13210;13211;13244;13245;13875;13876;16077;16114;16115;16410;17065;17310;18423;18424;18968;19788;19789;20566;20855;20864	3060;3061;6658;6659;6660;6661;6897;6898;10015;10016;10018;10019;10020;10021;10457;10458;10459;10460;10873;10874;10875;10876;12679;12680;12736;12737;12738;12851;12852;12858;12859;12864;12865;14103;14104;15016;15017;16429;19767;19768;20250;20251;20474;20475;20476;20477;23127;23128;23387;23388;23389;23390;23974;23975;23976;23977;26521;26522;26523;26524;27740;27741;27742;27743;27744;27745;27746;27824…	2952;6363;6364;6365;6599;6600;9543;9544;9546;9547;9548;9954;9955;9956;9957;9958;9959;9960;10337;10338;10339;10340;10341;12060;12061;12118;12119;12120;12121;12224;12231;12232;12236;12237;13399;13400;14299;14300;15655;18810;18811;19277;19278;19488;19489;19490;19491;21975;22228;22229;22230;22231;22767;22768;22769;25153;25154;25155;25156;25157;26329;26330;26331;26332;26333;26334;26335;26406;26407;264…	2952;6364;6600;9544;9547;9958;10339;12061;12118;12224;12232;12237;13399;14300;15655;18810;19277;19488;19491;21975;22228;22231;22767;22769;25153;26331;26335;26406;26408;27737;27738;32112;32201;32206;32805;34053;34581;36893;38088;39662;41226;41817;41832	29;30;31;32;33	222;263;300;343;497
CON__Q04695	CON__Q04695	10	3	1	>Q04695 SWISS-PROT:Q04695 Tax_Id=9606 Gene_Symbol=KRT17 Keratin, type I cytoskeletal 17	1	10	3	1	8	9	2	3	0	1	19.9	6.5	1.6	48.105	432	432	0	6.4633	By MS/MS	By MS/MS	16.7	18.3	3351200	858940	2492300	995820	1242100	2	3	5			+	16	854;1819;2060;3107;4321;9170;9344;9608;14568;17130	True;False;True;True;False;False;False;False;False;False	896;1931;2187;3297;4571;9699;9883;10166;15603;18335	1940;1941;4225;4226;4704;4705;6907;9476;9477;20300;20667;20668;21257;21258;32682;38408;38409;38410;38411	1885;1886;1887;4051;4516;6609;9025;9026;19320;19660;20230;20231;31136;36724;36725;36726	1886;4051;4516;6609;9026;19320;19660;20230;31136;36726
CON__Q7RTS7;CON__Q32MB2;CON__Q3SY84	CON__Q7RTS7;CON__Q32MB2;CON__Q3SY84	4;4;3	1;1;1	0;0;0	>Q7RTS7 SWISS-PROT:Q7RTS7 Tax_Id=9606 Gene_Symbol=KRT74 Keratin, type II cytoskeletal 74;>Q32MB2 TREMBL:Q32MB2;Q86Y46 Tax_Id=9606 Gene_Symbol=KRT73 Keratin-73;>Q3SY84 SWISS-PROT:Q3SY84 Tax_Id=9606 Gene_Symbol=KRT71 Keratin, type II cytoskeletal 71	3	4	1	0	4	4	1	1	0	0	5.7	2.3	0	57.865	529	529;540;523	0	6.1895	By MS/MS	By MS/MS	5.7	5.7	5344100	2566100	2778000	0	641350	5	4	9			+	17	4558;4560;4943;8934	False;False;True;False	4829;4831;5237;9450	10015;10016;10018;10019;10020;10021;10865;10866;10867;10868;10869;10870;10871;10872;19767;19768	9543;9544;9546;9547;9548;10328;10329;10330;10331;10332;10333;10334;10335;10336;18810;18811	9544;9547;10328;18810
CON__Q5D862	CON__Q5D862	3	3	3	>Q5D862 SWISS-PROT:Q5D862 Tax_Id=9606 Gene_Symbol=FLG2 Filaggrin-2	1	3	3	3	3	3	3	3	3	3	1.4	1.4	1.4	248.07	2391	2391	0	5.2579	By MS/MS	By MS/MS	1.4	1.4	3449000	1366000	2083000	1226400	1292100	3	4	7			+	18	5184;13196;16097	True;True;True	5495;14150;17232	11428;11429;29721;29722;36057;36058	10872;10873;28294;28295;34419;34420;34421	10873;28294;34419
CON__Q8N1N4-2;CON__Q7RTT2	CON__Q8N1N4-2;CON__Q7RTT2	3;3	2;2	2;2	>Q8N1N4-2 SWISS-PROT:Q8N1N4-2 Tax_Id=9606 Gene_Symbol=KRT78 Isoform 2 of Keratin, type II cytoskeletal 78;>Q7RTT2 TREMBL:Q7RTT2 Tax_Id=9606 Gene_Symbol=KRT78 Keratin-78	2	3	2	2	3	3	2	2	2	2	6	4.6	4.6	56.964	521	521;521	0.0053114	2.1362	By MS/MS	By MS/MS	6	6	674570	245710	428860	246810	236180	1	1	2			+	19	4942;18720;19733	False;True;True	5236;20043;21120	10863;10864;41999;42000;44248;44249	10326;10327;40191;42326	10326;40191;42326
CON__Q7Z794	CON__Q7Z794	8	4	2	>Q7Z794 SWISS-PROT:Q7Z794 Tax_Id=9606 Gene_Symbol=KRT77 Keratin 77	1	8	4	2	7	7	3	3	2	1	12.3	7.4	3.3	61.802	578	578	0	5.7578	By MS/MS	By MS/MS	10.2	10.6	1070900	636410	434470	565750	311040	4	1	5			+	20	4558;4560;4944;15049;15114;17127;19479;19907	False;False;False;True;True;True;False;True	4829;4831;5238;16111;16179;18332;20855;21308	10015;10016;10018;10019;10020;10021;10873;10874;10875;10876;33760;33898;33899;38401;38402;43707;43708;44630	9543;9544;9546;9547;9548;10337;10338;10339;10340;10341;32194;32322;32323;36719;41816;41817;42694	9544;9547;10339;32194;32323;36719;41817;42694
CON__Q86YZ3	CON__Q86YZ3	8	8	8	>Q86YZ3 SWISS-PROT:Q86YZ3 Tax_Id=9606 Gene_Symbol=HRNR Hornerin	1	8	8	8	8	4	8	4	8	4	10.5	10.5	10.5	282.39	2850	2850	0	20.907	By MS/MS	By MS/MS	10.5	4.5	4459200	2511500	1947700	2105300	1483800	10	4	14			+	21	5653;6276;6365;6826;6827;6828;13335;15793	True;True;True;True;True;True;True;True	5980;6633;6726;7213;7214;7215;14299;16916	12491;13838;13839;13840;13841;14020;14021;15043;15044;15045;15046;15047;30022;35415	11883;13151;13152;13153;13154;13326;13327;14323;14324;14325;14326;14327;28573;33784	11883;13151;13326;14324;14325;14327;28573;33784
CON__Streptavidin	CON__Streptavidin	1	1	1	>Streptavidin (S.avidinii)	1	1	1	1	1	1	1	1	1	1	6.9	6.9	6.9	16.622	160	160	0.0020566	2.6048	By MS/MS	By MS/MS	6.9	6.9	209850	0	209850	0	116110	1	1	2			+	22	15898	TRUE	17026	35623;35624	33984;33985	33985
REV__sp|P04146|COPIA_DROME	REV__sp|P04146|COPIA_DROME	1	1	1	>sp|P04146|COPIA_DROME Copia protein OS=Drosophila melanogaster GN=GIP PE=1 SV=3	1	1	1	1	1	1	1	1	1	1	0	0	0	162.82	1409	1409	1	-2	By MS/MS	By matching	0	0	1987900	1186000	801950	0	443710	1	0	1	+	+		23	9231	TRUE	9762	20426;20427;20428	19440	19440	34	811
REV__tr|Q5BIJ0|Q5BIJ0_DROME;REV__tr|A8E775|A8E775_DROME;REV__sp|P19107|ARRB_DROME	REV__tr|Q5BIJ0|Q5BIJ0_DROME;REV__tr|A8E775|A8E775_DROME;REV__sp|P19107|ARRB_DROME	1;1;1	1;1;1	1;1;1	>tr|Q5BIJ0|Q5BIJ0_DROME RH28686p OS=Drosophila melanogaster GN=Arr2 PE=2 SV=1;>tr|A8E775|A8E775_DROME RH02588p OS=Drosophila melanogaster GN=Arr2 PE=2 SV=1;>sp|P19107|ARRB_DROME Phosrestin-1 OS=Drosophila melanogaster GN=Arr2 PE=1 SV=2	3	1	1	1	0	1	0	1	0	1	0	0	0	43.802	390	390;401;401	1	-2	By matching	By MS/MS	0	0	0	0	0	0	0	0	1	1	+	+		24	2122	TRUE	2254	4844	4647	4647	35;36	3;9
REV__sp|P26019|DPOLA_DROME	REV__sp|P26019|DPOLA_DROME	1	1	1	>sp|P26019|DPOLA_DROME DNA polymerase alpha catalytic subunit OS=Drosophila melanogaster GN=DNApol-alpha180 PE=1 SV=2	1	1	1	1	0	1	0	1	0	1	0	0	0	169.9	1488	1488	0.0085147	2.0042	By matching	By MS/MS	0	0	262990	0	262990	0	145510	0	1	1		+		25	3555	TRUE	3762	7821	7470	7470
REV__tr|C7LA90|C7LA90_DROME;REV__tr|M9MRW6|M9MRW6_DROME;REV__sp|Q24118|PIGE_DROME	REV__tr|C7LA90|C7LA90_DROME;REV__tr|M9MRW6|M9MRW6_DROME;REV__sp|Q24118|PIGE_DROME	1;1;1	1;1;1	1;1;1	>tr|C7LA90|C7LA90_DROME MIP13258p (Fragment) OS=Drosophila melanogaster GN=pigeon-RA PE=2 SV=1;>tr|M9MRW6|M9MRW6_DROME Pigeon, isoform B OS=Drosophila melanogaster GN=pigeon PE=4 SV=1;>sp|Q24118|PIGE_DROME Protein pigeon OS=Drosophila melanogaster GN=pigeo	3	1	1	1	1	1	1	1	1	1	0	0	0	63.059	563	563;910;915	0.0048972	2.2682	By MS/MS	By MS/MS	0	0	7055200	3471000	3584200	1738500	1139900	2	1	3		+		26	15545	TRUE	16648	34876;34877;34878;34879;34880;34881;34882	33259;33260;33261	33259
REV__tr|X2JAZ3|X2JAZ3_DROME;REV__sp|Q24324|DSOR1_DROME	REV__tr|X2JAZ3|X2JAZ3_DROME;REV__sp|Q24324|DSOR1_DROME	1;1	1;1	1;1	>tr|X2JAZ3|X2JAZ3_DROME Downstream of raf1, isoform B OS=Drosophila melanogaster GN=Dsor1 PE=3 SV=1;>sp|Q24324|DSOR1_DROME Dual specificity mitogen-activated protein kinase kinase dSOR1 OS=Drosophila melanogaster GN=Dsor1 PE=1 SV=2	2	1	1	1	1	0	1	0	1	0	0	0	0	43.544	393	393;396	1	-2	By MS/MS	By matching	0	0	85192	85192	0	85192	0	1	0	1	+	+		27	18522	TRUE	19829	41538	39737	39737	37	295
REV__tr|E1JIH5|E1JIH5_DROME;REV__sp|Q8MSX2|MED6_DROME	REV__tr|E1JIH5|E1JIH5_DROME;REV__sp|Q8MSX2|MED6_DROME	1;1	1;1	1;1	>tr|E1JIH5|E1JIH5_DROME Mediator of RNA polymerase II transcription subunit 6 OS=Drosophila melanogaster GN=MED6 PE=1 SV=1;>sp|Q8MSX2|MED6_DROME Mediator of RNA polymerase II transcription subunit 6 OS=Drosophila melanogaster GN=MED6 PE=1 SV=1	2	1	1	1	1	1	1	1	1	1	0	0	0	28.374	249	249;249	1	-2	By matching	By MS/MS	0	0	5852800	1135300	4717400	0	1305000	0	1	1	+	+		28	14014	TRUE	15018	31453;31454;31455	29952	29952	38	65
REV__tr|I0B8L5|I0B8L5_DROME;REV__tr|R4UAY6|R4UAY6_DROME;REV__tr|I1WYI2|I1WYI2_DROME;REV__tr|M9NDX0|M9NDX0_DROME;REV__sp|Q9I7U4-2|TITIN_DROME;REV__tr|M9PDS8|M9PDS8_DROME;REV__tr|M9PBI9|M9PBI9_DROME;REV__tr|M9PEA5|M9PEA5_DROME;REV__tr|M9PDZ9|M9PDZ9_DROME;REV__sp|Q9I7U4-4|TITIN_DROME;REV__sp|Q9I7U4-3|TITIN_DROME;REV__tr|M9PDS3|M9PDS3_DROME;REV__tr|M9PBJ0|M9PBJ0_DROME;REV__tr|M9PGY4|M9PGY4_DROME;REV_…	REV__tr|I0B8L5|I0B8L5_DROME;REV__tr|R4UAY6|R4UAY6_DROME;REV__tr|I1WYI2|I1WYI2_DROME;REV__tr|M9NDX0|M9NDX0_DROME;REV__sp|Q9I7U4-2|TITIN_DROME;REV__tr|M9PDS8|M9PDS8_DROME;REV__tr|M9PBI9|M9PBI9_DROME;REV__tr|M9PEA5|M9PEA5_DROME;REV__tr|M9PDZ9|M9PDZ9_DROME;REV__sp|Q9I7U4-4|TITIN_DROME;REV__sp|Q9I7U4-3|TITIN_DROME;REV__tr|M9PDS3|M9PDS3_DROME;REV__tr|M9PBJ0|M9PBJ0_DROME;REV__tr|M9PGY4|M9PGY4_DROME;REV_…	1;1;1;1;1;1;1;1;1;1;1;1;1;1;1;1;1;1	1;1;1;1;1;1;1;1;1;1;1;1;1;1;1;1;1;1	1;1;1;1;1;1;1;1;1;1;1;1;1;1;1;1;1;1	>tr|I0B8L5|I0B8L5_DROME MIP34984p1 OS=Drosophila melanogaster GN=sls-RA PE=2 SV=1;>tr|R4UAY6|R4UAY6_DROME MIP35084p1 (Fragment) OS=Drosophila melanogaster GN=sls-RA PE=2 SV=1;>tr|I1WYI2|I1WYI2_DROME LD28564p1 OS=Drosophila melanogaster GN=sls-RA PE=2 SV=1;	18	1	1	1	0	1	0	1	0	1	0	0	0	71.369	637	637;662;1426;4811;4863;10625;15481;15953;16146;16282;17970;18017;18031;18117;18141;18178;18440;18468	0.0057915	2.1338	By matching	By MS/MS	0	0	1246600	0	1246600	0	689750	0	1	1		+		29	8421	TRUE	8911	18623	17719	17719
REV__sp|Q9NFT7|HXK2_DROME;REV__tr|C6SUZ6|C6SUZ6_DROME	REV__sp|Q9NFT7|HXK2_DROME;REV__tr|C6SUZ6|C6SUZ6_DROME	1;1	1;1	1;1	>sp|Q9NFT7|HXK2_DROME Hexokinase type 2 OS=Drosophila melanogaster GN=Hex-t2 PE=2 SV=4;>tr|C6SUZ6|C6SUZ6_DROME Phosphotransferase (Fragment) OS=Drosophila melanogaster GN=Hex-t2-RA PE=2 SV=1	2	1	1	1	1	0	1	0	1	0	0	0	0	53.485	486	486;490	0.0025227	2.4782	By MS/MS	By matching	0	0	260210	260210	0	260210	0	1	0	1		+		30	6508	TRUE	6872	14328	13608	13608
REV__tr|X2J8Y6|X2J8Y6_DROME;REV__sp|Q9V3R1|A36DE_DROME	REV__tr|X2J8Y6|X2J8Y6_DROME;REV__sp|Q9V3R1|A36DE_DROME	1;1	1;1	1;1	>tr|X2J8Y6|X2J8Y6_DROME Accessory gland protein 36DE, isoform B OS=Drosophila melanogaster GN=Acp36DE PE=4 SV=1;>sp|Q9V3R1|A36DE_DROME Accessory gland protein Acp36DE OS=Drosophila melanogaster GN=Acp36DE PE=2 SV=1	2	1	1	1	1	1	1	1	1	1	0	0	0	101.92	912	912;912	1	-2	By matching	By MS/MS	0	0	1253500	316020	937490	0	259350	0	1	1	+	+		31	3609	TRUE	3821	7938;7939;7940	7577	7577	39	352
REV__sp|Q9V9I2|OR42A_DROME	REV__sp|Q9V9I2|OR42A_DROME	1	1	1	>sp|Q9V9I2|OR42A_DROME Odorant receptor 42a OS=Drosophila melanogaster GN=Or42a PE=2 SV=3	1	1	1	1	0	1	0	1	0	1	0	0	0	46.916	406	406	1	-2	By matching	By MS/MS	0	0	145850	0	145850	0	80699	0	1	1	+	+		32	9623	TRUE	10182	21288	20258	20258	40	14
REV__sp|Q9VGZ1|CK5P1_DROME	REV__sp|Q9VGZ1|CK5P1_DROME	1	1	1	>sp|Q9VGZ1|CK5P1_DROME CDK5RAP1-like protein OS=Drosophila melanogaster GN=CG6345 PE=2 SV=1	1	1	1	1	1	1	1	1	1	1	0	0	0	65.828	583	583	0.0098592	1.9393	By MS/MS	By MS/MS	0	0	1192000	751710	440320	0	243620	1	1	2		+		33	1009	TRUE	1062	2289;2290	2192;2193	2192
REV__tr|A0A0B4K6M7|A0A0B4K6M7_DROME;REV__sp|Q9VHA0|SCM_DROME	REV__tr|A0A0B4K6M7|A0A0B4K6M7_DROME;REV__sp|Q9VHA0|SCM_DROME	1;1	1;1	1;1	>tr|A0A0B4K6M7|A0A0B4K6M7_DROME Sex comb on midleg, isoform B OS=Drosophila melanogaster GN=Scm PE=4 SV=1;>sp|Q9VHA0|SCM_DROME Polycomb protein Scm OS=Drosophila melanogaster GN=Scm PE=1 SV=2	2	1	1	1	1	0	1	0	1	0	0	0	0	93.55	877	877;877	0.0062741	2.132	By MS/MS	By matching	0	0	84171	84171	0	84171	0	1	0	1		+		34	9268	TRUE	9802	20501	19512	19512
REV__sp|Q9VNE2|PKRA_DROME	REV__sp|Q9VNE2|PKRA_DROME	2	2	2	>sp|Q9VNE2|PKRA_DROME Protein krasavietz OS=Drosophila melanogaster GN=kra PE=1 SV=1	1	2	2	2	2	2	2	2	2	2	0	0	0	49.224	422	422	0.0015544	2.6408	By MS/MS	By MS/MS	0	0	9507100	5887200	3619900	2840300	2279000	1	1	2		+		35	8198;20107	True;True	8672;21521	18090;18091;18092;45072;45073	17221;43119	17221;43119
REV__tr|A9UNF4|A9UNF4_DROME;REV__tr|D2NUK2|D2NUK2_DROME;REV__tr|A0A0B4K6J3|A0A0B4K6J3_DROME;REV__tr|Q8IMW5|Q8IMW5_DROME;REV__tr|A0A0C4DHB7|A0A0C4DHB7_DROME;REV__tr|A0A0B4K7S6|A0A0B4K7S6_DROME	REV__tr|A9UNF4|A9UNF4_DROME;REV__tr|D2NUK2|D2NUK2_DROME;REV__tr|A0A0B4K6J3|A0A0B4K6J3_DROME;REV__tr|Q8IMW5|Q8IMW5_DROME;REV__tr|A0A0C4DHB7|A0A0C4DHB7_DROME;REV__tr|A0A0B4K7S6|A0A0B4K7S6_DROME	1;1;1;1;1;1	1;1;1;1;1;1	1;1;1;1;1;1	>tr|A9UNF4|A9UNF4_DROME IP14518p (Fragment) OS=Drosophila melanogaster GN=mld-RA PE=2 SV=2;>tr|D2NUK2|D2NUK2_DROME MIP16052p (Fragment) OS=Drosophila melanogaster GN=mld-RA PE=2 SV=1;>tr|A0A0B4K6J3|A0A0B4K6J3_DROME Molting defective, isoform F OS=Drosophil	6	1	1	1	1	1	1	1	1	1	0	0	0	99.369	901	901;1868;1896;1918;1943;1965	1	-2	By matching	By MS/MS	0	0	2874000	651350	2222600	0	614880	0	1	1	+	+		36	13065	TRUE	14016	29455;29456;29457	28048	28048	41	598
REV__tr|Q8MQW7|Q8MQW7_DROME;REV__tr|D0IQF0|D0IQF0_DROME;REV__tr|Q8MQY7|Q8MQY7_DROME;REV__tr|V5NZW8|V5NZW8_DROME;REV__tr|Q9VCH4|Q9VCH4_DROME;REV__tr|A0A0B4K7Q6|A0A0B4K7Q6_DROME	REV__tr|Q8MQW7|Q8MQW7_DROME;REV__tr|D0IQF0|D0IQF0_DROME;REV__tr|Q8MQY7|Q8MQY7_DROME;REV__tr|V5NZW8|V5NZW8_DROME;REV__tr|Q9VCH4|Q9VCH4_DROME;REV__tr|A0A0B4K7Q6|A0A0B4K7Q6_DROME	1;1;1;1;1;1	1;1;1;1;1;1	1;1;1;1;1;1	>tr|Q8MQW7|Q8MQW7_DROME SD06708p (Fragment) OS=Drosophila melanogaster GN=mbc PE=2 SV=1;>tr|D0IQF0|D0IQF0_DROME MIP14651p (Fragment) OS=Drosophila melanogaster GN=mbc-RA PE=2 SV=1;>tr|Q8MQY7|Q8MQY7_DROME RE54856p OS=Drosophila melanogaster GN=mbc PE=2 SV=1	6	1	1	1	1	1	1	1	1	1	0	0	0	150	1292	1292;1398;1543;1970;1970;2008	0.0029851	2.4013	By MS/MS	By MS/MS	0	0	5660400	1467100	4193300	0	1160100	1	1	2		+		37	4679	TRUE	4956	10276;10277;10278;10279	9789;9790	9789
REV__tr|Q32KD3|Q32KD3_DROME;REV__tr|Q7KSW1|Q7KSW1_DROME;REV__tr|Q494I1|Q494I1_DROME;REV__tr|A0A0B4KGS8|A0A0B4KGS8_DROME;REV__tr|Q9VHW9|Q9VHW9_DROME;REV__tr|A0A0B4KGF6|A0A0B4KGF6_DROME	REV__tr|Q32KD3|Q32KD3_DROME;REV__tr|Q7KSW1|Q7KSW1_DROME;REV__tr|Q494I1|Q494I1_DROME;REV__tr|A0A0B4KGS8|A0A0B4KGS8_DROME;REV__tr|Q9VHW9|Q9VHW9_DROME;REV__tr|A0A0B4KGF6|A0A0B4KGF6_DROME	1;1;1;1;1;1	1;1;1;1;1;1	1;1;1;1;1;1	>tr|Q32KD3|Q32KD3_DROME CG2747, isoform D OS=Drosophila melanogaster GN=CG2747 PE=1 SV=1;>tr|Q7KSW1|Q7KSW1_DROME CG2747, isoform B OS=Drosophila melanogaster GN=CG2747 PE=1 SV=1;>tr|Q494I1|Q494I1_DROME CG2747, isoform C OS=Drosophila melanogaster GN=CG2747	6	1	1	1	1	1	1	1	1	1	0	0	0	229.9	2106	2106;2117;2154;2161;2165;2172	0.0067372	2.1079	By matching	By MS/MS	0	0	689380	81164	608210	0	168260	0	1	1		+		38	15779	TRUE	16902	35388;35389;35390	33760	33760
REV__tr|A0A0B4LGB9|A0A0B4LGB9_DROME;REV__tr|A0A0B4LG88|A0A0B4LG88_DROME;REV__tr|Q9W255|Q9W255_DROME;REV__tr|O44435|O44435_DROME	REV__tr|A0A0B4LGB9|A0A0B4LGB9_DROME;REV__tr|A0A0B4LG88|A0A0B4LG88_DROME;REV__tr|Q9W255|Q9W255_DROME;REV__tr|O44435|O44435_DROME	1;1;1;1	1;1;1;1	1;1;1;1	>tr|A0A0B4LGB9|A0A0B4LGB9_DROME Quaking related 58E-1, isoform C OS=Drosophila melanogaster GN=qkr58E-1 PE=1 SV=1;>tr|A0A0B4LG88|A0A0B4LG88_DROME Quaking related 58E-1, isoform D OS=Drosophila melanogaster GN=qkr58E-1 PE=1 SV=1;>tr|Q9W255|Q9W255_DROME GH05	4	1	1	1	1	1	1	1	1	1	0	0	0	41.226	357	357;379;396;396	1	-2	By MS/MS	By matching	0	0	200550	107190	93362	0	51656	1	0	1	+	+		39	9901	TRUE	10478	22153;22154;22155	21068	21068	42	146
REV__tr|D6W4L6|D6W4L6_DROME;REV__tr|Q9GQA3|Q9GQA3_DROME;REV__tr|M9ND28|M9ND28_DROME;REV__tr|M9NFI2|M9NFI2_DROME;REV__tr|X2JC06|X2JC06_DROME;REV__tr|Q8MSU5|Q8MSU5_DROME;REV__tr|M9NDX8|M9NDX8_DROME;REV__tr|Q9W003|Q9W003_DROME;REV__tr|M9NEY5|M9NEY5_DROME;REV__tr|M9NEY3|M9NEY3_DROME;REV__tr|H5V864|H5V864_DROME;REV__tr|D1Z359|D1Z359_DROME;REV__tr|M9NFI9|M9NFI9_DROME	REV__tr|D6W4L6|D6W4L6_DROME;REV__tr|Q9GQA3|Q9GQA3_DROME;REV__tr|M9ND28|M9ND28_DROME;REV__tr|M9NFI2|M9NFI2_DROME;REV__tr|X2JC06|X2JC06_DROME;REV__tr|Q8MSU5|Q8MSU5_DROME;REV__tr|M9NDX8|M9NDX8_DROME;REV__tr|Q9W003|Q9W003_DROME;REV__tr|M9NEY5|M9NEY5_DROME;REV__tr|M9NEY3|M9NEY3_DROME;REV__tr|H5V864|H5V864_DROME;REV__tr|D1Z359|D1Z359_DROME;REV__tr|M9NFI9|M9NFI9_DROME	1;1;1;1;1;1;1;1;1;1;1;1;1	1;1;1;1;1;1;1;1;1;1;1;1;1	1;1;1;1;1;1;1;1;1;1;1;1;1	>tr|D6W4L6|D6W4L6_DROME MIP20585p (Fragment) OS=Drosophila melanogaster GN=Spn-RA PE=2 SV=1;>tr|Q9GQA3|Q9GQA3_DROME D-spinophilin, core domains (Fragment) OS=Drosophila melanogaster GN=Spn PE=2 SV=1;>tr|M9ND28|M9ND28_DROME Spinophilin, isoform F OS=Drosoph	13	1	1	1	1	1	1	1	1	1	0	0	0	44.857	394	394;1330;1684;1817;1831;1858;2116;2119;2121;2134;2137;2137;2148	0.0020597	2.6122	By MS/MS	By MS/MS	0	0	12730000	6599800	6129800	3315100	1468700	2	2	4		+		40	9970	TRUE	10551	22360;22361;22362;22363;22364;22365;22366;22367;22368;22369	21264;21265;21266;21267	21267
REV__tr|D7FA59|D7FA59_DROME;REV__tr|D7FA58|D7FA58_DROME;REV__tr|D7FA55|D7FA55_DROME;REV__tr|D7FA54|D7FA54_DROME;REV__tr|D7FA51|D7FA51_DROME	REV__tr|D7FA59|D7FA59_DROME;REV__tr|D7FA58|D7FA58_DROME;REV__tr|D7FA55|D7FA55_DROME;REV__tr|D7FA54|D7FA54_DROME;REV__tr|D7FA51|D7FA51_DROME	1;1;1;1;1	1;1;1;1;1	1;1;1;1;1	>tr|D7FA59|D7FA59_DROME Gustatory receptor 64f (Fragment) OS=Drosophila melanogaster GN=gr64f PE=4 SV=1;>tr|D7FA58|D7FA58_DROME Gustatory receptor 64f (Fragment) OS=Drosophila melanogaster GN=gr64f PE=4 SV=1;>tr|D7FA55|D7FA55_DROME Gustatory receptor 64f (	5	1	1	1	1	1	1	1	1	1	0	0	0	20.313	178	178;178;178;178;178	0.008103	2.0562	By matching	By MS/MS	0	0	715190	326550	388640	0	107510	0	1	1		+		41	15226	TRUE	16299	34141;34142;34143	32548	32548
REV__tr|D7FA56|D7FA56_DROME	REV__tr|D7FA56|D7FA56_DROME	1	1	1	>tr|D7FA56|D7FA56_DROME Gustatory receptor 64f (Fragment) OS=Drosophila melanogaster GN=gr64f PE=4 SV=1	1	1	1	1	1	1	1	1	1	1	0	0	0	20.337	178	178	0.007215	2.1035	By matching	By MS/MS	0	0	14448000	1476100	12972000	0	3588600	0	1	1		+		42	9795	TRUE	10367	21652;21653;21654	20588	20588	43	10
REV__tr|Q9U1J0|Q9U1J0_DROME;REV__tr|Q9VB69|Q9VB69_DROME;REV__tr|E1JIZ5|E1JIZ5_DROME;REV__tr|E1JIZ4|E1JIZ4_DROME	REV__tr|Q9U1J0|Q9U1J0_DROME;REV__tr|Q9VB69|Q9VB69_DROME;REV__tr|E1JIZ5|E1JIZ5_DROME;REV__tr|E1JIZ4|E1JIZ4_DROME	1;1;1;1	1;1;1;1	1;1;1;1	>tr|Q9U1J0|Q9U1J0_DROME Malic enzyme OS=Drosophila melanogaster GN=Men-b PE=2 SV=1;>tr|Q9VB69|Q9VB69_DROME Malic enzyme OS=Drosophila melanogaster GN=Men-b PE=1 SV=1;>tr|E1JIZ5|E1JIZ5_DROME Malic enzyme OS=Drosophila melanogaster GN=Men-b PE=1 SV=1;>tr|E1J	4	1	1	1	1	1	1	1	1	1	0	0	0	66.834	604	604;617;621;624	0.0089538	1.9758	By matching	By MS/MS	0	0	1429400	152900	1276500	0	353130	0	1	1		+		43	1440	TRUE	1526	3288;3289;3290	3155	3155	44	171
REV__tr|H1ZYD3|H1ZYD3_DROME;REV__tr|H1ZYD2|H1ZYD2_DROME;REV__tr|H1ZYC9|H1ZYC9_DROME;REV__tr|H1ZYC5|H1ZYC5_DROME;REV__tr|M9PD17|M9PD17_DROME;REV__tr|Q9VW83|Q9VW83_DROME;REV__tr|Q9U9B0|Q9U9B0_DROME;REV__tr|Q7K0T0|Q7K0T0_DROME	REV__tr|H1ZYD3|H1ZYD3_DROME;REV__tr|H1ZYD2|H1ZYD2_DROME;REV__tr|H1ZYC9|H1ZYC9_DROME;REV__tr|H1ZYC5|H1ZYC5_DROME;REV__tr|M9PD17|M9PD17_DROME;REV__tr|Q9VW83|Q9VW83_DROME;REV__tr|Q9U9B0|Q9U9B0_DROME;REV__tr|Q7K0T0|Q7K0T0_DROME	1;1;1;1;1;1;1;1	1;1;1;1;1;1;1;1	1;1;1;1;1;1;1;1	>tr|H1ZYD3|H1ZYD3_DROME Gigas (Fragment) OS=Drosophila melanogaster GN=gig PE=4 SV=1;>tr|H1ZYD2|H1ZYD2_DROME Gigas (Fragment) OS=Drosophila melanogaster GN=gig PE=4 SV=1;>tr|H1ZYC9|H1ZYC9_DROME Gigas (Fragment) OS=Drosophila melanogaster GN=gig PE=4 SV=1;>	8	1	1	1	0	1	0	1	0	1	0	0	0	175.43	1597	1597;1597;1597;1597;1844;1847;1847;1876	0.0076923	2.0967	By matching	By MS/MS	0	0	157690	0	157690	0	87249	0	1	1		+		44	13953	TRUE	14953	31336	29850	29850	45	506
REV__tr|O46099|O46099_DROME	REV__tr|O46099|O46099_DROME	1	1	1	>tr|O46099|O46099_DROME EG:8D8.2 protein OS=Drosophila melanogaster GN=EG:8D8.2 PE=2 SV=2	1	1	1	1	1	1	1	1	1	1	0	0	0	139.07	1279	1279	0.00053763	2.9422	By MS/MS	By MS/MS	0	0	5727700	2129700	3598000	0	995380	1	1	2		+		45	14787	TRUE	15837	33159;33160;33161;33162	31604;31605	31604
REV__tr|Q94883|Q94883_DROME;REV__tr|Q86NK7|Q86NK7_DROME;REV__tr|O96083|O96083_DROME	REV__tr|Q94883|Q94883_DROME;REV__tr|Q86NK7|Q86NK7_DROME;REV__tr|O96083|O96083_DROME	1;1;1	1;1;1	1;1;1	>tr|Q94883|Q94883_DROME DNA replication-related element factor, isoform A OS=Drosophila melanogaster GN=Dref PE=1 SV=2;>tr|Q86NK7|Q86NK7_DROME LD24482p OS=Drosophila melanogaster GN=Dref PE=2 SV=1;>tr|O96083|O96083_DROME DREF transcription factor OS=Drosop	3	1	1	1	1	1	1	1	1	1	0	0	0	80.726	709	709;709;709	1	-2	By MS/MS	By matching	0	0	970830	647450	323390	0	178930	1	0	1	+	+		46	18003	TRUE	19269	40389;40390;40391	38655	38655	46	506
REV__tr|O96741|O96741_DROME	REV__tr|O96741|O96741_DROME	1	1	1	>tr|O96741|O96741_DROME Envelope protein OS=Drosophila melanogaster GN=env PE=4 SV=1	1	1	1	1	1	1	1	1	1	1	0	0	0	59.655	510	510	0.0044226	2.2919	By matching	By MS/MS	0	0	947360	292640	654730	0	181130	0	1	1		+		47	7112	TRUE	7510	15651;15652;15653	14907	14907
REV__tr|Q9VJB3|Q9VJB3_DROME;REV__tr|Q29QV2|Q29QV2_DROME	REV__tr|Q9VJB3|Q9VJB3_DROME;REV__tr|Q29QV2|Q29QV2_DROME	1;1	1;1	1;1	>tr|Q9VJB3|Q9VJB3_DROME CG5681 OS=Drosophila melanogaster GN=CG5681 PE=4 SV=2;>tr|Q29QV2|Q29QV2_DROME IP13637p OS=Drosophila melanogaster PE=2 SV=1	2	1	1	1	1	0	1	0	1	0	0	0	0	60.576	535	535;562	1	-2	By MS/MS	By matching	0	0	0	0	0	0	0	1	0	1	+	+		48	14043	TRUE	15049	31523	30019	30019	47;48;49	221;225;226
REV__tr|Q7KTP7|Q7KTP7_DROME	REV__tr|Q7KTP7|Q7KTP7_DROME	1	1	1	>tr|Q7KTP7|Q7KTP7_DROME LP22840p OS=Drosophila melanogaster GN=CG31919 PE=1 SV=2	1	1	1	1	1	1	1	1	1	1	0	0	0	20.425	181	181	1	-2	By MS/MS	By matching	0	0	17690000	8303600	9386700	0	5193600	1	0	1	+	+		49	9666	TRUE	10228	21377;21378;21379	20342	20342	50	14
REV__tr|Q8IT59|Q8IT59_DROME	REV__tr|Q8IT59|Q8IT59_DROME	1	1	1	>tr|Q8IT59|Q8IT59_DROME Gag protein OS=Drosophila melanogaster GN=gag PE=4 SV=1	1	1	1	1	1	1	1	1	1	1	0	0	0	46.165	404	404	1	-2	By matching	By MS/MS	0	0	2414400	777800	1636600	0	905520	0	0	0	+	+		50	4397	TRUE	4657	9675;9676	9228	9228	51	241
REV__tr|Q9VDX6|Q9VDX6_DROME;REV__tr|Q8SXK6|Q8SXK6_DROME;REV__tr|S5M3N6|S5M3N6_DROME	REV__tr|Q9VDX6|Q9VDX6_DROME;REV__tr|Q8SXK6|Q8SXK6_DROME;REV__tr|S5M3N6|S5M3N6_DROME	1;1;1	1;1;1	1;1;1	>tr|Q9VDX6|Q9VDX6_DROME Uncharacterized protein OS=Drosophila melanogaster GN=CG18493 PE=1 SV=2;>tr|Q8SXK6|Q8SXK6_DROME RE11624p OS=Drosophila melanogaster GN=CG18493 PE=2 SV=1;>tr|S5M3N6|S5M3N6_DROME FI22329p1 (Fragment) OS=Drosophila melanogaster GN=CG18	3	1	1	1	1	1	1	1	1	1	0	0	0	54.037	480	480;480;484	1	-2	By matching	By MS/MS	0	0	1535800	329190	1206600	0	333790	0	1	1	+	+		51	19732	TRUE	21119	44245;44246;44247	42325	42325	52	342
REV__tr|Q9VG59|Q9VG59_DROME;REV__tr|Q8T989|Q8T989_DROME	REV__tr|Q9VG59|Q9VG59_DROME;REV__tr|Q8T989|Q8T989_DROME	1;1	1;1	1;1	>tr|Q9VG59|Q9VG59_DROME CG5608 OS=Drosophila melanogaster GN=CG5608-RA PE=1 SV=1;>tr|Q8T989|Q8T989_DROME SD04925p OS=Drosophila melanogaster GN=CG5608 PE=2 SV=1	2	1	1	1	0	1	0	1	0	1	0	0	0	78.031	687	687;687	1	-2	By matching	By MS/MS	0	0	178210	0	178210	0	98602	0	1	1	+	+		52	11490	TRUE	12188	25629	24306	24306	53	655
REV__tr|Q9U531|Q9U531_DROME	REV__tr|Q9U531|Q9U531_DROME	1	1	1	>tr|Q9U531|Q9U531_DROME Focal adhesion kinase homolog DFak56 OS=Drosophila melanogaster GN=Fak PE=2 SV=1	1	1	1	1	1	1	1	1	1	1	0	0	0	134.01	1200	1200	1	-2	By MS/MS	By matching	0	0	754680	349400	405280	0	224240	1	0	1	+	+		53	10404	TRUE	11007	23287;23288;23289	22131	22131	54;55	169;176
REV__tr|Q9V3N4|Q9V3N4_DROME;REV__tr|Q9U999|Q9U999_DROME	REV__tr|Q9V3N4|Q9V3N4_DROME;REV__tr|Q9U999|Q9U999_DROME	1;1	1;1	1;1	>tr|Q9V3N4|Q9V3N4_DROME Huntingtin, isoform A OS=Drosophila melanogaster GN=htt PE=1 SV=1;>tr|Q9U999|Q9U999_DROME Huntingtin homolog OS=Drosophila melanogaster GN=htt PE=2 SV=1	2	1	1	1	1	1	1	1	1	1	0	0	0	395.86	3583	3583;3584	0.0034551	2.3182	By MS/MS	By MS/MS	0	0	9820600	4078300	5742300	0	1821200	3	1	4		+		54	4684	TRUE	4962	10289;10290;10291;10292	9797;9798;9799;9800	9798
REV__tr|Q9VAH7|Q9VAH7_DROME	REV__tr|Q9VAH7|Q9VAH7_DROME	2	2	2	>tr|Q9VAH7|Q9VAH7_DROME RE62393p OS=Drosophila melanogaster GN=yata PE=1 SV=1	1	2	2	2	2	1	2	1	2	1	0	0	0	97.159	873	873	0.0039487	2.3147	By MS/MS	By MS/MS	0	0	4564400	1656000	2908300	1656000	0	1	1	2		+		55	3895;13081	True;True	4117;14032	8572;29481;29482;29483	8186;28066	8186;28066
REV__tr|Q9VCB8|Q9VCB8_DROME	REV__tr|Q9VCB8|Q9VCB8_DROME	2	2	2	>tr|Q9VCB8|Q9VCB8_DROME Java no jive OS=Drosophila melanogaster GN=jnj PE=1 SV=1	1	2	2	2	2	1	2	1	2	1	0	0	0	129.33	1122	1122	0.0053424	2.1801	By MS/MS	By MS/MS	0	0	9186400	2909800	6276600	0	1736400	1	1	2		+		56	344;15065	True;True	359;16127	750;33796;33797;33798	738;32227	738;32227
REV__tr|Q9VCD1|Q9VCD1_DROME	REV__tr|Q9VCD1|Q9VCD1_DROME	1	1	1	>tr|Q9VCD1|Q9VCD1_DROME Rootletin, isoform D OS=Drosophila melanogaster GN=Root PE=4 SV=3	1	1	1	1	1	1	1	1	1	1	0	0	0	232.67	2048	2048	0.0094162	1.9691	By MS/MS	By matching	0	0	553580	270130	283460	0	156830	1	0	1		+		57	9563	TRUE	10116	21162;21163;21164	20132	20132
REV__tr|Q9VUL2|Q9VUL2_DROME	REV__tr|Q9VUL2|Q9VUL2_DROME	1	1	1	>tr|Q9VUL2|Q9VUL2_DROME GH20023p OS=Drosophila melanogaster GN=CG13458 PE=2 SV=3	1	1	1	1	0	1	0	1	0	1	0	0	0	72.299	634	634	0.0010565	2.8111	By matching	By MS/MS	0	0	3099100	0	3099100	0	1714700	0	1	1		+		58	8333	TRUE	8817	18445	17542	17542
REV__tr|X2JG10|X2JG10_DROME;REV__tr|X2JFQ1|X2JFQ1_DROME;REV__tr|Q9VWN4|Q9VWN4_DROME	REV__tr|X2JG10|X2JG10_DROME;REV__tr|X2JFQ1|X2JFQ1_DROME;REV__tr|Q9VWN4|Q9VWN4_DROME	1;1;1	1;1;1	1;1;1	>tr|X2JG10|X2JG10_DROME CG7358, isoform C OS=Drosophila melanogaster GN=CG7358 PE=1 SV=1;>tr|X2JFQ1|X2JFQ1_DROME CG7358, isoform B OS=Drosophila melanogaster GN=CG7358 PE=1 SV=1;>tr|Q9VWN4|Q9VWN4_DROME CG7358, isoform A OS=Drosophila melanogaster GN=CG7358	3	1	1	1	1	0	1	0	1	0	0	0	0	95.271	842	842;1139;1150	1	-2	By MS/MS	By matching	0	0	0	0	0	0	0	1	0	1	+	+		59	11793	TRUE	12636	26580	25219	25219	56	596
REV__tr|Q9VWP0|Q9VWP0_DROME	REV__tr|Q9VWP0|Q9VWP0_DROME	1	1	1	>tr|Q9VWP0|Q9VWP0_DROME CG7326, isoform A OS=Drosophila melanogaster GN=CG7326 PE=2 SV=1	1	1	1	1	1	1	1	1	1	1	0	0	0	54.673	482	482	1	-2	By matching	By MS/MS	0	0	2258400	439010	1819300	0	503310	0	1	1	+	+		60	15244	TRUE	16319	34188;34189;34190	32605	32605	57	482
sp|A1A708-2|Y4951_DROME;sp|A1A708|Y4951_DROME	sp|A1A708-2|Y4951_DROME;sp|A1A708|Y4951_DROME	6;6	6;6	6;6	>sp|A1A708-2|Y4951_DROME Isoform A of Uncharacterized protein CG4951 OS=Drosophila melanogaster GN=CG4951;>sp|A1A708|Y4951_DROME Uncharacterized protein CG4951 OS=Drosophila melanogaster GN=CG4951 PE=1 SV=1	2	6	6	6	5	6	5	6	5	6	19.4	19.4	19.4	35.879	320	320;446	0	18.621	By MS/MS	By MS/MS	19.1	19.4	4753900	1460000	3294000	1503800	1778700	2	6	8				61	7423;12123;14701;14702;14892;18419	True;True;True;True;True;True	7841;13008;15744;15745;15948;19711	16337;16338;27311;27312;32966;32967;32968;33407;33408;41309;41310	15568;25941;31407;31408;31409;31836;31837;39515	15568;25941;31408;31409;31837;39515
tr|A0A0B4LEY5|A0A0B4LEY5_DROME;sp|A1Z7T0|PKN_DROME;tr|A0A0B4K6U3|A0A0B4K6U3_DROME;sp|A1Z7T0-2|PKN_DROME;tr|A0A0B4LF03|A0A0B4LF03_DROME;tr|A0A0B4LEI8|A0A0B4LEI8_DROME;tr|E1JH15|E1JH15_DROME;tr|A1Z7T1|A1Z7T1_DROME;tr|A0A0B4LFX2|A0A0B4LFX2_DROME;tr|Q960L7|Q960L7_DROME;tr|A0A0B4JD07|A0A0B4JD07_DROME;tr|A8DY76|A8DY76_DROME;tr|C8VUZ0|C8VUZ0_DROME;tr|C8VUY9|C8VUY9_DROME;tr|Q7YU74|Q7YU74_DROME;tr|A1Z7T4|…	tr|A0A0B4LEY5|A0A0B4LEY5_DROME;sp|A1Z7T0|PKN_DROME;tr|A0A0B4K6U3|A0A0B4K6U3_DROME;sp|A1Z7T0-2|PKN_DROME;tr|A0A0B4LF03|A0A0B4LF03_DROME;tr|A0A0B4LEI8|A0A0B4LEI8_DROME;tr|E1JH15|E1JH15_DROME;tr|A1Z7T1|A1Z7T1_DROME;tr|A0A0B4LFX2|A0A0B4LFX2_DROME;tr|Q960L7|Q960L7_DROME;tr|A0A0B4JD07|A0A0B4JD07_DROME;tr|A8DY76|A8DY76_DROME;tr|C8VUZ0|C8VUZ0_DROME;tr|C8VUY9|C8VUY9_DROME	12;12;11;11;11;11;11;11;11;10;10;10;7;7;3;3;1	12;12;11;11;11;11;11;11;11;10;10;10;7;7;3;3;1	1;1;1;1;1;1;0;1;1;0;0;0;0;0;0;0;1	>tr|A0A0B4LEY5|A0A0B4LEY5_DROME Protein kinase N, isoform O OS=Drosophila melanogaster GN=Pkn PE=1 SV=1;>sp|A1Z7T0|PKN_DROME Serine/threonine-protein kinase N OS=Drosophila melanogaster GN=Pkn PE=1 SV=1;>tr|A0A0B4K6U3|A0A0B4K6U3_DROME Protein kinase N, iso	17	12	12	1	5	12	5	12	1	1	13.5	13.5	0.9	129.54	1167	1167;1190;1260;1260;1278;1280;1284;1407;1477;1174;1354;1501;823;823;590;590;45	0	31.442	By MS/MS	By MS/MS	5.4	13.5	5511300	1077700	4433600	1567600	1963200	4	15	19				62	986;1537;9449;9541;10190;10354;13612;14484;15042;15043;16182;16423	True;True;True;True;True;True;True;True;True;True;True;True	1039;1629;9999;10094;10776;10952;14594;15518;16104;16105;17320;17586	2247;3488;3489;20947;21121;21122;22819;22820;23180;30622;32512;32513;33744;33745;33746;36232;36800	2151;3332;19921;20089;20090;20091;21676;21677;22025;29150;30977;30978;32177;32178;32179;32180;34608;35149;35150	2151;3332;19921;20089;21676;22025;29150;30977;32177;32178;34608;35150
tr|A0A0B4KFE9|A0A0B4KFE9_DROME;sp|A1Z8P9|TPR_DROME;tr|B5RJS5|B5RJS5_DROME;tr|Q8IGK6|Q8IGK6_DROME;tr|Q961T0|Q961T0_DROME	tr|A0A0B4KFE9|A0A0B4KFE9_DROME;sp|A1Z8P9|TPR_DROME	14;14;6;4;2	14;14;6;4;2	14;14;6;4;2	>tr|A0A0B4KFE9|A0A0B4KFE9_DROME Megator, isoform B OS=Drosophila melanogaster GN=Mtor PE=1 SV=1;>sp|A1Z8P9|TPR_DROME Nucleoprotein TPR OS=Drosophila melanogaster GN=Mtor PE=1 SV=1	5	14	14	14	5	14	5	14	5	14	7.6	7.6	7.6	262.35	2346	2346;2346;786;442;951	0	28.305	By MS/MS	By MS/MS	2.9	7.6	4007500	747360	3260200	980370	1570800	6	16	22				63	2403;3592;3911;4520;5260;6686;7446;9457;10002;11011;11442;13642;14604;16345	True;True;True;True;True;True;True;True;True;True;True;True;True;True	2549;3801;4133;4787;5572;7065;7867;10007;10584;11652;12117;14626;15643;17500	5429;5430;5431;7899;8605;9930;11600;11601;14728;16389;16390;20960;20961;22436;24551;25491;30686;32766;36616;36617	5217;5218;7541;7542;8217;9468;11030;11031;11032;13999;15615;15616;15617;19935;21330;23299;24178;29220;31210;34964;34965;34966	5218;7541;8217;9468;11032;13999;15616;19935;21330;23299;24178;29220;31210;34965	58	1
tr|T2FGD8|T2FGD8_DROME;sp|A1Z9A8|PTCD3_DROME	tr|T2FGD8|T2FGD8_DROME;sp|A1Z9A8|PTCD3_DROME	10;10	10;10	10;10	>tr|T2FGD8|T2FGD8_DROME FI21483p1 OS=Drosophila melanogaster GN=CG4679-RA PE=2 SV=1;>sp|A1Z9A8|PTCD3_DROME Protein PTCD3 homolog, mitochondrial OS=Drosophila melanogaster GN=CG4679 PE=2 SV=1	2	10	10	10	9	10	9	10	9	10	21.2	21.2	21.2	74.206	652	652;652	0	20.54	By MS/MS	By MS/MS	17.5	21.2	8055200	2671800	5383500	2921400	2728900	5	11	16				64	12;659;2165;4185;7671;9095;13774;15526;15532;17029	True;True;True;True;True;True;True;True;True;True	12;688;2297;4430;8102;9618;14764;16627;16634;18230	27;28;1504;1505;4933;4934;9192;9193;16855;16856;20129;20130;30959;34834;34835;34847;34848;34849;34850;38180;38181	27;1454;1455;4733;8757;16052;19156;19157;29485;33217;33218;33219;33233;33234;33235;33236;36503	27;1454;4733;8757;16052;19157;29485;33217;33233;36503
tr|H1UUG6|H1UUG6_DROME;tr|A8WHL0|A8WHL0_DROME;sp|A1Z9E2|LIN54_DROME;tr|E1JH59|E1JH59_DROME;sp|A1Z9E2-2|LIN54_DROME	tr|H1UUG6|H1UUG6_DROME;tr|A8WHL0|A8WHL0_DROME;sp|A1Z9E2|LIN54_DROME;tr|E1JH59|E1JH59_DROME;sp|A1Z9E2-2|LIN54_DROME	7;7;7;7;6	7;7;7;7;6	7;7;7;7;6	>tr|H1UUG6|H1UUG6_DROME FI18123p1 OS=Drosophila melanogaster GN=mip120-RA PE=2 SV=1;>tr|A8WHL0|A8WHL0_DROME RE32583p OS=Drosophila melanogaster GN=CG6061 PE=2 SV=1;>sp|A1Z9E2|LIN54_DROME Protein lin-54 homolog OS=Drosophila melanogaster GN=mip120 PE=1 SV=1	5	7	7	7	6	7	6	7	6	7	14	14	14	100.02	950	950;950;950;952;560	0	11.675	By MS/MS	By MS/MS	10.4	14	2845700	672710	2173000	967990	907000	5	8	13				65	883;7026;8095;10940;14207;16057;16279	True;True;True;True;True;True;True	926;7422;8567;11578;15223;17191;17428	2000;2001;15473;15474;17873;17874;24403;31877;31878;35969;35970;36482;36483	1935;1936;1937;1938;14728;14729;17006;17007;23161;23162;30354;34332;34333;34836	1936;14728;17006;23162;30354;34333;34836
sp|A1Z9X0|APKC_DROME;sp|A1Z9X0-3|APKC_DROME;sp|A1Z9X0-5|APKC_DROME;tr|A0A0B4JD26|A0A0B4JD26_DROME;tr|A0A0B4KFQ6|A0A0B4KFQ6_DROME;sp|A1Z9X0-4|APKC_DROME;sp|A1Z9X0-2|APKC_DROME;tr|A0A0B4KEQ8|A0A0B4KEQ8_DROME;tr|A0A0B4KEV2|A0A0B4KEV2_DROME;tr|A0A0B4JD78|A0A0B4JD78_DROME;tr|A0A0B4KG15|A0A0B4KG15_DROME	sp|A1Z9X0|APKC_DROME;sp|A1Z9X0-3|APKC_DROME;sp|A1Z9X0-5|APKC_DROME;tr|A0A0B4JD26|A0A0B4JD26_DROME;tr|A0A0B4KFQ6|A0A0B4KFQ6_DROME;sp|A1Z9X0-4|APKC_DROME;sp|A1Z9X0-2|APKC_DROME;tr|A0A0B4KEQ8|A0A0B4KEQ8_DROME;tr|A0A0B4KEV2|A0A0B4KEV2_DROME;tr|A0A0B4JD78|A0A0B4JD78_DROME;tr|A0A0B4KG15|A0A0B4KG15_DROME	4;4;2;2;2;2;2;2;2;2;2	4;4;2;2;2;2;2;2;2;2;2	4;4;2;2;2;2;2;2;2;2;2	>sp|A1Z9X0|APKC_DROME Atypical protein kinase C OS=Drosophila melanogaster GN=aPKC PE=1 SV=1;>sp|A1Z9X0-3|APKC_DROME Isoform D of Atypical protein kinase C OS=Drosophila melanogaster GN=aPKC;>sp|A1Z9X0-5|APKC_DROME Isoform F of Atypical protein kinase C OS	11	4	4	4	3	3	3	3	3	3	8.7	8.7	8.7	69.556	606	606;608;503;511;519;524;526;620;634;951;958	0	10.364	By MS/MS	By MS/MS	6.1	6.9	1704300	346250	1358000	431050	666570	2	3	5				66	1058;12279;13969;16295	True;True;True;True	1118;13175;14971;17445	2448;27661;27662;31371;36518;36519	2340;26258;26259;29881;34877	2340;26259;29881;34877
tr|V5LWT6|V5LWT6_DROME;sp|A1ZA92|NOL9_DROME	tr|V5LWT6|V5LWT6_DROME;sp|A1ZA92|NOL9_DROME	2;2	2;2	2;2	>tr|V5LWT6|V5LWT6_DROME FI23519p1 OS=Drosophila melanogaster GN=CG8414-RA PE=2 SV=1;>sp|A1ZA92|NOL9_DROME Polynucleotide 5-hydroxyl-kinase NOL9 OS=Drosophila melanogaster GN=CG8414 PE=2 SV=1	2	2	2	2	2	1	2	1	2	1	2.7	2.7	2.7	111.19	995	995;995	0	4.6568	By MS/MS	By MS/MS	2.7	1.4	333410	138370	195040	0	107910	2	1	3				67	1643;12835	True;True	1741;13769	3796;3797;28922;28923	3631;27511;27512	3631;27512
sp|A1ZAB5|CLU_DROME;tr|A0A0B4KEX0|A0A0B4KEX0_DROME;tr|Q8MQR3|Q8MQR3_DROME;tr|Q95RN1|Q95RN1_DROME	sp|A1ZAB5|CLU_DROME;tr|A0A0B4KEX0|A0A0B4KEX0_DROME	40;38;18;2	40;38;18;2	40;38;18;2	>sp|A1ZAB5|CLU_DROME Protein clueless OS=Drosophila melanogaster GN=clu PE=1 SV=1;>tr|A0A0B4KEX0|A0A0B4KEX0_DROME Protein clueless OS=Drosophila melanogaster GN=clu PE=1 SV=1	4	40	40	40	37	39	37	39	37	39	40.1	40.1	40.1	160.85	1448	1448;1289;667;116	0	144.29	By MS/MS	By MS/MS	36.5	38.5	85899000	29200000	56699000	28770000	30668000	41	43	84				68	9;213;480;2429;3074;3247;3248;3515;3765;3923;4078;4825;5047;5462;6690;6895;7300;7963;8223;9837;10373;10712;10988;12347;12418;12752;13242;14320;15000;16357;17112;17135;17639;18013;18084;18470;18484;18876;19011;19188	True;True;True;True;True;True;True;True;True;True;True;True;True;True;True;True;True;True;True;True;True;True;True;True;True;True;True;True;True;True;True;True;True;True;True;True;True;True;True;True	9;221;501;2578;3263;3442;3443;3721;3983;4147;4148;4319;5110;5351;5777;5778;7069;7285;7712;8415;8699;10410;10973;11341;11628;13247;13325;13683;14198;15341;16060;17515;18316;18341;18878;19279;19353;19765;19779;20215;20360;20545	19;20;465;466;1032;1033;5485;5486;6841;6842;7184;7185;7186;7187;7188;7740;8292;8293;8635;8636;8637;8638;8976;8977;10583;10584;10585;11116;11117;12090;12091;12092;14734;15197;15198;15199;15200;16082;16083;17558;17559;18161;18162;21740;21741;23220;23221;23937;23938;24502;24503;24504;24505;27829;27830;27989;27990;28746;28747;29818;29819;32143;32144;32145;32146;33644;36644;36645;38361;38362;38423;384…	18;458;997;5268;5269;6541;6542;6887;6888;6889;6890;6891;7400;7401;7930;7931;7932;8245;8246;8247;8556;8557;10067;10068;10562;10563;11501;11502;11503;14006;14458;14459;14460;14461;14462;15342;15343;16693;16694;16695;17278;20676;20677;22066;22733;23249;23250;23251;23252;23253;26410;26411;26412;26561;26562;26563;27325;27326;27327;28389;28390;30614;30615;30616;30617;32068;34992;34993;36669;36734;36735…	18;458;997;5268;6541;6887;6891;7401;7932;8247;8556;10068;10563;11502;14006;14461;15342;16695;17278;20676;22066;22733;23253;26412;26563;27327;28390;30615;32068;34993;36669;36735;37863;38685;38820;39619;39641;40543;40823;41191	59;60;61	487;680;1284
sp|A1ZAU8|PTRO_DROME;tr|B7YZJ1|B7YZJ1_DROME;tr|E1JH90|E1JH90_DROME;tr|A0A0B4KET5|A0A0B4KET5_DROME;tr|E1JH91|E1JH91_DROME;tr|A0A0B4KEY4|A0A0B4KEY4_DROME;tr|A0A0B4KFU3|A0A0B4KFU3_DROME;sp|A1ZAU8-2|PTRO_DROME;tr|A0A0B4KG58|A0A0B4KG58_DROME;sp|A1ZAU8-3|PTRO_DROME;tr|B7YZJ2|B7YZJ2_DROME;tr|A0A0B4KFA4|A0A0B4KFA4_DROME;tr|H6WS59|H6WS59_DROME;tr|A0A0U3DWR7|A0A0U3DWR7_DROME;tr|A0A0B4KEY6|A0A0B4KEY6_DROME;…	sp|A1ZAU8|PTRO_DROME;tr|B7YZJ1|B7YZJ1_DROME;tr|E1JH90|E1JH90_DROME;tr|A0A0B4KET5|A0A0B4KET5_DROME;tr|E1JH91|E1JH91_DROME;tr|A0A0B4KEY4|A0A0B4KEY4_DROME;tr|A0A0B4KFU3|A0A0B4KFU3_DROME;sp|A1ZAU8-2|PTRO_DROME;tr|A0A0B4KG58|A0A0B4KG58_DROME;sp|A1ZAU8-3|PTRO_DROME;tr|B7YZJ2|B7YZJ2_DROME;tr|A0A0B4KFA4|A0A0B4KFA4_DROME;tr|H6WS59|H6WS59_DROME;tr|A0A0U3DWR7|A0A0U3DWR7_DROME;tr|A0A0B4KEY6|A0A0B4KEY6_DROME;…	23;23;23;23;23;23;22;22;22;22;22;22;22;21;21;20	23;23;23;23;23;23;22;22;22;22;22;22;22;21;21;20	23;23;23;23;23;23;22;22;22;22;22;22;22;21;21;20	>sp|A1ZAU8|PTRO_DROME Patronin OS=Drosophila melanogaster GN=Patronin PE=1 SV=1;>tr|B7YZJ1|B7YZJ1_DROME Patronin, isoform D OS=Drosophila melanogaster GN=Patronin PE=1 SV=1;>tr|E1JH90|E1JH90_DROME Patronin, isoform F OS=Drosophila melanogaster GN=Patronin	16	23	23	23	23	20	23	20	23	20	21.3	21.3	21.3	183.62	1630	1630;1663;1671;1674;1683;1689;1504;1517;1538;1540;1599;1680;1689;1384;1439;1396	0	56.289	By MS/MS	By MS/MS	21.3	18	23416000	10479000	12936000	9995400	6987400	19	22	41				69	86;1054;1076;2909;4327;5939;6388;7050;8030;8960;10463;10792;11336;11457;13920;13923;15489;15819;15929;16673;17465;18607;20006	True;True;True;True;True;True;True;True;True;True;True;True;True;True;True;True;True;True;True;True;True;True;True	88;1113;1114;1136;3088;4577;6279;6750;7446;8489;9477;11078;11426;11988;12141;14920;14923;16585;16943;17059;17854;18690;19920;21415	193;194;2438;2439;2440;2441;2483;2484;6490;6491;9487;9488;13126;13127;13128;14066;14067;15519;15520;17701;17702;19833;19834;23431;23432;24104;24105;25250;25251;25542;31272;31276;31277;34744;34745;35463;35464;35680;35681;37367;37368;37369;39178;41727;41728;44845;44846	205;206;2329;2330;2331;2332;2374;2375;6205;9037;12494;12495;12496;12497;13363;14778;16835;16836;18865;18866;22265;22881;22882;23955;23956;24224;29790;29795;29796;33133;33832;34037;34038;35707;35708;35709;35710;37493;37494;39921;42908;42909	206;2332;2375;6205;9037;12496;13363;14778;16836;18866;22265;22882;23956;24224;29790;29796;33133;33832;34037;35707;37494;39921;42908	62;63;64;65	1;1264;1272;1577
tr|A0A0B4LFL2|A0A0B4LFL2_DROME;sp|A1ZAX1|EIF3C_DROME	tr|A0A0B4LFL2|A0A0B4LFL2_DROME;sp|A1ZAX1|EIF3C_DROME	41;41	41;41	41;41	>tr|A0A0B4LFL2|A0A0B4LFL2_DROME Eukaryotic translation initiation factor 3 subunit C OS=Drosophila melanogaster GN=eIF3-S8 PE=3 SV=1;>sp|A1ZAX1|EIF3C_DROME Eukaryotic translation initiation factor 3 subunit C OS=Drosophila melanogaster GN=eIF3-S8 PE=1 SV=1	2	41	41	41	37	41	37	41	37	41	44	44	44	105.65	910	910;910	0	279.68	By MS/MS	By MS/MS	41.6	44	170800000	52695000	118110000	48758000	57357000	46	62	108				70	336;979;1349;1848;2062;2088;2258;2454;3286;3368;3809;4621;5536;5635;7461;7676;7797;9062;9400;10164;10231;10698;10699;11535;11593;11678;12676;13727;13781;13978;14022;14023;14199;14253;16523;16656;18935;19125;19126;19506;19678	True;True;True;True;True;True;True;True;True;True;True;True;True;True;True;True;True;True;True;True;True;True;True;True;True;True;True;True;True;True;True;True;True;True;True;True;True;True;True;True;True	350;1031;1430;1962;2189;2217;2218;2393;2604;3482;3570;4028;4895;5857;5961;5962;7883;8107;8238;9585;9944;10749;10750;10819;11325;11326;11327;11328;12251;12252;12333;12334;12335;12336;12464;12465;13601;14715;14771;14772;14980;15026;15027;15215;15271;17694;17835;20278;20481;20482;20884;21064	733;734;2232;2233;2234;2235;3098;3099;4288;4289;4708;4709;4768;4769;4770;4771;4772;4773;4774;4775;5111;5112;5535;5536;5537;5538;7264;7265;7266;7267;7439;7440;8393;8394;10157;10158;12249;12250;12458;12459;12460;12461;16417;16868;16869;17210;17211;17212;20061;20062;20806;20807;22770;22771;22772;22773;22907;22908;23905;23906;23907;23908;23909;23910;23911;23912;23913;25754;25755;25756;25913;25914;259…	721;722;723;2137;2138;2139;2982;4114;4115;4519;4520;4521;4570;4571;4572;4573;4574;4575;4576;4577;4578;4915;4916;5314;5315;5316;5317;6967;6968;6969;7130;7131;8021;8022;9676;9677;11650;11852;11853;11854;15641;16062;16063;16377;16378;16379;19083;19084;19797;21633;21634;21635;21765;21766;21767;22707;22708;22709;22710;22711;22712;24424;24425;24426;24427;24564;24565;24566;24567;24568;24569;24570;24571;…	723;2137;2982;4114;4520;4571;4916;5316;6968;7130;8021;9677;11650;11853;15641;16063;16377;19083;19797;21634;21766;22707;22712;24427;24566;24833;27158;29379;29494;29894;29964;29965;30336;30453;35363;35667;40655;41078;41079;41868;42215	66;67;68;69;70;71;72;73;74;75;76;77	296;316;399;514;578;579;603;699;791;798;810;823
sp|A8JUV0-3|SBNO_DROME;sp|A8JUV0|SBNO_DROME	sp|A8JUV0-3|SBNO_DROME;sp|A8JUV0|SBNO_DROME	4;4	4;4	4;4	>sp|A8JUV0-3|SBNO_DROME Isoform A of Protein strawberry notch OS=Drosophila melanogaster GN=sno;>sp|A8JUV0|SBNO_DROME Protein strawberry notch OS=Drosophila melanogaster GN=sno PE=1 SV=2	2	4	4	4	4	4	4	4	4	4	3.7	3.7	3.7	170.33	1547	1547;1653	0	8.383	By MS/MS	By MS/MS	3.7	3.7	985600	584710	400890	416080	390440	4	5	9				71	4610;12950;19084;19117	True;True;True;True	4883;13894;20435;20473	10135;10136;29199;29200;42826;42827;42917;42918	9656;9657;9658;27784;27785;40970;40971;41063;41064	9658;27785;40971;41063
tr|E2QD63|E2QD63_DROME;sp|Q86DS1|F10A2_DROME;sp|C4NYP8|F10A1_DROME;tr|Q8MSG4|Q8MSG4_DROME	tr|E2QD63|E2QD63_DROME;sp|Q86DS1|F10A2_DROME;sp|C4NYP8|F10A1_DROME	6;6;6;1	6;6;6;1	6;6;6;1	>tr|E2QD63|E2QD63_DROME Hsc/Hsp70-interacting protein related, isoform B OS=Drosophila melanogaster GN=HIP-R PE=4 SV=1;>sp|Q86DS1|F10A2_DROME Hsc70-interacting protein 2 OS=Drosophila melanogaster GN=HIP-R PE=1 SV=2;>sp|C4NYP8|F10A1_DROME Hsc70-interacting	4	6	6	6	4	6	4	6	4	6	21	21	21	41.036	377	377;377;377;60	0	22.179	By MS/MS	By MS/MS	13	21	5139700	1565000	3574700	1794900	1748000	3	6	9				72	666;1237;4597;8575;8729;10191	True;True;True;True;True;True	695;1314;4869;9073;9233;10777	1517;1518;2852;2853;10091;10092;18972;19305;19306;22821	1470;1471;2735;2736;9612;9613;18068;18371;21678	1471;2736;9613;18068;18371;21678
sp|O01382|DRICE_DROME	sp|O01382|DRICE_DROME	3	2	2	>sp|O01382|DRICE_DROME Caspase OS=Drosophila melanogaster GN=Drice PE=1 SV=2	1	3	2	2	2	3	1	2	1	2	13.6	10.3	10.3	37.363	339	339	0	5.0627	By MS/MS	By MS/MS	8	13.6	756050	118640	637410	0	352670	1	2	3				73	9683;11421;17644	False;True;True	10246;12086;18883	21410;21411;25433;25434;25435;39613	20369;24124;24125;24126;37928	20369;24125;37928	78;79	1;309
sp|O01666|ATPG_DROME	sp|O01666|ATPG_DROME	8	8	8	>sp|O01666|ATPG_DROME ATP synthase subunit gamma, mitochondrial OS=Drosophila melanogaster GN=ATPsyngamma PE=2 SV=2	1	8	8	8	8	7	8	7	8	7	32.7	32.7	32.7	32.871	297	297	0	17.958	By MS/MS	By MS/MS	32.7	32.7	10170000	3968000	6202300	3855800	3543800	8	4	12				74	146;5631;7246;9368;10648;13107;16095;16415	True;True;True;True;True;True;True;True	150;5957;7654;9909;11273;14060;17230;17578	318;319;12449;12450;15956;15957;20734;20735;23805;23806;29543;36053;36054;36785;36786	324;325;11843;11844;15204;19722;19723;22615;28121;34414;34415;35137	325;11843;15204;19722;22615;28121;34415;35137
tr|X2JG23|X2JG23_DROME;sp|O01939|MST_DROME	tr|X2JG23|X2JG23_DROME;sp|O01939|MST_DROME	6;6	6;6	6;6	>tr|X2JG23|X2JG23_DROME Misato, isoform B OS=Drosophila melanogaster GN=mst PE=4 SV=1;>sp|O01939|MST_DROME Protein misato OS=Drosophila melanogaster GN=mst PE=2 SV=1	2	6	6	6	4	5	4	5	4	5	15.3	15.3	15.3	64.783	574	574;574	0	13.068	By MS/MS	By MS/MS	9.9	12.2	4276500	1007500	3269100	1156100	1328300	5	8	13				75	2224;2225;13020;17092;17751;19570	True;True;True;True;True;True	2359;2360;13968;18294;19000;19001;20951	5048;5049;5050;5051;5052;29355;38319;39850;39851;43906;43907;43908	4850;4851;4852;4853;4854;4855;27947;36630;38136;38137;42004;42005;42006	4851;4855;27947;36630;38137;42005	80	512
sp|O02002|CASP1_DROME	sp|O02002|CASP1_DROME	7	7	6	>sp|O02002|CASP1_DROME Caspase-1 OS=Drosophila melanogaster GN=Dcp-1 PE=1 SV=1	1	7	7	6	7	7	7	7	6	6	31.6	31.6	28.2	35.926	323	323	0	18.128	By MS/MS	By MS/MS	31.6	31.6	8080800	2665000	5415800	2528200	2762900	5	10	15				76	450;5540;6591;9683;12261;13400;17579	True;True;True;True;True;True;True	470;5861;6964;10246;13154;13155;14370;18810	965;966;12257;12258;14520;14521;21410;21411;27609;27610;27611;27612;30157;30158;39430;39431	938;939;11654;11655;13798;13799;20369;26206;26207;26208;26209;26210;26211;28693;37731	938;11654;13799;20369;26208;28693;37731	81	253
sp|O02193|MOF_DROME;tr|I1V4X5|I1V4X5_DROME	sp|O02193|MOF_DROME;tr|I1V4X5|I1V4X5_DROME	2;1	2;1	2;1	>sp|O02193|MOF_DROME Males-absent on the first protein OS=Drosophila melanogaster GN=mof PE=1 SV=1;>tr|I1V4X5|I1V4X5_DROME Histone acetyltransferase OS=Drosophila melanogaster GN=mof PE=3 SV=1	2	2	2	2	2	2	2	2	2	2	3.9	3.9	3.9	92.656	827	827;827	0	7.3102	By MS/MS	By MS/MS	3.9	3.9	1847400	455370	1392000	445730	779840	2	2	4				77	16694;17269	True;True	17877;18486	37417;37418;38718;38719	35753;37027;37028;37029	35753;37029
sp|O02195|EIF3I_DROME	sp|O02195|EIF3I_DROME	17	17	17	>sp|O02195|EIF3I_DROME Eukaryotic translation initiation factor 3 subunit I OS=Drosophila melanogaster GN=Trip1 PE=1 SV=1	1	17	17	17	15	17	15	17	15	17	77.6	77.6	77.6	36.159	326	326	0	90.094	By MS/MS	By MS/MS	68.7	77.6	90532000	26887000	63645000	24744000	30202000	19	32	51				78	1085;2358;2809;3426;4723;5862;8460;8461;8637;9669;11763;11874;16121;16447;17206;18760;19002	True;True;True;True;True;True;True;True;True;True;True;True;True;True;True;True;True	1148;1149;2502;2983;3629;5002;6200;8952;8953;8954;9139;10231;12587;12744;17257;17611;17612;17613;18415;20085;20350;20351	2505;2506;2507;2508;5337;5338;6296;6297;6298;6299;7552;7553;10366;10367;12932;12933;18705;18706;18707;19096;19097;19098;19099;21384;21385;26444;26445;26782;26783;36103;36104;36847;36848;36849;36850;36851;36852;36853;36854;38572;38573;42088;42089;42648;42649;42650;42651;42652;42653;42654;42655;42656;42657	2400;2401;2402;2403;2404;5131;6019;6020;6021;7233;9870;9871;12299;12300;17801;17802;17803;17804;18191;18192;18193;18194;20346;20347;25078;25079;25413;25414;34468;34469;35193;35194;35195;35196;35197;35198;35199;35200;35201;35202;35203;35204;35205;36877;40282;40800;40801;40802;40803;40804;40805;40806;40807	2404;5131;6019;7233;9870;12299;17801;17804;18192;20347;25078;25414;34469;35194;36877;40282;40803	82;83;84;85;86;87	116;153;196;223;243;255
tr|C7LA94|C7LA94_DROME;sp|O02649|CH60_DROME;sp|Q9VMN5|CH60C_DROME	tr|C7LA94|C7LA94_DROME;sp|O02649|CH60_DROME	30;30;8	30;30;8	30;30;8	>tr|C7LA94|C7LA94_DROME FI05241p OS=Drosophila melanogaster PE=2 SV=1;>sp|O02649|CH60_DROME 60 kDa heat shock protein, mitochondrial OS=Drosophila melanogaster GN=Hsp60 PE=1 SV=3	3	30	30	30	28	27	28	27	28	27	60.4	60.4	60.4	60.808	573	573;573;576	0	140.9	By MS/MS	By MS/MS	60.4	51.8	71366000	34608000	36759000	32070000	20744000	33	30	63				79	186;1093;1141;1180;1866;2365;2494;2805;6561;6658;7634;8369;8883;9016;9573;11233;11891;12893;15895;16875;16876;17798;17799;17829;17830;17997;17998;18078;18798;18799	True;True;True;True;True;True;True;True;True;True;True;True;True;True;True;True;True;True;True;True;True;True;True;True;True;True;True;True;True;True	191;1160;1214;1254;1980;2510;2644;2979;6932;6933;7037;8063;8856;9397;9535;10127;11883;12763;12764;13831;17023;18063;18064;18065;19050;19051;19081;19082;19263;19264;19347;20127;20128	403;404;2532;2533;2643;2644;2735;4323;4324;5352;5353;5616;5617;6290;14442;14443;14444;14445;14446;14678;14679;16776;16777;18518;18519;18520;18521;19656;19657;19947;19948;21183;25025;25026;25027;25028;26824;26825;26826;26827;29064;35619;37828;37829;37830;37831;37832;39949;39950;39951;39952;40005;40006;40007;40008;40376;40377;40378;40379;40554;40555;42182;42183;42184;42185	400;401;2421;2422;2531;2624;4147;4148;5146;5396;6013;13712;13713;13714;13951;13952;15972;15973;17625;17626;17627;17628;18703;18704;18705;18706;18977;20155;23741;23742;23743;23744;25452;25453;25454;25455;27640;27641;33978;33979;36156;36157;36158;36159;38230;38231;38232;38233;38283;38284;38285;38286;38287;38288;38643;38644;38645;38808;40363;40364;40365;40366;40367;40368	400;2422;2531;2624;4148;5146;5396;6013;13713;13952;15973;17627;18704;18977;20155;23741;25452;27640;33979;36157;36159;38231;38232;38283;38286;38644;38645;38808;40364;40368	88;89;90	141;213;485
tr|A8E779|A8E779_DROME;tr|N0A2M8|N0A2M8_DROME;sp|O16011-2|MBL_DROME;tr|L7Z877|L7Z877_DROME;sp|O16011-3|MBL_DROME;sp|O16011|MBL_DROME;tr|B7YZI9|B7YZI9_DROME;tr|A0A0B4KF98|A0A0B4KF98_DROME;tr|A0A0B4KG51|A0A0B4KG51_DROME;tr|B7YZJ0|B7YZJ0_DROME;tr|I7BCJ2|I7BCJ2_DROME;tr|A0A0B4K835|A0A0B4K835_DROME;tr|I7A3U0|I7A3U0_DROME;tr|I7B901|I7B901_DROME;tr|A0A0B4K782|A0A0B4K782_DROME;tr|I7AEJ0|I7AEJ0_DROME;tr|A…	tr|A8E779|A8E779_DROME;tr|N0A2M8|N0A2M8_DROME;sp|O16011-2|MBL_DROME;tr|L7Z877|L7Z877_DROME;sp|O16011-3|MBL_DROME;sp|O16011|MBL_DROME;tr|B7YZI9|B7YZI9_DROME;tr|A0A0B4KF98|A0A0B4KF98_DROME;tr|A0A0B4KG51|A0A0B4KG51_DROME;tr|B7YZJ0|B7YZJ0_DROME;tr|I7BCJ2|I7BCJ2_DROME;tr|A0A0B4K835|A0A0B4K835_DROME;tr|I7A3U0|I7A3U0_DROME;tr|I7B901|I7B901_DROME;tr|A0A0B4K782|A0A0B4K782_DROME;tr|I7AEJ0|I7AEJ0_DROME;tr|A…	1;1;1;1;1;1;1;1;1;1;1;1;1;1;1;1;1;1;1;1;1	1;1;1;1;1;1;1;1;1;1;1;1;1;1;1;1;1;1;1;1;1	1;1;1;1;1;1;1;1;1;1;1;1;1;1;1;1;1;1;1;1;1	>tr|A8E779|A8E779_DROME RH33825p OS=Drosophila melanogaster GN=CG33197 PE=2 SV=1;>tr|N0A2M8|N0A2M8_DROME FI20880p1 (Fragment) OS=Drosophila melanogaster GN=mbl-RF PE=2 SV=1;>sp|O16011-2|MBL_DROME Isoform A of Protein muscleblind OS=Drosophila melanogaster	21	1	1	1	1	0	1	0	1	0	21.5	21.5	21.5	7.4605	65	65;72;203;223;243;297;535;583;667;789;803;803;846;847;873;924;925;939;939;951;956	0.009772	1.8881	By MS/MS	By matching	21.5	0	0	0	0	0	0	1	0	1				80	11406	TRUE	12068	25402	24096	24096	91	1
tr|M9W9W1|M9W9W1_DROME;sp|O16102|CHD3_DROME	tr|M9W9W1|M9W9W1_DROME;sp|O16102|CHD3_DROME	8;8	5;5	5;5	>tr|M9W9W1|M9W9W1_DROME FI21135p1 OS=Drosophila melanogaster GN=Chd3-RA PE=2 SV=1;>sp|O16102|CHD3_DROME Chromodomain-helicase-DNA-binding protein 3 OS=Drosophila melanogaster GN=Chd3 PE=2 SV=3	2	8	5	5	4	8	3	5	3	5	9.6	6.8	6.8	103.02	892	892;892	0	9.4279	By MS/MS	By MS/MS	5.7	9.6	2063400	353860	1709600	556100	743630	1	5	6				81	3547;4222;4805;5333;5920;6242;8835;18380	True;False;False;True;False;True;True;True	3754;4470;5087;5646;6260;6597;9347;19670	7804;7805;9275;9276;10535;11751;13087;13770;13771;19560;41230;41231	7452;7453;8838;10022;11174;12463;12464;13085;18610;39437	7453;8838;10022;11174;12463;13085;18610;39437	92	611
sp|O16797|RL3_DROME;tr|C6SUV6|C6SUV6_DROME;sp|O16797-5|RL3_DROME;sp|O16797-2|RL3_DROME;tr|C7LA69|C7LA69_DROME	sp|O16797|RL3_DROME;tr|C6SUV6|C6SUV6_DROME;sp|O16797-5|RL3_DROME;sp|O16797-2|RL3_DROME;tr|C7LA69|C7LA69_DROME	2;2;1;1;1	2;2;1;1;1	2;2;1;1;1	>sp|O16797|RL3_DROME 60S ribosomal protein L3 OS=Drosophila melanogaster GN=RpL3 PE=1 SV=3;>tr|C6SUV6|C6SUV6_DROME LP14077p (Fragment) OS=Drosophila melanogaster GN=RpL3-RA PE=2 SV=1;>sp|O16797-5|RL3_DROME Isoform G of 60S ribosomal protein L3 OS=Drosophil	5	2	2	2	1	1	1	1	1	1	8.7	8.7	8.7	46.915	416	416;418;138;161;316	0	4.7638	By MS/MS	By MS/MS	4.8	3.8	424750	0	424750	0	235010	1	2	3				82	2189;10056	True;True	2322;10639	4983;22547	4784;4785;21429	4784;21429
sp|O16810|ORC1_DROME	sp|O16810|ORC1_DROME	11	11	11	>sp|O16810|ORC1_DROME Origin recognition complex subunit 1 OS=Drosophila melanogaster GN=Orc1 PE=1 SV=2	1	11	11	11	5	10	5	10	5	10	18.2	18.2	18.2	103.28	924	924	0	20.13	By MS/MS	By MS/MS	8.9	16.9	6282000	1282700	4999300	1646200	2402500	3	10	13				83	4128;5424;5987;9987;11293;11509;11921;14585;15057;17428;17886	True;True;True;True;True;True;True;True;True;True;True	4371;5738;6329;10569;11945;12216;12795;15620;16119;18651;19141	9077;12002;13224;13225;22403;22404;25164;25687;26885;26886;32717;33783;33784;39094;40127	8654;11417;12593;21301;21302;23878;24364;25512;31167;32217;32218;37411;38403	8654;11417;12593;21302;23878;24364;25512;31167;32218;37411;38403	93;94	518;720
tr|A8Y560|A8Y560_DROME;sp|O17445|RL15_DROME	tr|A8Y560|A8Y560_DROME;sp|O17445|RL15_DROME	1;1	1;1	1;1	>tr|A8Y560|A8Y560_DROME Ribosomal protein L15 OS=Drosophila melanogaster GN=RpL15 PE=1 SV=2;>sp|O17445|RL15_DROME 60S ribosomal protein L15 OS=Drosophila melanogaster GN=RpL15 PE=1 SV=1	2	1	1	1	1	1	1	1	1	1	6.9	6.9	6.9	24.325	204	204;204	0.0020471	2.576	By MS/MS	By MS/MS	6.9	6.9	689270	206200	483080	0	267280	1	1	2				84	18405	TRUE	19695	41279;41280	39484;39485	39485
sp|O17468|HIRA_DROME;sp|O17468-3|HIRA_DROME;sp|O17468-2|HIRA_DROME	sp|O17468|HIRA_DROME	3;1;1	3;1;1	3;1;1	>sp|O17468|HIRA_DROME Protein HIRA homolog OS=Drosophila melanogaster GN=Hira PE=1 SV=2	3	3	3	3	0	3	0	3	0	3	4.4	4.4	4.4	113.41	1047	1047;437;454	0	4.7742	By matching	By MS/MS	0	4.4	391440	0	391440	0	216580	0	3	3				85	9546;13779;14331	True;True;True	10099;14769;15353	21130;30966;32169	20100;29491;30641	20100;29491;30641
tr|F6J915|F6J915_DROME;tr|X2J5T3|X2J5T3_DROME;sp|O18334|RAB6_DROME;tr|Q9W3Q0|Q9W3Q0_DROME;tr|Q8SYS5|Q8SYS5_DROME	tr|F6J915|F6J915_DROME;tr|X2J5T3|X2J5T3_DROME;sp|O18334|RAB6_DROME;tr|Q9W3Q0|Q9W3Q0_DROME;tr|Q8SYS5|Q8SYS5_DROME	1;1;1;1;1	1;1;1;1;1	1;1;1;1;1	>tr|F6J915|F6J915_DROME CG12156 (Fragment) OS=Drosophila melanogaster GN=CG12156 PE=4 SV=1;>tr|X2J5T3|X2J5T3_DROME Rab6, isoform B OS=Drosophila melanogaster GN=Rab6 PE=1 SV=1;>sp|O18334|RAB6_DROME Ras-related protein Rab6 OS=Drosophila melanogaster GN=Rab	5	1	1	1	1	1	1	1	1	1	6.3	6.3	6.3	19.924	175	175;208;208;218;218	0.0048828	2.2246	By MS/MS	By MS/MS	6.3	6.3	2825600	966080	1859500	0	825390	1	1	2				86	10760	TRUE	11391	24031;24032;24033	22817;22818	22817
sp|O18373|SPS1_DROME	sp|O18373|SPS1_DROME	3	3	3	>sp|O18373|SPS1_DROME Selenide, water dikinase OS=Drosophila melanogaster GN=SelD PE=2 SV=1	1	3	3	3	3	3	3	3	3	3	13.3	13.3	13.3	43.446	398	398	0	8.0451	By MS/MS	By MS/MS	13.3	13.3	3150100	1743500	1406600	1490700	1031100	5	6	11				87	7620;11243;14109	True;True;True	8049;11893;15120	16742;16743;25051;25052;31658;31659;31660	15940;15941;15942;15943;23765;23766;23767;23768;30141;30142;30143	15941;23768;30141
tr|M9NDC3|M9NDC3_DROME;sp|O18388|IMB_DROME	tr|M9NDC3|M9NDC3_DROME;sp|O18388|IMB_DROME	42;42	42;42	42;42	>tr|M9NDC3|M9NDC3_DROME Female sterile (2) ketel, isoform B OS=Drosophila melanogaster GN=Fs(2)Ket PE=4 SV=1;>sp|O18388|IMB_DROME Importin subunit beta OS=Drosophila melanogaster GN=Fs(2)Ket PE=2 SV=2	2	42	42	42	40	39	40	39	40	39	59.5	59.5	59.5	98.695	884	884;884	0	323.31	By MS/MS	By MS/MS	58.5	55.9	258940000	85243000	173690000	75595000	80829000	64	79	143				88	925;1010;1782;2275;2623;2936;4002;4144;4174;4809;5461;7012;7262;7315;8105;9104;9111;9182;10427;10498;11356;11357;11380;11616;11812;12093;12105;12190;12523;12762;13193;17153;17304;17440;17631;18082;18854;18855;19092;19227;19290;19830	True;True;True;True;True;True;True;True;True;True;True;True;True;True;True;True;True;True;True;True;True;True;True;True;True;True;True;True;True;True;True;True;True;True;True;True;True;True;True;True;True;True	970;1063;1891;1892;2412;2777;2778;2779;3119;4238;4388;4419;5092;5093;5094;5776;7407;7671;7672;7727;8577;9627;9634;9635;9711;11042;11117;11118;12009;12010;12035;12036;12367;12660;12661;12662;12663;12664;12977;12989;13078;13443;13693;14147;18359;18360;18521;18663;18869;18870;19351;20190;20191;20445;20446;20588;20654;20655;21222;21223	2091;2092;2291;2292;2293;2294;4145;4146;4147;4148;4149;4150;4151;4152;5155;5156;5899;5900;5901;5902;5903;6555;6556;8816;8817;9108;9109;9110;9111;9169;9170;9171;9172;10544;10545;10546;10547;10548;10549;10550;10551;12086;12087;12088;12089;15448;15993;15994;15995;16114;16115;17892;17893;20145;20146;20157;20158;20159;20326;20327;20328;20329;20330;23365;23366;23512;23513;23514;25293;25294;25295;25296;…	2012;2194;2195;2196;2197;2198;3977;3978;3979;3980;3981;3982;4956;5651;5652;5653;5654;6271;6272;8404;8405;8683;8684;8685;8686;8738;8739;8740;8741;10030;10031;10032;10033;10034;10035;10036;10037;11496;11497;11498;11499;11500;14709;15233;15234;15235;15367;15368;17025;17026;19171;19172;19184;19185;19186;19346;19347;19348;19349;19350;22209;22340;22341;22342;22343;23993;23994;23995;23996;23997;23998;23…	2012;2195;3980;4956;5653;6272;8405;8686;8740;10035;11500;14709;15235;15367;17025;19172;19186;19349;22209;22342;23995;23997;24045;24634;25262;25873;25905;26067;26854;27347;28290;36768;37108;37439;37849;38818;40497;40498;40992;41266;41391;42528	95;96;97;98;99;100;101;102;103;104;105;106;107;108;109;110;111;112	1;7;61;134;151;172;187;538;540;567;569;613;662;691;699;760;820;865
sp|O18404|HCD2_DROME;tr|D5A7S2|D5A7S2_DROME	sp|O18404|HCD2_DROME	7;2	7;2	7;2	>sp|O18404|HCD2_DROME 3-hydroxyacyl-CoA dehydrogenase type-2 OS=Drosophila melanogaster GN=scu PE=1 SV=1	2	7	7	7	7	7	7	7	7	7	45.9	45.9	45.9	26.905	255	255;126	0	18.875	By MS/MS	By MS/MS	45.9	45.9	11039000	5536400	5502500	5472500	3108400	9	7	16				89	202;6546;9443;11948;13309;18179;19029	True;True;True;True;True;True;True	210;6913;9993;12826;14272;19459;20379	442;443;14403;14404;14405;20937;20938;26947;26948;29969;29970;40787;40788;42716;42717	439;13674;13675;13676;13677;19913;19914;25571;25572;28526;28527;28528;28529;39026;39027;40862	439;13674;19914;25572;28529;39027;40862
sp|O18413|PRS8_DROME;tr|Q9VA54|Q9VA54_DROME	sp|O18413|PRS8_DROME	16;7	16;7	15;6	>sp|O18413|PRS8_DROME 26S protease regulatory subunit 8 OS=Drosophila melanogaster GN=Rpt6 PE=1 SV=2	2	16	16	15	13	16	13	16	12	15	53.8	53.8	50.9	45.857	405	405;399	0	47.288	By MS/MS	By MS/MS	42.5	53.8	19384000	6279900	13104000	6703200	6427400	12	18	30				90	1564;3498;4381;5336;6520;6551;7206;7367;7449;7508;11491;12049;14189;16903;18609;18817	True;True;True;True;True;True;True;True;True;True;True;True;True;True;True;True	1657;3703;4640;5649;6885;6886;6919;7607;7780;7870;7931;12189;12930;15205;18095;19922;19923;20146	3547;3548;7706;7707;9644;11756;11757;14356;14357;14358;14418;14419;15858;15859;16211;16212;16393;16394;16508;16509;25630;27153;27154;31840;37916;37917;41731;41732;41733;41734;42221;42222	3384;7372;7373;9194;9195;11178;11179;13628;13629;13630;13692;15104;15105;15457;15458;15620;15621;15728;15729;24307;24308;25782;25783;30319;36239;39924;39925;39926;39927;40404	3384;7373;9195;11179;13630;13692;15105;15458;15620;15728;24307;25783;30319;36239;39927;40404	113;114;115;116	149;272;350;367
tr|M9PCC1|M9PCC1_DROME;sp|O18640|GBLP_DROME;tr|M9PB67|M9PB67_DROME	tr|M9PCC1|M9PCC1_DROME;sp|O18640|GBLP_DROME	9;9;2	9;9;2	9;9;2	>tr|M9PCC1|M9PCC1_DROME Receptor of activated protein kinase C 1, isoform C OS=Drosophila melanogaster GN=Rack1 PE=4 SV=1;>sp|O18640|GBLP_DROME Guanine nucleotide-binding protein subunit beta-like protein OS=Drosophila melanogaster GN=Rack1 PE=1 SV=2	3	9	9	9	9	9	9	9	9	9	39.9	39.9	39.9	35.618	318	318;318;109	0	41.775	By MS/MS	By MS/MS	39.9	39.9	32423000	11604000	20818000	11719000	11404000	9	12	21				91	949;2764;3030;5192;5237;6465;11309;12483;17364	True;True;True;True;True;True;True;True;True	995;2935;3218;5503;5548;6829;11961;13392;18583	2147;2148;6198;6199;6754;6755;11446;11447;11448;11449;11551;11552;14237;14238;25197;25198;28132;28133;38927;38928;38929	2061;5924;5925;5926;6448;6449;10890;10891;10892;10893;10894;10991;10992;13523;23910;23911;26704;26705;26706;37249;37250	2061;5926;6448;10894;10992;13523;23910;26705;37250
tr|E1JGV6|E1JGV6_DROME;sp|O44081|DKC1_DROME;tr|H5V894|H5V894_DROME;tr|C0P8M5|C0P8M5_DROME;tr|A0A0B4K8B2|A0A0B4K8B2_DROME;sp|O44081-2|DKC1_DROME	tr|E1JGV6|E1JGV6_DROME;sp|O44081|DKC1_DROME;tr|H5V894|H5V894_DROME;tr|C0P8M5|C0P8M5_DROME;tr|A0A0B4K8B2|A0A0B4K8B2_DROME;sp|O44081-2|DKC1_DROME	9;9;9;9;5;5	9;9;9;9;5;5	9;9;9;9;5;5	>tr|E1JGV6|E1JGV6_DROME Nucleolar protein at 60B, isoform C OS=Drosophila melanogaster GN=Nop60B PE=1 SV=1;>sp|O44081|DKC1_DROME H/ACA ribonucleoprotein complex subunit 4 OS=Drosophila melanogaster GN=Nop60B PE=1 SV=1;>tr|H5V894|H5V894_DROME FI18403p1 (Fra	6	9	9	9	9	9	9	9	9	9	26.6	26.6	26.6	56.83	508	508;508;534;534;227;253	0	21.638	By MS/MS	By MS/MS	26.6	26.6	11114000	4060800	7053500	4267900	3624200	6	10	16				92	2905;5457;6892;7204;7802;8431;15393;16553;18166	True;True;True;True;True;True;True;True;True	3084;5772;7282;7605;8243;8921;16483;17725;19445	6481;6482;12079;12080;15191;15192;15855;15856;17221;17222;18642;18643;34541;34542;34543;34544;34545;34546;37085;37086;40762;40763;40764	6199;6200;11490;14454;15102;16385;16386;17738;32945;32946;32947;32948;32949;35425;39000;39001	6200;11490;14454;15102;16386;17738;32948;35425;39000
tr|A0A0B4LGZ1|A0A0B4LGZ1_DROME;sp|O44342|WBL_DROME	tr|A0A0B4LGZ1|A0A0B4LGZ1_DROME;sp|O44342|WBL_DROME	1;1	1;1	1;1	>tr|A0A0B4LGZ1|A0A0B4LGZ1_DROME Protein windbeutel OS=Drosophila melanogaster GN=wbl PE=4 SV=1;>sp|O44342|WBL_DROME Protein windbeutel OS=Drosophila melanogaster GN=wbl PE=1 SV=1	2	1	1	1	1	1	1	1	1	1	5.1	5.1	5.1	29.444	257	257;257	0.0010368	2.6471	By MS/MS	By MS/MS	5.1	5.1	551580	191330	360250	0	199320	1	1	2				93	495	TRUE	519	1162;1163	1130;1131	1131
sp|O44437|SMD3_DROME	sp|O44437|SMD3_DROME	1	1	1	>sp|O44437|SMD3_DROME Small nuclear ribonucleoprotein Sm D3 OS=Drosophila melanogaster GN=SmD3 PE=1 SV=1	1	1	1	1	1	1	1	1	1	1	6	6	6	15.582	151	151	0.0097993	1.9035	By MS/MS	By MS/MS	6	6	1690200	650230	1039900	0	321040	2	2	4				94	4957	TRUE	5253;5254	10906;10907;10908;10909	10373;10374;10375;10376	10376	117	76
tr|A0A0B4KFX5|A0A0B4KFX5_DROME;tr|A0A0B4KGG9|A0A0B4KGG9_DROME;tr|A4V2S3|A4V2S3_DROME;sp|O46036-2|CTBP_DROME;tr|A0A0B4KHB2|A0A0B4KHB2_DROME;tr|A0A0B4KFT4|A0A0B4KFT4_DROME;sp|O46036|CTBP_DROME;tr|A0A0B4KGZ7|A0A0B4KGZ7_DROME;tr|E8NH65|E8NH65_DROME	tr|A0A0B4KFX5|A0A0B4KFX5_DROME;tr|A0A0B4KGG9|A0A0B4KGG9_DROME;tr|A4V2S3|A4V2S3_DROME;sp|O46036-2|CTBP_DROME;tr|A0A0B4KHB2|A0A0B4KHB2_DROME;tr|A0A0B4KFT4|A0A0B4KFT4_DROME;sp|O46036|CTBP_DROME;tr|A0A0B4KGZ7|A0A0B4KGZ7_DROME;tr|E8NH65|E8NH65_DROME	4;4;4;4;4;4;4;4;2	4;4;4;4;4;4;4;4;2	4;4;4;4;4;4;4;4;2	>tr|A0A0B4KFX5|A0A0B4KFX5_DROME C-terminal binding protein, isoform I OS=Drosophila melanogaster GN=CtBP PE=1 SV=1;>tr|A0A0B4KGG9|A0A0B4KGG9_DROME C-terminal binding protein, isoform F OS=Drosophila melanogaster GN=CtBP PE=1 SV=1;>tr|A4V2S3|A4V2S3_DROME C-	9	4	4	4	4	4	4	4	4	4	14.5	14.5	14.5	41.344	379	379;383;386;386;473;476;476;481;189	0	9.2727	By MS/MS	By MS/MS	14.5	14.5	2950200	1130500	1819600	1112900	1024400	2	4	6				95	763;2981;5799;7655	True;True;True;True	796;3165;6133;8084	1736;1737;6641;6642;12802;12803;16815;16816	1681;6346;12180;12181;16011;16012	1681;6346;12181;16012
tr|X2JAB9|X2JAB9_DROME;sp|O46037|VINC_DROME;tr|Q24584|Q24584_DROME	tr|X2JAB9|X2JAB9_DROME;sp|O46037|VINC_DROME;tr|Q24584|Q24584_DROME	16;16;14	16;16;14	16;16;14	>tr|X2JAB9|X2JAB9_DROME Vinculin, isoform B OS=Drosophila melanogaster GN=Vinc PE=1 SV=1;>sp|O46037|VINC_DROME Vinculin OS=Drosophila melanogaster GN=Vinc PE=1 SV=1;>tr|Q24584|Q24584_DROME Vinculin OS=Drosophila melanogaster GN=Vinc PE=4 SV=1	3	16	16	16	13	16	13	16	13	16	22.7	22.7	22.7	106.3	961	961;961;962	0	51.259	By MS/MS	By MS/MS	18.1	22.7	14362000	4776800	9585200	4780100	4800400	13	21	34				96	34;372;2941;3457;5428;6315;10874;11129;11508;11771;13216;13892;16659;16759;18431;19265	True;True;True;True;True;True;True;True;True;True;True;True;True;True;True;True	35;389;3124;3660;5742;6674;11509;11777;12214;12215;12601;12602;14169;14888;17839;17942;19723;20627	77;78;812;813;6564;7610;7611;12008;12009;13920;13921;24263;24264;24813;24814;25683;25684;25685;25686;26505;26506;26507;29756;29757;31199;31200;37333;37334;37335;37336;37566;37567;41330;41331;43217;43218	80;786;787;6279;7283;7284;11422;11423;13230;13231;23029;23030;23544;23545;24361;24362;24363;25138;25139;25140;25141;28326;28327;29723;29724;35673;35674;35675;35676;35677;35901;35902;39535;39536;41334;41335	80;787;6279;7283;11423;13231;23029;23544;24362;25141;28327;29723;35674;35902;39536;41335	118;119	236;276
tr|X2JCE0|X2JCE0_DROME;tr|Q6NR37|Q6NR37_DROME;sp|O46072|KZ_DROME;tr|Q9NFN0|Q9NFN0_DROME	tr|X2JCE0|X2JCE0_DROME;tr|Q6NR37|Q6NR37_DROME;sp|O46072|KZ_DROME;tr|Q9NFN0|Q9NFN0_DROME	9;9;9;8	8;8;8;7	8;8;8;7	>tr|X2JCE0|X2JCE0_DROME Kurz, isoform B OS=Drosophila melanogaster GN=kz PE=1 SV=1;>tr|Q6NR37|Q6NR37_DROME RE43077p OS=Drosophila melanogaster GN=kz PE=2 SV=1;>sp|O46072|KZ_DROME Probable ATP-dependent RNA helicase kurz OS=Drosophila melanogaster GN=kz PE=	4	9	8	8	7	9	6	8	6	8	12	11	11	134.12	1192	1192;1192;1192;1192	0	41.776	By MS/MS	By MS/MS	8.2	12	4365600	999650	3365900	1249500	1612500	5	9	14				97	1173;1289;1619;3562;4670;9124;16103;19044;19998	True;True;True;True;True;True;True;True;False	1247;1368;1716;3769;4947;9651;17238;20394;21407	2720;2721;2961;3737;3738;7836;7837;10260;10261;20189;36067;36068;36069;36070;42744;42745;44828;44829;44830	2609;2610;2846;3567;3568;7484;9775;19218;34429;34430;34431;40887;40888;40889;42890;42891;42892	2610;2846;3568;7484;9775;19218;34430;40889;42891
tr|A0A0F6QCW0|A0A0F6QCW0_DROME;sp|O46098|BCN92_DROME	tr|A0A0F6QCW0|A0A0F6QCW0_DROME;sp|O46098|BCN92_DROME	1;1	1;1	1;1	>tr|A0A0F6QCW0|A0A0F6QCW0_DROME Bcn92-RA OS=Drosophila melanogaster GN=bcn92 PE=3 SV=1;>sp|O46098|BCN92_DROME Protein bcn92 OS=Drosophila melanogaster GN=bcn92 PE=3 SV=1	2	1	1	1	0	1	0	1	0	1	14.1	14.1	14.1	10.961	92	92;92	0.0010466	2.7271	By matching	By MS/MS	0	14.1	531460	0	531460	0	294050	0	2	2				98	13603	TRUE	14579;14580	30596;30597	29126;29127	29127	120	54
sp|O46106|NOI_DROME	sp|O46106|NOI_DROME	6	6	6	>sp|O46106|NOI_DROME Splicing factor 3A subunit 3 OS=Drosophila melanogaster GN=noi PE=1 SV=1	1	6	6	6	3	6	3	6	3	6	18.1	18.1	18.1	58.421	503	503	0	17.951	By MS/MS	By MS/MS	9.9	18.1	3268000	1215000	2053000	1304600	1046300	3	9	12				99	3529;8706;15888;19168;19328;19358	True;True;True;True;True;True	3736;9209;17016;20525;20697;20728	7769;7770;19256;19257;35607;43016;43366;43367;43441	7425;18327;18328;18329;33969;41160;41480;41481;41482;41483;41484;41552	7425;18327;33969;41160;41482;41552	121	299
tr|M9PIM0|M9PIM0_DROME;sp|O61231|RL10_DROME	tr|M9PIM0|M9PIM0_DROME;sp|O61231|RL10_DROME	3;3	3;3	3;3	>tr|M9PIM0|M9PIM0_DROME Ribosomal protein L10, isoform E OS=Drosophila melanogaster GN=RpL10 PE=4 SV=1;>sp|O61231|RL10_DROME 60S ribosomal protein L10 OS=Drosophila melanogaster GN=RpL10 PE=1 SV=1	2	3	3	3	2	2	2	2	2	2	22.9	22.9	22.9	25.527	218	218;218	0	5.7632	By MS/MS	By MS/MS	17.4	18.8	906370	170530	735840	0	407130	2	3	5				100	1547;5435;7647	True;True;True	1639;5749;8076	3509;3510;12030;16802	3347;3348;3349;11442;15995	3348;11442;15995	122	136
sp|O61305|DDX19_DROME;tr|Q5LK13|Q5LK13_DROME;tr|L7EEU0|L7EEU0_DROME;tr|G7H860|G7H860_DROME;tr|L7EGI4|L7EGI4_DROME;tr|Q5LK12|Q5LK12_DROME;tr|Q8SYQ3|Q8SYQ3_DROME;tr|L7EFC0|L7EFC0_DROME	sp|O61305|DDX19_DROME;tr|Q5LK13|Q5LK13_DROME;tr|L7EEU0|L7EEU0_DROME	5;3;3;2;2;1;1;1	5;3;3;2;2;1;1;1	5;3;3;2;2;1;1;1	>sp|O61305|DDX19_DROME DEAD-box helicase Dbp80 OS=Drosophila melanogaster GN=Dbp80 PE=1 SV=1;>tr|Q5LK13|Q5LK13_DROME Dead box protein 80, isoform B OS=Drosophila melanogaster GN=Dbp80 PE=1 SV=1;>tr|L7EEU0|L7EEU0_DROME Dead box protein 80, isoform E OS=Dros	8	5	5	5	3	4	3	4	3	4	14.1	14.1	14.1	51.315	460	460;447;481;314;316;279;288;354	0	14.61	By MS/MS	By MS/MS	10.9	9.8	3219100	1244900	1974200	1071600	1265500	4	4	8				101	7528;8857;11811;14757;18367	True;True;True;True;True	7952;9370;12659;15807;19657	16548;19607;26619;33099;33100;41206;41207	15764;18651;25253;31553;31554;31555;39416;39417	15764;18651;25253;31555;39417	123	334
sp|O61345|PENG_DROME	sp|O61345|PENG_DROME	4	4	4	>sp|O61345|PENG_DROME Protein penguin OS=Drosophila melanogaster GN=peng PE=2 SV=1	1	4	4	4	1	4	1	4	1	4	9	9	9	81.301	737	737	0	7.8981	By MS/MS	By MS/MS	1.8	9	1552300	215790	1336500	0	739490	1	5	6				102	3489;6229;9228;11151	True;True;True;True	3693;6583;9759;11799	7683;13743;13744;20422;24857	7349;7350;13059;13060;19437;23584	7349;13060;19437;23584	124	260
sp|O61443|MK14B_DROME;tr|E1JIV6|E1JIV6_DROME;sp|O62618|MK14A_DROME	sp|O61443|MK14B_DROME	8;2;2	8;2;2	7;1;1	>sp|O61443|MK14B_DROME Mitogen-activated protein kinase 14B OS=Drosophila melanogaster GN=p38b PE=1 SV=1	3	8	8	7	6	8	6	8	5	7	37.8	37.8	35.6	42.098	365	365;366;366	0	23.139	By MS/MS	By MS/MS	24.9	37.8	10287000	2884800	7401800	3182200	3797900	5	10	15				103	2603;3974;5468;7850;8383;10846;16472;19634	True;True;True;True;True;True;True;True	2756;4207;5785;8293;8870;11480;17639;21018	5852;5853;8761;12105;12106;17323;17324;18545;18546;24206;24207;36905;44029;44030	5606;5607;8355;11515;11516;16474;16475;17652;22971;22972;35254;35255;42121;42122;42123;42124	5607;8355;11516;16475;17652;22972;35255;42123	125	311
sp|O61613|NMT_DROME	sp|O61613|NMT_DROME	5	5	5	>sp|O61613|NMT_DROME Glycylpeptide N-tetradecanoyltransferase OS=Drosophila melanogaster GN=Nmt PE=2 SV=2	1	5	5	5	4	5	4	5	4	5	15.3	15.3	15.3	53.832	472	472	0	13.618	By MS/MS	By MS/MS	12.1	15.3	2446800	849800	1597000	908040	825380	3	6	9				104	212;4743;9409;17065;19311	True;True;True;True;True	220;5022;9954;18267;20678	462;463;464;10404;10405;20825;20826;38264;43324;43325	455;456;457;9904;9905;19814;19815;36585;41440	455;9905;19815;36585;41440
sp|O62619-2|KPYK_DROME;sp|O62619|KPYK_DROME	sp|O62619-2|KPYK_DROME;sp|O62619|KPYK_DROME	13;12	13;12	13;12	>sp|O62619-2|KPYK_DROME Isoform B of Pyruvate kinase OS=Drosophila melanogaster GN=PyK;>sp|O62619|KPYK_DROME Pyruvate kinase OS=Drosophila melanogaster GN=PyK PE=2 SV=2	2	13	13	13	13	13	13	13	13	13	40.8	40.8	40.8	55.058	512	512;533	0	32.904	By MS/MS	By MS/MS	40.8	40.8	15795000	8108100	7687000	7870800	4490400	10	10	20				105	66;373;1352;3157;4372;5447;5563;7491;10730;10891;11856;16540;17945	True;True;True;True;True;True;True;True;True;True;True;True;True	67;68;390;1433;3347;4630;5761;5887;7913;11360;11526;12725;17711;19209	154;155;156;814;815;3103;3104;7004;7005;9624;9625;12052;12053;12311;12312;16472;16473;23971;23972;24298;24299;26741;26742;37060;37061;40266;40267	164;165;166;788;789;2986;6704;9178;9179;11461;11462;11463;11711;15694;22765;23062;23063;25372;35402;38531;38532	165;789;2986;6704;9179;11462;11711;15694;22765;23062;25372;35402;38531	126	12
sp|O62621|COPB2_DROME	sp|O62621|COPB2_DROME	29	29	29	>sp|O62621|COPB2_DROME Coatomer subunit beta OS=Drosophila melanogaster GN=betaCOP PE=2 SV=2	1	29	29	29	27	29	27	29	27	29	46.5	46.5	46.5	102.71	914	914	0	102.94	By MS/MS	By MS/MS	42.2	46.5	76194000	24800000	51394000	24658000	27655000	24	33	57				106	310;457;570;1862;2261;2709;3458;6479;6562;6995;7038;8112;8638;8986;9180;9634;10547;14709;16568;16630;17220;17490;17846;17929;18047;18102;19134;19136;19316	True;True;True;True;True;True;True;True;True;True;True;True;True;True;True;True;True;True;True;True;True;True;True;True;True;True;True;True;True	323;478;595;1976;2397;2874;2875;3661;6843;6934;7389;7434;8584;9140;9504;9709;10194;11170;15754;17743;17809;18431;18716;19098;19192;19314;19376;20490;20492;20683	677;678;987;988;1307;1308;1309;1310;4314;4315;4316;4317;5121;5122;6087;6088;7612;7613;14262;14263;14447;14448;14449;15414;15415;15495;15496;17907;17908;19100;19101;19882;19883;20321;20322;21314;21315;23611;23612;32989;32990;37118;37119;37268;37269;37270;37271;38606;38607;39234;39235;40035;40036;40234;40235;40483;40484;40621;40622;40623;40624;40625;40626;42949;42950;42953;42954;43334;43335	661;662;957;958;1266;1267;1268;4141;4142;4143;4928;4929;5824;5825;7285;13545;13715;13716;13717;13718;14672;14673;14674;14755;14756;17042;18195;18911;19340;19341;20283;20284;22430;22431;31429;31430;35458;35459;35604;35605;35606;35607;36910;37547;38316;38317;38502;38503;38740;38868;38869;38870;38871;38872;41093;41094;41098;41448	661;958;1267;4143;4929;5824;7285;13545;13718;14673;14756;17042;18195;18911;19340;20284;22431;31429;35458;35607;36910;37547;38317;38503;38740;38868;41094;41098;41448	127;128;129	121;350;768
tr|Q541C9|Q541C9_DROME;sp|O76511|TYSY_DROME	tr|Q541C9|Q541C9_DROME;sp|O76511|TYSY_DROME	4;4	4;4	4;4	>tr|Q541C9|Q541C9_DROME RE18955p OS=Drosophila melanogaster GN=Ts PE=1 SV=1;>sp|O76511|TYSY_DROME Thymidylate synthase OS=Drosophila melanogaster GN=Ts PE=1 SV=2	2	4	4	4	4	3	4	3	4	3	15.9	15.9	15.9	36.656	321	321;321	0	9.3233	By MS/MS	By MS/MS	15.9	11.8	2559700	560830	1998900	924070	742710	4	4	8				107	1561;1621;7751;12887	True;True;True;True	1654;1718;8188;13825	3541;3542;3742;3743;17107;29046;29047	3377;3378;3379;3572;3573;3574;16285;27627	3378;3572;16285;27627	130	185
sp|O76922|AUB_DROME;sp|O76922-2|AUB_DROME;tr|Q95PE5|Q95PE5_DROME	sp|O76922|AUB_DROME;sp|O76922-2|AUB_DROME	27;25;4	27;25;4	27;25;4	>sp|O76922|AUB_DROME Protein aubergine OS=Drosophila melanogaster GN=aub PE=1 SV=1;>sp|O76922-2|AUB_DROME Isoform C of Protein aubergine OS=Drosophila melanogaster GN=aub	3	27	27	27	20	26	20	26	20	26	41.1	41.1	41.1	98.558	866	866;795;189	0	70.428	By MS/MS	By MS/MS	30	39.7	27500000	8285700	19214000	9397900	9455700	21	31	52				108	1628;1662;1678;2363;2850;4287;5806;5945;6612;7347;8072;8830;10018;11740;12631;12632;14130;14472;15755;16112;16134;16307;16462;16921;17704;19445;19558	True;True;True;True;True;True;True;True;True;True;True;True;True;True;True;True;True;True;True;True;True;True;True;True;True;True;True	1725;1763;1780;2507;3026;4536;6140;6286;6986;7759;8543;9342;10600;12553;13555;13556;15144;15506;16876;17248;17270;17460;17628;18115;18945;20820;20938	3755;3756;3757;3758;3862;3863;3901;3902;5346;5347;6375;9407;12817;13139;14571;14572;16172;16173;17825;17826;19550;22471;22472;26356;26357;28493;28494;28495;28496;31712;31713;32488;35339;35340;36086;36087;36128;36546;36547;36880;36881;37952;37953;39738;39739;43630;43631;43632;43878	3589;3590;3591;3592;3593;3594;3595;3695;3696;3739;3740;5137;5138;5139;5140;5141;5142;6101;8951;12194;12510;12511;13848;13849;15421;15422;16959;16960;18602;21363;24997;24998;27064;27065;30197;30198;30952;30953;33715;34447;34448;34493;34899;34900;35228;35229;36274;36275;38043;41737;41738;41980	3594;3696;3739;5142;6101;8951;12194;12511;13848;15421;16960;18602;21363;24998;27064;27065;30198;30952;33715;34448;34493;34900;35228;36275;38043;41738;41980	131;132;133;134;135;136;137	72;100;249;305;307;380;513
sp|O77263|TRMB_DROME	sp|O77263|TRMB_DROME	3	3	3	>sp|O77263|TRMB_DROME tRNA (guanine-N(7)-)-methyltransferase OS=Drosophila melanogaster GN=CG4045 PE=2 SV=1	1	3	3	3	1	3	1	3	1	3	15.6	15.6	15.6	29.424	256	256	0	5.2303	By MS/MS	By MS/MS	5.5	15.6	775440	108850	666590	0	368820	1	3	4				109	7760;11013;12307	True;True;True	8197;11654;13205	17125;24556;24557;27729	16301;23304;23305;26320	16301;23305;26320
tr|F6JQA6|F6JQA6_DROME;tr|F6JQA2|F6JQA2_DROME;tr|F6JQ95|F6JQ95_DROME;sp|O77277|TORS_DROME;tr|F6JQA7|F6JQA7_DROME;tr|F6JQ98|F6JQ98_DROME;tr|F6JQ92|F6JQ92_DROME	tr|F6JQA6|F6JQA6_DROME;tr|F6JQA2|F6JQA2_DROME;tr|F6JQ95|F6JQ95_DROME;sp|O77277|TORS_DROME;tr|F6JQA7|F6JQA7_DROME;tr|F6JQ98|F6JQ98_DROME;tr|F6JQ92|F6JQ92_DROME	11;11;11;11;10;10;10	11;11;11;11;10;10;10	11;11;11;11;10;10;10	>tr|F6JQA6|F6JQA6_DROME CG3024 (Fragment) OS=Drosophila melanogaster GN=Torsin PE=1 SV=1;>tr|F6JQA2|F6JQA2_DROME CG3024 (Fragment) OS=Drosophila melanogaster GN=CG3024 PE=4 SV=1;>tr|F6JQ95|F6JQ95_DROME CG3024 (Fragment) OS=Drosophila melanogaster GN=CG3024	7	11	11	11	9	10	9	10	9	10	37.9	37.9	37.9	38.17	340	340;340;340;340;340;340;340	0	21.198	By MS/MS	By MS/MS	31.2	30.3	14604000	4834100	9769400	4615600	4947500	7	9	16				110	4162;4515;7710;9017;10851;10852;11723;12116;13347;15144;16621	True;True;True;True;True;True;True;True;True;True;True	4407;4782;8142;9536;11485;11486;12527;13000;13001;14312;16211;17797	9148;9149;9921;9922;17006;17007;19949;24215;24216;24217;24218;26300;27297;27298;27299;27300;30046;33965;33966;37236;37237	8720;9459;9460;16185;16186;18978;22980;22981;22982;22983;24940;25926;25927;28594;32382;35573	8720;9460;16186;18978;22981;22982;24940;25926;28594;32382;35573	138	125
sp|O77410|EIF3E_DROME;tr|Q8MR88|Q8MR88_DROME	sp|O77410|EIF3E_DROME;tr|Q8MR88|Q8MR88_DROME	22;18	22;18	22;18	>sp|O77410|EIF3E_DROME Eukaryotic translation initiation factor 3 subunit E OS=Drosophila melanogaster GN=eIF3-S6 PE=1 SV=1;>tr|Q8MR88|Q8MR88_DROME Eukaryotic translation initiation factor 3 subunit E OS=Drosophila melanogaster GN=Int6 PE=2 SV=1	2	22	22	22	21	21	21	21	21	21	57	57	57	51.162	435	435;372	0	162.83	By MS/MS	By MS/MS	55.2	55.2	117850000	35978000	81868000	31169000	37145000	32	31	63				111	3092;3099;3659;6952;7401;7688;8050;8712;9172;9779;10413;10472;10477;13014;13561;13643;14078;14553;16520;16939;17809;19729	True;True;True;True;True;True;True;True;True;True;True;True;True;True;True;True;True;True;True;True;True;True	3281;3288;3874;7342;7817;8120;8519;9215;9701;10349;10350;11021;11022;11088;11089;11095;11096;13962;14534;14535;14627;15086;15087;15588;17690;18135;18136;18137;19061;21116	6876;6877;6890;6891;6892;6893;8061;8062;8063;8064;15317;15318;15319;15320;15321;15322;16290;16291;16955;16956;17775;19270;19271;20303;20304;21615;21616;21617;21618;23324;23325;23326;23327;23328;23329;23449;23450;23451;23452;23453;23454;23455;23456;23467;23468;23469;29345;29346;30510;30511;30512;30513;30687;30688;31591;31592;31593;31594;32648;32649;32650;32651;37019;37993;37994;37995;37996;37997;3…	6580;6581;6593;6594;6595;7703;7704;7705;7706;14571;14572;14573;14574;14575;15525;16139;16917;18341;19323;20554;20555;20556;22168;22169;22170;22171;22281;22282;22283;22284;22285;22286;22287;22288;22297;22298;22299;22300;27936;27937;29044;29045;29046;29047;29221;30078;30079;30080;30081;30082;31105;31106;31107;31108;35356;36310;36311;36312;36313;36314;36315;38248;38249;42319;42320	6580;6594;7705;14575;15525;16139;16917;18341;19323;20556;22170;22286;22297;27936;29046;29221;30080;31107;35356;36311;38248;42319	139;140;141;142;143;144;145;146	50;55;67;93;333;349;356;387
tr|B7YZQ7|B7YZQ7_DROME;sp|O77460|IPYR_DROME;tr|I0DHK6|I0DHK6_DROME;tr|A0A0B4K7G9|A0A0B4K7G9_DROME;tr|B9EQY3|B9EQY3_DROME	tr|B7YZQ7|B7YZQ7_DROME;sp|O77460|IPYR_DROME;tr|I0DHK6|I0DHK6_DROME;tr|A0A0B4K7G9|A0A0B4K7G9_DROME;tr|B9EQY3|B9EQY3_DROME	11;11;11;10;10	11;11;11;10;10	11;11;11;10;10	>tr|B7YZQ7|B7YZQ7_DROME Nucleosome remodeling factor-38kD, isoform B OS=Drosophila melanogaster GN=Nurf-38 PE=1 SV=1;>sp|O77460|IPYR_DROME Inorganic pyrophosphatase OS=Drosophila melanogaster GN=Nurf-38 PE=1 SV=3;>tr|I0DHK6|I0DHK6_DROME FI20112p1 (Fragment	5	11	11	11	11	11	11	11	11	11	64.8	64.8	64.8	32.646	290	290;338;347;290;330	0	57.389	By MS/MS	By MS/MS	64.8	64.8	28465000	11260000	17204000	11684000	9095300	10	15	25				112	5276;5354;5567;6660;7697;7830;8118;11869;12711;18343;18529	True;True;True;True;True;True;True;True;True;True;True	5588;5667;5891;7039;8129;8272;8590;12738;13640;19632;19836	11635;11636;11851;11852;12319;12320;14682;14683;16973;16974;17281;17282;17918;17919;26769;26770;26771;26772;28669;28670;41147;41148;41551;41552;41553;41554	11065;11270;11271;11272;11273;11717;13954;13955;16156;16441;16442;17054;25398;25399;25400;25401;25402;25403;27251;27252;39356;39357;39358;39750;39751;39752	11065;11270;11717;13955;16156;16442;17054;25401;27252;39356;39750
tr|M9PI89|M9PI89_DROME;sp|O96433-2|CCNT_DROME;tr|M9PFT9|M9PFT9_DROME;tr|B9EQP8|B9EQP8_DROME;sp|O96433|CCNT_DROME	tr|M9PI89|M9PI89_DROME;sp|O96433-2|CCNT_DROME;tr|M9PFT9|M9PFT9_DROME;tr|B9EQP8|B9EQP8_DROME;sp|O96433|CCNT_DROME	2;2;2;2;2	2;2;2;2;2	2;2;2;2;2	>tr|M9PI89|M9PI89_DROME Cyclin T, isoform D OS=Drosophila melanogaster GN=CycT PE=1 SV=1;>sp|O96433-2|CCNT_DROME Isoform A of Cyclin-T OS=Drosophila melanogaster GN=CycT;>tr|M9PFT9|M9PFT9_DROME Cyclin T, isoform C OS=Drosophila melanogaster GN=CycT PE=1 SV	5	2	2	2	0	2	0	2	0	2	3.6	3.6	3.6	94.59	884	884;884;1097;1097;1097	0.0029732	2.3589	By matching	By MS/MS	0	3.6	163330	0	163330	0	90366	0	1	1				113	8905;12591	True;True	9420;13514	19709;28413	18755;26979	18755;26979
sp|O96539-2|ATE1_DROME;sp|O96539-4|ATE1_DROME;sp|O96539|ATE1_DROME;tr|A0A0B4KFD5|A0A0B4KFD5_DROME;sp|O96539-5|ATE1_DROME	sp|O96539-2|ATE1_DROME;sp|O96539-4|ATE1_DROME;sp|O96539|ATE1_DROME;tr|A0A0B4KFD5|A0A0B4KFD5_DROME;sp|O96539-5|ATE1_DROME	1;1;1;1;1	1;1;1;1;1	1;1;1;1;1	>sp|O96539-2|ATE1_DROME Isoform A of Arginyl-tRNA--protein transferase 1 OS=Drosophila melanogaster GN=Ate1;>sp|O96539-4|ATE1_DROME Isoform C of Arginyl-tRNA--protein transferase 1 OS=Drosophila melanogaster GN=Ate1;>sp|O96539|ATE1_DROME Arginyl-tRNA--prot	5	1	1	1	1	1	1	1	1	1	2.9	2.9	2.9	54.671	477	477;478;484;485;485	0.001051	2.7731	By matching	By MS/MS	2.9	2.9	445020	163740	281280	0	155630	0	1	1				114	15290	TRUE	16367	34285;34286	32699	32699
tr|X2JEB4|X2JEB4_DROME;sp|O96651|TOP3B_DROME;tr|Q95R42|Q95R42_DROME;tr|A9YJ49|A9YJ49_DROME;tr|A9YJ44|A9YJ44_DROME	tr|X2JEB4|X2JEB4_DROME;sp|O96651|TOP3B_DROME;tr|Q95R42|Q95R42_DROME	7;7;4;1;1	7;7;4;1;1	7;7;4;1;1	>tr|X2JEB4|X2JEB4_DROME DNA topoisomerase OS=Drosophila melanogaster GN=Top3beta PE=1 SV=1;>sp|O96651|TOP3B_DROME DNA topoisomerase 3-beta OS=Drosophila melanogaster GN=Top3beta PE=2 SV=2;>tr|Q95R42|Q95R42_DROME DNA topoisomerase OS=Drosophila melanogaster	5	7	7	7	6	5	6	5	6	5	10.6	10.6	10.6	96.972	875	875;875;444;266;266	0	15.053	By MS/MS	By MS/MS	9.6	7.5	3429000	1395100	2033900	1247300	1273100	7	3	10				115	1811;1942;2383;7116;10420;14734;15074	True;True;True;True;True;True;True	1922;2063;2528;7514;11032;15781;16136	4207;4208;4470;4471;5387;15662;23346;23347;33045;33046;33814	4035;4292;5182;14918;14919;22190;31497;31498;31499;31500;32241	4035;4292;5182;14918;22190;31499;32241
tr|A0A0B4LFL3|A0A0B4LFL3_DROME;sp|O96827|EF1B_DROME	tr|A0A0B4LFL3|A0A0B4LFL3_DROME;sp|O96827|EF1B_DROME	12;12	12;12	12;12	>tr|A0A0B4LFL3|A0A0B4LFL3_DROME Elongation factor 1 beta, isoform C OS=Drosophila melanogaster GN=Ef1beta PE=3 SV=1;>sp|O96827|EF1B_DROME Probable elongation factor 1-beta OS=Drosophila melanogaster GN=Ef1beta PE=1 SV=3	2	12	12	12	12	12	12	12	12	12	64	64	64	24.247	222	222;222	0	67.643	By MS/MS	By MS/MS	64	64	176190000	63478000	112710000	55118000	57999000	23	26	49				116	206;207;276;456;1209;3842;6848;7444;7445;15814;15815;16657	True;True;True;True;True;True;True;True;True;True;True;True	214;215;288;476;477;1285;4062;7235;7865;7866;16937;16938;16939;17836;17837	449;450;451;452;453;454;606;607;978;979;980;981;982;983;984;985;986;2795;2796;8456;8457;8458;8459;15086;15087;15088;15089;16381;16382;16383;16384;16385;16386;16387;16388;35450;35451;35452;35453;35454;35455;35456;35457;37328;37329;37330;37331	445;446;447;448;449;450;591;592;949;950;951;952;953;954;955;956;2680;2681;8073;8074;8075;8076;8077;8078;14362;14363;14364;14365;14366;14367;15606;15607;15608;15609;15610;15611;15612;15613;15614;33818;33819;33820;33821;33822;33823;33824;35668;35669;35670;35671	445;449;591;951;2680;8074;14362;15608;15614;33819;33824;35669	147;148;149	152;155;164
tr|M9PIA6|M9PIA6_DROME;tr|E1JI46|E1JI46_DROME;sp|O97159|CHDM_DROME;tr|Q59E34|Q59E34_DROME;tr|M9WKL1|M9WKL1_DROME;tr|L7S4V9|L7S4V9_DROME;tr|B1PGL6|B1PGL6_DROME;tr|B1PGM0|B1PGM0_DROME;tr|B1PGN0|B1PGN0_DROME;tr|B1PGM9|B1PGM9_DROME;tr|B1PGM4|B1PGM4_DROME;tr|B1PGM1|B1PGM1_DROME;tr|B1PGL5|B1PGL5_DROME;tr|B1PGK6|B1PGK6_DROME;tr|B1PGK4|B1PGK4_DROME;tr|B1PGL8|B1PGL8_DROME;tr|B1PGM7|B1PGM7_DROME;tr|B1PGM2|…	tr|M9PIA6|M9PIA6_DROME;tr|E1JI46|E1JI46_DROME;sp|O97159|CHDM_DROME;tr|Q59E34|Q59E34_DROME;tr|M9WKL1|M9WKL1_DROME	30;30;30;30;27;13;6;6;6;6;6;6;6;6;6;5;5;4	30;30;30;30;27;13;6;6;6;6;6;6;6;6;6;5;5;4	27;27;27;27;24;13;6;6;6;6;6;6;6;6;6;5;5;4	>tr|M9PIA6|M9PIA6_DROME Mi-2, isoform D OS=Drosophila melanogaster GN=Mi-2 PE=1 SV=1;>tr|E1JI46|E1JI46_DROME Mi-2, isoform C OS=Drosophila melanogaster GN=Mi-2 PE=1 SV=1;>sp|O97159|CHDM_DROME Chromodomain-helicase-DNA-binding protein Mi-2 homolog OS=Drosop	18	30	30	27	23	29	23	29	22	26	21.4	21.4	20.2	223.13	1973	1973;1982;1982;1983;1561;1084;356;381;393;393;393;393;393;393;393;246;393;243	0	66.059	By MS/MS	By MS/MS	16.6	20.9	21969000	6119800	15849000	6523900	7914200	14	32	46				117	211;282;1111;1556;1581;1801;3985;4222;4524;4534;4805;5027;5427;5920;6244;6846;6899;10086;10173;11619;12169;13137;13914;13997;15953;16076;16701;17995;19600;20001	True;True;True;True;True;True;True;True;True;True;True;True;True;True;True;True;True;True;True;True;True;True;True;True;True;True;True;True;True;True	219;294;1183;1648;1676;1912;4219;4470;4793;4803;5087;5331;5741;6260;6599;7233;7289;10671;10759;12371;13057;14091;14914;15001;17083;17210;17884;19261;20983;21410	460;461;618;619;2582;2583;3529;3530;3635;3636;4188;8781;8782;9275;9276;9941;9942;9963;9964;9965;10535;11079;11080;12006;12007;13087;13774;13775;15083;15206;15207;22610;22611;22612;22789;25998;25999;27410;27411;29603;31257;31258;31421;31422;35733;35734;36010;37445;37446;40372;40373;43967;44835;44836	454;603;604;2472;2473;3366;3367;3467;3468;4013;4014;4015;8375;8838;9479;9480;9499;9500;10022;10531;10532;11420;11421;12463;12464;13088;14360;14467;14468;14469;21480;21481;21649;24643;26029;28177;29772;29773;29774;29924;29925;34092;34093;34372;35786;38637;38638;42069;42897	454;603;2473;3367;3467;4013;8375;8838;9479;9499;10022;10531;11421;12463;13088;14360;14468;21481;21649;24643;26029;28177;29773;29925;34093;34372;35786;38637;42069;42897	150;151;152;153	748;1071;1419;1837
sp|O97477|INO1_DROME	sp|O97477|INO1_DROME	2	2	2	>sp|O97477|INO1_DROME Inositol-3-phosphate synthase OS=Drosophila melanogaster GN=Inos PE=1 SV=1	1	2	2	2	2	2	2	2	2	2	5.3	5.3	5.3	62.249	565	565	0	3.5449	By MS/MS	By matching	5.3	5.3	1347400	636740	710620	637680	392250	2	0	2				118	12876;18764	True;True	13814;20090	29025;29026;42097;42098	27606;40289	27606;40289
sp|P00334|ADH_DROME;tr|A0A077HCY9|A0A077HCY9_DROME;tr|Q1ECB3|Q1ECB3_DROME	sp|P00334|ADH_DROME;tr|A0A077HCY9|A0A077HCY9_DROME;tr|Q1ECB3|Q1ECB3_DROME	16;15;11	16;15;11	0;0;0	>sp|P00334|ADH_DROME Alcohol dehydrogenase OS=Drosophila melanogaster GN=Adh PE=1 SV=2;>tr|A0A077HCY9|A0A077HCY9_DROME Alcohol dehydrogenase (Fragment) OS=Drosophila melanogaster GN=Adh PE=3 SV=1;>tr|Q1ECB3|Q1ECB3_DROME Alcohol dehydrogenase OS=Drosophila	3	16	16	0	15	16	15	16	0	0	80.5	80.5	0	27.761	256	256;238;179	0	194.64	By MS/MS	By MS/MS	80.5	80.5	274220000	97033000	177190000	97348000	97309000	22	28	50				119	204;664;5813;7490;8816;9296;9434;10096;12465;12892;14708;16636;16637;16638;17359;18968	True;True;True;True;True;True;True;True;True;True;True;True;True;True;True;True	212;693;6147;7912;9328;9831;9981;10681;13372;13830;15753;17815;17816;17817;18577;20313	445;446;1513;1514;12832;12833;12834;12835;16470;16471;19519;19520;20559;20560;20908;20909;20910;20911;22628;22629;22630;22631;28090;28091;28092;28093;29058;29059;29060;29061;29062;29063;32987;32988;37281;37282;37283;37284;37285;37286;37287;38912;38913;38914;38915;42557;42558;42559;42560	441;442;1464;1465;12207;12208;12209;12210;12211;15692;15693;18574;18575;18576;19563;19564;19887;19888;19889;21497;21498;21499;21500;21501;26662;26663;26664;26665;27636;27637;27638;27639;31428;35615;35616;35617;35618;35619;35620;35621;35622;35623;35624;37231;37232;37233;37234;37235;37236;40722;40723;40724;40725	442;1465;12209;15692;18576;19564;19888;21500;26665;27637;31428;35618;35621;35623;37232;40722
tr|J9TIE4|J9TIE4_DROME;tr|J9THZ9|J9THZ9_DROME;tr|C6KI54|C6KI54_DROME;tr|A0A0A0RZ60|A0A0A0RZ60_DROME;sp|P00408|COX2_DROME;tr|A0A126QBG4|A0A126QBG4_DROME;tr|C8CB16|C8CB16_DROME	tr|J9TIE4|J9TIE4_DROME;tr|J9THZ9|J9THZ9_DROME;tr|C6KI54|C6KI54_DROME;tr|A0A0A0RZ60|A0A0A0RZ60_DROME;sp|P00408|COX2_DROME;tr|A0A126QBG4|A0A126QBG4_DROME;tr|C8CB16|C8CB16_DROME	1;1;1;1;1;1;1	1;1;1;1;1;1;1	1;1;1;1;1;1;1	>tr|J9TIE4|J9TIE4_DROME Cytochrome c oxidase subunit 2 OS=Drosophila melanogaster GN=COX2 PE=3 SV=1;>tr|J9THZ9|J9THZ9_DROME Cytochrome c oxidase subunit 2 OS=Drosophila melanogaster GN=COX2 PE=3 SV=1;>tr|C6KI54|C6KI54_DROME Cytochrome c oxidase subunit 2 O	7	1	1	1	1	1	1	1	1	1	8.8	8.8	8.8	26.22	228	228;228;228;228;228;229;238	0	4.8756	By MS/MS	By MS/MS	8.8	8.8	722380	316540	405850	0	224550	1	3	4				120	8012	TRUE	8467	17658;17659	16795;16796;16797;16798	16798
sp|P02283|H2B_DROME	sp|P02283|H2B_DROME	2	2	2	>sp|P02283|H2B_DROME Histone H2B OS=Drosophila melanogaster GN=His2B PE=1 SV=2	1	2	2	2	2	2	2	2	2	2	19.5	19.5	19.5	13.696	123	123	0	5.049	By MS/MS	By MS/MS	19.5	19.5	8685900	2563900	6122000	2316700	2501100	5	4	9				121	1102;10246	True;True	1172;1173;1174;10835	2557;2558;2559;2560;2561;2562;2563;22937;22938	2448;2449;2450;2451;2452;2453;2454;21793;21794	2451;21794	154;155	57;60
tr|E2QCP0|E2QCP0_DROME;sp|P84249|H33_DROME;sp|P02299|H3_DROME;tr|Q6TXQ1|Q6TXQ1_DROME	tr|E2QCP0|E2QCP0_DROME;sp|P84249|H33_DROME;sp|P02299|H3_DROME;tr|Q6TXQ1|Q6TXQ1_DROME	2;2;2;1	2;2;2;1	2;2;2;1	>tr|E2QCP0|E2QCP0_DROME Histone H3 OS=Drosophila melanogaster GN=His3.3A PE=1 SV=2;>sp|P84249|H33_DROME Histone H3.3 OS=Drosophila melanogaster GN=His3.3A PE=1 SV=2;>sp|P02299|H3_DROME Histone H3 OS=Drosophila melanogaster GN=His3 PE=1 SV=4;>tr|Q6TXQ1|Q6TX	4	2	2	2	2	2	2	2	2	2	10.3	10.3	10.3	15.328	136	136;136;136;107	0	7.9764	By MS/MS	By MS/MS	10.3	10.3	8252000	2581800	5670200	2536800	3182200	1	1	2				122	3528;15854	True;True	3735;16978	7767;7768;35537;35538	7424;33896	7424;33896
tr|M9NE68|M9NE68_DROME;sp|P02516|HSP23_DROME	tr|M9NE68|M9NE68_DROME;sp|P02516|HSP23_DROME	2;2	2;2	2;2	>tr|M9NE68|M9NE68_DROME Heat shock protein 23, isoform B OS=Drosophila melanogaster GN=Hsp23 PE=3 SV=1;>sp|P02516|HSP23_DROME Heat shock protein 23 OS=Drosophila melanogaster GN=Hsp23 PE=2 SV=2	2	2	2	2	1	2	1	2	1	2	16.1	16.1	16.1	20.629	186	186;186	0	10.649	By MS/MS	By MS/MS	8.1	16.1	2533100	812340	1720800	0	952070	1	2	3				123	1128;8587	True;True	1200;9086	2618;2619;18997	2506;2507;18091	2507;18091
tr|X2JGG6|X2JGG6_DROME;sp|P02517|HSP26_DROME	tr|X2JGG6|X2JGG6_DROME;sp|P02517|HSP26_DROME	18;18	18;18	18;18	>tr|X2JGG6|X2JGG6_DROME Heat shock protein 26, isoform B OS=Drosophila melanogaster GN=Hsp26 PE=3 SV=1;>sp|P02517|HSP26_DROME Heat shock protein 26 OS=Drosophila melanogaster GN=Hsp26 PE=1 SV=2	2	18	18	18	15	18	15	18	15	18	89.4	89.4	89.4	22.994	208	208;208	0	323.31	By MS/MS	By MS/MS	88	89.4	633810000	144080000	489720000	186700000	222180000	24	26	50				124	417;418;2323;6011;6012;7771;11979;13192;14163;14998;14999;15299;15499;18605;18989;18990;18991;20079	True;True;True;True;True;True;True;True;True;True;True;True;True;True;True;True;True;True	437;438;2465;2466;6354;6355;8208;12859;14146;15177;16058;16059;16376;16596;19918;20335;20336;20337;21490	899;900;901;5264;5265;5266;5267;5268;13276;13277;13278;13279;13280;17145;17146;17147;17148;27010;27011;27012;27013;27014;27015;27016;29714;29715;31782;33638;33639;33640;33641;33642;33643;34305;34306;34307;34308;34766;34767;34768;34769;34770;34771;41723;41724;42613;42614;42615;42616;42617;42618;42619;45006;45007	877;878;879;880;5063;5064;5065;5066;12634;12635;12636;16317;16318;16319;25637;25638;25639;25640;25641;28286;30264;32059;32060;32061;32062;32063;32064;32065;32066;32067;32719;32720;33151;33152;33153;33154;33155;33156;33157;39917;39918;39919;40766;40767;40768;40769;40770;40771;40772;43051;43052	878;880;5064;12634;12636;16319;25638;28286;30264;32062;32067;32719;33156;39919;40766;40771;40772;43052	156	93
tr|X2JC82|X2JC82_DROME;sp|P02518|HSP27_DROME	tr|X2JC82|X2JC82_DROME;sp|P02518|HSP27_DROME	13;13	13;13	13;13	>tr|X2JC82|X2JC82_DROME Heat shock protein 27, isoform B OS=Drosophila melanogaster GN=Hsp27 PE=3 SV=1;>sp|P02518|HSP27_DROME Heat shock protein 27 OS=Drosophila melanogaster GN=Hsp27 PE=1 SV=2	2	13	13	13	12	13	12	13	12	13	72.8	72.8	72.8	23.616	213	213;213	0	40.392	By MS/MS	By MS/MS	61.5	72.8	76314000	24250000	52064000	24609000	27560000	14	20	34				125	1159;1160;1382;2324;5685;8586;10247;13990;14073;14881;14973;16369;19000	True;True;True;True;True;True;True;True;True;True;True;True;True	1232;1233;1464;2467;6015;9085;10836;14994;15081;15935;15936;16033;17530;20348	2682;2683;2684;2685;2686;2687;3162;3163;5269;5270;12553;12554;12555;12556;18993;18994;18995;18996;22939;22940;31407;31408;31409;31410;31579;31580;33378;33379;33380;33381;33593;33594;36680;36681;42644;42645	2567;2568;2569;2570;2571;2572;3038;3039;5067;5068;11944;11945;11946;18086;18087;18088;18089;18090;21795;21796;29914;29915;29916;30067;30068;31811;31812;31813;32020;32021;35028;35029;40797;40798	2567;2572;3039;5068;11946;18088;21796;29916;30068;31812;32020;35029;40798	157	70
tr|F3YDH1|F3YDH1_DROME;tr|C7LA76|C7LA76_DROME;sp|Q9VG58|HSP74_DROME;sp|Q9BIS2|HSP73_DROME;sp|Q9BIR7|HSP75_DROME;sp|Q8INI8|HSP72_DROME;tr|F3YDI6|F3YDI6_DROME;sp|P82910|HSP70_DROME;sp|P02825|HSP71_DROME;sp|O97125|HSP68_DROME;sp|P11146|HSP7B_DROME	tr|F3YDH1|F3YDH1_DROME;tr|C7LA76|C7LA76_DROME;sp|Q9VG58|HSP74_DROME;sp|Q9BIS2|HSP73_DROME;sp|Q9BIR7|HSP75_DROME;sp|Q8INI8|HSP72_DROME;tr|F3YDI6|F3YDI6_DROME;sp|P82910|HSP70_DROME;sp|P02825|HSP71_DROME;sp|O97125|HSP68_DROME;sp|P11146|HSP7B_DROME	4;4;4;4;4;4;4;4;4;3;2	1;1;1;1;1;1;1;1;1;1;1	1;1;1;1;1;1;1;1;1;1;1	>tr|F3YDH1|F3YDH1_DROME LP11561p OS=Drosophila melanogaster GN=Hsp70Bbb-RA PE=2 SV=1;>tr|C7LA76|C7LA76_DROME LP11008p OS=Drosophila melanogaster GN=Hsp70Ba-RA PE=2 SV=1;>sp|Q9VG58|HSP74_DROME Major heat shock 70 kDa protein Bbb OS=Drosophila melanogaster G	11	4	1	1	3	4	1	1	1	1	7.8	2.5	2.5	70.252	641	641;641;641;641;641;641;642;642;642;635;633	0	4.8213	By MS/MS	By MS/MS	6.1	7.8	18512000	6374000	12138000	6325900	6763900	2	2	4				126	7756;11830;15831;17812	True;False;False;False	8193;12690;16955;19064	17115;17116;17117;17118;26673;26674;26675;35493;35494;35495;35496;39973	16292;16293;16294;16295;25309;25310;33858;33859;33860;33861;38252	16295;25310;33861;38252	158	516
tr|M9PBL3|M9PBL3_DROME;sp|P02828|HSP83_DROME	tr|M9PBL3|M9PBL3_DROME;sp|P02828|HSP83_DROME	64;64	64;64	64;64	>tr|M9PBL3|M9PBL3_DROME Heat shock protein 83, isoform B OS=Drosophila melanogaster GN=Hsp83 PE=3 SV=1;>sp|P02828|HSP83_DROME Heat shock protein 83 OS=Drosophila melanogaster GN=Hsp83 PE=1 SV=1	2	64	64	64	61	64	61	64	61	64	77.3	77.3	77.3	81.864	717	717;717	0	323.31	By MS/MS	By MS/MS	71.4	77.3	5462500000	1908500000	3554000000	1816300000	1856200000	163	226	389				127	283;933;2690;2824;2923;2924;3320;3321;3425;3459;3460;3461;3673;3694;3795;3796;3797;3956;3957;3961;4838;5360;5690;6605;6802;7061;7146;7147;7435;7436;7804;8270;8271;8559;8560;8778;9054;9086;9471;9793;9829;11152;12513;12560;13063;13437;13483;13595;14175;14176;14187;14467;14980;15307;16219;16899;16900;16979;16980;17907;19519;19520;19521;20014	True;True;True;True;True;True;True;True;True;True;True;True;True;True;True;True;True;True;True;True;True;True;True;True;True;True;True;True;True;True;True;True;True;True;True;True;True;True;True;True;True;True;True;True;True;True;True;True;True;True;True;True;True;True;True;True;True;True;True;True;True;True;True;True	295;979;2852;3000;3102;3103;3104;3105;3106;3107;3519;3520;3628;3662;3663;3664;3888;3910;4014;4015;4016;4184;4185;4186;4187;4191;5125;5673;6020;6021;6979;7187;7458;7545;7546;7853;7854;8245;8749;8750;9056;9057;9288;9289;9577;9609;10021;10364;10402;11800;11801;13432;13481;14013;14014;14408;14455;14569;15189;15190;15201;15202;15203;15501;16040;16384;17360;17361;18089;18090;18091;18092;18177;18178;191…	620;621;622;2114;2115;6039;6040;6327;6328;6518;6519;6520;6521;6522;6523;6524;6525;6526;6527;6528;6529;6530;6531;6532;6533;6534;6535;7340;7341;7342;7343;7344;7345;7550;7551;7614;7615;7616;7617;7618;7619;7620;7621;7622;7623;7624;7625;8097;8138;8139;8140;8141;8354;8355;8356;8357;8358;8359;8360;8361;8362;8363;8364;8365;8366;8367;8368;8369;8370;8716;8717;8718;8719;8720;8721;8722;8723;8724;8725;8726;87…	605;606;607;2030;2031;5780;6057;6058;6234;6235;6236;6237;6238;6239;6240;6241;6242;6243;6244;6245;6246;6247;6248;6249;6250;6251;6252;6253;7035;7036;7037;7038;7039;7232;7286;7287;7288;7289;7290;7291;7292;7293;7294;7295;7735;7774;7775;7776;7777;7778;7983;7984;7985;7986;7987;7988;7989;7990;7991;7992;7993;7994;7995;7996;7997;7998;8315;8316;8317;8318;8319;8320;8321;8322;8323;8324;8325;8330;8331;10094;1…	606;2030;5780;6057;6240;6250;7035;7038;7232;7286;7290;7294;7735;7775;7985;7986;7995;8315;8320;8331;10104;11281;11956;13835;14261;14803;14972;14987;15587;15590;16388;17374;17378;18029;18034;18479;19063;19135;19966;20581;20658;23592;26798;26913;28043;28772;28867;29109;30289;30293;30313;30940;32032;32740;34710;36213;36231;36390;36394;38451;41902;41903;41908;42921	159;160;161;162;163;164;165;166;167;168;169	18;86;236;356;370;387;406;506;595;610;613
tr|X2JD55|X2JD55_DROME;sp|P02843|VIT1_DROME;tr|Q29QE3|Q29QE3_DROME	tr|X2JD55|X2JD55_DROME;sp|P02843|VIT1_DROME;tr|Q29QE3|Q29QE3_DROME	21;21;21	21;21;21	20;20;20	>tr|X2JD55|X2JD55_DROME Yolk protein 1, isoform B OS=Drosophila melanogaster GN=Yp1 PE=1 SV=1;>sp|P02843|VIT1_DROME Vitellogenin-1 OS=Drosophila melanogaster GN=Yp1 PE=1 SV=1;>tr|Q29QE3|Q29QE3_DROME GH19966p OS=Drosophila melanogaster GN=Yp1 PE=2 SV=1	3	21	21	20	19	19	19	19	18	18	71.1	71.1	68.3	48.711	439	439;439;482	0	115.39	By MS/MS	By MS/MS	57.9	67.9	173860000	78439000	95423000	75359000	49011000	25	34	59				128	1749;5432;5545;8967;9597;11231;11447;12156;12822;13444;13625;13626;14697;14752;15068;17114;17350;18901;19246;19388;19531	True;True;True;True;True;True;True;True;True;True;True;True;True;True;True;True;True;True;True;True;True	1854;1855;5746;5868;9484;9485;10153;10154;11881;12124;12125;13044;13756;14415;14609;14610;15739;15801;16130;18318;18567;18568;20241;20607;20759;20910	4085;4086;4087;4088;12023;12024;12025;12026;12279;19845;19846;19847;21236;21237;21238;25023;25504;25505;25506;25507;27385;28898;28899;30256;30257;30646;30647;30648;30649;30650;30651;32957;32958;33086;33087;33088;33089;33801;33802;38367;38368;38894;38895;38896;38897;42412;42413;43176;43499;43500;43821;43822;43823;43824	3922;3923;3924;3925;3926;3927;11434;11435;11436;11437;11438;11680;18876;18877;20205;20206;20207;23739;24190;24191;26005;27483;27484;28783;28784;28785;29177;29178;29179;29180;29181;29182;29183;29184;31398;31399;31539;31540;31541;31542;31543;31544;32230;32231;36674;36675;36676;37213;37214;37215;37216;40589;41298;41299;41613;41614;41926;41927;41928	3922;11438;11680;18876;20207;23739;24190;26005;27484;28783;29181;29183;31398;31543;32231;36675;37215;40589;41298;41614;41927	170;171;172;173;174;175;176	25;61;111;152;221;316;388
tr|X2JB25|X2JB25_DROME;sp|P02844|VIT2_DROME;tr|B5RJK7|B5RJK7_DROME	tr|X2JB25|X2JB25_DROME;sp|P02844|VIT2_DROME;tr|B5RJK7|B5RJK7_DROME	18;18;16	17;17;15	17;17;15	>tr|X2JB25|X2JB25_DROME Yolk protein 2, isoform B OS=Drosophila melanogaster GN=Yp2 PE=1 SV=1;>sp|P02844|VIT2_DROME Vitellogenin-2 OS=Drosophila melanogaster GN=Yp2 PE=1 SV=2;>tr|B5RJK7|B5RJK7_DROME TA01815p OS=Drosophila melanogaster GN=Yp2-RA PE=2 SV=1	3	18	17	17	18	18	17	17	17	17	51.1	48.4	48.4	49.66	442	442;442;459	0	73.392	By MS/MS	By MS/MS	51.1	51.1	177920000	78799000	99120000	73556000	49614000	29	26	55				129	4351;4352;4749;5543;6659;7455;8951;8968;9291;9754;10719;11168;12103;12104;13823;14166;15430;19531	True;True;True;True;True;True;True;True;True;True;True;True;True;True;True;True;True;False	4607;4608;5028;5864;5865;7038;7877;9467;9486;9826;10323;11348;11349;11818;12987;12988;14817;15180;16523;20910	9579;9580;9581;9582;10414;10415;10416;10417;12263;12264;12265;12266;12267;12268;12269;12270;14680;14681;16405;16406;19809;19810;19848;19849;19850;19851;20547;20548;20549;20550;21570;21571;23950;23951;23952;23953;24898;24899;27268;27269;27270;27271;27272;27273;31062;31063;31064;31065;31786;31787;34619;34620;34621;34622;43821;43822;43823;43824	9136;9137;9138;9139;9914;9915;9916;9917;11659;11660;11661;11662;11663;11664;11665;11666;11667;11668;11669;13953;15629;15630;18847;18878;18879;18880;18881;19550;19551;19552;19553;19554;19555;20512;20513;22745;22746;22747;23619;23620;23621;25896;25897;25898;25899;29587;29588;29589;29590;30267;30268;33013;33014;33015;33016;33017;41926;41927;41928	9136;9139;9917;11660;13953;15630;18847;18878;19553;20512;22745;23621;25897;25899;29589;30267;33017;41927	177;178	66;317
tr|D0Z769|D0Z769_DROME;tr|A9UNH9|A9UNH9_DROME;sp|P04052|RPB1_DROME;tr|A9YGC1|A9YGC1_DROME;tr|F6J9L9|F6J9L9_DROME;tr|A0A0P0I6H8|A0A0P0I6H8_DROME;tr|A0A0P0HG20|A0A0P0HG20_DROME;tr|A0A0P0H2M6|A0A0P0H2M6_DROME;tr|Q8SXM3|Q8SXM3_DROME	tr|D0Z769|D0Z769_DROME;tr|A9UNH9|A9UNH9_DROME;sp|P04052|RPB1_DROME;tr|A9YGC1|A9YGC1_DROME;tr|F6J9L9|F6J9L9_DROME;tr|A0A0P0I6H8|A0A0P0I6H8_DROME;tr|A0A0P0HG20|A0A0P0HG20_DROME;tr|A0A0P0H2M6|A0A0P0H2M6_DROME;tr|Q8SXM3|Q8SXM3_DROME	2;2;2;1;1;1;1;1;1	2;2;2;1;1;1;1;1;1	2;2;2;1;1;1;1;1;1	>tr|D0Z769|D0Z769_DROME DNA-directed RNA polymerase subunit OS=Drosophila melanogaster GN=RpII215-RA PE=2 SV=1;>tr|A9UNH9|A9UNH9_DROME DNA-directed RNA polymerase subunit OS=Drosophila melanogaster PE=2 SV=1;>sp|P04052|RPB1_DROME DNA-directed RNA polymeras	9	2	2	2	1	2	1	2	1	2	1.6	1.6	1.6	209.17	1887	1887;1887;1887;247;267;588;588;588;1429	0	5.6903	By matching	By MS/MS	0.7	1.6	908770	133930	774840	0	428710	0	3	3				130	1214;11999	True;True	1290;12879	2805;2806;27053	2690;2691;25678	2690;25678
sp|P04146-2|COPIA_DROME;sp|P04146|COPIA_DROME	sp|P04146-2|COPIA_DROME;sp|P04146|COPIA_DROME	2;2	2;2	2;2	>sp|P04146-2|COPIA_DROME Isoform Short of Copia protein OS=Drosophila melanogaster GN=GIP;>sp|P04146|COPIA_DROME Copia protein OS=Drosophila melanogaster GN=GIP PE=1 SV=3	2	2	2	2	2	2	2	2	2	2	5.2	5.2	5.2	48.28	426	426;1409	0	3.5613	By MS/MS	By MS/MS	5.2	5.2	1793100	501630	1291500	494390	721810	2	1	3				131	926;13387	True;True	971;14356	2093;2094;30132;30133	2013;28671;28672	2013;28672
tr|D3DMK5|D3DMK5_DROME;tr|A0A0B4KFT3|A0A0B4KFT3_DROME;sp|P05130-2|KPC1_DROME;tr|A8DYG9|A8DYG9_DROME;sp|P05130|KPC1_DROME	tr|D3DMK5|D3DMK5_DROME;tr|A0A0B4KFT3|A0A0B4KFT3_DROME;sp|P05130-2|KPC1_DROME;tr|A8DYG9|A8DYG9_DROME;sp|P05130|KPC1_DROME	1;1;1;1;1	1;1;1;1;1	1;1;1;1;1	>tr|D3DMK5|D3DMK5_DROME MIP15613p OS=Drosophila melanogaster GN=Pkc53E PE=2 SV=1;>tr|A0A0B4KFT3|A0A0B4KFT3_DROME Protein kinase C OS=Drosophila melanogaster GN=Pkc53E PE=3 SV=1;>sp|P05130-2|KPC1_DROME Isoform Short of Protein kinase C, brain isozyme OS=Dro	5	1	1	1	0	1	0	1	0	1	3	3	3	60.433	525	525;670;670;678;679	0.0010549	2.8074	By matching	By MS/MS	0	3	246100	0	246100	0	136160	0	1	1				132	2595	TRUE	2748	5836	5593	5593
sp|P05205|HP1_DROME	sp|P05205|HP1_DROME	5	5	5	>sp|P05205|HP1_DROME Heterochromatin protein 1 OS=Drosophila melanogaster GN=Su(var)205 PE=1 SV=2	1	5	5	5	3	5	3	5	3	5	40.3	40.3	40.3	23.185	206	206	0	17.186	By MS/MS	By MS/MS	21.4	40.3	4255800	1186800	3069000	1113800	1329400	8	8	16				133	6523;6670;11824;14539;17257	True;True;True;True;True	6889;6890;7049;12681;12682;15573;18473	14363;14364;14365;14366;14701;26659;26660;26661;32617;38693;38694	13634;13635;13636;13637;13638;13970;13971;13972;25295;25296;25297;31076;36999;37000;37001;37002	13637;13971;25296;31076;37002	179;180	176;189
sp|P05552-2|ADF1_DROME;tr|C6SUW9|C6SUW9_DROME;sp|P05552|ADF1_DROME;tr|A0A0B4KEJ0|A0A0B4KEJ0_DROME	sp|P05552-2|ADF1_DROME;tr|C6SUW9|C6SUW9_DROME;sp|P05552|ADF1_DROME;tr|A0A0B4KEJ0|A0A0B4KEJ0_DROME	1;1;1;1	1;1;1;1	1;1;1;1	>sp|P05552-2|ADF1_DROME Isoform A of Transcription factor Adf-1 OS=Drosophila melanogaster GN=Adf1;>tr|C6SUW9|C6SUW9_DROME RH44336p OS=Drosophila melanogaster GN=Adf1-RC PE=2 SV=1;>sp|P05552|ADF1_DROME Transcription factor Adf-1 OS=Drosophila melanogaster	4	1	1	1	1	1	1	1	1	1	4.7	4.7	4.7	29.22	253	253;262;262;274	0.0025202	2.4758	By MS/MS	By MS/MS	4.7	4.7	522850	144090	378760	0	209560	1	1	2				134	13355	TRUE	14323	30069;30070	28617;28618	28617
tr|X2JFG0|X2JFG0_DROME;sp|P05990|PYR1_DROME;tr|Q1RKZ5|Q1RKZ5_DROME;tr|A6YH32|A6YH32_DROME	tr|X2JFG0|X2JFG0_DROME;sp|P05990|PYR1_DROME	45;45;17;4	45;45;17;4	45;45;17;4	>tr|X2JFG0|X2JFG0_DROME Rudimentary, isoform D OS=Drosophila melanogaster GN=r PE=1 SV=1;>sp|P05990|PYR1_DROME CAD protein OS=Drosophila melanogaster GN=r PE=1 SV=3	4	45	45	45	32	43	32	43	32	43	30.8	30.8	30.8	246.67	2224	2224;2224;746;250	0	133.37	By MS/MS	By MS/MS	20.5	29.2	47738000	14024000	33714000	14634000	16448000	21	52	73				135	63;762;1094;1493;1813;2023;2678;3519;3545;4093;4130;4194;4364;5499;5659;6616;7744;7902;7903;8392;9010;9359;9467;9521;10572;11818;11845;11944;12779;12916;13226;13785;13796;14056;14620;14865;16020;16766;17312;18141;18207;18344;18534;18620;18646	True;True;True;True;True;True;True;True;True;True;True;True;True;True;True;True;True;True;True;True;True;True;True;True;True;True;True;True;True;True;True;True;True;True;True;True;True;True;True;True;True;True;True;True;True	64;795;1161;1584;1924;2148;2839;3725;3752;4334;4373;4440;4622;5818;5988;6990;8180;8350;8351;8879;9529;9898;10017;10073;11196;12672;12673;12711;12822;13711;13856;13857;14179;14776;14787;15064;15659;15918;17153;17950;18529;19419;19491;19633;19841;19935;19965	149;1734;1735;2534;2535;3396;3397;4211;4635;4636;6016;6017;7746;7747;7800;7801;9006;9007;9079;9080;9209;9210;9211;9607;9608;12173;12174;12503;12504;14581;17092;17093;17432;17433;17434;18565;19932;20696;20697;20983;20984;21085;21086;23658;26644;26645;26646;26647;26718;26719;26939;26940;28815;29111;29112;29113;29114;29779;30980;30998;31547;32793;33331;33332;35884;37581;37582;38810;38811;40713;40714…	160;1679;1680;2423;3255;3256;4037;4038;4447;5760;5761;7405;7448;7449;8586;8587;8656;8773;8774;8775;8776;9165;11578;11579;11896;11897;13858;16269;16270;16584;16585;16586;17668;18962;19690;19957;19958;20056;22473;25280;25281;25282;25352;25353;25562;25563;27397;27398;27687;27688;27689;27690;28346;29505;29524;30039;30040;30041;31237;31238;31767;31768;34254;35917;37126;38956;38957;39089;39359;39360;39…	160;1679;2423;3256;4038;4447;5761;7405;7448;8587;8656;8774;9165;11579;11897;13858;16270;16584;16586;17668;18962;19690;19958;20056;22473;25282;25352;25563;27398;27689;28346;29505;29524;30041;31237;31768;34254;35917;37126;38957;39089;39359;39762;39956;40031	181;182;183;184;185;186	793;1215;1318;1572;1616;2139
sp|P06605|TBA3_DROME;sp|P06603|TBA1_DROME;tr|K7WQ63|K7WQ63_DROME;tr|K7WQ56|K7WQ56_DROME;tr|K7WKV5|K7WKV5_DROME;tr|K7XI11|K7XI11_DROME;tr|K7WSB1|K7WSB1_DROME;tr|K7WKV0|K7WKV0_DROME;tr|K7X561|K7X561_DROME;tr|K7XI17|K7XI17_DROME	sp|P06605|TBA3_DROME;sp|P06603|TBA1_DROME;tr|K7WQ63|K7WQ63_DROME;tr|K7WQ56|K7WQ56_DROME;tr|K7WKV5|K7WKV5_DROME;tr|K7XI11|K7XI11_DROME;tr|K7WSB1|K7WSB1_DROME;tr|K7WKV0|K7WKV0_DROME;tr|K7X561|K7X561_DROME;tr|K7XI17|K7XI17_DROME	31;31;27;27;27;26;26;26;25;23	31;31;27;27;27;26;26;26;25;23	5;5;1;1;1;1;1;1;1;1	>sp|P06605|TBA3_DROME Tubulin alpha-3 chain OS=Drosophila melanogaster GN=alphaTub84D PE=2 SV=1;>sp|P06603|TBA1_DROME Tubulin alpha-1 chain OS=Drosophila melanogaster GN=alphaTub84B PE=2 SV=1;>tr|K7WQ63|K7WQ63_DROME Alpha tubulin 84B (Fragment) OS=Drosophi	10	31	31	5	30	30	30	30	5	5	81.8	81.8	15.3	49.89	450	450;450;415;415;415;415;415;415;415;415	0	323.31	By MS/MS	By MS/MS	73.3	81.8	7301400000	2929300000	4372100000	2626900000	2271300000	181	222	403				136	490;491;1579;1618;1741;3033;3290;3298;3307;3643;4603;4616;5897;5898;7678;8894;9192;9425;9949;10980;12342;13099;13495;13496;13985;14096;14173;16696;17380;18012;19826	True;True;True;True;True;True;True;True;True;True;True;True;True;True;True;True;True;True;True;True;True;True;True;True;True;True;True;True;True;True;True	511;512;513;514;1673;1674;1715;1844;1845;3221;3486;3495;3505;3506;3858;4875;4889;6237;6238;8110;9408;9409;9721;9722;9971;9972;10528;11620;13242;14052;14467;14468;14987;14988;15106;15187;17879;18601;19278;21217;21218	1051;1052;1053;1054;1055;1056;1057;1058;1059;1060;1061;1062;1063;1064;1065;1066;1067;1068;1069;1070;1071;1072;1073;1074;1075;1076;1077;1078;1079;1080;1081;1082;1083;1084;1085;1086;1087;1088;1089;1090;1091;1092;1093;1094;1095;1096;1097;1098;1099;1100;1101;1102;1103;1104;1105;3578;3579;3580;3581;3582;3583;3584;3585;3586;3587;3588;3589;3590;3591;3592;3593;3594;3595;3596;3597;3598;3599;3600;3601;3602…	1013;1014;1015;1016;1017;1018;1019;1020;1021;1022;1023;1024;1025;1026;1027;1028;1029;1030;1031;1032;1033;1034;1035;1036;1037;1038;1039;1040;1041;1042;1043;1044;1045;1046;1047;1048;1049;1050;1051;1052;1053;1054;1055;1056;1057;1058;1059;1060;1061;1062;1063;1064;1065;1066;1067;1068;1069;1070;1071;1072;1073;1074;3416;3417;3418;3419;3420;3421;3422;3423;3424;3425;3426;3427;3428;3429;3430;3431;3432;3433…	1049;1074;3416;3556;3897;6456;6976;6991;7011;7663;9634;9666;12413;12414;16115;18733;19371;19867;21194;23239;26398;28109;28888;28911;29907;30113;30283;35758;37298;38681;42517	187;188;189;190;191;192;193;194;195	36;154;302;313;317;377;398;413;437
sp|P06604|TBA2_DROME	sp|P06604|TBA2_DROME	15	1	1	>sp|P06604|TBA2_DROME Tubulin alpha-2 chain OS=Drosophila melanogaster GN=alphaTub85E PE=1 SV=1	1	15	1	1	15	15	1	1	1	1	38.8	5.3	5.3	49.966	449	449	0	3.1201	By MS/MS	By MS/MS	38.8	38.8	8618500	3300700	5317800	0	1734200	3	1	4				137	1579;1618;1742;3033;3298;4603;4616;5897;9425;9949;10980;13495;13496;18012;19826	False;False;True;False;False;False;False;False;False;False;False;False;False;False;False	1673;1674;1715;1846;1847;3221;3495;4875;4889;6237;9971;9972;10528;11620;14467;14468;19278;21217;21218	3578;3579;3580;3581;3582;3583;3584;3585;3586;3587;3588;3589;3590;3591;3592;3593;3594;3595;3596;3597;3598;3599;3600;3601;3602;3603;3604;3605;3606;3607;3608;3609;3610;3611;3612;3613;3614;3615;3616;3617;3618;3619;3620;3621;3622;3623;3624;3625;3626;3627;3628;3629;3630;3631;3632;3713;3714;3715;3716;3717;3718;3719;3720;3721;3722;3723;3724;3725;3726;3727;3728;3729;3730;3731;3732;3733;3734;3735;3736;4068…	3416;3417;3418;3419;3420;3421;3422;3423;3424;3425;3426;3427;3428;3429;3430;3431;3432;3433;3434;3435;3436;3437;3438;3439;3440;3441;3442;3443;3444;3445;3446;3447;3448;3449;3450;3451;3452;3453;3454;3455;3456;3457;3458;3459;3460;3461;3462;3463;3464;3544;3545;3546;3547;3548;3549;3550;3551;3552;3553;3554;3555;3556;3557;3558;3559;3560;3561;3562;3563;3564;3565;3566;3906;3907;3908;3909;6454;6455;6456;6457…	3416;3556;3907;6456;6991;9634;9666;12413;19867;21194;23239;28888;28911;38681;42517	188;192;194;195;196	302;313;317;377;398
sp|P06606|TBA4_DROME;tr|Q6NP92|Q6NP92_DROME	sp|P06606|TBA4_DROME	27;9	26;8	26;8	>sp|P06606|TBA4_DROME Tubulin alpha-4 chain OS=Drosophila melanogaster GN=alphaTub67C PE=3 SV=1	2	27	26	26	26	27	25	26	25	26	70.3	70.3	70.3	51.18	462	462;240	0	323.31	By MS/MS	By MS/MS	70.3	70.3	4350200000	1667000000	2683200000	1503800000	1239400000	164	220	384				138	215;492;1886;2259;3034;3298;3359;3946;3947;3999;4000;4615;5014;5173;6877;7209;7623;7677;9414;9890;10975;13986;14035;14287;14951;16488;16728	True;True;True;True;True;False;True;True;True;True;True;True;True;True;True;True;True;True;True;True;True;True;True;True;True;True;True	223;224;515;516;2001;2394;3222;3495;3560;4172;4173;4235;4236;4888;5312;5313;5314;5483;5484;7267;7611;8052;8108;8109;9959;10466;11614;14989;14990;15041;15305;15306;15307;16011;17656;17911	468;469;470;471;472;473;1106;1107;1108;1109;1110;1111;1112;1113;1114;1115;1116;1117;1118;1119;1120;1121;1122;1123;1124;1125;1126;1127;1128;1129;1130;1131;1132;1133;1134;1135;1136;1137;1138;1139;1140;1141;1142;1143;1144;1145;1146;1147;1148;1149;1150;1151;1152;1153;1154;1155;1156;1157;4361;4362;4363;4364;5113;5114;5115;5116;6764;6765;6766;6767;7288;7289;7290;7291;7292;7293;7294;7420;7421;7422;7423;…	460;461;462;463;464;465;1075;1076;1077;1078;1079;1080;1081;1082;1083;1084;1085;1086;1087;1088;1089;1090;1091;1092;1093;1094;1095;1096;1097;1098;1099;1100;1101;1102;1103;1104;1105;1106;1107;1108;1109;1110;1111;1112;1113;1114;1115;1116;1117;1118;1119;1120;1121;1122;1123;1124;1125;4190;4191;4192;4193;4917;4918;4919;4920;4921;4922;4923;6460;6461;6462;6463;6464;6991;6992;6993;6994;6995;7112;7113;7114;…	461;1088;4193;4920;6464;6991;7113;8285;8287;8401;8402;9665;10497;10831;14424;15113;15952;16081;19824;20975;23230;29909;29999;30523;31966;35296;35850	197;198;199;200;201;202;203;204;205	259;287;312;313;324;328;388;409;424
tr|X2JEX8|X2JEX8_DROME;sp|P06607|VIT3_DROME;tr|D3DMQ1|D3DMQ1_DROME;tr|Q4V524|Q4V524_DROME;tr|Q4V530|Q4V530_DROME;tr|D5SHM4|D5SHM4_DROME;tr|Q9VPH3|Q9VPH3_DROME;tr|Q4V566|Q4V566_DROME;tr|Q4V563|Q4V563_DROME;tr|M9NFL7|M9NFL7_DROME	tr|X2JEX8|X2JEX8_DROME;sp|P06607|VIT3_DROME;tr|D3DMQ1|D3DMQ1_DROME	24;24;24;1;1;1;1;1;1;1	24;24;24;1;1;1;1;1;1;1	23;23;23;0;0;0;0;0;0;0	>tr|X2JEX8|X2JEX8_DROME Yolk protein 3, isoform B OS=Drosophila melanogaster GN=Yp3 PE=1 SV=1;>sp|P06607|VIT3_DROME Vitellogenin-3 OS=Drosophila melanogaster GN=Yp3 PE=1 SV=1;>tr|D3DMQ1|D3DMQ1_DROME FI02182p (Fragment) OS=Drosophila melanogaster GN=Yp3-RA	10	24	24	23	24	24	24	24	23	23	74.8	74.8	72.9	46.101	420	420;420;439;216;293;310;376;389;389;395	0	214.87	By MS/MS	By MS/MS	74.8	74.8	590520000	284080000	306450000	251630000	154140000	45	40	85				139	152;153;1302;1750;1842;5544;5591;6572;6739;8414;8666;8667;9599;9990;10486;11927;12100;13115;13961;14136;19269;19389;19532;20005	True;True;True;True;True;True;True;True;True;True;True;True;True;True;True;True;True;True;True;True;True;True;True;True	157;158;1382;1856;1955;5866;5867;5916;6944;7122;8904;9168;9169;10156;10572;11105;12802;12984;14068;14069;14961;15150;20631;20760;20761;20762;20911;21414	331;332;333;334;2989;2990;2991;2992;4089;4090;4273;4274;4275;4276;4277;12271;12272;12273;12274;12275;12276;12277;12278;12369;12370;14469;14470;14471;14472;14473;14837;14838;14839;14840;18612;18613;19161;19162;19163;19164;19165;21240;21241;22409;22410;23485;23486;26898;26899;27260;27261;29559;29560;29561;31351;31352;31353;31354;31724;31725;43223;43224;43225;43226;43501;43502;43503;43504;43505;4350…	335;336;337;338;339;340;2877;2878;2879;2880;3928;3929;4098;4099;4100;4101;4102;4103;11670;11671;11672;11673;11674;11675;11676;11677;11678;11679;11769;11770;13739;13740;13741;13742;13743;14121;14122;14123;14124;17706;17707;18243;18244;18245;18246;18247;18248;20209;20210;20211;21305;21306;22314;25523;25524;25525;25526;25887;25888;28133;28134;28135;29864;29865;29866;30207;30208;41340;41341;41342;413…	335;340;2878;3928;4103;11679;11770;13742;14124;17707;18243;18247;20211;21306;22314;25523;25887;28134;29864;30208;41344;41619;41930;42906	206;207;208;209;210	212;221;306;378;415
sp|P06754-2|TPM1_DROME;sp|P06754-5|TPM1_DROME;sp|P06754-3|TPM1_DROME;tr|A0A0B4K6Y8|A0A0B4K6Y8_DROME;tr|C1C3D3|C1C3D3_DROME;tr|A0A0B4KG68|A0A0B4KG68_DROME;tr|A0A0B4K661|A0A0B4K661_DROME;tr|Q6NN28|Q6NN28_DROME;tr|A0A0B4KG06|A0A0B4KG06_DROME;sp|P06754-1|TPM1_DROME;sp|P06754|TPM1_DROME;tr|Q95TA3|Q95TA3_DROME;tr|Q058U3|Q058U3_DROME;tr|H1UUP7|H1UUP7_DROME;sp|P49455-2|TPM4_DROME;sp|P49455|TPM4_DROME;tr|…	sp|P06754-2|TPM1_DROME;sp|P06754-5|TPM1_DROME;sp|P06754-3|TPM1_DROME;tr|A0A0B4K6Y8|A0A0B4K6Y8_DROME;tr|C1C3D3|C1C3D3_DROME;tr|A0A0B4KG68|A0A0B4KG68_DROME;tr|A0A0B4K661|A0A0B4K661_DROME;tr|Q6NN28|Q6NN28_DROME;tr|A0A0B4KG06|A0A0B4KG06_DROME;sp|P06754-1|TPM1_DROME;sp|P06754|TPM1_DROME;tr|Q95TA3|Q95TA3_DROME;tr|Q058U3|Q058U3_DROME;tr|H1UUP7|H1UUP7_DROME;sp|P49455-2|TPM4_DROME;sp|P49455|TPM4_DROME;tr|…	4;4;4;3;3;3;3;3;3;3;3;3;3;3;3;3;3;3;2	4;4;4;3;3;3;3;3;3;3;3;3;3;3;3;3;3;3;2	4;4;4;3;3;3;3;3;3;3;3;3;3;3;3;3;3;3;2	>sp|P06754-2|TPM1_DROME Isoform A of Tropomyosin-1, isoforms 9A/A/B OS=Drosophila melanogaster GN=Tm1;>sp|P06754-5|TPM1_DROME Isoform L of Tropomyosin-1, isoforms 9A/A/B OS=Drosophila melanogaster GN=Tm1;>sp|P06754-3|TPM1_DROME Isoform 9A of Tropomyosin-1,	19	4	4	4	4	4	4	4	4	4	15.9	15.9	15.9	29.297	252	252;284;284;161;249;250;250;285;285;285;339;441;501;501;501;518;678;711;270	0	8.5967	By MS/MS	By MS/MS	15.9	15.9	2494700	1223600	1271000	1092800	834090	3	2	5				140	4343;8208;8209;10866	True;True;True;True	4596;8683;8684;11501	9557;9558;18114;18115;18116;18117;24248;24249	9114;17239;17240;23015;23016	9114;17239;17240;23015
tr|D1Z363|D1Z363_DROME;sp|P07182|CH36_DROME	tr|D1Z363|D1Z363_DROME;sp|P07182|CH36_DROME	7;7	7;7	7;7	>tr|D1Z363|D1Z363_DROME RT04026p OS=Drosophila melanogaster GN=Cp36-RA PE=2 SV=1;>sp|P07182|CH36_DROME Chorion protein S36 OS=Drosophila melanogaster GN=Cp36 PE=3 SV=2	2	7	7	7	7	7	7	7	7	7	32.7	32.7	32.7	29.915	284	284;284	0	171.02	By MS/MS	By MS/MS	32.7	32.7	95978000	62565000	33413000	61200000	19853000	13	13	26				141	7421;7818;8845;12708;18658;18680;19095	True;True;True;True;True;True;True	7839;8260;9357;13636;19978;20001;20449	16332;16333;16334;16335;17255;17256;17257;17258;19579;19580;19581;19582;28660;28661;28662;28663;41846;41847;41904;41905;41906;42864;42865;42866	15563;15564;15565;15566;16414;16415;16416;18625;18626;18627;18628;18629;18630;27238;27239;27240;27241;27242;27243;40053;40054;40106;40107;41002;41003;41004	15564;16415;18630;27239;40054;40106;41004
tr|E1JJF7|E1JJF7_DROME;sp|P07183|CH38_DROME;tr|B3DNA9|B3DNA9_DROME;tr|B3DNM9|B3DNM9_DROME;tr|B3DNC0|B3DNC0_DROME	tr|E1JJF7|E1JJF7_DROME;sp|P07183|CH38_DROME;tr|B3DNA9|B3DNA9_DROME;tr|B3DNM9|B3DNM9_DROME;tr|B3DNC0|B3DNC0_DROME	9;9;9;8;8	9;9;9;8;8	9;9;9;8;8	>tr|E1JJF7|E1JJF7_DROME Chorion protein 38, isoform B OS=Drosophila melanogaster GN=Cp38 PE=1 SV=1;>sp|P07183|CH38_DROME Chorion protein S38 OS=Drosophila melanogaster GN=Cp38 PE=2 SV=1;>tr|B3DNA9|B3DNA9_DROME IP19109p (Fragment) OS=Drosophila melanogaster	5	9	9	9	9	6	9	6	9	6	47.1	47.1	47.1	30.447	306	306;306;331;331;331	0	26.551	By MS/MS	By MS/MS	47.1	34.3	61819000	36685000	25133000	35332000	15259000	10	8	18				142	964;3476;5625;6215;13054;17840;18257;18483;19564	True;True;True;True;True;True;True;True;True	1013;3680;5951;6569;14003;19092;19544;19778;20944	2185;2186;2187;2188;7657;12436;12437;13716;13717;29425;29426;40027;40966;40967;40968;40969;41438;41439;43890;43891	2096;2097;2098;2099;2100;7323;11834;13038;28017;28018;38310;39187;39188;39189;39638;39639;41991;41992	2097;7323;11834;13038;28017;38310;39187;39638;41992
sp|P07184|CH18_DROME;tr|C0PVD4|C0PVD4_DROME	sp|P07184|CH18_DROME;tr|C0PVD4|C0PVD4_DROME	5;5	5;5	5;5	>sp|P07184|CH18_DROME Chorion protein S18 OS=Drosophila melanogaster GN=Cp18 PE=2 SV=2;>tr|C0PVD4|C0PVD4_DROME TA01510p (Fragment) OS=Drosophila melanogaster GN=Cp18-RA PE=2 SV=1	2	5	5	5	5	1	5	1	5	1	43.6	43.6	43.6	17.231	172	172;185	0	26.612	By MS/MS	By MS/MS	43.6	8.7	9277700	8926300	351380	8926300	0	8	1	9				143	5821;5847;9249;15659;19402	True;True;True;True;True	6155;6184;9782;16772;20775	12849;12850;12899;12900;20466;35139;43537	12222;12223;12267;12268;19480;33517;33518;41647;41648	12222;12267;19480;33517;41647
sp|P07185|CH15_DROME	sp|P07185|CH15_DROME	5	5	5	>sp|P07185|CH15_DROME Chorion protein S15 OS=Drosophila melanogaster GN=Cp15 PE=3 SV=1	1	5	5	5	5	4	5	4	5	4	67.8	67.8	67.8	11.981	115	115	0	20.542	By MS/MS	By MS/MS	67.8	56.5	19707000	17331000	2376200	16979000	1666500	6	3	9				144	5848;6643;13956;14551;19119	True;True;True;True;True	6185;7020;14956;15586;20475	12901;12902;14645;14646;14647;14648;31343;32643;32644;32645;32646;42921;42922	12269;12270;13921;13922;29858;31100;31101;31102;41067;41068	12270;13922;29858;31101;41068
sp|P07186|CH19_DROME	sp|P07186|CH19_DROME	5	5	5	>sp|P07186|CH19_DROME Chorion protein S19 OS=Drosophila melanogaster GN=Cp19 PE=2 SV=1	1	5	5	5	5	5	5	5	5	5	54.9	54.9	54.9	18.524	173	173	0	23.735	By MS/MS	By MS/MS	54.9	54.9	21560000	15901000	5658700	15929000	3102700	8	11	19				145	1777;6426;9733;16139;19327	True;True;True;True;True	1886;6788;10300;17275;20696	4137;4138;14146;14147;21517;21518;21519;21520;36136;36137;36138;36139;43362;43363;43364;43365	3970;13438;13439;13440;20461;20462;20463;20464;34500;34501;34502;34503;34504;41474;41475;41476;41477;41478;41479	3970;13440;20463;34504;41478
sp|P07486|G3P1_DROME;tr|Q7JY07|Q7JY07_DROME	sp|P07486|G3P1_DROME	17;1	5;0	5;0	>sp|P07486|G3P1_DROME Glyceraldehyde-3-phosphate dehydrogenase 1 OS=Drosophila melanogaster GN=Gapdh1 PE=2 SV=2	2	17	5	5	17	17	5	5	5	5	64.2	25.6	25.6	35.35	332	332;343	0	15.835	By MS/MS	By MS/MS	64.2	64.2	11612000	5164200	6448200	4978500	3332500	5	7	12				146	547;2760;4628;4912;5414;5507;6497;7622;8475;8477;9114;10015;11024;18175;18181;18659;19094	False;True;False;False;True;True;False;False;False;True;True;False;False;False;False;False;False	572;2931;4902;5206;5728;5827;6861;8051;8968;8970;9640;9641;10597;11665;19454;19455;19463;19979;20448	1265;1266;1267;1268;6191;6192;10172;10173;10805;10806;11982;11983;12191;12192;14300;14301;14302;14303;14304;16746;16747;18734;18735;18738;18739;20167;20168;20169;20170;22464;22465;22466;22467;24578;24579;40777;40778;40779;40780;40800;40801;41848;41849;41850;41851;42862;42863	1227;1228;1229;5917;9692;9693;10272;10273;11390;11391;11595;13579;13580;13581;13582;13583;13584;13585;13586;15945;15946;17832;17836;17837;17838;19196;19197;19198;19199;19200;19201;21357;21358;21359;21360;23326;23327;39013;39014;39015;39016;39017;39018;39038;40055;40056;40057;41000;41001	1229;5917;9693;10273;11390;11595;13584;15945;17832;17838;19197;21359;23326;39015;39038;40055;41000	211;212	127;172
tr|M9PJN8|M9PJN8_DROME;sp|P07487|G3P2_DROME	tr|M9PJN8|M9PJN8_DROME;sp|P07487|G3P2_DROME	21;21	21;21	9;9	>tr|M9PJN8|M9PJN8_DROME Glyceraldehyde-3-phosphate dehydrogenase OS=Drosophila melanogaster GN=Gapdh2 PE=3 SV=1;>sp|P07487|G3P2_DROME Glyceraldehyde-3-phosphate dehydrogenase 2 OS=Drosophila melanogaster GN=Gapdh2 PE=1 SV=2	2	21	21	9	21	21	21	21	9	9	81.9	81.9	43.4	35.369	332	332;332	0	275.93	By MS/MS	By MS/MS	81.9	81.9	295900000	128020000	167880000	117980000	90878000	33	35	68				147	547;2759;4628;4912;5415;5470;5500;5946;6497;7622;8475;8476;9113;10015;11024;18165;18175;18181;18659;18690;19094	True;True;True;True;True;True;True;True;True;True;True;True;True;True;True;True;True;True;True;True;True	572;2930;4902;5206;5729;5787;5788;5819;6287;6861;8051;8968;8969;9637;9638;9639;10597;11665;19443;19444;19454;19455;19463;19979;20011;20448	1265;1266;1267;1268;6189;6190;10172;10173;10805;10806;11984;11985;12108;12109;12110;12111;12175;12176;13140;13141;13142;14300;14301;14302;14303;14304;16746;16747;18734;18735;18736;18737;20161;20162;20163;20164;20165;20166;22464;22465;22466;22467;24578;24579;40756;40757;40758;40759;40760;40761;40777;40778;40779;40780;40800;40801;41848;41849;41850;41851;41929;41930;42862;42863	1227;1228;1229;5915;5916;9692;9693;10272;10273;11392;11393;11518;11519;11520;11521;11580;12512;12513;12514;12515;12516;13579;13580;13581;13582;13583;13584;13585;13586;15945;15946;17832;17833;17834;17835;19188;19189;19190;19191;19192;19193;19194;19195;21357;21358;21359;21360;23326;23327;38994;38995;38996;38997;38998;38999;39013;39014;39015;39016;39017;39018;39038;40055;40056;40057;40130;40131;4100…	1229;5916;9693;10273;11393;11520;11580;12513;13584;15945;17832;17835;19191;21359;23326;38998;39015;39038;40055;40130;41000	212;213;214;215	40;127;141;172
sp|P07664|SRYD_DROME	sp|P07664|SRYD_DROME	1	1	1	>sp|P07664|SRYD_DROME Serendipity locus protein delta OS=Drosophila melanogaster GN=Sry-delta PE=1 SV=2	1	1	1	1	0	1	0	1	0	1	2.3	2.3	2.3	50.027	433	433	0.006734	2.1046	By matching	By MS/MS	0	2.3	0	0	0	0	0	0	1	1				148	19169	TRUE	20526	43017	41161	41161
tr|C8VV14|C8VV14_DROME;sp|P07764|ALF_DROME;tr|F3YDE2|F3YDE2_DROME;tr|F3YDB5|F3YDB5_DROME;tr|A4V3G1|A4V3G1_DROME;sp|P07764-3|ALF_DROME;sp|P07764-2|ALF_DROME;tr|F3YDA0|F3YDA0_DROME;tr|Q86NZ4|Q86NZ4_DROME	tr|C8VV14|C8VV14_DROME;sp|P07764|ALF_DROME;tr|F3YDE2|F3YDE2_DROME;tr|F3YDB5|F3YDB5_DROME;tr|A4V3G1|A4V3G1_DROME;sp|P07764-3|ALF_DROME;sp|P07764-2|ALF_DROME;tr|F3YDA0|F3YDA0_DROME	13;13;12;12;12;12;12;12;1	13;13;12;12;12;12;12;12;1	13;13;12;12;12;12;12;12;1	>tr|C8VV14|C8VV14_DROME Fructose-bisphosphate aldolase OS=Drosophila melanogaster GN=Ald PE=1 SV=1;>sp|P07764|ALF_DROME Fructose-bisphosphate aldolase OS=Drosophila melanogaster GN=Ald PE=1 SV=5;>tr|F3YDE2|F3YDE2_DROME Fructose-bisphosphate aldolase OS=Dro	9	13	13	13	11	12	11	12	11	12	56.2	56.2	56.2	39.047	361	361;361;363;363;363;363;363;394;77	0	35.404	By MS/MS	By MS/MS	47.9	52.9	23485000	10693000	12792000	10549000	7221900	11	16	27				149	240;1008;3998;5942;6615;8578;10705;12829;13526;17345;18887;19405;20051	True;True;True;True;True;True;True;True;True;True;True;True;True	250;1061;4234;6283;6989;9076;11334;13763;14499;18562;20226;20778;21462	517;2287;2288;8809;8810;13135;14577;14578;14579;14580;18977;18978;23924;23925;28911;28912;28913;28914;30443;30444;38877;42378;42379;43542;43543;44944;44945	508;2189;2190;2191;8400;12504;13853;13854;13855;13856;13857;18073;18074;22722;27498;27499;27500;27501;27502;27503;28983;37194;40561;40562;41653;41654;42996;42997	508;2190;8400;12504;13857;18073;22722;27499;28983;37194;40561;41654;42996	216	40
tr|C8VV67|C8VV67_DROME;sp|P07909-3|ROA1_DROME;tr|A4V3J6|A4V3J6_DROME;sp|P07909-4|ROA1_DROME;sp|P07909-2|ROA1_DROME;tr|A4V3J5|A4V3J5_DROME;sp|P07909|ROA1_DROME;tr|E6PBW8|E6PBW8_DROME;tr|E8NH29|E8NH29_DROME	tr|C8VV67|C8VV67_DROME;sp|P07909-3|ROA1_DROME;tr|A4V3J6|A4V3J6_DROME;sp|P07909-4|ROA1_DROME;sp|P07909-2|ROA1_DROME;tr|A4V3J5|A4V3J5_DROME;sp|P07909|ROA1_DROME;tr|E6PBW8|E6PBW8_DROME;tr|E8NH29|E8NH29_DROME	10;10;10;10;10;10;10;10;10	10;10;10;10;10;10;10;10;10	8;8;8;8;8;8;8;8;8	>tr|C8VV67|C8VV67_DROME RE34829p OS=Drosophila melanogaster GN=Hrb98DE-RE PE=2 SV=1;>sp|P07909-3|ROA1_DROME Isoform E of Heterogeneous nuclear ribonucleoprotein A1 OS=Drosophila melanogaster GN=Hrb98DE;>tr|A4V3J6|A4V3J6_DROME Heterogeneous nuclear ribonucl	9	10	10	8	9	10	9	10	7	8	33.9	33.9	28.1	38.55	360	360;360;361;361;364;365;365;372;396	0	42.358	By MS/MS	By MS/MS	27.5	33.9	12256000	2912200	9343800	3197100	4265900	8	12	20				150	537;5676;5677;5695;5779;8927;11746;13201;17260;19222	True;True;True;True;True;True;True;True;True;True	562;6005;6006;6026;6027;6113;9443;12560;14154;18476;20582	1246;1247;12532;12533;12534;12535;12581;12582;12583;12763;12764;19753;19754;26367;26368;29729;29730;38699;38700;43122;43123	1209;1210;11923;11924;11925;11926;11927;11928;11970;11971;11972;11973;12151;18800;25006;28301;28302;37008;37009;41256;41257	1210;11924;11928;11973;12151;18800;25006;28301;37008;41257	217	79
tr|M9NCX1|M9NCX1_DROME;sp|P08111|L2GL_DROME;sp|P08111-3|L2GL_DROME;tr|M9PBJ2|M9PBJ2_DROME;sp|P08111-4|L2GL_DROME;sp|P08111-2|L2GL_DROME	tr|M9NCX1|M9NCX1_DROME;sp|P08111|L2GL_DROME;sp|P08111-3|L2GL_DROME;tr|M9PBJ2|M9PBJ2_DROME;sp|P08111-4|L2GL_DROME;sp|P08111-2|L2GL_DROME	11;11;10;9;9;8	11;11;10;9;9;8	11;11;10;9;9;8	>tr|M9NCX1|M9NCX1_DROME Lethal (2) giant larvae, isoform G OS=Drosophila melanogaster GN=l(2)gl PE=4 SV=1;>sp|P08111|L2GL_DROME Lethal(2) giant larvae protein OS=Drosophila melanogaster GN=l(2)gl PE=1 SV=2;>sp|P08111-3|L2GL_DROME Isoform B of Lethal(2) gia	6	11	11	11	7	11	7	11	7	11	16.5	16.5	16.5	126.89	1161	1161;1161;1153;1093;1112;708	0	30.091	By MS/MS	By MS/MS	9.2	16.5	5951100	1502100	4449000	1765600	2198000	4	12	16				151	519;1234;1984;5857;10402;12842;14804;14977;16258;16948;19693	True;True;True;True;True;True;True;True;True;True;True	544;1311;2105;6195;11005;13776;15855;16037;17406;18146;21079	1213;2846;2847;4551;12920;12921;23284;28936;28937;33199;33200;33602;33603;36437;38015;38016;44153;44154	1177;1178;2727;2728;2729;2730;4368;12288;22129;27523;27524;31637;32029;34794;36330;42241	1178;2730;4368;12288;22129;27524;31637;32029;34794;36330;42241
tr|B7FNQ3|B7FNQ3_DROME;sp|P08120|CO4A1_DROME	tr|B7FNQ3|B7FNQ3_DROME;sp|P08120|CO4A1_DROME	5;5	5;5	5;5	>tr|B7FNQ3|B7FNQ3_DROME RE33133p OS=Drosophila melanogaster GN=Cg25C-RC PE=2 SV=1;>sp|P08120|CO4A1_DROME Collagen alpha-1(IV) chain OS=Drosophila melanogaster GN=Cg25C PE=2 SV=3	2	5	5	5	5	5	5	5	5	5	3.9	3.9	3.9	174.4	1779	1779;1779	0	6.6039	By MS/MS	By MS/MS	3.9	3.9	2930900	1492800	1438100	1519100	769340	4	3	7				152	1516;5074;5208;6084;16217	True;True;True;True;True	1608;5378;5519;6430;17358	3446;3447;11178;11179;11482;11483;13437;13438;36312;36313	3298;10633;10924;10925;12785;12786;34682	3298;10633;10924;12785;34682
tr|A4V2B8|A4V2B8_DROME;sp|P08181|CSK2A_DROME	tr|A4V2B8|A4V2B8_DROME;sp|P08181|CSK2A_DROME	11;11	11;11	11;11	>tr|A4V2B8|A4V2B8_DROME Casein kinase IIalpha, isoform C OS=Drosophila melanogaster GN=CkIIalpha PE=1 SV=1;>sp|P08181|CSK2A_DROME Casein kinase II subunit alpha OS=Drosophila melanogaster GN=CkIIalpha PE=1 SV=2	2	11	11	11	11	11	11	11	11	11	44.6	44.6	44.6	39.959	336	336;336	0	38.331	By MS/MS	By MS/MS	44.6	44.6	53299000	13876000	39423000	14269000	20903000	13	17	30				153	3227;4045;5300;5833;5834;9914;13599;18341;18342;19965;20117	True;True;True;True;True;True;True;True;True;True;True	3421;3422;4283;5612;6170;6171;10491;14574;19630;19631;21369;21532	7146;7147;7148;7149;8900;8901;8902;8903;8904;8905;8906;11681;11682;11683;11684;12873;12874;12875;12876;22177;22178;30588;30589;41143;41144;41145;41146;44747;44748;44749;45091;45092	6848;6849;6850;6851;8487;8488;8489;8490;8491;11104;11105;11106;11107;11108;11109;12245;12246;12247;12248;21088;21089;29118;29119;39353;39354;39355;42810;42811;42812;43136	6851;8489;11109;12246;12248;21089;29118;39353;39355;42810;43136	218;219	317;330
tr|A4V4C1|A4V4C1_DROME;sp|P08182-3|CSK2B_DROME;tr|C9QPE1|C9QPE1_DROME;tr|M9NGA3|M9NGA3_DROME;tr|M9NDU6|M9NDU6_DROME;tr|M9PHA6|M9PHA6_DROME;sp|P08182|CSK2B_DROME;tr|Q9NGY9|Q9NGY9_DROME;tr|Q9NGY8|Q9NGY8_DROME;tr|Q9NGY7|Q9NGY7_DROME	tr|A4V4C1|A4V4C1_DROME;sp|P08182-3|CSK2B_DROME;tr|C9QPE1|C9QPE1_DROME;tr|M9NGA3|M9NGA3_DROME;tr|M9NDU6|M9NDU6_DROME;tr|M9PHA6|M9PHA6_DROME;sp|P08182|CSK2B_DROME;tr|Q9NGY9|Q9NGY9_DROME	5;5;5;5;5;5;5;3;2;2	5;5;5;5;5;5;5;3;2;2	5;5;5;5;5;5;5;3;2;2	>tr|A4V4C1|A4V4C1_DROME Casein kinase II beta subunit, isoform C OS=Drosophila melanogaster GN=CkIIbeta PE=1 SV=1;>sp|P08182-3|CSK2B_DROME Isoform B of Casein kinase II subunit beta OS=Drosophila melanogaster GN=CkIIbeta;>tr|C9QPE1|C9QPE1_DROME MIP14664p O	10	5	5	5	5	5	5	5	5	5	27	27	27	24.829	215	215;215;222;233;233;234;235;111;62;100	0	9.5341	By MS/MS	By MS/MS	27	27	5792200	1616500	4175700	1658500	2268300	0	5	5				154	1864;5041;6180;14139;19930	True;True;True;True;True	1978;5345;6530;15153;21331	4319;4320;11105;11106;13641;13642;31732;31733;44672;44673	4145;10552;10553;12968;30221;42741	4145;10553;12968;30221;42741
tr|A0A0B4LI86|A0A0B4LI86_DROME;sp|P08266|RPB2_DROME	tr|A0A0B4LI86|A0A0B4LI86_DROME;sp|P08266|RPB2_DROME	9;9	9;9	9;9	>tr|A0A0B4LI86|A0A0B4LI86_DROME DNA-directed RNA polymerase subunit beta OS=Drosophila melanogaster GN=RpII140 PE=3 SV=1;>sp|P08266|RPB2_DROME DNA-directed RNA polymerase II subunit RPB2 OS=Drosophila melanogaster GN=RpII140 PE=2 SV=2	2	9	9	9	7	8	7	8	7	8	11.4	11.4	11.4	134.04	1176	1176;1176	0	22.717	By MS/MS	By MS/MS	9.1	11	5048100	2036100	3012000	1820900	1812700	7	12	19				155	2767;4691;5622;8372;8516;9816;11893;12459;16714	True;True;True;True;True;True;True;True;True	2938;4969;5948;8859;9010;10388;12766;13366;17897	6204;10304;10305;12431;12432;18525;18526;18824;18825;18826;21695;26830;26831;26832;28078;28079;37469	5931;9812;9813;11829;11830;11831;17633;17924;17925;17926;17927;20629;25458;25459;25460;26652;26653;26654;35815	5931;9813;11831;17633;17925;20629;25460;26654;35815
tr|M9PBK5|M9PBK5_DROME;sp|P08570|RLA1_DROME	tr|M9PBK5|M9PBK5_DROME;sp|P08570|RLA1_DROME	2;2	2;2	2;2	>tr|M9PBK5|M9PBK5_DROME Ribosomal protein LP1, isoform B OS=Drosophila melanogaster GN=RpLP1 PE=3 SV=1;>sp|P08570|RLA1_DROME 60S acidic ribosomal protein P1 OS=Drosophila melanogaster GN=RpLP1 PE=1 SV=2	2	2	2	2	2	2	2	2	2	2	42.9	42.9	42.9	11.513	112	112;112	0	4.4534	By MS/MS	By MS/MS	42.9	42.9	1413200	545140	868070	562620	462820	2	2	4				156	125;2592	True;True	128;2745	274;275;5831;5832	281;282;283;5588	283;5588
tr|M9MRT6|M9MRT6_DROME;sp|P08645|RAS3_DROME	tr|M9MRT6|M9MRT6_DROME;sp|P08645|RAS3_DROME	2;2	2;2	2;2	>tr|M9MRT6|M9MRT6_DROME Rap1 GTPase, isoform B OS=Drosophila melanogaster GN=Rap1 PE=1 SV=1;>sp|P08645|RAS3_DROME Ras-like protein 3 OS=Drosophila melanogaster GN=R PE=2 SV=2	2	2	2	2	2	1	2	1	2	1	12.5	12.5	12.5	20.863	184	184;184	0.0089454	1.9695	By MS/MS	By MS/MS	12.5	6	847610	531730	315880	531730	0	1	1	2				157	8625;18593	True;True	9127;19905	19071;19072;41697	18167;39887	18167;39887
tr|C6TP87|C6TP87_DROME;sp|P08736|EF1A1_DROME;tr|Q8T3U3|Q8T3U3_DROME;tr|A4V3Q6|A4V3Q6_DROME;sp|P05303|EF1A2_DROME	tr|C6TP87|C6TP87_DROME;sp|P08736|EF1A1_DROME;tr|Q8T3U3|Q8T3U3_DROME;tr|A4V3Q6|A4V3Q6_DROME;sp|P05303|EF1A2_DROME	26;26;20;13;13	26;26;20;13;13	26;26;20;13;13	>tr|C6TP87|C6TP87_DROME Elongation factor 1-alpha OS=Drosophila melanogaster GN=Ef1alpha48D PE=1 SV=1;>sp|P08736|EF1A1_DROME Elongation factor 1-alpha 1 OS=Drosophila melanogaster GN=Ef1alpha48D PE=1 SV=2;>tr|Q8T3U3|Q8T3U3_DROME GM14559p OS=Drosophila mela	5	26	26	26	24	26	24	26	24	26	66.1	66.1	66.1	50.306	463	463;463;362;462;462	0	157.93	By MS/MS	By MS/MS	64.6	66.1	888270000	275090000	613190000	264490000	328900000	42	63	105				158	1001;1844;3496;4435;5402;6678;7667;8863;10622;11451;12491;13068;13073;13514;13851;14031;14737;14738;15947;15999;16654;16810;17266;17858;20132;20133	True;True;True;True;True;True;True;True;True;True;True;True;True;True;True;True;True;True;True;True;True;True;True;True;True;True	1054;1957;3701;4697;5715;7057;8097;8098;9376;9377;11247;12131;12132;13402;13403;14019;14024;14487;14846;15037;15785;15786;17077;17131;17132;17833;17994;18482;19110;21550;21551	2274;2275;4280;7699;7700;7701;7702;9752;9753;11953;11954;11955;11956;14713;14714;16845;16846;16847;16848;16849;19618;19619;19620;23756;23757;25516;25517;25518;25519;25520;25521;25522;25523;25524;25525;28155;28156;28157;28158;28159;29462;29470;29471;30421;30422;31119;31120;31492;31493;33056;33057;33058;33059;33060;33061;35719;35720;35721;35722;35830;35831;35832;35833;35834;35835;37322;37323;37682;…	2176;4106;7366;7367;7368;9304;9305;11359;11360;11361;11362;11363;11364;11365;11366;13984;13985;16040;16041;16042;16043;16044;16045;18660;18661;18662;18663;18664;22568;22569;22570;24200;24201;24202;24203;24204;24205;24206;24207;24208;24209;26729;26730;26731;26732;26733;26734;26735;26736;26737;28052;28058;28960;28961;29640;29989;29990;31509;31510;31511;31512;31513;31514;31515;31516;31517;34078;3407…	2176;4106;7366;9304;11362;13985;16044;18664;22570;24200;26730;28052;28058;28961;29640;29990;31509;31512;34079;34201;35663;36020;37019;38336;43171;43177	220;221;222;223;224	102;155;201;208;294
sp|P08841|TBB3_DROME	sp|P08841|TBB3_DROME	26	14	1	>sp|P08841|TBB3_DROME Tubulin beta-3 chain OS=Drosophila melanogaster GN=betaTub60D PE=2 SV=2	1	26	14	1	24	25	13	13	1	1	60.8	40.3	2.9	50.849	454	454	0	192.68	By MS/MS	By MS/MS	60.8	58.8	140730000	57021000	83707000	42439000	38872000	27	26	53				159	710;1045;3287;3381;4332;5067;5068;5893;5894;8034;8256;8257;8303;8765;8898;9365;9857;11784;11794;11795;12493;12771;14824;16285;18839;18866	True;False;True;False;True;False;False;True;True;False;False;False;True;True;False;False;False;True;True;True;False;False;True;True;True;True	740;741;1103;1104;3483;3583;4582;4583;5371;5372;6233;6234;8495;8496;8735;8736;8784;8785;9273;9274;9413;9905;9906;10431;10432;12620;12637;12638;12639;13406;13702;15877;17435;20172;20173;20202	1612;1613;1614;1615;1616;1617;1618;1619;2381;2382;2383;2384;2385;2386;2387;2388;2389;2390;2391;2392;2393;2394;2395;2396;2397;2398;2399;2400;2401;2402;2403;2404;2405;2406;2407;2408;2409;2410;2411;2412;2413;2414;2415;2416;2417;2418;2419;2420;2421;2422;2423;7268;7463;7464;9497;9498;9499;9500;11164;11165;11166;11167;11168;11169;13007;13008;13009;13010;13011;13012;13013;13014;13015;17712;17713;17714;1…	1560;1561;1562;1563;1564;1565;1566;1567;1568;2284;2285;2286;2287;2288;2289;2290;2291;2292;2293;2294;2295;2296;2297;2298;2299;2300;2301;2302;2303;2304;2305;2306;2307;2308;2309;2310;2311;2312;2313;2314;2315;2316;6970;6971;6972;7152;7153;9047;9048;9049;9050;9051;10608;10609;10610;10611;10612;10613;10614;10615;10616;10617;10618;10619;10620;10621;10622;12378;12379;12380;12381;12382;12383;12384;12385;1…	1562;2316;6972;7153;9050;10609;10620;12383;12387;16868;17349;17351;17449;18457;18745;19709;20799;25181;25220;25223;26744;27376;31688;34848;40456;40518	225;226;227;228;229;230;231;232;233;234;235;236;237	79;153;170;239;263;273;299;305;327;329;336;369;394
tr|A0A0B4LJ12|A0A0B4LJ12_DROME;sp|P08879|NDKA_DROME;tr|A0A0B4LHX6|A0A0B4LHX6_DROME;tr|A8E6J4|A8E6J4_DROME;tr|Q8IH27|Q8IH27_DROME	tr|A0A0B4LJ12|A0A0B4LJ12_DROME;sp|P08879|NDKA_DROME;tr|A0A0B4LHX6|A0A0B4LHX6_DROME;tr|A8E6J4|A8E6J4_DROME	6;6;6;6;1	6;6;6;6;1	6;6;6;6;1	>tr|A0A0B4LJ12|A0A0B4LJ12_DROME Nucleoside diphosphate kinase OS=Drosophila melanogaster GN=awd PE=1 SV=1;>sp|P08879|NDKA_DROME Nucleoside diphosphate kinase OS=Drosophila melanogaster GN=awd PE=1 SV=3;>tr|A0A0B4LHX6|A0A0B4LHX6_DROME Nucleoside diphosphate	5	6	6	6	5	6	5	6	5	6	46.4	46.4	46.4	17.17	153	153;153;168;172;118	0	16.212	By MS/MS	By MS/MS	40.5	46.4	17112000	8116900	8994700	6290100	3982000	7	9	16				160	3939;5551;12236;12237;13610;16493	True;True;True;True;True;True	4165;5875;13129;13130;14591;14592;17661;17662	8669;8670;12290;12291;27558;27559;27560;27561;27562;30616;30617;30618;30619;36957;36958;36959;36960;36961	8272;11691;11692;26162;26163;26164;26165;26166;29145;29146;29147;29148;35307;35308;35309;35310;35311	8272;11691;26164;26166;29145;35309	238;239	11;91
tr|M9NE89|M9NE89_DROME;sp|P08928|LAM0_DROME	tr|M9NE89|M9NE89_DROME;sp|P08928|LAM0_DROME	3;3	3;3	3;3	>tr|M9NE89|M9NE89_DROME Lamin, isoform B OS=Drosophila melanogaster GN=Lam PE=4 SV=1;>sp|P08928|LAM0_DROME Lamin Dm0 OS=Drosophila melanogaster GN=Lam PE=1 SV=4	2	3	3	3	2	2	2	2	2	2	6.6	6.6	6.6	71.299	622	622;622	0	5.4996	By MS/MS	By MS/MS	4.8	4.3	322760	322760	0	322760	0	2	2	4				161	6351;16683;17720	True;True;True	6712;17865;18966	13992;37388;37389;39787	13300;35726;35727;38086	13300;35726;38086
tr|A0A0B4K6W1|A0A0B4K6W1_DROME;sp|P08970|SUHW_DROME	tr|A0A0B4K6W1|A0A0B4K6W1_DROME;sp|P08970|SUHW_DROME	17;17	17;17	17;17	>tr|A0A0B4K6W1|A0A0B4K6W1_DROME Suppressor of hairy wing, isoform C OS=Drosophila melanogaster GN=su(Hw) PE=4 SV=1;>sp|P08970|SUHW_DROME Protein suppressor of hairy wing OS=Drosophila melanogaster GN=su(Hw) PE=1 SV=2	2	17	17	17	1	17	1	17	1	17	25.2	25.2	25.2	105.78	941	941;941	0	38.996	By matching	By MS/MS	1	25.2	8379100	118290	8260800	0	4570600	0	18	18				162	1587;2388;2411;5147;5761;7803;8768;9088;9911;10265;14516;14685;15837;17388;17389;18146;19629	True;True;True;True;True;True;True;True;True;True;True;True;True;True;True;True;True	1682;2533;2558;5454;6095;8244;9277;9611;10488;10856;15550;15726;16961;18610;18611;19424;21013	3653;5399;5450;11333;12721;17223;19400;19401;20115;22173;22974;32571;32933;32934;35507;39008;39009;40722;44022	3483;5194;5195;5238;10781;12106;16387;18461;18462;19141;21083;21827;31026;31377;33869;37329;37330;38965;42113	3483;5195;5238;10781;12106;16387;18461;19141;21083;21827;31026;31377;33869;37329;37330;38965;42113	240	778
tr|A0A0B4KH25|A0A0B4KH25_DROME;sp|P08985|H2AV_DROME;tr|Q4AB57|Q4AB57_DROME;sp|P84051|H2A_DROME	tr|A0A0B4KH25|A0A0B4KH25_DROME;sp|P08985|H2AV_DROME;tr|Q4AB57|Q4AB57_DROME;sp|P84051|H2A_DROME	2;2;1;1	2;2;1;1	2;2;1;1	>tr|A0A0B4KH25|A0A0B4KH25_DROME Histone H2A OS=Drosophila melanogaster GN=His2Av PE=3 SV=1;>sp|P08985|H2AV_DROME Histone H2A.v OS=Drosophila melanogaster GN=His2Av PE=1 SV=2;>tr|Q4AB57|Q4AB57_DROME Histone H2A OS=Drosophila melanogaster GN=His2A:CG33859 PE	4	2	2	2	2	2	2	2	2	2	16.3	16.3	16.3	14.981	141	141;141;124;124	0.0048662	2.1944	By MS/MS	By MS/MS	16.3	16.3	4482300	1520800	2961500	1686900	1472400	1	1	2				163	557;1495	True;True	582;1586	1284;1285;3400;3401	1244;3258	1244;3258
tr|M9PBB5|M9PBB5_DROME;sp|P09052|VASA1_DROME;tr|A0A0S0WFC5|A0A0S0WFC5_DROME;sp|B6JUP5|VASA2_DROME	tr|M9PBB5|M9PBB5_DROME;sp|P09052|VASA1_DROME	31;31;2;2	30;30;2;2	30;30;2;2	>tr|M9PBB5|M9PBB5_DROME Vasa, isoform B OS=Drosophila melanogaster GN=vas PE=3 SV=1;>sp|P09052|VASA1_DROME ATP-dependent RNA helicase vasa, isoform A OS=Drosophila melanogaster GN=vas PE=1 SV=3	4	31	30	30	30	30	29	29	29	29	52.6	50.8	50.8	72.33	661	661;661;1031;1031	0	89.023	By MS/MS	By MS/MS	52.5	52.6	113530000	41605000	71928000	41351000	40051000	32	34	66				164	1531;1966;2622;3418;3707;5342;5421;5422;5529;7021;7117;7118;7349;7626;7874;8162;8787;10125;10147;11324;11325;13826;14019;14420;14704;16177;16299;16494;18350;18905;18906	True;True;False;True;True;True;True;True;True;True;True;True;True;True;True;True;True;True;True;True;True;True;True;True;True;True;True;True;True;True;True	1623;2087;2775;2776;3621;3923;5655;5735;5736;5850;7417;7515;7516;7761;8055;8319;8636;9298;10710;10732;11976;11977;14820;15023;15449;15747;17314;17449;17663;19639;20245;20246	3475;3476;3477;3478;4511;4512;5895;5896;5897;5898;7533;7534;8167;8168;11769;11770;11992;11993;11994;11995;11996;11997;12236;12237;15464;15465;15663;15664;15665;15666;16176;16761;16762;17370;17371;18017;18018;19444;19445;19446;19447;22686;22687;22733;22734;22735;22736;25226;25227;25228;25229;31070;31071;31464;32365;32366;32971;32972;32973;32974;36220;36221;36525;36526;36962;36963;41167;41168;42418…	3323;3324;3325;4335;5646;5647;5648;5649;5650;7216;7217;7800;7801;11190;11191;11400;11401;11402;11403;11404;11405;11406;11407;11408;11637;14721;14722;14920;14921;14922;15425;15958;16520;16521;16522;17147;17148;18499;18500;18501;21551;21595;21596;21597;21598;21599;23931;23932;23933;29593;29594;29958;30833;30834;31412;31413;31414;31415;31416;34591;34592;34882;34883;35312;35313;39379;39380;40594;4059…	3323;4335;5647;7217;7801;11190;11401;11407;11637;14721;14920;14922;15425;15958;16522;17147;18500;21551;21599;23931;23933;29593;29958;30834;31412;34592;34883;35313;39379;40596;40598	241	286
sp|P09180|RL4_DROME;tr|Q1EBX5|Q1EBX5_DROME	sp|P09180|RL4_DROME;tr|Q1EBX5|Q1EBX5_DROME	2;1	2;1	2;1	>sp|P09180|RL4_DROME 60S ribosomal protein L4 OS=Drosophila melanogaster GN=RpL4 PE=1 SV=2;>tr|Q1EBX5|Q1EBX5_DROME IP15855p OS=Drosophila melanogaster PE=2 SV=1	2	2	2	2	2	2	2	2	2	2	9.7	9.7	9.7	45.025	401	401;233	0	4.7779	By MS/MS	By MS/MS	9.7	9.7	473000	246240	226760	0	125470	2	2	4				165	12263;13178	True;True	13157;14132	27615;27616;29688;29689	26213;26214;28255;28256	26213;28255
tr|Q24576|Q24576_DROME;tr|Q24577|Q24577_DROME;tr|Q7JYK1|Q7JYK1_DROME;sp|P18101|RL40_DROME;tr|Q8IGR0|Q8IGR0_DROME;sp|P15357|RS27A_DROME;tr|Q8MT02|Q8MT02_DROME;tr|Q9W418|Q9W418_DROME;tr|A4V1F9|A4V1F9_DROME;sp|P0CG69|UBIQP_DROME;tr|Q8MSM5|Q8MSM5_DROME;tr|Q24575|Q24575_DROME;tr|Q7JPZ3|Q7JPZ3_DROME;tr|Q7JPZ2|Q7JPZ2_DROME;tr|Q27927|Q27927_DROME;tr|H9BVD7|H9BVD7_DROME;tr|H9BVD5|H9BVD5_DROME;tr|H9BVD4|H9…	tr|Q24576|Q24576_DROME;tr|Q24577|Q24577_DROME;tr|Q7JYK1|Q7JYK1_DROME;sp|P18101|RL40_DROME;tr|Q8IGR0|Q8IGR0_DROME;sp|P15357|RS27A_DROME;tr|Q8MT02|Q8MT02_DROME;tr|Q9W418|Q9W418_DROME;tr|A4V1F9|A4V1F9_DROME;sp|P0CG69|UBIQP_DROME;tr|Q8MSM5|Q8MSM5_DROME;tr|Q24575|Q24575_DROME;tr|Q7JPZ3|Q7JPZ3_DROME;tr|Q7JPZ2|Q7JPZ2_DROME;tr|Q27927|Q27927_DROME;tr|H9BVD7|H9BVD7_DROME;tr|H9BVD5|H9BVD5_DROME;tr|H9BVD4|H9…	4;4;4;4;4;4;4;4;4;4;4;3;3;3;3;3;3;3;3;3;3	4;4;4;4;4;4;4;4;4;4;4;3;3;3;3;3;3;3;3;3;3	4;4;4;4;4;4;4;4;4;4;4;3;3;3;3;3;3;3;3;3;3	>tr|Q24576|Q24576_DROME D.melanogaster ubiquitin (Fragment) OS=Drosophila melanogaster GN=Ubi-p63E PE=4 SV=1;>tr|Q24577|Q24577_DROME D.melanogaster ubiquitin (Fragment) OS=Drosophila melanogaster GN=Ubi-p63E PE=4 SV=1;>tr|Q7JYK1|Q7JYK1_DROME RE10554p OS=Dr	21	4	4	4	4	4	4	4	4	4	62.7	62.7	62.7	8.3225	75	75;76;128;128;156;156;306;534;763;763;1067;76;76;76;76;231;231;231;231;231;301	0	24.074	By MS/MS	By MS/MS	62.7	62.7	114530000	55871000	58655000	55190000	32435000	7	7	14				166	4210;8182;16713;16869	True;True;True;True	4456;8656;17896;18057	9243;9244;9245;9246;18056;18057;18058;18059;18060;18061;18062;18063;37466;37467;37468;37811;37812	8805;8806;8807;17187;17188;17189;17190;17191;17192;35809;35810;35811;35812;35813;35814;36142	8805;17188;35812;36142
tr|H5V8A9|H5V8A9_DROME;sp|P10383-2|OTU_DROME;sp|P10383|OTU_DROME;tr|G4LU07|G4LU07_DROME	tr|H5V8A9|H5V8A9_DROME;sp|P10383-2|OTU_DROME;sp|P10383|OTU_DROME	14;14;13;2	14;14;13;2	14;14;13;2	>tr|H5V8A9|H5V8A9_DROME FI18803p1 OS=Drosophila melanogaster GN=otu PE=2 SV=1;>sp|P10383-2|OTU_DROME Isoform A of Protein ovarian tumor locus OS=Drosophila melanogaster GN=otu;>sp|P10383|OTU_DROME Protein ovarian tumor locus OS=Drosophila melanogaster GN=o	4	14	14	14	14	13	14	13	14	13	24.9	24.9	24.9	92.615	811	811;811;853;391	0	37.054	By MS/MS	By MS/MS	24.9	22.4	21061000	8877500	12184000	7839900	5770200	18	16	34				167	82;2147;9442;9677;10319;11354;12214;12896;13157;13519;15173;17897;18113;18667	True;True;True;True;True;True;True;True;True;True;True;True;True;True	84;2279;9992;10239;10240;10915;12007;13102;13103;13834;13835;14111;14492;16245;16246;19153;19388;19987	187;188;4896;4897;20935;20936;21400;21401;21402;21403;23098;23099;23100;23101;23102;25289;25290;27502;27503;27504;27505;29068;29069;29070;29071;29645;29646;30432;30433;34030;34031;34032;34033;40151;40651;40652;41867;41868	198;199;200;4697;19911;19912;20359;20360;20361;21949;21950;21951;21952;23989;23990;26113;26114;26115;27644;27645;27646;27647;27648;28213;28214;28972;28973;32447;32448;32449;32450;38426;38897;38898;40069;40070	199;4697;19911;20360;21949;23989;26114;27645;28214;28973;32448;38426;38897;40070	242;243;244;245	120;321;391;583
tr|B7Z0L1|B7Z0L1_DROME;tr|B7Z0L0|B7Z0L0_DROME;tr|Q9VES3|Q9VES3_DROME;sp|P10674|FAS1_DROME;tr|Q8INA9|Q8INA9_DROME;tr|A0A0B4KH94|A0A0B4KH94_DROME;tr|A8JR25|A8JR25_DROME;tr|Q8MSW3|Q8MSW3_DROME	tr|B7Z0L1|B7Z0L1_DROME;tr|B7Z0L0|B7Z0L0_DROME;tr|Q9VES3|Q9VES3_DROME;sp|P10674|FAS1_DROME;tr|Q8INA9|Q8INA9_DROME;tr|A0A0B4KH94|A0A0B4KH94_DROME;tr|A8JR25|A8JR25_DROME;tr|Q8MSW3|Q8MSW3_DROME	7;7;7;7;7;7;7;6	7;7;7;7;7;7;7;6	7;7;7;7;7;7;7;6	>tr|B7Z0L1|B7Z0L1_DROME Fasciclin 1, isoform E OS=Drosophila melanogaster GN=Fas1 PE=1 SV=1;>tr|B7Z0L0|B7Z0L0_DROME Fasciclin 1, isoform F OS=Drosophila melanogaster GN=Fas1 PE=1 SV=1;>tr|Q9VES3|Q9VES3_DROME FI05280p OS=Drosophila melanogaster GN=Fas1 PE=1	8	7	7	7	7	7	7	7	7	7	16.5	16.5	16.5	69.486	624	624;636;649;652;655;661;662;423	0	11.193	By MS/MS	By MS/MS	16.5	16.5	4950000	1821000	3128900	1636700	1870000	6	6	12				168	1346;4221;5197;11879;12754;18067;18127	True;True;True;True;True;True;True	1427;4469;5508;12749;13685;19335;19405	3091;3092;3093;9273;9274;11459;11460;26794;26795;28751;28752;40531;40532;40683;40684	2978;2979;8836;8837;10902;10903;25424;25425;27333;27334;38784;38930	2978;8836;10902;25424;27333;38784;38930
tr|E1JGP0|E1JGP0_DROME;tr|C8VV69|C8VV69_DROME;tr|A0A0B4LH50|A0A0B4LH50_DROME;sp|P53501|ACT3_DROME;sp|P10981|ACT5_DROME;tr|C6TP14|C6TP14_DROME;tr|B6IDW7|B6IDW7_DROME;sp|P83967|ACT6_DROME;tr|M9PFZ6|M9PFZ6_DROME;sp|P02574|ACT4_DROME;tr|Q3ZAJ5|Q3ZAJ5_DROME;sp|P45891|ACTY_DROME;tr|F0JAT3|F0JAT3_DROME	tr|E1JGP0|E1JGP0_DROME;tr|C8VV69|C8VV69_DROME;tr|A0A0B4LH50|A0A0B4LH50_DROME;sp|P53501|ACT3_DROME;sp|P10981|ACT5_DROME;tr|C6TP14|C6TP14_DROME;tr|B6IDW7|B6IDW7_DROME;sp|P83967|ACT6_DROME;tr|M9PFZ6|M9PFZ6_DROME;sp|P02574|ACT4_DROME	16;16;16;16;16;15;15;15;12;12;2;2;2	2;2;2;2;2;2;2;2;1;1;0;0;0	2;2;2;2;2;2;2;2;1;1;0;0;0	>tr|E1JGP0|E1JGP0_DROME LD04994p1 OS=Drosophila melanogaster GN=Act57B-RC PE=2 SV=1;>tr|C8VV69|C8VV69_DROME LD47405p OS=Drosophila melanogaster GN=Act57B-RA PE=2 SV=1;>tr|A0A0B4LH50|A0A0B4LH50_DROME Actin 87E, isoform C OS=Drosophila melanogaster GN=Act87E	13	16	2	2	14	15	1	2	1	2	46.1	7.5	7.5	40.258	360	360;376;376;376;376;376;376;376;376;376;368;376;415	0	10.557	By MS/MS	By MS/MS	43.1	44.4	20625000	8335000	12290000	6059200	5407200	4	5	9				169	529;1615;1616;2672;2916;2917;6674;7013;7698;8641;9431;16126;17278;17614;19874;19875	False;False;False;False;False;False;False;False;False;False;False;False;False;False;True;True	554;1712;1713;2833;3095;3096;7053;7408;8130;9143;9978;17262;18495;18851;21273;21274;21275	1230;1231;3705;3706;3707;3708;6007;6008;6503;6504;6505;6506;6507;6508;14707;14708;15449;16975;16976;19105;19106;19107;19108;20903;36112;36113;36114;36115;38737;38738;38739;38740;39512;39513;39514;39515;44562;44563;44564;44565;44566;44567;44568;44569	1196;1197;3536;3537;3538;3539;5754;6218;6219;6220;6221;6222;13977;13978;13979;14710;16157;18198;18199;18200;19882;34478;34479;34480;34481;37047;37048;37049;37050;37051;37052;37053;37808;37809;37810;37811;42632;42633;42634;42635;42636;42637;42638;42639;42640	1196;3537;3539;5754;6220;6221;13977;14710;16157;18200;19882;34479;37053;37809;42639;42640	246;247;248;249	29;32;67;175
tr|X2JCP8|X2JCP8_DROME;sp|P10987|ACT1_DROME;sp|P02572|ACT2_DROME	tr|X2JCP8|X2JCP8_DROME;sp|P10987|ACT1_DROME;sp|P02572|ACT2_DROME	21;21;19	21;21;19	7;7;6	>tr|X2JCP8|X2JCP8_DROME Actin 5C, isoform E OS=Drosophila melanogaster GN=Act5C PE=3 SV=1;>sp|P10987|ACT1_DROME Actin-5C OS=Drosophila melanogaster GN=Act5C PE=1 SV=4;>sp|P02572|ACT2_DROME Actin-42A OS=Drosophila melanogaster GN=Act42A PE=1 SV=3	3	21	21	7	19	20	19	20	6	7	66.2	66.2	26.3	41.821	376	376;376;376	0	117.89	By MS/MS	By MS/MS	63	64.6	718220000	243900000	474320000	266260000	221870000	34	35	69				170	529;1615;1616;1938;2672;2701;2916;2917;3634;3675;6674;7013;7698;8641;8754;9393;9431;13266;16126;17278;17614	True;True;True;True;True;True;True;True;True;True;True;True;True;True;True;True;True;True;True;True;True	554;1712;1713;2057;2058;2059;2833;2863;2864;3095;3096;3848;3849;3890;7053;7408;8130;9143;9259;9936;9937;9978;14222;17262;18495;18851	1230;1231;3705;3706;3707;3708;4461;4462;4463;4464;6007;6008;6062;6063;6064;6065;6066;6067;6068;6069;6503;6504;6505;6506;6507;6508;7999;8000;8001;8002;8100;8101;14707;14708;15449;16975;16976;19105;19106;19107;19108;19356;20787;20788;20789;20790;20791;20792;20793;20903;29863;29864;29865;29866;29867;36112;36113;36114;36115;38737;38738;38739;38740;39512;39513;39514;39515	1196;1197;3536;3537;3538;3539;4281;4282;4283;4284;4285;5754;5803;5804;5805;5806;5807;5808;5809;5810;5811;6218;6219;6220;6221;6222;7637;7638;7639;7738;13977;13978;13979;14710;16157;18198;18199;18200;18412;19774;19775;19776;19777;19778;19779;19780;19781;19782;19783;19784;19882;28428;28429;28430;28431;34478;34479;34480;34481;37047;37048;37049;37050;37051;37052;37053;37808;37809;37810;37811	1196;3537;3539;4282;5754;5808;6220;6221;7637;7738;13977;14710;16157;18200;18412;19783;19882;28431;34479;37053;37809	246;247;248;250;251;252;253;254	45;48;191;228;270;284;306;326
sp|P11046|LAMB1_DROME	sp|P11046|LAMB1_DROME	17	17	17	>sp|P11046|LAMB1_DROME Laminin subunit beta-1 OS=Drosophila melanogaster GN=LanB1 PE=1 SV=4	1	17	17	17	13	17	13	17	13	17	13.7	13.7	13.7	198.33	1788	1788	0	43.149	By MS/MS	By MS/MS	9.5	13.7	13814000	4199700	9614400	4532300	4986900	10	18	28				171	1939;5230;5590;6747;7414;7643;7859;8134;8175;10051;10694;11240;13885;13886;14184;15679;18835	True;True;True;True;True;True;True;True;True;True;True;True;True;True;True;True;True	2060;5541;5915;7132;7831;8072;8304;8607;8649;10634;11321;11890;14881;14882;15198;16793;20167	4465;4466;11532;11533;12368;14859;16317;16318;16794;16795;17343;17344;17345;17346;17953;17954;18043;18044;22536;22537;23897;23898;25043;25044;31189;31190;31191;31827;31828;35173;35174;42261	4286;4287;4288;10971;10972;10973;11767;11768;14143;14144;15549;15550;15988;15989;16493;16494;16495;16496;16497;17085;17178;21419;21420;22699;23760;29711;29712;30307;33555;40444	4286;10971;11767;14144;15550;15988;16496;17085;17178;21420;22699;23760;29711;29712;30307;33555;40444
tr|C7LA75|C7LA75_DROME;sp|P11147|HSP7D_DROME;sp|P29843|HSP7A_DROME;tr|F3YDH5|F3YDH5_DROME;tr|Q8IH88|Q8IH88_DROME;tr|Q8I0E9|Q8I0E9_DROME;tr|Q95NM1|Q95NM1_DROME;tr|Q7JQR9|Q7JQR9_DROME	tr|C7LA75|C7LA75_DROME;sp|P11147|HSP7D_DROME	44;44;4;4;4;3;1;1	44;44;4;4;4;3;1;1	38;38;3;3;3;3;0;0	>tr|C7LA75|C7LA75_DROME Heat shock protein cognate 4, isoform G OS=Drosophila melanogaster GN=Hsc70-4 PE=1 SV=1;>sp|P11147|HSP7D_DROME Heat shock 70 kDa protein cognate 4 OS=Drosophila melanogaster GN=Hsc70-4 PE=1 SV=3	8	44	44	38	43	44	43	44	38	38	69.3	69.3	63.3	71.131	651	651;651;641;665;680;555;64;73	0	323.31	By MS/MS	By MS/MS	67.6	69.3	709320000	261720000	447610000	252200000	230340000	76	78	154				172	1165;1339;1506;2083;2740;2741;3746;4228;4589;4657;6573;7151;7530;7531;7755;8291;8424;8425;8789;10296;10297;11269;11270;11606;11830;11831;12002;12149;12691;12692;13440;13847;15002;15831;15832;16024;16487;16872;17282;17314;17450;17812;19250;19944	True;True;True;True;True;True;True;True;True;True;True;True;True;True;True;True;True;True;True;True;True;True;True;True;True;True;True;True;True;True;True;True;True;True;True;True;True;True;True;True;True;True;True;True	1238;1419;1598;2211;2910;2911;3964;4476;4861;4933;6945;7550;7954;7955;8192;8771;8914;8915;9300;9301;10889;10890;11919;11920;12351;12352;12690;12691;12882;13036;13037;13616;13617;13618;13619;14411;14842;16062;16955;16956;17157;17654;17655;18060;18499;18531;18675;19064;20611;21347	2700;2701;2702;2703;2704;3072;3073;3074;3075;3424;3425;3426;3427;4754;4755;6155;6156;6157;6158;8251;8252;9290;9291;10076;10077;10235;10236;14474;14475;14476;15741;15742;15743;16550;16551;16552;16553;16554;16555;16556;16557;17111;17112;17113;17114;18312;18313;18314;18315;18629;18630;18631;18632;19450;19451;19452;19453;19454;19455;23040;23041;23042;23043;25101;25102;25103;25104;25105;25106;25107;25…	2589;2590;2591;2592;2593;2594;2962;2963;2964;3275;3276;4558;4559;5881;5882;5883;5884;7886;7887;7888;8852;8853;8854;8855;9600;9747;9748;13744;13745;14997;14998;14999;15766;15767;15768;15769;15770;15771;16289;16290;16291;17420;17421;17422;17727;17728;17729;18503;18504;18505;18506;18507;18508;21893;21894;21895;23816;23817;23818;23819;23820;23821;23822;23823;24601;24602;24603;24604;24605;24606;25309;…	2592;2963;3275;4558;5881;5884;7887;8853;9600;9747;13744;14998;15767;15771;16291;17421;17727;17729;18504;21894;21895;23817;23823;24604;25310;25311;25682;25986;27184;27187;28777;29628;32074;33861;33862;34263;35283;36148;37060;37129;37467;38252;41312;42770	158;255;256;257;258;259	61;87;122;127;518;549
tr|X2JE30|X2JE30_DROME;tr|X2JAU0|X2JAU0_DROME;sp|P11584|ITBX_DROME	tr|X2JE30|X2JE30_DROME;tr|X2JAU0|X2JAU0_DROME;sp|P11584|ITBX_DROME	1;1;1	1;1;1	1;1;1	>tr|X2JE30|X2JE30_DROME Integrin beta OS=Drosophila melanogaster GN=mys PE=1 SV=1;>tr|X2JAU0|X2JAU0_DROME Integrin beta OS=Drosophila melanogaster GN=mys PE=1 SV=1;>sp|P11584|ITBX_DROME Integrin beta-PS OS=Drosophila melanogaster GN=mys PE=1 SV=3	3	1	1	1	1	0	1	0	1	0	2.4	2.4	2.4	92.586	846	846;846;846	0.0048733	2.2064	By MS/MS	By matching	2.4	0	135180	135180	0	135180	0	1	0	1				173	5671	TRUE	6000	12523	11915	11915
sp|P12370|KAPC_DROME	sp|P12370|KAPC_DROME	5	5	5	>sp|P12370|KAPC_DROME cAMP-dependent protein kinase catalytic subunit OS=Drosophila melanogaster GN=Pka-C1 PE=1 SV=3	1	5	5	5	5	5	5	5	5	5	21	21	21	40.838	353	353	0	13.73	By MS/MS	By MS/MS	21	21	3393500	1407200	1986300	1481800	1024400	3	4	7				174	2598;5088;6246;7969;12622	True;True;True;True;True	2751;5392;6601;8421;13546	5840;5841;11207;11208;13777;13778;17570;17571;28476;28477	5597;10660;13090;13091;16707;27048;27049	5597;10660;13091;16707;27049
tr|A4V391|A4V391_DROME;sp|P12613|TCPA_DROME	tr|A4V391|A4V391_DROME;sp|P12613|TCPA_DROME	26;26	26;26	26;26	>tr|A4V391|A4V391_DROME Tcp1-like, isoform B OS=Drosophila melanogaster GN=T-cp1 PE=1 SV=1;>sp|P12613|TCPA_DROME T-complex protein 1 subunit alpha OS=Drosophila melanogaster GN=T-cp1 PE=2 SV=2	2	26	26	26	26	26	26	26	26	26	61.6	61.6	61.6	59.556	557	557;557	0	86.809	By MS/MS	By MS/MS	61.6	61.6	138070000	49933000	88133000	48399000	42724000	35	42	77				175	24;1483;2150;2881;4094;4216;4567;6256;7185;7312;7686;7729;10181;11560;11671;15746;15885;16018;16140;16874;17101;18971;19320;19561;19691;19692	True;True;True;True;True;True;True;True;True;True;True;True;True;True;True;True;True;True;True;True;True;True;True;True;True;True	24;1574;2282;3059;4335;4462;4463;4838;6612;6613;7585;7724;8118;8163;10767;12288;12289;12451;12452;16865;17013;17151;17276;18062;18304;18305;20316;20688;20941;21077;21078	50;51;3378;3379;4901;4902;6431;6432;9008;9009;9257;9258;9259;9260;9261;9262;9263;10032;10033;13800;13801;13802;13803;15816;15817;16106;16107;16951;16952;17053;17054;17055;17056;17057;22804;22805;25822;25823;25824;25825;26148;26149;26150;26151;26152;26153;26154;35319;35320;35602;35603;35878;35879;35880;35881;36140;36141;36142;36143;37826;37827;38338;38339;38340;38341;42565;42566;43346;43347;43882;…	57;58;3235;3236;3237;4701;4702;6151;6152;8588;8589;8817;8818;8819;8820;8821;8822;8823;8824;8825;9559;9560;13113;13114;15065;15066;15361;15362;16137;16228;16229;16230;16231;16232;16233;16234;21660;21661;21662;24491;24492;24493;24494;24792;24793;24794;24795;24796;24797;33700;33964;33965;34246;34247;34248;34249;34505;34506;34507;34508;36155;36648;36649;36650;36651;40729;40730;40731;41459;41460;41984…	58;3235;4701;6151;8588;8817;9559;13114;15065;15361;16137;16234;21662;24493;24797;33700;33964;34248;34507;36155;36650;40731;41459;41984;42236;42240	260;261;262;263;264	26;47;228;251;391
tr|X2JEF0|X2JEF0_DROME;sp|P12646-2|G6PD_DROME;tr|B7FNK0|B7FNK0_DROME;sp|P12646|G6PD_DROME	tr|X2JEF0|X2JEF0_DROME;sp|P12646-2|G6PD_DROME;tr|B7FNK0|B7FNK0_DROME;sp|P12646|G6PD_DROME	6;6;6;6	6;6;6;6	6;6;6;6	>tr|X2JEF0|X2JEF0_DROME Glucose-6-phosphate 1-dehydrogenase OS=Drosophila melanogaster GN=Zw PE=1 SV=1;>sp|P12646-2|G6PD_DROME Isoform B of Glucose-6-phosphate 1-dehydrogenase OS=Drosophila melanogaster GN=Zw;>tr|B7FNK0|B7FNK0_DROME Glucose-6-phosphate 1-d	4	6	6	6	4	6	4	6	4	6	22.7	22.7	22.7	57.991	502	502;502;524;524	0	22.525	By MS/MS	By MS/MS	13.9	22.7	4552000	1286000	3266000	1411000	1597400	8	8	16				176	2190;5846;14938;15487;16597;19296	True;True;True;True;True;True	2323;6183;15996;15997;16583;17773;20662	4984;4985;12897;12898;33506;33507;33508;33509;34741;37179;43290;43291	4786;4787;4788;4789;12265;12266;31933;31934;31935;31936;31937;31938;33130;35522;41407;41408	4789;12265;31938;33130;35522;41407	265	285
tr|I0DHK3|I0DHK3_DROME;sp|P12881|PSA1_DROME	tr|I0DHK3|I0DHK3_DROME;sp|P12881|PSA1_DROME	12;12	12;12	12;12	>tr|I0DHK3|I0DHK3_DROME Proteasome subunit alpha type OS=Drosophila melanogaster GN=Prosalpha6 PE=2 SV=1;>sp|P12881|PSA1_DROME Proteasome subunit alpha type-1 OS=Drosophila melanogaster GN=Prosalpha6 PE=1 SV=1	2	12	12	12	11	12	11	12	11	12	61.6	61.6	61.6	31.058	279	279;279	0	29.997	By MS/MS	By MS/MS	57.3	61.6	20307000	6576500	13730000	6955500	7217800	15	16	31				177	2768;2814;4930;6249;7072;7765;9870;10025;11967;12303;12693;14146	True;True;True;True;True;True;True;True;True;True;True;True	2939;2988;5224;6604;7469;8202;10445;10607;12846;13200;13620;15160	6205;6306;6307;10841;10842;10843;13782;13783;15565;15566;17133;17134;21947;21948;21949;21950;22484;22485;26980;26981;27714;27715;28623;28624;31745;31746	5932;6028;6029;10303;10304;10305;13095;13096;13097;13098;14826;14827;16307;16308;20883;20884;20885;20886;21373;21374;25605;25606;26308;26309;26310;27195;27196;27197;30232;30233;30234	5932;6029;10304;13097;14826;16308;20885;21374;25605;26310;27197;30234
sp|P12982|PP12_DROME;tr|C0MKX3|C0MKX3_DROME;tr|B4F4X2|B4F4X2_DROME;sp|Q05547|PP13_DROME	sp|P12982|PP12_DROME;tr|C0MKX3|C0MKX3_DROME;tr|B4F4X2|B4F4X2_DROME;sp|Q05547|PP13_DROME	8;5;5;5	8;5;5;5	2;1;1;1	>sp|P12982|PP12_DROME Serine/threonine-protein phosphatase alpha-2 isoform OS=Drosophila melanogaster GN=Pp1-87B PE=1 SV=1;>tr|C0MKX3|C0MKX3_DROME Serine/threonine-protein phosphatase OS=Drosophila melanogaster GN=CG9156 PE=3 SV=1;>tr|B4F4X2|B4F4X2_DROME S	4	8	8	2	8	7	8	7	2	2	29.8	29.8	7.3	34.542	302	302;302;302;302	0	15.746	By MS/MS	By MS/MS	29.8	29.5	6036800	2612500	3424300	2372000	1797400	6	6	12				178	3567;5587;6187;8660;8661;12940;13772;16515	True;True;True;True;True;True;True;True	3774;5911;5912;6537;9162;9163;13882;14762;17685	7847;7848;12360;12361;12362;12363;13653;13654;19147;19148;19149;29174;29175;30955;30956;37010;37011	7493;11760;11761;11762;11763;12978;18231;18232;27755;27756;29481;29482;35350	7493;11760;12978;18231;18232;27755;29482;35350	266	5
tr|M9PG47|M9PG47_DROME;sp|P13008|RS26_DROME	tr|M9PG47|M9PG47_DROME;sp|P13008|RS26_DROME	1;1	1;1	1;1	>tr|M9PG47|M9PG47_DROME Ribosomal protein S26, isoform D OS=Drosophila melanogaster GN=RpS26 PE=4 SV=1;>sp|P13008|RS26_DROME 40S ribosomal protein S26 OS=Drosophila melanogaster GN=RpS26 PE=1 SV=1	2	1	1	1	1	1	1	1	1	1	13.2	13.2	13.2	13.266	114	114;114	0	3.2498	By matching	By MS/MS	13.2	13.2	761970	342920	419050	0	231850	0	1	1				179	2465	TRUE	2615	5555;5556	5332	5332
sp|P13060|EF2_DROME	sp|P13060|EF2_DROME	52	52	52	>sp|P13060|EF2_DROME Elongation factor 2 OS=Drosophila melanogaster GN=EF2 PE=1 SV=4	1	52	52	52	50	52	50	52	50	52	66.5	66.5	66.5	94.458	844	844	0	323.31	By MS/MS	By MS/MS	66.5	66.5	609610000	209870000	399730000	179870000	175690000	88	103	191				180	932;975;976;1747;2545;2546;2688;2911;3349;3451;3468;3469;4306;4913;5721;5882;6416;7817;8024;8025;8523;8634;8769;8888;9067;10407;11305;11501;12501;13106;13296;13993;14026;14385;14647;15441;15833;15834;15896;16063;16064;16590;17469;17881;17882;18543;19471;19472;19795;19796;19943;20058	True;True;True;True;True;True;True;True;True;True;True;True;True;True;True;True;True;True;True;True;True;True;True;True;True;True;True;True;True;True;True;True;True;True;True;True;True;True;True;True;True;True;True;True;True;True;True;True;True;True;True;True	978;1025;1026;1027;1028;1852;2698;2699;2850;3090;3550;3654;3671;3672;4555;4556;5207;6053;6221;6222;6778;8259;8481;8482;9017;9018;9136;9278;9402;9590;11010;11957;12200;12201;12202;13417;13418;14059;14256;14257;14997;15031;15032;15411;15412;15413;15687;15688;16534;16957;16958;17024;17197;17198;17766;18694;19135;19136;19137;19850;19851;20847;20848;21184;21185;21344;21345;21346;21469	2108;2109;2110;2111;2112;2113;2216;2217;2218;2219;2220;2221;2222;2223;2224;2225;2226;2227;4079;4080;4081;4082;5728;5729;5730;5731;5732;5733;5734;5735;5736;6036;6494;6495;7402;7403;7597;7598;7641;7642;7643;9443;9444;9445;9446;10807;10808;12640;12641;12976;12977;12978;12979;12980;12981;12982;12983;12984;14121;14122;14123;14124;17253;17254;17684;17685;17686;17687;18838;18839;18840;18841;18842;18843;…	2023;2024;2025;2026;2027;2028;2029;2125;2126;2127;2128;2129;2130;2131;2132;2133;3915;3916;3917;3918;3919;5504;5505;5506;5507;5508;5509;5510;5511;5777;6208;6209;7092;7093;7272;7310;7311;7312;8988;8989;8990;8991;8992;10274;12025;12026;12027;12347;12348;12349;12350;12351;12352;12353;12354;12355;12356;13416;13417;13418;16413;16822;16823;16824;17936;17937;17938;17939;17940;17941;17942;17943;18184;1818…	2029;2128;2132;3917;5507;5510;5777;6209;7093;7272;7310;7311;8992;10274;12027;12352;13416;16413;16822;16824;17943;18186;18464;18717;19092;22138;23904;24334;26770;28120;28497;29919;29981;30763;31288;33036;33865;33866;33980;34348;34352;35505;37501;38393;38396;39778;41792;41794;42449;42453;42767;43012	267;268;269;270;271;272;273;274;275;276;277;278;279;280;281	22;77;203;234;277;291;339;355;357;381;382;416;576;595;767
sp|P13395|SPTCA_DROME;tr|M9PBI5|M9PBI5_DROME;tr|M9PDQ0|M9PDQ0_DROME;tr|M9PGV6|M9PGV6_DROME	sp|P13395|SPTCA_DROME;tr|M9PBI5|M9PBI5_DROME;tr|M9PDQ0|M9PDQ0_DROME;tr|M9PGV6|M9PGV6_DROME	76;76;75;75	76;76;75;75	76;76;75;75	>sp|P13395|SPTCA_DROME Spectrin alpha chain OS=Drosophila melanogaster GN=alpha-Spec PE=1 SV=2;>tr|M9PBI5|M9PBI5_DROME Alpha spectrin, isoform C OS=Drosophila melanogaster GN=alpha-Spec PE=4 SV=1;>tr|M9PDQ0|M9PDQ0_DROME Alpha spectrin, isoform D OS=Drosoph	4	76	76	76	64	74	64	74	64	74	42.6	42.6	42.6	278.3	2415	2415;2447;2425;2457	0	256.71	By MS/MS	By MS/MS	37.4	42.2	76700000	25831000	50868000	27179000	26734000	52	84	136				181	309;578;963;1107;1348;1424;1931;1968;2047;2048;2086;2382;2392;2490;2492;2510;2527;2544;2588;2670;2813;2930;2973;3068;3118;3176;3296;3365;3671;4245;4566;4862;6330;7019;7023;7179;7335;7429;7799;7882;8790;8791;8833;8840;8846;9051;9500;9506;9744;10138;10387;10405;10442;10445;10690;10746;10774;11076;11232;11303;12185;13121;13218;13317;13463;13522;13645;13690;14151;14828;15752;17204;18888;19277;19349;2…	True;True;True;True;True;True;True;True;True;True;True;True;True;True;True;True;True;True;True;True;True;True;True;True;True;True;True;True;True;True;True;True;True;True;True;True;True;True;True;True;True;True;True;True;True;True;True;True;True;True;True;True;True;True;True;True;True;True;True;True;True;True;True;True;True;True;True;True;True;True;True;True;True;True;True;True	322;603;1012;1179;1429;1508;2049;2089;2173;2174;2215;2527;2537;2640;2642;2660;2680;2697;2741;2831;2987;3113;3157;3257;3308;3368;3493;3566;3886;4494;4837;5152;6691;7415;7419;7579;7747;7847;8240;8327;9302;9303;9345;9352;9358;9574;10051;10057;10312;10723;10987;11008;11057;11060;11317;11377;11406;11718;11882;11955;13073;14075;14171;14280;14434;14495;14630;14677;15165;15881;16873;18413;20227;20639;207…	674;675;676;1325;1326;2183;2184;2572;2573;3096;3097;3252;3253;4449;4450;4515;4516;4517;4678;4679;4680;4681;4762;4763;4764;5386;5406;5407;5606;5607;5610;5611;5645;5646;5692;5693;5725;5726;5727;5822;5823;6004;6005;6304;6305;6545;6546;6624;6625;6829;6830;6928;6929;7046;7047;7285;7432;7433;8091;8092;9328;9329;10030;10031;10685;10686;10687;13953;13954;15460;15461;15468;15469;15804;15805;16154;16155;16…	658;659;660;1282;1283;2095;2464;2981;3121;3122;4268;4337;4338;4339;4492;4493;4494;4564;4565;4566;5181;5199;5200;5384;5385;5389;5390;5422;5423;5470;5502;5503;5580;5581;5752;6027;6263;6331;6332;6529;6530;6531;6628;6629;6749;6750;6989;7123;7124;7730;8883;8884;9557;9558;10158;10159;10160;13263;13264;14717;14718;14725;15055;15056;15404;15405;15575;15576;16382;16539;16540;16541;18509;18510;18511;18606;…	659;1283;2095;2464;2981;3122;4268;4338;4492;4494;4566;5181;5199;5385;5390;5423;5470;5503;5581;5752;6027;6263;6331;6531;6629;6750;6989;7124;7730;8883;9558;10159;13264;14718;14725;15056;15404;15576;16382;16539;18509;18510;18607;18617;18631;19053;20023;20032;20484;21574;22098;22133;22235;22238;22694;22794;22841;23419;23740;23901;26059;28147;28335;28541;28822;28977;29228;29310;30243;31699;33711;36873…	282;283;284;285;286;287	486;776;1665;2176;2177;2244
tr|A0A0B4K7G4|A0A0B4K7G4_DROME;sp|P13469|MODU_DROME;tr|Q8IGX8|Q8IGX8_DROME	tr|A0A0B4K7G4|A0A0B4K7G4_DROME;sp|P13469|MODU_DROME;tr|Q8IGX8|Q8IGX8_DROME	29;29;15	29;29;15	29;29;15	>tr|A0A0B4K7G4|A0A0B4K7G4_DROME Modulo, isoform C OS=Drosophila melanogaster GN=mod PE=1 SV=1;>sp|P13469|MODU_DROME DNA-binding protein modulo OS=Drosophila melanogaster GN=mod PE=1 SV=2;>tr|Q8IGX8|Q8IGX8_DROME RE08878p OS=Drosophila melanogaster GN=mod PE	3	29	29	29	29	28	29	28	29	28	56.3	56.3	56.3	60.309	542	542;542;248	0	235.91	By MS/MS	By MS/MS	56.3	55.5	249560000	80513000	169050000	79134000	92801000	34	39	73				182	714;715;818;1034;1510;1647;2683;2943;4754;4901;6775;8145;8730;8798;9341;9876;12666;14101;14545;14687;16040;17157;17158;17458;17459;17618;17922;18692;18693	True;True;True;True;True;True;True;True;True;True;True;True;True;True;True;True;True;True;True;True;True;True;True;True;True;True;True;True;True	745;746;853;1091;1602;1745;2844;3126;5034;5194;7160;8618;9234;9310;9880;10452;13591;15111;15579;15728;17174;18364;18365;18683;18684;18855;19184;19185;20013;20014	1626;1627;1628;1629;1630;1631;1632;1633;1849;1850;2353;2354;2355;2356;3431;3432;3433;3434;3802;3803;6024;6025;6566;6567;10427;10428;10777;10778;14918;14919;17974;17975;19307;19308;19468;19469;19470;20662;20663;21962;21963;21964;21965;28563;28564;28565;28566;31641;31642;32628;32629;32936;32937;32938;32939;35938;35939;38466;38467;38468;38469;38470;38471;39167;39168;39169;39521;39522;39523;39524;402…	1574;1575;1576;1577;1578;1579;1580;1790;1791;2252;2253;2254;3280;3281;3282;3283;3637;3638;5768;6281;9926;9927;10247;10248;14197;14198;17103;17104;18372;18373;18525;18526;19657;20897;20898;20899;20900;27137;27138;27139;27140;30121;31085;31086;31087;31379;31380;31381;31382;34302;34303;34304;36774;36775;36776;36777;36778;36779;36780;37483;37484;37485;37817;37818;38485;38486;38487;38488;38489;38490;3…	1574;1580;1790;2252;3283;3638;5768;6281;9927;10247;14198;17103;18373;18525;19657;20899;27137;30121;31086;31380;34303;36774;36779;37484;37485;37818;38489;40134;40137	288	451
sp|P13496|DCTN1_DROME	sp|P13496|DCTN1_DROME	28	28	28	>sp|P13496|DCTN1_DROME Dynactin subunit 1 OS=Drosophila melanogaster GN=Gl PE=1 SV=2	1	28	28	28	24	26	24	26	24	26	29.3	29.3	29.3	141.22	1265	1265	0	113.98	By MS/MS	By MS/MS	25.6	27.8	35267000	13045000	22223000	13225000	11032000	25	29	54				183	575;645;1423;1494;2033;2187;3277;6312;6727;7448;8387;8507;8657;10143;10943;12903;13487;13767;14640;14728;14941;15096;15420;15520;15521;16266;17145;20099	True;True;True;True;True;True;True;True;True;True;True;True;True;True;True;True;True;True;True;True;True;True;True;True;True;True;True;True	600;673;1507;1585;2159;2320;3473;6671;7110;7869;8874;9001;9159;10728;11581;13842;14459;14757;15680;15775;16000;16159;16513;16619;16620;16621;16622;17414;18351;21512	1320;1468;3249;3250;3251;3398;3399;4654;4655;4977;4978;4979;4980;7247;13915;13916;13917;14816;14817;16392;18553;18554;18804;18805;19138;19139;19140;19141;19142;22724;22725;24408;24409;29083;29084;30343;30344;30945;30946;32832;33035;33515;33516;33857;33858;34601;34602;34819;34820;34821;34822;34823;34824;34825;36453;36454;38444;38445;45053;45054	1276;1422;3118;3119;3120;3257;4466;4467;4778;4779;4780;4781;6952;13226;13227;14102;14103;15619;17658;17659;17906;18225;18226;18227;21589;23166;23167;27659;27660;28872;28873;29469;29470;31273;31481;31482;31943;31944;32285;32998;32999;33202;33203;33204;33205;33206;33207;33208;34808;34809;36755;36756;36757;43100	1276;1422;3119;3257;4467;4780;6952;13226;14103;15619;17659;17906;18227;21589;23166;27659;28873;29470;31273;31482;31944;32285;32998;33202;33206;34809;36755;43100	289;290;291	66;210;720
sp|P13607-4|ATNA_DROME;tr|H9ZJM5|H9ZJM5_DROME;sp|P13607-5|ATNA_DROME;sp|P13607|ATNA_DROME;tr|I7J4E4|I7J4E4_DROME;tr|E1JIR4|E1JIR4_DROME;tr|A0A0B4KGG8|A0A0B4KGG8_DROME;sp|P13607-7|ATNA_DROME;sp|P13607-6|ATNA_DROME;sp|P13607-2|ATNA_DROME;tr|E6PBW0|E6PBW0_DROME;tr|C8VUY7|C8VUY7_DROME;tr|B5RIT8|B5RIT8_DROME;sp|P13607-3|ATNA_DROME;tr|Q9U458|Q9U458_DROME;tr|A8QI34|A8QI34_DROME;tr|A4IJ54|A4IJ54_DROME	sp|P13607-4|ATNA_DROME;tr|H9ZJM5|H9ZJM5_DROME;sp|P13607-5|ATNA_DROME;sp|P13607|ATNA_DROME;tr|I7J4E4|I7J4E4_DROME;tr|E1JIR4|E1JIR4_DROME;tr|A0A0B4KGG8|A0A0B4KGG8_DROME;sp|P13607-7|ATNA_DROME;sp|P13607-6|ATNA_DROME;sp|P13607-2|ATNA_DROME;tr|E6PBW0|E6PBW0_DROME;tr|C8VUY7|C8VUY7_DROME;tr|B5RIT8|B5RIT8_DROME;sp|P13607-3|ATNA_DROME	24;24;24;24;23;23;23;23;23;23;21;21;19;19;2;2;1	24;24;24;24;23;23;23;23;23;23;21;21;19;19;2;2;1	24;24;24;24;23;23;23;23;23;23;21;21;19;19;2;2;1	>sp|P13607-4|ATNA_DROME Isoform 4 of Sodium/potassium-transporting ATPase subunit alpha OS=Drosophila melanogaster GN=Atpalpha;>tr|H9ZJM5|H9ZJM5_DROME Sodium/potassium-transporting ATPase subunit alpha OS=Drosophila melanogaster GN=Atpalpha-RA PE=2 SV=1;>s	17	24	24	24	23	20	23	20	23	20	30.3	30.3	30.3	115.06	1037	1037;1041;1041;1041;1002;1002;1002;1002;1002;1002;951;1002;839;839;1009;1009;457	0	65.71	By MS/MS	By MS/MS	28.7	25.5	24727000	13492000	11235000	13154000	6553900	27	21	48				184	197;203;339;1664;3055;3181;4431;5430;7214;7227;8342;10461;11544;12328;12351;12506;12578;12729;14098;16013;17641;17736;18325;19934	True;True;True;True;True;True;True;True;True;True;True;True;True;True;True;True;True;True;True;True;True;True;True;True	205;211;353;1765;3244;3374;4693;5744;7617;7630;8828;11076;12264;13228;13252;13424;13500;13658;15108;17146;18880;18983;19614;21335	430;431;444;738;739;3866;3867;3868;6802;6803;7055;9745;9746;12012;12013;12014;12015;12016;12017;15881;15882;15909;15910;18464;18465;23427;23428;25780;25781;27785;27786;27838;27839;28205;28206;28388;28389;28701;31636;31637;35863;35864;35865;35866;39571;39821;39822;41109;44680;44681;44682;44683	431;440;728;729;3700;3701;3702;6503;6760;9296;9297;11426;11427;11428;11429;11430;15129;15130;15156;15157;17562;17563;22262;22263;24448;24449;24450;26372;26420;26421;26422;26785;26786;26959;27285;30116;34232;34233;34234;34235;34236;37865;38109;38110;39323;42750;42751;42752;42753	431;440;729;3700;6503;6760;9297;11428;15129;15156;17563;22263;24448;26372;26421;26785;26959;27285;30116;34236;37865;38109;39323;42750	292	963
tr|M9PET0|M9PET0_DROME;sp|P13706-4|GPDA_DROME;tr|M9PC43|M9PC43_DROME;sp|P13706-2|GPDA_DROME;tr|B5RIM9|B5RIM9_DROME;sp|P13706-3|GPDA_DROME;sp|P13706|GPDA_DROME;tr|D5AEK2|D5AEK2_DROME;tr|G3E6Y2|G3E6Y2_DROME	tr|M9PET0|M9PET0_DROME;sp|P13706-4|GPDA_DROME;tr|M9PC43|M9PC43_DROME;sp|P13706-2|GPDA_DROME;tr|B5RIM9|B5RIM9_DROME;sp|P13706-3|GPDA_DROME;sp|P13706|GPDA_DROME;tr|D5AEK2|D5AEK2_DROME	15;15;15;15;15;15;15;8;3	15;15;15;15;15;15;15;8;3	15;15;15;15;15;15;15;8;3	>tr|M9PET0|M9PET0_DROME Glycerol-3-phosphate dehydrogenase [NAD(+)] OS=Drosophila melanogaster GN=Gpdh PE=1 SV=1;>sp|P13706-4|GPDA_DROME Isoform GPDH-3 of Glycerol-3-phosphate dehydrogenase [NAD(+)], cytoplasmic OS=Drosophila melanogaster GN=Gpdh;>tr|M9PC4	9	15	15	15	13	14	13	14	13	14	62.3	62.3	62.3	38.258	350	350;350;353;353;360;360;363;201;99	0	66.819	By MS/MS	By MS/MS	49.4	62.3	32358000	11338000	21020000	10769000	10022000	19	23	42				185	268;2565;6053;7332;8117;8534;8963;10645;10735;11016;12284;16652;18802;18931;19113	True;True;True;True;True;True;True;True;True;True;True;True;True;True;True	278;2718;6398;7744;8589;9029;9480;11270;11365;11366;11657;13180;17831;20131;20272;20273;20469	576;577;578;579;5774;5775;5776;5777;13372;13373;13374;16148;16149;17917;18863;18864;19838;23798;23799;23800;23801;23980;23981;23982;23983;24561;24562;24563;24564;27670;27671;27672;27673;37319;42193;42194;42471;42472;42473;42474;42475;42476;42905;42906	566;567;568;5541;5542;5543;5544;12725;12726;15401;17053;17961;17962;18869;22609;22610;22611;22771;22772;22773;22774;22775;22776;22777;23308;23309;23310;23311;23312;26265;26266;26267;26268;35659;40380;40644;40645;40646;40647;41048;41049;41050;41051	568;5543;12726;15401;17053;17962;18869;22611;22777;23311;26268;35659;40380;40645;41051	293;294;295	39;292;310
tr|M9PE02|M9PE02_DROME;tr|E1JJJ8|E1JJJ8_DROME;sp|P13709-2|FSH_DROME;tr|M9PGM8|M9PGM8_DROME;sp|P13709|FSH_DROME;tr|M9PJC7|M9PJC7_DROME	tr|M9PE02|M9PE02_DROME;tr|E1JJJ8|E1JJJ8_DROME;sp|P13709-2|FSH_DROME;tr|M9PGM8|M9PGM8_DROME;sp|P13709|FSH_DROME;tr|M9PJC7|M9PJC7_DROME	2;2;2;2;2;2	2;2;2;2;2;2	2;2;2;2;2;2	>tr|M9PE02|M9PE02_DROME Female sterile (1) homeotic, isoform H OS=Drosophila melanogaster GN=fs(1)h PE=1 SV=1;>tr|E1JJJ8|E1JJJ8_DROME Female sterile (1) homeotic, isoform F OS=Drosophila melanogaster GN=fs(1)h PE=1 SV=1;>sp|P13709-2|FSH_DROME Isoform A of	6	2	2	2	0	2	0	2	0	2	3.1	3.1	3.1	110.01	1105	1105;1110;1110;1115;2038;2046	0.00052938	2.8252	By matching	By MS/MS	0	3.1	268350	0	268350	0	148480	0	2	2				186	6403;12826	True;True	6765;13760	14102;28904	13398;27490	13398;27490
tr|X2JCX8|X2JCX8_DROME;sp|P14130|RS14_DROME	tr|X2JCX8|X2JCX8_DROME;sp|P14130|RS14_DROME	6;6	6;6	6;6	>tr|X2JCX8|X2JCX8_DROME Ribosomal protein S14b, isoform B OS=Drosophila melanogaster GN=RpS14b PE=3 SV=1;>sp|P14130|RS14_DROME 40S ribosomal protein S14 OS=Drosophila melanogaster GN=RpS14a PE=1 SV=1	2	6	6	6	5	6	5	6	5	6	40.4	40.4	40.4	16.265	151	151;151	0	12.61	By MS/MS	By MS/MS	26.5	40.4	6184900	2549300	3635600	2533400	2027400	3	4	7				187	293;3377;7438;7439;16992;18721	True;True;True;True;True;True	305;3579;7857;7858;18190;20044	640;7457;7458;16369;16370;16371;16372;38104;38105;42001;42002	624;7148;15595;15596;36422;36423;40192	624;7148;15595;15596;36422;40192	296	75
tr|E1JHR5|E1JHR5_DROME;sp|P15007-2|ENO_DROME;sp|P15007|ENO_DROME	tr|E1JHR5|E1JHR5_DROME;sp|P15007-2|ENO_DROME;sp|P15007|ENO_DROME	11;11;11	11;11;11	11;11;11	>tr|E1JHR5|E1JHR5_DROME Enolase, isoform F OS=Drosophila melanogaster GN=Eno PE=1 SV=1;>sp|P15007-2|ENO_DROME Isoform A of Enolase OS=Drosophila melanogaster GN=Eno;>sp|P15007|ENO_DROME Enolase OS=Drosophila melanogaster GN=Eno PE=1 SV=2	3	11	11	11	11	9	11	9	11	9	38.8	38.8	38.8	46.662	433	433;433;500	0	32.53	By MS/MS	By MS/MS	38.8	33.7	12025000	5863200	6162300	5805700	3467100	13	9	22				188	1130;1623;3219;3582;4747;4784;6847;7288;9282;14763;18577	True;True;True;True;True;True;True;True;True;True;True	1202;1720;3413;3791;5026;5065;7234;7700;9817;15813;19889	2622;2623;3746;7128;7129;7880;7881;10410;10411;10491;10492;10493;10494;15084;15085;16055;20527;20528;33110;33111;33112;41664;41665	2509;3577;6828;6829;7522;7523;7524;9910;9911;9985;9986;9987;9988;14361;15307;15308;19534;19535;31565;31566;39856;39857;39858	2509;3577;6829;7523;9911;9987;14361;15307;19535;31565;39858
tr|X2JAW6|X2JAW6_DROME;sp|P15215|LAMC1_DROME	tr|X2JAW6|X2JAW6_DROME;sp|P15215|LAMC1_DROME	18;18	18;18	18;18	>tr|X2JAW6|X2JAW6_DROME Laminin B2, isoform B OS=Drosophila melanogaster GN=LanB2 PE=4 SV=1;>sp|P15215|LAMC1_DROME Laminin subunit gamma-1 OS=Drosophila melanogaster GN=LanB2 PE=2 SV=2	2	18	18	18	13	15	13	15	13	15	18.5	18.5	18.5	182.34	1639	1639;1639	0	71.755	By MS/MS	By MS/MS	12.8	16.1	11397000	3982500	7414700	4079100	4005800	14	20	34				189	416;2179;2198;2319;2751;3881;5408;5530;8331;10511;10759;14636;14760;15996;16132;17062;17164;17649	True;True;True;True;True;True;True;True;True;True;True;True;True;True;True;True;True;True	436;2311;2331;2461;2921;4102;5721;5851;8815;11131;11390;15676;15810;17128;17268;18264;18371;18888	898;4964;5001;5255;5256;6173;6174;8539;8540;8541;11966;12238;12239;18440;23537;23538;24029;24030;32825;32826;33105;33106;35822;35823;36125;38258;38259;38480;39624	876;4765;4808;5053;5054;5899;5900;8155;8156;8157;8158;11374;11375;11376;11638;11639;11640;11641;17537;22366;22367;22815;22816;31268;31269;31560;31561;34186;34187;34491;36578;36579;36788;37938	876;4765;4808;5053;5899;8157;11376;11640;17537;22366;22815;31269;31561;34187;34491;36579;36788;37938
sp|P15348|TOP2_DROME	sp|P15348|TOP2_DROME	11	11	11	>sp|P15348|TOP2_DROME DNA topoisomerase 2 OS=Drosophila melanogaster GN=Top2 PE=1 SV=1	1	11	11	11	7	11	7	11	7	11	10.4	10.4	10.4	164.39	1447	1447	0	18.592	By MS/MS	By MS/MS	6.2	10.4	6266500	2434800	3831700	2367000	1879100	5	10	15				190	2274;2702;3840;5304;5735;10567;11008;13572;14801;15009;19450	True;True;True;True;True;True;True;True;True;True;True	2411;2865;4060;5616;6068;11191;11649;14546;15852;16069;20825	5153;5154;6070;6071;8453;11689;11690;12670;12671;23650;23651;24543;30533;33189;33190;33191;33665;43639;43640	4954;4955;5812;5813;8070;11114;12052;12053;22467;23292;29065;31628;32092;41744;41745	4955;5813;8070;11114;12052;22467;23292;29065;31628;32092;41745
tr|F0JAN3|F0JAN3_DROME;tr|A0A0B4KH09|A0A0B4KH09_DROME;tr|A0A0B4K6L6|A0A0B4K6L6_DROME;tr|A0A0B4LHP1|A0A0B4LHP1_DROME;tr|A0A0B4JD02|A0A0B4JD02_DROME;sp|P16371-2|GROU_DROME;tr|A0A0B4JDF1|A0A0B4JDF1_DROME;sp|P16371|GROU_DROME	tr|F0JAN3|F0JAN3_DROME;tr|A0A0B4KH09|A0A0B4KH09_DROME;tr|A0A0B4K6L6|A0A0B4K6L6_DROME;tr|A0A0B4LHP1|A0A0B4LHP1_DROME;tr|A0A0B4JD02|A0A0B4JD02_DROME;sp|P16371-2|GROU_DROME;tr|A0A0B4JDF1|A0A0B4JDF1_DROME;sp|P16371|GROU_DROME	2;2;2;2;2;2;2;2	2;2;2;2;2;2;2;2	2;2;2;2;2;2;2;2	>tr|F0JAN3|F0JAN3_DROME LD02490p (Fragment) OS=Drosophila melanogaster GN=gro-RB PE=2 SV=1;>tr|A0A0B4KH09|A0A0B4KH09_DROME Groucho, isoform I OS=Drosophila melanogaster GN=gro PE=1 SV=1;>tr|A0A0B4K6L6|A0A0B4K6L6_DROME Groucho, isoform H OS=Drosophila melan	8	2	2	2	1	2	1	2	1	2	6	6	6	65.566	605	605;698;709;717;719;719;728;730	0	5.4341	By MS/MS	By MS/MS	2.6	6	528220	185220	343010	0	189780	1	2	3				191	392;17052	True;True	409;18253	849;38234;38235	820;36555;36556	820;36556
tr|M9NDR2|M9NDR2_DROME;tr|M9PDL9|M9PDL9_DROME;sp|P16568|BICD_DROME;tr|M9PDB8|M9PDB8_DROME;tr|D3DMV8|D3DMV8_DROME	tr|M9NDR2|M9NDR2_DROME;tr|M9PDL9|M9PDL9_DROME;sp|P16568|BICD_DROME;tr|M9PDB8|M9PDB8_DROME;tr|D3DMV8|D3DMV8_DROME	4;4;4;4;3	4;4;4;4;3	4;4;4;4;3	>tr|M9NDR2|M9NDR2_DROME Bicaudal D, isoform B OS=Drosophila melanogaster GN=BicD PE=1 SV=1;>tr|M9PDL9|M9PDL9_DROME Bicaudal D, isoform C OS=Drosophila melanogaster GN=BicD PE=1 SV=1;>sp|P16568|BICD_DROME Protein bicaudal D OS=Drosophila melanogaster GN=Bic	5	4	4	4	3	4	3	4	3	4	9.2	9.2	9.2	85.532	750	750;782;782;802;483	0	9.6514	By MS/MS	By MS/MS	7.2	9.2	2347200	835910	1511300	898030	774060	1	4	5				192	919;6106;15116;16561	True;True;True;True	964;6452;16181;17735	2082;13484;13485;33902;33903;37103;37104	2005;12827;32326;32327;35443	2005;12827;32326;35443
sp|P16905|KAPR1_DROME;tr|M9MRY3|M9MRY3_DROME	sp|P16905|KAPR1_DROME;tr|M9MRY3|M9MRY3_DROME	1;1	1;1	1;1	>sp|P16905|KAPR1_DROME cAMP-dependent protein kinase type I regulatory subunit OS=Drosophila melanogaster GN=Pka-R1 PE=2 SV=2;>tr|M9MRY3|M9MRY3_DROME Protein kinase, cAMP-dependent, regulatory subunit type 1, isoform AA OS=Drosophila melanogaster GN=Pka-R1	2	1	1	1	1	1	1	1	1	1	1.9	1.9	1.9	42.239	376	376;377	1	-2	By MS/MS	By MS/MS	1.9	1.9	783570	284880	498690	0	275920	1	1	2	+			193	11801	TRUE	12646	26595;26596	25232;25233	25233	297;298;299	1;4;5
sp|P17210|KINH_DROME;tr|Q6NNT8|Q6NNT8_DROME	sp|P17210|KINH_DROME	57;20	57;20	57;20	>sp|P17210|KINH_DROME Kinesin heavy chain OS=Drosophila melanogaster GN=Khc PE=1 SV=2	2	57	57	57	55	57	55	57	55	57	65.3	65.3	65.3	110.4	975	975;358	0	323.31	By MS/MS	By MS/MS	63	65.3	197920000	82678000	115250000	77014000	59426000	81	89	170				194	48;352;2571;3376;3886;3887;4123;4399;4474;5140;5330;5767;6850;7971;8221;8222;8307;8309;8406;8929;8985;9348;9734;10220;10230;11349;11365;11766;11767;12301;12965;12966;12969;13247;13799;13800;13919;14827;14898;15041;15282;15350;15577;15701;15702;15886;16233;16529;16622;16777;17286;17789;17911;18562;18563;18872;19167	True;True;True;True;True;True;True;True;True;True;True;True;True;True;True;True;True;True;True;True;True;True;True;True;True;True;True;True;True;True;True;True;True;True;True;True;True;True;True;True;True;True;True;True;True;True;True;True;True;True;True;True;True;True;True;True;True	49;367;368;2724;3578;4107;4108;4365;4366;4659;4736;4737;5447;5643;6101;7237;7238;8424;8697;8698;8790;8792;8895;8896;9445;9503;9887;10301;10807;10817;10818;12002;12019;12591;12592;12593;12594;13198;13912;13913;13916;14203;14790;14791;14919;15880;15955;16103;16359;16432;16433;16684;16815;16816;17014;17377;17378;17700;17798;17799;17961;18503;19040;19041;19171;19872;19873;20209;20210;20524	111;112;113;114;764;765;766;767;5787;5788;5789;7456;8550;8551;8552;8553;8554;8555;8556;8557;9066;9067;9068;9679;9680;9834;9835;9836;9837;11316;11317;11318;11319;11743;11744;11745;11746;12734;12735;15091;15092;15093;15094;15095;15096;17575;17576;18155;18156;18157;18158;18159;18160;18387;18388;18391;18392;18593;18594;18595;18596;19757;19758;19880;19881;20674;20675;21521;21522;22881;22882;22902;2290…	116;117;118;119;749;750;751;5553;5554;5555;7147;8168;8169;8170;8171;8172;8644;8645;8646;9230;9231;9232;9378;9379;9380;9381;10764;10765;10766;10767;11166;11167;11168;11169;12116;12117;14370;14371;14372;14373;14374;14375;16710;16711;17273;17274;17275;17276;17277;17489;17490;17492;17493;17691;17692;17693;18802;18908;18909;18910;19666;20465;21739;21740;21759;21760;21761;21762;21763;21764;23983;23984;…	119;750;5553;7147;8169;8172;8645;9231;9378;10764;11169;12117;14371;16711;17276;17277;17489;17492;17691;18802;18910;19666;20465;21740;21762;23984;24014;25086;25092;26305;27822;27825;27831;28395;29529;29533;29784;31697;31850;32176;32684;32844;33340;33601;33602;33966;34745;35377;35575;35940;37072;38213;38460;39821;39824;40532;41159	300;301;302;303;304;305;306;307;308;309;310;311;312;313;314	102;146;204;390;394;425;470;490;559;570;596;613;721;726;768
sp|P17336|CATA_DROME	sp|P17336|CATA_DROME	4	4	4	>sp|P17336|CATA_DROME Catalase OS=Drosophila melanogaster GN=Cat PE=1 SV=2	1	4	4	4	4	2	4	2	4	2	12.8	12.8	12.8	57.149	506	506	0	6.7683	By MS/MS	By matching	12.8	7.1	918410	326830	591580	329460	324680	4	0	4				195	1022;5440;9803;16193	True;True;True;True	1077;5754;10375;17331	2326;12039;12040;21669;21670;36254	2230;11450;20605;34624	2230;11450;20605;34624
sp|P17704|RS17_DROME	sp|P17704|RS17_DROME	1	1	1	>sp|P17704|RS17_DROME 40S ribosomal protein S17 OS=Drosophila melanogaster GN=RpS17 PE=1 SV=2	1	1	1	1	1	1	1	1	1	1	8.4	8.4	8.4	15.285	131	131	0.001056	2.811	By MS/MS	By MS/MS	8.4	8.4	543010	260810	282200	0	156140	1	1	2				196	7229	TRUE	7632	15913;15914	15159;15160	15159
tr|A0A0B4JD39|A0A0B4JD39_DROME;sp|P17789|TTKB_DROME;tr|A0A0B4JDG1|A0A0B4JDG1_DROME;sp|P42282|TTKA_DROME	tr|A0A0B4JD39|A0A0B4JD39_DROME;sp|P17789|TTKB_DROME	3;3;1;1	3;3;1;1	3;3;1;1	>tr|A0A0B4JD39|A0A0B4JD39_DROME Tramtrack, isoform H OS=Drosophila melanogaster GN=ttk PE=4 SV=1;>sp|P17789|TTKB_DROME Protein tramtrack, beta isoform OS=Drosophila melanogaster GN=ttk PE=1 SV=2	4	3	3	3	1	3	1	3	1	3	12.3	12.3	12.3	68.77	643	643;643;813;813	0	14.698	By matching	By MS/MS	3.6	12.3	2449800	211680	2238100	0	1238300	0	5	5				197	73;6128;18523	True;True;True	75;6474;19830	169;13527;41539;41540	182;12866;12867;12868;39738	182;12867;39738
sp|P17886|CRN_DROME	sp|P17886|CRN_DROME	11	11	11	>sp|P17886|CRN_DROME Protein crooked neck OS=Drosophila melanogaster GN=crn PE=2 SV=2	1	11	11	11	8	11	8	11	8	11	19.4	19.4	19.4	84.261	702	702	0	26.489	By MS/MS	By MS/MS	13.1	19.4	6618700	2032900	4585800	2111400	2458800	3	13	16				198	678;1157;1596;4653;4663;4683;5347;8289;9917;18575;19403	True;True;True;True;True;True;True;True;True;True;True	707;1230;1693;4929;4940;4961;5660;8769;10494;19887;20776	1542;1543;2677;2678;3669;3670;10227;10249;10288;11781;11782;18308;18309;22182;22183;41658;41659;43538;43539	1496;2560;2561;3500;3501;9740;9762;9796;11199;17414;17415;17416;17417;21094;39849;41649;41650	1496;2561;3501;9740;9762;9796;11199;17415;21094;39849;41650	315	554
sp|P17917|PCNA_DROME	sp|P17917|PCNA_DROME	4	4	4	>sp|P17917|PCNA_DROME Proliferating cell nuclear antigen OS=Drosophila melanogaster GN=PCNA PE=1 SV=2	1	4	4	4	4	4	4	4	4	4	26.2	26.2	26.2	28.83	260	260	0	13.523	By MS/MS	By MS/MS	26.2	26.2	4344600	1832000	2512600	1715700	1239300	5	3	8				199	1254;2524;5149;10417	True;True;True;True	1331;2677;5457;11027;11028	2884;2885;5685;5686;11336;11337;23338;23339;23340	2764;2765;5463;5464;10784;22182;22183;22184	2764;5463;10784;22184	316	119
sp|P18053|PSA4_DROME	sp|P18053|PSA4_DROME	7	7	7	>sp|P18053|PSA4_DROME Proteasome subunit alpha type-4 OS=Drosophila melanogaster GN=Prosalpha3 PE=1 SV=2	1	7	7	7	7	6	7	6	7	6	37.5	37.5	37.5	29.411	264	264	0	13.553	By MS/MS	By MS/MS	37.5	32.6	4326900	1490100	2836700	1414400	1645300	6	8	14				200	1464;10136;13239;17464;18448;19631;19910	True;True;True;True;True;True;True	1554;10721;14195;18689;19742;21015;21311	3339;3340;22709;22710;29812;29813;39177;41371;41372;41373;44025;44026;44636;44637	3199;21572;28384;37492;39574;39575;42116;42117;42118;42700;42701;42702;42703;42704	3199;21572;28384;37492;39574;42118;42702	317	202
sp|P18091-5|ACTN_DROME;tr|F0JAG6|F0JAG6_DROME;sp|P18091-2|ACTN_DROME;tr|M9MS06|M9MS06_DROME;sp|P18091-4|ACTN_DROME;tr|M9PGA7|M9PGA7_DROME;sp|P18091-3|ACTN_DROME;sp|P18091|ACTN_DROME	sp|P18091-5|ACTN_DROME;tr|F0JAG6|F0JAG6_DROME;sp|P18091-2|ACTN_DROME;tr|M9MS06|M9MS06_DROME;sp|P18091-4|ACTN_DROME;tr|M9PGA7|M9PGA7_DROME;sp|P18091-3|ACTN_DROME;sp|P18091|ACTN_DROME	17;17;16;16;16;16;16;16	17;17;16;16;16;16;16;16	17;17;16;16;16;16;16;16	>sp|P18091-5|ACTN_DROME Isoform A of Alpha-actinin, sarcomeric OS=Drosophila melanogaster GN=Actn;>tr|F0JAG6|F0JAG6_DROME Alpha actinin, isoform F OS=Drosophila melanogaster GN=Actn PE=1 SV=1;>sp|P18091-2|ACTN_DROME Isoform Non-muscle of Alpha-actinin, sar	8	17	17	17	14	16	14	16	14	16	24.8	24.8	24.8	103.76	895	895;897;892;895;895;917;917;924	0	51.134	By MS/MS	By MS/MS	19.7	23.7	14129000	4996900	9132600	4852800	4491300	10	19	29				201	577;2330;2743;3465;4207;4537;5977;6539;7034;7368;7687;7826;9327;11623;12257;17433;18070	True;True;True;True;True;True;True;True;True;True;True;True;True;True;True;True;True	602;2473;2913;3668;4453;4806;4807;6319;6906;7430;7781;8119;8268;9865;12380;13150;18656;19339	1323;1324;5279;5280;6161;6162;7634;7635;7636;9237;9238;9969;9970;9971;9972;13201;13202;14391;15489;15490;16213;16214;16215;16953;16954;17272;17273;20627;20628;26014;27601;27602;39104;40538	1280;1281;5078;5079;5886;5887;7304;7305;7306;8801;8802;9503;9504;9505;12572;12573;12574;12575;13662;14750;15459;15460;16138;16430;16431;19624;24659;26201;37423;38791	1281;5079;5887;7304;8802;9505;12575;13662;14750;15460;16138;16430;19624;24659;26201;37423;38791	318;319	147;224
sp|P18171|DEC13_DROME;tr|M9NG31|M9NG31_DROME;sp|P18169|DEC11_DROME;tr|D3PFE0|D3PFE0_DROME;sp|P18170|DEC12_DROME;tr|M9NEY9|M9NEY9_DROME;tr|M9NEA7|M9NEA7_DROME	sp|P18171|DEC13_DROME;tr|M9NG31|M9NG31_DROME;sp|P18169|DEC11_DROME;tr|D3PFE0|D3PFE0_DROME;sp|P18170|DEC12_DROME;tr|M9NEY9|M9NEY9_DROME;tr|M9NEA7|M9NEA7_DROME	37;36;35;34;34;34;34	37;36;35;34;34;34;34	37;36;35;34;34;34;34	>sp|P18171|DEC13_DROME Defective chorion-1 protein, FC177 isoform OS=Drosophila melanogaster GN=dec-1 PE=2 SV=2;>tr|M9NG31|M9NG31_DROME Defective chorion 1, isoform G OS=Drosophila melanogaster GN=dec-1 PE=1 SV=1;>sp|P18169|DEC11_DROME Defective chorion-1	7	37	37	37	31	34	31	34	31	34	33	33	33	179.19	1590	1590;1573;1208;919;950;960;1191	0	202.29	By MS/MS	By MS/MS	27.5	30.3	106350000	40443000	65904000	33077000	32495000	43	56	99				202	192;262;2799;3305;3637;4347;6896;7500;8161;8201;8227;8228;8381;11403;11728;11729;11730;11741;13282;13605;13717;13944;13951;13954;14305;15432;15571;15572;15667;16001;16441;16776;17679;17680;18785;19065;19224	True;True;True;True;True;True;True;True;True;True;True;True;True;True;True;True;True;True;True;True;True;True;True;True;True;True;True;True;True;True;True;True;True;True;True;True;True	199;200;272;2973;3503;3852;4602;4603;7286;7922;8634;8635;8675;8676;8703;8704;8705;8706;8868;12063;12064;12534;12535;12536;12537;12554;14240;14583;14705;14944;14951;14954;15325;15326;16525;16678;16679;16781;17134;17604;17605;17960;18918;18919;20113;20114;20415;20585	417;418;419;420;564;565;6276;6277;7310;8011;9569;9570;9571;15201;15202;16490;18007;18008;18009;18010;18011;18012;18013;18014;18015;18016;18097;18098;18099;18173;18174;18175;18176;18177;18178;18179;18180;18541;18542;25392;25393;26312;26313;26314;26315;26316;26317;26318;26319;26320;26321;26322;26358;29907;30602;30841;30842;31317;31332;31333;31337;31338;31339;31340;32111;32112;32113;32114;34625;3494…	416;417;418;419;420;552;553;6001;6002;7008;7649;7650;9125;9126;9127;9128;9129;9130;14463;15709;17139;17140;17141;17142;17143;17144;17145;17146;17224;17225;17226;17290;17291;17292;17293;17294;17295;17296;17297;17298;17649;24086;24087;24951;24952;24953;24954;24955;24956;24957;24958;24959;24960;24961;24962;24963;24999;28466;29134;29362;29363;29833;29847;29848;29851;29852;29853;29854;29855;30588;3058…	420;553;6001;7008;7650;9128;14463;15709;17139;17225;17290;17296;17649;24087;24955;24957;24960;24999;28466;29134;29362;29833;29848;29855;30589;33019;33328;33331;33534;34206;35179;35936;37991;37993;40334;40931;41261	320;321;322;323;324;325;326;327;328;329;330;331;332;333;334;335	56;300;308;331;470;475;496;497;498;522;523;524;656;657;846;935
tr|B6IDN4|B6IDN4_DROME;sp|P18431-4|SGG_DROME;tr|A4V3W2|A4V3W2_DROME;sp|P18431|SGG_DROME;tr|A4V3W1|A4V3W1_DROME;sp|P18431-3|SGG_DROME;tr|Q0KHW6|Q0KHW6_DROME;tr|H5V852|H5V852_DROME;sp|P18431-1|SGG_DROME;tr|M9PGC4|M9PGC4_DROME;tr|M9PGV7|M9PGV7_DROME;tr|A8JUV9|A8JUV9_DROME;tr|Q7KVY5|Q7KVY5_DROME;tr|C0PUX5|C0PUX5_DROME;tr|E6PBX9|E6PBX9_DROME;tr|Q6A4W6|Q6A4W6_DROME;tr|Q6A4W4|Q6A4W4_DROME;tr|Q6A4T7|Q6A4…	tr|B6IDN4|B6IDN4_DROME;sp|P18431-4|SGG_DROME;tr|A4V3W2|A4V3W2_DROME;sp|P18431|SGG_DROME;tr|A4V3W1|A4V3W1_DROME;sp|P18431-3|SGG_DROME;tr|Q0KHW6|Q0KHW6_DROME;tr|H5V852|H5V852_DROME;sp|P18431-1|SGG_DROME;tr|M9PGC4|M9PGC4_DROME;tr|M9PGV7|M9PGV7_DROME;tr|A8JUV9|A8JUV9_DROME;tr|Q7KVY5|Q7KVY5_DROME;tr|C0PUX5|C0PUX5_DROME;tr|E6PBX9|E6PBX9_DROME	8;8;8;8;8;8;8;8;8;8;8;7;6;6;6;1;1;1;1;1;1;1	8;8;8;8;8;8;8;8;8;8;8;7;6;6;6;1;1;1;1;1;1;1	8;8;8;8;8;8;8;8;8;8;8;7;6;6;6;1;1;1;1;1;1;1	>tr|B6IDN4|B6IDN4_DROME FI05468p OS=Drosophila melanogaster GN=sgg-RG PE=2 SV=1;>sp|P18431-4|SGG_DROME Isoform G of Protein kinase shaggy OS=Drosophila melanogaster GN=sgg;>tr|A4V3W2|A4V3W2_DROME Shaggy, isoform C OS=Drosophila melanogaster GN=sgg PE=1 SV=	22	8	8	8	7	8	7	8	7	8	21.4	21.4	21.4	52.091	496	496;496;514;514;575;575;597;1067;1067;1126;1168;772;416;441;846;211;211;211;211;211;211;211	0	21.657	By MS/MS	By MS/MS	19.6	21.4	7256300	2961500	4294800	2960000	2377700	6	9	15				203	1172;2432;8471;8914;13824;15103;17046;18705	True;True;True;True;True;True;True;True	1246;2582;8964;9429;14818;16166;18247;20028	2718;2719;5492;5493;18726;18727;19722;31066;31067;33870;33871;38218;38219;38220;41964;41965	2607;2608;5276;5277;17825;17826;18767;29591;32294;32295;32296;36539;36540;36541;40162;40163	2608;5277;17826;18767;29591;32295;36539;40162
tr|E1JJ68|E1JJ68_DROME;sp|P19109-3|DDX17_DROME;tr|C7LAE4|C7LAE4_DROME;sp|P19109-4|DDX17_DROME;sp|P19109-2|DDX17_DROME;sp|P19109|DDX17_DROME;tr|A0A0B4K624|A0A0B4K624_DROME;tr|A0A0B4K6A3|A0A0B4K6A3_DROME;tr|A0A0B4K6K1|A0A0B4K6K1_DROME;tr|A0A0B4K6T7|A0A0B4K6T7_DROME;tr|I0B1P2|I0B1P2_DROME	tr|E1JJ68|E1JJ68_DROME;sp|P19109-3|DDX17_DROME;tr|C7LAE4|C7LAE4_DROME;sp|P19109-4|DDX17_DROME;sp|P19109-2|DDX17_DROME;sp|P19109|DDX17_DROME;tr|A0A0B4K624|A0A0B4K624_DROME;tr|A0A0B4K6A3|A0A0B4K6A3_DROME;tr|A0A0B4K6K1|A0A0B4K6K1_DROME;tr|A0A0B4K6T7|A0A0B4K6T7_DROME;tr|I0B1P2|I0B1P2_DROME	24;24;24;24;24;24;20;20;20;20;16	20;20;20;20;20;20;16;16;16;16;12	20;20;20;20;20;20;16;16;16;16;12	>tr|E1JJ68|E1JJ68_DROME Rm62, isoform H OS=Drosophila melanogaster GN=Rm62 PE=1 SV=1;>sp|P19109-3|DDX17_DROME Isoform D of ATP-dependent RNA helicase p62 OS=Drosophila melanogaster GN=Rm62;>tr|C7LAE4|C7LAE4_DROME LP18603p OS=Drosophila melanogaster GN=Rm62	11	24	20	20	23	24	19	20	19	20	56	49.9	49.9	62.473	575	575;575;578;578;578;719;458;473;478;485;305	0	110.07	By MS/MS	By MS/MS	51.3	56	75772000	17778000	57994000	16954000	31353000	20	28	48				204	1052;1223;1997;1998;3237;3714;4771;5523;5557;5705;6323;9904;9905;11622;12125;12795;13447;13832;13931;15396;16802;16830;19940;20074	True;True;False;False;True;True;True;True;False;True;True;True;True;False;True;True;True;True;True;True;True;True;True;True	1111;1299;1300;2118;2119;3432;3931;5051;5844;5881;6037;6683;6684;10481;10482;12375;12376;12377;12378;12379;13010;13728;14418;14827;14931;16486;17986;18014;21341;21485	2434;2435;2822;2823;2824;2825;2826;4574;4575;4576;4577;4578;4579;7165;7166;8181;8182;8183;8184;10461;10462;10463;10464;12221;12222;12301;12302;12606;12607;13935;13936;13937;13938;13939;22160;22161;22162;22163;26004;26005;26006;26007;26008;26009;26010;26011;26012;26013;27317;27318;27319;27320;28845;28846;30261;31083;31084;31291;31292;34553;34554;37660;37661;37662;37663;37724;37725;44694;44695;4499…	2327;2707;2708;2709;2710;2711;4388;4389;4390;4391;4392;4393;6865;6866;7815;7816;7817;7818;7819;9961;9962;11621;11701;11997;11998;13246;13247;13248;13249;21072;21073;21074;24648;24649;24650;24651;24652;24653;24654;24655;24656;24657;24658;25946;25947;25948;25949;27431;27432;28788;28789;29603;29604;29808;29809;32956;32957;35991;35992;35993;35994;36055;36056;42761;43041;43042;43043;43044	2327;2708;4388;4392;6865;7816;9961;11621;11701;11998;13246;21072;21074;24652;25946;27432;28788;29603;29808;32956;35993;36055;42761;43042	336;337;338;339	149;172;296;299
tr|Q6SE36|Q6SE36_DROME;tr|A0A140B9G0|A0A140B9G0_DROME;sp|P19339-10|SXL_DROME;tr|E8NH95|E8NH95_DROME;sp|P19339-13|SXL_DROME;sp|P19339-12|SXL_DROME;tr|F0JAP9|F0JAP9_DROME;tr|E6PBY4|E6PBY4_DROME;sp|P19339-9|SXL_DROME;sp|P19339-8|SXL_DROME;sp|P19339-7|SXL_DROME;sp|P19339-5|SXL_DROME;sp|P19339-2|SXL_DROME;sp|P19339|SXL_DROME;sp|P19339-14|SXL_DROME;sp|P19339-6|SXL_DROME;sp|P19339-4|SXL_DROME;tr|M9PHB3|…	tr|Q6SE36|Q6SE36_DROME;tr|A0A140B9G0|A0A140B9G0_DROME;sp|P19339-10|SXL_DROME;tr|E8NH95|E8NH95_DROME;sp|P19339-13|SXL_DROME;sp|P19339-12|SXL_DROME;tr|F0JAP9|F0JAP9_DROME;tr|E6PBY4|E6PBY4_DROME;sp|P19339-9|SXL_DROME;sp|P19339-8|SXL_DROME;sp|P19339-7|SXL_DROME;sp|P19339-5|SXL_DROME;sp|P19339-2|SXL_DROME;sp|P19339|SXL_DROME;sp|P19339-14|SXL_DROME;sp|P19339-6|SXL_DROME;sp|P19339-4|SXL_DROME;tr|M9PHB3|…	1;1;1;1;1;1;1;1;1;1;1;1;1;1;1;1;1;1;1	1;1;1;1;1;1;1;1;1;1;1;1;1;1;1;1;1;1;1	1;1;1;1;1;1;1;1;1;1;1;1;1;1;1;1;1;1;1	>tr|Q6SE36|Q6SE36_DROME Sex lethal (Fragment) OS=Drosophila melanogaster GN=Sxl PE=4 SV=1;>tr|A0A140B9G0|A0A140B9G0_DROME Sxl (Fragment) OS=Drosophila melanogaster GN=Sxl PE=4 SV=1;>sp|P19339-10|SXL_DROME Isoform A of Protein sex-lethal OS=Drosophila melan	19	1	1	1	1	1	1	1	1	1	22	22	22	6.5704	59	59;288;314;322;322;342;344;344;344;344;346;352;352;354;360;364;366;708;722	0.001552	2.6344	By MS/MS	By MS/MS	22	22	511740	237340	274410	0	151830	1	1	2				205	16707	TRUE	17890	37455;37456	35794;35795	35794
tr|M9PG76|M9PG76_DROME;sp|P19889|RLA0_DROME	tr|M9PG76|M9PG76_DROME;sp|P19889|RLA0_DROME	6;6	6;6	6;6	>tr|M9PG76|M9PG76_DROME 60S acidic ribosomal protein P0 OS=Drosophila melanogaster GN=RpLP0 PE=3 SV=1;>sp|P19889|RLA0_DROME 60S acidic ribosomal protein P0 OS=Drosophila melanogaster GN=RpLP0 PE=1 SV=1	2	6	6	6	6	6	6	6	6	6	30	30	30	34.202	317	317;317	0	23.444	By MS/MS	By MS/MS	30	30	10340000	3946700	6393700	4061500	3422700	8	6	14				206	1162;4500;5868;6458;17169;19013	True;True;True;True;True;True	1235;4765;6207;6822;18377;20362	2690;2691;9889;9890;12945;12946;12947;12948;14223;14224;38493;38494;42680;42681	2577;2578;2579;9427;9428;12316;12317;12318;13510;13511;36799;36800;40826;40827	2577;9428;12318;13510;36800;40826
sp|P20028|RPA2_DROME	sp|P20028|RPA2_DROME	19	19	19	>sp|P20028|RPA2_DROME DNA-directed RNA polymerase I subunit RPA2 OS=Drosophila melanogaster GN=RpI135 PE=2 SV=2	1	19	19	19	13	19	13	19	13	19	23.3	23.3	23.3	128.44	1129	1129	0	42.93	By MS/MS	By MS/MS	16.5	23.3	15549000	4123900	11425000	4785000	5489800	12	23	35				207	224;673;1340;1907;2107;3300;4424;5065;5159;5409;6902;9713;11626;12053;13836;14682;17002;19822;19862	True;True;True;True;True;True;True;True;True;True;True;True;True;True;True;True;True;True;True	233;702;1420;2023;2237;3497;4685;5369;5467;5722;7292;10278;12384;12385;12934;14831;15723;18201;21213;21261	488;1533;1534;3076;4403;4404;4815;7299;7300;9731;9732;11161;11358;11359;11967;11968;11969;11970;11971;15211;15212;15213;21475;21476;26023;26024;26025;27160;27161;31090;32927;32928;38127;44427;44428;44535;44536	479;1488;1489;2965;4228;4229;4617;6998;6999;9286;10606;10806;10807;11377;11378;11379;11380;14473;14474;20418;20419;24667;24668;24669;25791;29610;31372;31373;36449;42503;42504;42602;42603;42604;42605	479;1488;2965;4229;4617;6999;9286;10606;10807;11380;14474;20418;24668;25791;29610;31373;36449;42504;42602	340;341	155;956
tr|M9PFV9|M9PFV9_DROME;sp|P20232|TFS2_DROME	tr|M9PFV9|M9PFV9_DROME;sp|P20232|TFS2_DROME	2;2	1;1	1;1	>tr|M9PFV9|M9PFV9_DROME RNA polymerase II elongation factor, isoform B OS=Drosophila melanogaster GN=TfIIS PE=4 SV=1;>sp|P20232|TFS2_DROME Transcription elongation factor S-II OS=Drosophila melanogaster GN=TfIIS PE=2 SV=1	2	2	1	1	2	2	1	1	1	1	7.7	5.1	5.1	34.3	313	313;313	0.0010411	2.6777	By MS/MS	By matching	7.7	7.7	436210	338750	97465	0	53926	2	0	2				208	3960;4918	False;True	4190;5212	8732;8733;10816;10817	8329;10279;10280	8329;10280
tr|C0PTX6|C0PTX6_DROME;tr|E1JJF9|E1JJF9_DROME;sp|P20241-2|NRG_DROME;tr|E1JJF8|E1JJF8_DROME;sp|P20241|NRG_DROME;tr|M9NEZ5|M9NEZ5_DROME	tr|C0PTX6|C0PTX6_DROME;tr|E1JJF9|E1JJF9_DROME;sp|P20241-2|NRG_DROME;tr|E1JJF8|E1JJF8_DROME;sp|P20241|NRG_DROME;tr|M9NEZ5|M9NEZ5_DROME	1;1;1;1;1;1	1;1;1;1;1;1	1;1;1;1;1;1	>tr|C0PTX6|C0PTX6_DROME RT01988p (Fragment) OS=Drosophila melanogaster GN=Nrg-RC PE=2 SV=1;>tr|E1JJF9|E1JJF9_DROME Neuroglian, isoform D OS=Drosophila melanogaster GN=Nrg PE=1 SV=1;>sp|P20241-2|NRG_DROME Isoform A of Neuroglian OS=Drosophila melanogaster G	6	1	1	1	1	0	1	0	1	0	1.2	1.2	1.2	124.07	1108	1108;1239;1239;1302;1302;1309	0.008076	2.0241	By MS/MS	By matching	1.2	0	126140	126140	0	126140	0	1	0	1				209	1131	TRUE	1203	2624	2510	2510
sp|P20348-2|JANA_DROME	sp|P20348-2|JANA_DROME	1	1	1	>sp|P20348-2|JANA_DROME Isoform A of Sex-regulated protein janus-A OS=Drosophila melanogaster GN=janA	1	1	1	1	1	1	1	1	1	1	16.8	16.8	16.8	13.318	119	119	0	9.06	By MS/MS	By MS/MS	16.8	16.8	626150	381970	244190	381970	0	4	0	4				210	14535	TRUE	15569	32608;32609;32610	31064;31065;31066;31067;31068	31064
sp|P20432|GSTD1_DROME	sp|P20432|GSTD1_DROME	9	9	9	>sp|P20432|GSTD1_DROME Glutathione S-transferase D1 OS=Drosophila melanogaster GN=GstD1 PE=1 SV=1	1	9	9	9	9	8	9	8	9	8	32.1	32.1	32.1	23.866	209	209	0	25.71	By MS/MS	By MS/MS	32.1	32.1	105430000	33378000	72051000	31729000	35098000	14	9	23				211	737;1156;8936;9142;9143;10269;17705;18941;18942	True;True;True;True;True;True;True;True;True	769;1229;9452;9669;9670;10861;18946;18947;20285;20286	1684;1685;2675;2676;19773;19774;20235;20236;20237;22983;22984;22985;22986;22987;39740;39741;39742;39743;42496;42497;42498;42499;42500	1631;1632;2559;18816;18817;19263;19264;19265;19266;21837;21838;21839;21840;21841;38044;38045;38046;40666;40667;40668;40669;40670;40671	1632;2559;18816;19264;19266;21838;38044;40667;40671
sp|P20439-3|CCNB_DROME;tr|C9QPI9|C9QPI9_DROME;sp|P20439-2|CCNB_DROME;sp|P20439|CCNB_DROME	sp|P20439-3|CCNB_DROME;tr|C9QPI9|C9QPI9_DROME;sp|P20439-2|CCNB_DROME;sp|P20439|CCNB_DROME	2;2;2;2	2;2;2;2	2;2;2;2	>sp|P20439-3|CCNB_DROME Isoform C of G2/mitotic-specific cyclin-B OS=Drosophila melanogaster GN=CycB;>tr|C9QPI9|C9QPI9_DROME LD07875p OS=Drosophila melanogaster GN=CycB-RB PE=2 SV=1;>sp|P20439-2|CCNB_DROME Isoform B of G2/mitotic-specific cyclin-B OS=Droso	4	2	2	2	2	2	2	2	2	2	5.4	5.4	5.4	55.922	500	500;524;524;530	0	4.7846	By MS/MS	By MS/MS	5.4	5.4	1754600	749510	1005100	747630	557980	1	1	2				212	638;7154	True;True	666;7553	1457;1458;15749;15750	1410;15005	1410;15005
tr|E1JHQ1|E1JHQ1_DROME;sp|P20477|GLNA1_DROME	tr|E1JHQ1|E1JHQ1_DROME;sp|P20477|GLNA1_DROME	4;4	4;4	4;4	>tr|E1JHQ1|E1JHQ1_DROME Glutamine synthetase OS=Drosophila melanogaster GN=Gs1 PE=1 SV=1;>sp|P20477|GLNA1_DROME Glutamine synthetase 1, mitochondrial OS=Drosophila melanogaster GN=Gs1 PE=2 SV=3	2	4	4	4	4	4	4	4	4	4	11.5	11.5	11.5	44.395	399	399;399	0	10.019	By MS/MS	By MS/MS	11.5	11.5	2612200	1053500	1558700	1053900	861980	4	4	8				213	652;12366;15583;18681	True;True;True;True	681;13267;16691;20002	1484;1485;27871;27872;34976;34977;41907;41908	1435;1436;26453;26454;33360;33361;40108;40109	1435;26454;33360;40109
tr|A0A0B4LI25|A0A0B4LI25_DROME;sp|P20480|NCD_DROME;tr|B6UXE6|B6UXE6_DROME;tr|B6UXE1|B6UXE1_DROME;tr|B6UXD9|B6UXD9_DROME;tr|B6UXF5|B6UXF5_DROME;tr|B6UXE2|B6UXE2_DROME;tr|B6UXE0|B6UXE0_DROME;tr|B6UXE7|B6UXE7_DROME;tr|Q5UHE2|Q5UHE2_DROME;tr|B6UXF6|B6UXF6_DROME	tr|A0A0B4LI25|A0A0B4LI25_DROME;sp|P20480|NCD_DROME;tr|B6UXE6|B6UXE6_DROME;tr|B6UXE1|B6UXE1_DROME;tr|B6UXD9|B6UXD9_DROME;tr|B6UXF5|B6UXF5_DROME;tr|B6UXE2|B6UXE2_DROME;tr|B6UXE0|B6UXE0_DROME;tr|B6UXE7|B6UXE7_DROME;tr|Q5UHE2|Q5UHE2_DROME;tr|B6UXF6|B6UXF6_DROME	32;32;29;29;29;28;28;28;27;24;24	3;3;0;0;0;0;0;0;0;0;0	3;3;0;0;0;0;0;0;0;0;0	>tr|A0A0B4LI25|A0A0B4LI25_DROME Kinesin-like protein OS=Drosophila melanogaster GN=ncd PE=1 SV=1;>sp|P20480|NCD_DROME Protein claret segregational OS=Drosophila melanogaster GN=ncd PE=1 SV=1;>tr|B6UXE6|B6UXE6_DROME Kinesin-like protein (Fragment) OS=Drosop	11	32	3	3	29	32	3	3	3	3	61	7	7	77.473	700	700;700;641;641;641;641;641;641;641;535;641	0	12.338	By MS/MS	By MS/MS	53	61	16230000	2171800	14059000	1933900	7171400	2	9	11				214	159;555;1459;1481;1927;2628;3779;4507;4818;6693;7515;8269;8776;8991;9765;11030;11416;11982;12381;12525;12833;13238;13812;14228;15285;16170;16409;16727;16836;17357;17497;19781	False;False;False;False;False;False;False;True;False;False;False;False;False;False;False;False;False;False;False;False;False;False;False;False;False;False;False;False;True;False;False;True	164;580;1548;1572;2045;2785;3997;3998;4773;5103;7072;7938;8748;9285;9286;9509;10335;11671;11672;12080;12081;12862;13283;13445;13767;14194;14803;14804;14805;15244;16362;17307;17572;17910;18020;18021;18575;18723;18724;21170	345;346;1280;1281;3329;3330;3375;4443;5912;5913;8321;8322;8323;8324;8325;9905;9906;10569;10570;14741;14742;14743;14744;16522;16523;18261;18262;19418;19419;19420;19421;19894;19895;21591;21592;24588;24589;24590;24591;24592;25423;25424;27022;27023;27905;27906;28281;28282;28283;28284;28919;28920;29810;29811;31031;31032;31033;31034;31035;31036;31037;31038;31039;31917;31918;34274;34275;34276;34277;3620…	349;350;351;1240;1241;1242;3189;3190;3233;4264;5663;5664;7956;7957;7958;9442;9443;10054;10055;14015;14016;14017;14018;14019;15740;15741;17371;18474;18475;18476;18477;18922;18923;20534;23335;23336;23337;23338;23339;24113;24114;24115;25646;25647;25648;26482;26483;26856;26857;26858;26859;26860;27508;27509;28382;28383;29556;29557;29558;29559;29560;29561;29562;29563;29564;30395;32688;32689;32690;32691…	349;1240;3190;3233;4264;5664;7957;9442;10055;14018;15741;17371;18475;18923;20534;23338;24113;25648;26482;26860;27508;28383;29563;30395;32690;34575;35129;35837;36070;37227;37559;42420	342;343;344;345;346;347;348;349	83;220;226;343;366;444;632;643
tr|A0A0B4KHG3|A0A0B4KHG3_DROME;sp|P20905|5HT1R_DROME	tr|A0A0B4KHG3|A0A0B4KHG3_DROME;sp|P20905|5HT1R_DROME	1;1	1;1	1;1	>tr|A0A0B4KHG3|A0A0B4KHG3_DROME 5-hydroxytryptamine (Serotonin) receptor 7, isoform B OS=Drosophila melanogaster GN=5-HT7 PE=3 SV=1;>sp|P20905|5HT1R_DROME 5-hydroxytryptamine receptor 1 OS=Drosophila melanogaster GN=5-HT7 PE=2 SV=1	2	1	1	1	0	1	0	1	0	1	1.6	1.6	1.6	60.86	564	564;564	1	-2	By matching	By MS/MS	0	1.6	174810	0	174810	0	96719	0	1	1	+			215	11401	TRUE	12061	25390	24084	24084	350	1
sp|P21187|PABP_DROME	sp|P21187|PABP_DROME	31	31	31	>sp|P21187|PABP_DROME Polyadenylate-binding protein OS=Drosophila melanogaster GN=pAbp PE=1 SV=3	1	31	31	31	29	31	29	31	29	31	65.3	65.3	65.3	69.925	634	634	0	207.11	By MS/MS	By MS/MS	65.3	65.3	198760000	67451000	131310000	63627000	65374000	42	56	98				216	755;770;794;840;1405;1406;4722;5199;5486;5700;5701;5702;6652;6774;7220;8717;9892;11750;12112;12113;12338;12603;13079;14032;14164;14860;15167;17788;18518;19038;19336	True;True;True;True;True;True;True;True;True;True;True;True;True;True;True;True;True;True;True;True;True;True;True;True;True;True;True;True;True;True;True	787;788;804;828;881;882;1488;1489;5001;5510;5804;5805;6032;6033;6034;7029;7159;7623;9220;10469;12566;12567;12996;12997;13238;13527;14030;15038;15178;15913;16238;19039;19823;19824;20388;20705	1721;1722;1723;1750;1751;1752;1797;1798;1910;1911;1912;1913;3213;3214;3215;3216;3217;10364;10365;11463;11464;12144;12145;12146;12147;12148;12149;12150;12151;12590;12591;12592;12593;12594;12595;12596;12597;12598;12599;12600;12601;14664;14665;14914;14915;14916;14917;15895;15896;19278;19279;22135;22136;22137;22138;26380;26381;26382;26383;27289;27290;27291;27292;27293;27294;27808;27809;28439;28440;28…	1667;1668;1669;1670;1671;1695;1696;1697;1739;1740;1850;1851;1852;1853;1854;3087;3088;3089;3090;9868;9869;10905;10906;11551;11552;11553;11554;11555;11556;11557;11558;11979;11980;11981;11982;11983;11984;11985;11986;11987;11988;11989;11990;11991;11992;13938;13939;13940;14194;14195;14196;15141;15142;18347;18348;21047;21048;21049;21050;25020;25021;25022;25023;25024;25025;25916;25917;25918;25919;25920;…	1671;1695;1739;1852;3087;3090;9868;10906;11557;11981;11985;11991;13938;14196;15142;18347;21050;25025;25916;25922;26392;27006;28064;29991;30265;31754;32428;38210;39732;40877;41497	351;352;353;354;355;356	63;248;319;385;487;505
sp|P21914|SDHB_DROME	sp|P21914|SDHB_DROME	2	2	2	>sp|P21914|SDHB_DROME Succinate dehydrogenase [ubiquinone] iron-sulfur subunit, mitochondrial OS=Drosophila melanogaster GN=SdhB PE=2 SV=2	1	2	2	2	1	2	1	2	1	2	8.1	8.1	8.1	33.741	297	297	0	4.8282	By MS/MS	By MS/MS	3.4	8.1	581800	0	581800	0	321900	1	4	5				217	1335;2693	True;True	1415;2855	3062;3063;6045	2953;2954;2955;5785;5786	2955;5785
tr|A0A0B4KH34|A0A0B4KH34_DROME;sp|P22464-3|ANXB9_DROME;sp|P22464-2|ANXB9_DROME;sp|P22464|ANXB9_DROME	tr|A0A0B4KH34|A0A0B4KH34_DROME;sp|P22464-3|ANXB9_DROME;sp|P22464-2|ANXB9_DROME;sp|P22464|ANXB9_DROME	17;17;17;17	17;17;17;17	17;17;17;17	>tr|A0A0B4KH34|A0A0B4KH34_DROME Annexin OS=Drosophila melanogaster GN=AnxB9 PE=1 SV=1;>sp|P22464-3|ANXB9_DROME Isoform c of Annexin B9 OS=Drosophila melanogaster GN=AnxB9;>sp|P22464-2|ANXB9_DROME Isoform b of Annexin B9 OS=Drosophila melanogaster GN=AnxB9;	4	17	17	17	16	17	16	17	16	17	59.3	59.3	59.3	35.944	324	324;324;324;324	0	80.746	By MS/MS	By MS/MS	58.6	59.3	91702000	35485000	56217000	31481000	30832000	21	23	44				218	695;1989;1990;2234;2590;3405;5710;7418;9392;9577;13376;14557;14558;15061;15138;15669;16634	True;True;True;True;True;True;True;True;True;True;True;True;True;True;True;True;True	725;2110;2111;2369;2743;3608;6042;7835;9935;10131;14345;15592;15593;16123;16205;16783;17813	1584;1585;4558;4559;4560;4561;4562;4563;4564;5067;5068;5825;5826;5827;5828;7506;7507;12616;12617;16324;16325;20785;20786;21192;21193;21194;30110;30111;30112;30113;32659;32660;32661;32662;32663;33790;33947;33948;33949;33950;33951;33952;33953;35157;35158;37278;37279	1536;1537;4375;4376;4377;4378;4379;4380;4871;4872;4873;5583;5584;5585;5586;7195;7196;12007;15558;19772;19773;20164;20165;28651;28652;28653;28654;28655;31117;31118;31119;31120;31121;32222;32366;32367;32368;32369;32370;33539;33540;35611;35612;35613	1537;4377;4380;4871;5583;7196;12007;15558;19773;20165;28651;31118;31121;32222;32366;33539;35612
sp|P22465|ANX10_DROME	sp|P22465|ANX10_DROME	15	1	1	>sp|P22465|ANX10_DROME Annexin B10 OS=Drosophila melanogaster GN=AnxB10 PE=2 SV=3	1	15	1	1	15	14	1	1	1	1	63.9	5.3	5.3	35.705	321	321	0	3.3695	By MS/MS	By MS/MS	63.9	58.3	620390	316760	303630	0	168000	1	1	2				219	1095;2039;2332;2684;4067;5711;9822;10370;11178;11526;13501;14556;16808;18446;19925	False;False;False;False;False;False;False;False;False;False;False;False;True;False;False	1162;1163;2165;2475;2845;4306;6043;10395;10970;11828;12239;14473;15591;17992;19740;21326	2536;2537;2538;2539;4664;4665;5283;5284;6026;6027;8953;8954;12618;12619;12620;12621;21709;21710;23214;23215;24920;24921;25729;25730;30395;30396;32655;32656;32657;32658;37678;37679;41367;41368;44664;44665	2424;2425;2426;2427;2428;4476;4477;5082;5083;5769;5770;8530;8531;12008;12009;12010;20645;20646;22061;22062;23642;24402;24403;28934;31112;31113;31114;31115;31116;36010;36011;39570;39571;42733;42734;42735	2427;4476;5083;5770;8530;12009;20646;22062;23642;24402;28934;31116;36011;39570;42735	357;358	1;260
sp|P22465-2|ANX10_DROME;tr|D5AEP6|D5AEP6_DROME	sp|P22465-2|ANX10_DROME	15;5	15;5	1;1	>sp|P22465-2|ANX10_DROME Isoform A of Annexin B10 OS=Drosophila melanogaster GN=AnxB10	2	15	15	1	15	14	15	14	1	1	63.8	63.8	5	35.59	320	320;122	0	34.621	By MS/MS	By MS/MS	63.8	58.1	32432000	12334000	20098000	11902000	11234000	18	17	35				220	1095;2039;2332;2684;4067;5711;9822;10370;11178;11526;13501;14556;16807;18446;19925	True;True;True;True;True;True;True;True;True;True;True;True;True;True;True	1162;1163;2165;2475;2845;4306;6043;10395;10970;11828;12239;14473;15591;17991;19740;21326	2536;2537;2538;2539;4664;4665;5283;5284;6026;6027;8953;8954;12618;12619;12620;12621;21709;21710;23214;23215;24920;24921;25729;25730;30395;30396;32655;32656;32657;32658;37674;37675;37676;37677;41367;41368;44664;44665	2424;2425;2426;2427;2428;4476;4477;5082;5083;5769;5770;8530;8531;12008;12009;12010;20645;20646;22061;22062;23642;24402;24403;28934;31112;31113;31114;31115;31116;36007;36008;36009;39570;39571;42733;42734;42735	2427;4476;5083;5770;8530;12009;20646;22062;23642;24402;28934;31116;36008;39570;42735	357;358	1;260
tr|A0A0B4LGB7|A0A0B4LGB7_DROME;sp|P22700-2|ATC1_DROME;tr|E8NHA8|E8NHA8_DROME;sp|P22700|ATC1_DROME	tr|A0A0B4LGB7|A0A0B4LGB7_DROME;sp|P22700-2|ATC1_DROME;tr|E8NHA8|E8NHA8_DROME;sp|P22700|ATC1_DROME	7;7;7;7	7;7;7;7	7;7;7;7	>tr|A0A0B4LGB7|A0A0B4LGB7_DROME Calcium-transporting ATPase OS=Drosophila melanogaster GN=SERCA PE=1 SV=1;>sp|P22700-2|ATC1_DROME Isoform A of Calcium-transporting ATPase sarcoplasmic/endoplasmic reticulum type OS=Drosophila melanogaster GN=Ca-P60A;>tr|E8N	4	7	7	7	7	6	7	6	7	6	10.3	10.3	10.3	109.35	999	999;1002;1020;1020	0	14.869	By MS/MS	By MS/MS	10.3	8.8	4638700	2102800	2535900	2028600	1477200	7	5	12				221	5177;6614;7396;12246;15259;17371;17968	True;True;True;True;True;True;True	5488;6988;7812;13139;16334;18590;19233	11415;11416;14575;14576;16280;16281;27581;27582;34217;34218;38944;38945;40318	10863;13852;15516;15517;26183;32629;32630;32631;37263;37264;37265;38587	10863;13852;15517;26183;32630;37265;38587
sp|P22769|PSA71_DROME;tr|S5ML38|S5ML38_DROME;sp|Q24178|PSA72_DROME	sp|P22769|PSA71_DROME	10;1;1	10;1;1	10;1;1	>sp|P22769|PSA71_DROME Proteasome subunit alpha type-7-1 OS=Drosophila melanogaster GN=Prosalpha4 PE=1 SV=2	3	10	10	10	10	10	10	10	10	10	52.2	52.2	52.2	27.973	249	249;249;249	0	90.864	By MS/MS	By MS/MS	52.2	52.2	33725000	10784000	22941000	9588200	10522000	11	16	27				222	1701;1702;3668;5466;7716;10513;11624;14110;15969;16160	True;True;True;True;True;True;True;True;True;True	1803;1804;3883;5782;8148;11133;12381;12382;15121;17101;17297	3951;3952;3953;3954;8084;8085;12099;12100;17020;17021;17022;17023;23540;23541;23542;23543;26015;26016;26017;26018;26019;26020;31661;31662;35770;35771;36179;36180;36181;36182	3783;3784;3785;3786;3787;3788;7724;11508;11509;16202;16203;22369;22370;22371;22372;24660;24661;24662;24663;24664;30144;30145;30146;34131;34548;34549;34550;34551	3783;3788;7724;11508;16203;22370;24662;30145;34131;34551	359	221
sp|P22977|CH16_DROME;tr|B3DNC3|B3DNC3_DROME	sp|P22977|CH16_DROME;tr|B3DNC3|B3DNC3_DROME	5;4	5;4	5;4	>sp|P22977|CH16_DROME Chorion protein S16 OS=Drosophila melanogaster GN=Cp16 PE=2 SV=2;>tr|B3DNC3|B3DNC3_DROME IP19670p (Fragment) OS=Drosophila melanogaster GN=CG6533-RA PE=2 SV=1	2	5	5	5	5	3	5	3	5	3	56.5	56.5	56.5	14.265	138	138;153	0	27.288	By MS/MS	By MS/MS	56.5	36.2	10627000	9349300	1278000	9085500	970900	8	3	11				223	57;14712;15654;19626;19627	True;True;True;True;True	58;15759;16767;21010;21011	133;134;135;136;33004;33005;35130;35131;44018;44019	141;142;143;144;145;31445;31446;33510;42108;42109;42110	143;31445;33510;42108;42110
sp|P23128|DDX6_DROME;sp|P23128-2|DDX6_DROME	sp|P23128|DDX6_DROME;sp|P23128-2|DDX6_DROME	26;24	26;24	26;24	>sp|P23128|DDX6_DROME Putative ATP-dependent RNA helicase me31b OS=Drosophila melanogaster GN=me31B PE=1 SV=3;>sp|P23128-2|DDX6_DROME Isoform B of Putative ATP-dependent RNA helicase me31b OS=Drosophila melanogaster GN=me31B	2	26	26	26	21	26	21	26	21	26	63.8	63.8	63.8	51.945	459	459;428	0	112.19	By MS/MS	By MS/MS	51.9	63.8	85024000	20223000	64801000	23452000	31038000	20	34	54				224	2785;3709;3771;3825;5940;6178;6179;6594;6625;7471;8403;8884;10504;10742;11387;12461;13445;16535;17262;17263;17264;17531;18077;18130;18521;18726	True;True;True;True;True;True;True;True;True;True;True;True;True;True;True;True;True;True;True;True;True;True;True;True;True;True	2958;3926;3989;4045;6280;6281;6528;6529;6967;6999;7893;8892;9398;11124;11373;12045;13368;14416;17706;18478;18479;18480;18761;19346;19408;19828;20049	6240;6241;6242;6243;8172;8173;8304;8305;8306;8307;8424;13129;13130;13131;13132;13635;13636;13637;13638;13639;13640;14527;14528;14529;14530;14598;14599;16434;16435;18587;18588;19658;19659;23524;23525;23996;23997;25363;25364;28082;28083;30258;37050;38702;38703;38704;38705;38706;38707;38708;39335;39336;40552;40553;40688;40689;41537;42011;42012	5964;5965;5966;5967;7804;7805;7941;7942;8048;12498;12499;12500;12501;12502;12964;12965;12966;12967;13805;13806;13807;13808;13875;13876;13877;15659;17686;17687;18707;18708;22354;22355;22789;22790;24058;24059;26656;28786;35392;37011;37012;37013;37014;37015;37016;37017;37639;37640;38806;38807;38933;38934;39736;40203;40204	5966;7805;7942;8048;12500;12964;12967;13807;13877;15659;17687;18707;22354;22790;24058;26656;28786;35392;37011;37013;37016;37639;38806;38933;39736;40203	360;361;362	32;71;158
sp|P23226-3|MA205_DROME;tr|Q8IMF5|Q8IMF5_DROME;sp|P23226|MA205_DROME	sp|P23226-3|MA205_DROME;tr|Q8IMF5|Q8IMF5_DROME;sp|P23226|MA205_DROME	47;47;47	47;47;47	6;6;6	>sp|P23226-3|MA205_DROME Isoform B3 of 205 kDa microtubule-associated protein OS=Drosophila melanogaster GN=Map205;>tr|Q8IMF5|Q8IMF5_DROME Microtubule-associated protein 205, isoform B OS=Drosophila melanogaster GN=Map205 PE=1 SV=1;>sp|P23226|MA205_DROME 2	3	47	47	6	46	44	46	44	6	5	52.7	52.7	5.3	124.2	1163	1163;1185;1185	0	193.35	By MS/MS	By MS/MS	52.7	49.6	224890000	108730000	116160000	104660000	61809000	66	65	131				225	154;2854;3020;3357;3678;3679;4258;5232;6344;6955;7714;8080;9073;9091;9126;9214;9583;9854;10279;10280;10388;10897;11486;11974;12122;12354;12773;12841;13067;14075;14076;14427;14428;14614;14615;15297;15764;15765;15883;16460;16461;16716;17232;17234;17252;17301;18784	True;True;True;True;True;True;True;True;True;True;True;True;True;True;True;True;True;True;True;True;True;True;True;True;True;True;True;True;True;True;True;True;True;True;True;True;True;True;True;True;True;True;True;True;True;True;True	159;3030;3206;3207;3208;3558;3893;3894;4507;5543;6705;7345;8146;8552;9596;9614;9653;9745;10137;10427;10872;10873;10988;11532;12182;12183;12854;13007;13255;13704;13705;13775;14018;15083;15084;15456;15457;15653;15654;16374;16886;16887;17011;17626;17627;17899;18444;18446;18467;18518;20111;20112	335;336;337;6380;6381;6731;6732;6733;6734;6735;7417;7418;8105;8106;8107;9353;9354;11539;11540;11541;11542;13980;13981;15328;15329;17016;17017;17018;17843;20083;20084;20085;20086;20120;20121;20122;20123;20192;20193;20396;20397;21205;21206;21778;23006;23007;23008;23009;23010;23011;23254;23255;24310;24311;25617;25618;25619;25620;25621;26998;26999;27310;27844;27845;27846;27847;28804;28805;28806;28934…	341;342;343;6107;6108;6426;6427;6428;6429;6430;6431;6432;6433;7105;7106;7107;7108;7109;7741;7742;7743;7744;8906;10979;10980;10981;10982;13290;14581;14582;16196;16197;16198;16199;16200;16977;19106;19107;19108;19146;19147;19148;19149;19221;19222;19412;19413;19414;20176;20177;20178;20715;21861;21862;21863;21864;21865;21866;22099;22100;23075;24294;24295;24296;24297;24298;24299;24300;25626;25940;26425…	341;6108;6428;7105;7742;7744;8906;10979;13290;14581;16200;16977;19108;19147;19221;19413;20177;20715;21861;21866;22100;23075;24297;25626;25940;26429;27384;27521;28050;30072;30073;30847;30850;31230;31231;32713;33732;33737;33961;35226;35227;35817;36936;36941;36986;37099;40326	363;364;365;366;367;368;369	1;293;357;371;802;956;1102
tr|A0A0B4KI71|A0A0B4KI71_DROME;sp|P23226-2|MA205_DROME	tr|A0A0B4KI71|A0A0B4KI71_DROME;sp|P23226-2|MA205_DROME	42;42	1;1	1;1	>tr|A0A0B4KI71|A0A0B4KI71_DROME Microtubule-associated protein 205, isoform C OS=Drosophila melanogaster GN=Map205 PE=1 SV=1;>sp|P23226-2|MA205_DROME Isoform C2 of 205 kDa microtubule-associated protein OS=Drosophila melanogaster GN=Map205	2	42	1	1	41	40	1	1	1	1	50.8	1.1	1.1	118.15	1109	1109;1109	0.0025025	2.4457	By MS/MS	By MS/MS	50.8	49.7	1134100	576020	558100	0	308790	1	1	2				226	154;2854;3020;3678;3679;4258;5232;6344;6955;7714;8080;9073;9091;9126;9214;9583;9854;10279;10280;10388;10897;11486;11974;12354;12773;12841;13067;14075;14076;14427;14428;15297;15883;16460;16461;16716;17232;17234;17252;17301;17607;18784	False;False;False;False;False;False;False;False;False;False;False;False;False;False;False;False;False;False;False;False;False;False;False;False;False;False;False;False;False;False;False;False;False;False;False;False;False;False;False;False;True;False	159;3030;3206;3207;3208;3893;3894;4507;5543;6705;7345;8146;8552;9596;9614;9653;9745;10137;10427;10872;10873;10988;11532;12182;12183;12854;13255;13704;13705;13775;14018;15083;15084;15456;15457;16374;17011;17626;17627;17899;18444;18446;18467;18518;18844;20111;20112	335;336;337;6380;6381;6731;6732;6733;6734;6735;8105;8106;8107;9353;9354;11539;11540;11541;11542;13980;13981;15328;15329;17016;17017;17018;17843;20083;20084;20085;20086;20120;20121;20122;20123;20192;20193;20396;20397;21205;21206;21778;23006;23007;23008;23009;23010;23011;23254;23255;24310;24311;25617;25618;25619;25620;25621;26998;26999;27844;27845;27846;27847;28804;28805;28806;28934;28935;29460;294…	341;342;343;6107;6108;6426;6427;6428;6429;6430;6431;6432;6433;7741;7742;7743;7744;8906;10979;10980;10981;10982;13290;14581;14582;16196;16197;16198;16199;16200;16977;19106;19107;19108;19146;19147;19148;19149;19221;19222;19412;19413;19414;20176;20177;20178;20715;21861;21862;21863;21864;21865;21866;22099;22100;23075;24294;24295;24296;24297;24298;24299;24300;25626;26425;26426;26427;26428;26429;26430;…	341;6108;6428;7742;7744;8906;10979;13290;14581;16200;16977;19108;19147;19221;19413;20177;20715;21861;21866;22100;23075;24297;25626;26429;27384;27521;28050;30072;30073;30847;30850;32713;33961;35226;35227;35817;36936;36941;36986;37099;37797;40326	363;364;365;366;367;368;369	1;293;357;371;748;902;1048
sp|P23380|VATL_DROME	sp|P23380|VATL_DROME	1	1	1	>sp|P23380|VATL_DROME V-type proton ATPase 16 kDa proteolipid subunit OS=Drosophila melanogaster GN=Vha16-1 PE=2 SV=1	1	1	1	1	1	1	1	1	1	1	11.3	11.3	11.3	16.267	159	159	1	-2	By MS/MS	By matching	11.3	11.3	742320	369440	372880	0	206310	1	0	1	+			227	14852	TRUE	15905	33302;33303	31741	31741	370;371;372	46;49;55
tr|C0MJ66|C0MJ66_DROME;sp|P23572|CDK1_DROME	tr|C0MJ66|C0MJ66_DROME;sp|P23572|CDK1_DROME	16;16	16;16	16;16	>tr|C0MJ66|C0MJ66_DROME CG5363-PA OS=Drosophila melanogaster GN=CG5363 PE=3 SV=1;>sp|P23572|CDK1_DROME Cyclin-dependent kinase 1 OS=Drosophila melanogaster GN=Cdk1 PE=1 SV=1	2	16	16	16	15	16	15	16	15	16	64	64	64	34.439	297	297;297	0	56.572	By MS/MS	By MS/MS	60.9	64	52938000	19004000	33935000	18816000	17570000	13	21	34				228	2433;2600;6767;6964;8263;8689;9007;9617;11026;11466;11641;12337;12803;16150;17047;17527	True;True;True;True;True;True;True;True;True;True;True;True;True;True;True;True	2583;2753;7152;7356;8742;9192;9526;10176;11667;12154;12405;12406;13237;13736;17286;18248;18757	5494;5495;5844;5845;5846;5847;14902;14903;15350;15351;18248;18249;19211;19212;19924;19925;21276;21277;24582;25570;25571;26064;26065;26066;26067;27806;27807;28859;28860;36156;36157;38221;38222;38223;38224;38225;39328;39329	5278;5601;5602;5603;14180;14181;14182;14602;14603;17360;18290;18954;18955;20246;20247;23330;24248;24249;24707;24708;24709;26390;26391;27444;27445;34522;34523;36542;36543;36544;36545;36546;37632;37633	5278;5603;14182;14603;17360;18290;18955;20247;23330;24248;24708;26390;27445;34523;36545;37632	373;374;375;376	1;32;71;267
tr|E1JIR3|E1JIR3_DROME;sp|P23573|CDK2_DROME;tr|F0JAN8|F0JAN8_DROME	tr|E1JIR3|E1JIR3_DROME;sp|P23573|CDK2_DROME;tr|F0JAN8|F0JAN8_DROME	12;12;9	12;12;9	12;12;9	>tr|E1JIR3|E1JIR3_DROME Cyclin-dependent kinase 2, isoform C OS=Drosophila melanogaster GN=Cdk2 PE=1 SV=1;>sp|P23573|CDK2_DROME Cyclin-dependent kinase 2 OS=Drosophila melanogaster GN=Cdk2 PE=1 SV=1;>tr|F0JAN8|F0JAN8_DROME SD27856p OS=Drosophila melanogast	3	12	12	12	11	12	11	12	11	12	51.6	51.6	51.6	35.888	314	314;314;233	0	39.638	By MS/MS	By MS/MS	48.7	51.6	24851000	7258000	17593000	7669700	9322500	12	14	26				229	1171;1766;2115;2602;3002;7600;9568;12938;15148;15435;16151;16873	True;True;True;True;True;True;True;True;True;True;True;True	1245;1874;2245;2755;3187;8028;10122;13880;16216;16528;17287;18061	2716;2717;4118;4119;4828;5850;5851;6688;6689;16700;16701;21174;21175;29168;29169;29170;29171;33973;33974;34629;34630;36158;36159;37822;37823;37824;37825	2605;2606;3952;3953;4631;5605;6389;15903;15904;20147;20148;27748;27749;27750;27751;32388;32389;33023;34524;34525;34526;36150;36151;36152;36153;36154	2606;3953;4631;5605;6389;15903;20148;27751;32388;33023;34526;36150
sp|P23625-2|GNAQ_DROME;sp|P23625|GNAQ_DROME	sp|P23625-2|GNAQ_DROME	4;1	4;1	4;1	>sp|P23625-2|GNAQ_DROME Isoform A of G protein alpha q subunit OS=Drosophila melanogaster GN=Galphaq	2	4	4	4	3	3	3	3	3	3	14.7	14.7	14.7	41.638	353	353;353	0	5.0525	By MS/MS	By MS/MS	12.2	12.2	1881700	600440	1281300	730620	578740	3	3	6				230	2939;4487;17624;18662	True;True;True;True	3122;4750;18861;19982	6561;9859;39534;39535;41855;41856	6276;9399;37829;37830;37831;40060	6276;9399;37829;40060
tr|X2JDI1|X2JDI1_DROME;sp|P23696|PP2A_DROME	tr|X2JDI1|X2JDI1_DROME;sp|P23696|PP2A_DROME	12;12	12;12	10;10	>tr|X2JDI1|X2JDI1_DROME Serine/threonine-protein phosphatase OS=Drosophila melanogaster GN=mts PE=3 SV=1;>sp|P23696|PP2A_DROME Serine/threonine-protein phosphatase PP2A OS=Drosophila melanogaster GN=mts PE=2 SV=1	2	12	12	10	11	12	11	12	9	10	54.4	54.4	49.5	35.469	309	309;309	0	44.949	By MS/MS	By MS/MS	47.6	54.4	36330000	12112000	24218000	11338000	11120000	13	25	38				231	612;1845;2534;4195;5166;5449;10729;12970;13421;13422;15465;19602	True;True;True;True;True;True;True;True;True;True;True;True	638;639;1958;1959;2687;4441;5475;5763;11359;13917;14392;14393;16558;16559;20985	1390;1391;1392;1393;4281;4282;4283;4284;5704;5705;5706;5707;9212;9213;9214;9215;11371;11372;12056;12057;12058;12059;23970;29250;29251;30213;30214;30215;30216;34695;34696;34697;34698;43970;43971	1342;1343;1344;4107;4108;4109;4110;5479;5480;5481;5482;5483;5484;5485;8777;8778;8779;10818;10819;11466;11467;11468;11469;11470;22762;22763;22764;27835;27836;28738;28739;28740;28741;28742;33090;33091;33092;33093;42072	1344;4107;5484;8777;10818;11468;22762;27836;28740;28742;33091;42072	377;378;379	83;245;276
tr|A0A023GQA5|A0A023GQA5_DROME;sp|P24156|L2CC_DROME	tr|A0A023GQA5|A0A023GQA5_DROME;sp|P24156|L2CC_DROME	7;7	7;7	7;7	>tr|A0A023GQA5|A0A023GQA5_DROME Lethal (2) 37Cc, isoform D OS=Drosophila melanogaster GN=l(2)37Cc PE=1 SV=1;>sp|P24156|L2CC_DROME Protein l(2)37Cc OS=Drosophila melanogaster GN=l(2)37Cc PE=2 SV=2	2	7	7	7	7	6	7	6	7	6	33	33	33	30.383	276	276;276	0	16.585	By MS/MS	By MS/MS	33	29.7	7722200	3481200	4241000	3079200	2748400	6	6	12				232	1710;8017;8690;9335;13859;14667;18415	True;True;True;True;True;True;True	1813;8472;9193;9874;14854;15708;19707	3972;3973;17666;17667;19213;19214;20651;20652;31136;32889;32890;41301;41302	3806;3807;16805;16806;18291;19649;19650;29654;31332;31333;39509;39510	3806;16806;18291;19649;29654;31333;39510
tr|I1V4Y3|I1V4Y3_DROME;sp|P24785-3|MLE_DROME;tr|B3STG5|B3STG5_DROME;tr|B3STH6|B3STH6_DROME;tr|B3STH3|B3STH3_DROME;tr|B3STH2|B3STH2_DROME;tr|B3STH0|B3STH0_DROME;tr|B3STG9|B3STG9_DROME;tr|B3STG7|B3STG7_DROME;tr|B3STG6|B3STG6_DROME;tr|B3STG4|B3STG4_DROME;tr|B3STG3|B3STG3_DROME;tr|B3STG2|B3STG2_DROME;tr|A8ILB3|A8ILB3_DROME;tr|A8ILA7|A8ILA7_DROME;tr|A8ILA2|A8ILA2_DROME;tr|A8IL99|A8IL99_DROME;tr|A8IL95…	tr|I1V4Y3|I1V4Y3_DROME;sp|P24785-3|MLE_DROME;tr|B3STG5|B3STG5_DROME;tr|B3STH6|B3STH6_DROME;tr|B3STH3|B3STH3_DROME;tr|B3STH2|B3STH2_DROME;tr|B3STH0|B3STH0_DROME;tr|B3STG9|B3STG9_DROME;tr|B3STG7|B3STG7_DROME;tr|B3STG6|B3STG6_DROME;tr|B3STG4|B3STG4_DROME;tr|B3STG3|B3STG3_DROME;tr|B3STG2|B3STG2_DROME;tr|A8ILB3|A8ILB3_DROME;tr|A8ILA7|A8ILA7_DROME;tr|A8ILA2|A8ILA2_DROME;tr|A8IL99|A8IL99_DROME;tr|A8IL95…	1;1;1;1;1;1;1;1;1;1;1;1;1;1;1;1;1;1;1;1;1	1;1;1;1;1;1;1;1;1;1;1;1;1;1;1;1;1;1;1;1;1	1;1;1;1;1;1;1;1;1;1;1;1;1;1;1;1;1;1;1;1;1	>tr|I1V4Y3|I1V4Y3_DROME Maleless OS=Drosophila melanogaster GN=mle PE=4 SV=1;>sp|P24785-3|MLE_DROME Isoform B of Dosage compensation regulator OS=Drosophila melanogaster GN=mle;>tr|B3STG5|B3STG5_DROME Maleless OS=Drosophila melanogaster GN=MLE PE=4 SV=1;>t	21	1	1	1	1	1	1	1	1	1	1.7	1.7	1.7	104.11	936	936;936;1286;1293;1293;1293;1293;1293;1293;1293;1293;1293;1293;1293;1293;1293;1293;1293;1293;1293;1293	0	3.4453	By MS/MS	By MS/MS	1.7	1.7	482930	214580	268350	0	148480	1	1	2				233	14567	TRUE	15602	32680;32681	31134;31135	31135
tr|A8E774|A8E774_DROME;sp|P25007|PPIA_DROME;tr|F6J7B3|F6J7B3_DROME;tr|Q7K2I4|Q7K2I4_DROME;tr|Q5U0U2|Q5U0U2_DROME	tr|A8E774|A8E774_DROME;sp|P25007|PPIA_DROME;tr|F6J7B3|F6J7B3_DROME	8;8;7;2;2	8;8;7;2;2	8;8;7;2;2	>tr|A8E774|A8E774_DROME Peptidyl-prolyl cis-trans isomerase OS=Drosophila melanogaster GN=Cyp1 PE=2 SV=1;>sp|P25007|PPIA_DROME Peptidyl-prolyl cis-trans isomerase OS=Drosophila melanogaster GN=Cyp1 PE=1 SV=2;>tr|F6J7B3|F6J7B3_DROME Peptidyl-prolyl cis-tran	5	8	8	8	8	8	8	8	8	8	48	48	48	24.666	227	227;227;131;164;194	0	42.507	By MS/MS	By MS/MS	48	48	30400000	14383000	16017000	11323000	6440800	12	14	26				234	5062;7084;7140;7513;15045;16293;17895;18187	True;True;True;True;True;True;True;True	5366;7481;7482;7538;7936;16107;17443;19150;19151;19469;19470	11152;11153;11154;15589;15590;15591;15592;15705;15706;16518;16519;33749;33750;33751;33752;33753;36511;36512;40144;40145;40146;40147;40148;40149;40812;40813;40814	10596;10597;14848;14849;14850;14851;14852;14853;14854;14956;15737;32183;32184;32185;32186;32187;34872;34873;38420;38421;38422;38423;38424;39048;39049;39050;39051	10596;14851;14956;15737;32183;34872;38420;39050	380;381;382	73;124;163
sp|P25028|FSYA_DROME	sp|P25028|FSYA_DROME	2	2	2	>sp|P25028|FSYA_DROME Mitosis initiation protein fs(1)Ya OS=Drosophila melanogaster GN=fs(1)Ya PE=1 SV=4	1	2	2	2	1	2	1	2	1	2	4.3	4.3	4.3	77.725	696	696	0	4.4362	By MS/MS	By MS/MS	2.2	4.3	630150	197230	432910	0	239530	1	2	3				235	14960;18915	True;True	16020;20256	33566;42440;42441	31998;40613;40614	31998;40614
tr|M9PG62|M9PG62_DROME;sp|P25161|PSMD3_DROME;tr|B1Q010|B1Q010_DROME	tr|M9PG62|M9PG62_DROME;sp|P25161|PSMD3_DROME	17;17;6	17;17;6	16;16;5	>tr|M9PG62|M9PG62_DROME Regulatory particle non-ATPase 3, isoform B OS=Drosophila melanogaster GN=Rpn3 PE=1 SV=1;>sp|P25161|PSMD3_DROME Probable 26S proteasome non-ATPase regulatory subunit 3 OS=Drosophila melanogaster GN=Rpn3 PE=2 SV=1	3	17	17	16	16	17	16	17	15	16	39.7	39.7	37	56.003	494	494;494;233	0	54.816	By MS/MS	By MS/MS	37.4	39.7	29440000	9600300	19840000	8811200	11160000	14	21	35				236	2364;2554;4055;4755;9650;11972;12330;12652;12741;13011;13773;14955;15058;15519;16102;16918;16919	True;True;True;True;True;True;True;True;True;True;True;True;True;True;True;True;True	2508;2509;2707;4294;5035;10212;12851;13230;13576;13671;13959;14763;16015;16120;16618;17237;18111;18112;18113	5348;5349;5350;5351;5752;5753;8926;8927;10429;10430;21343;21344;26992;26993;26994;27789;27790;28532;28533;28725;28726;29337;29338;29339;29340;29341;30957;30958;33555;33556;33785;34817;34818;36065;36066;37946;37947;37948;37949	5143;5144;5145;5524;8509;9928;9929;20310;20311;25620;25621;25622;26375;26376;26377;27100;27101;27305;27306;27929;27930;27931;27932;27933;29483;29484;31985;32219;33201;34427;34428;36269;36270;36271;36272	5145;5524;8509;9929;20310;25621;26376;27100;27306;27932;29484;31985;32219;33201;34427;36269;36272	383;384	14;419
sp|P25171|RCC1_DROME	sp|P25171|RCC1_DROME	10	10	10	>sp|P25171|RCC1_DROME Regulator of chromosome condensation OS=Drosophila melanogaster GN=Rcc1 PE=1 SV=2	1	10	10	10	8	9	8	9	8	9	34.4	34.4	34.4	58.85	547	547	0	33.403	By MS/MS	By MS/MS	26.9	29.1	7762300	3154900	4607400	3200400	2503700	6	8	14				237	1039;2616;4201;8607;9792;10942;11374;14744;17021;17943	True;True;True;True;True;True;True;True;True;True	1096;2769;4447;9107;10363;11580;12029;15792;18222;19207	2366;2367;5884;5885;9226;9227;19039;21643;21644;24406;24407;25331;33070;33071;38166;40263;40264	2264;5635;5636;8789;8790;8791;18137;20579;23165;24030;31525;36492;38528;38529	2264;5636;8791;18137;20579;23165;24030;31525;36492;38529
sp|P25439-2|BRM_DROME;sp|P25439|BRM_DROME;tr|M9PFM5|M9PFM5_DROME;tr|M9PFS6|M9PFS6_DROME	sp|P25439-2|BRM_DROME;sp|P25439|BRM_DROME;tr|M9PFM5|M9PFM5_DROME;tr|M9PFS6|M9PFS6_DROME	11;11;11;11	11;11;11;11	11;11;11;11	>sp|P25439-2|BRM_DROME Isoform C of ATP-dependent helicase brm OS=Drosophila melanogaster GN=brm;>sp|P25439|BRM_DROME ATP-dependent helicase brm OS=Drosophila melanogaster GN=brm PE=1 SV=2;>tr|M9PFM5|M9PFM5_DROME Brahma, isoform F OS=Drosophila melanogaste	4	11	11	11	5	10	5	10	5	10	10.2	10.2	10.2	184.64	1634	1634;1638;1642;1658	0	30.344	By MS/MS	By MS/MS	4.5	9.2	7149000	1475200	5673800	2145200	2469300	5	11	16				238	639;4346;4354;4841;8470;11083;14398;15780;17795;17796;19197	True;True;True;True;True;True;True;True;True;True;True	667;4601;4610;5128;8963;11725;15426;16903;19047;19048;20555	1459;9568;9585;9586;10638;18724;18725;24696;24697;32323;35391;39945;39946;43070;43071	1411;1412;9124;9143;10115;17822;17823;17824;23430;23431;30789;33761;38227;38228;41207;41208	1412;9124;9143;10115;17824;23431;30789;33761;38227;38228;41208
tr|A0A0B4KFF0|A0A0B4KFF0_DROME;sp|P25822|PUM_DROME;sp|P25822-2|PUM_DROME;tr|A0A0B4KFX7|A0A0B4KFX7_DROME;tr|A0A0B4K612|A0A0B4K612_DROME;sp|P25822-3|PUM_DROME;tr|A0A075BJN8|A0A075BJN8_DROME;tr|A0A075BJE8|A0A075BJE8_DROME;tr|A0A075BJP0|A0A075BJP0_DROME;tr|A0A075BLV4|A0A075BLV4_DROME;tr|A0A075BJF4|A0A075BJF4_DROME;tr|A0A075BIA6|A0A075BIA6_DROME;tr|A0A075BLV2|A0A075BLV2_DROME;tr|A0A075BJY4|A0A075BJY4_…	tr|A0A0B4KFF0|A0A0B4KFF0_DROME;sp|P25822|PUM_DROME;sp|P25822-2|PUM_DROME;tr|A0A0B4KFX7|A0A0B4KFX7_DROME;tr|A0A0B4K612|A0A0B4K612_DROME;sp|P25822-3|PUM_DROME	18;18;16;10;10;10;8;8;8;8;8;7;7;5;4;1;1;1;1;1;1;1	18;18;16;10;10;10;8;8;8;8;8;7;7;5;4;1;1;1;1;1;1;1	18;18;16;10;10;10;8;8;8;8;8;7;7;5;4;1;1;1;1;1;1;1	>tr|A0A0B4KFF0|A0A0B4KFF0_DROME Pumilio, isoform G OS=Drosophila melanogaster GN=pum PE=4 SV=1;>sp|P25822|PUM_DROME Maternal protein pumilio OS=Drosophila melanogaster GN=pum PE=1 SV=2;>sp|P25822-2|PUM_DROME Isoform B of Maternal protein pumilio OS=Drosoph	22	18	18	18	17	17	17	17	17	17	21.9	21.9	21.9	157.53	1533	1533;1533;1185;921;925;935;597;607;609;645;645;596;605;162;125;367;371;371;371;372;372;372	0	72.591	By MS/MS	By MS/MS	21	20.4	29195000	14899000	14296000	14542000	7367000	21	13	34				239	871;1734;1865;2209;2521;2826;2901;4595;5837;6324;6587;11255;11857;13857;14126;15926;19022;19882	True;True;True;True;True;True;True;True;True;True;True;True;True;True;True;True;True;True	913;1837;1979;2343;2672;3002;3080;4867;6174;6685;6960;11905;12726;14852;15139;15140;17056;20372;21282	1974;1975;1976;4019;4020;4321;4322;5023;5667;5668;5669;5670;6331;6332;6476;6477;10087;10088;12880;12881;13940;13941;13942;13943;13944;14511;14512;25073;25074;26743;26744;31132;31133;31702;31703;31704;35675;35676;42704;44580;44581	1918;1919;3850;3851;4146;4828;4829;5445;5446;5447;5448;6060;6061;6194;6195;9610;12252;13250;13251;13252;13253;13783;13784;23786;25373;25374;29650;29651;30188;30189;30190;34033;40851;42653	1919;3851;4146;4829;5446;6061;6195;9610;12252;13251;13783;23786;25373;29651;30188;34033;40851;42653	385;386	829;915
sp|P25823|TUD_DROME;tr|A0A0B4LG05|A0A0B4LG05_DROME	sp|P25823|TUD_DROME;tr|A0A0B4LG05|A0A0B4LG05_DROME	75;74	75;74	75;74	>sp|P25823|TUD_DROME Maternal protein tudor OS=Drosophila melanogaster GN=tud PE=1 SV=2;>tr|A0A0B4LG05|A0A0B4LG05_DROME Tudor, isoform B OS=Drosophila melanogaster GN=tud PE=4 SV=1	2	75	75	75	62	74	62	74	62	74	40.8	40.8	40.8	285.26	2515	2515;2512	0	307.68	By MS/MS	By MS/MS	31.4	40.4	120380000	34736000	85643000	36711000	44270000	61	101	162				240	184;360;369;412;428;699;817;866;1036;1153;1804;1908;1962;1969;2040;2744;2887;2947;3137;3421;3856;4637;4692;4855;5158;5183;5252;6290;6430;6600;6729;6901;6919;6941;6978;7101;7496;7566;8472;8710;9649;9912;10118;10723;10925;11514;12258;12409;13058;13349;13380;13682;13724;14883;14887;15613;15686;15727;16062;17003;17037;17038;17351;17358;17693;17729;18056;18171;18284;18557;18608;18706;19090;19247;19528	True;True;True;True;True;True;True;True;True;True;True;True;True;True;True;True;True;True;True;True;True;True;True;True;True;True;True;True;True;True;True;True;True;True;True;True;True;True;True;True;True;True;True;True;True;True;True;True;True;True;True;True;True;True;True;True;True;True;True;True;True;True;True;True;True;True;True;True;True;True;True;True;True;True;True	189;377;386;432;448;729;852;908;1093;1226;1915;2024;2025;2083;2090;2166;2914;3065;3130;3327;3624;4077;4911;4970;5143;5466;5494;5563;6647;6792;6973;7112;7291;7309;7331;7372;7499;7918;7992;8965;9213;10211;10489;10703;11353;11560;11561;12223;13151;13313;14008;14314;14349;14669;14712;15939;15943;16724;16800;16845;17196;18202;18238;18239;18569;18576;18934;18976;19323;19450;19571;19867;19921;20029;2044…	400;784;785;802;803;804;805;890;891;924;925;1591;1847;1848;1964;1965;2359;2360;2361;2362;2668;2669;4192;4193;4405;4406;4503;4504;4518;4519;4666;4667;6163;6443;6573;6574;6575;6576;6966;7539;7540;7541;7542;8485;8486;10189;10190;10306;10667;10668;11354;11355;11356;11357;11426;11427;11583;13869;13870;14156;14157;14543;14544;14819;14820;15210;15249;15250;15290;15378;15379;15380;15626;15627;15628;15629…	396;397;765;766;779;780;781;866;867;902;903;1543;1788;1789;1909;1910;2257;2258;2259;2260;2261;2552;2553;4018;4019;4230;4231;4327;4328;4340;4341;4478;4479;5888;6163;6164;6286;6287;6288;6664;7222;7223;7224;7225;7226;8104;8105;9706;9707;9814;10142;10143;10802;10803;10804;10805;10870;10871;11018;13179;13446;13447;13821;13822;14105;14106;14107;14472;14512;14513;14547;14548;14631;14632;14633;14634;1488…	396;765;780;866;902;1543;1789;1910;2261;2553;4018;4231;4328;4341;4479;5888;6164;6287;6664;7225;8104;9707;9814;10143;10805;10871;11018;13179;13447;13821;14106;14472;14512;14547;14631;14884;15702;15833;17827;18339;20309;21085;21539;22752;23129;24378;26202;26543;28030;28598;28661;29292;29373;31817;31822;33431;33567;33663;34345;36450;36520;36523;37217;37230;38027;38098;38764;39008;39235;39813;39922;4…	387;388;389;390;391;392;393;394;395	104;125;298;625;628;769;898;1888;2029
tr|M9NEU5|M9NEU5_DROME;sp|P25843|PROF_DROME	tr|M9NEU5|M9NEU5_DROME;sp|P25843|PROF_DROME	3;3	3;3	3;3	>tr|M9NEU5|M9NEU5_DROME Profilin OS=Drosophila melanogaster GN=chic PE=3 SV=1;>sp|P25843|PROF_DROME Profilin OS=Drosophila melanogaster GN=chic PE=1 SV=1	2	3	3	3	3	3	3	3	3	3	51.6	51.6	51.6	13.723	126	126;126	0	18.462	By MS/MS	By MS/MS	51.6	51.6	11577000	4289800	7286700	4284200	4037300	5	6	11				241	10006;16114;17315	True;True;True	10588;17250;18532	22445;22446;22447;22448;36090;36091;38816;38817	21339;21340;21341;21342;21343;34450;34451;34452;37131;37132;37133	21339;34451;37132
tr|A0A0B4KHJ1|A0A0B4KHJ1_DROME;sp|P25867|UBCD1_DROME	tr|A0A0B4KHJ1|A0A0B4KHJ1_DROME;sp|P25867|UBCD1_DROME	3;3	3;3	3;3	>tr|A0A0B4KHJ1|A0A0B4KHJ1_DROME Effete, isoform B OS=Drosophila melanogaster GN=eff PE=3 SV=1;>sp|P25867|UBCD1_DROME Ubiquitin-conjugating enzyme E2-17 kDa OS=Drosophila melanogaster GN=eff PE=2 SV=1	2	3	3	3	3	3	3	3	3	3	36.1	36.1	36.1	16.678	147	147;147	0	11.631	By MS/MS	By MS/MS	36.1	36.1	12195000	4303100	7891900	4570800	3835100	3	2	5				242	8665;15650;18392	True;True;True	9167;16763;19682	19158;19159;19160;35118;35119;41251;41252	18241;18242;33499;33500;39457	18241;33500;39457
sp|P25991-4|SUF_DROME;sp|P25991|SUF_DROME	sp|P25991-4|SUF_DROME;sp|P25991|SUF_DROME	7;7	7;7	7;7	>sp|P25991-4|SUF_DROME Isoform E of Protein suppressor of forked OS=Drosophila melanogaster GN=su(f);>sp|P25991|SUF_DROME Protein suppressor of forked OS=Drosophila melanogaster GN=su(f) PE=1 SV=2	2	7	7	7	7	6	7	6	7	6	13.6	13.6	13.6	84.458	733	733;765	0	17.688	By MS/MS	By MS/MS	13.6	11.5	6038500	2164300	3874200	1905200	2255400	6	6	12				243	1721;3091;4924;4935;7534;14964;15341	True;True;True;True;True;True;True	1824;3280;5218;5229;7958;16024;16420	3993;3994;6874;6875;10829;10830;10831;10852;16562;16563;33573;33574;34415;34416	3827;6578;6579;10295;10296;10316;15774;15775;32004;32005;32824;32825	3827;6579;10296;10316;15775;32005;32825
sp|P26019|DPOLA_DROME	sp|P26019|DPOLA_DROME	29	29	29	>sp|P26019|DPOLA_DROME DNA polymerase alpha catalytic subunit OS=Drosophila melanogaster GN=DNApol-alpha180 PE=1 SV=2	1	29	29	29	24	29	24	29	24	29	25.9	25.9	25.9	169.9	1488	1488	0	70.219	By MS/MS	By MS/MS	22.6	25.9	23919000	6977400	16942000	7659100	8691900	20	29	49				244	948;1648;3603;4030;4160;4707;5355;6022;6232;6335;7199;7812;10011;10749;10995;11819;12010;12372;14524;14619;16048;16435;17024;17083;17235;17548;18848;18961;19853	True;True;True;True;True;True;True;True;True;True;True;True;True;True;True;True;True;True;True;True;True;True;True;True;True;True;True;True;True	994;1746;3814;4267;4405;4985;5668;6366;6586;6696;7600;8254;10593;11380;11635;12674;12675;12890;13273;15558;15658;17182;17598;18225;18285;18447;18778;20184;20305;21252	2145;2146;3804;3805;7923;7924;8867;8868;9142;9143;10334;10335;11853;11854;13300;13301;13749;13750;13965;15846;15847;17245;22458;22459;24011;24012;24517;24518;26648;26649;27069;27884;27885;32583;32584;32791;32792;35953;35954;36821;36822;38172;38173;38303;38304;38637;39370;39371;42301;42540;42541;44515;44516	2060;3639;7566;7567;8455;8456;8714;8715;9841;9842;9843;11274;12658;12659;13066;13067;13068;13275;15091;15092;16406;21351;21352;22801;23266;23267;23268;25283;25284;25700;26466;31038;31236;34317;34318;35168;35169;36497;36498;36615;36944;37673;37674;37675;40482;40709;40710;42582;42583	2060;3639;7566;8455;8715;9843;11274;12659;13067;13275;15091;16406;21352;22801;23267;25283;25700;26466;31038;31236;34318;35168;36498;36615;36944;37675;40482;40710;42583	396;397;398;399	768;966;1235;1253
tr|A0A0B4KGE6|A0A0B4KGE6_DROME;sp|P26270|PSMD7_DROME;tr|A0A0B4KFH4|A0A0B4KFH4_DROME	tr|A0A0B4KGE6|A0A0B4KGE6_DROME;sp|P26270|PSMD7_DROME;tr|A0A0B4KFH4|A0A0B4KFH4_DROME	13;13;13	13;13;13	13;13;13	>tr|A0A0B4KGE6|A0A0B4KGE6_DROME Regulatory particle non-ATPase 8, isoform C OS=Drosophila melanogaster GN=Rpn8 PE=4 SV=1;>sp|P26270|PSMD7_DROME 26S proteasome non-ATPase regulatory subunit 7 OS=Drosophila melanogaster GN=Rpn8 PE=1 SV=6;>tr|A0A0B4KFH4|A0A0B	3	13	13	13	13	12	13	12	13	12	54.1	54.1	54.1	38.089	338	338;338;358	0	68.347	By MS/MS	By MS/MS	54.1	51.5	25690000	8655500	17035000	8468000	9266700	12	17	29				245	2428;2577;6103;6548;8439;9869;13089;14968;16482;18223;19041;19042;19429	True;True;True;True;True;True;True;True;True;True;True;True;True	2577;2730;6449;6916;8929;10444;14041;14042;16028;17649;19508;20391;20392;20803	5483;5484;5800;5801;13479;13480;14412;14413;18658;21943;21944;21945;21946;29499;29500;29501;29502;33580;33581;33582;33583;36922;36923;40887;40888;42737;42738;42739;42740;42741;42742;43590;43591	5267;5566;5567;12824;13685;13686;13687;17755;20879;20880;20881;20882;28080;28081;28082;32010;32011;32012;35271;35272;35273;39121;39122;40881;40882;40883;40884;41701;41702	5267;5567;12824;13685;17755;20880;28081;32012;35272;39121;40882;40884;41702	400	199
tr|A4V4I0|A4V4I0_DROME;sp|P26308|GBB1_DROME	tr|A4V4I0|A4V4I0_DROME;sp|P26308|GBB1_DROME	1;1	1;1	1;1	>tr|A4V4I0|A4V4I0_DROME G protein beta-subunit 13F, isoform B OS=Drosophila melanogaster GN=Gbeta13F PE=1 SV=1;>sp|P26308|GBB1_DROME Guanine nucleotide-binding protein subunit beta-1 OS=Drosophila melanogaster GN=Gbeta13F PE=1 SV=1	2	1	1	1	1	1	1	1	1	1	4.4	4.4	4.4	37.133	340	340;340	0.0076372	2.0632	By matching	By MS/MS	4.4	4.4	699260	275050	424210	0	234710	0	1	1				246	11693	TRUE	12485	26224;26225	24870	24870	401	1
sp|P26686-3|SRR55_DROME;sp|P26686-2|SRR55_DROME;tr|A0A0C4DHG5|A0A0C4DHG5_DROME;sp|P26686-5|SRR55_DROME;sp|P26686|SRR55_DROME;sp|P26686-7|SRR55_DROME;sp|P26686-4|SRR55_DROME;sp|P26686-6|SRR55_DROME;sp|P26686-9|SRR55_DROME	sp|P26686-3|SRR55_DROME;sp|P26686-2|SRR55_DROME;tr|A0A0C4DHG5|A0A0C4DHG5_DROME;sp|P26686-5|SRR55_DROME;sp|P26686|SRR55_DROME;sp|P26686-7|SRR55_DROME	4;4;4;4;4;3;1;1;1	4;4;4;4;4;3;1;1;1	4;4;4;4;4;3;1;1;1	>sp|P26686-3|SRR55_DROME Isoform B of Serine-arginine protein 55 OS=Drosophila melanogaster GN=B52;>sp|P26686-2|SRR55_DROME Isoform A of Serine-arginine protein 55 OS=Drosophila melanogaster GN=B52;>tr|A0A0C4DHG5|A0A0C4DHG5_DROME B52, isoform O OS=Drosophi	9	4	4	4	4	4	4	4	4	4	13.7	13.7	13.7	37.535	329	329;350;355;355;376;216;135;147;149	0	7.4229	By MS/MS	By MS/MS	13.7	13.7	3948800	858170	3090600	853720	1714500	2	5	7				247	9404;10035;12016;13130	True;True;True;True	9949;10617;12896;14084	20816;20817;22503;22504;27080;27081;29588;29589	19807;21391;25710;25711;28159;28160;28161	19807;21391;25711;28159	402	169
sp|P26802|DDX51_DROME	sp|P26802|DDX51_DROME	11	11	11	>sp|P26802|DDX51_DROME Probable ATP-dependent RNA helicase Dbp73D OS=Drosophila melanogaster GN=Dbp73D PE=2 SV=3	1	11	11	11	8	11	8	11	8	11	24.2	24.2	24.2	77.589	687	687	0	39.868	By MS/MS	By MS/MS	16.6	24.2	7474800	2004400	5470400	2429100	2602000	8	12	20				248	2151;4297;4920;9520;9661;10077;11495;13896;16743;18808;20040	True;True;True;True;True;True;True;True;True;True;True	2283;4546;5214;10072;10223;10662;12193;14892;17926;20137;21450	4903;4904;4905;9426;10820;10821;21083;21084;21363;21364;22590;22591;25635;31207;37535;37536;42203;42204;44917;44918	4703;4704;4705;4706;8971;10283;10284;10285;10286;10287;20055;20329;21463;21464;24312;29732;35869;40388;42970;42971;42972	4705;8971;10286;20055;20329;21464;24312;29732;35869;40388;42970	403	387
sp|P27864|RRP1_DROME;tr|B7YZZ9|B7YZZ9_DROME	sp|P27864|RRP1_DROME;tr|B7YZZ9|B7YZZ9_DROME	7;7	7;7	7;7	>sp|P27864|RRP1_DROME Recombination repair protein 1 OS=Drosophila melanogaster GN=Rrp1 PE=1 SV=2;>tr|B7YZZ9|B7YZZ9_DROME DNA-(apurinic or apyrimidinic site) lyase OS=Drosophila melanogaster GN=Rrp1 PE=1 SV=1	2	7	7	7	7	6	7	6	7	6	16.5	16.5	16.5	74.634	679	679;706	0	15.648	By MS/MS	By MS/MS	16.5	13.4	4418100	2273600	2144500	1866000	1324900	8	4	12				249	343;351;1793;5375;8035;16291;17339	True;True;True;True;True;True;True	358;366;1903;5688;8497;8498;17441;18556	748;749;762;763;4173;4174;11891;11892;17732;17733;17734;36507;36508;38861	736;737;748;3999;11305;16871;16872;16873;16874;16875;34869;34870;37177	736;748;3999;11305;16873;34870;37177	404	500
sp|P28668|SYEP_DROME;sp|P28668-2|SYEP_DROME;tr|H8F4R5|H8F4R5_DROME	sp|P28668|SYEP_DROME;sp|P28668-2|SYEP_DROME;tr|H8F4R5|H8F4R5_DROME	65;38;38	65;38;38	65;38;38	>sp|P28668|SYEP_DROME Bifunctional glutamate/proline--tRNA ligase OS=Drosophila melanogaster GN=Aats-glupro PE=1 SV=2;>sp|P28668-2|SYEP_DROME Isoform B of Bifunctional glutamate/proline--tRNA ligase OS=Drosophila melanogaster GN=Aats-glupro;>tr|H8F4R5|H8F4	3	65	65	65	59	64	59	64	59	64	48.4	48.4	48.4	189.41	1714	1714;996;998	0	189.04	By MS/MS	By MS/MS	42.6	47.8	103700000	35545000	68158000	35572000	35561000	58	71	129				250	172;732;1132;1311;1545;1769;1816;1878;2142;3254;3297;3313;3374;3400;4037;4378;4438;4528;4596;5033;5082;5283;5393;5599;5641;5964;6161;8423;8669;8874;9040;9141;9163;9788;9789;10381;10479;10500;11032;11113;11331;11534;12248;12445;12563;13952;14747;14922;15106;15327;16089;16608;17273;17404;17467;17762;18132;18226;18434;18939;19173;19205;19342;19711;20097	True;True;True;True;True;True;True;True;True;True;True;True;True;True;True;True;True;True;True;True;True;True;True;True;True;True;True;True;True;True;True;True;True;True;True;True;True;True;True;True;True;True;True;True;True;True;True;True;True;True;True;True;True;True;True;True;True;True;True;True;True;True;True;True;True	177;764;1204;1391;1637;1877;1878;1927;1993;2274;3449;3450;3494;3512;3576;3603;4274;4637;4700;4797;4868;5337;5386;5595;5706;5924;5968;6305;6510;8913;9171;9388;9561;9668;9691;10359;10360;10981;11098;11120;11674;11760;11983;12249;12250;13141;13352;13484;14952;15795;15796;15980;16170;16406;17223;17784;18490;18626;18692;19012;19410;19511;19726;20283;20530;20564;20711;21097;21510	374;375;1670;1671;1672;1673;2625;2626;3010;3011;3506;3507;4123;4124;4218;4348;4349;4886;4887;4888;4889;7199;7200;7286;7287;7327;7328;7452;7453;7495;7496;8880;8881;8882;9638;9639;9758;9759;9949;9950;10089;10090;11090;11091;11192;11193;11194;11195;11649;11650;11933;11934;12383;12384;12469;12470;13174;13175;13600;13601;18627;18628;19168;19169;19641;20004;20233;20234;20277;20278;21635;21636;21637;216…	374;375;1615;1616;1617;2511;2512;2513;2514;2896;2897;3345;3958;3959;4045;4176;4686;4687;4688;4689;6901;6902;6903;6990;7023;7145;7185;7186;8465;8466;8467;9188;9189;9311;9312;9485;9486;9611;10540;10541;10646;10647;11080;11081;11339;11340;11783;11784;11862;12549;12937;17725;17726;18251;18687;19025;19261;19262;19300;19301;20573;20574;20575;22081;22082;22083;22084;22302;22346;22347;22348;23342;23343;2…	375;1616;2512;2897;3345;3959;4045;4176;4687;6903;6990;7023;7145;7185;8467;9188;9312;9486;9611;10541;10646;11080;11340;11783;11862;12549;12937;17726;18251;18687;19025;19261;19301;20573;20575;22081;22302;22347;23343;23500;23944;24421;26186;26620;26924;29849;31532;31904;32301;32795;34398;35543;37037;37361;37498;38162;38938;39125;39541;40664;41167;41223;41507;42273;43097	405;406;407;408;409;410;411;412	305;332;434;1114;1238;1327;1452;1612
tr|E1JGN9|E1JGN9_DROME;sp|P28750|EXU_DROME	tr|E1JGN9|E1JGN9_DROME;sp|P28750|EXU_DROME	11;11	11;11	11;11	>tr|E1JGN9|E1JGN9_DROME AT02443p OS=Drosophila melanogaster GN=exu PE=1 SV=1;>sp|P28750|EXU_DROME Maternal protein exuperantia OS=Drosophila melanogaster GN=exu PE=1 SV=2	2	11	11	11	8	11	8	11	8	11	30.8	30.8	30.8	57.974	532	532;532	0	33.22	By MS/MS	By MS/MS	21.2	30.8	16592000	4478600	12113000	4700200	6480600	6	15	21				251	567;2139;2482;3760;4889;8550;9218;12215;15699;16070;18203	True;True;True;True;True;True;True;True;True;True;True	592;2271;2632;3978;5182;9046;9749;13104;16813;17204;19486	1302;1303;4881;5589;5590;8281;8282;10755;18906;18907;18908;18909;20402;27506;27507;27508;35216;35217;36000;36001;40847;40848	1261;1262;1263;4680;4681;5370;5371;7917;7918;10225;18003;18004;18005;19421;26116;26117;26118;33594;33595;34365;39082	1262;4681;5371;7917;10225;18004;19421;26117;33595;34365;39082
tr|M9PCM4|M9PCM4_DROME;sp|P29052|TF2B_DROME	tr|M9PCM4|M9PCM4_DROME;sp|P29052|TF2B_DROME	3;3	3;3	3;3	>tr|M9PCM4|M9PCM4_DROME Transcription factor IIB, isoform B OS=Drosophila melanogaster GN=TfIIB PE=4 SV=1;>sp|P29052|TF2B_DROME Transcription initiation factor IIB OS=Drosophila melanogaster GN=TfIIB PE=2 SV=1	2	3	3	3	3	3	3	3	3	3	18.7	18.7	18.7	34.369	315	315;315	0	23.594	By MS/MS	By MS/MS	18.7	18.7	2107900	810660	1297200	799130	729250	3	4	7				252	3571;5264;17996	True;True;True	3779;5576;19262	7856;7857;11610;11611;40374;40375	7501;7502;11040;38639;38640;38641;38642	7501;11040;38642	413	315
tr|A0A0B4KEH0|A0A0B4KEH0_DROME;sp|P29310|1433Z_DROME;sp|P29310-3|1433Z_DROME;tr|Q6LEH5|Q6LEH5_DROME;tr|Q8SWR6|Q8SWR6_DROME	tr|A0A0B4KEH0|A0A0B4KEH0_DROME;sp|P29310|1433Z_DROME;sp|P29310-3|1433Z_DROME	11;11;10;3;1	9;9;8;2;1	1;1;0;0;0	>tr|A0A0B4KEH0|A0A0B4KEH0_DROME 14-3-3zeta, isoform K OS=Drosophila melanogaster GN=14-3-3zeta PE=1 SV=1;>sp|P29310|1433Z_DROME 14-3-3 protein zeta OS=Drosophila melanogaster GN=14-3-3zeta PE=1 SV=1;>sp|P29310-3|1433Z_DROME Isoform C of 14-3-3 protein zeta	5	11	9	1	10	11	8	9	1	1	58.1	50.8	7.7	28.227	248	248;248;248;191;157	0	19.723	By MS/MS	By MS/MS	50.4	58.1	24758000	11210000	13548000	10986000	7425600	6	10	16				253	2736;2906;3536;11745;12410;12849;13125;15948;16074;19439;19722	True;False;True;True;False;True;True;True;True;True;True	2905;3085;3743;12558;12559;13314;13784;14079;17078;17208;20814;21108	6145;6146;6483;6484;6485;7783;7784;26363;26364;26365;26366;27968;27969;28952;28953;28954;28955;29581;35723;35724;36006;36007;43616;43617;44223;44224	5874;5875;6201;6202;7436;25003;25004;25005;26544;27537;27538;27539;28153;34082;34083;34369;34370;41725;42304	5875;6202;7436;25004;26544;27539;28153;34082;34370;41725;42304	414;415;416;417	25;29;163;221
sp|P29310-2|1433Z_DROME	sp|P29310-2|1433Z_DROME	11	1	1	>sp|P29310-2|1433Z_DROME Isoform VI of 14-3-3 protein zeta OS=Drosophila melanogaster GN=14-3-3zeta	1	11	1	1	10	11	1	1	1	1	54.8	4.4	4.4	28.282	248	248	1	-2	By MS/MS	By matching	47.2	54.8	2127800	880280	1247500	0	690220	0	0	0	+			254	2736;2906;3536;11745;11954;12410;13125;15948;16074;19439;19722	False;False;False;False;True;False;False;False;False;False;False	2905;3085;3743;12558;12559;12832;13314;14079;17078;17208;20814;21108	6145;6146;6483;6484;6485;7783;7784;26363;26364;26365;26366;26958;26959;27968;27969;29581;35723;35724;36006;36007;43616;43617;44223;44224	5874;5875;6201;6202;7436;25003;25004;25005;25583;26544;28153;34082;34083;34369;34370;41725;42304	5875;6202;7436;25004;25583;26544;28153;34082;34370;41725;42304	414;415;416;417	25;29;163;221
tr|A8E700|A8E700_DROME;tr|Q95TP9|Q95TP9_DROME;tr|H1ZYF1|H1ZYF1_DROME;sp|P29327|RS6_DROME;tr|D2NUH9|D2NUH9_DROME;sp|P29327-2|RS6_DROME	tr|A8E700|A8E700_DROME;tr|Q95TP9|Q95TP9_DROME;tr|H1ZYF1|H1ZYF1_DROME;sp|P29327|RS6_DROME;tr|D2NUH9|D2NUH9_DROME;sp|P29327-2|RS6_DROME	2;2;2;2;2;1	2;2;2;2;2;1	2;2;2;2;2;1	>tr|A8E700|A8E700_DROME IP19982p (Fragment) OS=Drosophila melanogaster GN=RpS6 PE=2 SV=1;>tr|Q95TP9|Q95TP9_DROME 40S ribosomal protein S6 OS=Drosophila melanogaster GN=RpS6 PE=1 SV=1;>tr|H1ZYF1|H1ZYF1_DROME 40S ribosomal protein S6 OS=Drosophila melanogast	6	2	2	2	2	2	2	2	2	2	14.8	14.8	14.8	20.563	182	182;217;248;248;275;200	0	4.2972	By MS/MS	By MS/MS	14.8	14.8	4126700	1224800	2901900	1192500	1637900	1	2	3				255	2445;11556	True;True	2595;12283	5520;5521;25815;25816	5299;24484;24485	5299;24485	418	38
sp|P29349-2|CSW_DROME;sp|P29349|CSW_DROME;tr|M9PGI1|M9PGI1_DROME;sp|P29349-3|CSW_DROME;tr|L7XAI0|L7XAI0_DROME;sp|P29349-4|CSW_DROME	sp|P29349-2|CSW_DROME;sp|P29349|CSW_DROME;tr|M9PGI1|M9PGI1_DROME;sp|P29349-3|CSW_DROME;tr|L7XAI0|L7XAI0_DROME;sp|P29349-4|CSW_DROME	9;9;9;6;6;6	9;9;9;6;6;6	9;9;9;6;6;6	>sp|P29349-2|CSW_DROME Isoform 1 of Tyrosine-protein phosphatase corkscrew OS=Drosophila melanogaster GN=csw;>sp|P29349|CSW_DROME Tyrosine-protein phosphatase corkscrew OS=Drosophila melanogaster GN=csw PE=1 SV=2;>tr|M9PGI1|M9PGI1_DROME Corkscrew, isoform	6	9	9	9	7	8	7	8	7	8	14.6	14.6	14.6	92.43	841	841;845;894;682;945;945	0	18.875	By MS/MS	By MS/MS	12.4	13.3	3980300	1239900	2740400	1207800	1548400	6	6	12				256	353;8179;8213;10302;10968;12251;14294;19470;20024	True;True;True;True;True;True;True;True;True	369;8653;8688;10896;11607;13144;15314;20846;21434	768;769;18050;18051;18137;18138;23054;23055;24464;24465;27591;32084;32085;43685;43686;44883	752;753;17184;17258;21907;21908;21909;23221;26191;30567;41790;42940	753;17184;17258;21909;23221;26191;30567;41790;42940
tr|Q9U916|Q9U916_DROME;tr|Q53YH3|Q53YH3_DROME;sp|P29413|CALR_DROME	tr|Q9U916|Q9U916_DROME;tr|Q53YH3|Q53YH3_DROME;sp|P29413|CALR_DROME	3;3;3	3;3;3	3;3;3	>tr|Q9U916|Q9U916_DROME Calreticulin OS=Drosophila melanogaster GN=Calr PE=2 SV=1;>tr|Q53YH3|Q53YH3_DROME Calreticulin, isoform B OS=Drosophila melanogaster GN=Calr PE=1 SV=1;>sp|P29413|CALR_DROME Calreticulin OS=Drosophila melanogaster GN=Crc PE=1 SV=2	3	3	3	3	1	3	1	3	1	3	11.8	11.8	11.8	46.809	406	406;406;406	0	4.8758	By MS/MS	By MS/MS	4.7	11.8	533570	105030	428540	0	237110	1	3	4				257	3987;6769;14853	True;True;True	4221;7154;15906	8785;14906;33304;33305	8378;14184;31742;31743	8378;14184;31743
sp|P29613|TPIS_DROME;sp|P29613-1|TPIS_DROME;tr|K7Z7Z8|K7Z7Z8_DROME	sp|P29613|TPIS_DROME;sp|P29613-1|TPIS_DROME;tr|K7Z7Z8|K7Z7Z8_DROME	4;4;3	4;4;3	4;4;3	>sp|P29613|TPIS_DROME Triosephosphate isomerase OS=Drosophila melanogaster GN=Tpi PE=1 SV=3;>sp|P29613-1|TPIS_DROME Isoform A of Triosephosphate isomerase OS=Drosophila melanogaster GN=Tpi;>tr|K7Z7Z8|K7Z7Z8_DROME Triosephosphate isomerase (Fragment) OS=Dro	3	4	4	4	4	4	4	4	4	4	22.3	22.3	22.3	26.625	247	247;348;162	0	8.9	By MS/MS	By MS/MS	22.3	22.3	5977400	3011300	2966100	3095600	1556800	5	3	8				258	679;5438;8251;12408	True;True;True;True	708;5752;8730;13312	1544;1545;12036;12037;18227;18228;27962;27963;27964	1497;1498;11448;17343;26538;26539;26540;26541	1497;11448;17343;26538
tr|X2JC31|X2JC31_DROME;sp|P29742|CLH_DROME	tr|X2JC31|X2JC31_DROME;sp|P29742|CLH_DROME	80;80	80;80	80;80	>tr|X2JC31|X2JC31_DROME Clathrin heavy chain OS=Drosophila melanogaster GN=Chc PE=3 SV=1;>sp|P29742|CLH_DROME Clathrin heavy chain OS=Drosophila melanogaster GN=Chc PE=1 SV=1	2	80	80	80	77	80	77	80	77	80	57.6	57.6	57.6	191.18	1678	1678;1678	0	323.31	By MS/MS	By MS/MS	55.4	57.6	493160000	161930000	331230000	156140000	177040000	108	118	226				259	242;243;470;602;608;619;719;860;861;1092;1119;1294;1338;1591;1696;1838;1925;1926;2067;2121;3199;3403;3512;3667;3693;3782;4061;4226;4323;4693;5121;6037;6291;6292;6765;6766;6976;7065;7742;8272;8506;8668;8731;8793;8825;9123;9134;9188;9516;9600;9726;9861;10170;10249;10398;10465;10682;11006;11758;12435;12526;12727;12728;13507;13995;13999;14121;16596;16861;17030;17560;17609;17717;17856;18080;18191;1885…	True;True;True;True;True;True;True;True;True;True;True;True;True;True;True;True;True;True;True;True;True;True;True;True;True;True;True;True;True;True;True;True;True;True;True;True;True;True;True;True;True;True;True;True;True;True;True;True;True;True;True;True;True;True;True;True;True;True;True;True;True;True;True;True;True;True;True;True;True;True;True;True;True;True;True;True;True;True;True;True	252;253;491;628;634;646;647;750;902;903;1159;1191;1373;1418;1687;1688;1798;1950;1951;2043;2044;2195;2252;2253;3393;3606;3718;3882;3908;3909;4001;4300;4474;4573;4971;5426;6381;6648;6649;7150;7151;7370;7462;8178;8751;8999;9000;9170;9235;9305;9337;9650;9661;9717;10067;10157;10292;10436;10756;10838;11000;11080;11309;11647;12577;13342;13446;13656;13657;14479;14999;15003;15132;15133;17772;18048;18049;1…	519;520;521;522;523;524;1011;1012;1013;1014;1370;1371;1382;1383;1404;1405;1406;1407;1408;1409;1410;1411;1412;1639;1640;1641;1642;1949;1950;1951;1952;1953;1954;1955;1956;2530;2531;2596;2597;2970;2971;3070;3071;3659;3660;3661;3662;3939;3940;4262;4263;4264;4265;4437;4438;4439;4440;4441;4442;4721;4722;4723;4840;4841;4842;4843;7089;7502;7503;7504;7732;7733;8082;8083;8134;8135;8136;8137;8330;8331;8939;…	510;511;512;513;514;515;516;977;978;979;1323;1324;1332;1333;1356;1357;1358;1359;1360;1361;1362;1363;1364;1586;1587;1588;1589;1590;1895;1896;1897;1898;1899;1900;1901;2420;2486;2857;2960;2961;3490;3491;3492;3493;3494;3768;3769;4088;4089;4090;4091;4257;4258;4259;4260;4261;4262;4263;4529;4530;4531;4643;4644;4645;4646;6790;7192;7193;7395;7722;7723;7768;7769;7770;7771;7772;7773;7964;7965;8518;8519;8847…	512;515;978;1324;1332;1356;1587;1895;1901;2420;2486;2857;2960;3490;3768;4090;4261;4263;4529;4644;6790;7192;7395;7723;7773;7965;8519;8849;9029;9815;10724;12689;13180;13186;14177;14178;14627;14815;16267;17379;17905;18249;18375;18515;18590;19215;19242;19364;20046;20212;20443;20860;21646;21802;22120;22267;22677;23289;25036;26598;26861;27282;27284;28947;29921;29927;30176;35521;36128;36505;37693;37802;…	419;420;421;422;423;424;425;426;427;428;429;430;431;432	55;73;95;104;181;264;671;997;1211;1315;1317;1333;1539;1597
tr|F3YDH0|F3YDH0_DROME;sp|P29844|HSP7C_DROME;tr|F6J5W4|F6J5W4_DROME	tr|F3YDH0|F3YDH0_DROME;sp|P29844|HSP7C_DROME	27;27;8	23;23;8	23;23;8	>tr|F3YDH0|F3YDH0_DROME Heat shock 70-kDa protein cognate 3, isoform E OS=Drosophila melanogaster GN=Hsc70-3 PE=1 SV=1;>sp|P29844|HSP7C_DROME Heat shock 70 kDa protein cognate 3 OS=Drosophila melanogaster GN=Hsc70-3 PE=2 SV=2	3	27	23	23	26	25	23	21	23	21	49.8	43.9	43.9	72.26	656	656;656;242	0	77.559	By MS/MS	By MS/MS	48.2	46.2	76002000	29848000	46155000	27058000	23842000	30	30	60				260	778;1016;2084;2263;2542;2730;3009;4228;4462;4658;7463;7755;8448;8548;11063;11363;11606;12028;12672;12737;15642;17812;17854;17877;18296;18914;19252	True;True;True;True;True;True;True;False;True;True;True;False;True;True;True;True;False;True;True;True;True;False;True;True;True;True;True	812;1071;2212;2213;2400;2695;2898;3195;4476;4724;4934;7885;8192;8940;9044;11705;12016;12351;12352;12908;13597;13667;16754;16755;19064;19106;19131;19583;19584;20255;20614	1765;1766;1767;1768;2312;2313;4756;4757;4758;4759;5129;5130;5722;5723;6129;6130;6704;6705;6706;6707;9290;9291;9807;9808;9809;9810;10237;10238;16420;16421;17111;17112;17113;17114;18680;18681;18682;18683;18902;18903;24656;25309;25310;25952;25953;25954;25955;25956;25957;27105;27106;28578;28718;28719;35101;35102;35103;35104;39973;40049;40050;40104;40105;40106;40107;41042;41043;41044;41045;41046;41047…	1710;1711;1712;1713;1714;2218;2219;4560;4561;4934;5499;5500;5861;6400;6401;6402;8852;8853;8854;8855;9356;9357;9358;9359;9749;9750;15644;15645;15646;16289;16290;16291;17777;17778;17779;17999;18000;23395;24008;24009;24601;24602;24603;24604;24605;24606;25733;27150;27298;27299;33482;33483;33484;33485;33486;33487;38252;38328;38329;38381;38382;38383;38384;38385;39263;39264;39265;39266;39267;39268;40611…	1712;2219;4561;4934;5500;5861;6400;8853;9359;9749;15646;16291;17778;17999;23395;24009;24604;25733;27150;27298;33483;38252;38328;38384;39268;40612;41316	256;433;434;435;436	148;153;196;351;472
tr|A0A0B4LFD2|A0A0B4LFD2_DROME;sp|P29845|HSP7E_DROME	tr|A0A0B4LFD2|A0A0B4LFD2_DROME;sp|P29845|HSP7E_DROME	15;15	15;15	15;15	>tr|A0A0B4LFD2|A0A0B4LFD2_DROME Heat shock protein cognate 5, isoform B OS=Drosophila melanogaster GN=Hsc70-5 PE=3 SV=1;>sp|P29845|HSP7E_DROME Heat shock 70 kDa protein cognate 5 OS=Drosophila melanogaster GN=Hsc70-5 PE=1 SV=2	2	15	15	15	14	13	14	13	14	13	31.8	31.8	31.8	74.065	686	686;686	0	38.668	By MS/MS	By MS/MS	28.6	27.4	17889000	8063300	9826100	7431000	6069000	11	12	23				261	1411;2082;4192;4227;8704;11950;13176;14564;15063;15641;15903;18145;18176;18756;19182	True;True;True;True;True;True;True;True;True;True;True;True;True;True;True	1495;2210;4437;4475;9207;12828;14130;15599;16125;16753;17032;19423;19456;20081;20539	3225;3226;4752;4753;9204;9288;9289;19252;19253;26951;26952;29684;29685;32673;32674;33793;35100;35633;35634;40720;40721;40781;40782;42081;42082;43042;43043	3097;4556;4557;8769;8850;8851;18323;18324;25575;25576;25577;28252;31129;31130;32225;33481;33995;38964;39019;39020;39021;40277;40278;41181	3097;4556;8769;8850;18324;25576;28252;31130;32225;33481;33995;38964;39021;40277;41181
tr|M9PB84|M9PB84_DROME;sp|P31009|RS2_DROME	tr|M9PB84|M9PB84_DROME;sp|P31009|RS2_DROME	5;5	5;5	5;5	>tr|M9PB84|M9PB84_DROME Ribosomal protein S2, isoform B OS=Drosophila melanogaster GN=RpS2 PE=3 SV=1;>sp|P31009|RS2_DROME 40S ribosomal protein S2 OS=Drosophila melanogaster GN=RpS2 PE=1 SV=2	2	5	5	5	3	5	3	5	3	5	27.7	27.7	27.7	28.899	267	267;267	0	10.396	By MS/MS	By MS/MS	14.6	27.7	2566800	912830	1654000	1015100	812840	3	4	7				262	488;3965;6409;15130;17474	True;True;True;True;True	509;4195;6771;16197;18699	1048;1049;8742;8743;14111;14112;33933;39196;39197	1011;8336;8337;13406;13407;32352;37508	1011;8337;13406;32352;37508	437	242
tr|E1JIJ5|E1JIJ5_DROME;sp|P31409|VATB_DROME	tr|E1JIJ5|E1JIJ5_DROME;sp|P31409|VATB_DROME	12;12	12;12	12;12	>tr|E1JIJ5|E1JIJ5_DROME Vacuolar H[+]-ATPase 55kD subunit, isoform C OS=Drosophila melanogaster GN=Vha55 PE=1 SV=1;>sp|P31409|VATB_DROME V-type proton ATPase subunit B OS=Drosophila melanogaster GN=Vha55 PE=2 SV=1	2	12	12	12	10	11	10	11	10	11	35.9	35.9	35.9	54.549	490	490;490	0	53.424	By MS/MS	By MS/MS	30.8	34.3	10652000	3213300	7438800	3121200	4207900	9	11	20				263	1715;1718;4518;6259;8114;8140;9267;12814;13435;14832;17061;17437	True;True;True;True;True;True;True;True;True;True;True;True	1818;1821;4785;6616;8586;8613;9801;13748;14406;15885;18263;18660	3983;3984;3989;3990;9927;13809;13810;17911;17912;17965;17966;20500;28881;28882;30242;30243;33260;33261;38257;39109;39110	3815;3821;3822;9465;13121;17045;17046;17095;17096;17097;17098;19511;27466;27467;28768;28769;31706;36577;37429;37430	3815;3822;9465;13121;17046;17097;19511;27467;28769;31706;36577;37430
tr|X2J5G6|X2J5G6_DROME;sp|P32100|RL7_DROME	tr|X2J5G6|X2J5G6_DROME;sp|P32100|RL7_DROME	1;1	1;1	1;1	>tr|X2J5G6|X2J5G6_DROME Ribosomal protein L7, isoform B OS=Drosophila melanogaster GN=RpL7 PE=3 SV=1;>sp|P32100|RL7_DROME 60S ribosomal protein L7 OS=Drosophila melanogaster GN=RpL7 PE=1 SV=2	2	1	1	1	1	1	1	1	1	1	5.6	5.6	5.6	29.552	252	252;252	0.0084906	1.9937	By MS/MS	By MS/MS	5.6	5.6	713100	267080	446020	0	246780	0	1	1				264	7208	TRUE	7610	15865;15866	15111;15112	15112
sp|P32234|128UP_DROME	sp|P32234|128UP_DROME	13	13	13	>sp|P32234|128UP_DROME GTP-binding protein 128up OS=Drosophila melanogaster GN=128up PE=2 SV=2	1	13	13	13	13	13	13	13	13	13	45.9	45.9	45.9	41.131	368	368	0	39.2	By MS/MS	By MS/MS	45.9	45.9	43221000	21450000	21771000	20991000	11821000	18	16	34				265	5790;6302;7394;7681;8207;8277;8670;10160;17187;17985;18006;19386;19435	True;True;True;True;True;True;True;True;True;True;True;True;True	6124;6661;7810;8113;8682;8756;8757;9172;10745;18396;19250;19272;20757;20810	12784;12785;13895;13896;13897;13898;16276;16277;16941;16942;18110;18111;18112;18113;18284;18285;18286;18287;19170;19171;22759;22760;22761;22762;38532;38533;40346;40347;40348;40397;40398;43495;43496;43606;43607;43608;43609	12166;12167;13206;13207;13208;13209;13210;13211;15511;15512;16128;16129;17237;17238;17390;17391;17392;18252;18253;21622;21623;21624;21625;36833;36834;38613;38614;38661;38662;38663;41609;41716;41717;41718	12166;13209;15511;16128;17238;17391;18253;21625;36833;38614;38661;41609;41717	438	15
sp|P32392|ARP3_DROME	sp|P32392|ARP3_DROME	1	1	1	>sp|P32392|ARP3_DROME Actin-related protein 3 OS=Drosophila melanogaster GN=Arp3 PE=2 SV=3	1	1	1	1	0	1	0	1	0	1	5	5	5	47.032	418	418	0	3.1719	By matching	By MS/MS	0	5	750340	0	750340	0	415150	0	1	1				266	403	TRUE	423	870	844	844
tr|E1JGX2|E1JGX2_DROME;sp|P32865|GPRK1_DROME	tr|E1JGX2|E1JGX2_DROME;sp|P32865|GPRK1_DROME	5;5	5;5	5;5	>tr|E1JGX2|E1JGX2_DROME Protein-serine/threonine kinase OS=Drosophila melanogaster GN=Gprk1 PE=1 SV=1;>sp|P32865|GPRK1_DROME G protein-coupled receptor kinase 1 OS=Drosophila melanogaster GN=Gprk1 PE=2 SV=2	2	5	5	5	4	5	4	5	4	5	10.1	10.1	10.1	80.566	700	700;700	0	14.909	By MS/MS	By MS/MS	8.9	10.1	3199800	1090700	2109100	1215900	1041700	3	5	8				267	270;5663;8287;9774;12403	True;True;True;True;True	280;5992;8767;10344;13307	582;583;12510;12511;18304;18305;21605;21606;27956	571;11901;11902;11903;17410;17411;20545;26530	571;11903;17411;20545;26530	439;440;441	15;17;428
tr|Q8MT27|Q8MT27_DROME;tr|M9WDW1|M9WDW1_DROME;tr|A0A0C5K8A0|A0A0C5K8A0_DROME;sp|P34739|TTF2_DROME	tr|Q8MT27|Q8MT27_DROME;tr|M9WDW1|M9WDW1_DROME;tr|A0A0C5K8A0|A0A0C5K8A0_DROME;sp|P34739|TTF2_DROME	22;22;22;22	22;22;22;22	22;22;22;22	>tr|Q8MT27|Q8MT27_DROME RE70645p OS=Drosophila melanogaster GN=lds PE=2 SV=1;>tr|M9WDW1|M9WDW1_DROME FI21104p1 OS=Drosophila melanogaster GN=lds-RA PE=2 SV=1;>tr|A0A0C5K8A0|A0A0C5K8A0_DROME FI21128p1 OS=Drosophila melanogaster GN=lds-RA PE=2 SV=1;>sp|P3473	4	22	22	22	16	22	16	22	16	22	35.2	35.2	35.2	93.762	835	835;835;1061;1061	0	71.889	By MS/MS	By MS/MS	24	35.2	27435000	7149400	20286000	7958500	10415000	11	31	42				268	767;1033;1212;2361;2583;3738;5787;7741;8082;8903;9245;12447;13203;14411;15283;15627;16789;18748;18769;18829;19097;19195	True;True;True;True;True;True;True;True;True;True;True;True;True;True;True;True;True;True;True;True;True;True	800;1090;1288;2505;2736;3956;6121;8177;8554;9418;9778;13354;14156;15439;16360;16738;17973;20072;20095;20159;20160;20451;20553	1743;2351;2352;2801;2802;5342;5343;5813;5814;8232;8233;12778;12779;17086;17087;17846;17847;19704;19705;20458;20459;28052;28053;29733;32348;34271;34272;35072;35073;37630;37631;37632;37633;42065;42066;42109;42110;42246;42247;42871;43066;43067	1688;1689;2251;2686;2687;2688;5135;5575;7865;7866;12162;16264;16265;16980;18751;18752;19471;19472;19473;19474;19475;26624;26625;28305;30818;32685;32686;33456;35961;35962;35963;35964;40258;40259;40300;40301;40426;40427;41009;41203;41204;41205	1689;2251;2687;5135;5575;7866;12162;16264;16980;18751;19475;26624;28305;30818;32685;33456;35963;40259;40301;40427;41009;41204	442;443	214;668
tr|M9PE40|M9PE40_DROME;tr|M9MRD0|M9MRD0_DROME;sp|P35122|UCHL_DROME	tr|M9PE40|M9PE40_DROME;tr|M9MRD0|M9MRD0_DROME;sp|P35122|UCHL_DROME	8;8;8	8;8;8	8;8;8	>tr|M9PE40|M9PE40_DROME Ubiquitin carboxyl-terminal hydrolase OS=Drosophila melanogaster GN=Uch PE=3 SV=1;>tr|M9MRD0|M9MRD0_DROME Ubiquitin carboxyl-terminal hydrolase OS=Drosophila melanogaster GN=Uch PE=3 SV=1;>sp|P35122|UCHL_DROME Ubiquitin carboxyl-ter	3	8	8	8	7	8	7	8	7	8	58.9	58.9	58.9	25.429	224	224;227;227	0	24.562	By MS/MS	By MS/MS	50	58.9	11359000	4203000	7156000	4379800	3782500	7	9	16				269	5216;5271;6825;7807;9834;11668;13301;16263	True;True;True;True;True;True;True;True	5527;5583;7212;8248;10407;12446;14262;17411	11499;11500;11501;11502;11626;11627;15041;15042;17231;17232;21734;21735;26139;26140;29948;36448;36449	10939;10940;10941;10942;10943;10944;11059;14321;14322;16394;20669;24781;24782;28505;34801;34802	10941;11059;14322;16394;20669;24781;28505;34801	444	1
tr|E1JJN1|E1JJN1_DROME;sp|P35128|UBE2N_DROME;tr|Q9VJS5|Q9VJS5_DROME	tr|E1JJN1|E1JJN1_DROME;sp|P35128|UBE2N_DROME	4;4;1	4;4;1	4;4;1	>tr|E1JJN1|E1JJN1_DROME Bendless, isoform B OS=Drosophila melanogaster GN=ben PE=1 SV=1;>sp|P35128|UBE2N_DROME Ubiquitin-conjugating enzyme E2 N OS=Drosophila melanogaster GN=ben PE=2 SV=1	3	4	4	4	4	4	4	4	4	4	42.4	42.4	42.4	17.236	151	151;151;151	0	16.929	By MS/MS	By MS/MS	42.4	42.4	16412000	5237400	11175000	4381700	4282400	9	8	17				270	2508;9584;10423;19542	True;True;True;True	2658;10138;10139;11037;11038;20921	5642;5643;21207;21208;21209;21210;23354;23355;23356;23357;23358;23359;23360;43845;43846	5419;5420;20179;20180;20181;22196;22197;22198;22199;22200;22201;22202;22203;22204;41944;41945;41946	5420;20180;22199;41944	445;446	16;64
tr|G7H851|G7H851_DROME;sp|P35220|CTNA_DROME;tr|I1WYI4|I1WYI4_DROME	tr|G7H851|G7H851_DROME;sp|P35220|CTNA_DROME;tr|I1WYI4|I1WYI4_DROME	1;1;1	1;1;1	1;1;1	>tr|G7H851|G7H851_DROME LP08869p1 OS=Drosophila melanogaster GN=alpha-Cat-RA PE=2 SV=1;>sp|P35220|CTNA_DROME Catenin alpha OS=Drosophila melanogaster GN=alpha-Cat PE=1 SV=2;>tr|I1WYI4|I1WYI4_DROME FI19832p1 (Fragment) OS=Drosophila melanogaster GN=alpha-Ca	3	1	1	1	0	1	0	1	0	1	4.6	4.6	4.6	62.739	560	560;917;928	0	4.3773	By matching	By MS/MS	0	4.6	269140	0	269140	0	148910	0	1	1				271	17951	TRUE	19215	40277	38543	38543
sp|P35381|ATPA_DROME	sp|P35381|ATPA_DROME	16	16	16	>sp|P35381|ATPA_DROME ATP synthase subunit alpha, mitochondrial OS=Drosophila melanogaster GN=blw PE=1 SV=2	1	16	16	16	13	15	13	15	13	15	38.6	38.6	38.6	59.421	552	552	0	43.595	By MS/MS	By MS/MS	30.6	36.2	37102000	13727000	23375000	13038000	12849000	18	15	33				272	1181;1590;2306;3284;4312;4676;5968;6144;6705;13333;14247;16232;16532;17160;18447;18985	True;True;True;True;True;True;True;True;True;True;True;True;True;True;True;True	1255;1686;2445;3480;4562;4953;6309;6491;6492;7085;14297;15265;17376;17703;18367;19741;20331	2736;2737;3657;3658;5220;5221;7260;9458;9459;9460;9461;10272;13181;13182;13562;13563;13564;13565;13566;13567;14769;14770;30019;31959;31960;36372;37043;37044;38474;38475;41369;41370;42602;42603	2625;2626;3488;3489;5017;5018;6963;9008;9009;9010;9011;9785;12555;12556;12899;12900;12901;12902;12903;14046;14047;28571;30438;30439;30440;30441;34742;35382;35383;35384;36782;39572;39573;40759	2625;3489;5017;6963;9011;9785;12556;12903;14046;28571;30441;34742;35382;36782;39573;40759	447	104
sp|P35421|PUR4_DROME	sp|P35421|PUR4_DROME	4	4	4	>sp|P35421|PUR4_DROME Phosphoribosylformylglycinamidine synthase OS=Drosophila melanogaster GN=ade2 PE=1 SV=2	1	4	4	4	4	3	4	3	4	3	4.6	4.6	4.6	148.08	1354	1354	0	8.6787	By MS/MS	By MS/MS	4.6	3.2	1343300	772880	570370	742040	346420	6	1	7				273	3927;6083;6099;12625	True;True;True;True	4152;6429;6445;13549	8643;8644;13436;13469;13470;28482;28483	8251;8252;12784;12815;12816;27054;27055	8251;12784;12816;27055
sp|P35600|RFC1_DROME	sp|P35600|RFC1_DROME	31	31	31	>sp|P35600|RFC1_DROME Replication factor C subunit 1 OS=Drosophila melanogaster GN=Gnf1 PE=1 SV=2	1	31	31	31	27	30	27	30	27	30	37.7	37.7	37.7	108.61	986	986	0	95.73	By MS/MS	By MS/MS	33.1	37.6	56861000	19616000	37245000	20079000	19866000	23	36	59				274	1357;1649;2501;3308;3309;3647;3681;3764;4402;5801;7104;7105;9026;9305;9496;9804;10228;13765;14243;14457;14458;15225;15288;15333;15500;15677;16265;17518;17793;19345;19823	True;True;True;True;True;True;True;True;True;True;True;True;True;True;True;True;True;True;True;True;True;True;True;True;True;True;True;True;True;True;True	1438;1747;2651;3507;3508;3862;3896;3982;4662;6135;7502;7503;9546;9841;10047;10376;10815;14755;15261;15491;15492;16298;16365;16412;16597;16791;17413;18747;19045;20714;21214	3112;3113;3806;3807;5630;5631;7316;7317;7318;7319;8031;8032;8110;8290;8291;9687;9688;12806;15636;15637;15638;15639;15640;19967;19968;20580;20581;20582;20583;21045;21046;21671;21672;22896;22897;22898;22899;30941;30942;31951;31952;32459;32460;32461;34139;34140;34281;34282;34395;34396;34772;34773;35170;35171;36452;39304;39305;39306;39941;39942;43403;43404;43405;43406;44429;44430	2991;2992;2993;3640;3641;5409;7012;7013;7014;7673;7674;7675;7747;7928;7929;9241;9242;12185;14895;14896;14897;14898;18993;19582;19583;19584;19585;20015;20016;20017;20606;21754;21755;21756;29465;29466;30430;30431;30921;30922;30923;32546;32547;32695;32696;32808;32809;33158;33159;33553;34807;37611;37612;37613;38224;38225;41516;41517;41518;42505	2992;3641;5409;7012;7014;7675;7747;7928;9241;12185;14895;14898;18993;19585;20017;20606;21756;29466;30430;30922;30923;32547;32695;32809;33158;33553;34807;37612;38225;41518;42505	448;449	130;898
sp|P35875|PARP_DROME;sp|P35875-2|PARP_DROME;sp|P35875-3|PARP_DROME	sp|P35875|PARP_DROME;sp|P35875-2|PARP_DROME	24;22;11	24;22;11	24;22;11	>sp|P35875|PARP_DROME Poly [ADP-ribose] polymerase OS=Drosophila melanogaster GN=Parp PE=2 SV=1;>sp|P35875-2|PARP_DROME Isoform I of Poly [ADP-ribose] polymerase OS=Drosophila melanogaster GN=Parp	3	24	24	24	18	23	18	23	18	23	33.2	33.2	33.2	113.79	994	994;804;613	0	68.401	By MS/MS	By MS/MS	23.9	31.3	19560000	5464000	14096000	5817300	7446000	15	20	35				275	473;2331;3660;3908;5997;6770;7258;7664;9540;9935;10838;11055;11435;11850;12687;12709;14229;14441;14534;14578;16572;17098;19588;20000	True;True;True;True;True;True;True;True;True;True;True;True;True;True;True;True;True;True;True;True;True;True;True;True	494;2474;3875;4130;6339;7155;7666;8094;10093;10512;11472;11697;12108;12716;13612;13637;15245;15471;15568;15613;17748;18300;20970;21409	1018;1019;5281;5282;8065;8066;8598;13245;13246;14907;14908;15980;15981;15982;16840;16841;21120;22218;22219;24192;24193;24637;24638;25476;25477;26726;28605;28606;28664;28665;31919;31920;32412;32605;32606;32607;32703;37129;38330;38331;43942;44833;44834	983;984;5080;5081;7707;8210;12611;14185;14186;15222;15223;15224;16035;16036;20088;21126;22961;23382;24166;24167;25359;27173;27174;27244;27245;30396;30880;31061;31062;31063;31156;35470;36641;36642;42043;42895;42896	984;5081;7707;8210;12611;14186;15224;16035;20088;21126;22961;23382;24167;25359;27174;27244;30396;30880;31062;31156;35470;36642;42043;42895	450;451;452;453	1;178;664;872
tr|M9MQH9|M9MQH9_DROME;sp|P36179|2AAA_DROME;tr|M9NDI6|M9NDI6_DROME;tr|H5V8B8|H5V8B8_DROME;tr|Q8MT47|Q8MT47_DROME	tr|M9MQH9|M9MQH9_DROME;sp|P36179|2AAA_DROME;tr|M9NDI6|M9NDI6_DROME;tr|H5V8B8|H5V8B8_DROME	26;26;25;25;12	26;26;25;25;12	26;26;25;25;12	>tr|M9MQH9|M9MQH9_DROME Protein phosphatase 2A at 29B, isoform C OS=Drosophila melanogaster GN=Pp2A-29B PE=1 SV=1;>sp|P36179|2AAA_DROME Serine/threonine-protein phosphatase PP2A 65 kDa regulatory subunit OS=Drosophila melanogaster GN=Pp2A-29B PE=2 SV=4;>tr	5	26	26	26	24	26	24	26	24	26	56.3	56.3	56.3	65.423	591	591;591;650;650;307	0	323.31	By MS/MS	By MS/MS	51.3	56.3	234260000	78515000	155740000	74898000	83454000	30	40	70				276	1627;2695;3140;6040;6779;8345;8346;8962;9240;9241;9384;10111;10248;10510;10977;11170;13182;14459;15979;17142;17346;17727;18241;18242;18581;19021	True;True;True;True;True;True;True;True;True;True;True;True;True;True;True;True;True;True;True;True;True;True;True;True;True;True	1724;2857;3330;6384;6385;7164;8831;8832;9479;9772;9773;9774;9925;9926;10696;10837;11130;11616;11820;14136;15493;17111;18348;18563;18974;19527;19528;19893;20371	3753;3754;6048;6049;6050;6051;6970;6971;13340;13341;13342;13343;13344;13345;13346;14929;14930;18469;18470;18471;18472;18473;19836;19837;20447;20448;20449;20450;20451;20452;20766;20767;20768;20769;22660;22941;22942;22943;22944;23535;23536;24480;24481;24902;24903;29696;29697;32462;32463;32464;32465;35790;35791;38439;38440;38878;38879;38880;38881;38882;39802;39803;40927;40928;40929;40930;40931;41672…	3588;5789;5790;5791;6667;6668;12695;12696;12697;12698;12699;12700;12701;14205;14206;17566;17567;17568;17569;17570;18868;19457;19458;19459;19460;19461;19462;19463;19754;19755;19756;21529;21530;21797;21798;21799;21800;22365;23232;23233;23625;23626;28264;28265;30924;30925;30926;30927;34152;34153;36749;36750;37195;37196;37197;37198;37199;37200;37201;37202;38096;39154;39155;39156;39157;39863;39864;398…	3588;5790;6667;12697;14205;17566;17570;18868;19461;19463;19754;21529;21797;22365;23232;23626;28265;30927;34153;36750;37198;38096;39155;39156;39865;40850	454;455;456	182;429;450
sp|P36951|HYI_DROME	sp|P36951|HYI_DROME	1	1	1	>sp|P36951|HYI_DROME Putative hydroxypyruvate isomerase OS=Drosophila melanogaster GN=Gip PE=2 SV=1	1	1	1	1	1	1	1	1	1	1	7.2	7.2	7.2	29.093	264	264	0	3.0396	By MS/MS	By MS/MS	7.2	7.2	627860	276280	351580	0	194520	1	1	2				277	1603	TRUE	1700	3684;3685	3516;3517	3517
sp|P37276|DYHC_DROME;tr|M9PEC8|M9PEC8_DROME;tr|M9PEN4|M9PEN4_DROME;tr|M9PBQ3|M9PBQ3_DROME	sp|P37276|DYHC_DROME;tr|M9PEC8|M9PEC8_DROME;tr|M9PEN4|M9PEN4_DROME;tr|M9PBQ3|M9PBQ3_DROME	215;215;215;215	215;215;215;215	5;5;5;5	>sp|P37276|DYHC_DROME Dynein heavy chain, cytoplasmic OS=Drosophila melanogaster GN=Dhc64C PE=2 SV=2;>tr|M9PEC8|M9PEC8_DROME Dynein heavy chain 64C, isoform G OS=Drosophila melanogaster GN=Dhc64C PE=1 SV=1;>tr|M9PEN4|M9PEN4_DROME Dynein heavy chain 64C, is	4	215	215	5	198	209	198	209	5	5	62.5	62.5	1.6	530.18	4639	4639;4648;4652;4661	0	323.31	By MS/MS	By MS/MS	57.2	60.2	690780000	243920000	446860000	235200000	229720000	227	305	532				278	178;610;722;774;887;968;1021;1023;1064;1366;1393;1394;1740;2016;2026;2163;2283;2384;2423;2488;2566;2642;2668;2772;2794;2920;3027;3213;3226;3281;3380;3428;3463;3466;3481;3509;3686;3872;3989;3990;4142;4224;4329;4345;4463;4490;4570;4672;4741;4795;4806;4815;4990;5026;5050;5105;5123;5240;5254;5278;5370;5578;5908;6140;6488;6519;6620;6621;6622;6626;6634;6772;6798;7132;7161;7213;7218;7374;7382;7577;7579;…	True;True;True;True;True;True;True;True;True;True;True;True;True;True;True;True;True;True;True;True;True;True;True;True;True;True;True;True;True;True;True;True;True;True;True;True;True;True;True;True;True;True;True;True;True;True;True;True;True;True;True;True;True;True;True;True;True;True;True;True;True;True;True;True;True;True;True;True;True;True;True;True;True;True;True;True;True;True;True;True…	183;636;753;808;930;1017;1018;1076;1078;1079;1124;1447;1475;1476;1843;2141;2151;2152;2295;2421;2529;2570;2638;2719;2800;2828;2943;2968;3099;3215;3407;3420;3477;3582;3631;3666;3669;3685;3714;3715;3901;4093;4223;4224;4386;4472;4579;4599;4600;4725;4753;4841;4949;5020;5077;5088;5089;5100;5287;5330;5354;5410;5428;5429;5551;5565;5566;5590;5683;5902;6248;6487;6852;6884;6994;6995;6996;7000;7009;7010;7157…	386;1386;1387;1647;1759;1760;2008;2009;2196;2197;2198;2199;2200;2201;2324;2325;2327;2328;2329;2330;2459;2460;2461;2462;3129;3130;3184;3185;3186;3187;4031;4032;4625;4626;4639;4640;4641;4642;4643;4927;4928;4929;4930;5168;5169;5170;5171;5388;5389;5390;5391;5471;5472;5600;5601;5602;5603;5778;5779;5780;5943;5944;5945;5946;6000;6001;6210;6211;6212;6213;6260;6261;6262;6263;6264;6265;6266;6267;6268;6513;…	385;1338;1339;1595;1703;1704;1942;1943;2106;2107;2108;2109;2110;2229;2231;2232;2233;2234;2351;2352;2353;2354;3006;3007;3061;3062;3063;3867;4437;4450;4451;4452;4453;4454;4729;4730;4731;4967;4968;4969;5183;5184;5185;5186;5187;5256;5257;5378;5379;5380;5381;5545;5546;5692;5693;5694;5695;5746;5747;5938;5939;5940;5984;5985;5986;5987;5988;5989;5990;5991;5992;5993;6229;6230;6441;6442;6443;6816;6817;6818;…	385;1339;1595;1703;1943;2110;2229;2231;2353;3007;3062;3063;3867;4437;4450;4731;4969;5186;5256;5379;5546;5694;5746;5939;5989;6230;6442;6818;6847;6959;7151;7235;7301;7307;7336;7389;7758;8140;8383;8385;8678;8842;9040;9121;9360;9406;9567;9779;9902;10008;10024;10048;10445;10530;10569;10691;10728;11000;11021;11067;11296;11745;12434;12893;13567;13627;13866;13867;13869;13878;13900;14191;14246;14943;15023…	457;458;459;460;461;462;463;464;465;466;467;468;469;470;471;472;473;474;475;476;477;478;479;480;481;482;483;484;485;486;487;488;489;490;491;492;493;494;495;496;497;498;499;500;501;502;503;504;505;506	336;402;413;654;931;963;1057;1129;1145;1309;1369;1388;1447;1497;1569;1579;1677;1831;1881;1956;1997;2003;2038;2131;2190;2207;2208;2446;2588;2600;2758;2773;2938;3015;3028;3053;3203;3228;3264;3295;3391;3565;4002;4070;4097;4112;4212;4334;4573;4574
sp|P37276-2|DYHC_DROME;tr|M9PE73|M9PE73_DROME;tr|M9PBQ0|M9PBQ0_DROME;tr|M9PHG8|M9PHG8_DROME;tr|Q1EBX0|Q1EBX0_DROME	sp|P37276-2|DYHC_DROME;tr|M9PE73|M9PE73_DROME;tr|M9PBQ0|M9PBQ0_DROME;tr|M9PHG8|M9PHG8_DROME	211;211;211;211;58	1;1;1;1;0	1;1;1;1;0	>sp|P37276-2|DYHC_DROME Isoform C of Dynein heavy chain, cytoplasmic OS=Drosophila melanogaster GN=Dhc64C;>tr|M9PE73|M9PE73_DROME Dynein heavy chain 64C, isoform E OS=Drosophila melanogaster GN=Dhc64C PE=1 SV=1;>tr|M9PBQ0|M9PBQ0_DROME Dynein heavy chain 64	5	211	1	1	193	205	0	1	0	1	61.4	0.4	0.4	529.9	4638	4638;4647;4651;4660;1312	1	-2	By matching	By MS/MS	55.6	59.1	224700	0	224700	0	124320	0	1	1	+			279	178;610;722;774;887;968;1021;1023;1064;1366;1393;1394;1740;2016;2026;2163;2283;2384;2423;2488;2566;2642;2668;2772;2794;2863;2920;3027;3213;3226;3281;3380;3428;3463;3466;3481;3509;3686;3872;4142;4224;4329;4345;4463;4490;4570;4672;4741;4795;4806;4815;4990;5026;5050;5105;5123;5240;5254;5278;5370;5578;5908;6140;6488;6519;6620;6621;6622;6626;6634;6772;6798;7132;7161;7213;7218;7374;7382;7577;7579;7582;…	False;False;False;False;False;False;False;False;False;False;False;False;False;False;False;False;False;False;False;False;False;False;False;False;False;True;False;False;False;False;False;False;False;False;False;False;False;False;False;False;False;False;False;False;False;False;False;False;False;False;False;False;False;False;False;False;False;False;False;False;False;False;False;False;False;False;Fals…	183;636;753;808;930;1017;1018;1076;1078;1079;1124;1447;1475;1476;1843;2141;2151;2152;2295;2421;2529;2570;2638;2719;2800;2828;2943;2968;3040;3099;3215;3407;3420;3477;3582;3631;3666;3669;3685;3714;3715;3901;4093;4386;4472;4579;4599;4600;4725;4753;4841;4949;5020;5077;5088;5089;5100;5287;5330;5354;5410;5428;5429;5551;5565;5566;5590;5683;5902;6248;6487;6852;6884;6994;6995;6996;7000;7009;7010;7157;7183…	386;1386;1387;1647;1759;1760;2008;2009;2196;2197;2198;2199;2200;2201;2324;2325;2327;2328;2329;2330;2459;2460;2461;2462;3129;3130;3184;3185;3186;3187;4031;4032;4625;4626;4639;4640;4641;4642;4643;4927;4928;4929;4930;5168;5169;5170;5171;5388;5389;5390;5391;5471;5472;5600;5601;5602;5603;5778;5779;5780;5943;5944;5945;5946;6000;6001;6210;6211;6212;6213;6260;6261;6262;6263;6264;6265;6266;6267;6268;6398;…	385;1338;1339;1595;1703;1704;1942;1943;2106;2107;2108;2109;2110;2229;2231;2232;2233;2234;2351;2352;2353;2354;3006;3007;3061;3062;3063;3867;4437;4450;4451;4452;4453;4454;4729;4730;4731;4967;4968;4969;5183;5184;5185;5186;5187;5256;5257;5378;5379;5380;5381;5545;5546;5692;5693;5694;5695;5746;5747;5938;5939;5940;5984;5985;5986;5987;5988;5989;5990;5991;5992;5993;6121;6229;6230;6441;6442;6443;6816;6817;…	385;1339;1595;1703;1943;2110;2229;2231;2353;3007;3062;3063;3867;4437;4450;4731;4969;5186;5256;5379;5546;5694;5746;5939;5989;6121;6230;6442;6818;6847;6959;7151;7235;7301;7307;7336;7389;7758;8140;8678;8842;9040;9121;9360;9406;9567;9779;9902;10008;10024;10048;10445;10530;10569;10691;10728;11000;11021;11067;11296;11745;12434;12893;13567;13627;13866;13867;13869;13878;13900;14191;14246;14943;15023;1512…	457;458;459;460;461;462;463;464;465;466;467;468;469;470;471;472;473;474;475;476;477;478;479;480;481;482;483;484;485;486;487;488;489;490;491;493;494;495;496;497;498;499;500;501;502;503;504;505	336;402;413;654;931;963;1057;1129;1145;1309;1369;1388;1447;1497;1569;1579;1677;1831;1881;1956;1997;2003;2038;2131;2190;2207;2208;2446;2588;2600;2758;2773;2938;3015;3028;3053;3203;3228;3390;3564;4001;4069;4096;4111;4211;4333;4572;4573
tr|X2JC80|X2JC80_DROME;sp|P38979-2|RSSA_DROME;tr|C6SV50|C6SV50_DROME;sp|P38979|RSSA_DROME	tr|X2JC80|X2JC80_DROME;sp|P38979-2|RSSA_DROME;tr|C6SV50|C6SV50_DROME;sp|P38979|RSSA_DROME	11;11;11;11	11;11;11;11	11;11;11;11	>tr|X2JC80|X2JC80_DROME 40S ribosomal protein SA OS=Drosophila melanogaster GN=sta PE=1 SV=1;>sp|P38979-2|RSSA_DROME Isoform A of 40S ribosomal protein SA OS=Drosophila melanogaster GN=sta;>tr|C6SV50|C6SV50_DROME 40S ribosomal protein SA OS=Drosophila mela	4	11	11	11	7	10	7	10	7	10	64.1	64.1	64.1	30.228	270	270;270;313;313	0	25.665	By MS/MS	By MS/MS	27	55.9	16558000	6530000	10028000	6600900	5477600	6	12	18				280	255;760;5248;5249;7441;11670;13977;14290;16000;19657;20011	True;True;True;True;True;True;True;True;True;True;True	265;793;5559;5560;7862;12450;14979;15310;17133;21042;21420	547;548;1731;11574;11575;11576;11577;11578;16377;26147;31384;31385;32075;35836;44078;44079;44854;44855	539;540;1676;1677;11010;11011;11012;11013;11014;15600;15601;24791;29892;29893;30558;34204;34205;42169;42170;42916	540;1676;11011;11013;15600;24791;29893;30558;34204;42170;42916	507;508	18;34
tr|E2QD65|E2QD65_DROME;sp|P39018|RS19A_DROME	tr|E2QD65|E2QD65_DROME;sp|P39018|RS19A_DROME	6;6	6;6	6;6	>tr|E2QD65|E2QD65_DROME Ribosomal protein S19a, isoform C OS=Drosophila melanogaster GN=RpS19a PE=1 SV=1;>sp|P39018|RS19A_DROME 40S ribosomal protein S19a OS=Drosophila melanogaster GN=RpS19a PE=1 SV=3	2	6	6	6	6	6	6	6	6	6	32.7	32.7	32.7	17.291	156	156;156	0	12.374	By MS/MS	By MS/MS	32.7	32.7	5724300	2089000	3635300	1921900	2178400	3	6	9				281	2398;3711;4910;7252;8720;13822	True;True;True;True;True;True	2543;3928;5204;7660;9223;14816	5417;5418;8175;8176;10801;10802;15967;15968;19284;19285;31060;31061	5209;7807;7808;10270;15213;15214;18352;18353;29586	5209;7808;10270;15214;18352;29586
sp|P39205|CIN_DROME;tr|E4NKI3|E4NKI3_DROME;tr|Q6W4E3|Q6W4E3_DROME;tr|Q6W4C3|Q6W4C3_DROME;tr|Q6W4C2|Q6W4C2_DROME	sp|P39205|CIN_DROME;tr|E4NKI3|E4NKI3_DROME	6;4;2;2;2	6;4;2;2;2	6;4;2;2;2	>sp|P39205|CIN_DROME Molybdenum cofactor synthesis protein cinnamon OS=Drosophila melanogaster GN=cin PE=1 SV=3;>tr|E4NKI3|E4NKI3_DROME MIP27737p (Fragment) OS=Drosophila melanogaster GN=cin-RA PE=2 SV=1	5	6	6	6	5	6	5	6	5	6	14.3	14.3	14.3	65.732	601	601;374;253;253;253	0	13.506	By MS/MS	By MS/MS	11.8	14.3	4211100	1264200	2946900	1506300	1388400	5	4	9				282	6038;10264;14761;15199;17574;18174	True;True;True;True;True;True	6382;10855;15811;16272;18805;19453	13336;13337;22973;33107;33108;34086;34087;39421;39422;40775;40776	12691;12692;21826;31562;31563;32499;37724;39011;39012	12691;21826;31562;32499;37724;39012
tr|M9PGQ6|M9PGQ6_DROME;sp|P39736|BX42_DROME	tr|M9PGQ6|M9PGQ6_DROME;sp|P39736|BX42_DROME	5;5	5;5	5;5	>tr|M9PGQ6|M9PGQ6_DROME Bx42, isoform B OS=Drosophila melanogaster GN=Bx42 PE=4 SV=1;>sp|P39736|BX42_DROME Puff-specific protein Bx42 OS=Drosophila melanogaster GN=Bx42 PE=1 SV=1	2	5	5	5	4	3	4	3	4	3	13.2	13.2	13.2	61.156	547	547;547	0	13.133	By MS/MS	By MS/MS	9.5	9.7	1843800	671530	1172200	586760	733350	4	3	7				283	6146;12565;13297;14278;20034	True;True;True;True;True	6494;13486;14258;15296;21444	13570;28359;28360;29941;32024;44906;44907	12907;26928;26929;26930;28500;30505;42961	12907;26928;28500;30505;42961	509	429
sp|P40301|PSA2_DROME	sp|P40301|PSA2_DROME	3	3	3	>sp|P40301|PSA2_DROME Proteasome subunit alpha type-2 OS=Drosophila melanogaster GN=Prosalpha2 PE=1 SV=1	1	3	3	3	3	3	3	3	3	3	21.8	21.8	21.8	25.906	234	234	0	10.721	By MS/MS	By MS/MS	21.8	21.8	3037200	1265600	1771600	1261900	983880	3	5	8				284	7273;15510;19957	True;True;True	7684;16608;21360	16022;16023;34793;34794;34795;34796;44729;44730	15266;33181;33182;33183;33184;42793;42794;42795	15266;33184;42794
sp|P40304|PSB1_DROME;tr|O77288|O77288_DROME	sp|P40304|PSB1_DROME	5;1	5;1	5;1	>sp|P40304|PSB1_DROME Proteasome subunit beta type-1 OS=Drosophila melanogaster GN=Prosbeta6 PE=2 SV=2	2	5	5	5	4	5	4	5	4	5	32.8	32.8	32.8	25.842	235	235;61	0	15.679	By MS/MS	By MS/MS	28.5	32.8	4978600	1736600	3242100	1844500	1685800	6	6	12				285	540;2481;4731;6618;10959	True;True;True;True;True	565;2631;5010;6992;11597	1252;1253;5586;5587;5588;10381;10382;10383;14584;14585;14586;24444	1215;1216;5367;5368;5369;9883;9884;9885;13860;13861;13862;23203	1216;5369;9884;13862;23203
tr|D5SHQ7|D5SHQ7_DROME;tr|C8VV92|C8VV92_DROME;sp|P40320-4|METK_DROME;tr|A4UZW2|A4UZW2_DROME;sp|P40320-3|METK_DROME;sp|P40320|METK_DROME	tr|D5SHQ7|D5SHQ7_DROME;tr|C8VV92|C8VV92_DROME;sp|P40320-4|METK_DROME;tr|A4UZW2|A4UZW2_DROME;sp|P40320-3|METK_DROME;sp|P40320|METK_DROME	3;3;3;3;3;3	3;3;3;3;3;3	3;3;3;3;3;3	>tr|D5SHQ7|D5SHQ7_DROME GH08738p OS=Drosophila melanogaster GN=M(2)21AB-RB PE=2 SV=1;>tr|C8VV92|C8VV92_DROME LD43104p OS=Drosophila melanogaster GN=M(2)21AB-RG PE=2 SV=1;>sp|P40320-4|METK_DROME Isoform 4 of S-adenosylmethionine synthase OS=Drosophila melan	6	3	3	3	3	2	3	2	3	2	16.9	16.9	16.9	28.952	260	260;381;381;408;408;408	0	4.5854	By MS/MS	By MS/MS	16.9	10.4	1441000	800540	640430	668690	486190	2	1	3				286	533;14497;17126	True;True;True	558;15531;18331	1238;1239;32539;32540;38400	1202;31001;36718	1202;31001;36718
sp|P40417-2|ERKA_DROME;sp|P40417|ERKA_DROME;tr|M9ZYW3|M9ZYW3_DROME;tr|D9PTS4|D9PTS4_DROME;sp|P40417-1|ERKA_DROME;tr|A8Y4W5|A8Y4W5_DROME	sp|P40417-2|ERKA_DROME;sp|P40417|ERKA_DROME;tr|M9ZYW3|M9ZYW3_DROME;tr|D9PTS4|D9PTS4_DROME;sp|P40417-1|ERKA_DROME	8;8;8;8;7;1	8;8;8;8;7;1	8;8;8;8;7;1	>sp|P40417-2|ERKA_DROME Isoform G of Mitogen-activated protein kinase ERK-A OS=Drosophila melanogaster GN=rl;>sp|P40417|ERKA_DROME Mitogen-activated protein kinase ERK-A OS=Drosophila melanogaster GN=rl PE=1 SV=3;>tr|M9ZYW3|M9ZYW3_DROME Mitogen-activated p	6	8	8	8	7	8	7	8	7	8	34.7	34.7	34.7	38.43	331	331;376;407;408;266;190	0	16.852	By MS/MS	By MS/MS	31.1	34.7	8152000	2457000	5695000	2591500	3016600	6	9	15				287	2604;7195;8081;8166;8344;9711;15183;19676	True;True;True;True;True;True;True;True	2757;7596;8553;8640;8830;10276;16256;21062	5854;5855;5856;15838;15839;17844;17845;18026;18027;18468;21471;21472;34052;34053;44119;44120	5608;5609;15083;15084;16978;16979;17156;17157;17158;17159;17565;20415;20416;32470;42212	5609;15084;16979;17159;17565;20416;32470;42212	510	301
tr|F6J1D0|F6J1D0_DROME;sp|P40423|SQH_DROME	tr|F6J1D0|F6J1D0_DROME;sp|P40423|SQH_DROME	1;1	1;1	1;1	>tr|F6J1D0|F6J1D0_DROME CG3595 OS=Drosophila melanogaster GN=sqh PE=1 SV=1;>sp|P40423|SQH_DROME Myosin regulatory light chain sqh OS=Drosophila melanogaster GN=sqh PE=1 SV=1	2	1	1	1	1	1	1	1	1	1	6.3	6.3	6.3	19.954	174	174;174	0.0085066	2.0007	By MS/MS	By MS/MS	6.3	6.3	622390	172080	450310	0	249150	1	1	2				288	12150	TRUE	13038	27371;27372	25991;25992	25992
tr|Q8T8V5|Q8T8V5_DROME;tr|M9ZVK8|M9ZVK8_DROME;sp|P40796|LA_DROME	tr|Q8T8V5|Q8T8V5_DROME;tr|M9ZVK8|M9ZVK8_DROME;sp|P40796|LA_DROME	4;4;4	4;4;4	4;4;4	>tr|Q8T8V5|Q8T8V5_DROME AT22034p OS=Drosophila melanogaster GN=La PE=2 SV=1;>tr|M9ZVK8|M9ZVK8_DROME FI21003p1 OS=Drosophila melanogaster GN=La-RB PE=2 SV=1;>sp|P40796|LA_DROME La protein homolog OS=Drosophila melanogaster GN=La PE=1 SV=2	3	4	4	4	3	3	3	3	3	3	13.8	13.8	13.8	44.869	390	390;390;390	0	8.7829	By MS/MS	By MS/MS	11.3	9.7	2751400	1314200	1437200	1089400	1020000	3	3	6				289	6368;11901;13876;14536	True;True;True;True	6729;12774;14872;15570	14026;26844;26845;31173;31174;32611	13331;25477;25478;29697;29698;31069	13331;25478;29698;31069
sp|P40797|PNUT_DROME	sp|P40797|PNUT_DROME	4	4	4	>sp|P40797|PNUT_DROME Protein peanut OS=Drosophila melanogaster GN=pnut PE=1 SV=2	1	4	4	4	2	4	2	4	2	4	13.9	13.9	13.9	60.143	539	539	0	7.4158	By MS/MS	By MS/MS	6.5	13.9	1195400	498010	697360	494140	389710	1	4	5				290	8650;15153;15372;16612	True;True;True;True	9152;16221;16462;17788	19125;19126;33982;34505;37213;37214	18214;18215;32395;32909;35550	18214;32395;32909;35550
tr|E8NH79|E8NH79_DROME;tr|M9PDG3|M9PDG3_DROME;sp|P40798-2|STC_DROME;tr|M9PD57|M9PD57_DROME;sp|P40798|STC_DROME	tr|E8NH79|E8NH79_DROME;tr|M9PDG3|M9PDG3_DROME;sp|P40798-2|STC_DROME;tr|M9PD57|M9PD57_DROME;sp|P40798|STC_DROME	2;2;2;2;2	2;2;2;2;2	2;2;2;2;2	>tr|E8NH79|E8NH79_DROME AT25289p OS=Drosophila melanogaster GN=stc-RA PE=2 SV=1;>tr|M9PDG3|M9PDG3_DROME Shuttle craft, isoform C OS=Drosophila melanogaster GN=stc PE=1 SV=1;>sp|P40798-2|STC_DROME Isoform B of Protein shuttle craft OS=Drosophila melanogaste	5	2	2	2	0	2	0	2	0	2	4.1	4.1	4.1	77.215	699	699;1095;1099;1102;1106	0.00053163	2.8805	By matching	By MS/MS	0	4.1	0	0	0	0	0	0	2	2				291	1935;15676	True;True	2053;16790	4455;35169	4273;33552	4273;33552
tr|X2JGM9|X2JGM9_DROME;sp|P41042|RS4_DROME	tr|X2JGM9|X2JGM9_DROME;sp|P41042|RS4_DROME	11;11	11;11	11;11	>tr|X2JGM9|X2JGM9_DROME 40S ribosomal protein S4 OS=Drosophila melanogaster GN=RpS4 PE=3 SV=1;>sp|P41042|RS4_DROME 40S ribosomal protein S4 OS=Drosophila melanogaster GN=RpS4 PE=1 SV=2	2	11	11	11	11	10	11	10	11	10	50.2	50.2	50.2	29.134	261	261;261	0	25.714	By MS/MS	By MS/MS	50.2	46.4	19449000	6148500	13301000	5652100	6762900	14	10	24				292	2893;4132;4625;6192;6570;9777;10824;10899;16350;19384;19866	True;True;True;True;True;True;True;True;True;True;True	3072;4375;4899;6544;6942;10347;11458;11534;17507;17508;20755;21265	6456;6457;9082;9083;10165;10166;13670;14463;14464;14465;14466;21611;21612;24164;24165;24314;24315;36628;36629;36630;36631;36632;43491;43492;44548;44549	6177;8659;8660;9686;9687;12992;13733;13734;13735;13736;20551;20552;22938;23077;34976;34977;34978;34979;34980;41605;41606;42616;42617;42618	6177;8660;9687;12992;13736;20552;22938;23077;34980;41606;42616	511	87
tr|A4UZL5|A4UZL5_DROME;sp|P41043|GSTS1_DROME;tr|A0A0B4KFT5|A0A0B4KFT5_DROME	tr|A4UZL5|A4UZL5_DROME;sp|P41043|GSTS1_DROME;tr|A0A0B4KFT5|A0A0B4KFT5_DROME	6;6;4	6;6;4	6;6;4	>tr|A4UZL5|A4UZL5_DROME Glutathione S transferase S1, isoform C OS=Drosophila melanogaster GN=GstS1 PE=1 SV=1;>sp|P41043|GSTS1_DROME Glutathione S-transferase S1 OS=Drosophila melanogaster GN=GstS1 PE=1 SV=2;>tr|A0A0B4KFT5|A0A0B4KFT5_DROME Glutathione S tr	3	6	6	6	6	5	6	5	6	5	25.7	25.7	25.7	27.613	249	249;249;250	0	13.108	By MS/MS	By MS/MS	25.7	22.9	5832200	3100700	2731600	2798900	1813100	6	4	10				293	807;6602;7305;7306;11271;19755	True;True;True;True;True;True	841;6976;7717;7718;11921;21144	1822;14549;14550;16093;16094;16095;16096;25109;25110;44290;44291	1765;13827;13828;15350;15351;15352;23824;42368;42369;42370	1765;13828;15350;15351;23824;42370
tr|M9NG39|M9NG39_DROME;sp|P41073-3|PEP_DROME;tr|D5AEL0|D5AEL0_DROME;sp|P41073|PEP_DROME;sp|P41073-2|PEP_DROME;tr|C0PTV1|C0PTV1_DROME	tr|M9NG39|M9NG39_DROME;sp|P41073-3|PEP_DROME;tr|D5AEL0|D5AEL0_DROME;sp|P41073|PEP_DROME	8;8;8;8;3;3	8;8;8;8;3;3	8;8;8;8;3;3	>tr|M9NG39|M9NG39_DROME Protein on ecdysone puffs, isoform D OS=Drosophila melanogaster GN=Pep PE=1 SV=1;>sp|P41073-3|PEP_DROME Isoform C of Zinc finger protein on ecdysone puffs OS=Drosophila melanogaster GN=Pep;>tr|D5AEL0|D5AEL0_DROME RE25356p OS=Drosoph	6	8	8	8	7	8	7	8	7	8	18.6	18.6	18.6	75.598	693	693;693;716;716;109;189	0	29.514	By MS/MS	By MS/MS	16.2	18.6	6693500	2549800	4143700	2767700	2074700	5	11	16				294	18;3420;3450;9517;12082;12679;13319;13833	True;True;True;True;True;True;True;True	18;3623;3653;10068;12965;12966;13604;14282;14828	38;39;40;7537;7538;7595;7596;21076;21077;27217;27218;28591;28592;29990;29991;31085;31086	41;42;43;44;45;7220;7221;7271;20048;20049;25842;25843;27163;28546;28547;29605;29606	44;7220;7271;20049;25842;27163;28546;29605	512;513	24;58
tr|X2JFR6|X2JFR6_DROME;sp|P41374|IF2A_DROME	tr|X2JFR6|X2JFR6_DROME;sp|P41374|IF2A_DROME	15;15	15;15	15;15	>tr|X2JFR6|X2JFR6_DROME Eukaryotic translation initiation factor 2alpha, isoform B OS=Drosophila melanogaster GN=eIF-2alpha PE=4 SV=1;>sp|P41374|IF2A_DROME Eukaryotic translation initiation factor 2 subunit 1 OS=Drosophila melanogaster GN=eIF-2alpha PE=2 S	2	15	15	15	13	15	13	15	13	15	56	56	56	38.645	341	341;341	0	49.499	By MS/MS	By MS/MS	51.6	56	90099000	32604000	57495000	32629000	30196000	17	19	36				295	261;319;723;875;1118;6062;6655;7097;8076;9526;11260;13804;17165;17353;18845	True;True;True;True;True;True;True;True;True;True;True;True;True;True;True	271;333;754;917;1190;6407;7032;7495;8547;8548;10078;11910;14795;18372;18571;20181	562;563;697;698;1648;1649;1983;1984;2594;2595;13389;13390;14670;15617;15618;15619;15620;17833;17834;17835;17836;21094;21095;25081;25082;31015;31016;31017;31018;38481;38482;38901;42295;42296	550;551;679;680;681;682;1596;1597;1923;1924;2484;2485;12739;12740;13944;14875;14876;14877;14878;14879;16968;16969;16970;16971;20063;20064;23794;23795;29541;29542;29543;36789;36790;37220;40475;40476	550;679;1597;1924;2485;12739;13944;14877;16971;20064;23794;29542;36790;37220;40476	514	235
tr|F3YDB2|F3YDB2_DROME;sp|P41375|IF2B_DROME	tr|F3YDB2|F3YDB2_DROME;sp|P41375|IF2B_DROME	9;9	9;9	9;9	>tr|F3YDB2|F3YDB2_DROME LD35750p OS=Drosophila melanogaster GN=eIF-2beta-RA PE=2 SV=1;>sp|P41375|IF2B_DROME Eukaryotic translation initiation factor 2 subunit 2 OS=Drosophila melanogaster GN=eIF-2beta PE=1 SV=1	2	9	9	9	9	9	9	9	9	9	40.4	40.4	40.4	35.217	312	312;312	0	52.288	By MS/MS	By MS/MS	40.4	40.4	26660000	8879300	17781000	7241900	7998100	10	10	20				296	3108;4497;6925;8767;9684;13371;15473;17166;17891	True;True;True;True;True;True;True;True;True	3298;4762;7315;9276;10247;14340;16568;18373;18374;19146	6908;6909;9883;9884;15261;15262;19398;19399;21412;21413;30101;30102;34716;34717;38483;38484;38485;38486;38487;38488;40136;40137	6610;9423;9424;14524;14525;18459;18460;20370;20371;28644;33108;33109;36791;36792;36793;36794;36795;36796;38411;38412	6610;9424;14525;18460;20370;28644;33109;36792;38412	515;516;517	173;202;229
tr|M9PIS3|M9PIS3_DROME;tr|A0A0F6T1J9|A0A0F6T1J9_DROME;sp|P41572|6PGD_DROME;tr|K7ZI00|K7ZI00_DROME	tr|M9PIS3|M9PIS3_DROME;tr|A0A0F6T1J9|A0A0F6T1J9_DROME;sp|P41572|6PGD_DROME;tr|K7ZI00|K7ZI00_DROME	5;5;5;3	5;5;5;3	5;5;5;3	>tr|M9PIS3|M9PIS3_DROME 6-phosphogluconate dehydrogenase, decarboxylating OS=Drosophila melanogaster GN=Pgd PE=3 SV=1;>tr|A0A0F6T1J9|A0A0F6T1J9_DROME 6-phosphogluconate dehydrogenase, decarboxylating OS=Drosophila melanogaster GN=Pgd PE=3 SV=1;>sp|P41572|6	4	5	5	5	4	5	4	5	4	5	15.6	15.6	15.6	52.49	481	481;481;481;258	0	13.556	By MS/MS	By MS/MS	13.1	15.6	3398700	1080000	2318700	1148500	1214400	3	7	10				297	254;2176;8609;10531;18152	True;True;True;True;True	264;2308;9109;11154;19430	545;546;4958;4959;19041;23584;23585;40733;40734	536;537;538;4758;4759;4760;18139;22405;38977;38978	536;4759;18139;22405;38977
sp|P42124|EZ_DROME;tr|M9PHZ5|M9PHZ5_DROME	sp|P42124|EZ_DROME;tr|M9PHZ5|M9PHZ5_DROME	2;2	2;2	2;2	>sp|P42124|EZ_DROME Histone-lysine N-methyltransferase E(z) OS=Drosophila melanogaster GN=E(z) PE=1 SV=2;>tr|M9PHZ5|M9PHZ5_DROME Enhancer of zeste, isoform C OS=Drosophila melanogaster GN=E(z) PE=4 SV=1	2	2	2	2	0	2	0	2	0	2	3.8	3.8	3.8	86.935	760	760;765	0.0024963	2.4346	By matching	By MS/MS	0	3.8	926480	0	926480	0	512610	0	2	2				298	734;13984	True;True	766;14986	1676;31396	1620;29904	1620;29904
tr|Q540V5|Q540V5_DROME;sp|P42207|SEPT1_DROME	tr|Q540V5|Q540V5_DROME;sp|P42207|SEPT1_DROME	4;4	4;4	4;4	>tr|Q540V5|Q540V5_DROME RE30523p OS=Drosophila melanogaster GN=Sep1 PE=2 SV=1;>sp|P42207|SEPT1_DROME Septin-1 OS=Drosophila melanogaster GN=Sep1 PE=1 SV=1	2	4	4	4	2	4	2	4	2	4	19.1	19.1	19.1	41.131	361	361;361	0	12.197	By MS/MS	By MS/MS	11.4	19.1	2452200	584960	1867200	784510	833560	3	5	8				299	2904;5741;9510;11361	True;True;True;True	3083;6074;10061;12014	6480;12681;12682;21066;25305;25306	6198;12062;12063;12064;20039;24004;24005;24006	6198;12064;20039;24004
tr|M9PDN9|M9PDN9_DROME;sp|P42271|TBG2_DROME	tr|M9PDN9|M9PDN9_DROME;sp|P42271|TBG2_DROME	7;7	7;7	7;7	>tr|M9PDN9|M9PDN9_DROME Tubulin gamma chain OS=Drosophila melanogaster GN=gammaTub37C PE=3 SV=1;>sp|P42271|TBG2_DROME Tubulin gamma-2 chain OS=Drosophila melanogaster GN=gammaTub37C PE=2 SV=3	2	7	7	7	4	6	4	6	4	6	26.7	26.7	26.7	51.296	457	457;457	0	17.784	By MS/MS	By MS/MS	12.3	24.3	4394600	1244100	3150500	1457400	1529900	2	8	10				300	2999;4191;8896;8931;11352;13185;18694	True;True;True;True;True;True;True	3184;4436;9411;9447;12005;14139;20015	6682;6683;9203;19690;19691;19761;25286;29704;41938;41939	6385;8767;8768;18739;18740;18804;18805;23987;28274;40138	6385;8767;18740;18805;23987;28274;40138
tr|Q4V3W2|Q4V3W2_DROME;tr|Q868J0|Q868J0_DROME;sp|P42570|PLU_DROME	tr|Q4V3W2|Q4V3W2_DROME;tr|Q868J0|Q868J0_DROME;sp|P42570|PLU_DROME	1;1;1	1;1;1	1;1;1	>tr|Q4V3W2|Q4V3W2_DROME IP02749p (Fragment) OS=Drosophila melanogaster GN=plu PE=2 SV=1;>tr|Q868J0|Q868J0_DROME PLU OS=Drosophila melanogaster GN=plu PE=4 SV=1;>sp|P42570|PLU_DROME DNA replication inhibitor plutonium OS=Drosophila melanogaster GN=plu PE=1	3	1	1	1	1	1	1	1	1	1	10.1	10.1	10.1	18.703	168	168;174;174	0.0020377	2.542	By MS/MS	By MS/MS	10.1	10.1	863110	283370	579740	0	320760	1	1	2				301	6579	TRUE	6952	14491;14492	13761;13762	13761
tr|Q0IGW6|Q0IGW6_DROME;tr|M9ND86|M9ND86_DROME;sp|P43248|MSH2_DROME;tr|A0A024E347|A0A024E347_DROME;tr|A8WHG4|A8WHG4_DROME	tr|Q0IGW6|Q0IGW6_DROME;tr|M9ND86|M9ND86_DROME;sp|P43248|MSH2_DROME;tr|A0A024E347|A0A024E347_DROME	19;19;19;19;2	19;19;19;19;2	19;19;19;19;2	>tr|Q0IGW6|Q0IGW6_DROME RE64551p OS=Drosophila melanogaster GN=spel1 PE=2 SV=1;>tr|M9ND86|M9ND86_DROME Spellchecker1, isoform D OS=Drosophila melanogaster GN=spel1 PE=1 SV=1;>sp|P43248|MSH2_DROME DNA mismatch repair protein spellchecker 1 OS=Drosophila mel	5	19	19	19	16	18	16	18	16	18	26.1	26.1	26.1	103.34	917	917;917;917;939;118	0	55.27	By MS/MS	By MS/MS	22.2	25.1	22996000	7734000	15262000	8143300	8034900	12	21	33				302	2410;3291;3877;5299;6307;6491;8478;9215;12768;13251;13617;14046;15332;16029;17956;18347;19299;19735;20043	True;True;True;True;True;True;True;True;True;True;True;True;True;True;True;True;True;True;True	2557;3487;4098;5611;6666;6855;8971;9746;13699;14207;14601;15052;16411;17162;19220;19636;20665;21122;21453	5448;5449;7273;7274;8533;8534;11679;11680;13907;13908;14289;14290;18740;18741;20398;28779;28780;29837;30633;31527;31528;34393;34394;35911;35912;40287;41159;41160;43296;43297;44252;44253;44923;44924;44925	5235;5236;5237;6977;6978;8149;8150;11103;13220;13221;13571;13572;13573;17839;17840;17841;19415;27359;28405;29163;30023;32807;34278;38554;39368;39369;39370;41412;41413;42329;42330;42977;42978	5237;6978;8149;11103;13221;13573;17839;19415;27359;28405;29163;30023;32807;34278;38554;39370;41413;42330;42977	518	310
sp|P43332|SNRPA_DROME;tr|K7Z580|K7Z580_DROME	sp|P43332|SNRPA_DROME	3;1	3;1	3;1	>sp|P43332|SNRPA_DROME U1 small nuclear ribonucleoprotein A OS=Drosophila melanogaster GN=snf PE=1 SV=1	2	3	3	3	2	3	2	3	2	3	16.2	16.2	16.2	24.546	216	216;116	0	3.9519	By MS/MS	By MS/MS	12.5	16.2	1728900	545280	1183600	0	654860	1	4	5				303	3575;8449;11500	True;True;True	3783;8941;12198;12199	7864;7865;18684;25643;25644;25645	7506;17780;24318;24319;24320	7506;17780;24319	519;520;521	1;3;209
sp|P45437|COPB_DROME	sp|P45437|COPB_DROME	35	35	35	>sp|P45437|COPB_DROME Coatomer subunit beta OS=Drosophila melanogaster GN=betaCOP PE=2 SV=2	1	35	35	35	34	35	34	35	34	35	51.5	51.5	51.5	107.41	964	964	0	232.96	By MS/MS	By MS/MS	49.7	51.5	134840000	43367000	91475000	40517000	47511000	37	59	96				304	20;912;1015;1885;2551;2651;2747;5310;9222;9223;10060;10301;11103;11174;11617;11884;11931;11943;12225;13619;14767;14949;15589;16617;16809;16972;17215;17658;18261;18513;18737;18951;18966;19517;19872	True;True;True;True;True;True;True;True;True;True;True;True;True;True;True;True;True;True;True;True;True;True;True;True;True;True;True;True;True;True;True;True;True;True;True	20;956;1068;1069;1070;2000;2704;2809;2917;5622;9753;9754;10643;10644;10894;10895;11747;11824;12368;12369;12755;12756;12806;12821;13114;13115;14603;15817;16009;16697;16698;17793;17993;18170;18425;18897;19548;19815;19816;20060;20295;20311;20896;21271	43;44;2067;2068;2069;2307;2308;2309;2310;2311;4359;4360;5745;5746;5747;5963;5964;5965;5966;6166;6167;6168;6169;11699;11700;11701;20408;20409;20410;20411;22553;22554;22555;22556;23049;23050;23051;23052;23053;24749;24912;24913;25990;25991;25992;25993;25994;25995;26808;26809;26810;26811;26905;26906;26937;26938;27526;27527;27528;27529;30635;30636;33119;33120;33121;33122;33530;33531;33532;34991;34992;…	47;48;1991;1992;1993;2213;2214;2215;2216;2217;4188;4189;5518;5519;5520;5521;5712;5713;5714;5715;5891;5892;5893;5894;5895;11124;11125;19427;19428;21434;21435;21436;21902;21903;21904;21905;21906;23478;23634;23635;24635;24636;24637;24638;24639;24640;25436;25437;25438;25439;25532;25533;25560;25561;26136;26137;26138;29165;29166;31572;31573;31957;31958;31959;31960;33378;33379;35567;36012;36013;36379;36…	47;1993;2217;4188;5521;5714;5895;11124;19427;19428;21436;21904;23478;23635;24635;25437;25532;25560;26138;29166;31573;31957;33379;35567;36013;36379;36898;37952;39196;39716;40231;40692;40718;41893;42630	522;523;524;525;526;527;528;529;530;531	96;135;194;316;321;354;654;901;905;945
sp|P45594|CADF_DROME	sp|P45594|CADF_DROME	13	13	13	>sp|P45594|CADF_DROME Cofilin/actin-depolymerizing factor homolog OS=Drosophila melanogaster GN=tsr PE=1 SV=1	1	13	13	13	13	13	13	13	13	13	74.3	74.3	74.3	17.153	148	148	0	42.071	By MS/MS	By MS/MS	74.3	74.3	162050000	59026000	103030000	51365000	53379000	19	20	39				305	1387;8974;9701;11676;11677;11883;13367;17344;19593;19594;19685;20072;20073	True;True;True;True;True;True;True;True;True;True;True;True;True	1469;9492;10265;10266;12460;12461;12462;12463;12754;14336;18561;20975;20976;20977;21071;21483;21484	3171;3172;19860;19861;21448;21449;21450;21451;26172;26173;26174;26175;26176;26177;26178;26179;26180;26181;26182;26183;26184;26803;26804;26805;26806;26807;30093;30094;38875;38876;43950;43951;43952;43953;43954;43955;43956;44138;44139;44989;44990;44991;44992;44993	3048;3049;3050;18887;18888;20397;20398;20399;20400;24819;24820;24821;24822;24823;24824;24825;24826;24827;24828;24829;25432;25433;25434;25435;28636;28637;37193;42050;42051;42052;42053;42054;42055;42056;42057;42227;42228;43038;43039;43040	3050;18887;20399;24819;24827;25434;28636;37193;42054;42056;42227;43038;43040	532;533;534	74;92;105
sp|P45888-2|ARP2_DROME;sp|P45888|ARP2_DROME;tr|F6J178|F6J178_DROME	sp|P45888-2|ARP2_DROME;sp|P45888|ARP2_DROME	3;3;1	3;3;1	3;3;1	>sp|P45888-2|ARP2_DROME Isoform A of Actin-related protein 2 OS=Drosophila melanogaster GN=Arp2;>sp|P45888|ARP2_DROME Actin-related protein 2 OS=Drosophila melanogaster GN=Arp2 PE=2 SV=3	3	3	3	3	2	3	2	3	2	3	9.9	9.9	9.9	44.702	394	394;399;213	0	5.7903	By MS/MS	By MS/MS	6.9	9.9	3522900	1005600	2517300	1120900	1163700	4	5	9				306	6636;7939;12901	True;True;True	7012;8389;13840	14627;14628;14629;14630;17509;17510;29079;29080	13905;13906;13907;13908;13909;13910;16653;16654;27657	13910;16654;27657	535	114
sp|P45889|ACTZ_DROME	sp|P45889|ACTZ_DROME	11	11	11	>sp|P45889|ACTZ_DROME Actin-related protein 1 OS=Drosophila melanogaster GN=Arp1 PE=2 SV=2	1	11	11	11	10	11	10	11	10	11	44.9	44.9	44.9	42.719	376	376	0	34.25	By MS/MS	By MS/MS	42.8	44.9	28271000	12085000	16186000	10885000	8492900	18	10	28				307	530;3375;4095;7547;11373;11507;11675;15829;17675;18502;18913	True;True;True;True;True;True;True;True;True;True;True	555;3577;4336;7973;12027;12028;12212;12213;12458;12459;16953;18914;19799;20253;20254	1232;1233;7454;7455;9010;9011;16591;25327;25328;25329;25330;25678;25679;25680;25681;25682;26169;26170;26171;35488;35489;35490;39670;39671;41480;41481;41482;42435;42436;42437	1198;1199;7146;8590;8591;15802;24026;24027;24028;24029;24357;24358;24359;24360;24814;24815;24816;24817;24818;33854;33855;37981;37982;39682;39683;39684;40609;40610	1199;7146;8590;15802;24027;24358;24815;33854;37982;39682;40609	536;537;538;539;540	1;176;181;293;342
sp|P46150-5|MOEH_DROME;sp|P46150-2|MOEH_DROME;tr|M9NG50|M9NG50_DROME;sp|P46150|MOEH_DROME;tr|M9PHG2|M9PHG2_DROME;sp|P46150-3|MOEH_DROME;tr|C7LAH9|C7LAH9_DROME;sp|P46150-4|MOEH_DROME;tr|C9QP54|C9QP54_DROME	sp|P46150-5|MOEH_DROME;sp|P46150-2|MOEH_DROME;tr|M9NG50|M9NG50_DROME;sp|P46150|MOEH_DROME;tr|M9PHG2|M9PHG2_DROME;sp|P46150-3|MOEH_DROME;tr|C7LAH9|C7LAH9_DROME;sp|P46150-4|MOEH_DROME;tr|C9QP54|C9QP54_DROME	13;13;13;13;13;13;13;13;13	13;13;13;13;13;13;13;13;13	13;13;13;13;13;13;13;13;13	>sp|P46150-5|MOEH_DROME Isoform C of Moesin/ezrin/radixin homolog 1 OS=Drosophila melanogaster GN=Moe;>sp|P46150-2|MOEH_DROME Isoform D of Moesin/ezrin/radixin homolog 1 OS=Drosophila melanogaster GN=Moe;>tr|M9NG50|M9NG50_DROME Moesin, isoform L OS=Drosoph	9	13	13	13	13	12	13	12	13	12	32.8	32.8	32.8	60.598	512	512;575;578;578;584;640;646;649;675	0	27.637	By MS/MS	By MS/MS	32.8	29.7	20912000	12702000	8210500	10702000	5609000	15	10	25				308	1168;2538;2607;5381;7261;7608;8180;9736;10072;10704;11896;13554;17279	True;True;True;True;True;True;True;True;True;True;True;True;True	1241;1242;2691;2760;5694;7669;7670;8036;8654;10303;10657;11333;12769;14527;18496	2709;2710;2711;2712;5715;5860;5861;11908;11909;11910;15989;15990;15991;15992;16714;16715;18052;18053;21525;21526;22581;22582;23922;23923;26835;26836;30496;30497;38741;38742	2599;2600;2601;5495;5612;11319;11320;11321;15230;15231;15232;15914;15915;17185;20468;20469;21457;22721;25464;25465;25466;25467;29031;37054;37055	2601;5495;5612;11321;15231;15915;17185;20469;21457;22721;25467;29031;37054	541;542;543	135;203;350
tr|A0A0B4LGZ5|A0A0B4LGZ5_DROME;sp|P46222|RL11_DROME;tr|Q4V5R3|Q4V5R3_DROME	tr|A0A0B4LGZ5|A0A0B4LGZ5_DROME;sp|P46222|RL11_DROME;tr|Q4V5R3|Q4V5R3_DROME	3;3;2	3;3;2	3;3;2	>tr|A0A0B4LGZ5|A0A0B4LGZ5_DROME Ribosomal protein L11, isoform B OS=Drosophila melanogaster GN=RpL11 PE=1 SV=1;>sp|P46222|RL11_DROME 60S ribosomal protein L11 OS=Drosophila melanogaster GN=RpL11 PE=1 SV=2;>tr|Q4V5R3|Q4V5R3_DROME IP06777p OS=Drosophila mela	3	3	3	3	2	3	2	3	2	3	17.9	17.9	17.9	21.112	184	184;184;163	0	6.1746	By MS/MS	By MS/MS	12.5	17.9	4292100	1184400	3107600	1282100	1621800	3	3	6				309	14857;18308;19448	True;True;True	15910;19596;20823	33310;33311;41075;41076;43636	31747;31748;31749;39293;39294;41741	31748;39294;41741
sp|P46415|ADHX_DROME	sp|P46415|ADHX_DROME	6	6	6	>sp|P46415|ADHX_DROME Alcohol dehydrogenase class-3 OS=Drosophila melanogaster GN=Fdh PE=1 SV=3	1	6	6	6	5	6	5	6	5	6	26.1	26.1	26.1	40.389	379	379	0	19.844	By MS/MS	By MS/MS	19.3	26.1	14372000	5971900	8400200	6078000	4541600	8	9	17				310	2620;4766;8662;9015;11075;17661	True;True;True;True;True;True	2773;5046;9164;9534;11717;18900	5892;10451;10452;19150;19151;19152;19153;19943;19944;19945;19946;24681;24682;39642;39643;39644	5644;9948;9949;18233;18234;18235;18236;18972;18973;18974;18975;18976;23416;23417;37955;37956;37957;37958	5644;9949;18233;18973;23416;37958	544	367
tr|M9PF24|M9PF24_DROME;sp|P46824|KLC_DROME;tr|M9PFG7|M9PFG7_DROME	tr|M9PF24|M9PF24_DROME;sp|P46824|KLC_DROME;tr|M9PFG7|M9PFG7_DROME	22;22;21	22;22;21	22;22;21	>tr|M9PF24|M9PF24_DROME Kinesin light chain, isoform B OS=Drosophila melanogaster GN=Klc PE=4 SV=1;>sp|P46824|KLC_DROME Kinesin light chain OS=Drosophila melanogaster GN=Klc PE=1 SV=1;>tr|M9PFG7|M9PFG7_DROME Kinesin light chain, isoform C OS=Drosophila mel	3	22	22	22	20	20	20	20	20	20	52.6	52.6	52.6	58.044	508	508;508;507	0	56.631	By MS/MS	By MS/MS	47.6	50.2	30294000	13244000	17050000	12851000	9826800	19	20	39				311	702;832;3131;6905;9149;9867;10945;12374;12527;13543;13544;14071;16351;16797;16804;17099;17176;17407;17755;17811;18330;20013	True;True;True;True;True;True;True;True;True;True;True;True;True;True;True;True;True;True;True;True;True;True	732;872;3321;7295;9676;10442;11583;13275;13447;14516;14517;15079;17509;17981;17988;18301;18302;18384;18630;19005;19063;19619;21422	1596;1597;1598;1599;1895;1896;6953;6954;15217;15218;20248;20249;21939;21940;24414;24415;27890;27891;28287;28288;30477;30478;30479;31576;36633;36634;37650;37651;37668;37669;38332;38333;38334;38335;38508;38509;39049;39050;39859;39972;41118;41119;41120;41121;44858;44859	1547;1548;1549;1836;6651;6652;6653;14478;14479;19276;20874;20875;23173;23174;26471;26863;26864;29013;29014;29015;30064;34981;34982;35981;35982;36002;36003;36643;36644;36645;36646;36810;37369;37370;38144;38251;39331;39332;39333;42919	1547;1836;6651;14479;19276;20875;23174;26471;26864;29013;29015;30064;34982;35982;36003;36644;36810;37369;38144;38251;39333;42919	545	4
sp|P46863|KL61_DROME;tr|Q0PQ30|Q0PQ30_DROME;tr|Q0PQ31|Q0PQ31_DROME;tr|Q7KVC2|Q7KVC2_DROME	sp|P46863|KL61_DROME;tr|Q0PQ30|Q0PQ30_DROME;tr|Q0PQ31|Q0PQ31_DROME	66;59;58;3	66;59;58;3	66;59;58;3	>sp|P46863|KL61_DROME Kinesin-like protein Klp61F OS=Drosophila melanogaster GN=Klp61F PE=1 SV=2;>tr|Q0PQ30|Q0PQ30_DROME Microtubule dependent motor protein OS=Drosophila melanogaster GN=Klp61F PE=3 SV=1;>tr|Q0PQ31|Q0PQ31_DROME Microtubule dependent motor	4	66	66	66	66	63	66	63	66	63	64.2	64.2	64.2	121.16	1066	1066;1066;1066;164	0	323.31	By MS/MS	By MS/MS	64.2	63.3	702490000	366520000	335960000	337750000	175410000	131	117	248				312	819;923;924;1017;1087;1188;2402;3626;3921;3954;3995;4104;4278;4305;4492;4493;4569;4864;5119;6417;6418;7541;7568;8290;8379;8826;8827;8922;9082;9264;9611;9946;10303;10408;10474;11438;11680;11732;12267;12734;12758;13295;13703;13704;13708;14259;14387;14799;14900;14944;15067;15422;15822;16281;16445;16468;16624;16885;16886;17190;17191;17472;17473;18087;18779;19493	True;True;True;True;True;True;True;True;True;True;True;True;True;True;True;True;True;True;True;True;True;True;True;True;True;True;True;True;True;True;True;True;True;True;True;True;True;True;True;True;True;True;True;True;True;True;True;True;True;True;True;True;True;True;True;True;True;True;True;True;True;True;True;True;True;True	854;855;856;857;858;968;969;1072;1151;1152;1262;2548;3838;4144;4145;4181;4182;4230;4231;4345;4346;4527;4554;4756;4757;4840;5154;5424;6779;6780;7966;7994;7995;8770;8866;9338;9339;9437;9438;9605;9798;10170;10524;10897;11011;11012;11013;11014;11091;12112;12113;12467;12468;12469;12540;12541;12542;13163;13663;13664;13689;14255;14691;14692;14696;15277;15415;15850;15957;16003;16004;16129;16515;16946;174…	1851;1852;1853;1854;1855;1856;1857;1858;1859;1860;1861;1862;2087;2088;2089;2090;2314;2315;2316;2317;2511;2512;2513;2514;2751;2752;5425;5426;5427;5428;7978;7979;7980;7981;8629;8630;8631;8632;8708;8709;8710;8711;8712;8713;8714;8803;8804;8805;8806;9026;9027;9028;9029;9030;9031;9032;9033;9385;9386;9441;9442;9871;9872;9873;9874;10035;10036;10037;10038;10690;10691;10692;10693;10694;10695;11271;11272;14…	1792;1793;1794;1795;1796;1797;1798;1799;1800;1801;1802;1803;1804;1805;1806;1807;2009;2010;2011;2220;2221;2222;2223;2406;2407;2637;2638;5215;5216;7618;7619;7620;7621;8239;8240;8241;8242;8305;8306;8307;8308;8309;8310;8311;8312;8313;8393;8394;8395;8396;8604;8605;8606;8607;8608;8609;8610;8611;8612;8933;8986;8987;9413;9414;9415;9416;9562;9563;9564;9565;9566;10162;10163;10164;10165;10166;10167;10718;10…	1803;2009;2011;2222;2407;2637;5216;7621;8240;8306;8395;8610;8933;8986;9414;9416;9562;10162;10718;13420;13422;15787;15840;17419;17645;18591;18598;18784;19127;19507;20237;21144;21912;22149;22292;24174;24837;24968;26233;27292;27339;28492;29334;29335;29343;30464;30774;31626;31859;31950;32229;33001;33836;34843;35185;35241;35586;36177;36179;36840;36842;37505;37507;38829;40318;41844	546;547;548;549;550;551;552;553;554;555;556;557;558;559;560;561;562;563;564;565;566;567;568;569;570;571	1;113;147;148;154;224;251;442;490;542;548;571;591;595;630;633;640;661;665;697;729;730;731;733;747;865
tr|M9PF68|M9PF68_DROME;sp|P46867|KLP68_DROME;tr|Q00085|Q00085_DROME;tr|Q29QH5|Q29QH5_DROME;tr|Q9VRK9|Q9VRK9_DROME	tr|M9PF68|M9PF68_DROME;sp|P46867|KLP68_DROME	3;3;1;1;1	3;3;1;1;1	3;3;1;1;1	>tr|M9PF68|M9PF68_DROME Kinesin-like protein OS=Drosophila melanogaster GN=Klp68D PE=3 SV=1;>sp|P46867|KLP68_DROME Kinesin-like protein Klp68D OS=Drosophila melanogaster GN=Klp68D PE=2 SV=2	5	3	3	3	2	3	2	3	2	3	7.4	7.4	7.4	88.206	784	784;784;129;400;677	0	4.9863	By MS/MS	By MS/MS	2.8	7.4	1503000	343520	1159500	601940	383130	2	3	5				313	10300;15476;16484	True;True;True	10893;16571;17651	23047;23048;34721;34722;36926	21899;21900;21901;33113;35275	21899;33113;35275
tr|A4V201|A4V201_DROME;sp|P47825-2|TAF4_DROME;tr|E1JI11|E1JI11_DROME;sp|P47825|TAF4_DROME;tr|M9PFP3|M9PFP3_DROME;tr|M9PI76|M9PI76_DROME;tr|B7Z060|B7Z060_DROME	tr|A4V201|A4V201_DROME;sp|P47825-2|TAF4_DROME;tr|E1JI11|E1JI11_DROME;sp|P47825|TAF4_DROME;tr|M9PFP3|M9PFP3_DROME;tr|M9PI76|M9PI76_DROME;tr|B7Z060|B7Z060_DROME	2;2;2;2;2;2;2	2;2;2;2;2;2;2	2;2;2;2;2;2;2	>tr|A4V201|A4V201_DROME TBP-associated factor 4, isoform D OS=Drosophila melanogaster GN=Taf4 PE=1 SV=1;>sp|P47825-2|TAF4_DROME Isoform C of Transcription initiation factor TFIID subunit 4 OS=Drosophila melanogaster GN=Taf4;>tr|E1JI11|E1JI11_DROME TBP-asso	7	2	2	2	2	2	2	2	2	2	3.1	3.1	3.1	92.06	851	851;851;921;921;962;1047;1088	0	3.172	By MS/MS	By MS/MS	3.1	3.1	1458200	385120	1073000	385530	593290	1	1	2				314	2125;7892	True;True	2257;8338	4849;4850;17410;17411	4652;16563	4652;16563
tr|X2JDR5|X2JDR5_DROME;sp|P47938|THIO1_DROME	tr|X2JDR5|X2JDR5_DROME;sp|P47938|THIO1_DROME	5;5	5;5	5;5	>tr|X2JDR5|X2JDR5_DROME Thioredoxin OS=Drosophila melanogaster GN=dhd PE=3 SV=1;>sp|P47938|THIO1_DROME Thioredoxin-1 OS=Drosophila melanogaster GN=dhd PE=1 SV=1	2	5	5	5	5	5	5	5	5	5	37.4	37.4	37.4	12.384	107	107;107	0	12.834	By MS/MS	By MS/MS	37.4	37.4	50032000	19275000	30758000	16873000	14962000	10	8	18				315	7408;9329;9330;14054;15357	True;True;True;True;True	7825;9867;9868;9869;15062;16444;16445	16304;16305;16306;16307;20631;20632;20633;20634;20635;20636;20637;20638;20639;20640;31544;31545;34470;34471;34472;34473	15536;15537;15538;15539;15540;19627;19628;19629;19630;19631;19632;19633;19634;19635;30036;32873;32874;32875	15538;19629;19633;30036;32875	572;573;574	74;100;101
sp|P48148|RHO1_DROME	sp|P48148|RHO1_DROME	2	2	2	>sp|P48148|RHO1_DROME Ras-like GTP-binding protein Rho1 OS=Drosophila melanogaster GN=Rho1 PE=1 SV=1	1	2	2	2	2	1	2	1	2	1	14.6	14.6	14.6	21.723	192	192	0	5.3193	By MS/MS	By MS/MS	14.6	8.9	966940	505030	461920	505030	0	4	1	5				316	11196;13872	True;True	11846;14867	24955;31164;31165	23668;23669;29682;29683;29684	23669;29682
tr|E1JJM9|E1JJM9_DROME;sp|P48149|RS15A_DROME;sp|Q7KR04|RS15B_DROME	tr|E1JJM9|E1JJM9_DROME;sp|P48149|RS15A_DROME;sp|Q7KR04|RS15B_DROME	5;5;3	5;5;3	5;5;3	>tr|E1JJM9|E1JJM9_DROME Ribosomal protein S15Aa, isoform F OS=Drosophila melanogaster GN=RpS15Aa PE=1 SV=1;>sp|P48149|RS15A_DROME 40S ribosomal protein S15Aa OS=Drosophila melanogaster GN=RpS15Aa PE=1 SV=2;>sp|Q7KR04|RS15B_DROME 40S ribosomal protein S15Ab	3	5	5	5	5	5	5	5	5	5	38.5	38.5	38.5	14.771	130	130;130;130	0	9.6807	By MS/MS	By MS/MS	38.5	38.5	15068000	4566700	10502000	4874500	5502600	3	5	8				317	4639;6834;8628;11712;19325	True;True;True;True;True	4914;7221;9130;12511;20694	10195;10196;15060;15061;19077;19078;26266;26267;43358;43359	9712;14340;14341;18172;18173;24910;41471;41472	9712;14341;18173;24910;41471
sp|P48159|RL23_DROME;tr|A8E792|A8E792_DROME	sp|P48159|RL23_DROME;tr|A8E792|A8E792_DROME	3;2	3;2	3;2	>sp|P48159|RL23_DROME 60S ribosomal protein L23 OS=Drosophila melanogaster GN=RpL23 PE=1 SV=2;>tr|A8E792|A8E792_DROME TA01212p OS=Drosophila melanogaster GN=RpL17A PE=2 SV=1	2	3	3	3	3	3	3	3	3	3	32.9	32.9	32.9	14.936	140	140;140	0	12.358	By MS/MS	By MS/MS	32.9	32.9	4542300	1996200	2546200	1242100	1115400	4	5	9				318	8326;10522;12484	True;True;True	8809;8810;11143;11144;13393	18430;18431;18432;18433;23562;23563;23564;28134;28135	17528;17529;17530;17531;22390;22391;22392;26707;26708	17529;22391;26707	575;576	26;60
tr|H0RN81|H0RN81_DROME;sp|P48375|FKB12_DROME	tr|H0RN81|H0RN81_DROME;sp|P48375|FKB12_DROME	5;5	5;5	5;5	>tr|H0RN81|H0RN81_DROME Peptidyl-prolyl cis-trans isomerase OS=Drosophila melanogaster GN=FK506-bp2-RA PE=2 SV=1;>sp|P48375|FKB12_DROME 12 kDa FK506-binding protein OS=Drosophila melanogaster GN=FK506-bp2 PE=3 SV=2	2	5	5	5	4	5	4	5	4	5	57.4	57.4	57.4	11.666	108	108;108	0	15.517	By MS/MS	By MS/MS	57.4	57.4	9639400	5214600	4424800	5185800	2477000	4	4	8				319	6583;6623;9896;18963;18964	True;True;True;True;True	6956;6997;10473;20307;20308	14499;14500;14594;14595;22144;22145;42543;42544;42545	13769;13770;13771;13871;13872;21057;21058;40712;40713	13769;13872;21058;40712;40713
tr|A0A0B4KHS9|A0A0B4KHS9_DROME;sp|P48461|PP11_DROME;tr|Q5K375|Q5K375_DROME;tr|Q5LJN2|Q5LJN2_DROME	tr|A0A0B4KHS9|A0A0B4KHS9_DROME;sp|P48461|PP11_DROME	7;7;2;2	1;1;0;0	1;1;0;0	>tr|A0A0B4KHS9|A0A0B4KHS9_DROME Serine/threonine-protein phosphatase OS=Drosophila melanogaster GN=Pp1alpha-96A PE=3 SV=1;>sp|P48461|PP11_DROME Serine/threonine-protein phosphatase alpha-1 isoform OS=Drosophila melanogaster GN=Pp1alpha-96A PE=1 SV=1	4	7	1	1	7	6	1	1	1	1	24.5	3.7	3.7	37.37	327	327;327;309;313	0	2.9551	By matching	By MS/MS	24.5	24.2	535110	104590	430530	0	122950	0	3	3				320	3567;6187;8660;8661;13772;14447;16515	False;False;False;False;False;True;False	3774;6537;9162;9163;14762;15477;15478;17685	7847;7848;13653;13654;19147;19148;19149;30955;30956;32423;32424;32425;37010;37011	7493;12978;18231;18232;29481;29482;30889;30890;30891;35350	7493;12978;18231;18232;29482;30889;35350	577	5
tr|Q8SWU9|Q8SWU9_DROME;tr|H5V895|H5V895_DROME;sp|P48462|PP1B_DROME;tr|Q8T0U6|Q8T0U6_DROME	tr|Q8SWU9|Q8SWU9_DROME;tr|H5V895|H5V895_DROME;sp|P48462|PP1B_DROME;tr|Q8T0U6|Q8T0U6_DROME	5;5;5;5	1;1;1;1	1;1;1;1	>tr|Q8SWU9|Q8SWU9_DROME Serine/threonine-protein phosphatase OS=Drosophila melanogaster GN=flw PE=2 SV=1;>tr|H5V895|H5V895_DROME Serine/threonine-protein phosphatase OS=Drosophila melanogaster GN=flw PE=1 SV=1;>sp|P48462|PP1B_DROME Serine/threonine-protein	4	5	1	1	5	4	1	1	1	1	13.9	3.9	3.9	37.772	330	330;330;330;461	0.0020274	2.5058	By MS/MS	By MS/MS	13.9	13.6	437060	185960	251100	0	138930	1	1	2				321	5552;6187;8660;8661;13772	True;False;False;False;False	5876;6537;9162;9163;14762	12292;12293;13653;13654;19147;19148;19149;30955;30956	11693;11694;12978;18231;18232;29481;29482	11693;12978;18231;18232;29482
sp|P48588|RS25_DROME	sp|P48588|RS25_DROME	2	2	2	>sp|P48588|RS25_DROME 40S ribosomal protein S25 OS=Drosophila melanogaster GN=RpS25 PE=1 SV=3	1	2	2	2	2	2	2	2	2	2	17.1	17.1	17.1	13.201	117	117	0	2.9606	By MS/MS	By MS/MS	17.1	17.1	4904100	2221700	2682400	2027200	1678700	1	1	2				322	8775;10026	True;True	9284;10608	19416;19417;22486;22487	18473;21375	18473;21375
sp|P48591|RIR1_DROME	sp|P48591|RIR1_DROME	12	12	12	>sp|P48591|RIR1_DROME Ribonucleoside-diphosphate reductase large subunit OS=Drosophila melanogaster GN=RnrL PE=1 SV=2	1	12	12	12	9	12	9	12	9	12	20.7	20.7	20.7	91.977	812	812	0	34.518	By MS/MS	By MS/MS	14.7	20.7	14560000	5088900	9471600	5535800	4529000	7	14	21				323	482;5436;7703;8715;10508;12746;14275;15423;17460;17928;18444;18640	True;True;True;True;True;True;True;True;True;True;True;True	503;5750;8135;9218;11128;13676;13677;15293;16516;18685;19191;19738;19956	1036;12031;12032;12033;16987;16988;19276;23531;23532;28735;28736;32018;32019;34606;34607;39170;39171;40232;40233;41363;41364;41798;41799	1000;11443;11444;11445;16167;18344;22362;27314;27315;27316;30499;30500;33002;33003;37486;37487;38501;39566;39567;39999;40000	1000;11443;16167;18344;22362;27314;30499;33003;37486;38501;39567;40000	578;579	613;622
sp|P48592|RIR2_DROME	sp|P48592|RIR2_DROME	1	1	1	>sp|P48592|RIR2_DROME Ribonucleoside-diphosphate reductase subunit M2 OS=Drosophila melanogaster GN=RnrS PE=1 SV=2	1	1	1	1	1	1	1	1	1	1	3.6	3.6	3.6	45.114	393	393	0.00053135	2.8695	By MS/MS	By MS/MS	3.6	3.6	693130	337130	356000	0	196970	1	0	1				324	16080	TRUE	17214	36016;36017	34378;34379	34378
sp|P48598-2|IF4E_DROME;tr|M9PBZ9|M9PBZ9_DROME;sp|P48598|IF4E_DROME	sp|P48598-2|IF4E_DROME;tr|M9PBZ9|M9PBZ9_DROME;sp|P48598|IF4E_DROME	5;5;5	5;5;5	5;5;5	>sp|P48598-2|IF4E_DROME Isoform II of Eukaryotic translation initiation factor 4E OS=Drosophila melanogaster GN=eIF-4E;>tr|M9PBZ9|M9PBZ9_DROME Eukaryotic initiation factor 4E, isoform H OS=Drosophila melanogaster GN=eIF-4E PE=1 SV=1;>sp|P48598|IF4E_DROME E	3	5	5	5	4	5	4	5	4	5	31.9	31.9	31.9	27.827	248	248;259;259	0	12.781	By MS/MS	By MS/MS	25.4	31.9	6739800	2595600	4144200	2581200	2307400	5	6	11				325	3315;6994;8323;12544;19333	True;True;True;True;True	3514;7388;8806;13465;20702	7330;7331;15413;18424;18425;28316;28317;43377;43378	7025;7026;7027;7028;14670;14671;17522;17523;26887;26888;41491	7028;14670;17522;26887;41491
tr|A0A0B4LIJ0|A0A0B4LIJ0_DROME;sp|P48601|PRS4_DROME	tr|A0A0B4LIJ0|A0A0B4LIJ0_DROME;sp|P48601|PRS4_DROME	12;12	12;12	12;12	>tr|A0A0B4LIJ0|A0A0B4LIJ0_DROME Regulatory particle triple-A ATPase 2, isoform B OS=Drosophila melanogaster GN=Rpt2 PE=3 SV=1;>sp|P48601|PRS4_DROME 26S protease regulatory subunit 4 OS=Drosophila melanogaster GN=Rpt2 PE=1 SV=2	2	12	12	12	8	12	8	12	8	12	31.7	31.7	31.7	49.323	439	439;439	0	29.771	By MS/MS	By MS/MS	23.2	31.7	11984000	2437900	9546000	3321900	4397700	4	16	20				326	635;1208;1569;7516;8851;14042;16902;17540;17541;19037;19462;19508	True;True;True;True;True;True;True;True;True;True;True;True	663;1284;1663;7939;9363;15048;18094;18770;18771;20387;20838;20886	1451;1452;2792;2793;2794;3559;3560;16524;16525;19591;31522;37914;37915;39351;39352;39353;39354;42731;43669;43770;43771	1404;2676;2677;2678;2679;3395;3396;15742;18638;30017;30018;36238;37656;37657;37658;37659;37660;37661;40876;41775;41872	1404;2678;3396;15742;18638;30017;36238;37658;37661;40876;41775;41872	580	404
tr|M9PBN7|M9PBN7_DROME;sp|P48603|CAPZB_DROME	tr|M9PBN7|M9PBN7_DROME;sp|P48603|CAPZB_DROME	4;4	4;4	4;4	>tr|M9PBN7|M9PBN7_DROME Capping protein beta, isoform B OS=Drosophila melanogaster GN=cpb PE=4 SV=1;>sp|P48603|CAPZB_DROME F-actin-capping protein subunit beta OS=Drosophila melanogaster GN=cpb PE=2 SV=1	2	4	4	4	2	4	2	4	2	4	18.8	18.8	18.8	31.363	276	276;276	0	6.9543	By MS/MS	By MS/MS	6.9	18.8	3177100	1093500	2083600	0	1152800	1	4	5				327	11094;12819;13204;15551	True;True;True;True	11736;13753;14157;16656	24717;24718;28893;28894;29734;29735;34899	23448;23449;27478;27479;28306;33278	23448;27479;28306;33278
tr|Q95SD0|Q95SD0_DROME;tr|B6IDM7|B6IDM7_DROME;sp|P48604|GRPE_DROME	tr|Q95SD0|Q95SD0_DROME;tr|B6IDM7|B6IDM7_DROME;sp|P48604|GRPE_DROME	1;1;1	1;1;1	1;1;1	>tr|Q95SD0|Q95SD0_DROME GM03203p OS=Drosophila melanogaster PE=2 SV=1;>tr|B6IDM7|B6IDM7_DROME GrpE protein homolog OS=Drosophila melanogaster GN=Roe1-RA PE=2 SV=1;>sp|P48604|GRPE_DROME GrpE protein homolog, mitochondrial OS=Drosophila melanogaster GN=Roe1	3	1	1	1	0	1	0	1	0	1	4.9	4.9	4.9	20.457	183	183;213;213	1	-2	By matching	By MS/MS	0	4.9	313630	0	313630	0	173530	0	1	1	+			328	4105	TRUE	4347	9034	8613	8613	581	73
tr|A4V303|A4V303_DROME;sp|P48605|TCPG_DROME	tr|A4V303|A4V303_DROME;sp|P48605|TCPG_DROME	37;37	37;37	37;37	>tr|A4V303|A4V303_DROME T-complex protein 1 subunit gamma OS=Drosophila melanogaster GN=Cctgamma PE=1 SV=1;>sp|P48605|TCPG_DROME T-complex protein 1 subunit gamma OS=Drosophila melanogaster GN=Cctgamma PE=2 SV=2	2	37	37	37	36	36	36	36	36	36	64.9	64.9	64.9	59.394	544	544;544	0	243.3	By MS/MS	By MS/MS	61.2	63.2	197450000	71881000	125570000	71293000	65837000	53	59	112				329	219;2437;3007;3008;3642;5656;5807;6277;6585;6720;7235;7311;7344;7594;7595;8137;8552;8553;8812;8860;8861;9131;11118;11538;11539;11648;11655;12290;12426;16288;16300;16394;16395;16396;16749;18724;19304	True;True;True;True;True;True;True;True;True;True;True;True;True;True;True;True;True;True;True;True;True;True;True;True;True;True;True;True;True;True;True;True;True;True;True;True;True	228;2587;3193;3194;3857;5985;6141;6634;6958;7101;7102;7640;7723;7756;8022;8023;8610;9048;9049;9324;9373;9374;9658;11765;11766;12255;12256;12257;12258;12416;12417;12429;13187;13333;17438;17450;17556;17557;17558;17932;20047;20671	478;479;5504;5505;6698;6699;6700;6701;6702;6703;8019;8020;8021;12497;12498;12818;12819;13842;13843;13844;13845;14503;14504;14505;14506;14798;14799;14800;14801;14802;14803;14804;15927;15928;15929;15930;15931;16104;16105;16167;16688;16689;16690;16691;17959;17960;18912;18913;18914;18915;19506;19507;19508;19509;19612;19613;19614;19615;20203;20204;20205;20206;24784;24785;24786;24787;24788;24789;24790;…	470;471;5286;5287;6397;6398;6399;7659;7660;7661;11888;11889;11890;11891;12195;13155;13156;13157;13158;13774;13775;13776;13777;14080;14081;14082;14083;14084;14085;14086;14087;14088;14089;15175;15176;15177;15178;15179;15180;15359;15360;15417;15893;15894;15895;15896;17089;17090;18007;18008;18009;18010;18561;18562;18563;18564;18565;18655;18656;18657;18658;19232;19233;19234;19235;23511;23512;23513;235…	471;5286;6397;6398;7661;11890;12195;13158;13775;14089;15179;15360;15417;15893;15896;17089;18009;18010;18564;18656;18657;19233;23512;24431;24439;24726;24748;26282;26581;34863;34884;35096;35100;35102;35882;40199;41424	582;583;584;585;586;587;588;589	1;47;50;52;55;60;418;489
tr|M9PDV1|M9PDV1_DROME;sp|P48608|DIA_DROME;tr|M9NCZ5|M9NCZ5_DROME;tr|D2NUK4|D2NUK4_DROME;tr|D1Z399|D1Z399_DROME	tr|M9PDV1|M9PDV1_DROME;sp|P48608|DIA_DROME;tr|M9NCZ5|M9NCZ5_DROME;tr|D2NUK4|D2NUK4_DROME	10;10;10;10;2	10;10;10;10;2	10;10;10;10;2	>tr|M9PDV1|M9PDV1_DROME Diaphanous, isoform E OS=Drosophila melanogaster GN=dia PE=1 SV=1;>sp|P48608|DIA_DROME Protein diaphanous OS=Drosophila melanogaster GN=dia PE=2 SV=2;>tr|M9NCZ5|M9NCZ5_DROME Diaphanous, isoform D OS=Drosophila melanogaster GN=dia PE	5	10	10	10	6	10	6	10	6	10	12.4	12.4	12.4	123.17	1091	1091;1091;1098;1098;130	0	19.839	By MS/MS	By MS/MS	6.8	12.4	6881400	1949300	4932100	2265700	2412500	2	13	15				330	758;2076;2161;2513;2662;4939;8514;15868;17594;20031	True;True;True;True;True;True;True;True;True;True	791;2204;2293;2663;2820;5233;9008;16994;18827;21441	1727;1728;4741;4742;4743;4924;5649;5983;5984;10860;18821;35568;35569;39467;39468;44899;44900	1674;4547;4548;4727;5426;5427;5428;5730;10323;17922;33928;33929;37761;37762;42956	1674;4548;4727;5426;5730;10323;17922;33929;37761;42956	590	78
sp|P48609|CDK5_DROME	sp|P48609|CDK5_DROME	4	4	4	>sp|P48609|CDK5_DROME Cyclin-dependent kinase 5 homolog OS=Drosophila melanogaster GN=Cdk5 PE=1 SV=2	1	4	4	4	4	4	4	4	4	4	19.7	19.7	19.7	33.18	294	294	0	9.1741	By MS/MS	By MS/MS	19.7	19.7	3999900	1222000	2777900	1240100	1518900	1	4	5				331	2601;7601;8273;18782	True;True;True;True	2754;8029;8752;20109	5848;5849;16702;16703;18276;18277;42139;42140	5604;15905;17383;17384;40323	5604;15905;17383;40323	591	281
sp|P48610-3|KARG_DROME;sp|P48610-2|KARG_DROME;tr|A8JNP1|A8JNP1_DROME;sp|P48610|KARG_DROME;tr|A8JNP2|A8JNP2_DROME;sp|P48610-4|KARG_DROME;tr|A2VEU1|A2VEU1_DROME	sp|P48610-3|KARG_DROME;sp|P48610-2|KARG_DROME;tr|A8JNP1|A8JNP1_DROME;sp|P48610|KARG_DROME;tr|A8JNP2|A8JNP2_DROME;sp|P48610-4|KARG_DROME	23;23;22;22;22;22;1	23;23;22;22;22;22;1	23;23;22;22;22;22;1	>sp|P48610-3|KARG_DROME Isoform B of Arginine kinase OS=Drosophila melanogaster GN=Argk;>sp|P48610-2|KARG_DROME Isoform A of Arginine kinase OS=Drosophila melanogaster GN=Argk;>tr|A8JNP1|A8JNP1_DROME Arginine kinase, isoform G OS=Drosophila melanogaster GN	7	23	23	23	23	23	23	23	23	23	52.3	52.3	52.3	47.889	432	432;562;356;356;375;396;128	0	101.89	By MS/MS	By MS/MS	52.3	52.3	76068000	25226000	50842000	24043000	26699000	27	32	59				332	782;1682;3245;3976;4979;5384;5617;5618;6000;6984;7778;7779;9077;9545;9762;11261;11262;11554;14193;15358;16336;16501;18859	True;True;True;True;True;True;True;True;True;True;True;True;True;True;True;True;True;True;True;True;True;True;True	816;1784;3440;4210;5276;5697;5942;5943;6342;7378;8215;8216;8217;8218;9600;10098;10332;11911;11912;12279;12280;15209;16446;17489;17670;20195	1773;1774;3909;3910;7180;7181;8767;8768;10952;10953;11915;11916;12415;12416;12417;12418;12419;12420;13253;13254;15391;15392;17161;17162;17163;17164;17165;17166;17167;17168;20092;20093;20094;21128;21129;21586;21587;25083;25084;25085;25086;25807;25808;25809;25810;31846;31847;34474;34475;36596;36597;36598;36599;36976;36977;42324;42325	1718;3746;3747;6883;6884;8360;8361;10413;10414;11326;11327;11811;11812;11813;11814;11815;12617;12618;14646;14647;16330;16331;16332;16333;16334;16335;16336;19114;19115;19116;19117;19118;20098;20099;20528;20529;23796;23797;23798;23799;24474;24475;24476;24477;24478;24479;30324;30325;30326;32876;34942;34943;34944;34945;34946;34947;34948;35324;40508;40509;40510	1718;3746;6884;8360;10413;11326;11814;11815;12617;14647;16331;16335;19118;20099;20529;23796;23799;24476;30324;32876;34942;35324;40509	592;593;594	207;309;407
tr|E1JHA4|E1JHA4_DROME;sp|P48809|RB27C_DROME;tr|L0CPX5|L0CPX5_DROME;tr|L0CRN0|L0CRN0_DROME;tr|L0CR94|L0CR94_DROME;tr|L0CQ56|L0CQ56_DROME;tr|L0CRN5|L0CRN5_DROME;tr|L0CRY8|L0CRY8_DROME;tr|L0CRY2|L0CRY2_DROME;tr|L0CQ61|L0CQ61_DROME	tr|E1JHA4|E1JHA4_DROME;sp|P48809|RB27C_DROME;tr|L0CPX5|L0CPX5_DROME;tr|L0CRN0|L0CRN0_DROME;tr|L0CR94|L0CR94_DROME;tr|L0CQ56|L0CQ56_DROME;tr|L0CRN5|L0CRN5_DROME;tr|L0CRY8|L0CRY8_DROME;tr|L0CRY2|L0CRY2_DROME;tr|L0CQ61|L0CQ61_DROME	11;11;10;9;9;8;8;8;8;8	11;11;10;9;9;8;8;8;8;8	11;11;10;9;9;8;8;8;8;8	>tr|E1JHA4|E1JHA4_DROME Heterogeneous nuclear ribonucleoprotein at 27C, isoform D OS=Drosophila melanogaster GN=Hrb27C PE=1 SV=1;>sp|P48809|RB27C_DROME Heterogeneous nuclear ribonucleoprotein 27C OS=Drosophila melanogaster GN=Hrb27C PE=1 SV=2;>tr|L0CPX5|L0	10	11	11	11	11	11	11	11	11	11	43.9	43.9	43.9	44.769	421	421;421;421;421;421;417;418;420;420;420	0	35.81	By MS/MS	By MS/MS	43.9	43.9	15645000	6545100	9100400	6192700	4945300	13	14	27				333	1245;2350;4750;5698;5703;9731;11477;13229;14838;17916;18889	True;True;True;True;True;True;True;True;True;True;True	1322;2494;5029;5030;6030;6035;10297;12170;14182;15891;19176;20228;20229	2868;2869;5318;5319;10418;10419;10420;12587;12588;12602;12603;21511;21512;25596;25597;29784;29785;33273;33274;40199;40200;42381;42382;42383;42384;42385	2751;2752;2753;5119;9918;9919;9920;11976;11977;11993;11994;11995;20453;20454;20455;20456;24276;24277;28352;28353;31717;31718;38471;40564;40565;40566;40567	2751;5119;9920;11977;11994;20453;24277;28353;31718;38471;40564	595;596;597	1;39;128
tr|E1JIK0|E1JIK0_DROME;sp|P48810|RB87F_DROME;sp|P48810-2|RB87F_DROME	tr|E1JIK0|E1JIK0_DROME;sp|P48810|RB87F_DROME;sp|P48810-2|RB87F_DROME	10;10;9	8;8;7	8;8;7	>tr|E1JIK0|E1JIK0_DROME Heterogeneous nuclear ribonucleoprotein at 87F, isoform C OS=Drosophila melanogaster GN=Hrb87F PE=1 SV=1;>sp|P48810|RB87F_DROME Heterogeneous nuclear ribonucleoprotein 87F OS=Drosophila melanogaster GN=Hrb87F PE=2 SV=2;>sp|P48810-2|	3	10	8	8	10	10	8	8	8	8	37.1	34.8	34.8	39.499	385	385;385;325	0	35.646	By MS/MS	By MS/MS	37.1	37.1	12207000	2727600	9479600	3083500	4527000	6	10	16				334	414;2266;5672;5673;5696;6294;8927;12753;19222;19223	True;True;True;True;True;True;False;True;False;True	434;2403;6001;6002;6028;6651;9443;13684;20582;20583;20584	894;895;5136;5137;12524;12525;12526;12527;12584;12585;13880;13881;19753;19754;28748;28749;28750;43122;43123;43124;43125;43126	871;872;873;4939;4940;11916;11917;11974;13191;13192;18800;27328;27329;27330;27331;27332;41256;41257;41258;41259	873;4940;11916;11917;11974;13191;18800;27331;41257;41258	598	56
sp|P49735|MCM2_DROME	sp|P49735|MCM2_DROME	27	27	27	>sp|P49735|MCM2_DROME DNA replication licensing factor Mcm2 OS=Drosophila melanogaster GN=Mcm2 PE=1 SV=1	1	27	27	27	22	27	22	27	22	27	40.2	40.2	40.2	100.41	887	887	0	93	By MS/MS	By MS/MS	32.6	40.2	42262000	16732000	25530000	13672000	14240000	25	37	62				335	189;190;550;1617;1994;2378;2716;4033;4464;4638;5341;6840;8301;8432;11057;11681;13256;13466;13467;13939;16801;17189;17354;18780;18955;18977;19460	True;True;True;True;True;True;True;True;True;True;True;True;True;True;True;True;True;True;True;True;True;True;True;True;True;True;True	194;195;196;197;575;1714;2115;2523;2883;2884;4270;4726;4912;4913;5654;7227;8782;8922;11699;12470;14212;14437;14438;14939;17985;18398;18572;20107;20299;20322;20323;20835;20836	409;410;411;412;413;414;1273;1274;3709;3710;3711;3712;4569;4570;5376;6100;6101;6102;6103;8873;9815;9816;10191;10192;10193;10194;11767;11768;15071;15072;15073;15074;18339;18340;18644;18645;24643;24644;26199;29845;29846;30297;30298;30299;30300;31307;31308;37656;37657;37658;37659;38536;38902;38903;42136;42528;42529;42579;42580;42581;42582;42583;42584;43663;43664;43665;43666	405;406;407;408;409;410;411;412;413;1234;3540;3541;3542;3543;4384;5170;5835;5836;5837;5838;5839;8459;9363;9708;9709;9710;9711;11188;11189;14349;14350;14351;17445;17446;17447;17739;17740;23386;24843;28412;28413;28825;28826;29823;29824;29825;35987;35988;35989;35990;36836;37221;37222;40320;40698;40699;40741;40742;40743;40744;41769;41770;41771;41772;41773	407;413;1234;3540;4384;5170;5839;8459;9363;9710;11188;14351;17447;17740;23386;24843;28412;28825;28826;29823;35989;36836;37221;40320;40698;40741;41772	599;600;601;602;603;604;605;606;607	152;173;251;466;626;655;669;764;770
sp|P49846|TAF5_DROME	sp|P49846|TAF5_DROME	5	5	5	>sp|P49846|TAF5_DROME Transcription initiation factor TFIID subunit 5 OS=Drosophila melanogaster GN=Taf5 PE=1 SV=1	1	5	5	5	5	5	5	5	5	5	11.4	11.4	11.4	79.324	704	704	0	14.528	By MS/MS	By MS/MS	11.4	11.4	2961400	974700	1986700	994590	1079300	4	8	12				336	4334;4550;11300;12761;13748	True;True;True;True;True	4586;4821;11952;13692;14737	9539;9540;9999;10000;25181;25182;28765;28766;30902;30903	9091;9092;9093;9094;9531;23894;23895;23896;27344;27345;29429;29430	9094;9531;23894;27344;29430
tr|M9PG32|M9PG32_DROME;sp|P49847|TAF6_DROME	tr|M9PG32|M9PG32_DROME;sp|P49847|TAF6_DROME	6;6	6;6	6;6	>tr|M9PG32|M9PG32_DROME TBP-associated factor 6, isoform B OS=Drosophila melanogaster GN=Taf6 PE=4 SV=1;>sp|P49847|TAF6_DROME Transcription initiation factor TFIID subunit 6 OS=Drosophila melanogaster GN=Taf6 PE=1 SV=2	2	6	6	6	5	6	5	6	5	6	16.5	16.5	16.5	65.566	605	605;606	0	19.855	By MS/MS	By MS/MS	14.5	16.5	4600600	1512200	3088400	1706400	1514600	4	8	12				337	930;2896;5305;11920;12868;18114	True;True;True;True;True;True	976;3075;5617;12794;13806;19389	2105;6464;6465;11691;11692;26883;26884;29000;29001;40653;40654	2020;2021;6183;6184;11115;11116;25508;25509;25510;25511;27583;27584;38899	2020;6183;11116;25511;27583;38899
sp|P49963|SRP19_DROME	sp|P49963|SRP19_DROME	5	5	5	>sp|P49963|SRP19_DROME Signal recognition particle 19 kDa protein OS=Drosophila melanogaster GN=Srp19 PE=2 SV=2	1	5	5	5	4	5	4	5	4	5	46.9	46.9	46.9	18.395	160	160	0	16.207	By MS/MS	By MS/MS	31.2	46.9	3830600	1385000	2445600	1415500	1322600	3	5	8				338	3031;4024;12861;14748;19230	True;True;True;True;True	3219;4261;13798;15797;20591	6756;6757;8855;8856;28984;28985;33079;43143;43144	6450;6451;8442;8443;27567;27568;31533;41273	6451;8442;27568;31533;41273
sp|P50887|RL22_DROME	sp|P50887|RL22_DROME	11	11	11	>sp|P50887|RL22_DROME 60S ribosomal protein L22 OS=Drosophila melanogaster GN=RpL22 PE=1 SV=2	1	11	11	11	11	11	11	11	11	11	44.1	44.1	44.1	30.61	299	299	0	50.47	By MS/MS	By MS/MS	44.1	44.1	10280000	4248300	6032200	4148500	3437300	10	13	23				339	2;16;17;160;161;5233;8363;10043;13038;18568;18975	True;True;True;True;True;True;True;True;True;True;True	2;16;17;165;166;5544;8850;10626;13987;19879;20320	5;6;34;35;36;37;347;348;349;350;11543;11544;18507;18508;22521;22522;29389;29390;41641;41642;42573;42574;42575;42576	6;37;38;39;40;352;353;354;10983;10984;10985;10986;17612;21404;21405;27978;27979;39834;39835;40736;40737;40738;40739	6;37;40;352;354;10985;17612;21404;27979;39835;40736
sp|P51406|BYS_DROME	sp|P51406|BYS_DROME	5	5	5	>sp|P51406|BYS_DROME Bystin OS=Drosophila melanogaster GN=bys PE=1 SV=2	1	5	5	5	4	5	4	5	4	5	14.2	14.2	14.2	49.966	436	436	0	13.873	By MS/MS	By MS/MS	12.4	14.2	2284400	665950	1618500	615570	945870	2	5	7				340	2109;3863;5380;10783;18983	True;True;True;True;True	2239;4084;5693;11416;20329	4817;8498;8499;11906;11907;24085;24086;42596;42597	4619;8115;8116;11318;22864;40754;40755	4619;8116;11318;22864;40755
tr|A0A0H4Y1G5|A0A0H4Y1G5_DROME;sp|P51592|HYD_DROME;tr|A0A0B4LGZ6|A0A0B4LGZ6_DROME;tr|N0D584|N0D584_DROME;tr|B5RJK6|B5RJK6_DROME	tr|A0A0H4Y1G5|A0A0H4Y1G5_DROME;sp|P51592|HYD_DROME;tr|A0A0B4LGZ6|A0A0B4LGZ6_DROME;tr|N0D584|N0D584_DROME	21;21;21;17;4	21;21;21;17;4	21;21;21;17;4	>tr|A0A0H4Y1G5|A0A0H4Y1G5_DROME FI24602p1 OS=Drosophila melanogaster GN=hyd-RA PE=2 SV=1;>sp|P51592|HYD_DROME E3 ubiquitin-protein ligase hyd OS=Drosophila melanogaster GN=hyd PE=1 SV=3;>tr|A0A0B4LGZ6|A0A0B4LGZ6_DROME Hyperplastic discs, isoform B OS=Droso	5	21	21	21	9	21	9	21	9	21	9.9	9.9	9.9	318.88	2885	2885;2885;2887;1801;804	0	40.956	By MS/MS	By MS/MS	3.7	9.9	7787800	1409200	6378600	2270800	2667600	9	20	29				341	1992;2114;2141;3879;4817;8155;8317;9817;11038;11339;12954;14722;15370;15927;16255;16452;16647;17820;18046;19148;20094	True;True;True;True;True;True;True;True;True;True;True;True;True;True;True;True;True;True;True;True;True	2113;2244;2273;4100;5102;8628;8800;10389;11680;11991;13898;15769;16460;17057;17403;17618;17826;19072;19313;20504;21506	4567;4827;4884;4885;8537;10567;10568;17993;17994;18411;21696;24605;24606;25258;25259;29205;33023;34502;35677;35678;36430;36863;37308;39987;39988;40481;40482;42976;45039;45040	4382;4630;4684;4685;8153;10051;10052;10053;17123;17124;17125;17511;20630;23351;23352;23962;27790;31463;32906;34034;34035;34788;35213;35648;38266;38267;38739;41120;43084;43085	4382;4630;4685;8153;10053;17125;17511;20630;23352;23962;27790;31463;32906;34035;34788;35213;35648;38267;38739;41120;43085
sp|P52029|G6PI_DROME;CON__Q3ZBD7	sp|P52029|G6PI_DROME	11;1	11;1	11;1	>sp|P52029|G6PI_DROME Glucose-6-phosphate isomerase OS=Drosophila melanogaster GN=Pgi PE=2 SV=2	2	11	11	11	11	8	11	8	11	8	33.2	33.2	33.2	62.338	558	558;557	0	28.54	By MS/MS	By MS/MS	33.2	26	8396900	4266200	4130700	3914500	2462800	16	10	26				342	432;552;566;670;2625;4508;6081;7938;9878;9986;18846	True;True;True;True;True;True;True;True;True;True;True	452;577;591;699;2781;4774;4775;6427;8388;10454;10568;20182	934;935;1276;1300;1301;1527;1528;5906;9907;9908;13432;13433;17507;17508;21967;21968;22400;22401;22402;42297;42298	913;914;1236;1257;1258;1259;1260;1481;1482;1483;5657;9444;9445;12781;16651;16652;20902;20903;20904;21296;21297;21298;21299;21300;40477;40478	914;1236;1260;1483;5657;9444;12781;16652;20904;21300;40478	608	361
tr|H5V888|H5V888_DROME;tr|C8VV04|C8VV04_DROME;tr|C7LA80|C7LA80_DROME;sp|P52034-3|PFKA_DROME;sp|P52034|PFKA_DROME;tr|A0A0B4K7L1|A0A0B4K7L1_DROME;sp|P52034-2|PFKA_DROME;tr|A0A0B4KFI7|A0A0B4KFI7_DROME	tr|H5V888|H5V888_DROME;tr|C8VV04|C8VV04_DROME;tr|C7LA80|C7LA80_DROME;sp|P52034-3|PFKA_DROME;sp|P52034|PFKA_DROME;tr|A0A0B4K7L1|A0A0B4K7L1_DROME;sp|P52034-2|PFKA_DROME;tr|A0A0B4KFI7|A0A0B4KFI7_DROME	20;20;20;20;20;20;20;18	20;20;20;20;20;20;20;18	20;20;20;20;20;20;20;18	>tr|H5V888|H5V888_DROME ATP-dependent 6-phosphofructokinase OS=Drosophila melanogaster GN=Pfk-RB PE=2 SV=1;>tr|C8VV04|C8VV04_DROME ATP-dependent 6-phosphofructokinase OS=Drosophila melanogaster GN=Pfk-RB PE=2 SV=1;>tr|C7LA80|C7LA80_DROME ATP-dependent 6-ph	8	20	20	20	16	20	16	20	16	20	39.1	39.1	39.1	86.647	788	788;788;788;788;788;950;950;922	0	62.925	By MS/MS	By MS/MS	30.1	39.1	29223000	8048900	21174000	8664900	10781000	12	27	39				343	1127;1373;2002;2495;2910;3446;3494;3775;5190;5589;5810;5984;7709;8197;8479;9364;11393;11698;16717;18635	True;True;True;True;True;True;True;True;True;True;True;True;True;True;True;True;True;True;True;True	1199;1455;2123;2645;3089;3649;3699;3993;5501;5914;6144;6326;8141;8671;8972;9903;9904;12051;12491;17900;19951	2616;2617;3144;3145;4586;4587;5618;5619;6492;6493;7588;7697;8313;8314;8315;11442;11443;12366;12367;12826;12827;13217;13218;13219;13220;17003;17004;17005;18089;18742;18743;20706;20707;20708;25374;25375;26231;26232;37476;41787;41788	2504;2505;3023;3024;4399;4400;5397;5398;6206;6207;7265;7364;7948;7949;7950;7951;7952;10884;10885;10886;11766;12201;12202;12588;12589;12590;16182;16183;16184;17220;17842;17843;19697;19698;19699;24068;24877;35820;39988	2504;3024;4400;5397;6206;7265;7364;7950;10885;11766;12201;12590;16183;17220;17842;19698;24068;24877;35820;39988	609;610;611;612	32;424;665;671
sp|P52295|IMA_DROME	sp|P52295|IMA_DROME	27	27	27	>sp|P52295|IMA_DROME Importin subunit alpha OS=Drosophila melanogaster GN=Pen PE=1 SV=2	1	27	27	27	27	27	27	27	27	27	79.3	79.3	79.3	57.821	522	522	0	229.29	By MS/MS	By MS/MS	79.3	79.3	305990000	112820000	193170000	102360000	99115000	55	57	112				344	1142;1735;2015;2476;3146;3147;3849;4134;4983;6777;6778;7926;7927;8178;9776;10317;12254;12289;12315;12316;12598;13292;13401;14033;15355;16015;19085	True;True;True;True;True;True;True;True;True;True;True;True;True;True;True;True;True;True;True;True;True;True;True;True;True;True;True	1215;1838;2140;2626;3336;3337;4069;4070;4377;4378;5280;7162;7163;8375;8376;8652;10346;10912;10913;13147;13185;13186;13213;13214;13521;13522;14252;14371;15039;16441;16442;17148;20436	2645;2646;4021;4022;4023;4024;4621;4622;4623;4624;5575;5576;5577;5578;6982;6983;6984;6985;6986;6987;8469;8470;8471;8472;8473;9086;9087;9088;9089;10960;10961;10962;14922;14923;14924;14925;14926;14927;14928;17482;17483;17484;17485;17486;17487;18048;18049;21609;21610;23086;23087;23088;23089;23090;23091;23092;23093;23094;23095;27595;27596;27682;27683;27684;27685;27686;27749;27750;27751;27752;28426;28…	2532;2533;3852;3853;3854;3855;3856;3857;3858;3859;3860;3861;4433;4434;4435;4436;5353;5354;5355;5356;5357;6681;6682;6683;6684;6685;6686;6687;8088;8089;8090;8091;8092;8093;8663;8664;8665;10423;10424;10425;10426;10427;10428;14200;14201;14202;14203;14204;16630;16631;16632;16633;16634;16635;17182;17183;20549;20550;21936;21937;21938;21939;21940;21941;21942;21943;21944;21945;21946;26196;26278;26279;2628…	2533;3860;4434;5356;6684;6686;8091;8665;10426;14200;14204;16630;16634;17183;20550;21939;26196;26280;26338;26339;26991;28485;28697;29995;32864;34242;40973	613;614;615;616;617;618	78;90;108;169;222;293
sp|P52304|POLO_DROME;tr|B6UXN9|B6UXN9_DROME;tr|B6UXR5|B6UXR5_DROME	sp|P52304|POLO_DROME;tr|B6UXN9|B6UXN9_DROME;tr|B6UXR5|B6UXR5_DROME	24;17;13	24;17;13	24;17;13	>sp|P52304|POLO_DROME Serine/threonine-protein kinase polo OS=Drosophila melanogaster GN=polo PE=1 SV=2;>tr|B6UXN9|B6UXN9_DROME Polo (Fragment) OS=Drosophila melanogaster GN=polo PE=4 SV=1;>tr|B6UXR5|B6UXR5_DROME Polo (Fragment) OS=Drosophila melanogaster	3	24	24	24	24	23	24	23	24	23	46	46	46	66.973	576	576;369;369	0	65.938	By MS/MS	By MS/MS	46	44.8	78657000	30728000	47929000	28392000	24721000	32	27	59				345	94;509;5207;7533;7596;7657;7974;8987;8988;9629;9802;11718;11765;13049;14443;15234;15846;15847;16257;16761;16816;18642;19829;20114	True;True;True;True;True;True;True;True;True;True;True;True;True;True;True;True;True;True;True;True;True;True;True;True	97;534;5518;7957;8024;8086;8087;8427;9505;9506;10189;10374;12517;12518;12589;12590;13998;15473;16308;16970;16971;17405;17945;18000;19958;19959;19960;21221;21528	210;211;1192;1193;11480;11481;16560;16561;16692;16693;16819;16820;16821;16822;16823;16824;16825;16826;17581;17582;17583;17584;19884;19885;19886;19887;21303;21304;21667;21668;26278;26279;26280;26281;26282;26448;26449;26450;26451;26452;26453;29412;29413;32414;32415;34165;34166;35525;35526;35527;36435;36436;37572;37573;37699;37700;41802;41803;41804;41805;41806;44454;44455;45084;45085	221;1156;1157;10923;15773;15897;16015;16016;16017;16018;16019;16020;16021;16022;16717;16718;16719;16720;16721;18912;18913;18914;18915;20272;20273;20603;20604;24922;24923;24924;24925;24926;25081;25082;25083;25084;25085;28006;28007;30882;30883;32577;32578;33885;33886;34792;34793;35909;35910;36031;40003;40004;40005;40006;40007;40008;40009;42525;42526;43129;43130	221;1157;10923;15773;15897;16019;16717;18913;18915;20272;20604;24925;25084;28007;30883;32577;33885;33886;34792;35909;36031;40008;42525;43129	619;620;621;622;623;624;625;626	253;257;284;293;307;489;527;533
tr|X2JAX3|X2JAX3_DROME;sp|P52486|UBCD4_DROME;tr|Q6NN75|Q6NN75_DROME	tr|X2JAX3|X2JAX3_DROME;sp|P52486|UBCD4_DROME	10;10;3	10;10;3	10;10;3	>tr|X2JAX3|X2JAX3_DROME Ubiquitin conjugating enzyme 4, isoform B OS=Drosophila melanogaster GN=Ubc4 PE=1 SV=1;>sp|P52486|UBCD4_DROME Ubiquitin-conjugating enzyme E2-22 kDa OS=Drosophila melanogaster GN=Ubc4 PE=1 SV=2	3	10	10	10	10	7	10	7	10	7	54.3	54.3	54.3	22.51	199	199;199;96	0	40.576	By MS/MS	By MS/MS	54.3	37.2	7548500	2760200	4788300	2814500	2595000	10	9	19				346	2509;2757;3395;4036;5308;5619;7153;7479;7480;18616	True;True;True;True;True;True;True;True;True;True	2659;2928;3598;4273;5620;5944;7552;7901;7902;19930	5644;6185;6186;7488;8878;8879;11696;12421;12422;15746;15747;15748;16451;16452;16453;16454;41752;41753	5421;5911;5912;7179;8464;11120;11816;11817;15002;15003;15004;15672;15673;15674;15675;15676;15677;39949;39950	5421;5912;7179;8464;11120;11816;15004;15673;15677;39950
sp|P53034|RFC2_DROME	sp|P53034|RFC2_DROME	19	19	19	>sp|P53034|RFC2_DROME Replication factor C subunit 2 OS=Drosophila melanogaster GN=RfC4 PE=2 SV=1	1	19	19	19	19	19	19	19	19	19	69.8	69.8	69.8	37.173	331	331	0	108.81	By MS/MS	By MS/MS	69.8	69.8	35447000	14506000	20941000	14049000	11022000	20	21	41				347	3272;3574;3646;4539;4909;7702;7718;7932;8545;8546;9841;10150;10521;10845;10981;13064;13329;16898;17656	True;True;True;True;True;True;True;True;True;True;True;True;True;True;True;True;True;True;True	3468;3782;3861;4809;5203;8134;8150;8382;9040;9041;9042;10414;10735;11142;11479;11621;14015;14293;18088;18895	7237;7238;7862;7863;8029;8030;9975;9976;10799;10800;16983;16984;16985;16986;17026;17027;17496;17497;18888;18889;18890;18891;18892;18893;18894;18895;18896;18897;18898;18899;21746;21747;22739;22740;23559;23560;23561;24204;24205;24489;24490;29453;29454;30012;30013;37884;37885;39634;39635	6940;6941;6942;7505;7670;7671;7672;9508;10268;10269;16163;16164;16165;16166;16205;16643;17986;17987;17988;17989;17990;17991;17992;17993;17994;17995;17996;20681;20682;21602;21603;22388;22389;22970;23241;28046;28047;28566;36207;36208;36209;37949;37950	6940;7505;7672;9508;10268;16164;16205;16643;17995;17996;20682;21603;22389;22970;23241;28046;28566;36208;37950	627;628;629;630	126;138;209;305
sp|P53997|SET_DROME	sp|P53997|SET_DROME	2	2	2	>sp|P53997|SET_DROME Protein SET OS=Drosophila melanogaster GN=Set PE=1 SV=2	1	2	2	2	2	2	2	2	2	2	14.1	14.1	14.1	30.994	269	269	0	5.2282	By MS/MS	By MS/MS	14.1	14.1	1714700	751760	962960	756610	527950	2	3	5				348	3393;8060	True;True	3596;8530	7484;7485;17795;17796	7175;7176;7177;16934;16935	7176;16934
tr|A0A0B4LH53|A0A0B4LH53_DROME;sp|P54351|NSF2_DROME	tr|A0A0B4LH53|A0A0B4LH53_DROME;sp|P54351|NSF2_DROME	3;3	3;3	3;3	>tr|A0A0B4LH53|A0A0B4LH53_DROME N-ethylmaleimide-sensitive factor 2, isoform B OS=Drosophila melanogaster GN=Nsf2 PE=4 SV=1;>sp|P54351|NSF2_DROME Vesicle-fusing ATPase 2 OS=Drosophila melanogaster GN=Nsf2 PE=2 SV=2	2	3	3	3	2	2	2	2	2	2	6.6	6.6	6.6	83.433	752	752;752	0	7.028	By MS/MS	By MS/MS	4	4.9	637230	104060	533180	0	295000	1	2	3				349	6412;7281;14300	True;True;True	6774;7692;15320	14115;16041;32096;32097	13410;15292;30577	13410;15292;30577
sp|P54353|DOD_DROME	sp|P54353|DOD_DROME	1	1	1	>sp|P54353|DOD_DROME Putative peptidyl-prolyl cis-trans isomerase dodo OS=Drosophila melanogaster GN=dod PE=2 SV=3	1	1	1	1	1	1	1	1	1	1	7.8	7.8	7.8	18.376	166	166	0.0015512	2.6344	By MS/MS	By MS/MS	7.8	7.8	273980	0	273980	0	151590	1	1	2				350	8589	TRUE	9088	19000;19001	18094;18095	18095
sp|P54357|MLC2_DROME;tr|M9NEW1|M9NEW1_DROME	sp|P54357|MLC2_DROME;tr|M9NEW1|M9NEW1_DROME	2;2	2;2	2;2	>sp|P54357|MLC2_DROME Myosin-2 essential light chain OS=Drosophila melanogaster GN=Mlc-c PE=1 SV=1;>tr|M9NEW1|M9NEW1_DROME Myosin light chain cytoplasmic, isoform B OS=Drosophila melanogaster GN=Mlc-c PE=4 SV=1	2	2	2	2	2	2	2	2	2	2	19.7	19.7	19.7	16.613	147	147;153	0	6.0228	By MS/MS	By MS/MS	19.7	19.7	2397000	951070	1445900	957740	726200	3	2	5				351	6785;14749	True;True	7170;15798	14938;14939;33080;33081;33082	14214;14215;31534;31535;31536	14214;31536
sp|P54358|DPOD1_DROME	sp|P54358|DPOD1_DROME	25	25	25	>sp|P54358|DPOD1_DROME DNA polymerase delta catalytic subunit OS=Drosophila melanogaster GN=DNApol-delta PE=2 SV=2	1	25	25	25	17	25	17	25	17	25	33.2	33.2	33.2	124.9	1092	1092	0	88.081	By MS/MS	By MS/MS	21.2	33.2	32812000	8873800	23938000	9416200	11969000	17	36	53				352	451;1952;2752;3121;4019;4383;5713;6973;7370;7390;7549;7979;8282;9747;10213;10538;12880;13134;13689;16166;16963;17993;18912;19189;19375	True;True;True;True;True;True;True;True;True;True;True;True;True;True;True;True;True;True;True;True;True;True;True;True;True	471;2073;2922;2923;3311;4256;4642;4643;6045;7366;7367;7783;7805;7806;7975;8432;8762;10315;10799;11161;13818;14088;14676;17303;18161;19258;20252;20546;20745	967;968;4487;6175;6176;6177;6935;8845;8846;9646;9647;9648;9649;9650;12623;15368;15369;16218;16219;16220;16221;16267;16268;16269;16270;16594;16595;17593;18295;18296;21548;22867;22868;23599;29033;29034;29598;29599;30784;30785;36190;36191;38044;40366;40367;42433;42434;43054;43055;43473;43474	940;941;4309;5901;5902;6634;8434;8435;8436;9197;9198;9199;9200;9201;12013;12014;14620;14621;14622;14623;15463;15464;15465;15505;15506;15507;15805;16733;17400;17401;17402;20489;21725;21726;22417;27614;28172;28173;29308;29309;34558;34559;34560;34561;36357;38630;38631;40607;40608;41192;41193;41582;41583;41584	941;4309;5902;6634;8436;9201;12014;14621;15463;15505;15805;16733;17402;20489;21726;22417;27614;28172;29308;34558;36357;38630;40607;41192;41583	631;632;633;634;635;636;637	94;213;324;361;554;832;991
tr|A1Z8U2|A1Z8U2_DROME;sp|P54361|OAZ_DROME;tr|A1Z8U1|A1Z8U1_DROME	tr|A1Z8U2|A1Z8U2_DROME;sp|P54361|OAZ_DROME;tr|A1Z8U1|A1Z8U1_DROME	1;1;1	1;1;1	1;1;1	>tr|A1Z8U2|A1Z8U2_DROME Ornithine decarboxylase antizyme, isoform B OS=Drosophila melanogaster GN=Oda PE=4 SV=1;>sp|P54361|OAZ_DROME Ornithine decarboxylase antizyme OS=Drosophila melanogaster GN=Oda PE=2 SV=2;>tr|A1Z8U1|A1Z8U1_DROME Ornithine decarboxylas	3	1	1	1	1	1	1	1	1	1	4.8	4.8	4.8	27.6	248	248;254;270	1	-2	By matching	By MS/MS	4.8	4.8	5248700	1746200	3502400	0	1937900	0	1	1	+			353	9644	TRUE	10205	21332;21333	20300	20300	638;639	198;200
tr|M9PJM7|M9PJM7_DROME;tr|Q6NNU5|Q6NNU5_DROME;sp|P54362|AP3D_DROME;tr|M9PHJ5|M9PHJ5_DROME;tr|D6W4T4|D6W4T4_DROME;tr|D3DMP9|D3DMP9_DROME	tr|M9PJM7|M9PJM7_DROME;tr|Q6NNU5|Q6NNU5_DROME;sp|P54362|AP3D_DROME;tr|M9PHJ5|M9PHJ5_DROME;tr|D6W4T4|D6W4T4_DROME	9;9;9;8;6;2	9;9;9;8;6;2	9;9;9;8;6;2	>tr|M9PJM7|M9PJM7_DROME AP-3 complex subunit delta OS=Drosophila melanogaster GN=g PE=1 SV=1;>tr|Q6NNU5|Q6NNU5_DROME AP-3 complex subunit delta OS=Drosophila melanogaster GN=g PE=2 SV=1;>sp|P54362|AP3D_DROME AP-3 complex subunit delta OS=Drosophila melanog	6	9	9	9	5	9	5	9	5	9	15.2	15.2	15.2	106.99	967	967;1034;1034;1033;761;457	0	31.428	By MS/MS	By MS/MS	6	15.2	6101400	1684500	4417000	1929700	2198700	5	13	18				354	2520;3676;7920;9686;9887;9926;13771;15917;19789	True;True;True;True;True;True;True;True;True	2671;3891;8369;10249;10463;10503;14761;17047;21178	5666;8102;17471;17472;21416;21417;21987;21988;22199;22200;22201;22202;30953;30954;35660;44358	5442;5443;5444;7739;16620;16621;20373;20921;20922;21108;21109;21110;21111;21112;29480;34018;34019;42438	5443;7739;16620;20373;20922;21112;29480;34019;42438
tr|E1JJI5|E1JJI5_DROME;sp|P54367|KC1A_DROME	tr|E1JJI5|E1JJI5_DROME;sp|P54367|KC1A_DROME	12;12	12;12	12;12	>tr|E1JJI5|E1JJI5_DROME Casein kinase ialpha, isoform D OS=Drosophila melanogaster GN=CkIalpha PE=1 SV=1;>sp|P54367|KC1A_DROME Casein kinase I isoform alpha OS=Drosophila melanogaster GN=CkIalpha PE=1 SV=1	2	12	12	12	11	12	11	12	11	12	46.3	46.3	46.3	39.535	337	337;337	0	48.069	By MS/MS	By MS/MS	41.5	46.3	33275000	10481000	22793000	7562900	9282800	12	20	32				355	2430;4202;4662;6384;6554;6999;9699;13996;16619;16842;17405;19406	True;True;True;True;True;True;True;True;True;True;True;True	2579;2580;4448;4938;4939;6745;6746;6922;6923;7393;10263;15000;17795;18029;18627;18628;20779	5487;5488;5489;5490;9228;9229;10245;10246;10247;10248;14053;14054;14055;14056;14057;14058;14424;14425;14426;14427;15421;15422;21444;21445;31420;37231;37232;37233;37234;37760;37761;39042;39043;39044;39045;39046;43544;43545	5270;5271;5272;5273;5274;8792;8793;9757;9758;9759;9760;9761;13353;13354;13355;13356;13696;13697;14682;14683;20393;20394;29923;35569;35570;35571;36089;36090;37362;37363;37364;37365;37366;41655;41656	5273;8793;9761;13356;13696;14683;20393;29923;35571;36090;37365;41656	640;641;642;643;644;645	118;123;147;227;261;278
tr|A0A0C4DHE7|A0A0C4DHE7_DROME;sp|P54385-2|DHE3_DROME;tr|Q8IMY1|Q8IMY1_DROME;sp|P54385|DHE3_DROME	tr|A0A0C4DHE7|A0A0C4DHE7_DROME;sp|P54385-2|DHE3_DROME;tr|Q8IMY1|Q8IMY1_DROME;sp|P54385|DHE3_DROME	4;4;3;3	4;4;3;3	4;4;3;3	>tr|A0A0C4DHE7|A0A0C4DHE7_DROME Glutamate dehydrogenase OS=Drosophila melanogaster GN=Gdh PE=1 SV=1;>sp|P54385-2|DHE3_DROME Isoform C of Glutamate dehydrogenase, mitochondrial OS=Drosophila melanogaster GN=Gdh;>tr|Q8IMY1|Q8IMY1_DROME Glutamate dehydrogenas	4	4	4	4	3	4	3	4	3	4	15.6	15.6	15.6	43.064	391	391;549;404;562	0	8.2069	By MS/MS	By MS/MS	11.5	15.6	2219300	1052200	1167100	1160100	537840	4	4	8				356	512;4196;8169;16186	True;True;True;True	537;4442;8643;17324	1197;1198;9216;18032;18033;36241;36242	1161;1162;1163;8780;17164;17165;17166;34614	1161;8780;17166;34614
sp|P54397|FKB39_DROME	sp|P54397|FKB39_DROME	12	12	12	>sp|P54397|FKB39_DROME 39 kDa FK506-binding nuclear protein OS=Drosophila melanogaster GN=FK506-bp1 PE=1 SV=2	1	12	12	12	11	12	11	12	11	12	32.5	32.5	32.5	39.343	357	357	0	28.065	By MS/MS	By MS/MS	32.5	32.5	44416000	15706000	28710000	15870000	14411000	13	16	29				357	728;4541;7640;8511;9160;11341;13269;14676;14677;15351;18216;19985	True;True;True;True;True;True;True;True;True;True;True;True	759;4811;8069;9005;9688;11993;14225;15717;15718;16434;16435;19500;19501;21392	1657;1658;9979;9980;16788;16789;18813;18814;18815;18816;20273;20274;25263;25264;29872;32911;32912;32913;32914;32915;32916;32917;32918;32919;34442;34443;34444;34445;40873;40874;40875;40876;44799;44800	1602;1603;9512;9513;15982;15983;17914;17915;17916;17917;19296;23965;28435;31357;31358;31359;31360;31361;31362;31363;31364;32846;32847;32848;39105;39106;39107;39108;42861	1602;9512;15983;17917;19296;23965;28435;31358;31361;32846;39107;42861	646;647;648	3;9;330
tr|X2JGP4|X2JGP4_DROME;sp|P54399|PDI_DROME;sp|P54399-2|PDI_DROME	tr|X2JGP4|X2JGP4_DROME;sp|P54399|PDI_DROME	35;35;14	35;35;14	35;35;14	>tr|X2JGP4|X2JGP4_DROME Protein disulfide-isomerase OS=Drosophila melanogaster GN=Pdi PE=3 SV=1;>sp|P54399|PDI_DROME Protein disulfide-isomerase OS=Drosophila melanogaster GN=Pdi PE=2 SV=1	3	35	35	35	34	35	34	35	34	35	78.8	78.8	78.8	55.78	496	496;496;190	0	181.96	By MS/MS	By MS/MS	75	78.8	199600000	76546000	123060000	74692000	65571000	41	47	88				358	142;816;2555;2681;2722;2723;2729;3312;4555;4922;4923;7544;7545;7552;9535;11452;13109;13348;13453;14844;14888;16005;16006;16049;16762;17606;17685;17792;18126;18485;19706;19714;19715;19938;20056	True;True;True;True;True;True;True;True;True;True;True;True;True;True;True;True;True;True;True;True;True;True;True;True;True;True;True;True;True;True;True;True;True;True;True	146;851;2708;2842;2890;2891;2897;3511;4826;5216;5217;7969;7970;7971;7978;10088;12133;12134;14062;14313;14424;15897;15944;17138;17139;17183;17946;18843;18926;19044;19404;19780;21092;21100;21101;21339;21467	309;310;311;312;1845;1846;5754;5755;6021;6022;6113;6114;6115;6116;6127;6128;7325;7326;10009;10010;10823;10824;10825;10826;10827;10828;16581;16582;16583;16584;16585;16586;16587;16588;16600;16601;21111;21112;25526;25527;25528;25529;29546;29547;30047;30048;30049;30050;30272;30273;33285;33286;33395;33396;35846;35847;35848;35849;35850;35851;35955;35956;35957;37574;37575;39498;39499;39500;39501;39698;3…	316;317;318;1787;5525;5526;5765;5766;5848;5849;5859;5860;7020;7021;7022;9536;9537;10289;10290;10291;10292;10293;10294;15795;15796;15797;15798;15799;15800;15810;15811;20080;24210;24211;24212;28123;28595;28596;28597;28800;28801;31728;31823;34216;34217;34218;34219;34220;34221;34319;34320;34321;35911;37791;37792;37793;37794;37795;37796;38007;38008;38009;38010;38220;38221;38222;38223;38928;38929;39642…	316;1787;5526;5766;5848;5849;5860;7021;9537;10292;10293;15795;15799;15810;20080;24211;28123;28597;28801;31728;31823;34217;34220;34321;35911;37792;38009;38223;38928;39643;42265;42284;42289;42759;43005	649;650	307;425
tr|A0A0B4LGS4|A0A0B4LGS4_DROME;sp|P54611|VATE_DROME	tr|A0A0B4LGS4|A0A0B4LGS4_DROME;sp|P54611|VATE_DROME	12;12	12;12	12;12	>tr|A0A0B4LGS4|A0A0B4LGS4_DROME Vacuolar H[+]-ATPase 26kD subunit, isoform C OS=Drosophila melanogaster GN=Vha26 PE=3 SV=1;>sp|P54611|VATE_DROME V-type proton ATPase subunit E OS=Drosophila melanogaster GN=Vha26 PE=2 SV=1	2	12	12	12	11	11	11	11	11	11	54	54	54	26.082	226	226;226	0	22.716	By MS/MS	By MS/MS	45.1	53.1	29787000	10839000	18949000	10512000	9790800	9	12	21				359	346;1005;6965;7825;8239;8882;9435;10042;12688;12915;18643;18776	True;True;True;True;True;True;True;True;True;True;True;True	361;1058;7357;8267;8718;9396;9982;10624;10625;13613;13855;19961;20103	753;754;2282;2283;15352;17271;18205;18206;19654;19655;20912;20913;20914;20915;22517;22518;22519;22520;28607;28608;29109;29110;41807;41808;42127;42128	740;741;2183;14604;16429;17320;17321;18702;19890;19891;19892;21401;21402;21403;27175;27176;27685;27686;40010;40011;40313	741;2183;14604;16429;17321;18702;19890;21402;27176;27685;40011;40313	651;652;653;654	15;16;75;128
sp|P54622|SSBP_DROME	sp|P54622|SSBP_DROME	1	1	1	>sp|P54622|SSBP_DROME Single-stranded DNA-binding protein, mitochondrial OS=Drosophila melanogaster GN=mtSSB PE=1 SV=2	1	1	1	1	1	1	1	1	1	1	9.6	9.6	9.6	16.367	146	146	0	13.892	By MS/MS	By MS/MS	9.6	9.6	958270	436640	521630	0	288610	2	1	3				360	8483	TRUE	8976	18751;18752	17852;17853;17854	17854
tr|A1Z9D4|A1Z9D4_DROME;tr|A0A0B4K7N9|A0A0B4K7N9_DROME;sp|P54623-3|CNN_DROME;tr|A1Z9D3|A1Z9D3_DROME;sp|P54623-2|CNN_DROME;sp|P54623|CNN_DROME;tr|A0A0B4K863|A0A0B4K863_DROME;tr|A0A0B4K705|A0A0B4K705_DROME;tr|E1JH56|E1JH56_DROME;tr|A0A0B4K6Z9|A0A0B4K6Z9_DROME;tr|A0A0B4K773|A0A0B4K773_DROME	tr|A1Z9D4|A1Z9D4_DROME;tr|A0A0B4K7N9|A0A0B4K7N9_DROME;sp|P54623-3|CNN_DROME;tr|A1Z9D3|A1Z9D3_DROME;sp|P54623-2|CNN_DROME;sp|P54623|CNN_DROME;tr|A0A0B4K863|A0A0B4K863_DROME	8;8;8;8;8;8;8;1;1;1;1	8;8;8;8;8;8;8;1;1;1;1	8;8;8;8;8;8;8;1;1;1;1	>tr|A1Z9D4|A1Z9D4_DROME Centrosomin, isoform D OS=Drosophila melanogaster GN=cnn PE=1 SV=1;>tr|A0A0B4K7N9|A0A0B4K7N9_DROME Centrosomin, isoform M OS=Drosophila melanogaster GN=cnn PE=1 SV=1;>sp|P54623-3|CNN_DROME Isoform B of Centrosomin OS=Drosophila mela	11	8	8	8	5	8	5	8	5	8	9.6	9.6	9.6	123.67	1090	1090;1120;1120;1130;1148;1320;1378;462;480;500;520	0	16.854	By MS/MS	By MS/MS	5.9	9.6	3278100	942630	2335500	1150700	1084100	3	7	10				361	1893;2570;7265;9537;10067;12681;13834;18591	True;True;True;True;True;True;True;True	2008;2723;7675;10090;10652;13606;14829;19903	4379;4380;5785;5786;16001;16002;21114;21115;22571;28594;28595;31087;41695	4205;5552;15241;15242;15243;20082;21449;27165;29607;39885	4205;5552;15243;20082;21449;27165;29607;39885
sp|P55162|HEM_DROME	sp|P55162|HEM_DROME	15	15	15	>sp|P55162|HEM_DROME Membrane-associated protein Hem OS=Drosophila melanogaster GN=Hem PE=2 SV=1	1	15	15	15	12	14	12	14	12	14	17.1	17.1	17.1	129.38	1126	1126	0	36.645	By MS/MS	By MS/MS	12.3	17.1	12601000	3728700	8872400	4030900	4462300	6	17	23				362	804;1342;1650;3283;3708;9806;10921;12463;12464;13548;13871;15315;17628;17927;20131	True;True;True;True;True;True;True;True;True;True;True;True;True;True;True	838;1423;1748;3479;3924;3925;10378;11556;13370;13371;14521;14866;16393;18865;18866;19190;21549	1816;1817;3081;3082;3808;7258;7259;8169;8170;8171;21675;21676;24358;24359;28086;28087;28088;28089;30484;30485;31162;31163;34353;34354;39542;39543;40230;40231;45127	1758;2969;2970;3642;6962;7802;7803;20609;23118;23119;26658;26659;26660;26661;29020;29021;29022;29681;32766;32767;37837;37838;38500;43168;43169	1758;2970;3642;6962;7802;20609;23119;26658;26661;29020;29681;32766;37837;38500;43169	655;656	352;958
tr|A0A0B4K7S0|A0A0B4K7S0_DROME;sp|P55824|FAF_DROME;sp|P55824-3|FAF_DROME;tr|A0A0B4K6W2|A0A0B4K6W2_DROME;tr|D5A7R4|D5A7R4_DROME	tr|A0A0B4K7S0|A0A0B4K7S0_DROME;sp|P55824|FAF_DROME;sp|P55824-3|FAF_DROME;tr|A0A0B4K6W2|A0A0B4K6W2_DROME	65;65;64;64;6	65;65;64;64;6	65;65;64;64;6	>tr|A0A0B4K7S0|A0A0B4K7S0_DROME Fat facets, isoform D OS=Drosophila melanogaster GN=faf PE=1 SV=1;>sp|P55824|FAF_DROME Probable ubiquitin carboxyl-terminal hydrolase FAF OS=Drosophila melanogaster GN=faf PE=1 SV=2;>sp|P55824-3|FAF_DROME Isoform 3 of Probab	5	65	65	65	54	64	54	64	54	64	31.3	31.3	31.3	310.59	2773	2773;2778;2711;2761;412	0	176.41	By MS/MS	By MS/MS	24.8	31	86672000	26766000	59907000	28673000	30080000	49	79	128				363	199;897;1807;2346;2387;3370;3464;3838;4068;4593;4801;4896;5032;5035;5072;5634;6273;6490;6630;6666;7328;7857;7869;7919;7988;8441;9146;9362;9761;10013;10328;10516;11025;11244;11690;12197;12389;12505;12522;13007;13076;13431;13618;13653;13862;14111;14612;14743;15492;15621;15694;16629;16794;16890;17056;17093;17094;17850;17959;18140;18221;18382;18453;19937;19971	True;True;True;True;True;True;True;True;True;True;True;True;True;True;True;True;True;True;True;True;True;True;True;True;True;True;True;True;True;True;True;True;True;True;True;True;True;True;True;True;True;True;True;True;True;True;True;True;True;True;True;True;True;True;True;True;True;True;True;True;True;True;True;True;True	207;940;1918;2490;2532;3572;3667;4058;4307;4865;5083;5189;5336;5339;5376;5960;6630;6854;7005;7045;7740;8302;8314;8368;8442;8932;9673;9901;10330;10331;10595;10925;11137;11666;11894;12481;13085;13292;13423;13442;13955;14027;14402;14602;14639;14857;15122;15651;15791;16588;16589;16732;16808;17808;17978;18079;18257;18295;18296;19102;19223;19224;19418;19506;19672;19747;21338;21376	434;435;2031;4198;4199;4200;4201;5311;5312;5396;5397;5398;7443;7444;7632;7633;8450;8451;8955;8956;10084;10085;10527;10528;10768;11088;11089;11094;11095;11175;12454;12455;12456;12457;13832;13833;13834;14287;14288;14610;14611;14693;14694;16140;17339;17340;17363;17469;17470;17610;17611;18666;20241;20242;20243;20702;20703;21583;21584;21585;22461;22462;23123;23124;23551;23552;24580;24581;25053;25054;2…	433;434;1960;4022;4023;4024;4025;4026;4027;4028;5111;5190;5191;5192;5193;7134;7135;7302;7303;8068;8532;8533;9607;9608;10015;10016;10237;10538;10539;10544;10628;11847;11848;11849;11850;11851;13145;13146;13570;13889;13890;13966;15390;16490;16491;16513;16619;16747;16748;17763;19270;19271;19694;20524;20525;20526;20527;21354;21355;21970;21971;22379;22380;22381;23328;23329;23769;24861;24862;26079;26080…	434;1960;4023;5111;5191;7134;7303;8068;8533;9608;10015;10237;10538;10544;10628;11851;13146;13570;13890;13966;15390;16491;16513;16619;16747;17763;19271;19694;20526;21354;21971;22381;23329;23769;24862;26080;26503;26784;26853;27922;28061;28763;29164;29247;29663;30147;31227;31524;33138;33444;33583;35603;35974;36186;36561;36631;36633;38323;38561;38955;39116;39440;39583;42758;42829	657;658;659;660;661;662;663;664;665;666;667;668	425;452;457;706;838;1293;1559;2084;2169;2207;2367;2495
sp|P55828|RS20_DROME	sp|P55828|RS20_DROME	1	1	1	>sp|P55828|RS20_DROME 40S ribosomal protein S20 OS=Drosophila melanogaster GN=RpS20 PE=1 SV=1	1	1	1	1	1	1	1	1	1	1	10	10	10	13.488	120	120	0	3.0264	By MS/MS	By MS/MS	10	10	899080	338030	561040	0	310420	1	1	2				364	7705	TRUE	8137	16991;16992	16171;16172	16172
sp|P55830|RS3A_DROME;sp|P55830-2|RS3A_DROME	sp|P55830|RS3A_DROME;sp|P55830-2|RS3A_DROME	11;8	11;8	11;8	>sp|P55830|RS3A_DROME 40S ribosomal protein S3a OS=Drosophila melanogaster GN=RpS3A PE=1 SV=4;>sp|P55830-2|RS3A_DROME Isoform B of 40S ribosomal protein S3a OS=Drosophila melanogaster GN=RpS3A	2	11	11	11	10	10	10	10	10	10	47.8	47.8	47.8	30.34	268	268;218	0	23.358	By MS/MS	By MS/MS	42.9	44	56860000	19942000	36918000	16854000	20309000	13	13	26				365	1202;7282;8681;9148;9886;10167;11803;15990;16309;17893;19001	True;True;True;True;True;True;True;True;True;True;True	1277;1278;7693;9184;9675;10462;10753;12648;12649;17122;17462;19148;20349	2778;2779;2780;2781;16042;16043;16044;19194;20247;21985;21986;22778;22779;22780;22781;26599;26600;26601;26602;35811;35812;35813;36549;36550;40140;40141;42646;42647	2661;2662;2663;2664;15293;15294;18276;19274;19275;20919;20920;21640;21641;21642;21643;25235;25236;25237;25238;34176;34177;34178;34902;38416;38417;40799	2663;15293;18276;19274;20920;21643;25235;34177;34902;38417;40799	669;670	38;171
sp|P55841|RL14_DROME;tr|Q5U0W4|Q5U0W4_DROME;tr|Q5BIL1|Q5BIL1_DROME	sp|P55841|RL14_DROME;tr|Q5U0W4|Q5U0W4_DROME;tr|Q5BIL1|Q5BIL1_DROME	1;1;1	1;1;1	1;1;1	>sp|P55841|RL14_DROME 60S ribosomal protein L14 OS=Drosophila melanogaster GN=RpL14 PE=1 SV=1;>tr|Q5U0W4|Q5U0W4_DROME GM06787p (Fragment) OS=Drosophila melanogaster PE=2 SV=1;>tr|Q5BIL1|Q5BIL1_DROME RH72463p (Fragment) OS=Drosophila melanogaster GN=RpL14 P	3	1	1	1	1	1	1	1	1	1	7.2	7.2	7.2	19.173	166	166;167;177	0.0025214	2.4774	By MS/MS	By MS/MS	7.2	7.2	683820	289100	394720	0	218400	1	1	2				366	18476	TRUE	19771	41427;41428	39628;39629	39629
tr|C6SUW3|C6SUW3_DROME;sp|P55935|RS9_DROME;tr|Q95RG1|Q95RG1_DROME	tr|C6SUW3|C6SUW3_DROME;sp|P55935|RS9_DROME;tr|Q95RG1|Q95RG1_DROME	6;6;3	6;6;3	6;6;3	>tr|C6SUW3|C6SUW3_DROME LD13662p OS=Drosophila melanogaster GN=RpS9 PE=1 SV=1;>sp|P55935|RS9_DROME 40S ribosomal protein S9 OS=Drosophila melanogaster GN=RpS9 PE=1 SV=2;>tr|Q95RG1|Q95RG1_DROME LD32106p OS=Drosophila melanogaster GN=RpS9 PE=1 SV=1	3	6	6	6	5	6	5	6	5	6	32.3	32.3	32.3	22.623	195	195;195;137	0	8.1423	By MS/MS	By MS/MS	28.7	32.3	8417600	2697900	5719600	2845100	3017500	5	3	8				367	3834;7427;9717;12659;13937;15480	True;True;True;True;True;True	4054;7845;10282;13583;14937;16575	8440;8441;16344;21482;21483;28546;28547;31304;31305;34729;34730	8061;8062;15573;20426;27116;27117;29821;33119	8061;15573;20426;27117;29821;33119
sp|P56175|RCL1_DROME	sp|P56175|RCL1_DROME	2	2	2	>sp|P56175|RCL1_DROME Probable RNA 3-terminal phosphate cyclase-like protein OS=Drosophila melanogaster GN=Rtc1 PE=2 SV=3	1	2	2	2	0	2	0	2	0	2	6.5	6.5	6.5	42.09	384	384	0	3.1222	By matching	By MS/MS	0	6.5	315420	0	315420	0	174520	0	2	2				368	2892;9598	True;True	3071;10155	6455;21239	6176;20208	6176;20208
sp|P56538|IF6_DROME	sp|P56538|IF6_DROME	2	2	2	>sp|P56538|IF6_DROME Eukaryotic translation initiation factor 6 OS=Drosophila melanogaster GN=eIF6 PE=2 SV=3	1	2	2	2	2	2	2	2	2	2	10.6	10.6	10.6	26.494	245	245	0	5.2541	By MS/MS	By MS/MS	10.6	10.6	1924800	481820	1443000	514960	765270	1	2	3				369	10496;18707	True;True	11115;20030	23508;23509;41970;41971	22337;22338;40167	22337;40167
tr|M9PG22|M9PG22_DROME;sp|P61209|ARF1_DROME	tr|M9PG22|M9PG22_DROME;sp|P61209|ARF1_DROME	3;3	3;3	2;2	>tr|M9PG22|M9PG22_DROME ADP ribosylation factor at 79F, isoform J OS=Drosophila melanogaster GN=Arf79F PE=3 SV=1;>sp|P61209|ARF1_DROME ADP-ribosylation factor 1 OS=Drosophila melanogaster GN=Arf79F PE=2 SV=2	2	3	3	2	3	2	3	2	2	1	22	22	15.9	20.688	182	182;182	0	7.0904	By MS/MS	By MS/MS	22	13.7	2506400	1141600	1364900	1150200	746530	3	2	5				370	7946;12271;13207	True;True;True	8397;13167;14160	17523;17524;27647;27648;29740	16668;16669;26245;26246;28310	16668;26245;28310	671	134
sp|P61851|SODC_DROME;tr|M9PF91|M9PF91_DROME	sp|P61851|SODC_DROME;tr|M9PF91|M9PF91_DROME	4;3	4;3	4;3	>sp|P61851|SODC_DROME Superoxide dismutase [Cu-Zn] OS=Drosophila melanogaster GN=Sod PE=1 SV=2;>tr|M9PF91|M9PF91_DROME Superoxide dismutase [Cu-Zn] OS=Drosophila melanogaster GN=Sod PE=3 SV=1	2	4	4	4	3	4	3	4	3	4	34	34	34	15.698	153	153;167	0	10.281	By MS/MS	By MS/MS	27.5	34	2791600	1422300	1369400	1367000	812970	3	2	5				371	3501;6499;6914;7590	True;True;True;True	3706;6863;7304;8018	7711;14309;14310;15234;15235;16681;16682	7378;13591;13592;14498;15886	7378;13591;14498;15886
tr|A0A0B4LF57|A0A0B4LF57_DROME;sp|P62152|CALM_DROME;tr|C6SUZ2|C6SUZ2_DROME	tr|A0A0B4LF57|A0A0B4LF57_DROME;sp|P62152|CALM_DROME;tr|C6SUZ2|C6SUZ2_DROME	6;6;4	6;6;4	6;6;4	>tr|A0A0B4LF57|A0A0B4LF57_DROME Calmodulin, isoform C OS=Drosophila melanogaster GN=Cam PE=1 SV=1;>sp|P62152|CALM_DROME Calmodulin OS=Drosophila melanogaster GN=Cam PE=1 SV=2;>tr|C6SUZ2|C6SUZ2_DROME AT15141p (Fragment) OS=Drosophila melanogaster GN=Cam-RB	3	6	6	6	5	6	5	6	5	6	47	47	47	16.81	149	149;149;159	0	16.903	By MS/MS	By MS/MS	39.6	47	10913000	4890100	6023100	5055800	3166900	6	5	11				372	289;290;2929;3182;11003;17883	True;True;True;True;True;True	301;302;3112;3375;11643;19138	632;633;634;635;6543;6544;7056;7057;24532;40121;40122	615;616;617;618;619;6262;6761;6762;23280;38398;38399	617;619;6262;6762;23280;38398	672	125
sp|P80455|RS12_DROME	sp|P80455|RS12_DROME	2	2	2	>sp|P80455|RS12_DROME 40S ribosomal protein S12 OS=Drosophila melanogaster GN=RpS12 PE=1 SV=2	1	2	2	2	2	1	2	1	2	1	24.5	24.5	24.5	15.168	139	139	0	3.0133	By MS/MS	By MS/MS	24.5	11.5	1234700	634790	599950	634790	0	2	1	3				373	13172;15178	True;True	14126;16251	29675;34041;34042	28242;32459;32460	28242;32460
sp|P81900|KAPR2_DROME;sp|P81900-5|KAPR2_DROME;sp|P81900-2|KAPR2_DROME	sp|P81900|KAPR2_DROME;sp|P81900-5|KAPR2_DROME;sp|P81900-2|KAPR2_DROME	5;4;4	5;4;4	5;4;4	>sp|P81900|KAPR2_DROME cAMP-dependent protein kinase type II regulatory subunit OS=Drosophila melanogaster GN=Pka-R2 PE=1 SV=2;>sp|P81900-5|KAPR2_DROME Isoform D of cAMP-dependent protein kinase type II regulatory subunit OS=Drosophila melanogaster GN=Pka-	3	5	5	5	2	5	2	5	2	5	20.4	20.4	20.4	42.748	377	377;373;376	0	8.9994	By MS/MS	By MS/MS	6.1	20.4	2631500	593990	2037500	1019400	701910	1	5	6				374	164;6325;11448;12207;16002	True;True;True;True;True	169;6686;12126;13095;17135	355;356;13945;25508;27490;27491;35839	358;13254;24192;26102;26103;34207	358;13254;24192;26103;34207	673	291
tr|A0A0B4KEY5|A0A0B4KEY5_DROME;sp|P82147|L2EFL_DROME	tr|A0A0B4KEY5|A0A0B4KEY5_DROME;sp|P82147|L2EFL_DROME	2;2	2;2	2;2	>tr|A0A0B4KEY5|A0A0B4KEY5_DROME Lethal (2) essential for life, isoform C OS=Drosophila melanogaster GN=l(2)efl PE=3 SV=1;>sp|P82147|L2EFL_DROME Protein lethal(2)essential for life OS=Drosophila melanogaster GN=l(2)efl PE=1 SV=1	2	2	2	2	1	2	1	2	1	2	20.3	20.3	20.3	21.309	187	187;187	0	2.9437	By matching	By MS/MS	6.4	20.3	527270	194050	333220	0	184370	0	3	3				375	11236;14201	True;True	11886;15217	25033;25034;31862	23750;23751;30340	23750;30340
tr|A0A0B4LF45|A0A0B4LF45_DROME;sp|Q7KR10|CCD1D_DROME;sp|P82712|CCD1P_DROME	tr|A0A0B4LF45|A0A0B4LF45_DROME;sp|Q7KR10|CCD1D_DROME;sp|P82712|CCD1P_DROME	5;5;5	5;5;5	5;5;5	>tr|A0A0B4LF45|A0A0B4LF45_DROME Cyp12d1-p, isoform B OS=Drosophila melanogaster GN=Cyp12d1-p PE=3 SV=1;>sp|Q7KR10|CCD1D_DROME Probable cytochrome P450 12d1 distal, mitochondrial OS=Drosophila melanogaster GN=Cyp12d1-d PE=2 SV=1;>sp|P82712|CCD1P_DROME Proba	3	5	5	5	1	5	1	5	1	5	13.8	13.8	13.8	60.21	521	521;521;521	0	10.949	By matching	By MS/MS	3.1	13.8	1190100	138570	1051500	0	498660	0	8	8				376	2749;11179;11757;11854;16787	True;True;True;True;True	2919;11829;12575;12576;12722;12723;17971	6171;24922;26395;26396;26397;26398;26738;26739;37628	5897;23643;25034;25035;25368;25369;35958;35959	5897;23643;25035;25368;35958	674;675	167;450
tr|X2J6D4|X2J6D4_DROME;sp|P84029|CYC2_DROME	tr|X2J6D4|X2J6D4_DROME;sp|P84029|CYC2_DROME	3;3	3;3	3;3	>tr|X2J6D4|X2J6D4_DROME Cytochrome c proximal, isoform B OS=Drosophila melanogaster GN=Cyt-c-p PE=3 SV=1;>sp|P84029|CYC2_DROME Cytochrome c-2 OS=Drosophila melanogaster GN=Cyt-c-p PE=1 SV=2	2	3	3	3	3	3	3	3	3	3	39.8	39.8	39.8	11.734	108	108;108	0	5.4811	By MS/MS	By MS/MS	39.8	39.8	1490800	774810	715990	775480	395480	3	1	4				377	5990;16578;18037	True;True;True	6332;17754;19304	13232;13233;37139;37140;40464;40465	12600;12601;35480;38726	12600;35480;38726
tr|A0A0B4KFZ9|A0A0B4KFZ9_DROME;sp|P84040|H4_DROME	tr|A0A0B4KFZ9|A0A0B4KFZ9_DROME;sp|P84040|H4_DROME	7;7	7;7	7;7	>tr|A0A0B4KFZ9|A0A0B4KFZ9_DROME Histone H4 OS=Drosophila melanogaster GN=His4r PE=3 SV=1;>sp|P84040|H4_DROME Histone H4 OS=Drosophila melanogaster GN=His4 PE=1 SV=2	2	7	7	7	6	7	6	7	6	7	52.4	52.4	52.4	11.381	103	103;103	0	21.948	By MS/MS	By MS/MS	51.5	52.4	38159000	13560000	24599000	12431000	12386000	9	11	20				378	2170;2733;8314;9092;17443;17444;17914	True;True;True;True;True;True;True	2302;2901;8797;9615;18666;18667;18668;18669;19174	4945;4946;4947;4948;6135;6136;6137;6138;18400;18401;20124;39124;39125;39126;39127;39128;39129;39130;39131;39132;39133;39134;39135;40195;40196	4745;4746;4747;4748;5866;5867;17500;17501;19150;37442;37443;37444;37445;37446;37447;37448;37449;37450;37451;37452;38469	4747;5866;17500;19150;37445;37452;38469	676	85
tr|A0A0B4K7V5|A0A0B4K7V5_DROME;sp|P91622|PDK_DROME;tr|A0A0B4KFG2|A0A0B4KFG2_DROME;tr|A8DY78|A8DY78_DROME	tr|A0A0B4K7V5|A0A0B4K7V5_DROME;sp|P91622|PDK_DROME;tr|A0A0B4KFG2|A0A0B4KFG2_DROME;tr|A8DY78|A8DY78_DROME	2;2;2;2	2;2;2;2	2;2;2;2	>tr|A0A0B4K7V5|A0A0B4K7V5_DROME Pyruvate dehydrogenase kinase, isoform C OS=Drosophila melanogaster GN=Pdk PE=1 SV=1;>sp|P91622|PDK_DROME [Pyruvate dehydrogenase (acetyl-transferring)] kinase, mitochondrial OS=Drosophila melanogaster GN=Pdk PE=2 SV=2;>tr|A	4	2	2	2	1	1	1	1	1	1	8.2	8.2	8.2	46.626	413	413;413;415;422	0.0098177	1.9097	By MS/MS	By MS/MS	3.6	4.6	290130	0	290130	0	160520	1	1	2				379	1006;11639	True;True	1059;12402	2284;26055	2184;24696	2184;24696
sp|P91679-3|PEPT1_DROME;sp|P91679-2|PEPT1_DROME;sp|P91679|PEPT1_DROME;tr|X2JAE6|X2JAE6_DROME	sp|P91679-3|PEPT1_DROME;sp|P91679-2|PEPT1_DROME;sp|P91679|PEPT1_DROME;tr|X2JAE6|X2JAE6_DROME	1;1;1;1	1;1;1;1	1;1;1;1	>sp|P91679-3|PEPT1_DROME Isoform C of Peptide transporter family 1 OS=Drosophila melanogaster GN=yin;>sp|P91679-2|PEPT1_DROME Isoform B of Peptide transporter family 1 OS=Drosophila melanogaster GN=yin;>sp|P91679|PEPT1_DROME Peptide transporter family 1 OS	4	1	1	1	1	0	1	0	1	0	1.5	1.5	1.5	81.275	734	734;737;743;780	0.0076592	2.0726	By MS/MS	By matching	1.5	0	146950	146950	0	146950	0	1	0	1				380	11371	TRUE	12025	25324	24024	24024
sp|P91875|RPA1_DROME	sp|P91875|RPA1_DROME	20	20	20	>sp|P91875|RPA1_DROME DNA-directed RNA polymerase I subunit RPA1 OS=Drosophila melanogaster GN=RpI1 PE=1 SV=2	1	20	20	20	16	20	16	20	16	20	20.7	20.7	20.7	185.41	1642	1642	0	54.163	By MS/MS	By MS/MS	14.9	20.7	16092000	4202000	11890000	4505200	5881700	14	24	38				381	332;1751;2359;2439;4729;7123;10390;11372;13085;13209;13397;13433;14570;15080;15201;15258;15538;16228;17395;18217	True;True;True;True;True;True;True;True;True;True;True;True;True;True;True;True;True;True;True;True	346;1857;1858;2503;2589;5008;7521;10990;12026;14037;14162;14367;14404;15605;16142;16143;16274;16333;16640;16641;17372;18617;19502	726;727;4091;4092;5339;5340;5508;5509;10378;10379;15675;15676;23257;23258;25325;25326;29492;29743;29744;30154;30239;30240;32685;32686;32687;33824;33825;34090;34091;34215;34216;34861;34862;34863;36363;36364;39022;39023;39024;39025;40877;40878	714;715;3930;3931;5132;5133;5291;9881;14928;22102;24025;28075;28313;28688;28765;28766;31138;31139;31140;31141;32251;32252;32503;32627;32628;33246;33247;33248;34734;34735;37342;37343;37344;37345;37346;37347;39109;39110;39111	715;3930;5133;5291;9881;14928;22102;24025;28075;28313;28688;28765;31138;32251;32503;32627;33248;34735;37346;39111	677;678;679	297;571;1193
tr|M9PI82|M9PI82_DROME;sp|P91891|MO25_DROME	tr|M9PI82|M9PI82_DROME;sp|P91891|MO25_DROME	10;10	10;10	10;10	>tr|M9PI82|M9PI82_DROME Mo25, isoform B OS=Drosophila melanogaster GN=Mo25 PE=4 SV=1;>sp|P91891|MO25_DROME Protein Mo25 OS=Drosophila melanogaster GN=Mo25 PE=2 SV=2	2	10	10	10	9	10	9	10	9	10	30.1	30.1	30.1	39.385	339	339;339	0	34.081	By MS/MS	By MS/MS	26.3	30.1	20670000	6214800	14455000	6399600	7813100	9	10	19				382	7098;8029;10113;10274;11138;11139;12266;14528;15541;20066	True;True;True;True;True;True;True;True;True;True	7496;8488;10698;10867;11786;11787;13162;15562;16644;21477	15621;15622;17699;17700;22662;22998;22999;24830;24831;24832;24833;27629;27630;27631;27632;32593;32594;34867;34868;44977;44978	14880;16833;16834;21532;21854;21855;23560;23561;23562;23563;26225;26226;26227;26228;31048;31049;33252;43027;43028	14880;16834;21532;21854;23561;23562;26226;31049;33252;43028
sp|P91926|AP2A_DROME;tr|E8NH12|E8NH12_DROME;sp|P91926-2|AP2A_DROME	sp|P91926|AP2A_DROME;tr|E8NH12|E8NH12_DROME;sp|P91926-2|AP2A_DROME	24;24;24	24;24;24	24;24;24	>sp|P91926|AP2A_DROME AP-2 complex subunit alpha OS=Drosophila melanogaster GN=AP-2alpha PE=1 SV=1;>tr|E8NH12|E8NH12_DROME SD22796p OS=Drosophila melanogaster GN=alpha-Adaptin-RB PE=2 SV=1;>sp|P91926-2|AP2A_DROME Isoform B of AP-2 complex subunit alpha OS=	3	24	24	24	24	23	24	23	24	23	30.7	30.7	30.7	105.62	940	940;952;952	0	69.329	By MS/MS	By MS/MS	30.7	29.5	42128000	14114000	28014000	14217000	14656000	22	28	50				383	225;937;2705;3531;4717;4880;7224;9790;9957;10318;10452;10625;12441;12561;12630;13744;14230;15459;16932;17124;17373;18001;18195;18196	True;True;True;True;True;True;True;True;True;True;True;True;True;True;True;True;True;True;True;True;True;True;True;True	234;983;2869;3738;4995;4996;5172;7627;10361;10538;10914;11067;11250;13348;13482;13554;14733;15246;16552;18128;18329;18592;18593;19267;19478;19479	489;490;2121;2122;6078;7773;7774;10352;10353;10354;10355;10733;10734;15903;15904;21639;21640;22331;22332;23096;23097;23411;23412;23762;23763;28040;28041;28350;28351;28491;28492;30893;30894;31921;31922;34682;34683;37976;37977;38390;38391;38392;38393;38948;38949;38950;38951;40384;40385;40386;40829;40830;40831;40832	480;481;2037;2038;5817;7428;9859;9860;9861;9862;10203;10204;15149;15150;15151;20576;21238;21239;21947;21948;22247;22248;22574;26616;26920;27062;27063;29423;30397;30398;33074;33075;33076;33077;36298;36706;36707;36708;36709;36710;36711;36712;36713;37267;37268;38651;38652;38653;39068;39069;39070	480;2037;5817;7428;9862;10204;15150;20576;21238;21948;22248;22574;26616;26920;27063;29423;30398;33076;36298;36709;37267;38651;39069;39070	680;681;682	142;496;833
tr|A4V383|A4V383_DROME;sp|P91929|NDUAA_DROME	tr|A4V383|A4V383_DROME;sp|P91929|NDUAA_DROME	2;2	2;2	2;2	>tr|A4V383|A4V383_DROME NADH dehydrogenase (Ubiquinone) 42 kDa subunit, isoform B OS=Drosophila melanogaster GN=ND-42 PE=1 SV=1;>sp|P91929|NDUAA_DROME NADH dehydrogenase [ubiquinone] 1 alpha subcomplex subunit 10, mitochondrial OS=Drosophila melanogaster G	2	2	2	2	2	2	2	2	2	2	8.1	8.1	8.1	46.897	407	407;407	0	11.379	By MS/MS	By MS/MS	8.1	8.1	1203300	324410	878880	323800	486880	2	2	4				384	5079;19986	True;True	5383;21393	11186;11187;44801;44802	10639;10640;42862;42863	10640;42863
[truncated: 1,886 more rows]

## Sheet: CON, REV filtered
Protein IDs	Majority protein IDs	Peptide counts (all)	Peptide counts (razor+unique)	Peptide counts (unique)	Fasta headers	Number of proteins	Peptides	Razor + unique peptides	Unique peptides	Peptides CON2	Peptides SAM2	Razor + unique peptides CON2	Razor + unique peptides SAM2	Unique peptides CON2	Unique peptides SAM2	Sequence coverage [%]	Unique + razor sequence coverage [%]	Unique sequence coverage [%]	Mol. weight [kDa]	Sequence length	Sequence lengths	Q-value	Score	Identification type CON2	Identification type SAM2	Sequence coverage CON2 [%]	Sequence coverage SAM2 [%]	Intensity	Intensity CON2	Intensity SAM2	LFQ intensity CON2	LFQ intensity SAM2	MS/MS Count CON2	MS/MS Count SAM2	MS/MS Count	Only identified by site	Reverse	Potential contaminant	id	Peptide IDs	Peptide is razor	Mod. peptide IDs	Evidence IDs	MS/MS IDs	Best MS/MS	Oxidation (M) site IDs	Oxidation (M) site positions
[truncated: 2,130 more rows]

[truncated: 1 more sheets: Sheet2]
