# Supplementary material for: The phospho-docking protein 14-3-3 regulates microtubule-associated proteins in oocytes including the chromosomal passenger Borealin
Source: PLoS Genet. 2022 Jun 6;18(6):e1009995. doi: 10.1371/journal.pgen.1009995 (PMC9203013; doi:10.1371/journal.pgen.1009995)
Supplement: S4 Table — (XLSX) [file pgen.1009995.s008.xlsx]

## Sheet: proteinGroups
Protein IDs	Majority protein IDs	Peptide counts (all)	Peptide counts (razor+unique)	Peptide counts (unique)	Fasta headers	Number of proteins	Peptides	Razor + unique peptides	Unique peptides	Peptides C5	Peptides S5	Razor + unique peptides C5	Razor + unique peptides S5	Unique peptides C5	Unique peptides S5	Sequence coverage [%]	Unique + razor sequence coverage [%]	Unique sequence coverage [%]	Mol. weight [kDa]	Sequence length	Sequence lengths	Q-value	Score	Identification type C5	Identification type S5	Sequence coverage C5 [%]	Sequence coverage S5 [%]	Intensity	Intensity C5	Intensity S5	LFQ intensity C5	LFQ intensity S5	MS/MS Count C5	MS/MS Count S5	MS/MS Count	Only identified by site	Reverse	Potential contaminant	id	Peptide IDs	Peptide is razor	Mod. peptide IDs	Evidence IDs	MS/MS IDs	Best MS/MS	Oxidation (M) site IDs	Oxidation (M) site positions
CON__A2VCT4	CON__A2VCT4	3	1	1	>A2VCT4 TREMBL:A2VCT4;Q0VDS4;Q6IFX4 Tax_Id=10090 Gene_Symbol=Krt39 keratin 39	1	3	1	1	3	0	1	0	1	0	7.7	3.7	3.7	54.287	482	482	0	5.257	By MS/MS	By matching	7.7	0	66140000	66140000	0	66140000	0	2	0	2			+	0	246;6828;9877	True;False;False	255;7081;10246	487;14114;20704	457;458;13169;19244	458;13169;19244
CON__O43790	CON__O43790	66	34	8	>O43790 SWISS-PROT:O43790 Keratin, type II cuticular Hb6 (Hair keratin, type II Hb6) (ghHb6) - Homo sapiens (Human).	1	66	34	8	66	2	34	0	8	0	90.5	58.4	22.8	53.5	486	486	0	323.31	By MS/MS	By matching	90.5	2.9	4370600000	4370600000	0	4347500000	0	73	0	73			+	1	298;422;423;729;1195;1605;1670;1720;2222;2223;2492;2493;2626;2627;2736;2737;2791;3697;3698;3710;3711;4114;4115;4116;4883;5148;7511;7796;7797;7876;7945;7946;8061;8062;8125;8195;8238;8485;8486;8881;8884;8898;9366;9622;9623;9624;9943;9946;11607;11619;12238;12340;12446;12647;12928;12929;13152;13153;13669;14221;14609;15813;16161;16162;16531;17062	False;True;True;True;True;True;False;True;False;True;False;False;False;False;True;True;False;False;False;False;False;False;False;True;True;True;False;True;True;True;False;False;False;False;False;True;True;False;False;True;True;True;True;True;True;True;False;True;True;False;False;True;False;True;False;False;False;False;False;True;False;True;True;True;True;True	312;440;441;760;1245;1669;1739;1789;2312;2313;2314;2315;2601;2602;2739;2740;2851;2852;2911;3843;3844;3845;3858;3859;4272;4273;4274;5068;5341;7802;8099;8100;8183;8254;8255;8374;8375;8440;8512;8556;8810;8811;9220;9223;9239;9725;9983;9984;9985;10313;10316;12094;12106;12740;12846;12954;13167;13458;13459;13688;13689;14225;14801;15212;16475;16835;16836;17213;17766	601;836;837;838;1502;1503;2446;3352;3475;3476;3570;3571;4545;4546;4547;4548;4549;4550;4551;4552;4553;4554;4555;4556;4557;5071;5072;5073;5324;5325;5326;5327;5528;5529;5530;5531;5532;5641;7419;7420;7421;7422;7447;7448;7449;8254;8255;8256;8257;8258;9983;9984;9985;9986;9987;10558;10559;10560;10561;15619;15620;16225;16226;16227;16228;16229;16388;16389;16534;16535;16536;16765;16766;16767;16768;16769;16…	572;795;796;797;1408;1409;1410;2296;3130;3250;3251;3252;3350;3351;4283;4284;4285;4286;4287;4288;4289;4290;4291;4292;4293;4294;4295;4789;4790;4791;4792;5021;5022;5023;5024;5025;5026;5219;5220;5221;5222;5223;5331;6972;6973;6974;6975;7000;7001;7002;7733;7734;7735;7736;7737;7738;7739;9332;9333;9334;9335;9336;9846;9847;9848;9849;9850;14580;14581;15151;15152;15153;15154;15155;15156;15305;15306;15449;15…	572;795;797;1410;2296;3130;3252;3350;4284;4293;4789;4792;5021;5024;5219;5222;5331;6972;6974;7000;7001;7734;7738;7739;9335;9848;14580;15151;15153;15306;15449;15451;15666;15671;15815;15937;16013;16454;16456;17486;17490;17525;18341;18777;18780;18782;19360;19364;22673;22695;23877;24082;24271;24676;25223;25227;25659;25660;26663;27691;28505;30936;31585;31587;32324;33317	0;1;2;3	271;304;382;393
CON__O76009;CON__Q6NTB9	CON__O76009;CON__Q6NTB9	44;42	21;21	13;13	>O76009 SWISS-PROT:O76009 Keratin, type I cuticular HA3-I (Hair keratin, type I HA3-I);>Q6NTB9 TREMBL:Q6NTB9 Type I hair keratin 3A - Homo sapiens (Human).	2	44	21	13	44	1	21	1	13	0	82.9	51	41.1	45.935	404	404;404	0	225.25	By MS/MS	By matching	82.9	2	3443600000	3443400000	157120	3400100000	0	40	0	40			+	2	1207;1649;1718;2291;2292;2408;2793;3510;3511;3577;6689;8055;8056;8084;8245;8734;8735;9206;9308;9912;11823;11939;11956;12172;12173;12246;12452;12652;12654;12657;13293;13295;13296;13645;13662;13837;14077;14531;14632;15220;15221;16468;17097;17484	False;False;True;False;False;True;True;False;False;False;False;True;True;False;False;True;True;True;True;False;False;False;False;False;False;False;False;True;True;False;False;True;True;True;True;True;True;False;True;False;True;False;True;True	1257;1717;1787;2392;2393;2511;2913;3645;3646;3647;3648;3721;6935;8368;8369;8397;8563;9072;9073;9561;9666;10281;12313;12433;12450;12671;12672;12748;12960;13174;13176;13182;13832;13834;13835;14200;14218;14400;14648;15131;15235;15847;15848;17150;17802;18201	2469;2470;3437;3564;3565;4703;4704;4904;4905;5644;7045;7046;7047;7048;7049;7050;7194;7195;7196;7197;13835;16757;16758;16824;17159;18500;18501;18502;19405;19590;20771;20772;24729;24730;24957;24958;24995;24996;24997;24998;24999;25000;25001;25002;25003;25445;25446;25447;25448;25449;25450;25451;25452;25453;25454;25455;25583;25993;26402;26403;26404;26406;26407;26423;27719;27722;27723;27724;27725;28421…	2318;2319;3214;3344;3345;4430;4431;4623;4624;5334;6620;6621;6622;6623;6624;6625;6768;6769;6770;6771;12913;15657;15658;15721;16029;17231;17232;17233;18075;18076;18246;19308;19309;23069;23070;23071;23295;23296;23333;23334;23335;23336;23337;23338;23339;23340;23341;23342;23343;23763;23764;23765;23766;23767;23768;23769;23770;23771;23772;23773;23774;23889;24285;24686;24687;24688;24690;24691;24692;24693…	2318;3214;3344;4430;4431;4623;5334;6621;6623;6769;12913;15657;15658;15721;16029;17231;17233;18075;18246;19309;23070;23296;23334;23763;23765;23889;24285;24687;24691;24712;25937;25945;25948;26613;26641;26964;27418;28331;28557;29745;29750;32189;33387;34066	4	60
CON__O76013	CON__O76013	12	2	2	>O76013 SWISS-PROT:O76013 Keratin, type I cuticular HA6 (Hair keratin, type I HA6)	1	12	2	2	12	1	2	0	2	0	27.4	8.8	8.8	52.247	467	467	0	6.3951	By MS/MS	By matching	27.4	1.7	8428000	8428000	0	8428000	0	3	0	3			+	3	244;245;3510;6684;11899;11955;12294;14632;15222;16348;16349;17097	False;False;False;False;False;False;False;False;False;True;True;False	251;252;253;254;3645;3646;6930;12391;12449;12797;15235;15849;15850;17028;17029;17802	479;480;481;482;483;484;485;486;7045;7046;13830;24877;24993;24994;25691;25692;30436;30437;31693;31694;31695;31696;34041;34042;34043;35587;35588	449;450;451;452;453;454;455;456;6620;6621;12908;23214;23331;23332;23996;23997;28557;28558;29755;29756;29757;29758;29759;29760;31954;31955;31956;33387	450;454;6621;12908;23214;23331;23997;28557;29759;31954;31956;33387	5;6;7	97;225;329
CON__O76015	CON__O76015	18	16	10	>O76015 SWISS-PROT:O76015 Keratin, type I cuticular HA8 (Hair keratin, type I HA8)	1	18	16	10	18	0	16	0	10	0	57.2	52.6	39.9	50.49	456	456	0	198.83	By MS/MS	By matching	57.2	0	354460000	354460000	0	289790000	0	29	0	29			+	4	243;1197;1651;1754;1887;3510;8837;8838;9450;10904;11349;11484;11818;11900;11955;15044;15802;16465	True;True;True;True;True;False;True;True;True;True;True;True;True;True;False;True;True;True	250;1247;1719;1824;1961;3645;3646;9176;9177;9810;11363;11828;11829;11967;12308;12392;12449;15666;15667;16464;17147	477;478;2448;3440;3628;3887;7045;7046;18685;18686;19862;22875;22876;23824;23825;23826;23827;24070;24071;24722;24723;24878;24879;24993;24994;31327;31328;32939;34287	447;448;2298;3220;3413;3664;6620;6621;17401;17402;17403;17404;18490;21284;21285;21286;22210;22211;22212;22213;22214;22449;22450;22451;23062;23063;23215;23216;23331;23332;29395;29396;30916;32183	448;2298;3220;3413;3664;6621;17401;17403;18490;21285;22214;22451;23063;23215;23331;29395;30916;32183	6;8;9	16;43;108
CON__O95678	CON__O95678	35	16	15	>O95678 SWISS-PROT:O95678 Tax_Id=9606 Gene_Symbol=KRT75 Keratin, type II cytoskeletal 75	1	35	16	15	33	17	16	1	15	1	56.6	35.4	33.9	59.504	551	551	0	71.788	By MS/MS	By matching	55.7	18.5	298440000	298100000	344130	294650000	0	21	0	21			+	5	296;297;721;1198;2490;3694;3768;3769;4114;4348;4447;5346;7678;7993;7994;8877;9432;9519;9756;10859;10993;11590;11591;11824;11944;13667;13668;14092;14093;14736;16444;16839;17054;17055;17064	False;False;True;False;False;True;False;False;False;True;True;True;False;False;False;False;True;True;True;False;True;True;True;True;True;False;False;True;True;False;False;True;False;False;False	310;311;752;1248;2597;2598;3839;3919;3920;4272;4513;4614;5550;7975;8304;8305;9216;9792;9880;10124;11317;11461;11462;12077;12078;12314;12438;14223;14224;14663;14664;15341;17124;17534;17757;17758;17768	597;598;599;600;1486;2449;5060;5061;5062;5063;7408;7563;7564;7565;7566;7567;7568;7569;8254;8255;8727;8922;10982;10983;15995;15996;15997;15998;16636;16637;16638;16639;16640;16641;16642;16643;16644;16645;18765;18766;19824;19988;20481;22797;22798;22799;22800;23072;23073;24275;24276;24731;24732;24974;24975;28464;28465;28466;28467;28468;28469;28470;29286;29287;29288;30662;30663;34238;34239;35065;35496…	567;568;569;570;571;1393;2299;4777;4778;4779;4780;6965;7099;7100;7101;7102;7103;7104;7733;7734;7735;8166;8344;10247;10248;10249;14937;14938;14939;15545;15546;15547;15548;15549;15550;15551;15552;15553;17477;18463;18606;19033;21205;21206;21207;21208;21467;21468;22646;22647;23072;23313;23314;26653;26654;26655;26656;26657;26658;26659;26660;26661;26662;27443;27444;27445;28769;28770;32135;32136;32900;3…	567;569;1393;2299;4778;6965;7101;7103;7734;8166;8344;10249;14938;15545;15548;17477;18463;18606;19033;21207;21468;22646;22647;23072;23314;26657;26662;27443;27445;28770;32135;32900;33306;33307;33321	10;11	228;265
CON__P00761	CON__P00761	5	5	5	>P00761 SWISS-PROT:P00761|TRYP_PIG Trypsin - Sus scrofa (Pig).	1	5	5	5	5	5	5	5	5	5	31.6	31.6	31.6	24.409	231	231	0	83.605	By MS/MS	By MS/MS	31.6	31.6	49515000000	21582000000	27933000000	33564000000	17162000000	30	29	59			+	6	6624;8448;9593;15435;15461	True;True;True;True;True	6866;6867;8773;9954;16073;16099	13699;13700;13701;13702;17529;17530;17531;17532;20125;20126;20127;20128;20129;20130;20131;20132;20133;32135;32136;32137;32138;32139;32140;32141;32142;32143;32144;32145;32146;32147;32148;32149;32150;32151;32152;32153;32154;32155;32156;32157;32158;32159;32160;32161;32162;32163;32164;32165;32166;32167;32168;32169;32170;32171;32172;32173;32174;32175;32217;32218;32219	12787;12788;12789;12790;12791;16376;16377;16378;16379;16380;18717;18718;18719;18720;18721;18722;18723;18724;18725;30175;30176;30177;30178;30179;30180;30181;30182;30183;30184;30185;30186;30187;30188;30189;30190;30191;30192;30193;30194;30195;30196;30197;30198;30199;30200;30201;30202;30203;30204;30205;30206;30207;30208;30209;30210;30211;30249;30250;30251;30252	12788;16376;18718;30197;30250	12	94
CON__P01966	CON__P01966	2	2	2	>P01966 SWISS-PROT:P01966 (Bos taurus) Hemoglobin subunit alpha	1	2	2	2	2	1	2	1	2	1	17.6	17.6	17.6	15.184	142	142	0.00062344	3.8362	By MS/MS	By MS/MS	17.6	6.3	3689100	2807500	881640	2807500	0	2	0	2			+	7	10128;15297	True;True	10518;15929	21192;21193;31866	19704;19705;29910	19704;29910	13	33
CON__P02533;CON__Q61782;CON__Q9D312	CON__P02533	42;7;3	37;7;3	12;2;0	>P02533 SWISS-PROT:P02533 Tax_Id=9606 Gene_Symbol=KRT14 Keratin, type I cytoskeletal 14	3	42	37	12	42	36	37	32	12	9	73.7	69.9	31.1	51.621	472	472;93;431	0	323.31	By MS/MS	By MS/MS	73.7	70.6	1698000000	1457100000	240920000	1281500000	368540000	82	42	124			+	8	249;250;785;1110;1254;1255;1622;1623;1797;1798;3543;3544;5289;6779;6811;7166;7489;7724;8079;8082;8300;8875;10369;10370;10720;11669;12026;12336;12743;14306;14631;14799;14970;14971;16027;16220;16221;16601;16602;16603;16749;17007	True;True;True;True;True;True;True;True;True;True;True;True;True;True;True;True;True;True;False;False;True;True;True;True;True;True;True;True;True;True;True;True;True;True;True;True;True;False;False;False;True;True	259;260;822;1158;1306;1307;1687;1688;1689;1869;1870;3683;3684;5491;5492;7026;7027;7064;7447;7780;8024;8025;8392;8395;8620;9214;10810;10811;10812;10813;11173;11174;12158;12159;12523;12842;13268;14891;15234;15410;15411;15412;15588;15589;16699;16895;16896;17286;17287;17288;17289;17290;17442;17707;17708	492;493;494;495;1616;1617;1618;2276;2277;2564;2565;2566;2567;2568;2569;3383;3384;3385;3386;3387;3705;3706;3707;3708;7117;7118;7119;7120;10855;10856;10857;10858;10859;10860;10861;13995;13996;13997;13998;13999;14000;14001;14002;14078;14079;14080;14081;14082;14874;14875;15577;15578;15579;15580;16094;16095;16096;16097;16098;16814;16819;16820;16821;16822;17254;17255;18757;18758;18759;18760;18761;21820…	464;465;466;1517;1518;1519;2135;2136;2406;2407;2408;2409;2410;2411;3162;3163;3164;3165;3166;3167;3488;3489;3490;3491;6690;6691;6692;6693;6694;10131;10132;10133;10134;10135;10136;10137;10138;10139;10140;13059;13060;13061;13062;13063;13135;13136;13137;13138;13139;13140;13884;13885;14539;14540;14541;15027;15028;15029;15030;15710;15715;15716;15717;15718;15719;16120;16121;17467;17468;17469;17470;17471…	464;465;1517;2136;2407;2410;3164;3167;3489;3490;6692;6694;10138;13061;13136;13885;14539;15030;15710;15716;16120;17472;20307;20311;20940;22795;23460;24076;24867;27840;28554;28911;29248;29252;31355;31697;31699;32456;32460;32461;32733;33216	14;15;16;17;18;19;20;21;22;23;24;25	14;119;212;257;272;287;338;351;368;376;391;453
CON__P02535-1	CON__P02535-1	11	1	1	>P02535-1 SWISS-PROT:P02535-1 Tax_Id=10090 Gene_Symbol=Krt10 Isoform 1 of Keratin, type I cytoskeletal 10	1	11	1	1	10	11	0	1	0	1	16.3	4	4	57.769	570	570	1	-2	By matching	By MS/MS	12.3	16.3	1800900	0	1800900	0	1062400	0	2	2	+		+	9	787;788;789;8291;12051;12072;12073;12744;12745;16601;17013	False;False;False;False;False;False;False;False;False;False;True	824;825;826;8610;12548;12569;12570;13269;13270;17286;17287;17715	1621;1622;1623;1624;1625;1626;1627;1628;17236;17237;17238;25189;25190;25191;25192;25229;25230;25231;25232;25233;25234;26593;26594;26595;26596;34582;34583;34584;34585;34586;35418;35419	1522;1523;1524;1525;1526;1527;1528;16102;16103;23514;23515;23516;23517;23548;23549;23550;23551;23552;24868;24869;24870;32452;32453;32454;32455;32456;33234;33235	1522;1525;1528;16103;23514;23548;23551;24868;24869;32456;33234	26	148
CON__P02538	CON__P02538	54	5	3	>P02538 SWISS-PROT:P02538 Tax_Id=9606 Gene_Symbol=KRT6A Keratin, type II cytoskeletal 6A	1	54	5	3	50	45	5	3	3	1	66.1	8.3	3.9	60.044	564	564	0	11.697	By MS/MS	By matching	65.2	62.2	83129000	72533000	10596000	71038000	12583000	6	0	6			+	10	274;296;297;611;973;1200;1290;2491;3696;3768;3769;4114;4776;5171;5172;5325;7132;7678;7770;7993;7994;8278;8877;8949;9459;9460;10832;10840;10841;10859;10861;11225;11578;11579;11580;11625;11945;11946;12300;12730;12907;13408;13667;13668;13676;14094;14095;14736;16444;16932;17054;17055;17064;17529	False;False;False;True;False;False;False;False;False;False;False;False;True;True;True;False;False;False;False;False;False;False;False;False;False;False;False;False;False;False;False;False;False;False;False;False;False;False;False;False;True;False;False;False;False;False;False;False;False;False;False;False;False;False	286;310;311;636;1017;1018;1250;1342;2599;2600;3841;3842;3919;3920;4272;4956;5366;5367;5368;5529;7410;7975;8072;8304;8305;8597;9216;9290;9291;9819;9820;11290;11298;11299;11317;11319;11702;12063;12064;12065;12066;12067;12112;12439;12440;12804;13255;13437;13952;14223;14224;14232;14665;14666;15341;17124;17629;17757;17758;17768;18246	551;552;553;554;555;597;598;599;600;1256;1257;2020;2021;2022;2023;2024;2025;2026;2027;2028;2452;2453;2642;2643;5064;5065;5066;5067;5068;5069;5070;7413;7414;7415;7416;7417;7418;7563;7564;7565;7566;7567;7568;7569;8254;8255;9752;9753;10610;10611;10612;10934;10935;14796;14797;15995;15996;15997;15998;16179;16636;16637;16638;16639;16640;16641;16642;16643;16644;16645;17216;17217;18765;18766;18909;18910;…	517;518;519;520;567;568;569;570;571;1183;1885;1886;1887;1888;1889;1890;1891;1892;1893;1894;1895;2302;2303;2483;4781;4782;4783;4784;4785;4786;4787;4788;6968;6969;6970;6971;7099;7100;7101;7102;7103;7104;7733;7734;7735;9110;9898;9899;9900;10205;10206;10207;13805;13806;14937;14938;14939;15106;15545;15546;15547;15548;15549;15550;15551;15552;15553;16082;16083;17477;17608;17609;17610;17611;17612;17613;1…	517;567;569;1183;1885;2303;2483;4786;6971;7101;7103;7734;9110;9898;9900;10205;13805;14938;15106;15545;15548;16082;17477;17613;18506;18508;21142;21173;21175;21207;21210;21951;22622;22629;22631;22706;23316;23317;24011;24847;25187;26187;26657;26662;26673;27448;27450;28770;32135;33068;33306;33307;33321;34147	27;28;29;30;31;32	242;279;309;322;418;452
CON__P02662	CON__P02662	4	4	4	>P02662 SWISS-PROT:P02662 Alpha-S1-casein - Bos taurus (Bovine).	1	4	4	4	3	4	3	4	3	4	28.1	28.1	28.1	22.975	199	199	0	9.6498	By MS/MS	By MS/MS	22.1	28.1	71538000	56184000	15354000	67287000	4964100	2	4	6			+	11	3335;3916;5938;17308	True;True;True;True	3467;4069;6155;18016	6727;6728;6729;6730;7882;12167;12168;12169;12170;35987;35988	6342;6343;6344;7389;11366;11367;33757	6343;7389;11366;33757	33	135
CON__P02663	CON__P02663	5	5	5	>P02663 SWISS-PROT:P02663 Alpha-S2-casein [Contains: Casocidin-1 - Bos taurus (Bovine).	1	5	5	5	4	5	4	5	4	5	30.9	30.9	30.9	24.348	207	207	0	18.357	By MS/MS	By MS/MS	26.1	30.9	16002000	7379200	8622500	8433100	7969000	3	2	5			+	12	877;3755;4243;7251;9644	True;True;True;True;True	915;3905;4405;7532;10005	1796;1797;7537;7538;8512;8513;15035;20227;20228	1687;7079;7976;14038;18813	1687;7079;7976;14038;18813
CON__P02666	CON__P02666	1	1	1	>P02666 SWISS-PROT:P02666 Beta-casein - Bos taurus (Bovine).	1	1	1	1	1	1	1	1	1	1	9.1	9.1	9.1	23.583	209	209	0	20.02	By MS/MS	By MS/MS	9.1	9.1	63093000	56088000	7005400	53429000	6542300	3	3	6			+	13	2284	TRUE	2383;2384	4687;4688;4689;4690;4691;4692;4693	4416;4417;4418;4419;4420;4421	4418	34	185
CON__P02668	CON__P02668	2	2	2	>P02668 SWISS-PROT:P02668 Kappa-casein [Contains: Casoxin C; Casoxin 6; Casoxin A; Casoxin B; Casoplatelin] - Bos taurus (Bovine).	1	2	2	2	2	1	2	1	2	1	27.8	27.8	27.8	18.974	169	169	0	9.1686	By MS/MS	By MS/MS	27.8	10.7	19045000	19045000	0	19045000	0	2	1	3			+	14	13517;17409	True;True	14065;18124	28176;28177;36191	26383;26384;33946	26383;33946
CON__P02754	CON__P02754	3	3	3	>P02754 SWISS-PROT:P02754 Beta-lactoglobulin - Bos taurus (Bovine).	1	3	3	3	3	2	3	2	3	2	23.5	23.5	23.5	18.281	162	162	0	17.578	By MS/MS	By MS/MS	23.5	14.8	7256700	4589100	2667600	3495400	3885100	4	2	6			+	15	9514;14859;16198	True;True;True	9875;15472;16872	19978;30958;30959;30960;33716;33717	18596;29043;29044;29045;29046;31649	18596;29044;31649
CON__P02768-1	CON__P02768-1	28	28	23	>P02768-1 SWISS-PROT:P02768-1 Tax_Id=9606 Gene_Symbol=ALB Isoform 1 of Serum albumin precursor	1	28	28	23	24	27	24	27	21	22	50.9	50.9	44.7	69.366	609	609	0	137.23	By MS/MS	By MS/MS	46.3	47.3	160770000	67722000	93053000	57343000	101930000	25	31	56			+	16	66;315;962;1493;1610;2508;3535;4073;4269;5927;7847;8156;9729;9835;9885;11931;11932;12081;12283;12284;12365;12377;13271;14229;15628;16346;17218;17355	True;True;True;True;True;True;True;True;True;True;True;True;True;True;True;True;True;True;True;True;True;True;True;True;True;True;True;True	67;329;1005;1551;1674;2619;3674;4231;4431;6144;8153;8471;10096;10204;10254;12425;12426;12578;12786;12787;12872;12884;13810;14809;16277;17026;17925;18064	128;129;631;632;2001;2002;3095;3096;3097;3098;3099;3360;3361;5100;5101;7100;7101;8183;8184;8185;8555;8556;12149;16321;16322;16973;16974;20430;20431;20632;20633;20716;24938;24939;24940;24941;25250;25251;25664;25665;25666;25667;25668;25669;25670;25671;25827;25851;25852;27676;27677;29553;29554;29555;32564;32565;32566;34037;35805;35806;36085;36086	120;121;599;1866;1867;2894;2895;2896;3138;3139;4820;4821;6670;6671;7668;7669;7670;8012;8013;11350;15241;15242;15854;15855;18986;19177;19178;19257;23275;23276;23277;23278;23279;23573;23574;23973;23974;23975;23976;23977;23978;24122;24143;25898;25899;25900;27701;27702;30561;30562;30563;30564;31951;33589;33590;33847	121;599;1867;2895;3139;4820;6671;7668;8012;11350;15241;15855;18986;19178;19257;23276;23279;23574;23974;23977;24122;24143;25899;27701;30562;31951;33590;33847	35;36;37;38	111;353;470;572
CON__P02769	CON__P02769	6	1	1	>P02769 SWISS-PROT:P02769 (Bos taurus) Bovine serum albumin precursor	1	6	1	1	4	6	1	1	1	1	8.2	2	2	69.293	607	607	1	-2	By matching	By MS/MS	7.1	8.2	20189000	1136200	19053000	0	19937000	0	1	1	+		+	17	1610;7847;9885;15218;16346;17355	False;False;False;True;False;False	1674;8153;10254;15845;17026;18064	3360;3361;16321;16322;20716;31674;31675;34037;36085;36086	3138;3139;15241;15242;19257;29736;31951;33847	3139;15241;19257;29736;31951;33847	39	571
CON__P04259;CON__Q8VED5;CON__H-INV:HIT000292931	CON__P04259	54;11;4	41;4;2	2;0;0	>P04259 SWISS-PROT:P04259 Tax_Id=9606 Gene_Symbol=KRT6B Keratin, type II cytoskeletal 6B	3	54	41	2	50	46	40	33	2	2	67	56	4.4	59.998	564	564;531;443	0	205	By MS/MS	By MS/MS	66.1	63.1	2258800000	2072400000	186350000	1672100000	340050000	74	42	116			+	18	274;296;297;973;1200;1290;1339;2491;3696;3768;3769;4114;4777;5325;7132;7678;7770;7993;7994;8278;8877;8949;9459;9460;10832;10840;10841;10859;10861;10991;11225;11578;11579;11580;11625;11945;11946;12300;12730;12906;13408;13667;13668;13676;14094;14095;14736;16036;16444;16932;17054;17055;17064;17529	True;True;True;True;False;True;True;True;True;False;False;False;True;True;True;False;True;False;False;True;False;True;True;True;True;True;True;False;False;True;True;True;True;True;True;True;True;True;True;True;True;True;True;True;True;True;False;True;True;True;False;False;True;True	286;310;311;1017;1018;1250;1342;1391;2599;2600;3841;3842;3919;3920;4272;4957;5529;7410;7975;8072;8304;8305;8597;9216;9290;9291;9819;9820;11290;11298;11299;11317;11319;11456;11457;11702;12063;12064;12065;12066;12067;12112;12439;12440;12804;13255;13436;13952;14223;14224;14232;14665;14666;15341;16708;17124;17629;17757;17758;17768;18246	551;552;553;554;555;597;598;599;600;2020;2021;2022;2023;2024;2025;2026;2027;2028;2452;2453;2642;2643;2728;2729;5064;5065;5066;5067;5068;5069;5070;7413;7414;7415;7416;7417;7418;7563;7564;7565;7566;7567;7568;7569;8254;8255;9754;9755;10934;10935;14796;14797;15995;15996;15997;15998;16179;16636;16637;16638;16639;16640;16641;16642;16643;16644;16645;17216;17217;18765;18766;18909;18910;18911;18912;18913;…	517;518;519;520;567;568;569;570;571;1885;1886;1887;1888;1889;1890;1891;1892;1893;1894;1895;2302;2303;2483;2564;2565;2566;4781;4782;4783;4784;4785;4786;4787;4788;6968;6969;6970;6971;7099;7100;7101;7102;7103;7104;7733;7734;7735;9111;10205;10206;10207;13805;13806;14937;14938;14939;15106;15545;15546;15547;15548;15549;15550;15551;15552;15553;16082;16083;17477;17608;17609;17610;17611;17612;17613;18506;…	517;567;569;1885;2303;2483;2565;4786;6971;7101;7103;7734;9111;10205;13805;14938;15106;15545;15548;16082;17477;17613;18506;18508;21142;21173;21175;21207;21210;21455;21951;22622;22629;22631;22706;23316;23317;24011;24847;25186;26187;26657;26662;26673;27448;27450;28770;31368;32135;33068;33306;33307;33321;34147	27;28;29;30;32;40	242;279;309;322;418;452
CON__P04264	CON__P04264	52	46	36	>P04264 SWISS-PROT:P04264 Tax_Id=9606 Gene_Symbol=KRT1 Keratin, type II cytoskeletal 1	1	52	46	36	46	49	42	43	33	33	62.4	60.9	54.2	66.017	644	644	0	323.31	By MS/MS	By MS/MS	61.5	62.4	4579300000	2028700000	2550600000	1515600000	2940100000	75	84	159			+	19	294;295;2494;2578;2579;4119;4120;4343;4810;5324;6327;7512;7778;7992;8194;8211;9026;9126;9127;9461;10350;10834;10835;10840;10841;10992;11176;11763;11764;11765;12675;12734;12735;12913;12914;13124;13149;13150;13216;13323;13324;13395;13396;14490;14491;14715;14806;14807;16848;17054;17055;17063	True;True;True;True;True;False;True;True;True;True;False;True;True;True;True;True;True;True;True;True;True;True;True;False;False;True;True;True;True;True;True;True;True;True;True;True;True;True;True;True;True;True;True;True;True;True;True;True;True;False;False;True	308;309;2603;2689;2690;2691;4277;4278;4508;4990;5528;6555;7803;8081;8303;8511;8528;8529;9369;9370;9479;9480;9821;10785;10786;11292;11293;11298;11299;11458;11459;11460;11652;12253;12254;12255;13200;13259;13260;13443;13444;13658;13685;13686;13752;13862;13863;13938;13939;15087;15088;15319;15419;15420;17543;17757;17758;17767	594;595;596;5074;5233;5234;5235;5236;5237;8266;8267;8268;8269;8270;8271;8272;8273;8274;8275;8276;8277;8712;8713;8714;8715;8716;8717;8718;8719;9817;9818;9819;9820;10932;10933;13019;13020;15621;15622;15623;15624;16196;16197;16632;16633;16634;16635;17059;17060;17090;17091;17092;17093;19057;19058;19059;19060;19061;19062;19063;19064;19247;19248;19249;19250;19251;19252;19881;19882;21754;21755;21756;217…	564;565;566;4793;4933;4934;4935;4936;4937;7747;7748;7749;7750;7751;7752;7753;7754;7755;7756;7757;7758;7759;8153;8154;8155;8156;8157;8158;8159;9163;9164;9165;9166;9167;9168;10202;10203;10204;12159;12160;14582;14583;15123;15541;15542;15543;15544;15935;15936;15964;15965;17744;17745;17746;17747;17748;17749;17926;17927;17928;17929;17930;17931;17932;18509;20237;20238;20239;20240;20241;20242;20243;20244…	564;565;4793;4933;4937;7747;7756;8155;9166;10203;12160;14583;15123;15541;15935;15965;17748;17927;17930;18509;20243;21148;21149;21173;21175;21462;21847;22954;22957;22962;24747;24855;24856;25195;25198;25603;25651;25656;25790;26012;26016;26161;26162;28229;28242;28718;28932;28934;32914;33306;33307;33318	41;42;43;44;45;46;47	259;262;296;326;339;469;493
CON__P08727	CON__P08727	9	2	1	>P08727 SWISS-PROT:P08727 Tax_Id=9606 Gene_Symbol=KRT19 Keratin, type I cytoskeletal 19	1	9	2	1	9	7	2	1	1	1	15	5	2.2	44.091	400	400	0.00053533	2.4016	By MS/MS	By MS/MS	15	14.5	4529400	4529400	0	4529400	0	2	1	3			+	20	8079;8082;8300;9671;10369;10370;13679;14614;16027	False;False;False;True;False;False;True;False;False	8392;8395;8620;10034;10810;10811;10812;10813;14235;15217;16699	16814;16819;16820;16821;16822;17254;17255;20289;20290;21820;21821;21822;21823;21824;21825;21826;21827;28486;30396;30397;30398;30399;33395;33396	15710;15715;15716;15717;15718;15719;16120;16121;18865;18866;20307;20308;20309;20310;20311;20312;20313;26677;28521;28522;28523;31354;31355	15710;15716;16120;18865;20307;20311;26677;28521;31355	18;48	84;177
CON__P08779;CON__Q9Z2K1;CON__Q3ZAW8	CON__P08779	37;12;12	23;5;5	23;5;5	>P08779 SWISS-PROT:P08779 Tax_Id=9606 Gene_Symbol=KRT16 Keratin, type I cytoskeletal 16	3	37	23	23	36	32	22	19	22	19	72.5	55	55	51.267	473	473;469;474	0	323.31	By MS/MS	By MS/MS	72.5	68.1	1128700000	1011400000	117330000	874490000	214520000	51	25	76			+	21	785;1109;1254;1255;1624;1807;2369;3542;3589;5285;6543;6780;7166;7723;8079;8082;8300;8874;10719;11669;12027;12111;12112;12335;12788;14262;14263;14304;14630;14970;14971;16027;16156;16601;16602;16603;17008	False;True;False;False;True;True;True;True;True;True;True;True;False;True;False;False;False;True;True;False;True;True;True;True;True;True;True;True;True;False;False;False;True;False;False;False;True	822;1157;1306;1307;1690;1691;1880;2471;3682;3733;5486;5487;6780;7028;7029;7030;7447;8023;8392;8395;8620;9213;11172;12158;12159;12524;12609;12610;12841;13315;14842;14843;14844;14845;14888;15233;15588;15589;16699;16829;16830;17286;17287;17288;17289;17290;17709;17710	1616;1617;1618;2275;2564;2565;2566;2567;2568;2569;3388;3389;3390;3391;3392;3393;3724;3725;3726;4841;4842;7116;7220;7221;10844;10845;10846;10847;10848;10849;10850;13511;13512;13513;13514;14003;14004;14005;14006;14007;14008;14009;14010;14011;14012;14013;14874;14875;16090;16091;16092;16093;16814;16819;16820;16821;16822;17254;17255;18754;18755;18756;22500;22501;24435;24436;24437;24438;25135;25136;251…	1517;1518;1519;2134;2406;2407;2408;2409;2410;2411;3168;3169;3170;3171;3172;3507;3508;3509;4566;6688;6689;6793;6794;10119;10120;10121;10122;10123;10124;10125;10126;12615;12616;12617;12618;13064;13065;13066;13067;13068;13069;13070;13071;13072;13073;13074;13075;13884;13885;15024;15025;15026;15710;15715;15716;15717;15718;15719;16120;16121;17465;17466;20937;20938;22794;22795;23462;23463;23464;23465;23…	1517;2134;2407;2410;3170;3509;4566;6688;6793;10123;12616;13073;13885;15024;15710;15716;16120;17466;20937;22795;23465;23637;23640;24072;24948;27760;27762;27836;28549;29248;29252;31355;31579;32456;32460;32461;33220	19;23;49;50;51;52;53;54;55;56	14;121;239;259;274;289;296;353;370;393
CON__P13645;CON__Q7Z3Y9	CON__P13645	51;1	51;1	34;0	>P13645 SWISS-PROT:P13645 Tax_Id=9606 Gene_Symbol=KRT10 Keratin, type I cytoskeletal 10	2	51	51	34	46	50	46	50	29	34	66.9	66.9	58.9	59.51	593	593;468	0	323.31	By MS/MS	By MS/MS	64.4	66.9	6527000000	4444400000	2082600000	2710300000	3420900000	84	104	188			+	22	251;252;365;366;367;787;788;789;1795;3229;3230;5332;5342;5720;7073;7165;7488;7722;7900;8079;8082;8291;8801;10716;10717;11110;11327;11328;11345;12051;12072;12073;12462;12744;12745;12917;13165;13291;13663;13664;13665;13782;14519;16029;16030;16601;16602;16603;17011;17075;17602	True;True;True;True;True;True;True;True;True;True;True;True;True;True;True;True;True;True;True;True;True;True;True;True;True;True;True;True;True;True;True;True;True;True;True;True;True;True;True;True;True;True;True;True;True;True;True;True;True;True;True	261;262;263;264;380;381;382;824;825;826;1867;3356;3357;5536;5546;5934;7346;7446;7779;8021;8022;8208;8392;8395;8610;9140;11169;11170;11583;11804;11805;11822;11823;11824;12548;12569;12570;12972;13269;13270;13447;13701;13830;14219;14220;14221;14343;15117;16701;16702;17286;17287;17288;17289;17290;17713;17780;18319	496;497;498;499;500;501;502;503;504;505;506;507;508;509;510;511;512;727;728;729;730;731;732;733;734;1621;1622;1623;1624;1625;1626;1627;1628;3701;3702;6526;6527;6528;6529;6530;6531;6532;6533;6534;6535;6536;10947;10948;10949;10950;10951;10952;10972;10973;10974;10975;11759;11760;14644;14645;14646;14647;14873;15573;15574;15575;15576;16086;16087;16088;16089;16439;16814;16819;16820;16821;16822;17236;17…	467;468;469;470;471;472;473;474;475;476;477;478;479;480;481;482;686;687;688;689;690;691;692;693;1522;1523;1524;1525;1526;1527;1528;3484;3485;6156;6157;6158;6159;6160;6161;6162;6163;6164;6165;6166;6167;10218;10219;10220;10221;10238;10239;10240;10241;10981;10982;13663;13664;13665;13883;14535;14536;14537;14538;15021;15022;15023;15356;15710;15715;15716;15717;15718;15719;16102;16103;17343;17344;20930;…	475;481;689;690;692;1522;1525;1528;3485;6159;6166;10219;10238;10982;13664;13883;14535;15021;15356;15710;15716;16103;17343;20931;20935;21716;22130;22148;22195;23514;23548;23551;24304;24868;24869;25204;25694;25935;26643;26645;26650;26867;28301;31357;31359;32456;32460;32461;33225;33345;34282	23;57;58;59;60	150;271;291;306;321
CON__P13646-1;CON__ENSEMBL:ENSP00000377550	CON__P13646-1;CON__ENSEMBL:ENSP00000377550	12;9	3;1	3;1	>P13646-1 SWISS-PROT:P13646-1 Tax_Id=9606 Gene_Symbol=KRT13 Isoform 1 of Keratin, type I cytoskeletal 13;>ENSEMBL:ENSP00000377550 Tax_Id=9606 Gene_Symbol=KRT13 46 kDa protein	2	12	3	3	11	11	2	3	2	3	21	5.7	5.7	49.586	458	458;420	0	4.9881	By MS/MS	By MS/MS	19.4	19	3538000	924150	2613900	1205700	2453700	2	4	6			+	23	785;1799;6809;8084;8096;8300;8800;10716;12072;12073;13292;14970	False;True;True;False;True;False;False;False;False;False;False;False	822;1871;7062;8397;8409;8620;9139;11169;12569;12570;13831;15588	1616;1617;1618;3709;3710;14073;14074;16824;16846;17254;17255;18623;18624;22493;22494;25229;25230;25231;25232;25233;25234;27717;27718;31170;31171;31172;31173	1517;1518;1519;3492;3493;3494;13130;13131;15721;15740;16120;16121;17342;20930;20931;23548;23549;23550;23551;23552;25936;29248;29249;29250;29251	1517;3494;13131;15721;15740;16120;17342;20931;23548;23551;25936;29248	61	247
CON__P13647;CON__P07744;CON__H-INV:HIT000016045;CON__Q9DCV7;CON__Q9H552	CON__P13647	45;8;4;4;3	28;0;0;0;0	8;0;0;0;0	>P13647 SWISS-PROT:P13647 Tax_Id=9606 Gene_Symbol=KRT5 Keratin, type II cytoskeletal 5	5	45	28	8	39	39	25	22	7	6	57.3	43.7	14.6	62.378	590	590;525;99;457;499	0	98.443	By MS/MS	By MS/MS	53.4	49.3	253110000	178740000	74370000	135520000	100840000	34	22	56			+	24	326;1199;2490;3695;3768;3769;4114;5091;5651;7135;7678;7993;7994;8877;9431;10831;10840;10841;10859;10860;10989;10990;11581;11582;11583;11945;11946;12066;12852;12916;13409;13686;14294;14295;14311;14736;15004;15062;15063;15470;16036;16503;16932;17054;17055	True;True;True;True;False;False;False;True;True;True;False;False;False;False;True;True;False;False;False;True;True;True;True;True;True;False;False;True;True;True;True;True;True;True;True;False;True;True;True;True;False;True;False;False;False	340;1249;2597;2598;3840;3919;3920;4272;5283;5862;5863;7413;7975;8304;8305;9216;9791;11289;11298;11299;11317;11318;11453;11454;11455;12068;12069;12070;12439;12440;12563;13380;13446;13953;14242;14878;14879;14896;15341;15625;15686;15687;15688;16108;16109;16110;16708;17185;17629;17757;17758	653;654;2450;2451;5060;5061;5062;5063;7409;7410;7411;7412;7563;7564;7565;7566;7567;7568;7569;8254;8255;10454;11592;11593;11594;11595;14801;14802;15995;15996;15997;15998;16636;16637;16638;16639;16640;16641;16642;16643;16644;16645;18765;18766;19822;19823;22728;22758;22759;22760;22797;22798;22799;22800;22801;23056;23057;23058;23059;24259;24260;24261;24262;24976;24977;24978;24979;24980;24981;24982;25…	617;2300;2301;4777;4778;4779;4780;6966;6967;7099;7100;7101;7102;7103;7104;7733;7734;7735;9741;10820;10821;10822;13810;13811;14937;14938;14939;15545;15546;15547;15548;15549;15550;15551;15552;15553;17477;18461;18462;21141;21173;21174;21175;21205;21206;21207;21208;21209;21450;21451;21452;21453;21454;22634;22635;22636;23315;23316;23317;23318;23319;23320;23540;25072;25073;25201;25202;26188;26189;26688…	617;2300;4778;6967;7101;7103;7734;9741;10821;13811;14938;15545;15548;17477;18462;21141;21173;21175;21207;21209;21451;21454;22634;22635;22636;23316;23317;23540;25072;25201;26188;26688;27816;27818;27852;28770;29310;29438;29443;30270;31368;32271;33068;33306;33307	10;62;63;64;65;66;67	247;274;284;297;303;389;457
CON__P19001	CON__P19001	7	1	1	>P19001 SWISS-PROT:P19001 Tax_Id=10090 Gene_Symbol=Krt19 Keratin, type I cytoskeletal 19	1	7	1	1	7	4	1	0	1	0	14.6	4.5	4.5	44.541	403	403	0.0010411	2.1932	By MS/MS	By matching	14.6	9.7	29457000	29457000	0	29457000	0	0	0	0			+	25	8079;8082;8300;9605;13679;14264;16027	False;False;False;False;False;True;False	8392;8395;8620;9966;14235;14846;16699	16814;16819;16820;16821;16822;17254;17255;20152;20153;20154;28486;29616;33395;33396	15710;15715;15716;15717;15718;15719;16120;16121;18743;18744;18745;26677;27764;31354;31355	15710;15716;16120;18743;26677;27764;31355	68	205
CON__P19012	CON__P19012	18	11	6	>P19012 SWISS-PROT:P19012 Tax_Id=9606 Gene_Symbol=KRT15 Keratin, type I cytoskeletal 15	1	18	11	6	18	8	11	2	6	0	43.9	34.9	17.8	49.167	456	456	0	32.321	By MS/MS	By MS/MS	43.9	14.7	43508000	41673000	1835700	40037000	1920900	13	1	14			+	26	498;785;2500;3387;4445;4866;8079;8082;8300;8800;10716;10718;12102;13292;14305;14970;16005;16027	True;False;True;True;True;True;False;False;False;True;False;True;True;True;True;False;True;False	521;822;2610;3519;4611;4612;5051;8392;8395;8620;9139;11169;11171;12600;13831;14889;14890;15588;16677;16699	1034;1616;1617;1618;5084;6822;8919;8920;9952;16814;16819;16820;16821;16822;17254;17255;18623;18624;22493;22494;22499;25293;27717;27718;29691;29692;31170;31171;31172;31173;33356;33395;33396	979;1517;1518;1519;4801;6426;8341;8342;9304;9305;15710;15715;15716;15717;15718;15719;16120;16121;17342;20930;20931;20936;23618;25936;27838;27839;29248;29249;29250;29251;31317;31354;31355	979;1517;4801;6426;8342;9305;15710;15716;16120;17342;20931;20936;23618;25936;27839;29248;31317;31355	69;70;71;72;73	64;248;263;285;314
CON__P19013	CON__P19013	6	3	3	>P19013 SWISS-PROT:P19013 Tax_Id=9606 Gene_Symbol=KRT4 keratin 4	1	6	3	3	3	5	1	2	1	2	9.9	5.9	5.9	63.91	594	594	0	5.3188	By MS/MS	By MS/MS	4.2	8.4	2688600	887010	1801600	0	1885300	1	2	3			+	27	1200;3768;10874;14311;15519;16389	False;False;True;False;True;True	1250;3919;11332;14896;16163;17069	2452;2453;7563;7564;7565;7566;22820;29704;32347;34130	2302;2303;7099;7100;7101;21228;27852;30362;32037	2303;7101;21228;27852;30362;32037
CON__P20930	CON__P20930	56	56	56	>P20930 SWISS-PROT:P20930 Tax_Id=9606 Gene_Symbol=FLG Filaggrin	1	56	56	56	56	3	56	3	56	3	36.2	36.2	36.2	435.16	4061	4061	0	214.99	By MS/MS	By MS/MS	36.2	1.1	95514000	94841000	673440	93280000	704710	87	0	87			+	28	272;480;481;482;1244;1245;2925;5257;5258;5284;5577;5588;5589;5658;5727;5734;5747;5748;5749;5750;5751;5911;5924;5939;5958;5959;5966;5975;5977;5978;5981;5982;5983;5984;5985;6004;6234;7596;8037;10550;10733;10734;10735;10739;11108;11371;11699;11700;11701;11702;12041;12612;12613;12900;12933;12971	True;True;True;True;True;True;True;True;True;True;True;True;True;True;True;True;True;True;True;True;True;True;True;True;True;True;True;True;True;True;True;True;True;True;True;True;True;True;True;True;True;True;True;True;True;True;True;True;True;True;True;True;True;True;True;True	284;503;504;505;1296;1297;3047;5457;5458;5485;5785;5796;5797;5870;5941;5948;5961;5962;5963;5964;5965;6128;6141;6156;6176;6177;6185;6194;6197;6198;6201;6202;6203;6204;6205;6225;6459;7889;8350;11000;11187;11188;11189;11195;11581;11852;12189;12190;12191;12192;12538;13132;13133;13430;13463;13502	548;1000;1001;1002;1003;2547;2548;2549;5917;10791;10792;10793;10843;11446;11470;11471;11472;11607;11773;11786;11787;11811;11812;11813;11814;11815;11816;11817;11818;11819;12124;12146;12171;12212;12213;12214;12215;12227;12245;12246;12253;12254;12255;12264;12265;12266;12267;12268;12269;12270;12300;12301;12826;15823;16719;16720;22185;22534;22535;22536;22537;22548;23326;23327;23868;23869;24493;24494;2…	514;945;946;947;948;949;2390;2391;5587;10068;10069;10070;10118;10686;10687;10706;10707;10708;10833;10994;11009;11010;11033;11034;11035;11036;11037;11038;11039;11040;11041;11328;11347;11368;11405;11406;11407;11408;11420;11437;11438;11443;11444;11445;11451;11452;11453;11454;11455;11456;11457;11458;11483;11484;11485;11981;14774;15619;20643;20964;20965;20966;20967;20980;21711;21712;21713;22252;22253;…	514;945;946;948;2390;2391;5587;10068;10070;10118;10687;10706;10708;10833;10994;11010;11033;11035;11037;11039;11040;11328;11347;11368;11406;11408;11420;11438;11443;11444;11451;11453;11454;11456;11458;11485;11981;14774;15619;20643;20964;20966;20967;20980;21713;22253;22848;22849;22850;22851;23494;24616;24617;25175;25233;25309	74	77
CON__P35527	CON__P35527	41	40	40	>P35527 SWISS-PROT:P35527 Tax_Id=9606 Gene_Symbol=KRT9 Keratin, type I cytoskeletal 9	1	41	40	40	39	40	38	40	38	40	71.3	71.3	71.3	62.129	623	623	0	323.31	By MS/MS	By MS/MS	71.3	71.3	2666900000	1488500000	1178500000	818810000	1629000000	71	76	147			+	29	2043;2963;3865;4347;4814;4862;4863;4864;5741;5742;6645;7005;7006;7580;8079;8080;8081;8286;10381;10382;10737;10738;11405;11406;11628;11644;11665;11705;12145;12146;12655;12656;12919;13224;13863;14713;14731;16366;16367;16368;17004	True;True;True;True;True;True;True;True;True;True;True;True;True;True;False;True;True;True;True;True;True;True;True;True;True;True;True;True;True;True;True;True;True;True;True;True;True;True;True;True;True	2125;3085;4017;4512;4994;5047;5048;5049;5955;5956;6888;6889;7273;7274;7873;8392;8393;8394;8605;10824;10825;10826;11191;11192;11193;11194;11887;11888;12115;12131;12154;12195;12643;12644;13177;13178;13179;13180;13181;13449;13761;14429;14430;15317;15335;15336;17046;17047;17048;17704	4188;4189;4190;4191;4192;5993;5994;5995;5996;7775;7776;8725;8726;9829;9830;9831;9832;9943;9944;9945;9946;9947;9948;9949;11797;11798;11799;11800;11801;11802;11803;11804;13748;13749;13750;13751;13752;13753;13754;13755;14491;14492;14493;14494;15783;15784;16814;16815;16816;16817;16818;17229;17230;21844;21845;21846;21847;21848;21849;21850;21851;21852;22539;22540;22541;22542;22543;22544;22545;22546;225…	3946;3947;3948;3949;3950;3951;3952;3953;3954;5657;5658;5659;5660;5661;5662;7295;7296;8164;8165;9178;9179;9180;9181;9292;9293;9294;9295;9296;9297;9298;9299;9300;9301;9302;11019;11020;11021;11022;11023;11024;11025;11026;11027;12830;12831;12832;12833;12834;12835;12836;13510;13511;13512;14737;14738;15710;15711;15712;15713;15714;16096;20327;20328;20329;20330;20331;20332;20333;20969;20970;20971;20972;2…	3946;5660;7295;8164;9179;9295;9297;9302;11020;11025;12835;13511;13512;14738;15710;15711;15713;16096;20330;20333;20971;20974;22321;22323;22710;22743;22785;22854;23698;23699;24694;24710;25210;25807;27011;28716;28756;31990;31991;31997;33206	75;76;77;78;79;80;81;82;83	157;234;245;269;276;286;296;326;411
CON__P35908;CON__Q6NXH9;CON__Q9R0H5;CON__REFSEQ:XP_932229	CON__P35908	61;6;4;1	61;6;4;1	40;0;0;0	>P35908 SWISS-PROT:P35908 Tax_Id=9606 Gene_Symbol=KRT2 Keratin, type II cytoskeletal 2 epidermal	4	61	61	40	57	59	57	59	39	38	91.2	91.2	72.6	65.865	645	645;539;524;345	0	323.31	By MS/MS	By MS/MS	90.4	91.2	4118900000	2683500000	1435400000	1611100000	2422200000	80	86	166			+	30	64;1136;1200;2495;2496;2580;2983;3768;3769;3947;4119;4668;4779;4780;4807;4861;4865;4869;5348;5697;5706;6327;7513;7678;7871;7993;7994;8877;9027;9128;9129;9367;9368;10349;10836;10837;10859;10861;11329;11330;11331;11452;12601;13123;13162;13163;13393;13394;13888;14090;14091;14736;15034;15505;15514;16210;16847;17054;17055;17065;17284	True;True;True;True;True;True;True;True;True;True;True;True;True;True;True;True;True;True;True;True;True;True;True;True;True;True;True;True;True;True;True;True;True;True;True;True;True;True;True;True;True;True;True;True;True;True;True;True;True;True;True;True;True;True;True;True;True;True;True;True;True	65;1186;1250;2604;2605;2606;2692;2693;3106;3919;3920;4101;4277;4845;4959;4960;4987;5046;5050;5054;5552;5909;5920;6555;7804;7975;8177;8304;8305;9216;9371;9372;9481;9482;9726;9727;10784;11294;11295;11317;11319;11806;11807;11808;11935;13121;13657;13698;13699;13936;13937;14456;14661;14662;15341;15655;15656;16149;16158;16884;16885;17542;17757;17758;17769;17991	125;126;2332;2333;2452;2453;5075;5076;5077;5078;5079;5080;5238;5239;5240;5241;6031;6032;6033;7563;7564;7565;7566;7567;7568;7569;7939;7940;7941;7942;7943;8266;8267;9524;9525;9758;9759;9760;9761;9810;9811;9812;9813;9941;9942;9950;9951;9956;9957;10985;10986;11712;11713;11730;11731;11732;11733;13019;13020;15625;15626;15995;15996;15997;15998;16374;16375;16376;16377;16636;16637;16638;16639;16640;16641;…	118;2189;2302;2303;4794;4795;4796;4797;4938;4939;4940;5691;5692;5693;7099;7100;7101;7102;7103;7104;7447;7448;7449;7450;7451;7452;7747;7748;8903;9113;9114;9115;9156;9157;9158;9159;9290;9291;9303;9308;9309;9310;10251;10252;10934;10953;10954;10955;10956;12159;12160;14584;14937;14938;14939;15291;15292;15293;15545;15546;15547;15548;15549;15550;15551;15552;15553;17477;17750;17751;17752;17933;17934;1793…	118;2189;2303;4795;4797;4938;5691;7101;7103;7451;7747;8903;9114;9115;9159;9291;9303;9309;10251;10934;10953;12160;14584;14938;15291;15545;15548;17477;17751;17934;17937;18342;18345;20231;21154;21157;21207;21210;22151;22158;22161;22403;24600;25598;25682;25689;26157;26158;27059;27439;27442;28770;29374;30343;30355;31675;32912;33306;33307;33323;33715	84;85;86;87;88;89	222;263;300;343;473;497
CON__P60413	CON__P60413	5	5	5	>P60413 SWISS-PROT:P60413 Tax_Id=9606 Gene_Symbol=KRTAP10-12 Keratin-associated protein 10-12	1	5	5	5	5	1	5	1	5	1	20	20	20	25.107	245	245	0	16.831	By MS/MS	By matching	20	4.1	46642000	46334000	308380	46334000	0	7	0	7			+	31	8054;11490;11491;12469;16358	True;True;True;True;True	8367;11973;11974;12979;17038	16756;24079;24080;24081;26028;34063	15655;15656;22459;22460;24318;31972;31973	15655;22459;22460;24318;31972
CON__P78385	CON__P78385	63	2	2	>P78385 SWISS-PROT:P78385 Keratin, type II cuticular Hb3 (Hair keratin, type II Hb3) - Homo sapiens (Human).	1	63	2	2	63	2	2	0	2	0	85	4.3	4.3	54.214	493	493	0	8.1059	By MS/MS	By matching	85	2.8	43840000	43840000	0	23293000	0	5	0	5			+	32	298;729;1194;1605;1670;1720;2225;2226;2492;2493;2626;2627;2791;3697;3698;3710;3711;4114;4115;4884;5148;6801;6802;7511;7643;7796;7797;7875;7945;7946;8061;8062;8123;8238;8485;8486;8881;8883;9622;9623;9624;9943;9944;11428;11441;11505;11506;11607;11619;12238;12340;12361;12446;12647;12928;12929;13152;13153;13669;14217;14218;14609;17061	False;False;False;False;False;False;True;True;False;False;False;False;False;False;False;False;False;False;False;False;False;False;False;False;False;False;False;False;False;False;False;False;False;False;False;False;False;False;False;False;False;False;False;False;False;False;False;False;False;False;False;False;False;False;False;False;False;False;False;False;False;False;False	312;760;1244;1669;1739;1789;2317;2318;2319;2320;2601;2602;2739;2740;2911;3843;3844;3845;3858;3859;4272;4273;5069;5341;7053;7054;7802;7937;8099;8100;8182;8254;8255;8374;8375;8438;8556;8810;8811;9220;9222;9983;9984;9985;10313;10314;11910;11924;11988;11989;12094;12106;12740;12846;12868;12954;13167;13458;13459;13688;13689;14225;14796;14797;15212;17765	601;1502;1503;2445;3352;3475;3476;3570;3571;4559;4560;4561;4562;4563;5071;5072;5073;5324;5325;5326;5327;5641;7419;7420;7421;7422;7447;7448;7449;8254;8255;8256;8257;9988;9989;10558;10559;10560;10561;14056;14057;15619;15620;15914;16225;16226;16227;16228;16229;16386;16387;16534;16535;16536;16765;16766;16767;16768;16769;16770;16771;16772;16773;16774;16775;16922;16923;17143;17144;17145;17146;17147;175…	572;1408;1409;1410;2295;3130;3250;3251;3252;3350;3351;4297;4298;4299;4300;4301;4789;4790;4791;4792;5021;5022;5023;5024;5025;5026;5331;6972;6973;6974;6975;7000;7001;7002;7733;7734;7735;7736;7737;7738;9337;9338;9846;9847;9848;9849;9850;13115;13116;14580;14581;14859;15151;15152;15153;15154;15155;15156;15303;15304;15449;15450;15451;15665;15666;15667;15668;15669;15670;15671;15672;15673;15674;15675;158…	572;1410;2295;3130;3252;3350;4297;4301;4789;4792;5021;5024;5331;6972;6974;7000;7001;7734;7738;9337;9848;13115;13116;14580;14859;15151;15153;15304;15449;15451;15666;15671;15808;16013;16454;16456;17486;17489;18777;18780;18782;19360;19361;22360;22388;22484;22485;22673;22695;23877;24082;24117;24271;24676;25223;25227;25659;25660;26663;27681;27683;28505;33316	1;2;3;90;91	276;279;309;387;398
CON__P78386	CON__P78386	72	72	29	>P78386 SWISS-PROT:P78386 Keratin, type II cuticular Hb5 (Hair keratin, type II Hb5) - Homo sapiens (Human).	1	72	72	29	72	2	72	2	29	0	89	89	52.9	55.802	507	507	0	323.31	By MS/MS	By MS/MS	89	2.8	19022000000	19007000000	14761000	14550000000	26007000	142	1	143			+	33	298;717;730;731;1196;1305;1306;1600;1601;1603;1670;2222;2224;2492;2493;2626;2627;2791;3697;3698;3710;3711;4114;4115;4117;4878;5147;7158;7511;7643;7798;7799;7875;7945;7946;8061;8062;8125;8236;8485;8486;8878;8880;8899;9620;9621;9943;9945;10655;10656;11608;11609;11619;11771;12238;12338;12339;12362;12446;12648;12649;12928;12929;13152;13153;13209;13669;13779;14609;16153;16909;17061	True;True;True;True;True;True;True;True;True;True;True;True;True;True;True;True;True;True;True;True;True;True;True;True;True;True;True;True;True;True;True;True;True;True;True;True;True;True;True;True;True;True;True;True;True;True;True;True;True;True;True;True;True;True;True;True;True;True;True;True;True;True;True;True;True;True;True;True;True;True;True;True	312;748;761;762;763;764;1246;1357;1358;1664;1665;1667;1739;2312;2313;2316;2601;2602;2739;2740;2911;3843;3844;3845;3858;3859;4272;4273;4275;5063;5340;7439;7802;7937;8101;8102;8182;8254;8255;8374;8375;8440;8554;8810;8811;9217;9219;9240;9981;9982;10313;10315;11107;11108;12095;12096;12106;12261;12740;12844;12845;12869;12954;13168;13169;13458;13459;13688;13689;13745;14225;14340;15212;16826;17606;17765	601;1479;1480;1481;1504;1505;1506;1507;1508;1509;2447;2667;2668;3346;3347;3348;3350;3475;3476;4545;4546;4547;4548;4549;4550;4551;4552;4553;4554;4558;5071;5072;5073;5324;5325;5326;5327;5641;7419;7420;7421;7422;7447;7448;7449;8254;8255;8256;8257;8259;9975;9976;10557;14855;15619;15620;15914;16230;16231;16232;16233;16234;16386;16387;16534;16535;16536;16765;16766;16767;16768;16769;16770;16771;16772;16…	572;1385;1386;1387;1388;1411;1412;1413;1414;1415;1416;1417;2297;2506;2507;3123;3124;3125;3128;3250;3251;3252;4283;4284;4285;4286;4287;4288;4289;4290;4291;4292;4296;4789;4790;4791;4792;5021;5022;5023;5024;5025;5026;5331;6972;6973;6974;6975;7000;7001;7002;7733;7734;7735;7736;7737;7738;7740;9325;9326;9845;13862;14580;14581;14859;15157;15158;15159;15160;15161;15162;15303;15304;15449;15450;15451;15665…	572;1385;1411;1415;2297;2506;2507;3123;3125;3128;3252;4284;4296;4789;4792;5021;5024;5331;6972;6974;7000;7001;7734;7738;7740;9326;9845;13862;14580;14859;15159;15162;15304;15449;15451;15666;15671;15815;16009;16454;16456;17478;17484;17526;18773;18775;19360;19362;20824;20825;22674;22675;22695;22979;23877;24079;24080;24118;24271;24678;24680;25223;25227;25659;25660;25776;26663;26859;28505;31570;33025;3…	3;92;93;94	288;321;399;410
CON__Q01546	CON__Q01546	16	2	2	>Q01546 SWISS-PROT:Q01546 Tax_Id=9606 Gene_Symbol=KRT76 Keratin, type II cytoskeletal 2 oral	1	16	2	2	14	14	2	0	2	0	14.7	3.8	3.8	65.87	638	638	0	6.9471	By MS/MS	By matching	13.9	11	1041600	1041600	0	1041600	0	2	0	2			+	34	1136;1680;2580;3768;3769;4114;7678;7871;7993;7994;8877;9027;14736;15520;17054;17055	False;True;False;False;False;False;False;False;False;False;False;False;False;True;False;False	1186;1749;2692;2693;3919;3920;4272;7975;8177;8304;8305;9216;9371;9372;15341;16164;17757;17758	2332;2333;3497;5238;5239;5240;5241;7563;7564;7565;7566;7567;7568;7569;8254;8255;15995;15996;15997;15998;16374;16375;16376;16377;16636;16637;16638;16639;16640;16641;16642;16643;16644;16645;18765;18766;19065;19066;19067;19068;19069;19070;30662;30663;32348;35496;35497;35498	2189;3274;4938;4939;4940;7099;7100;7101;7102;7103;7104;7733;7734;7735;14937;14938;14939;15291;15292;15293;15545;15546;15547;15548;15549;15550;15551;15552;15553;17477;17750;17751;17752;28769;28770;30363;33306;33307;33308	2189;3274;4938;7101;7103;7734;14938;15291;15545;15548;17477;17751;28770;30363;33306;33307	85	472
CON__Q04695;CON__Q99PS0	CON__Q04695	31;1	16;1	3;0	>Q04695 SWISS-PROT:Q04695 Tax_Id=9606 Gene_Symbol=KRT17 Keratin, type I cytoskeletal 17	2	31	16	3	30	25	15	13	3	3	69.4	47.7	9.3	48.105	432	432;422	0	135.81	By MS/MS	By MS/MS	64.1	61.3	200140000	170380000	29760000	134160000	54430000	25	14	39			+	35	248;786;1253;1356;1622;1623;1796;3543;3544;5290;5343;6779;6810;7724;8079;8082;8300;8876;9605;10720;12337;12743;14306;14530;14600;14614;14797;14970;14971;16027;17012	True;True;True;True;False;False;True;False;False;True;True;False;True;False;False;False;False;True;True;False;True;False;False;True;True;True;True;False;False;False;True	257;258;823;1305;1409;1410;1687;1688;1689;1868;3683;3684;5493;5494;5547;7026;7027;7063;8024;8025;8392;8395;8620;9215;9966;11173;11174;12843;13268;14891;15130;15203;15217;15407;15408;15588;15589;16699;17714	490;491;1619;1620;2562;2563;2759;2760;2761;3383;3384;3385;3386;3387;3703;3704;7117;7118;7119;7120;10862;10863;10864;10976;10977;13995;13996;13997;13998;13999;14000;14001;14002;14075;14076;14077;16094;16095;16096;16097;16098;16814;16819;16820;16821;16822;17254;17255;18762;18763;18764;20152;20153;20154;22502;22503;22504;22505;22506;22507;25779;26591;26592;29693;29694;30201;30202;30369;30396;30397;3…	462;463;1520;1521;2404;2405;2591;2592;3162;3163;3164;3165;3166;3167;3486;3487;6690;6691;6692;6693;6694;10141;10142;10143;10144;10145;10242;13059;13060;13061;13062;13063;13132;13133;13134;15027;15028;15029;15030;15710;15715;15716;15717;15718;15719;16120;16121;17474;17475;17476;18743;18744;18745;20939;20940;20941;20942;20943;24078;24867;27840;27841;27842;28327;28328;28329;28493;28521;28522;28523;28…	462;1521;2405;2591;3164;3167;3487;6692;6694;10145;10242;13061;13133;15030;15710;15716;16120;17475;18743;20940;24078;24867;27840;28329;28493;28521;28906;29248;29252;31355;33233	14;16;17;95;96;97;98;99	88;206;226;241;256;307;320;360
CON__Q14525	CON__Q14525	45	45	15	>Q14525 SWISS-PROT:Q14525 Keratin, type I cuticular HA3-II (Hair keratin, type I HA3-II)	1	45	45	15	45	0	45	0	15	0	85.9	85.9	34.4	46.213	404	404	0	323.31	By MS/MS	By matching	85.9	0	9113700000	9113700000	0	8899200000	0	108	0	108			+	36	1207;1649;1716;2291;2292;3398;3510;3511;3577;6689;8084;8245;9204;9309;9310;9912;9913;11134;11135;11449;11510;11823;11903;11904;11939;11956;12172;12173;12246;12452;12650;12651;12657;13293;13297;13298;13643;13644;14531;14635;15220;16468;17467;17485;17486	True;True;True;True;True;True;True;True;True;True;True;True;True;True;True;True;True;True;True;True;True;True;True;True;True;True;True;True;True;True;True;True;True;True;True;True;True;True;True;True;True;True;True;True;True	1257;1717;1785;2392;2393;3531;3645;3646;3647;3648;3721;6935;8397;8563;9559;9667;9668;10281;10282;11608;11609;11932;11993;11994;12313;12395;12396;12433;12450;12671;12672;12748;12960;13170;13171;13172;13173;13182;13832;13836;13837;14198;14199;15131;15238;15847;17150;18182;18202;18203	2469;2470;3437;3560;3561;4703;4704;6845;7045;7046;7047;7048;7049;7050;7194;7195;7196;7197;13835;16824;17159;19402;19403;19591;19592;20771;20772;20773;23380;23381;23382;24014;24112;24113;24114;24115;24729;24730;24883;24884;24957;24958;24995;24996;24997;24998;24999;25000;25001;25002;25003;25445;25446;25447;25448;25449;25450;25451;25452;25453;25454;25455;25583;25993;26397;26398;26399;26400;26401;264…	2318;2319;3214;3338;3339;4430;4431;6443;6444;6620;6621;6622;6623;6624;6625;6768;6769;6770;6771;12913;15721;16029;18072;18073;18247;18248;18249;19308;19309;19310;19311;21769;21770;21771;22400;22492;22493;22494;22495;23069;23070;23071;23220;23221;23295;23296;23333;23334;23335;23336;23337;23338;23339;23340;23341;23342;23343;23763;23764;23765;23766;23767;23768;23769;23770;23771;23772;23773;23774;2388…	2318;3214;3339;4430;4431;6444;6621;6623;6769;12913;15721;16029;18072;18247;18249;19309;19310;21769;21771;22400;22492;23070;23220;23221;23296;23334;23763;23765;23889;24285;24682;24684;24712;25937;25950;25951;26609;26610;28331;28564;29745;32189;34041;34067;34070	4;100	60;180
CON__Q14532	CON__Q14532	27	21	16	>Q14532 SWISS-PROT:Q14532 Keratin, type I cuticular HA2 (Hair keratin, type I HA2)	1	27	21	16	27	0	21	0	16	0	65.4	51.6	44.9	50.319	448	448	0	144.6	By MS/MS	By matching	65.4	0	969550000	969550000	0	704690000	0	43	0	43			+	37	244;245;736;1208;1715;1724;2408;2501;3510;6682;7010;7725;8085;9147;10721;11819;11899;11956;13293;15037;15188;15189;15227;15228;16466;17049;17483	True;True;True;True;True;True;False;True;False;False;True;True;True;True;True;True;True;False;False;True;True;True;True;True;True;True;False	251;252;253;254;769;1258;1784;1793;1794;2511;2611;2612;3645;3646;6928;7278;7279;8026;8398;9501;11175;12309;12391;12450;13832;15659;15814;15815;15855;15856;17148;17752;18199;18200	479;480;481;482;483;484;485;486;1520;2471;3557;3558;3559;3576;3577;4904;4905;5085;5086;5087;5088;5089;5090;5091;7045;7046;13828;14500;14501;14502;16099;16100;16825;19286;22508;24724;24877;24995;24996;24997;24998;24999;25000;25001;25002;25003;27719;31312;31621;31622;31707;31708;31709;31710;31711;31712;31713;34288;35489;36328;36329;36330	449;450;451;452;453;454;455;456;1427;2320;3335;3336;3337;3356;3357;3358;4623;4624;4802;4803;4804;4805;4806;4807;4808;4809;6620;6621;12906;13517;13518;13519;15031;15032;15033;15722;17966;20944;23064;23065;23214;23333;23334;23335;23336;23337;23338;23339;23340;23341;23342;23343;25937;29382;29682;29683;29769;29770;29771;29772;29773;29774;29775;32184;32185;33299;34063;34064;34065	450;454;1427;2320;3335;3357;4623;4808;6621;12906;13519;15033;15722;17966;20944;23064;23214;23334;25937;29382;29682;29683;29770;29773;32184;33299;34063	5;6;101;102;103;104;105;106;107;108	100;139;191;228;275;289;291;354;357;438
CON__Q14533	CON__Q14533	65	3	3	>Q14533 SWISS-PROT:Q14533 Keratin, type II cuticular Hb1 (Hair keratin, type II Hb1) (ghHKb1) (ghHb1) (MLN 137) - Homo sapiens (Human).	1	65	3	3	65	2	3	0	3	0	79.6	6.5	6.5	54.971	505	505	0	20.052	By MS/MS	By matching	79.6	2.8	113800000	113800000	0	110010000	0	5	0	5			+	38	298;422;423;729;1195;1605;1670;1720;2222;2223;2492;2493;2626;2627;2736;2737;2791;3697;3698;3710;3711;4114;4115;4116;4884;5148;6801;6802;7511;7796;7797;7876;7945;7946;8061;8062;8121;8195;8238;8485;8486;8881;8882;8898;9366;9622;9623;9624;9943;9944;11607;11619;12238;12340;12361;12446;12647;12928;12929;13152;13153;13669;14220;14609;17062	False;False;False;False;False;False;False;False;False;False;False;False;False;False;False;False;False;False;False;False;False;False;False;False;False;False;False;False;False;False;False;False;False;False;False;False;True;False;False;False;False;False;True;False;False;False;False;False;False;False;False;False;False;False;False;False;False;False;False;False;False;False;True;False;False	312;440;441;760;1245;1669;1739;1789;2312;2313;2314;2315;2601;2602;2739;2740;2851;2852;2911;3843;3844;3845;3858;3859;4272;4273;4274;5069;5341;7053;7054;7802;8099;8100;8183;8254;8255;8374;8375;8436;8512;8556;8810;8811;9220;9221;9239;9725;9983;9984;9985;10313;10314;12094;12106;12740;12846;12868;12954;13167;13458;13459;13688;13689;14225;14799;14800;15212;17766	601;836;837;838;1502;1503;2446;3352;3475;3476;3570;3571;4545;4546;4547;4548;4549;4550;4551;4552;4553;4554;4555;4556;4557;5071;5072;5073;5324;5325;5326;5327;5528;5529;5530;5531;5532;5641;7419;7420;7421;7422;7447;7448;7449;8254;8255;8256;8257;8258;9988;9989;10558;10559;10560;10561;14056;14057;15619;15620;16225;16226;16227;16228;16229;16388;16389;16534;16535;16536;16765;16766;16767;16768;16769;16770…	572;795;796;797;1408;1409;1410;2296;3130;3250;3251;3252;3350;3351;4283;4284;4285;4286;4287;4288;4289;4290;4291;4292;4293;4294;4295;4789;4790;4791;4792;5021;5022;5023;5024;5025;5026;5219;5220;5221;5222;5223;5331;6972;6973;6974;6975;7000;7001;7002;7733;7734;7735;7736;7737;7738;7739;9337;9338;9846;9847;9848;9849;9850;13115;13116;14580;14581;15151;15152;15153;15154;15155;15156;15305;15306;15449;15450…	572;795;797;1410;2296;3130;3252;3350;4284;4293;4789;4792;5021;5024;5219;5222;5331;6972;6974;7000;7001;7734;7738;7739;9337;9848;13115;13116;14580;15151;15153;15306;15449;15451;15666;15671;15806;15937;16013;16454;16456;17486;17487;17525;18341;18777;18780;18782;19360;19361;22673;22695;23877;24082;24117;24271;24676;25223;25227;25659;25660;26663;27687;28505;33317	0;1;2;3	271;304;382;393
CON__Q14CN4-1;CON__Q6IME9	CON__Q14CN4-1;CON__Q6IME9	6;6	1;1	0;0	>Q14CN4-1 SWISS-PROT:Q14CN4-1 Tax_Id=9606 Gene_Symbol=KRT72 Isoform 1 of Keratin, type II cytoskeletal 72;>Q6IME9 TREMBL:Q6IME9 Tax_Id=10090 Gene_Symbol=Krt72 Type-II keratin Kb35	2	6	1	0	6	5	1	0	0	0	11	2.3	0	55.877	511	511;520	0.001056	2.2967	By MS/MS	By matching	11	8.6	64189000	64189000	0	64189000	0	1	0	1			+	39	1136;2491;3768;3769;4118;14096	False;False;False;False;False;True	1186;2599;2600;3919;3920;4276;14667	2332;2333;5064;5065;5066;5067;5068;5069;5070;7563;7564;7565;7566;7567;7568;7569;8260;8261;8262;8263;8264;8265;29296	2189;4781;4782;4783;4784;4785;4786;4787;4788;7099;7100;7101;7102;7103;7104;7741;7742;7743;7744;7745;7746;27453	2189;4786;7101;7103;7744;27453	29	241
CON__Q9UE12;CON__Q15323	CON__Q9UE12;CON__Q15323	42;42	13;13	7;7	>Q9UE12 TREMBL:Q9UE12 Type I hair keratin 1 - Homo sapiens (Human).;>Q15323 SWISS-PROT:Q15323 Keratin, type I cuticular HA1 (Hair keratin, type I HA1)	2	42	13	7	42	0	13	0	7	0	80	37.3	23.3	47.237	416	416;416	0	224.05	By MS/MS	By matching	80	0	1426100000	1426100000	0	1385900000	0	25	0	25			+	40	1207;1648;1719;2291;2292;2408;2793;3398;3510;3511;3579;3580;6684;6685;8084;8245;9207;9912;9913;11448;11510;11823;11956;12172;12173;12247;12294;12452;12652;12657;13299;13643;13644;13662;14531;14634;15220;15221;16468;17434;17485;17486	False;True;True;False;False;False;False;False;False;False;True;True;True;True;False;False;True;False;False;True;False;False;False;False;False;True;True;False;False;False;True;False;False;False;False;True;False;False;False;True;False;False	1257;1716;1788;2392;2393;2511;2913;3531;3645;3646;3647;3648;3723;3724;6930;6931;8397;8563;9562;10281;10282;11931;11993;11994;12313;12450;12671;12672;12749;12797;12960;13174;13182;13838;14198;14199;14218;15131;15237;15847;15848;17150;18149;18202;18203	2469;2470;3436;3566;3567;3568;3569;4703;4704;4904;4905;5644;6845;7045;7046;7047;7048;7049;7050;7201;7202;7203;7204;13830;13831;16824;17159;19406;20771;20772;20773;24012;24013;24112;24113;24114;24115;24729;24730;24995;24996;24997;24998;24999;25000;25001;25002;25003;25445;25446;25447;25448;25449;25450;25451;25452;25453;25454;25455;25584;25585;25691;25692;25993;26402;26403;26404;26423;27730;27731;28…	2318;2319;3213;3346;3347;3348;3349;4430;4431;4623;4624;5334;6443;6444;6620;6621;6622;6623;6624;6625;6777;6778;6779;6780;12908;12909;15721;16029;18077;19308;19309;19310;19311;22398;22399;22492;22493;22494;22495;23069;23070;23071;23333;23334;23335;23336;23337;23338;23339;23340;23341;23342;23343;23763;23764;23765;23766;23767;23768;23769;23770;23771;23772;23773;23774;23890;23891;23892;23996;23997;242…	2318;3213;3349;4430;4431;4623;5334;6444;6621;6623;6777;6779;12908;12909;15721;16029;18077;19309;19310;22398;22492;23070;23334;23763;23765;23891;23997;24285;24687;24712;25959;26609;26610;26641;28331;28562;29745;29750;32189;33986;34067;34070	4	60
CON__Q7RTS7;CON__Q32MB2;CON__Q3SY84	CON__Q7RTS7;CON__Q32MB2;CON__Q3SY84	6;6;4	1;1;1	0;0;0	>Q7RTS7 SWISS-PROT:Q7RTS7 Tax_Id=9606 Gene_Symbol=KRT74 Keratin, type II cytoskeletal 74;>Q32MB2 TREMBL:Q32MB2;Q86Y46 Tax_Id=9606 Gene_Symbol=KRT73 Keratin-73;>Q3SY84 SWISS-PROT:Q3SY84 Tax_Id=9606 Gene_Symbol=KRT71 Keratin, type II cytoskeletal 71	3	6	1	0	6	6	1	1	0	0	7.2	2.3	0	57.865	529	529;540;523	0	9.6044	By MS/MS	By MS/MS	7.2	7.2	16813000	3939300	12874000	0	5256300	3	3	6			+	41	1136;3768;3769;4118;7678;8877	False;False;False;True;False;False	1186;3919;3920;4276;7975;9216	2332;2333;7563;7564;7565;7566;7567;7568;7569;8260;8261;8262;8263;8264;8265;15995;15996;15997;15998;18765;18766	2189;7099;7100;7101;7102;7103;7104;7741;7742;7743;7744;7745;7746;14937;14938;14939;17477	2189;7101;7103;7744;14938;17477
CON__Q3LI72	CON__Q3LI72	3	3	3	>Q3LI72 SWISS-PROT:Q3LI72 Tax_Id=9606 Gene_Symbol=KRTAP19-5 Keratin-associated protein 19-5	1	3	3	3	3	0	3	0	3	0	54.2	54.2	54.2	7.6241	72	72	0	31.08	By MS/MS	By matching	54.2	0	115910000	115910000	0	115910000	0	5	0	5			+	42	8561;12332;12603	True;True;True	8892;12838;13123	17754;17755;25770;26317	16589;16590;16591;24068;24602	16589;24068;24602
CON__Q3MHH8	CON__Q3MHH8	2	2	2	>Q3MHH8 TREMBL:Q3MHH8 (Bos taurus) Amylase, alpha 2B; pancreatic	1	2	2	2	2	2	2	2	2	2	5.5	5.5	5.5	57.407	511	511	0	4.501	By MS/MS	By MS/MS	5.5	5.5	3994600	832920	3161700	871270	3270100	2	2	4			+	43	960;4903	True;True	1003;5088	1997;1998;10022;10023;10024	1862;1863;9363;9364	1863;9364
CON__Q3SX14	CON__Q3SX14	5	5	5	>Q3SX14 TREMBL:Q3SX14 (Bos taurus) Similar to Gelsolin	1	5	5	5	5	0	5	0	5	0	6.9	6.9	6.9	85.686	781	781	0	22.203	By MS/MS	By matching	6.9	0	23882000	23882000	0	23882000	0	5	0	5			+	44	452;494;2423;3332;3638	True;True;True;True;True	475;517;2526;3464;3783	948;1028;4930;6723;7312	896;975;4650;6339;6882	896;975;4650;6339;6882
CON__Q3TTY5	CON__Q3TTY5	14	1	0	>Q3TTY5 SWISS-PROT:Q3TTY5 Tax_Id=10090 Gene_Symbol=Krt2 Keratin, type II cytoskeletal 2 epidermal	1	14	1	0	12	13	1	0	0	0	11.2	1.6	0	70.922	707	707	1	-2	By MS/MS	By matching	10.5	9.6	537700	537700	0	537700	0	1	0	1	+		+	45	2578;3768;3769;4779;4780;7678;7871;8877;9026;9542;14736;15514;17054;17055	False;False;False;False;False;False;False;False;False;True;False;False;False;False	2689;2690;3919;3920;4959;4960;7975;8177;9216;9369;9370;9903;15341;16158;17757;17758	5233;5234;5235;5236;7563;7564;7565;7566;7567;7568;7569;9758;9759;9760;9761;15995;15996;15997;15998;16374;16375;16376;16377;18765;18766;19057;19058;19059;19060;19061;19062;19063;19064;20031;30662;30663;32339;32340;35496;35497;35498	4933;4934;4935;7099;7100;7101;7102;7103;7104;9113;9114;9115;14937;14938;14939;15291;15292;15293;17477;17744;17745;17746;17747;17748;17749;18638;28769;28770;30355;33306;33307;33308	4933;7101;7103;9114;9115;14938;15291;17477;17748;18638;28770;30355;33306;33307	109	488
CON__Q3ZBD7	CON__Q3ZBD7	1	1	1	>Q3ZBD7 SWISS-PROT:Q3ZBD7 (Bos taurus) Glucose-6-phosphate isomerase	1	1	1	1	1	0	1	0	1	0	2.7	2.7	2.7	62.87	557	557	0.00057703	3.0167	By MS/MS	By matching	2.7	0	421870	421870	0	421870	0	1	0	1			+	46	6759	TRUE	7005	13961	13029	13029	110	437
CON__Q497I4	CON__Q497I4	18	2	2	>Q497I4 TREMBL:Q497I4 Tax_Id=10090 Gene_Symbol=Krt35 Krt35 protein	1	18	2	2	18	0	2	0	2	0	35.8	3.1	3.1	50.529	455	455	0	5.952	By MS/MS	By matching	35.8	0	2727300	2727300	0	2727300	0	3	0	3			+	47	1207;1717;1726;2793;6682;7068;7726;8084;8245;9205;9912;9913;10723;11820;11899;11956;14633;16467	False;False;False;False;False;False;False;False;False;False;False;False;False;True;False;False;False;True	1257;1786;1796;2913;6928;7341;8027;8397;8563;9560;10281;10282;11177;12310;12391;12450;15236;17149	2469;2470;3562;3563;3579;5644;13828;14633;16101;16102;16824;17159;19404;20771;20772;20773;22511;22512;24725;24877;24995;24996;24997;24998;24999;25000;25001;25002;25003;30438;30439;34289;34290	2318;2319;3340;3341;3342;3343;3360;5334;12906;13653;15034;15035;15036;15721;16029;18074;19308;19309;19310;19311;20947;20948;23066;23214;23333;23334;23335;23336;23337;23338;23339;23340;23341;23342;23343;28559;28560;32186;32187	2318;3341;3360;5334;12906;13653;15036;15721;16029;18074;19309;19310;20947;23066;23214;23334;28559;32187	111	140
CON__Q5D862	CON__Q5D862	25	25	25	>Q5D862 SWISS-PROT:Q5D862 Tax_Id=9606 Gene_Symbol=FLG2 Filaggrin-2	1	25	25	25	24	4	24	4	24	4	17.9	17.9	17.9	248.07	2391	2391	0	74.364	By MS/MS	By MS/MS	17.4	1.9	34690000	20493000	14197000	20465000	14884000	28	2	30			+	48	3296;3417;3951;4334;5598;5599;5708;5709;5710;5725;5736;5738;5739;5934;5993;8327;8531;11049;11596;11704;12067;13613;13614;13780;14024	True;True;True;True;True;True;True;True;True;True;True;True;True;True;True;True;True;True;True;True;True;True;True;True;True	3428;3550;4105;4499;5808;5809;5922;5923;5924;5939;5950;5952;5953;6151;6213;8648;8860;11520;12083;12194;12564;14163;14164;14341;14593	6665;6666;6882;7950;8693;8694;11491;11492;11736;11737;11738;11770;11771;11790;11792;11793;11794;12161;12279;12280;17305;17697;23206;24284;24285;24499;25221;28350;28351;28352;28674;29163	6285;6479;6480;7461;8138;10735;10736;10959;10960;10961;10991;10992;11013;11015;11016;11017;11362;11466;11467;16164;16537;21593;22654;22853;23541;23542;26546;26547;26548;26861;27331	6285;6479;7461;8138;10735;10736;10959;10960;10961;10991;11013;11015;11017;11362;11466;16164;16537;21593;22654;22853;23542;26546;26548;26861;27331
CON__Q5XQN5	CON__Q5XQN5	36	1	0	>Q5XQN5 SWISS-PROT:Q5XQN5 (Bos taurus) Keratin, type II cytoskeletal 5	1	36	1	0	31	31	1	0	0	0	40.8	1.5	0	62.936	601	601	1	-2	By MS/MS	By matching	36.9	36.3	3510100	3510100	0	3510100	0	1	0	1	+		+	49	1198;2490;3695;3768;3769;4114;5651;7678;7993;7994;8877;9461;10840;10841;10989;10990;11581;11582;11583;12734;12735;12852;12916;13216;13409;13686;14294;14295;14311;14736;15004;15062;15063;15470;17054;17055	True;False;False;False;False;False;False;False;False;False;False;False;False;False;False;False;False;False;False;False;False;False;False;False;False;False;False;False;False;False;False;False;False;False;False;False	1248;2597;2598;3840;3919;3920;4272;5862;5863;7975;8304;8305;9216;9821;11298;11299;11453;11454;11455;12068;12069;12070;13259;13260;13380;13446;13752;13953;14242;14878;14879;14896;15341;15625;15686;15687;15688;16108;16109;16110;17757;17758	2449;5060;5061;5062;5063;7409;7410;7411;7412;7563;7564;7565;7566;7567;7568;7569;8254;8255;11592;11593;11594;11595;15995;15996;15997;15998;16636;16637;16638;16639;16640;16641;16642;16643;16644;16645;18765;18766;19881;19882;22758;22759;22760;23056;23057;23058;23059;24259;24260;24261;24262;26576;26577;26578;26579;26811;26812;26950;26951;27568;27569;27570;27571;27572;27573;27574;27575;27970;27971;284…	2299;4777;4778;4779;4780;6966;6967;7099;7100;7101;7102;7103;7104;7733;7734;7735;10820;10821;10822;14937;14938;14939;15545;15546;15547;15548;15549;15550;15551;15552;15553;17477;18509;21173;21174;21175;21450;21451;21452;21453;21454;22634;22635;22636;24854;24855;24856;25072;25073;25201;25202;25789;25790;25791;25792;25793;25794;25795;26188;26189;26688;26689;27816;27817;27818;27852;28769;28770;29310;2…	2299;4778;6967;7101;7103;7734;10821;14938;15545;15548;17477;18509;21173;21175;21451;21454;22634;22635;22636;24855;24856;25072;25201;25790;26188;26688;27816;27818;27852;28770;29310;29438;29443;30270;33306;33307	10;62;63;64;65;66;67	248;275;285;298;304;390;458
CON__Q6IFU5	CON__Q6IFU5	12	7	7	>Q6IFU5 TREMBL:Q6IFU5 Type I hair keratin KA36 - Homo sapiens (Human).	1	12	7	7	12	0	7	0	7	0	31.8	23	23	48.139	431	431	0	80.426	By MS/MS	By matching	31.8	0	28367000	28367000	0	28367000	0	8	0	8			+	50	3510;3511;8084;8106;8277;10722;11855;11955;12645;13230;17091;17127	False;False;False;True;True;True;True;False;True;True;False;True	3645;3646;3647;3648;8397;8421;8596;11176;12345;12449;13165;13767;17796;17832	7045;7046;7047;7048;7049;7050;16824;16891;17215;22509;22510;24791;24993;24994;26388;27599;35569;35634	6620;6621;6622;6623;6624;6625;15721;15779;16081;20945;20946;23133;23331;23332;24672;25817;33370;33432	6621;6623;15721;15779;16081;20946;23133;23331;24672;25817;33370;33432	4	93
CON__Q6IFU6	CON__Q6IFU6	33	32	30	>Q6IFU6 TREMBL:Q6IFU6 Type I hair keratin KA35 - Homo sapiens (Human).	1	33	32	30	33	1	32	1	30	1	80	78.6	76.6	55.651	491	491	0	169.97	By MS/MS	By matching	80	1.4	180640000	180080000	552850	166360000	0	47	0	47			+	51	1625;1725;2422;2504;2793;3191;3282;4329;4616;6828;6992;7011;7227;7514;7749;8026;8171;9619;9877;9878;10328;11016;11754;11902;12871;12872;13300;13678;13982;15952;15953;15954;17050	True;True;True;True;False;True;True;True;True;True;True;True;True;True;True;True;True;True;True;True;True;True;True;True;True;True;True;True;True;True;True;True;True	1692;1795;2525;2615;2913;3318;3412;4493;4494;4788;7081;7259;7280;7508;7805;8050;8051;8339;8487;8488;9980;10246;10247;10752;10753;11486;12244;12394;13400;13401;13839;14234;14551;16621;16622;16623;17753	3394;3578;4929;5095;5644;6456;6639;8683;8684;9404;9405;14114;14462;14503;14504;14989;15627;16140;16141;16700;17010;17011;20185;20186;20704;20705;21639;21640;23140;24589;24882;26856;26857;27732;28485;29086;29087;33253;33254;33255;33256;35490	3173;3359;4648;4649;4814;5334;6090;6091;6263;8129;8130;8131;8789;8790;8791;13169;13484;13520;13521;13995;14585;15073;15074;15075;15602;15888;15889;15890;18772;19244;19245;20120;20121;20122;21531;21532;22936;23219;25110;25111;25112;25960;26676;27259;27260;31224;31225;31226;31227;33300	3173;3359;4649;4814;5334;6090;6263;8131;8790;13169;13484;13521;13995;14585;15074;15602;15889;18772;19244;19245;20120;21532;22936;23219;25110;25111;25960;26676;27260;31224;31226;31227;33300	112;113;114;115;116	73;100;268;276;332
CON__Q6IFX2	CON__Q6IFX2	17	1	1	>Q6IFX2 SWISS-PROT:Q6IFX2 Tax_Id=10090 Gene_Symbol=Krt42 Keratin, type I cytoskeletal 42	1	17	1	1	17	16	1	1	1	1	29	1.5	1.5	50.133	452	452	0.0077595	1.6704	By MS/MS	By matching	29	26.8	961550	523160	438390	0	458740	1	0	1			+	52	785;1797;1798;5289;6779;7489;7724;8094;8300;10369;10370;10720;14600;14631;14970;14971;16027	False;False;False;False;False;False;False;True;False;False;False;False;False;False;False;False;False	822;1869;1870;5491;5492;7026;7027;7780;8024;8025;8407;8620;10810;10811;10812;10813;11173;11174;15203;15234;15588;15589;16699	1616;1617;1618;3705;3706;3707;3708;10855;10856;10857;10858;10859;10860;10861;13995;13996;13997;13998;13999;14000;14001;14002;15577;15578;15579;15580;16094;16095;16096;16097;16098;16842;16843;17254;17255;21820;21821;21822;21823;21824;21825;21826;21827;22502;22503;22504;22505;22506;22507;30369;30432;30433;30434;30435;31170;31171;31172;31173;31174;31175;31176;31177;33395;33396	1517;1518;1519;3488;3489;3490;3491;10131;10132;10133;10134;10135;10136;10137;10138;10139;10140;13059;13060;13061;13062;13063;14539;14540;14541;15027;15028;15029;15030;15737;16120;16121;20307;20308;20309;20310;20311;20312;20313;20939;20940;20941;20942;20943;28493;28553;28554;28555;28556;29248;29249;29250;29251;29252;29253;29254;31354;31355	1517;3489;3490;10138;13061;14539;15030;15737;16120;20307;20311;20940;28493;28554;29248;29252;31355	15;16;17;18	191;236;251;266
CON__Q6IFZ6	CON__Q6IFZ6	10	1	0	>Q6IFZ6 SWISS-PROT:Q6IFZ6 Tax_Id=10090 Gene_Symbol=Krt77 Keratin, type II cytoskeletal 1b	1	10	1	0	7	9	1	1	0	0	10.3	2.1	0	61.358	572	572	0.0054241	1.7802	By MS/MS	By MS/MS	9.4	8.4	5573000	5022300	550710	0	576280	1	0	1			+	53	3768;3769;4119;9542;10840;10841;13217;14736;17054;17055	False;False;False;False;False;False;True;False;False;False	3919;3920;4277;9903;11298;11299;13753;15341;17757;17758	7563;7564;7565;7566;7567;7568;7569;8266;8267;20031;22758;22759;22760;27576;27577;30662;30663;35496;35497;35498	7099;7100;7101;7102;7103;7104;7747;7748;18638;21173;21174;21175;25796;25797;28769;28770;33306;33307;33308	7101;7103;7747;18638;21173;21175;25797;28770;33306;33307
CON__Q6KB66-1;CON__Q0VBK2	CON__Q6KB66-1	13;3	13;3	13;3	>Q6KB66-1 SWISS-PROT:Q6KB66-1 Tax_Id=9606 Gene_Symbol=KRT80 Isoform 1 of Keratin, type II cytoskeletal 80	2	13	13	13	13	1	13	1	13	1	37.6	37.6	37.6	50.525	452	452;452	0	42.052	By MS/MS	By matching	37.6	2.7	55989000	55804000	184770	55804000	0	14	0	14			+	54	875;1193;1652;5275;12511;13238;13371;14115;14268;14604;16633;16634;16920	True;True;True;True;True;True;True;True;True;True;True;True;True	913;1243;1720;5476;13021;13775;13912;14688;14850;15207;17320;17321;17617	1793;1794;2444;3441;10825;26107;27614;27879;29330;29622;30374;34651;34652;35226	1685;2294;3221;10100;24395;25832;26102;27486;27772;28498;32515;32516;32517;33042	1685;2294;3221;10100;24395;25832;26102;27486;27772;28498;32516;32517;33042	117	216
CON__Q6NT21	CON__Q6NT21	66	16	2	>Q6NT21 TREMBL:Q6NT21 Keratin, hair, basic, 3 - Homo sapiens (Human).	1	66	16	2	66	2	16	0	2	0	87.8	32.5	4.1	54.195	493	493	0	142.38	By MS/MS	By matching	87.8	2.8	173830000	173830000	0	173830000	0	23	0	23			+	55	298;729;1194;1605;1670;1720;2492;2493;2626;2627;2734;2735;2791;3697;3698;3710;3711;4114;4115;4116;4884;5148;6801;6802;7511;7643;7796;7797;7875;7945;7946;8061;8062;8123;8238;8485;8486;8881;8883;8898;9366;9622;9623;9624;9943;9944;11428;11441;11505;11506;11607;11619;12238;12340;12361;12446;12647;12928;12929;13152;13153;13669;14217;14218;14609;17061	False;False;True;False;False;False;False;False;False;False;True;True;False;False;False;False;False;False;False;False;True;False;True;True;False;False;False;False;False;False;False;False;False;True;False;False;False;False;True;False;False;False;False;False;False;True;True;True;True;True;False;False;False;False;True;False;False;False;False;False;False;False;True;True;False;False	312;760;1244;1669;1739;1789;2601;2602;2739;2740;2849;2850;2911;3843;3844;3845;3858;3859;4272;4273;4274;5069;5341;7053;7054;7802;7937;8099;8100;8182;8254;8255;8374;8375;8438;8556;8810;8811;9220;9222;9239;9725;9983;9984;9985;10313;10314;11910;11924;11988;11989;12094;12106;12740;12846;12868;12954;13167;13458;13459;13688;13689;14225;14796;14797;15212;17765	601;1502;1503;2445;3352;3475;3476;3570;3571;5071;5072;5073;5324;5325;5326;5327;5525;5526;5527;5641;7419;7420;7421;7422;7447;7448;7449;8254;8255;8256;8257;8258;9988;9989;10558;10559;10560;10561;14056;14057;15619;15620;15914;16225;16226;16227;16228;16229;16386;16387;16534;16535;16536;16765;16766;16767;16768;16769;16770;16771;16772;16773;16774;16775;16922;16923;17143;17144;17145;17146;17147;17597;17…	572;1408;1409;1410;2295;3130;3250;3251;3252;3350;3351;4789;4790;4791;4792;5021;5022;5023;5024;5025;5026;5216;5217;5218;5331;6972;6973;6974;6975;7000;7001;7002;7733;7734;7735;7736;7737;7738;7739;9337;9338;9846;9847;9848;9849;9850;13115;13116;14580;14581;14859;15151;15152;15153;15154;15155;15156;15303;15304;15449;15450;15451;15665;15666;15667;15668;15669;15670;15671;15672;15673;15674;15675;15808;15…	572;1410;2295;3130;3252;3350;4789;4792;5021;5024;5216;5217;5331;6972;6974;7000;7001;7734;7738;7739;9337;9848;13115;13116;14580;14859;15151;15153;15304;15449;15451;15666;15671;15808;16013;16454;16456;17486;17489;17525;18341;18777;18780;18782;19360;19361;22360;22388;22484;22485;22673;22695;23877;24082;24117;24271;24676;25223;25227;25659;25660;26663;27681;27683;28505;33316	1;2;3	309;387;398
CON__Q8N1N4-2;CON__Q7RTT2	CON__Q8N1N4-2;CON__Q7RTT2	9;9	6;6	6;6	>Q8N1N4-2 SWISS-PROT:Q8N1N4-2 Tax_Id=9606 Gene_Symbol=KRT78 Isoform 2 of Keratin, type II cytoskeletal 78;>Q7RTT2 TREMBL:Q7RTT2 Tax_Id=9606 Gene_Symbol=KRT78 Keratin-78	2	9	6	6	8	6	5	4	5	4	18.2	13.2	13.2	56.964	521	521;521	0	12.506	By MS/MS	By MS/MS	16.1	12.1	3907200	1593200	2314000	1691800	2322900	4	5	9			+	56	1353;4114;6322;8877;9542;13327;15483;16400;17282	True;False;True;False;False;True;True;True;True	1406;4272;6550;9216;9903;13866;16123;17080;17989	2754;2755;8254;8255;13013;18765;18766;20031;27791;27792;32266;34152;34153;35936	2587;2588;7733;7734;7735;12151;17477;18638;26020;26021;30295;32057;32058;33713	2588;7734;12151;17477;18638;26021;30295;32058;33713
CON__Q7Z3Y7;CON__Q7Z3Y8;CON__Q148H6	CON__Q7Z3Y7;CON__Q7Z3Y8;CON__Q148H6	5;4;3	1;1;1	1;1;1	>Q7Z3Y7 SWISS-PROT:Q7Z3Y7 Tax_Id=9606 Gene_Symbol=KRT28 Keratin 25D;>Q7Z3Y8 SWISS-PROT:Q7Z3Y8 Tax_Id=9606 Gene_Symbol=KRT27 Keratin, type I cytoskeletal 27;>Q148H6 TREMBL:Q148H6 (Bos taurus) Hypothetical protein MGC139876	3	5	1	1	5	4	1	0	1	0	7.2	1.9	1.9	53.025	486	486;459;464	1	-2	By MS/MS	By matching	7.2	5.3	0	0	0	0	0	1	0	1	+		+	57	1795;7488;10716;16028;16601	False;False;False;True;False	1867;7779;11169;16700;17286;17287	3701;3702;15573;15574;15575;15576;22493;22494;33397;34582;34583;34584;34585;34586	3484;3485;14535;14536;14537;14538;20930;20931;31356;32452;32453;32454;32455;32456	3485;14535;20931;31356;32456	26;61	112;254
CON__Q7Z3Z0	CON__Q7Z3Z0	4	2	2	>Q7Z3Z0 SWISS-PROT:Q7Z3Z0 Tax_Id=9606 Gene_Symbol=KRT25 Keratin, type I cytoskeletal 25	1	4	2	2	4	2	2	0	2	0	12.9	8.9	8.9	49.317	450	450	0	8.563	By MS/MS	By matching	12.9	4	0	0	0	0	0	2	0	2			+	58	1795;8083;12570;16601	False;True;True;False	1867;8396;13086;17286;17287	3701;3702;16823;26240;34582;34583;34584;34585;34586	3484;3485;15720;24522;32452;32453;32454;32455;32456	3485;15720;24522;32456	26	83
CON__Q86YZ3	CON__Q86YZ3	14	14	14	>Q86YZ3 SWISS-PROT:Q86YZ3 Tax_Id=9606 Gene_Symbol=HRNR Hornerin	1	14	14	14	10	13	10	13	10	13	20.4	20.4	20.4	282.39	2850	2850	0	81.288	By MS/MS	By MS/MS	13.2	18.3	21796000	9029900	12766000	9978000	12410000	14	22	36			+	59	4694;5255;5269;5728;5729;5730;5731;5732;5733;11698;12054;12773;13781;17183	True;True;True;True;True;True;True;True;True;True;True;True;True;True	4872;5455;5469;5942;5943;5944;5945;5946;5947;12188;12551;13300;14342;17890	9577;9578;9579;9580;10781;10782;10783;10784;10813;10814;11774;11775;11776;11777;11778;11779;11780;11781;11782;11783;11784;11785;24491;24492;25196;26650;28675;28676;28677;28678;35739	8951;8952;8953;8954;8955;8956;10058;10059;10060;10061;10089;10090;10995;10996;10997;10998;10999;11000;11001;11002;11003;11004;11005;11006;11007;11008;22846;22847;23520;24923;26862;26863;26864;26865;26866;33527	8955;10058;10090;10995;10996;11000;11002;11004;11008;22846;23520;24923;26864;33527
CON__Q8IUT8;CON__O76011	CON__Q8IUT8;CON__O76011	41;39	23;22	19;18	>Q8IUT8 TREMBL:Q8IUT8 Type I hair keratin 4 - Homo sapiens (Human).;>O76011 SWISS-PROT:O76011 Keratin, type I cuticular HA4 (Hair keratin, type I HA4)	2	41	23	19	41	1	23	1	19	0	74.1	55.3	53	49.411	436	436;394	0	323.31	By MS/MS	By matching	74.1	2.3	2668900000	2667900000	977890	2625500000	1103200	45	0	45			+	60	1207;1616;2290;2407;3510;3511;3577;3578;6684;6687;6688;7727;8055;8084;8245;9071;9072;9208;9234;9909;9910;10724;11822;11956;12170;12171;12246;12294;12452;12658;12659;12660;13192;13293;13294;13621;13643;13644;13662;14531;15220	False;True;True;True;False;False;False;True;False;True;True;True;False;False;False;True;True;True;True;True;True;True;True;False;True;True;False;False;False;True;True;True;True;False;True;True;False;False;False;False;False	1257;1680;2391;2510;3645;3646;3647;3648;3721;3722;6930;6933;6934;8028;8368;8397;8563;9419;9420;9563;9589;10278;10279;11178;12312;12450;12669;12670;12748;12797;12960;13183;13184;13185;13728;13832;13833;14171;14198;14199;14218;15131;15847	2469;2470;3370;4702;4903;7045;7046;7047;7048;7049;7050;7194;7195;7196;7197;7198;7199;7200;13830;13833;13834;16103;16104;16757;16824;17159;19151;19152;19153;19407;19447;20766;20767;20768;22513;22514;22515;22516;24728;24995;24996;24997;24998;24999;25000;25001;25002;25003;25438;25439;25440;25441;25442;25443;25444;25583;25691;25692;25993;26424;26425;26426;26427;26428;27522;27719;27720;27721;28365;283…	2318;2319;3148;3149;4428;4429;4622;6620;6621;6622;6623;6624;6625;6768;6769;6770;6771;6772;6773;6774;6775;6776;12908;12911;12912;15037;15038;15657;15721;16029;17834;17835;17836;18078;18118;18119;19303;19304;19305;20949;20950;23068;23333;23334;23335;23336;23337;23338;23339;23340;23341;23342;23343;23755;23756;23757;23758;23759;23760;23761;23762;23889;23996;23997;24285;24713;24714;24715;24716;24717;2…	2318;3149;4429;4622;6621;6623;6769;6776;12908;12911;12912;15038;15657;15721;16029;17834;17836;18078;18118;19304;19305;20949;23068;23334;23756;23760;23889;23997;24285;24713;24714;24717;25746;25937;25941;26560;26609;26610;26641;28331;29745	4	102
CON__Q92764	CON__Q92764	28	23	13	>Q92764 SWISS-PROT:Q92764 Keratin, type I cuticular HA5 (Hair keratin, type I HA5)	1	28	23	13	28	1	23	1	13	1	72.7	67.3	42.4	47.596	425	425	0	111.68	By MS/MS	By MS/MS	72.7	1.6	537430000	535440000	1993100	464450000	0	39	1	40			+	61	1207;1372;1717;1726;1831;2793;3512;5110;6682;7068;7726;7975;8245;9205;9233;9307;9905;10723;11447;11956;12600;12652;12653;12848;14633;15222;15223;17483	False;True;True;True;True;False;True;True;True;True;True;True;False;True;True;True;True;True;True;False;True;False;True;True;True;True;True;True	1257;1426;1786;1796;1905;2913;3649;3650;5303;6928;7341;8027;8285;8563;9560;9588;9665;10274;11177;11930;12450;13120;13174;13175;13376;15236;15849;15850;15851;18199;18200	2469;2470;2793;3562;3563;3579;3781;5644;7051;7052;10487;13828;14633;16101;16102;16595;16596;17159;19404;19446;19589;20759;20760;22511;22512;24011;24995;24996;24997;24998;24999;25000;25001;25002;25003;26311;26312;26402;26403;26404;26405;26804;30438;30439;31693;31694;31695;31696;31697;36328;36329;36330	2318;2319;2622;2623;3340;3341;3342;3343;3360;3564;5334;6626;6627;9774;12906;13653;15034;15035;15036;15508;15509;16029;18074;18117;18245;19297;19298;20947;20948;22397;23333;23334;23335;23336;23337;23338;23339;23340;23341;23342;23343;24598;24599;24686;24687;24688;24689;25066;28559;28560;29755;29756;29757;29758;29759;29760;29761;34063;34064;34065	2318;2623;3341;3360;3564;5334;6627;9774;12906;13653;15036;15509;16029;18074;18117;18245;19297;20947;22397;23334;24598;24687;24689;25066;28559;29759;29761;34063	7;107;108;111;118	71;110;303;325;328
CON__Q9BYQ5	CON__Q9BYQ5	13	13	7	>Q9BYQ5 SWISS-PROT:Q9BYQ5 Tax_Id=9606 Gene_Symbol=KRTAP4-6 Keratin-associated protein 4-6	1	13	13	7	13	0	13	0	7	0	75.6	75.6	56.1	21.825	205	205	0	101.66	By MS/MS	By matching	75.6	0	691650000	691650000	0	691650000	0	17	0	17			+	62	11465;11473;11478;11481;11482;11483;11485;11486;11496;13589;15069;16478;16480	True;True;True;True;True;True;True;True;True;True;True;True;True	11948;11956;11961;11964;11965;11966;11968;11969;11979;14138;15694;17160;17162	24041;24056;24064;24067;24068;24069;24072;24073;24089;28306;31382;31383;34306;34307;34310;34311	22421;22434;22442;22443;22446;22447;22448;22452;22453;22468;26500;29452;29453;32204;32205;32208;32209	22421;22434;22442;22446;22447;22448;22452;22453;22468;26500;29453;32204;32209
CON__Q9BYQ7	CON__Q9BYQ7	3	3	3	>Q9BYQ7 SWISS-PROT:Q9BYQ7 Tax_Id=9606 Gene_Symbol=KRTAP4-1 Uncharacterized protein ENSP00000381489	1	3	3	3	3	0	3	0	3	0	23.3	23.3	23.3	15.241	146	146	0	19.252	By MS/MS	By matching	23.3	0	16650000	16650000	0	16650000	0	4	0	4			+	63	11454;11455;11487	True;True;True	11937;11938;11970	24021;24022;24074;24075	22406;22407;22454;22455	22406;22407;22454
CON__Q9BYQ8	CON__Q9BYQ8	12	7	7	>Q9BYQ8 SWISS-PROT:Q9BYQ8 Tax_Id=9606 Gene_Symbol=KRTAP4-9 Keratin-associated protein 4-9	1	12	7	7	12	0	7	0	7	0	63.3	41.9	41.9	22.406	210	210	0	88.693	By MS/MS	By matching	63.3	0	270710000	270710000	0	267790000	0	12	0	12			+	64	1604;11466;11473;11474;11475;11482;11485;11495;15069;15072;16478;16479	True;True;False;True;True;False;False;True;False;True;False;True	1668;11949;11956;11957;11958;11965;11968;11978;15694;15697;17160;17161	3351;24042;24043;24056;24057;24058;24059;24060;24061;24068;24072;24088;31382;31383;31389;34306;34307;34308;34309	3129;22422;22423;22434;22435;22436;22437;22438;22439;22447;22452;22467;29452;29453;29458;32204;32205;32206;32207	3129;22423;22434;22435;22437;22447;22452;22467;29453;29458;32204;32207
CON__Q9BYR4	CON__Q9BYR4	6	4	4	>Q9BYR4 SWISS-PROT:Q9BYR4 Tax_Id=9606 Gene_Symbol=KRTAP4-3 Keratin-associated protein 4-3	1	6	4	4	6	0	4	0	4	0	46.2	41	41	20.504	195	195	0	6.0614	By MS/MS	By matching	46.2	0	7880800	7880800	0	7880800	0	4	0	4			+	65	11476;11477;11478;11479;11480;11482	True;True;False;True;True;False	11959;11960;11961;11962;11963;11965	24062;24063;24064;24065;24066;24068	22440;22441;22442;22443;22444;22445;22447	22440;22441;22442;22444;22445;22447
CON__Q9BYR8	CON__Q9BYR8	3	3	3	>Q9BYR8 SWISS-PROT:Q9BYR8 Tax_Id=9606 Gene_Symbol=KRTAP3-1;LOC100132802 Keratin-associated protein 3-1	1	3	3	3	3	0	3	0	3	0	27.6	27.6	27.6	10.539	98	98	0	7.3114	By MS/MS	By matching	27.6	0	191870000	191870000	0	191420000	0	4	0	4			+	66	10414;12604;12605	True;True;True	10861;10862;13124;13125	21913;21914;26318;26319;26320	20385;20386;24603;24604;24605	20386;24604;24605	119	1
CON__Q9BYR9	CON__Q9BYR9	10	10	10	>Q9BYR9 SWISS-PROT:Q9BYR9 Tax_Id=9606 Gene_Symbol=KRTAP2-4;LOC644350;LOC728934;KAP2.1B;LOC730755;LOC728285 Keratin-associated protein 2-4	1	10	10	10	10	0	10	0	10	0	69.5	69.5	69.5	13.48	128	128	0	175.65	By MS/MS	By matching	69.5	0	246720000	246720000	0	246720000	0	14	0	14			+	67	1752;2321;2322;11446;11453;11502;11503;12409;12410;14464	True;True;True;True;True;True;True;True;True;True	1822;2423;2424;11929;11936;11985;11986;12917;12918;15060	3624;3625;4760;4761;4762;24010;24019;24020;24103;24104;25913;25914;30028	3409;3410;4487;4488;4489;22396;22404;22405;22480;22481;24203;24204;24205;24206;28168	3409;4487;4489;22396;22404;22480;22481;24203;24205;28168
CON__Q9NSB2;CON__Q6ISB0	CON__Q9NSB2;CON__Q6ISB0	37;36	30;29	30;29	>Q9NSB2 SWISS-PROT:Q9NSB2 Keratin, type II cuticular Hb4 (Hair keratin, type II Hb4) - Homo sapiens (Human).;>Q6ISB0 TREMBL:Q6ISB0 Keratin, hair, basic, 4 - Homo sapiens (Human).	2	37	30	30	36	5	30	1	30	1	70.7	64.3	64.3	64.895	600	600;600	0	311.1	By MS/MS	By matching	69.8	5.5	665770000	664970000	794760	633630000	0	56	0	56			+	68	203;718;1046;3693;3768;3769;3920;4114;4115;4837;4880;6090;7877;7925;8124;8237;8485;8486;10567;10741;10742;11827;12424;12646;12979;13310;13465;13466;13666;13963;14736;14780;15406;15748;15782;16919;17066	True;True;True;True;False;False;True;False;False;True;True;True;True;True;True;True;False;False;True;True;True;True;True;True;True;True;True;True;True;True;False;True;True;True;True;True;True	211;749;1094;3838;3919;3920;4073;4074;4272;4273;5019;5065;6313;8184;8233;8439;8555;8810;8811;11017;11197;11198;12317;12932;13166;13510;13511;13849;14011;14012;14222;14532;15341;15387;15388;16044;16408;16443;16444;17616;17770;17771	409;1482;2160;7407;7563;7564;7565;7566;7567;7568;7569;7888;7889;8254;8255;8256;8257;9884;9885;9979;12501;16390;16488;16924;17141;17142;17597;17598;17599;17600;17601;17602;17603;17604;22209;22550;22551;22552;24736;25938;26389;26390;26391;27070;27071;27750;27751;27752;28073;28074;28075;28076;28461;28462;28463;29042;30662;30663;30759;30760;30761;32080;32831;32832;32833;32834;32898;32899;35225;35518;…	385;1389;2019;6964;7099;7100;7101;7102;7103;7104;7394;7395;7733;7734;7735;7736;7737;7738;9234;9235;9329;11679;15307;15398;15399;15810;16010;16011;16450;16451;16452;16453;16454;16455;16456;16457;20666;20982;20983;20984;23077;24229;24673;24674;24675;25320;25321;25322;25323;25324;25978;25979;25980;26288;26289;26290;26291;26651;26652;27218;28769;28770;28852;28853;28854;28855;30119;30821;30822;30823;3…	385;1389;2019;6964;7101;7103;7394;7734;7738;9234;9329;11679;15307;15398;15810;16010;16454;16456;20666;20982;20984;23077;24229;24674;25320;25978;26288;26291;26651;27218;28770;28852;30119;30823;30879;33041;33329	120;121;122;123;124	23;85;303;363;556
CON__Q9NSB4	CON__Q9NSB4	43	33	33	>Q9NSB4 SWISS-PROT:Q9NSB4 Keratin, type II cuticular Hb2 (Hair keratin, type II Hb2) - Homo sapiens (Human).	1	43	33	33	43	0	33	0	33	0	68.6	62.6	62.6	56.682	513	513	0	323.31	By MS/MS	By matching	68.6	0	1764400000	1764400000	0	1613200000	0	58	0	58			+	69	253;289;730;731;1608;1609;1643;1671;1674;3095;3697;3698;3770;3771;4537;7721;7874;7970;8122;8271;8309;8310;8431;8485;8486;8878;8879;9407;10407;10564;11608;11609;11801;12338;13148;13210;13211;13404;16459;16460;16546;16896;17060	True;True;False;False;True;True;True;True;True;True;False;False;True;True;True;True;True;True;True;True;True;True;True;False;False;False;True;True;True;True;False;False;True;False;True;True;True;True;True;True;True;True;True	265;302;761;762;763;764;1672;1673;1711;1740;1743;3221;3843;3844;3845;3921;3922;4704;8020;8181;8280;8437;8590;8629;8630;8755;8810;8811;9217;9218;9767;10854;11014;12095;12096;12291;12844;13684;13746;13747;13948;17140;17141;17229;17593;17764	513;514;584;1504;1505;1506;1507;1508;1509;3355;3356;3357;3358;3359;3429;3477;3484;3485;3486;6259;6260;6261;6262;7419;7420;7421;7422;7570;7571;9240;9241;16083;16084;16085;16384;16385;16588;16921;17208;17268;17269;17270;17271;17272;17494;17495;17597;17598;17599;17600;17601;17602;17603;17604;18767;18768;18769;19777;21899;22204;24307;24308;24309;24690;25780;27421;27557;27558;27957;27958;34271;34272;3…	483;484;550;551;1411;1412;1413;1414;1415;1416;1417;3133;3134;3135;3136;3137;3205;3253;3258;3259;3260;3261;5916;5917;5918;5919;6972;6973;6974;6975;7105;7106;8639;8640;8641;8642;15018;15019;15020;15300;15301;15302;15502;15807;16073;16134;16135;16136;16137;16138;16342;16343;16344;16450;16451;16452;16453;16454;16455;16456;16457;17478;17479;17480;18415;20374;20661;22674;22675;22676;23034;24079;25647;2…	483;550;1411;1415;3134;3136;3205;3253;3258;5918;6972;6974;7105;7106;8641;15019;15302;15502;15807;16073;16134;16137;16344;16454;16456;17478;17480;18415;20374;20661;22674;22675;23034;24079;25647;25778;25779;26177;32168;32170;32350;33003;33314	92;93;125;126;127;128	27;155;339;396;407;458
CON__REFSEQ:XP_986630	CON__REFSEQ:XP_986630	19	6	4	>REFSEQ:XP_986630 Tax_Id=10090 Gene_Symbol=Krt33b keratin complex 1, acidic, gene 3	1	19	6	4	19	0	6	0	4	0	36.1	14.7	10.5	53.728	476	476	0	10.58	By MS/MS	By matching	36.1	0	63682000	63682000	0	63682000	0	7	0	7			+	70	1207;1719;3510;6684;6686;8245;9207;9912;9913;11905;11906;11938;11955;12170;12171;12294;14531;15222;17091	False;False;False;False;True;False;False;False;False;True;True;True;True;False;False;False;False;False;True	1257;1788;3645;3646;6930;6932;8563;9562;10281;10282;12397;12398;12432;12449;12669;12670;12797;15131;15849;15850;17796	2469;2470;3566;3567;3568;3569;7045;7046;13830;13832;17159;19406;20771;20772;20773;24885;24886;24956;24993;24994;25438;25439;25440;25441;25442;25443;25444;25691;25692;30203;30204;31693;31694;31695;31696;35569	2318;2319;3346;3347;3348;3349;6620;6621;12908;12910;16029;18077;19308;19309;19310;19311;23222;23223;23294;23331;23332;23755;23756;23757;23758;23759;23760;23761;23762;23996;23997;28330;28331;28332;29755;29756;29757;29758;29759;29760;33370	2318;3349;6621;12908;12910;16029;18077;19309;19310;23222;23223;23294;23331;23756;23760;23997;28331;29759;33370	6;7	132;364
CON__Streptavidin	CON__Streptavidin	2	2	2	>Streptavidin (S.avidinii)	1	2	2	2	2	1	2	1	2	1	18.8	18.8	18.8	16.622	160	160	0	10.825	By MS/MS	By MS/MS	18.8	6.9	3497400	2809300	688140	2809300	0	2	1	3			+	71	10460;13858	True;True	10908;14423	22009;28819;28820	20470;27000;27001	20470;27001
REV__CON__Q5D862	REV__CON__Q5D862	1	1	1	>Q5D862 SWISS-PROT:Q5D862 Tax_Id=9606 Gene_Symbol=FLG2 Filaggrin-2	1	1	1	1	1	1	1	1	1	1	0	0	0	248.07	2391	2391	0.0035824	2.054	By MS/MS	By matching	0	0	30514000	27986000	2528200	0	2645600	1	0	1		+	+	72	17598	TRUE	18315	36548;36549;36550	34273	34273
REV__CON__Q8N1A0	REV__CON__Q8N1A0	1	1	1	>Q8N1A0 TREMBL:Q8N1A0 Tax_Id=9606 Gene_Symbol=KRT222P truncated type I keratin KA21	1	1	1	1	0	1	0	1	0	1	0	0	0	34.157	295	295	1	-2	By matching	By MS/MS	0	0	3669500	0	3669500	0	3839800	0	1	1	+	+	+	73	8787	TRUE	9126	18598	17318	17318	129;130	167;172
REV__sp|P05661-26|MYSA_DROME;REV__sp|P05661-25|MYSA_DROME;REV__sp|P05661-24|MYSA_DROME;REV__tr|M9ND95|M9ND95_DROME;REV__tr|E1JHJ5|E1JHJ5_DROME;REV__tr|E1JHJ4|E1JHJ4_DROME;REV__tr|M9NEP1|M9NEP1_DROME;REV__tr|B8A423|B8A423_DROME;REV__sp|P05661-4|MYSA_DROME;REV__sp|P05661-3|MYSA_DROME;REV__sp|P05661-22|MYSA_DROME;REV__sp|P05661-21|MYSA_DROME;REV__sp|P05661-2|MYSA_DROME;REV__sp|P05661-19|MYSA_DROME;R…	REV__sp|P05661-26|MYSA_DROME;REV__sp|P05661-25|MYSA_DROME;REV__sp|P05661-24|MYSA_DROME;REV__tr|M9ND95|M9ND95_DROME;REV__tr|E1JHJ5|E1JHJ5_DROME;REV__tr|E1JHJ4|E1JHJ4_DROME;REV__tr|M9NEP1|M9NEP1_DROME;REV__tr|B8A423|B8A423_DROME;REV__sp|P05661-4|MYSA_DROME;REV__sp|P05661-3|MYSA_DROME;REV__sp|P05661-22|MYSA_DROME;REV__sp|P05661-21|MYSA_DROME;REV__sp|P05661-2|MYSA_DROME;REV__sp|P05661-19|MYSA_DROME;R…	1;1;1;1;1;1;1;1;1;1;1;1;1;1;1	1;1;1;1;1;1;1;1;1;1;1;1;1;1;1	1;1;1;1;1;1;1;1;1;1;1;1;1;1;1	>sp|P05661-26|MYSA_DROME Isoform M of Myosin heavy chain, muscle OS=Drosophila melanogaster GN=Mhc;>sp|P05661-25|MYSA_DROME Isoform L of Myosin heavy chain, muscle OS=Drosophila melanogaster GN=Mhc;>sp|P05661-24|MYSA_DROME Isoform K of Myosin heavy chain,	15	1	1	1	0	1	0	1	0	1	0	0	0	221.46	1936	1936;1936;1936;1949;1949;1949;1962;1962;1962;1962;1962;1962;1962;1962;1962	0.0077632	1.672	By matching	By MS/MS	0	0	1611100	0	1611100	0	1685900	0	1	1		+		74	2448	TRUE	2555	4984	4705	4705
REV__tr|Q1RKZ5|Q1RKZ5_DROME;REV__tr|X2JFG0|X2JFG0_DROME;REV__sp|P05990|PYR1_DROME	REV__tr|Q1RKZ5|Q1RKZ5_DROME;REV__tr|X2JFG0|X2JFG0_DROME;REV__sp|P05990|PYR1_DROME	1;1;1	1;1;1	1;1;1	>tr|Q1RKZ5|Q1RKZ5_DROME IP15551p (Fragment) OS=Drosophila melanogaster PE=2 SV=1;>tr|X2JFG0|X2JFG0_DROME Rudimentary, isoform D OS=Drosophila melanogaster GN=r PE=1 SV=1;>sp|P05990|PYR1_DROME CAD protein OS=Drosophila melanogaster GN=r PE=1 SV=3	3	1	1	1	0	1	0	1	0	1	0	0	0	82.817	746	746;2224;2224	1	-2	By matching	By MS/MS	0	0	1567900	0	1567900	0	1640700	0	1	1	+	+		75	5503	TRUE	5711	11301	10551	10551	131	236
REV__sp|P20028|RPA2_DROME	REV__sp|P20028|RPA2_DROME	1	1	1	>sp|P20028|RPA2_DROME DNA-directed RNA polymerase I subunit RPA2 OS=Drosophila melanogaster GN=RpI135 PE=2 SV=2	1	1	1	1	1	0	1	0	1	0	0	0	0	128.44	1129	1129	1	-2	By MS/MS	By matching	0	0	1079000	1079000	0	1079000	0	1	0	1	+	+		76	13313	TRUE	13852	27761	25988	25988	132	991
REV__tr|H8F4N7|H8F4N7_DROME;REV__sp|P25992|YEMA_DROME;REV__tr|A0A0B4KHA1|A0A0B4KHA1_DROME	REV__tr|H8F4N7|H8F4N7_DROME;REV__sp|P25992|YEMA_DROME;REV__tr|A0A0B4KHA1|A0A0B4KHA1_DROME	2;2;1	2;2;1	2;2;1	>tr|H8F4N7|H8F4N7_DROME FI18125p1 OS=Drosophila melanogaster GN=yemalpha-RA PE=2 SV=1;>sp|P25992|YEMA_DROME Yemanuclein-alpha OS=Drosophila melanogaster GN=yemalpha PE=1 SV=1;>tr|A0A0B4KHA1|A0A0B4KHA1_DROME Yemanuclein, isoform B OS=Drosophila melanogaster	3	2	2	2	1	2	1	2	1	2	0	0	0	109.31	1002	1002;1002;1101	0.0025747	2.093	By matching	By MS/MS	0	0	5037000	1501200	3535800	0	3699900	0	2	2		+		77	5501;12432	True;True	5709;12940	11298;25954;25955	10548;24246	10548;24246	133	12
REV__sp|P50245|SAHH2_DROME;REV__tr|Q7KSG0|Q7KSG0_DROME	REV__sp|P50245|SAHH2_DROME;REV__tr|Q7KSG0|Q7KSG0_DROME	1;1	1;1	1;1	>sp|P50245|SAHH2_DROME Putative adenosylhomocysteinase 2 OS=Drosophila melanogaster GN=Ahcy89E PE=2 SV=2;>tr|Q7KSG0|Q7KSG0_DROME Adenosylhomocysteinase OS=Drosophila melanogaster GN=Ahcy89E PE=3 SV=1	2	1	1	1	0	1	0	1	0	1	0	0	0	54.24	492	492;504	1	-2	By matching	By MS/MS	0	0	0	0	0	0	0	0	1	1	+	+		78	12221	TRUE	12723	25544	23854	23854	134;135	399;403
REV__tr|A0A023GPM5|A0A023GPM5_DROME;REV__tr|M9MSN3|M9MSN3_DROME;REV__sp|Q09103-2|DGK2_DROME;REV__sp|Q09103-3|DGK2_DROME;REV__tr|X2JE67|X2JE67_DROME;REV__tr|X2JEJ9|X2JEJ9_DROME;REV__tr|M9MS31|M9MS31_DROME;REV__sp|Q09103|DGK2_DROME;REV__tr|M9PH20|M9PH20_DROME;REV__tr|M9PHG3|M9PHG3_DROME	REV__tr|A0A023GPM5|A0A023GPM5_DROME;REV__tr|M9MSN3|M9MSN3_DROME;REV__sp|Q09103-2|DGK2_DROME;REV__sp|Q09103-3|DGK2_DROME;REV__tr|X2JE67|X2JE67_DROME;REV__tr|X2JEJ9|X2JEJ9_DROME;REV__tr|M9MS31|M9MS31_DROME;REV__sp|Q09103|DGK2_DROME;REV__tr|M9PH20|M9PH20_DROME;REV__tr|M9PHG3|M9PHG3_DROME	1;1;1;1;1;1;1;1;1;1	1;1;1;1;1;1;1;1;1;1	1;1;1;1;1;1;1;1;1;1	>tr|A0A023GPM5|A0A023GPM5_DROME Diacylglycerol kinase OS=Drosophila melanogaster GN=rdgA PE=3 SV=1;>tr|M9MSN3|M9MSN3_DROME Diacylglycerol kinase OS=Drosophila melanogaster GN=rdgA PE=3 SV=1;>sp|Q09103-2|DGK2_DROME Isoform C of Eye-specific diacylglycerol k	10	1	1	1	1	0	1	0	1	0	0	0	0	110.95	991	991;1009;1024;1027;1307;1314;1452;1457;1460;1462	1	-2	By MS/MS	By matching	0	0	2403500	2403500	0	2403500	0	1	0	1	+	+		79	11844	TRUE	12334	24772	23113	23113	136	453
REV__tr|C7LA90|C7LA90_DROME;REV__tr|M9MRW6|M9MRW6_DROME;REV__sp|Q24118|PIGE_DROME	REV__tr|C7LA90|C7LA90_DROME;REV__tr|M9MRW6|M9MRW6_DROME;REV__sp|Q24118|PIGE_DROME	2;2;2	2;2;2	2;2;2	>tr|C7LA90|C7LA90_DROME MIP13258p (Fragment) OS=Drosophila melanogaster GN=pigeon-RA PE=2 SV=1;>tr|M9MRW6|M9MRW6_DROME Pigeon, isoform B OS=Drosophila melanogaster GN=pigeon PE=4 SV=1;>sp|Q24118|PIGE_DROME Protein pigeon OS=Drosophila melanogaster GN=pigeo	3	2	2	2	1	2	1	2	1	2	0	0	0	63.059	563	563;910;915	0.00064475	4.215	By matching	By MS/MS	0	0	43091000	34128000	8962600	0	5914900	0	4	4		+		80	13573;13574	True;True	14122;14123	28274;28275;28276;28277;28278;28279	26472;26473;26474;26475	26472;26473
REV__tr|E1JIH5|E1JIH5_DROME;REV__sp|Q8MSX2|MED6_DROME	REV__tr|E1JIH5|E1JIH5_DROME;REV__sp|Q8MSX2|MED6_DROME	1;1	1;1	1;1	>tr|E1JIH5|E1JIH5_DROME Mediator of RNA polymerase II transcription subunit 6 OS=Drosophila melanogaster GN=MED6 PE=1 SV=1;>sp|Q8MSX2|MED6_DROME Mediator of RNA polymerase II transcription subunit 6 OS=Drosophila melanogaster GN=MED6 PE=1 SV=1	2	1	1	1	1	0	1	0	1	0	0	0	0	28.374	249	249;249	1	-2	By MS/MS	By matching	0	0	0	0	0	0	0	1	0	1	+	+		81	12255	TRUE	12757	25599	23906	23906	137	65
REV__tr|A4V193|A4V193_DROME;REV__sp|Q8T6B9-2|PUF68_DROME;REV__sp|Q8T6B9|PUF68_DROME	REV__tr|A4V193|A4V193_DROME;REV__sp|Q8T6B9-2|PUF68_DROME;REV__sp|Q8T6B9|PUF68_DROME	1;1;1	1;1;1	1;1;1	>tr|A4V193|A4V193_DROME Poly U binding factor 68kD, isoform D OS=Drosophila melanogaster GN=pUf68 PE=1 SV=1;>sp|Q8T6B9-2|PUF68_DROME Isoform B of Poly(U)-binding-splicing factor half pint OS=Drosophila melanogaster GN=pUf68;>sp|Q8T6B9|PUF68_DROME Poly(U)-b	3	1	1	1	1	0	1	0	1	0	0	0	0	57.989	545	545;545;637	1	-2	By MS/MS	By matching	0	0	1684400	1684400	0	1684400	0	1	0	1	+	+		82	11462	TRUE	11945	24038	22418	22418	138	111
REV__tr|M9PBI9|M9PBI9_DROME;REV__tr|M9PEA5|M9PEA5_DROME;REV__sp|Q9I7U4-4|TITIN_DROME;REV__sp|Q9I7U4-3|TITIN_DROME;REV__tr|M9PDS3|M9PDS3_DROME;REV__tr|M9PBJ0|M9PBJ0_DROME;REV__tr|M9PGY4|M9PGY4_DROME;REV__sp|Q9I7U4|TITIN_DROME;REV__sp|Q9I7U4-5|TITIN_DROME;REV__tr|M9PDZ6|M9PDZ6_DROME;REV__tr|M9PEA0|M9PEA0_DROME;REV__tr|I0B8L5|I0B8L5_DROME;REV__tr|R4UAY6|R4UAY6_DROME;REV__tr|I1WYI2|I1WYI2_DROME;REV__…	REV__tr|M9PBI9|M9PBI9_DROME;REV__tr|M9PEA5|M9PEA5_DROME;REV__sp|Q9I7U4-4|TITIN_DROME;REV__sp|Q9I7U4-3|TITIN_DROME;REV__tr|M9PDS3|M9PDS3_DROME;REV__tr|M9PBJ0|M9PBJ0_DROME;REV__tr|M9PGY4|M9PGY4_DROME;REV__sp|Q9I7U4|TITIN_DROME;REV__sp|Q9I7U4-5|TITIN_DROME;REV__tr|M9PDZ6|M9PDZ6_DROME;REV__tr|M9PEA0|M9PEA0_DROME;REV__tr|I0B8L5|I0B8L5_DROME;REV__tr|R4UAY6|R4UAY6_DROME;REV__tr|I1WYI2|I1WYI2_DROME;REV__…	2;2;2;2;2;2;2;2;2;2;2;1;1;1;1;1;1;1;1;1	2;2;2;2;2;2;2;2;2;2;2;1;1;1;1;1;1;1;1;1	2;2;2;2;2;2;2;2;2;2;2;1;1;1;1;1;1;1;1;1	>tr|M9PBI9|M9PBI9_DROME Sallimus, isoform S OS=Drosophila melanogaster GN=sls PE=4 SV=1;>tr|M9PEA5|M9PEA5_DROME Sallimus, isoform U OS=Drosophila melanogaster GN=sls PE=4 SV=1;>sp|Q9I7U4-4|TITIN_DROME Isoform D of Titin OS=Drosophila melanogaster GN=sls;>s	20	2	2	2	2	1	2	1	2	1	0	0	0	1759.9	15481	15481;15953;16282;17970;18017;18031;18117;18141;18178;18440;18468;637;662;1426;4811;4863;10625;15155;15478;16146	0.0030769	2.063	By MS/MS	By MS/MS	0	0	13398000	4741900	8655900	4741900	0	1	1	2		+		83	7210;8441	True;True	7491;8765	14961;14962;14963;17508	13970;16359	13970;16359
REV__tr|M9PDE2|M9PDE2_DROME;REV__sp|Q9U3V5|TIPT_DROME	REV__tr|M9PDE2|M9PDE2_DROME;REV__sp|Q9U3V5|TIPT_DROME	1;1	1;1	1;1	>tr|M9PDE2|M9PDE2_DROME Tiptop, isoform B OS=Drosophila melanogaster GN=tio PE=4 SV=1;>sp|Q9U3V5|TIPT_DROME Protein tiptop OS=Drosophila melanogaster GN=tio PE=2 SV=2	2	1	1	1	1	0	1	0	1	0	0	0	0	108.36	1024	1024;1024	0.0082205	1.6362	By MS/MS	By matching	0	0	2667900000	2667900000	0	2658100000	0	3	0	3		+		84	8938	TRUE	9279	18888;18889;18890	17592;17593;17594	17592
REV__tr|A0A0B4LGW1|A0A0B4LGW1_DROME;REV__sp|Q9V877|SUB_DROME	REV__tr|A0A0B4LGW1|A0A0B4LGW1_DROME;REV__sp|Q9V877|SUB_DROME	1;1	1;1	1;1	>tr|A0A0B4LGW1|A0A0B4LGW1_DROME Kinesin-like protein OS=Drosophila melanogaster GN=sub PE=1 SV=1;>sp|Q9V877|SUB_DROME Kinesin-like protein subito OS=Drosophila melanogaster GN=sub PE=1 SV=1	2	1	1	1	1	1	1	1	1	1	0	0	0	71.386	628	628;628	1	-2	By matching	By MS/MS	0	0	19578000	8586400	10992000	0	5751200	0	1	1	+	+		85	8265	TRUE	8584	17198;17199;17200	16066	16066	139	93
REV__sp|Q9VLR9-2|MPPE1_DROME;REV__sp|Q9VLR9|MPPE1_DROME	REV__sp|Q9VLR9-2|MPPE1_DROME;REV__sp|Q9VLR9|MPPE1_DROME	1;1	1;1	1;1	>sp|Q9VLR9-2|MPPE1_DROME Isoform 2 of Metallophosphoesterase 1 homolog OS=Drosophila melanogaster GN=PGAP5;>sp|Q9VLR9|MPPE1_DROME Metallophosphoesterase 1 homolog OS=Drosophila melanogaster GN=PGAP5 PE=2 SV=4	2	1	1	1	1	0	1	0	1	0	0	0	0	42.927	367	367;370	1	-2	By MS/MS	By matching	0	0	971610	971610	0	971610	0	1	0	1	+	+		86	9466	TRUE	9826	19889	18514	18514	140	295
REV__tr|A0A0B4JCS1|A0A0B4JCS1_DROME;REV__tr|I0E2I4|I0E2I4_DROME;REV__tr|A0A0B4JD27|A0A0B4JD27_DROME;REV__tr|A0A0B4JCQ5|A0A0B4JCQ5_DROME;REV__tr|Q8SXP0|Q8SXP0_DROME	REV__tr|A0A0B4JCS1|A0A0B4JCS1_DROME;REV__tr|I0E2I4|I0E2I4_DROME;REV__tr|A0A0B4JD27|A0A0B4JD27_DROME;REV__tr|A0A0B4JCQ5|A0A0B4JCQ5_DROME;REV__tr|Q8SXP0|Q8SXP0_DROME	1;1;1;1;1	1;1;1;1;1	1;1;1;1;1	>tr|A0A0B4JCS1|A0A0B4JCS1_DROME Lipin, isoform G OS=Drosophila melanogaster GN=Lpin PE=1 SV=1;>tr|I0E2I4|I0E2I4_DROME FI19829p1 OS=Drosophila melanogaster GN=Lpin PE=1 SV=1;>tr|A0A0B4JD27|A0A0B4JD27_DROME Lipin, isoform E OS=Drosophila melanogaster GN=Lpin	5	1	1	1	0	1	0	1	0	1	0	0	0	112.7	1016	1016;1043;1045;1088;1089	1	-2	By matching	By MS/MS	0	0	0	0	0	0	0	0	1	1	+	+		87	16225	TRUE	16900	33779	31706	31706	141	23
REV__tr|A1ZA11|A1ZA11_DROME;REV__tr|A0A0B4KFR2|A0A0B4KFR2_DROME;REV__tr|A0A0B4KEV7|A0A0B4KEV7_DROME	REV__tr|A1ZA11|A1ZA11_DROME;REV__tr|A0A0B4KFR2|A0A0B4KFR2_DROME;REV__tr|A0A0B4KEV7|A0A0B4KEV7_DROME	1;1;1	1;1;1	1;1;1	>tr|A1ZA11|A1ZA11_DROME FI19471p1 OS=Drosophila melanogaster GN=CG34318-RA PE=2 SV=1;>tr|A0A0B4KFR2|A0A0B4KFR2_DROME Uncharacterized protein, isoform I OS=Drosophila melanogaster GN=CG43729 PE=4 SV=1;>tr|A0A0B4KEV7|A0A0B4KEV7_DROME Uncharacterized protein,	3	1	1	1	0	1	0	1	0	1	0	0	0	86.419	765	765;1951;1970	1	-2	By matching	By MS/MS	0	0	0	0	0	0	0	0	1	1	+	+		88	10976	TRUE	11437	23024	21422	21422	142	258
REV__tr|A0A140D3M2|A0A140D3M2_DROME	REV__tr|A0A140D3M2|A0A140D3M2_DROME	1	1	1	>tr|A0A140D3M2|A0A140D3M2_DROME Cytochrome c oxidase subunit 1 (Fragment) OS=Drosophila melanogaster GN=COI PE=3 SV=1	1	1	1	1	1	0	1	0	1	0	0	0	0	20.044	182	182	1	-2	By MS/MS	By matching	0	0	1315800	1315800	0	1315800	0	1	0	1	+	+		89	1321	TRUE	1373	2693	2529	2529	143	107
REV__tr|Q86LT0|Q86LT0_DROME;REV__tr|Q9TW12|Q9TW12_DROME;REV__tr|Q8MRC7|Q8MRC7_DROME;REV__tr|Q9W5S7|Q9W5S7_DROME;REV__tr|Q9U6N4|Q9U6N4_DROME;REV__tr|Q9U4F5|Q9U4F5_DROME;REV__tr|A4V4V2|A4V4V2_DROME;REV__tr|Q9TW27|Q9TW27_DROME;REV__tr|Q9NHW9|Q9NHW9_DROME	REV__tr|Q86LT0|Q86LT0_DROME;REV__tr|Q9TW12|Q9TW12_DROME;REV__tr|Q8MRC7|Q8MRC7_DROME;REV__tr|Q9W5S7|Q9W5S7_DROME;REV__tr|Q9U6N4|Q9U6N4_DROME;REV__tr|Q9U4F5|Q9U4F5_DROME;REV__tr|A4V4V2|A4V4V2_DROME;REV__tr|Q9TW27|Q9TW27_DROME;REV__tr|Q9NHW9|Q9NHW9_DROME	1;1;1;1;1;1;1;1;1	1;1;1;1;1;1;1;1;1	1;1;1;1;1;1;1;1;1	>tr|Q86LT0|Q86LT0_DROME DIP1-d splice isoform OS=Drosophila melanogaster GN=DIP1 PE=2 SV=1;>tr|Q9TW12|Q9TW12_DROME DISCO interacting protein 1, isoform H OS=Drosophila melanogaster GN=DIP1 PE=1 SV=1;>tr|Q8MRC7|Q8MRC7_DROME DISCO interacting protein 1, isof	9	1	1	1	0	1	0	1	0	1	0	0	0	30.813	278	278;309;378;394;395;395;409;410;410	0.0063976	1.7566	By matching	By MS/MS	0	0	362050	0	362050	0	378860	0	1	1		+		90	15075	TRUE	15700	31393	29461	29461
REV__tr|Q2PDR0|Q2PDR0_DROME;REV__tr|B3DMY4|B3DMY4_DROME	REV__tr|Q2PDR0|Q2PDR0_DROME;REV__tr|B3DMY4|B3DMY4_DROME	1;1	1;1	1;1	>tr|Q2PDR0|Q2PDR0_DROME IP20734p OS=Drosophila melanogaster GN=CG33977-RA PE=1 SV=1;>tr|B3DMY4|B3DMY4_DROME IP20934p (Fragment) OS=Drosophila melanogaster GN=CG33977-RA PE=2 SV=1	2	1	1	1	1	0	1	0	1	0	0	0	0	11.001	94	94;97	0.0091302	1.6104	By MS/MS	By matching	0	0	1652800	1652800	0	1652800	0	1	0	1		+		91	12228	TRUE	12730	25555	23865	23865
REV__tr|Q95TM6|Q95TM6_DROME;REV__tr|Q9VW22|Q9VW22_DROME;REV__tr|B7FNQ9|B7FNQ9_DROME	REV__tr|Q95TM6|Q95TM6_DROME;REV__tr|Q9VW22|Q9VW22_DROME;REV__tr|B7FNQ9|B7FNQ9_DROME	1;1;1	1;1;1	1;1;1	>tr|Q95TM6|Q95TM6_DROME LD38816p OS=Drosophila melanogaster GN=l(3)76BDm PE=2 SV=1;>tr|Q9VW22|Q9VW22_DROME FI18195p1 OS=Drosophila melanogaster GN=l(3)76BDm PE=1 SV=2;>tr|B7FNQ9|B7FNQ9_DROME RE63961p OS=Drosophila melanogaster GN=CG8793-RA PE=2 SV=1	3	1	1	1	1	0	1	0	1	0	0	0	0	59.662	539	539;1319;1319	1	-2	By MS/MS	By matching	0	0	0	0	0	0	0	1	0	1	+	+		92	9130	TRUE	9483	19259	17939	17939	144	271
REV__tr|G4LTX3|G4LTX3_DROME;REV__tr|B7YZJ4|B7YZJ4_DROME	REV__tr|G4LTX3|G4LTX3_DROME;REV__tr|B7YZJ4|B7YZJ4_DROME	2;2	2;2	2;2	>tr|G4LTX3|G4LTX3_DROME SD16468p1 OS=Drosophila melanogaster GN=CG4975-RB PE=2 SV=1;>tr|B7YZJ4|B7YZJ4_DROME CG4975, isoform C OS=Drosophila melanogaster GN=CG4975 PE=4 SV=1	2	2	2	2	2	0	2	0	2	0	0	0	0	39.843	353	353;418	0.0045662	1.9998	By MS/MS	By matching	0	0	45086000	45086000	0	45086000	0	2	0	2		+		93	1690;8736	True;True	1759;9074	3512;18503	3290;17234	3290;17234
REV__tr|Q9W049|Q9W049_DROME;REV__tr|B7Z0I2|B7Z0I2_DROME	REV__tr|Q9W049|Q9W049_DROME;REV__tr|B7Z0I2|B7Z0I2_DROME	1;1	1;1	1;1	>tr|Q9W049|Q9W049_DROME FI20188p1 OS=Drosophila melanogaster GN=CG15822-RD PE=2 SV=3;>tr|B7Z0I2|B7Z0I2_DROME Uncharacterized protein, isoform G OS=Drosophila melanogaster GN=CG15822 PE=4 SV=2	2	1	1	1	1	0	1	0	1	0	0	0	0	119.22	1060	1060;1267	0.009574	1.5745	By MS/MS	By matching	0	0	348180000	348180000	0	348180000	0	1	0	1		+		94	2541	TRUE	2652	5160;5161	4868;4869	4869	145	577
REV__tr|C3KGJ1|C3KGJ1_DROME	REV__tr|C3KGJ1|C3KGJ1_DROME	1	1	1	>tr|C3KGJ1|C3KGJ1_DROME FI04330p (Fragment) OS=Drosophila melanogaster GN=CG8915-RA PE=2 SV=1	1	1	1	1	1	1	1	1	1	1	0	0	0	13.841	124	124	0.0015504	2.126	By MS/MS	By MS/MS	0	0	22577000	11485000	11093000	0	3338400	3	2	5		+		95	11457	TRUE	11940	24024;24025;24026;24027;24028;24029;24030;24031	22409;22410;22411;22412;22413	22411
REV__tr|Q0KIF1|Q0KIF1_DROME;REV__tr|G7H847|G7H847_DROME;REV__tr|H9XVP3|H9XVP3_DROME;REV__tr|Q9V491|Q9V491_DROME;REV__tr|O96681|O96681_DROME	REV__tr|Q0KIF1|Q0KIF1_DROME;REV__tr|G7H847|G7H847_DROME;REV__tr|H9XVP3|H9XVP3_DROME;REV__tr|Q9V491|Q9V491_DROME;REV__tr|O96681|O96681_DROME	1;1;1;1;1	1;1;1;1;1	1;1;1;1;1	>tr|Q0KIF1|Q0KIF1_DROME Plexin A, isoform B OS=Drosophila melanogaster GN=PlexA PE=1 SV=1;>tr|G7H847|G7H847_DROME RE12436p1 OS=Drosophila melanogaster GN=plexA-RB PE=2 SV=1;>tr|H9XVP3|H9XVP3_DROME Plexin A, isoform F OS=Drosophila melanogaster GN=PlexA PE=	5	1	1	1	1	0	1	0	1	0	0	0	0	170.23	1505	1505;1505;1928;1945;1945	0.0054945	1.886	By MS/MS	By matching	0	0	9635000	9635000	0	9635000	0	1	0	1		+		96	11436	TRUE	11919	23993	22380	22380
REV__tr|X2JCM1|X2JCM1_DROME;REV__tr|M9MRX4|M9MRX4_DROME;REV__tr|B9ER13|B9ER13_DROME;REV__tr|Q8SWY2|Q8SWY2_DROME;REV__tr|Q9NCP8|Q9NCP8_DROME;REV__tr|M9PHP8|M9PHP8_DROME;REV__tr|Q7KU95|Q7KU95_DROME;REV__tr|A8JNM4|A8JNM4_DROME;REV__tr|X2JGD3|X2JGD3_DROME;REV__tr|Q7KU92|Q7KU92_DROME;REV__tr|A8JNM7|A8JNM7_DROME;REV__tr|A8JNM6|A8JNM6_DROME;REV__tr|M9MRR4|M9MRR4_DROME;REV__tr|M9MS19|M9MS19_DROME;REV__tr…	REV__tr|X2JCM1|X2JCM1_DROME;REV__tr|M9MRX4|M9MRX4_DROME;REV__tr|B9ER13|B9ER13_DROME;REV__tr|Q8SWY2|Q8SWY2_DROME;REV__tr|Q9NCP8|Q9NCP8_DROME;REV__tr|M9PHP8|M9PHP8_DROME;REV__tr|Q7KU95|Q7KU95_DROME;REV__tr|A8JNM4|A8JNM4_DROME;REV__tr|X2JGD3|X2JGD3_DROME;REV__tr|Q7KU92|Q7KU92_DROME;REV__tr|A8JNM7|A8JNM7_DROME;REV__tr|A8JNM6|A8JNM6_DROME;REV__tr|M9MRR4|M9MRR4_DROME;REV__tr|M9MS19|M9MS19_DROME;REV__tr…	2;2;1;1;1;1;1;1;1;1;1;1;1;1;1;1;1;1;1;1	2;2;1;1;1;1;1;1;1;1;1;1;1;1;1;1;1;1;1;1	2;2;1;1;1;1;1;1;1;1;1;1;1;1;1;1;1;1;1;1	>tr|X2JCM1|X2JCM1_DROME Ankyrin 2, isoform AA OS=Drosophila melanogaster GN=Ank2 PE=1 SV=1;>tr|M9MRX4|M9MRX4_DROME Ankyrin 2, isoform U OS=Drosophila melanogaster GN=Ank2 PE=1 SV=1;>tr|B9ER13|B9ER13_DROME MIP05285p (Fragment) OS=Drosophila melanogaster GN=	20	2	2	2	2	1	2	1	2	1	0	0	0	1277.4	11634	11634;13559;152;1009;1159;1309;2404;2532;2566;4083;4114;4189;4223;4230;4233;4264;4329;4352;4373;4496	0.0010684	2.3949	By MS/MS	By matching	0	0	184930000	183670000	1251200	0	1309300	2	0	2		+		97	1721;12025	True;True	1790;12522	3572;25127;25128;25129	3352;23457	3352;23457
REV__tr|Q9VXU0|Q9VXU0_DROME;REV__tr|M9PEP2|M9PEP2_DROME;REV__tr|O16039|O16039_DROME	REV__tr|Q9VXU0|Q9VXU0_DROME;REV__tr|M9PEP2|M9PEP2_DROME;REV__tr|O16039|O16039_DROME	1;1;1	1;1;1	1;1;1	>tr|Q9VXU0|Q9VXU0_DROME Adenylyl cyclase 35C, isoform A OS=Drosophila melanogaster GN=Ac13E PE=3 SV=1;>tr|M9PEP2|M9PEP2_DROME Adenylyl cyclase 35C, isoform C OS=Drosophila melanogaster GN=Ac13E PE=3 SV=1;>tr|O16039|O16039_DROME Adenylyl cyclase isoform DAC	3	1	1	1	1	1	1	1	1	1	0	0	0	186.87	1690	1690;1703;1708	1	-2	By matching	By MS/MS	0	0	3632600	473760	3158800	0	1652800	0	1	1	+	+		98	10377	TRUE	10820	21837;21838;21839	20322	20322	146	106
REV__tr|Q8MR38|Q8MR38_DROME;REV__tr|Q6NNZ8|Q6NNZ8_DROME;REV__tr|M9PJ04|M9PJ04_DROME;REV__tr|Q2PE29|Q2PE29_DROME;REV__tr|M9PGL8|M9PGL8_DROME;REV__tr|Q7KVX6|Q7KVX6_DROME	REV__tr|Q8MR38|Q8MR38_DROME;REV__tr|Q6NNZ8|Q6NNZ8_DROME;REV__tr|M9PJ04|M9PJ04_DROME;REV__tr|Q2PE29|Q2PE29_DROME;REV__tr|M9PGL8|M9PGL8_DROME;REV__tr|Q7KVX6|Q7KVX6_DROME	1;1;1;1;1;1	1;1;1;1;1;1	1;1;1;1;1;1	>tr|Q8MR38|Q8MR38_DROME HL02867p OS=Drosophila melanogaster GN=CG16829 PE=2 SV=1;>tr|Q6NNZ8|Q6NNZ8_DROME HL01056p (Fragment) OS=Drosophila melanogaster GN=CG32776 PE=2 SV=1;>tr|M9PJ04|M9PJ04_DROME Uncharacterized protein, isoform F OS=Drosophila melanogast	6	1	1	1	0	1	0	1	0	1	0	0	0	73.676	682	682;780;1399;1417;1417;1418	1	-2	By matching	By MS/MS	0	0	6729400	0	6729400	0	7041900	0	1	1	+	+		99	10220	TRUE	10627	21404	19902	19902	147	152
REV__tr|O61650|O61650_DROME;REV__tr|Q9VPN5|Q9VPN5_DROME	REV__tr|O61650|O61650_DROME;REV__tr|Q9VPN5|Q9VPN5_DROME	1;1	1;1	1;1	>tr|O61650|O61650_DROME Hsp70/Hsp90 organizing protein homolog OS=Drosophila melanogaster GN=Hop PE=2 SV=1;>tr|Q9VPN5|Q9VPN5_DROME Hsp70/Hsp90 organizing protein homolog OS=Drosophila melanogaster GN=Hop PE=1 SV=1	2	1	1	1	1	0	1	0	1	0	0	0	0	55.612	489	489;490	0.006856	1.7329	By MS/MS	By matching	0	0	2065100	2065100	0	1032500	0	1	0	1		+		100	5789	TRUE	6004	11890;11891	11109;11110	11109
REV__tr|Q6IDE2|Q6IDE2_DROME	REV__tr|Q6IDE2|Q6IDE2_DROME	2	2	2	>tr|Q6IDE2|Q6IDE2_DROME CG3907, isoform A OS=Drosophila melanogaster GN=CG3907 PE=1 SV=1	1	2	2	2	2	0	2	0	2	0	0	0	0	44.879	400	400	0.0020629	2.1081	By MS/MS	By matching	0	0	399570	399570	0	399570	0	2	0	2		+		101	8811;11184	True;True	9150;11660	18643;23471	17359;21858	17359;21858
REV__tr|Q6ILP3|Q6ILP3_DROME	REV__tr|Q6ILP3|Q6ILP3_DROME	1	1	1	>tr|Q6ILP3|Q6ILP3_DROME HDC08810 OS=Drosophila melanogaster GN=HDC08810 PE=4 SV=1	1	1	1	1	0	1	0	1	0	1	0	0	0	23.608	214	214	1	-2	By matching	By MS/MS	0	0	1311000	0	1311000	0	1371900	0	1	1	+	+		102	11679	TRUE	12169	24453	22809	22809	148	55
REV__tr|Q7K332|Q7K332_DROME	REV__tr|Q7K332|Q7K332_DROME	1	1	1	>tr|Q7K332|Q7K332_DROME GH17623p OS=Drosophila melanogaster GN=CG3364 PE=1 SV=1	1	1	1	1	0	1	0	1	0	1	0	0	0	27.611	239	239	1	-2	By matching	By MS/MS	0	0	0	0	0	0	0	0	1	1	+	+		103	11444	TRUE	11927	24008	22394	22394	149	152
REV__tr|Q7KTS3|Q7KTS3_DROME;REV__tr|Q9VNC9|Q9VNC9_DROME	REV__tr|Q7KTS3|Q7KTS3_DROME;REV__tr|Q9VNC9|Q9VNC9_DROME	1;1	1;1	1;1	>tr|Q7KTS3|Q7KTS3_DROME CG2519, isoform B OS=Drosophila melanogaster GN=CG2519 PE=4 SV=1;>tr|Q9VNC9|Q9VNC9_DROME CG2519, isoform A OS=Drosophila melanogaster GN=CG2519 PE=2 SV=2	2	1	1	1	1	1	1	1	1	1	0	0	0	144.51	1280	1280;1304	0.0040879	2.0456	By matching	By MS/MS	0	0	10381000	2049500	8331700	0	4359300	0	1	1		+		104	14567	TRUE	15169	30293;30294;30295	28420	28420
REV__tr|Q8IHG3|Q8IHG3_DROME	REV__tr|Q8IHG3|Q8IHG3_DROME	1	1	1	>tr|Q8IHG3|Q8IHG3_DROME AT04406p (Fragment) OS=Drosophila melanogaster GN=CG6471 PE=2 SV=1	1	1	1	1	0	1	0	1	0	1	0	0	0	60.186	504	504	1	-2	By matching	By MS/MS	0	0	276760	0	276760	0	289610	0	1	1	+	+		105	7841	TRUE	8147	16310	15232	15232	150	480
REV__tr|Q8MS38|Q8MS38_DROME	REV__tr|Q8MS38|Q8MS38_DROME	1	1	1	>tr|Q8MS38|Q8MS38_DROME RE15216p OS=Drosophila melanogaster GN=CG33217 PE=1 SV=1	1	1	1	1	1	1	1	1	1	1	0	0	0	79.957	699	699	0.0059172	1.7749	By matching	By MS/MS	0	0	53671000	28134000	25537000	0	13361000	0	1	1		+		106	9502	TRUE	9863	19953;19954;19955	18575	18575
REV__tr|Q8T4F8|Q8T4F8_DROME;REV__tr|Q9VAU5|Q9VAU5_DROME;REV__tr|Q8T9G9|Q8T9G9_DROME	REV__tr|Q8T4F8|Q8T4F8_DROME;REV__tr|Q9VAU5|Q9VAU5_DROME;REV__tr|Q8T9G9|Q8T9G9_DROME	1;1;1	1;1;1	1;1;1	>tr|Q8T4F8|Q8T4F8_DROME SD03956p OS=Drosophila melanogaster GN=CG10011 PE=2 SV=1;>tr|Q9VAU5|Q9VAU5_DROME Uncharacterized protein OS=Drosophila melanogaster GN=CG10011 PE=4 SV=1;>tr|Q8T9G9|Q8T9G9_DROME SD01389p OS=Drosophila melanogaster GN=CG10011 PE=2 SV=	3	1	1	1	0	1	0	1	0	1	0	0	0	141.29	1282	1282;2119;2119	1	-2	By matching	By MS/MS	0	0	338400	0	338400	0	354110	0	1	1	+	+		107	1184	TRUE	1234	2429	2279	2279	151	926
REV__tr|Q95SQ1|Q95SQ1_DROME	REV__tr|Q95SQ1|Q95SQ1_DROME	1	1	1	>tr|Q95SQ1|Q95SQ1_DROME GH08610p OS=Drosophila melanogaster GN=Keap1 PE=2 SV=1	1	1	1	1	1	0	1	0	1	0	0	0	0	46.681	420	420	1	-2	By MS/MS	By matching	0	0	3098900	3098900	0	3098900	0	1	0	1	+	+		108	6776	TRUE	7023	13992	13056	13056	152	420
REV__tr|Q9BML7|Q9BML7_DROME	REV__tr|Q9BML7|Q9BML7_DROME	1	1	1	>tr|Q9BML7|Q9BML7_DROME Metabotropic GABA-B receptor subtype 1 OS=Drosophila melanogaster GN=GABA-B-R1 PE=2 SV=1	1	1	1	1	1	1	1	1	1	1	0	0	0	94.383	840	840	0.004995	1.8955	By MS/MS	By matching	0	0	5732500	5274800	457700	0	478960	1	0	1		+		109	9391	TRUE	9751	19743;19744;19745	18387	18387
REV__tr|Q9U8D0|Q9U8D0_DROME	REV__tr|Q9U8D0|Q9U8D0_DROME	1	1	1	>tr|Q9U8D0|Q9U8D0_DROME Protoporphyrinogen oxidase OS=Drosophila melanogaster GN=Ppox PE=2 SV=1	1	1	1	1	1	1	1	1	1	1	0	0	0	53.186	475	475	1	-2	By matching	By MS/MS	0	0	14293000	2079100	12214000	0	6390600	0	1	1	+	+		110	10326	TRUE	10750	21634;21635;21636	20118	20118	153	75
REV__tr|Q9VA92|Q9VA92_DROME	REV__tr|Q9VA92|Q9VA92_DROME	1	1	1	>tr|Q9VA92|Q9VA92_DROME CG9743 OS=Drosophila melanogaster GN=CG9743 PE=1 SV=2	1	1	1	1	1	0	1	0	1	0	0	0	0	48.007	420	420	1	-2	By MS/MS	By matching	0	0	657360	657360	0	657360	0	1	0	1	+	+		111	11985	TRUE	12480	25056	23386	23386	154	420
REV__tr|Q9VAD3|Q9VAD3_DROME	REV__tr|Q9VAD3|Q9VAD3_DROME	1	1	1	>tr|Q9VAD3|Q9VAD3_DROME Uncharacterized protein, isoform A OS=Drosophila melanogaster GN=Vps13B PE=4 SV=3	1	1	1	1	1	0	1	0	1	0	0	0	0	424.98	3731	3731	0.0086789	1.6297	By MS/MS	By matching	0	0	7371400	7371400	0	7371400	0	1	0	1		+		112	11594	TRUE	12081	24280	22651	22651	155	2315
REV__tr|Q9VKG0|Q9VKG0_DROME	REV__tr|Q9VKG0|Q9VKG0_DROME	1	1	1	>tr|Q9VKG0|Q9VKG0_DROME CG6614, isoform A OS=Drosophila melanogaster GN=CG6614 PE=2 SV=4	1	1	1	1	1	0	1	0	1	0	0	0	0	124.1	1058	1058	1	-2	By MS/MS	By matching	0	0	391560	391560	0	391560	0	0	0	0	+	+		113	11887	TRUE	12379	24857	23195	23195	156	329
REV__tr|Q9VML2|Q9VML2_DROME	REV__tr|Q9VML2|Q9VML2_DROME	1	1	1	>tr|Q9VML2|Q9VML2_DROME Blue cheese OS=Drosophila melanogaster GN=bchs PE=1 SV=4	1	1	1	1	1	1	1	1	1	1	0	0	0	389.82	3489	3489	1	-2	By MS/MS	By matching	0	0	124700000	54177000	70528000	0	73802000	1	0	1	+	+		114	13088	TRUE	13622	27287;27288	25526	25526	157;158	255;259
REV__tr|Q9W0Q0|Q9W0Q0_DROME	REV__tr|Q9W0Q0|Q9W0Q0_DROME	1	1	1	>tr|Q9W0Q0|Q9W0Q0_DROME AT28366p OS=Drosophila melanogaster GN=Ppm1 PE=2 SV=1	1	1	1	1	0	1	0	1	0	1	0	0	0	38.529	352	352	1	-2	By matching	By MS/MS	0	0	1123400	0	1123400	0	1175600	0	1	1	+	+		115	9444	TRUE	9804	19849	18481	18481	159	249
REV__tr|V9GZW9|V9GZW9_DROME	REV__tr|V9GZW9|V9GZW9_DROME	1	1	1	>tr|V9GZW9|V9GZW9_DROME Uncharacterized protein OS=Drosophila melanogaster GN=ORF PE=4 SV=1	1	1	1	1	1	0	1	0	1	0	0	0	0	181.8	1607	1607	0.007278	1.6745	By MS/MS	By matching	0	0	4002300	4002300	0	4002300	0	1	0	1		+		116	2679	TRUE	2793	5427	5128	5128
tr|A0A0B4KFE9|A0A0B4KFE9_DROME;sp|A1Z8P9|TPR_DROME;tr|B5RJS5|B5RJS5_DROME;tr|Q961T0|Q961T0_DROME;tr|Q8IGK6|Q8IGK6_DROME	tr|A0A0B4KFE9|A0A0B4KFE9_DROME;sp|A1Z8P9|TPR_DROME	10;10;3;3;2	10;10;3;3;2	10;10;3;3;2	>tr|A0A0B4KFE9|A0A0B4KFE9_DROME Megator, isoform B OS=Drosophila melanogaster GN=Mtor PE=1 SV=1;>sp|A1Z8P9|TPR_DROME Nucleoprotein TPR OS=Drosophila melanogaster GN=Mtor PE=1 SV=1	5	10	10	10	6	9	6	9	6	9	5.8	5.8	5.8	262.35	2346	2346;2346;786;951;442	0	17.177	By MS/MS	By MS/MS	3.2	5.3	27993000	23585000	4408000	19668000	8529700	4	7	11				117	2040;3434;3724;6314;7001;7611;10287;12768;13078;16469	True;True;True;True;True;True;True;True;True;True	2122;3567;3873;6542;7269;7904;10705;13295;13612;17151	4183;4184;6912;6913;7474;7475;12998;12999;14477;15851;21554;26641;26642;27266;27267;27268;34293	3941;3942;6505;7024;12141;13498;14802;20041;24915;25505;25506;32190	3942;6505;7024;12141;13498;14802;20041;24915;25506;32190	160;161	345;1402
tr|T2FGD8|T2FGD8_DROME;sp|A1Z9A8|PTCD3_DROME	tr|T2FGD8|T2FGD8_DROME;sp|A1Z9A8|PTCD3_DROME	11;11	11;11	11;11	>tr|T2FGD8|T2FGD8_DROME FI21483p1 OS=Drosophila melanogaster GN=CG4679-RA PE=2 SV=1;>sp|A1Z9A8|PTCD3_DROME Protein PTCD3 homolog, mitochondrial OS=Drosophila melanogaster GN=CG4679 PE=2 SV=1	2	11	11	11	5	11	5	11	5	11	24.2	24.2	24.2	74.206	652	652;652	0	53.602	By MS/MS	By MS/MS	11.5	24.2	18023000	9957200	8065900	10553000	7844600	3	13	16				118	593;1558;2479;3432;6522;6962;7826;9457;13559;13564;14892	True;True;True;True;True;True;True;True;True;True;True	618;1617;2586;3565;6758;7228;8131;9817;14108;14113;15507	1225;3223;5035;6907;6908;6909;13390;14399;14400;14401;16282;19875;28249;28250;28260;28261;31018;31019	1158;3015;4757;6501;6502;12520;12521;13427;13428;15208;18504;26448;26449;26450;26458;26459;29108	1158;3015;4757;6502;12520;13427;15208;18504;26449;26458;29108	162	388
tr|H1UUG6|H1UUG6_DROME;tr|A8WHL0|A8WHL0_DROME;sp|A1Z9E2|LIN54_DROME;tr|E1JH59|E1JH59_DROME;sp|A1Z9E2-2|LIN54_DROME	tr|H1UUG6|H1UUG6_DROME;tr|A8WHL0|A8WHL0_DROME;sp|A1Z9E2|LIN54_DROME;tr|E1JH59|E1JH59_DROME;sp|A1Z9E2-2|LIN54_DROME	2;2;2;2;1	2;2;2;2;1	2;2;2;2;1	>tr|H1UUG6|H1UUG6_DROME FI18123p1 OS=Drosophila melanogaster GN=mip120-RA PE=2 SV=1;>tr|A8WHL0|A8WHL0_DROME RE32583p OS=Drosophila melanogaster GN=CG6061 PE=2 SV=1;>sp|A1Z9E2|LIN54_DROME Protein lin-54 homolog OS=Drosophila melanogaster GN=mip120 PE=1 SV=1	5	2	2	2	0	2	0	2	0	2	1.9	1.9	1.9	100.02	950	950;950;950;952;560	0.0068426	1.7258	By matching	By MS/MS	0	1.9	346370	0	346370	0	362450	0	2	2				119	5946;14688	True;True	6164;15291	12189;30545	11383;28658	11383;28658
sp|A1Z9X0|APKC_DROME;sp|A1Z9X0-3|APKC_DROME;sp|A1Z9X0-5|APKC_DROME;tr|A0A0B4JD26|A0A0B4JD26_DROME;tr|A0A0B4KFQ6|A0A0B4KFQ6_DROME;sp|A1Z9X0-4|APKC_DROME;sp|A1Z9X0-2|APKC_DROME;tr|A0A0B4KEQ8|A0A0B4KEQ8_DROME;tr|A0A0B4KEV2|A0A0B4KEV2_DROME;tr|A0A0B4JD78|A0A0B4JD78_DROME;tr|A0A0B4KG15|A0A0B4KG15_DROME	sp|A1Z9X0|APKC_DROME;sp|A1Z9X0-3|APKC_DROME;sp|A1Z9X0-5|APKC_DROME;tr|A0A0B4JD26|A0A0B4JD26_DROME;tr|A0A0B4KFQ6|A0A0B4KFQ6_DROME;sp|A1Z9X0-4|APKC_DROME;sp|A1Z9X0-2|APKC_DROME;tr|A0A0B4KEQ8|A0A0B4KEQ8_DROME;tr|A0A0B4KEV2|A0A0B4KEV2_DROME;tr|A0A0B4JD78|A0A0B4JD78_DROME;tr|A0A0B4KG15|A0A0B4KG15_DROME	7;7;5;5;5;5;5;5;5;5;5	7;7;5;5;5;5;5;5;5;5;5	7;7;5;5;5;5;5;5;5;5;5	>sp|A1Z9X0|APKC_DROME Atypical protein kinase C OS=Drosophila melanogaster GN=aPKC PE=1 SV=1;>sp|A1Z9X0-3|APKC_DROME Isoform D of Atypical protein kinase C OS=Drosophila melanogaster GN=aPKC;>sp|A1Z9X0-5|APKC_DROME Isoform F of Atypical protein kinase C OS	11	7	7	7	5	4	5	4	5	4	19.8	19.8	19.8	69.556	606	606;608;503;511;519;524;526;620;634;951;958	0	19.34	By MS/MS	By MS/MS	13.5	10.9	7652600	3380900	4271700	0	4470000	5	4	9				120	2188;4476;6022;10808;12204;13529;14215	True;True;True;True;True;True;True	2275;4643;6243;11265;12704;14078;14794	4472;9117;9118;12339;22683;22684;25510;28199;29529	4219;8517;8518;11525;21104;21105;23823;26404;27677	4219;8517;11525;21104;23823;26404;27677
tr|C1C3E7|C1C3E7_DROME;sp|A1ZA47-7|ZASP_DROME;tr|G3JX29|G3JX29_DROME;tr|G3JX30|G3JX30_DROME;tr|G3JX27|G3JX27_DROME;tr|G3JX28|G3JX28_DROME;tr|A0A0B4KFR8|A0A0B4KFR8_DROME;sp|A1ZA47-3|ZASP_DROME;tr|A0A0B4KEW3|A0A0B4KEW3_DROME;tr|A0A0B4LGL0|A0A0B4LGL0_DROME;sp|A1ZA47|ZASP_DROME;tr|G3JX31|G3JX31_DROME;sp|A1ZA47-4|ZASP_DROME;sp|A1ZA47-5|ZASP_DROME;tr|G3JX32|G3JX32_DROME;tr|A0A0B4KER6|A0A0B4KER6_DROME;t…	tr|C1C3E7|C1C3E7_DROME;sp|A1ZA47-7|ZASP_DROME;tr|G3JX29|G3JX29_DROME;tr|G3JX30|G3JX30_DROME;tr|G3JX27|G3JX27_DROME;tr|G3JX28|G3JX28_DROME;tr|A0A0B4KFR8|A0A0B4KFR8_DROME;sp|A1ZA47-3|ZASP_DROME;tr|A0A0B4KEW3|A0A0B4KEW3_DROME;tr|A0A0B4LGL0|A0A0B4LGL0_DROME;sp|A1ZA47|ZASP_DROME;tr|G3JX31|G3JX31_DROME;sp|A1ZA47-4|ZASP_DROME;sp|A1ZA47-5|ZASP_DROME;tr|G3JX32|G3JX32_DROME;tr|A0A0B4KER6|A0A0B4KER6_DROME;t…	3;3;3;3;3;3;3;3;3;3;3;2;2;2;2;2;2;1	3;3;3;3;3;3;3;3;3;3;3;2;2;2;2;2;2;1	3;3;3;3;3;3;3;3;3;3;3;2;2;2;2;2;2;1	>tr|C1C3E7|C1C3E7_DROME MIP09364p OS=Drosophila melanogaster GN=Zasp52 PE=1 SV=1;>sp|A1ZA47-7|ZASP_DROME Isoform I of PDZ and LIM domain protein Zasp OS=Drosophila melanogaster GN=Zasp52;>tr|G3JX29|G3JX29_DROME Z band alternatively spliced PDZ-motif protei	18	3	3	3	1	3	1	3	1	3	10.5	10.5	10.5	48.795	449	449;450;651;716;722;787;897;1082;1318;2084;2194;515;780;890;955;1267;2142;233	0	7.9246	By MS/MS	By MS/MS	5.3	10.5	521470	521470	0	521470	0	2	3	5				121	8731;9371;11518	True;True;True	9069;9730;12002	18497;19702;24131;24132	17228;18350;22512;22513;22514	17228;18350;22512
tr|V5LWT6|V5LWT6_DROME;sp|A1ZA92|NOL9_DROME	tr|V5LWT6|V5LWT6_DROME;sp|A1ZA92|NOL9_DROME	7;7	7;7	7;7	>tr|V5LWT6|V5LWT6_DROME FI23519p1 OS=Drosophila melanogaster GN=CG8414-RA PE=2 SV=1;>sp|A1ZA92|NOL9_DROME Polynucleotide 5-hydroxyl-kinase NOL9 OS=Drosophila melanogaster GN=CG8414 PE=2 SV=1	2	7	7	7	2	6	2	6	2	6	9.4	9.4	9.4	111.19	995	995;995	0	9.6264	By MS/MS	By MS/MS	2.6	7.8	1763800	0	1763800	0	1845700	2	6	8				122	1474;2351;3333;5123;9580;11240;12101	True;True;True;True;True;True;True	1530;2453;3465;5316;9941;11717;12599	3024;4811;6724;10512;20103;23593;25291;25292	2836;4538;6340;9802;18700;21983;23616;23617	2836;4538;6340;9802;18700;21983;23617
sp|A1ZAB5|CLU_DROME;tr|A0A0B4KEX0|A0A0B4KEX0_DROME;tr|Q8MQR3|Q8MQR3_DROME;tr|Q95RN1|Q95RN1_DROME	sp|A1ZAB5|CLU_DROME;tr|A0A0B4KEX0|A0A0B4KEX0_DROME	37;36;15;1	37;36;15;1	37;36;15;1	>sp|A1ZAB5|CLU_DROME Protein clueless OS=Drosophila melanogaster GN=clu PE=1 SV=1;>tr|A0A0B4KEX0|A0A0B4KEX0_DROME Protein clueless OS=Drosophila melanogaster GN=clu PE=1 SV=1	4	37	37	37	31	36	31	36	31	36	37	37	37	160.85	1448	1448;1289;667;116	0	189.06	By MS/MS	By MS/MS	29.8	35.4	315490000	181570000	133930000	136260000	184500000	30	47	77				123	421;1318;2557;2701;2702;3118;3234;3353;4219;4561;4727;5584;5810;6063;6181;8559;9058;9349;9411;9613;10863;11185;11634;12554;13102;13402;14281;14953;14974;15433;15762;15834;16190;16203;16547;16674;16813	True;True;True;True;True;True;True;True;True;True;True;True;True;True;True;True;True;True;True;True;True;True;True;True;True;True;True;True;True;True;True;True;True;True;True;True;True	439;1370;2668;2816;2817;3244;3361;3362;3485;4381;4729;4906;5792;6025;6285;6405;8890;9406;9708;9771;9974;11321;11661;12121;13069;13636;13946;14863;15570;15592;16071;16422;16496;16864;16877;17230;17363;17508	835;2688;2689;5191;5466;5467;5468;5469;6305;6306;6542;6543;6544;6759;6760;8468;8469;9292;9293;9651;9652;11459;11460;11461;11927;11928;11929;11930;12452;12453;12718;12719;17750;17751;19129;19130;19662;19782;19783;20174;20175;20176;20177;22805;23472;23473;23474;24357;24358;26205;26206;26207;26208;26209;27313;27314;27953;27954;29639;29640;31131;31132;31180;31181;32132;32863;32864;33005;33700;33701;3…	794;2526;4895;5161;5162;5163;5164;5165;5956;5957;6172;6173;6174;6370;6371;7932;7933;8689;9024;9025;10697;10698;10699;11145;11146;11147;11148;11149;11150;11629;11883;11884;16586;16587;17812;17813;18313;18421;18422;18761;18762;18763;18764;21212;21213;21859;21860;22719;22720;24490;24491;24492;24493;24494;24495;25550;26174;27786;27787;29211;29212;29257;29258;30172;30847;30848;30978;31634;31635;31655;…	794;2526;4895;5162;5164;5956;6174;6371;7932;8689;9024;10697;11148;11629;11884;16587;17813;18313;18421;18761;21212;21859;22719;24494;25550;26174;27786;29212;29258;30172;30848;30978;31634;31656;32352;32594;32855	163;164;165;166	218;487;680;1284
tr|A0A0U3DWR7|A0A0U3DWR7_DROME;tr|A0A0B4KFU3|A0A0B4KFU3_DROME;sp|A1ZAU8-2|PTRO_DROME;tr|A0A0B4KG58|A0A0B4KG58_DROME;sp|A1ZAU8-3|PTRO_DROME;tr|B7YZJ2|B7YZJ2_DROME;sp|A1ZAU8|PTRO_DROME;tr|B7YZJ1|B7YZJ1_DROME;tr|E1JH90|E1JH90_DROME;tr|A0A0B4KET5|A0A0B4KET5_DROME;tr|A0A0B4KFA4|A0A0B4KFA4_DROME;tr|E1JH91|E1JH91_DROME;tr|H6WS59|H6WS59_DROME;tr|A0A0B4KEY4|A0A0B4KEY4_DROME;tr|Q8T0T0|Q8T0T0_DROME;tr|A0A0B…	tr|A0A0U3DWR7|A0A0U3DWR7_DROME;tr|A0A0B4KFU3|A0A0B4KFU3_DROME;sp|A1ZAU8-2|PTRO_DROME;tr|A0A0B4KG58|A0A0B4KG58_DROME;sp|A1ZAU8-3|PTRO_DROME;tr|B7YZJ2|B7YZJ2_DROME;sp|A1ZAU8|PTRO_DROME;tr|B7YZJ1|B7YZJ1_DROME;tr|E1JH90|E1JH90_DROME;tr|A0A0B4KET5|A0A0B4KET5_DROME;tr|A0A0B4KFA4|A0A0B4KFA4_DROME;tr|E1JH91|E1JH91_DROME;tr|H6WS59|H6WS59_DROME;tr|A0A0B4KEY4|A0A0B4KEY4_DROME;tr|Q8T0T0|Q8T0T0_DROME;tr|A0A0B…	2;2;2;2;2;2;2;2;2;2;2;2;2;2;1;1	2;2;2;2;2;2;2;2;2;2;2;2;2;2;1;1	2;2;2;2;2;2;2;2;2;2;2;2;2;2;1;1	>tr|A0A0U3DWR7|A0A0U3DWR7_DROME Patronin OS=Drosophila melanogaster PE=2 SV=1;>tr|A0A0B4KFU3|A0A0B4KFU3_DROME Patronin, isoform M OS=Drosophila melanogaster GN=Patronin PE=1 SV=1;>sp|A1ZAU8-2|PTRO_DROME Isoform A of Patronin OS=Drosophila melanogaster GN=P	16	2	2	2	1	2	1	2	1	2	2.2	2.2	2.2	155.67	1384	1384;1504;1517;1538;1540;1599;1630;1663;1671;1674;1680;1683;1689;1689;1396;1439	0.00054496	2.5577	By matching	By MS/MS	1.3	2.2	2095700	1321100	774660	0	810620	0	3	3				124	3547;4971	True;True	3687;5158	7125;10209;10210;10211	6699;9527;9528	6699;9528
tr|A0A0B4LFL2|A0A0B4LFL2_DROME;sp|A1ZAX1|EIF3C_DROME	tr|A0A0B4LFL2|A0A0B4LFL2_DROME;sp|A1ZAX1|EIF3C_DROME	41;41	41;41	41;41	>tr|A0A0B4LFL2|A0A0B4LFL2_DROME Eukaryotic translation initiation factor 3 subunit C OS=Drosophila melanogaster GN=eIF3-S8 PE=3 SV=1;>sp|A1ZAX1|EIF3C_DROME Eukaryotic translation initiation factor 3 subunit C OS=Drosophila melanogaster GN=eIF3-S8 PE=1 SV=1	2	41	41	41	33	39	33	39	33	39	48.4	48.4	48.4	105.65	910	910;910	0	177.73	By MS/MS	By MS/MS	40.7	44.4	409320000	212240000	197080000	144310000	252900000	36	47	83				125	305;630;893;1646;1800;1822;1921;2071;2074;2269;2739;2799;2939;3155;3821;4614;4681;6526;6638;7115;7788;8146;8888;8947;8952;9335;9336;10123;10176;10260;11121;12013;12214;12267;12354;12472;12508;14534;16768;17079;17239	True;True;True;True;True;True;True;True;True;True;True;True;True;True;True;True;True;True;True;True;True;True;True;True;True;True;True;True;True;True;True;True;True;True;True;True;True;True;True;True;True	319;656;933;1714;1872;1895;1896;1996;2155;2158;2366;2367;2854;2919;3061;3282;3972;4786;4859;6762;6881;7390;8091;8461;9227;9228;9288;9294;9693;9694;9695;10512;10575;10677;11594;12510;12714;12769;12861;12982;13018;15134;17462;17784;17946	612;1291;1292;1293;1294;1837;1838;1839;3433;3711;3712;3752;3753;3754;3755;3756;3757;3758;3945;3946;4250;4251;4257;4258;4259;4650;4651;4652;4653;4654;5535;5536;5537;5656;5657;5948;5949;6389;6390;7685;7686;9402;9554;13401;13402;13403;13726;13727;13728;13729;14736;14737;16214;16960;16961;18788;18789;18790;18791;18906;18920;19636;19637;19638;19639;19640;21177;21178;21179;21297;21298;21505;21506;23349…	581;1216;1217;1218;1718;1719;1720;3210;3495;3496;3534;3535;3536;3537;3538;3539;3540;3541;3724;4003;4009;4010;4011;4380;4381;4382;4383;4384;5225;5226;5347;5616;5617;6031;6032;6033;7209;8787;8932;12531;12532;12810;12811;12812;12813;13750;13751;15139;15842;15843;17500;17501;17502;17606;17620;18292;18293;18294;18295;19692;19693;19801;19802;19993;19994;21738;21739;23439;23836;23837;23926;23927;24107;2…	581;1217;1720;3210;3495;3538;3724;4003;4011;4380;5226;5347;5616;6031;7209;8787;8932;12532;12810;13750;15139;15843;17501;17606;17620;18293;18294;19693;19801;19994;21738;23439;23837;23927;24107;24322;24390;28336;32773;33353;33626	167;168;169;170;171;172;173;174;175;176;177;178;179;180;181;182;183	296;316;372;384;387;388;399;514;544;557;578;579;603;791;798;810;823
tr|B6IDR6|B6IDR6_DROME;sp|A1ZBT5|MED8_DROME	tr|B6IDR6|B6IDR6_DROME;sp|A1ZBT5|MED8_DROME	1;1	1;1	1;1	>tr|B6IDR6|B6IDR6_DROME FI07210p OS=Drosophila melanogaster GN=MED8-RA PE=2 SV=1;>sp|A1ZBT5|MED8_DROME Mediator of RNA polymerase II transcription subunit 8 OS=Drosophila melanogaster GN=MED8 PE=2 SV=1	2	1	1	1	0	1	0	1	0	1	5.6	5.6	5.6	27.948	252	252;252	0.0005571	2.7194	By matching	By MS/MS	0	5.6	810960	0	810960	0	848620	0	1	1				126	16353	TRUE	17033	34055	31965	31965
tr|E2QD63|E2QD63_DROME;sp|Q86DS1|F10A2_DROME;sp|C4NYP8|F10A1_DROME;tr|Q8MSG4|Q8MSG4_DROME	tr|E2QD63|E2QD63_DROME;sp|Q86DS1|F10A2_DROME;sp|C4NYP8|F10A1_DROME	7;7;7;1	7;7;7;1	7;7;7;1	>tr|E2QD63|E2QD63_DROME Hsc/Hsp70-interacting protein related, isoform B OS=Drosophila melanogaster GN=HIP-R PE=4 SV=1;>sp|Q86DS1|F10A2_DROME Hsc70-interacting protein 2 OS=Drosophila melanogaster GN=HIP-R PE=1 SV=2;>sp|C4NYP8|F10A1_DROME Hsc70-interacting	4	7	7	7	6	6	6	6	6	6	24.1	24.1	24.1	41.036	377	377;377;377;60	0	14.507	By MS/MS	By MS/MS	21.2	19.4	20712000	6074100	14638000	9217600	12174000	6	4	10				127	433;598;1117;3800;7483;7638;8914	True;True;True;True;True;True;True	451;623;1165;3951;7774;7932;9255	860;1235;1236;2292;2293;7622;7623;7624;15561;15562;15906;18836;18837	818;1167;1168;2151;7152;7153;7154;14524;14852;17545;17546	818;1167;2151;7154;14524;14852;17545	184	5
sp|O01367-2|HOW_DROME;sp|O01367-3|HOW_DROME;tr|E1JIT0|E1JIT0_DROME;tr|B3DNL7|B3DNL7_DROME;sp|O01367|HOW_DROME;tr|A0A0B4KHV5|A0A0B4KHV5_DROME;tr|Q8IH06|Q8IH06_DROME	sp|O01367-2|HOW_DROME;sp|O01367-3|HOW_DROME;tr|E1JIT0|E1JIT0_DROME;tr|B3DNL7|B3DNL7_DROME;sp|O01367|HOW_DROME;tr|A0A0B4KHV5|A0A0B4KHV5_DROME;tr|Q8IH06|Q8IH06_DROME	2;2;2;2;2;2;1	2;2;2;2;2;2;1	2;2;2;2;2;2;1	>sp|O01367-2|HOW_DROME Isoform Maternal of Protein held out wings OS=Drosophila melanogaster GN=how;>sp|O01367-3|HOW_DROME Isoform C of Protein held out wings OS=Drosophila melanogaster GN=how;>tr|E1JIT0|E1JIT0_DROME Held out wings, isoform E OS=Drosophila	7	2	2	2	0	2	0	2	0	2	6.4	6.4	6.4	40.943	375	375;380;404;405;405;418;228	0.00060241	3.4019	By matching	By MS/MS	0	6.4	1641200	0	1641200	0	1717400	0	2	2				128	8035;11789	True;True	8348;12279	16717;24671	15617;23013	15617;23013
sp|O01382|DRICE_DROME	sp|O01382|DRICE_DROME	4	3	3	>sp|O01382|DRICE_DROME Caspase OS=Drosophila melanogaster GN=Drice PE=1 SV=2	1	4	3	3	1	4	0	3	0	3	17.1	13.9	13.9	37.363	339	339	0	4.9572	By matching	By MS/MS	3.2	17.1	624150	0	624150	0	653130	0	3	3				129	526;8365;10041;15437	True;False;True;True	549;8687;10417;16075	1085;17371;17372;21018;32177	1026;16225;16226;19527;30213	1026;16225;19527;30213	185;186	1;309
sp|O01666|ATPG_DROME	sp|O01666|ATPG_DROME	11	11	11	>sp|O01666|ATPG_DROME ATP synthase subunit gamma, mitochondrial OS=Drosophila melanogaster GN=ATPsyngamma PE=2 SV=2	1	11	11	11	9	10	9	10	9	10	47.1	47.1	47.1	32.871	297	297	0	38.342	By MS/MS	By MS/MS	39.7	43.8	53122000	21843000	31278000	21352000	33222000	6	13	19				130	2844;4679;5052;6147;7682;8109;9303;10449;10790;14022;14321	True;True;True;True;True;True;True;True;True;True;True	2965;4857;5243;6371;7979;8424;9661;10897;11247;14591;14906	5741;9550;9551;10382;10383;10384;10385;12633;12634;16002;16003;16896;16897;19585;21987;21988;22645;22646;29158;29159;29160;29161;29719;29720	5428;8929;9677;9678;9679;11801;11802;14943;15784;15785;18241;20451;20452;21067;27327;27328;27329;27863;27864;27865	5428;8929;9677;11802;14943;15784;18241;20451;21067;27329;27864	187;188	150;266
sp|O02002|CASP1_DROME	sp|O02002|CASP1_DROME	7	7	6	>sp|O02002|CASP1_DROME Caspase-1 OS=Drosophila melanogaster GN=Dcp-1 PE=1 SV=1	1	7	7	6	5	6	5	6	4	5	29.4	29.4	26	35.926	323	323	0	19.989	By MS/MS	By MS/MS	21.1	24.1	15628000	10899000	4729100	8010200	7837100	3	8	11				131	5434;5506;8365;10795;14476;15384;16992	True;True;True;True;True;True;True	5640;5714;8687;11252;15073;16019;17692	11160;11305;11306;17371;17372;22656;22657;30057;30058;32036;35375	10421;10556;16225;16226;21078;28198;28199;30079;30080;30081;33190	10421;10556;16225;21078;28198;30079;33190	189;190;191;192	73;253;293;294
tr|I1V4X5|I1V4X5_DROME;sp|O02193|MOF_DROME	tr|I1V4X5|I1V4X5_DROME;sp|O02193|MOF_DROME	1;1	1;1	1;1	>tr|I1V4X5|I1V4X5_DROME Histone acetyltransferase OS=Drosophila melanogaster GN=mof PE=3 SV=1;>sp|O02193|MOF_DROME Males-absent on the first protein OS=Drosophila melanogaster GN=mof PE=1 SV=1	2	1	1	1	0	1	0	1	0	1	2.4	2.4	2.4	86.474	827	827;827	0.00054171	2.5213	By matching	By MS/MS	0	2.4	0	0	0	0	0	0	1	1				132	15080	TRUE	15705	31403	29471	29471
sp|O02195|EIF3I_DROME	sp|O02195|EIF3I_DROME	17	17	17	>sp|O02195|EIF3I_DROME Eukaryotic translation initiation factor 3 subunit I OS=Drosophila melanogaster GN=Trip1 PE=1 SV=1	1	17	17	17	16	17	16	17	16	17	77.6	77.6	77.6	36.159	326	326	0	221.35	By MS/MS	By MS/MS	70.9	77.6	373190000	231110000	142080000	124580000	222120000	24	25	49				133	991;2009;2353;3899;4899;7240;7241;7398;8352;8544;8730;8774;10440;14041;14338;15030;16669	True;True;True;True;True;True;True;True;True;True;True;True;True;True;True;True;True	1036;2089;2455;4052;5084;7521;7522;7686;8673;8674;8874;9067;9068;9113;10888;14611;14925;14926;15651;17358	2051;2052;4127;4128;4813;4814;4815;4816;7846;7847;7848;10015;10016;10017;15016;15017;15018;15019;15020;15374;15375;15376;15377;15378;17351;17352;17353;17720;18494;18495;18496;18576;18577;21967;21968;29194;29195;29750;29751;29752;31291;31292;34726;34727;34728;34729	1917;3887;4540;4541;4542;7360;7361;7362;9358;9359;14019;14020;14021;14022;14023;14024;14025;14026;14351;14352;14353;14354;16205;16206;16207;16208;16558;17226;17227;17298;17299;20435;20436;27359;27360;27893;27894;27895;27896;27897;27898;27899;29360;29361;32583;32584;32585;32586;32587	1917;3887;4542;7360;9359;14019;14023;14354;16206;16558;17227;17298;20436;27360;27896;29361;32587	193;194;195;196;197;198;199;200	74;116;153;196;204;223;243;255
tr|C7LA94|C7LA94_DROME;sp|O02649|CH60_DROME	tr|C7LA94|C7LA94_DROME;sp|O02649|CH60_DROME	31;31	31;31	24;24	>tr|C7LA94|C7LA94_DROME FI05241p OS=Drosophila melanogaster PE=2 SV=1;>sp|O02649|CH60_DROME 60 kDa heat shock protein, mitochondrial OS=Drosophila melanogaster GN=Hsp60 PE=1 SV=3	2	31	31	24	28	28	28	28	21	22	62.1	62.1	45.4	60.808	573	573;573	0	238.4	By MS/MS	By MS/MS	56.5	58.5	387060000	250580000	136480000	159400000	222580000	34	32	66				134	162;998;1042;1083;1659;2102;2352;5471;5561;6483;7168;7633;8070;8280;9855;10456;11301;13055;13855;13856;14150;14765;14766;15560;15561;15586;15587;15745;15829;16482;16483	True;True;True;True;True;True;True;True;True;True;True;True;True;True;True;True;True;True;True;True;True;True;True;True;True;True;True;True;True;True;True	165;1044;1090;1131;1727;2186;2454;5677;5678;5769;6717;7449;7927;8383;8599;10224;10904;11778;13589;14419;14420;14421;14726;15371;15372;15373;16204;16205;16230;16231;16405;16491;17164;17165	325;326;2067;2153;2154;2225;2226;3453;4310;4311;4812;11229;11230;11231;11232;11233;11234;11417;11418;13316;13317;14878;14879;14880;14881;15890;15891;16791;16792;17219;17220;20665;20666;20667;22002;22003;23703;23704;27217;27218;27219;27220;28813;28814;28815;28816;29407;30724;30725;30726;30727;30728;30729;30730;30731;32416;32417;32418;32419;32420;32468;32469;32470;32471;32824;32825;32995;32996;3431…	302;303;1929;2012;2013;2088;3229;4062;4063;4539;10484;10485;10486;10487;10488;10489;10490;10491;10660;10661;12444;12445;13887;13888;13889;14838;15689;15690;16085;16086;19211;19212;19213;20464;20465;22090;25456;25457;25458;25459;26995;26996;26997;27564;28823;28824;28825;28826;28827;28828;30421;30422;30423;30424;30469;30470;30471;30472;30812;30813;30814;30967;30968;32212;32213;32214;32215;32216;322…	303;1929;2013;2088;3229;4063;4539;10489;10661;12444;13888;14838;15689;16085;19213;20464;22090;25456;26995;26997;27564;28827;28828;30423;30424;30469;30471;30814;30967;32212;32214	201;202;203;204;205;206;207	35;36;51;141;213;312;485
tr|M9W9W1|M9W9W1_DROME;sp|O16102|CHD3_DROME	tr|M9W9W1|M9W9W1_DROME;sp|O16102|CHD3_DROME	2;2	1;1	1;1	>tr|M9W9W1|M9W9W1_DROME FI21135p1 OS=Drosophila melanogaster GN=Chd3-RA PE=2 SV=1;>sp|O16102|CHD3_DROME Chromodomain-helicase-DNA-binding protein 3 OS=Drosophila melanogaster GN=Chd3 PE=2 SV=3	2	2	1	1	1	2	0	1	0	1	2.9	1	1	103.02	892	892;892	1	-2	By matching	By MS/MS	1.9	2.9	1109800	0	1109800	0	1161300	0	2	2	+			135	4958;16117	False;True	5145;16789	10184;10185;33569	9508;9509;31506;31507	9508;31507	208	611
sp|O16797|RL3_DROME;tr|C6SUV6|C6SUV6_DROME;tr|C7LA69|C7LA69_DROME;sp|O16797-5|RL3_DROME;sp|O16797-2|RL3_DROME;tr|E0R984|E0R984_DROME	sp|O16797|RL3_DROME;tr|C6SUV6|C6SUV6_DROME;tr|C7LA69|C7LA69_DROME	4;4;3;1;1;1	4;4;3;1;1;1	4;4;3;1;1;1	>sp|O16797|RL3_DROME 60S ribosomal protein L3 OS=Drosophila melanogaster GN=RpL3 PE=1 SV=3;>tr|C6SUV6|C6SUV6_DROME LP14077p (Fragment) OS=Drosophila melanogaster GN=RpL3-RA PE=2 SV=1;>tr|C7LA69|C7LA69_DROME RE52161p OS=Drosophila melanogaster GN=RpL3-RB PE	6	4	4	4	0	4	0	4	0	4	15.6	15.6	15.6	46.915	416	416;418;316;138;161;208	0	10.014	By matching	By MS/MS	0	15.6	4660800	0	4660800	0	4877200	0	4	4				136	561;963;8763;11001	True;True;True;True	585;1006;9101;11471	1149;2003;18556;23092	1087;1868;17281;21485	1087;1868;17281;21485	209	181
sp|O16810|ORC1_DROME	sp|O16810|ORC1_DROME	4	4	4	>sp|O16810|ORC1_DROME Origin recognition complex subunit 1 OS=Drosophila melanogaster GN=Orc1 PE=1 SV=2	1	4	4	4	1	3	1	3	1	3	6.3	6.3	6.3	103.28	924	924	0	6.1326	By MS/MS	By MS/MS	1.6	4.7	2171400	391600	1779800	0	1862500	0	3	3				137	6767;8698;10100;14203	True;True;True;True	7013;9035;10488;14782	13976;18425;21138;29504	13041;17164;19655;27648	13041;17164;19655;27648	210	832
tr|A8Y560|A8Y560_DROME;sp|O17445|RL15_DROME	tr|A8Y560|A8Y560_DROME;sp|O17445|RL15_DROME	1;1	1;1	1;1	>tr|A8Y560|A8Y560_DROME Ribosomal protein L15 OS=Drosophila melanogaster GN=RpL15 PE=1 SV=2;>sp|O17445|RL15_DROME 60S ribosomal protein L15 OS=Drosophila melanogaster GN=RpL15 PE=1 SV=1	2	1	1	1	1	1	1	1	1	1	5.4	5.4	5.4	24.325	204	204;204	0.008658	1.6156	By matching	By MS/MS	5.4	5.4	716030	197090	518940	0	543030	0	1	1				138	13006	TRUE	13539	27127;27128	25375	25375
tr|X2J5T3|X2J5T3_DROME;sp|O18334|RAB6_DROME;tr|F6J915|F6J915_DROME;tr|Q9W3Q0|Q9W3Q0_DROME;tr|Q8SYS5|Q8SYS5_DROME	tr|X2J5T3|X2J5T3_DROME;sp|O18334|RAB6_DROME	5;5;1;1;1	5;5;1;1;1	5;5;1;1;1	>tr|X2J5T3|X2J5T3_DROME Rab6, isoform B OS=Drosophila melanogaster GN=Rab6 PE=1 SV=1;>sp|O18334|RAB6_DROME Ras-related protein Rab6 OS=Drosophila melanogaster GN=Rab6 PE=1 SV=1	5	5	5	5	4	4	4	4	4	4	32.7	32.7	32.7	23.48	208	208;208;175;218;218	0	7.5262	By MS/MS	By MS/MS	22.1	27.4	15915000	5892700	10022000	6884000	9144700	3	3	6				139	2433;3182;5315;9395;13727	True;True;True;True;True	2536;3309;5519;9755;14286	4945;6442;6443;6444;10911;10912;19751;19752;28574	4667;6076;6077;10184;18393;18394;26762	4667;6077;10184;18394;26762	211;212	121;150
sp|O18373|SPS1_DROME	sp|O18373|SPS1_DROME	4	4	4	>sp|O18373|SPS1_DROME Selenide, water dikinase OS=Drosophila melanogaster GN=SelD PE=2 SV=1	1	4	4	4	3	3	3	3	3	3	16.6	16.6	16.6	43.446	398	398	0	11.958	By MS/MS	By MS/MS	10.8	12.8	7330200	5118200	2212000	5303200	2129700	3	2	5				140	6468;7516;12384;14040	True;True;True;True	6702;7807;12891;14610	13290;13291;15630;25864;25865;29193	12419;12420;14589;24155;27358	12419;14589;24155;27358
tr|M9NDC3|M9NDC3_DROME;sp|O18388|IMB_DROME	tr|M9NDC3|M9NDC3_DROME;sp|O18388|IMB_DROME	39;39	39;39	39;39	>tr|M9NDC3|M9NDC3_DROME Female sterile (2) ketel, isoform B OS=Drosophila melanogaster GN=Fs(2)Ket PE=4 SV=1;>sp|O18388|IMB_DROME Importin subunit beta OS=Drosophila melanogaster GN=Fs(2)Ket PE=2 SV=2	2	39	39	39	31	38	31	38	31	38	55.7	55.7	55.7	98.695	884	884;884	0	286.45	By MS/MS	By MS/MS	44.9	55.7	507180000	291770000	215410000	172630000	319320000	38	57	95				141	923;1591;1938;2454;3299;3399;3424;3988;4560;6159;6195;6872;6932;7831;7835;7915;9119;9662;9973;9974;9998;10208;10387;10632;10649;10743;11193;11593;12996;14990;15106;15255;15422;15423;15593;16524;16740;16865;17359	True;True;True;True;True;True;True;True;True;True;True;True;True;True;True;True;True;True;True;True;True;True;True;True;True;True;True;True;True;True;True;True;True;True;True;True;True;True;True	964;1655;2013;2561;3431;3532;3557;4144;4145;4728;6383;6419;7131;7198;8136;8140;8223;9471;10025;10344;10345;10369;10613;10831;10832;11084;11101;11199;11669;12080;13529;15608;15609;15610;15731;15883;16060;16061;16237;17206;17433;17560;18070;18071	1902;1903;1904;1905;1906;3330;3331;3989;3990;4994;4995;4996;6670;6671;6846;6847;6848;6849;6850;6851;6894;6895;6896;8025;8026;8027;9288;9289;9290;9291;12667;12668;12745;14215;14340;14341;16289;16290;16295;16296;16466;16467;16468;16469;19235;19236;20268;20894;20895;20896;20897;20898;20899;20900;20939;20940;21381;21860;21861;21862;21863;21864;22332;22333;22334;22372;22373;22374;22375;22553;22554;234…	1775;1776;1777;1778;1779;3107;3754;3755;4715;4716;6290;6291;6445;6446;6447;6448;6449;6492;6493;7525;7526;8684;8685;8686;8687;8688;11832;11833;11834;11906;13260;13375;13376;15213;15214;15219;15379;15380;15381;15382;17915;17916;18849;18850;19410;19411;19412;19413;19414;19415;19416;19454;19455;19880;20339;20340;20341;20342;20778;20779;20811;20812;20813;20814;20815;20985;20986;21882;21883;22649;22650…	1776;3107;3754;4716;6291;6446;6492;7526;8685;11832;11906;13260;13375;15214;15219;15381;17915;18850;19413;19416;19455;19880;20339;20778;20813;20986;21882;22649;25357;29285;29521;29818;30154;30158;30482;32313;32715;32939;33855	213;214;215;216;217;218;219;220;221;222;223;224;225;226;227;228;229;230;231;232	1;7;61;151;172;187;251;258;262;274;423;538;540;613;619;653;662;760;820;865
sp|O18404|HCD2_DROME;tr|D5A7S2|D5A7S2_DROME	sp|O18404|HCD2_DROME	9;4	9;4	9;4	>sp|O18404|HCD2_DROME 3-hydroxyacyl-CoA dehydrogenase type-2 OS=Drosophila melanogaster GN=scu PE=1 SV=1	2	9	9	9	8	7	8	7	8	7	56.1	56.1	56.1	26.905	255	255;126	0	43.884	By MS/MS	By MS/MS	54.1	38.4	97762000	73482000	24280000	44069000	54821000	10	8	18				142	178;3115;5456;6210;8451;10504;11676;15925;16692	True;True;True;True;True;True;True;True;True	183;3241;5662;6434;8776;10954;12166;16593;17382	355;356;6301;11201;11202;12779;17536;17537;22095;22096;24448;24449;33199;33200;34771;34772	332;333;5953;10457;10458;11939;16385;16386;16387;16388;20557;20558;22803;22804;31168;31169;32623;32624	333;5953;10457;11939;16386;20558;22804;31168;32623	233;234	172;199
sp|O18405|SURF4_DROME	sp|O18405|SURF4_DROME	3	3	3	>sp|O18405|SURF4_DROME Surfeit locus protein 4 homolog OS=Drosophila melanogaster GN=Surf4 PE=2 SV=1	1	3	3	3	3	0	3	0	3	0	13.7	13.7	13.7	30.545	270	270	0.00062657	3.8954	By MS/MS	By matching	13.7	0	4096500	4096500	0	4096500	0	2	0	2				143	8129;13112;13239	True;True;True	8444;13646;13776	16933;27335;27615	15819;25571;25833	15819;25571;25833	235	149
sp|O18413|PRS8_DROME;tr|Q9VA54|Q9VA54_DROME	sp|O18413|PRS8_DROME;tr|Q9VA54|Q9VA54_DROME	12;6	12;6	11;5	>sp|O18413|PRS8_DROME 26S protease regulatory subunit 8 OS=Drosophila melanogaster GN=Rpt6 PE=1 SV=2;>tr|Q9VA54|Q9VA54_DROME Regulatory particle triple-A ATPase 6-related OS=Drosophila melanogaster GN=Rpt6R PE=1 SV=1	2	12	12	11	6	11	6	11	6	10	41.7	41.7	38.8	45.857	405	405;399	0	25.911	By MS/MS	By MS/MS	22.7	38.5	24560000	12276000	12284000	11330000	13405000	7	10	17				144	1400;2922;3598;4456;5437;5466;6115;6240;6358;10587;14792;16495	True;True;True;True;True;True;True;True;True;True;True;True	1454;3044;3742;4623;5643;5672;6338;6465;6587;11037;15402;17177	2843;2844;5912;7233;7234;7235;8936;8937;11167;11219;12545;12836;13076;13077;22246;30803;30804;34368;34369	2666;2667;5580;6806;6807;6808;8356;8357;10426;10474;11715;11992;12212;12213;20701;28896;32258;32259	2666;5580;6807;8356;10426;10474;11715;11992;12213;20701;28896;32259	236;237;238;239	247;272;350;367
tr|M9PCC1|M9PCC1_DROME;sp|O18640|GBLP_DROME;tr|M9PB67|M9PB67_DROME;tr|B4YX01|B4YX01_DROME;tr|B4YX00|B4YX00_DROME;tr|B4YWZ6|B4YWZ6_DROME;tr|F6J206|F6J206_DROME;tr|F6J1Z8|F6J1Z8_DROME;tr|A9YGT1|A9YGT1_DROME;tr|A9YGT0|A9YGT0_DROME;tr|A9YGS8|A9YGS8_DROME;tr|A9YGS7|A9YGS7_DROME;tr|F6J9X0|F6J9X0_DROME;tr|F6J9W7|F6J9W7_DROME;tr|F6J9W5|F6J9W5_DROME;tr|Q9VYQ9|Q9VYQ9_DROME	tr|M9PCC1|M9PCC1_DROME;sp|O18640|GBLP_DROME	14;14;5;1;1;1;1;1;1;1;1;1;1;1;1;1	14;14;5;1;1;1;1;1;1;1;1;1;1;1;1;1	14;14;5;1;1;1;1;1;1;1;1;1;1;1;1;1	>tr|M9PCC1|M9PCC1_DROME Receptor of activated protein kinase C 1, isoform C OS=Drosophila melanogaster GN=Rack1 PE=4 SV=1;>sp|O18640|GBLP_DROME Guanine nucleotide-binding protein subunit beta-like protein OS=Drosophila melanogaster GN=Rack1 PE=1 SV=2	16	14	14	14	9	14	9	14	9	14	52.8	52.8	52.8	35.618	318	318;318;109;224;224;224;240;240;240;240;240;240;242;242;242;482	0	32.653	By MS/MS	By MS/MS	42.5	52.8	67977000	32913000	35063000	23882000	43148000	6	15	21				145	870;1908;2325;2529;4338;4368;5394;5395;9925;9935;10973;15170;16781;17585	True;True;True;True;True;True;True;True;True;True;True;True;True;True	908;1983;2427;2640;4503;4533;5599;5600;10295;10305;11434;15796;17475;18302	1785;1786;3925;3926;4766;5141;8703;8704;8770;8771;11076;11077;11078;20799;20800;20819;20820;23014;23015;23016;23017;31578;31579;34954;36523	1679;3703;4493;4851;8145;8146;8205;8206;8207;10343;10344;10345;19335;19350;19351;21413;21414;21415;29644;29645;32795;34246	1679;3703;4493;4851;8145;8205;10343;10344;19335;19351;21414;29645;32795;34246
tr|E1JGV6|E1JGV6_DROME;sp|O44081|DKC1_DROME;tr|H5V894|H5V894_DROME;tr|C0P8M5|C0P8M5_DROME;tr|A0A0B4K8B2|A0A0B4K8B2_DROME;sp|O44081-2|DKC1_DROME	tr|E1JGV6|E1JGV6_DROME;sp|O44081|DKC1_DROME;tr|H5V894|H5V894_DROME;tr|C0P8M5|C0P8M5_DROME;tr|A0A0B4K8B2|A0A0B4K8B2_DROME;sp|O44081-2|DKC1_DROME	14;14;14;14;7;7	14;14;14;14;7;7	14;14;14;14;7;7	>tr|E1JGV6|E1JGV6_DROME Nucleolar protein at 60B, isoform C OS=Drosophila melanogaster GN=Nop60B PE=1 SV=1;>sp|O44081|DKC1_DROME H/ACA ribonucleoprotein complex subunit 4 OS=Drosophila melanogaster GN=Nop60B PE=1 SV=1;>tr|H5V894|H5V894_DROME FI18403p1 (Fra	6	14	14	14	14	12	14	12	14	12	36.6	36.6	36.6	56.83	508	508;508;534;534;227;253	0	59.114	By MS/MS	By MS/MS	36.6	30.3	88632000	42146000	46486000	40669000	46025000	19	15	34				146	2430;3671;4555;5807;6114;6640;7218;7737;8858;11696;13453;14441;15912;15913	True;True;True;True;True;True;True;True;True;True;True;True;True;True	2533;3816;4723;6022;6337;6883;7499;8038;9197;12186;13999;15034;16579;16580	4940;4941;7371;9280;9281;11923;12543;12544;13732;13733;13734;13735;14976;14977;16121;16122;18721;18722;24486;24487;24488;24489;28052;28053;28054;28055;28056;29979;29980;29981;29982;33166;33167;33168;33169;33170;33171	4661;4662;6933;8679;11141;11713;11714;12815;12816;12817;12818;13981;13982;15054;15055;17433;22841;22842;22843;22844;26267;26268;26269;26270;28123;28124;28125;28126;28127;31141;31142;31143;31144;31145;31146	4662;6933;8679;11141;11714;12815;13982;15054;17433;22841;26268;28125;31141;31145
tr|A0A0B4LGZ1|A0A0B4LGZ1_DROME;sp|O44342|WBL_DROME	tr|A0A0B4LGZ1|A0A0B4LGZ1_DROME;sp|O44342|WBL_DROME	1;1	1;1	1;1	>tr|A0A0B4LGZ1|A0A0B4LGZ1_DROME Protein windbeutel OS=Drosophila melanogaster GN=wbl PE=4 SV=1;>sp|O44342|WBL_DROME Protein windbeutel OS=Drosophila melanogaster GN=wbl PE=1 SV=1	2	1	1	1	1	0	1	0	1	0	3.5	3.5	3.5	29.444	257	257;257	0.0068027	1.6857	By MS/MS	By matching	3.5	0	0	0	0	0	0	1	0	1				147	7689	TRUE	7986	16016	14955	14955
sp|O44437|SMD3_DROME	sp|O44437|SMD3_DROME	3	3	3	>sp|O44437|SMD3_DROME Small nuclear ribonucleoprotein Sm D3 OS=Drosophila melanogaster GN=SmD3 PE=1 SV=1	1	3	3	3	2	3	2	3	2	3	26.5	26.5	26.5	15.582	151	151	0	6.262	By MS/MS	By MS/MS	19.9	26.5	41570000	23452000	18117000	14159000	17458000	4	5	9				148	4138;14167;16084	True;True;True	4297;4298;14745;16756	8310;8311;8312;8313;29445;33498;33499;33500	7791;7792;7793;7794;27596;31443;31444;31445;31446	7793;27596;31445	240	76
tr|A4V2S3|A4V2S3_DROME;sp|O46036-2|CTBP_DROME;sp|O46036|CTBP_DROME	tr|A4V2S3|A4V2S3_DROME;sp|O46036-2|CTBP_DROME;sp|O46036|CTBP_DROME	10;10;10	1;1;1	1;1;1	>tr|A4V2S3|A4V2S3_DROME C-terminal binding protein, isoform B OS=Drosophila melanogaster GN=CtBP PE=1 SV=1;>sp|O46036-2|CTBP_DROME Isoform A of C-terminal-binding protein OS=Drosophila melanogaster GN=CtBP;>sp|O46036|CTBP_DROME C-terminal-binding protein O	3	10	1	1	7	7	0	1	0	1	40.9	5.2	5.2	42.251	386	386;386;476	1	-2	By matching	By MS/MS	28.8	27.7	0	0	0	0	0	0	1	1	+			149	13;402;696;2488;4838;5191;6504;7070;11927;16132	True;False;False;False;False;False;False;False;False;False	13;418;727;2595;5020;5388;6738;7343;12420;16804	24;794;795;1441;1442;5056;5057;9886;10649;13351;13352;14639;24930;33591	21;753;754;755;1353;1354;4773;4774;9236;9935;12479;13658;23266;31532	21;754;1354;4773;9236;9935;12479;13658;23266;31532	241	255
tr|X2JAB9|X2JAB9_DROME;sp|O46037|VINC_DROME;tr|Q24584|Q24584_DROME	tr|X2JAB9|X2JAB9_DROME;sp|O46037|VINC_DROME;tr|Q24584|Q24584_DROME	10;10;8	10;10;8	10;10;8	>tr|X2JAB9|X2JAB9_DROME Vinculin, isoform B OS=Drosophila melanogaster GN=Vinc PE=1 SV=1;>sp|O46037|VINC_DROME Vinculin OS=Drosophila melanogaster GN=Vinc PE=1 SV=1;>tr|Q24584|Q24584_DROME Vinculin OS=Drosophila melanogaster GN=Vinc PE=4 SV=1	3	10	10	10	10	7	10	7	10	7	15.7	15.7	15.7	106.3	961	961;961;962	0	26.293	By MS/MS	By MS/MS	15.7	11.2	29670000	23176000	6493300	20538000	9114900	11	7	18				150	328;534;4985;5283;6109;9742;10390;14537;14652;15562	True;True;True;True;True;True;True;True;True;True	342;558;5174;5484;6332;10110;10836;15138;15255;16206	658;659;1102;10245;10841;10842;12534;12535;12536;20455;20456;21872;30218;30219;30220;30221;30477;30478;32421;32422;32423;32424;32425	620;621;1042;9562;10117;11706;11707;19008;19009;20349;28349;28350;28351;28352;28594;28595;30425;30426;30427;30428	621;1042;9562;10117;11706;19009;20349;28349;28595;30426	242;243	93;635
sp|O46043|PARG_DROME	sp|O46043|PARG_DROME	1	1	1	>sp|O46043|PARG_DROME Poly(ADP-ribose) glycohydrolase OS=Drosophila melanogaster GN=Parg PE=1 SV=3	1	1	1	1	1	0	1	0	1	0	1.8	1.8	1.8	81.108	723	723	0.0010379	2.1754	By MS/MS	By matching	1.8	0	593360	593360	0	593360	0	2	0	2				151	9235	TRUE	9590	19448;19449	18120;18121	18120
tr|X2JCE0|X2JCE0_DROME;tr|Q9NFN0|Q9NFN0_DROME;tr|Q6NR37|Q6NR37_DROME;sp|O46072|KZ_DROME	tr|X2JCE0|X2JCE0_DROME;tr|Q9NFN0|Q9NFN0_DROME;tr|Q6NR37|Q6NR37_DROME;sp|O46072|KZ_DROME	2;2;2;2	1;1;1;1	1;1;1;1	>tr|X2JCE0|X2JCE0_DROME Kurz, isoform B OS=Drosophila melanogaster GN=kz PE=1 SV=1;>tr|Q9NFN0|Q9NFN0_DROME Kurz protein OS=Drosophila melanogaster GN=kz PE=2 SV=1;>tr|Q6NR37|Q6NR37_DROME RE43077p OS=Drosophila melanogaster GN=kz PE=2 SV=1;>sp|O46072|KZ_DRO	4	2	1	1	1	2	0	1	0	1	2.1	1.1	1.1	134.12	1192	1192;1192;1192;1192	0.004534	1.9768	By matching	By MS/MS	1	2.1	390230	0	390230	0	408350	0	2	2				152	1454;17489	True;False	1510;18206	2986;36339;36340	2798;2799;34076	2799;34076
tr|X2JC94|X2JC94_DROME;sp|O46084|PGAM5_DROME	tr|X2JC94|X2JC94_DROME;sp|O46084|PGAM5_DROME	1;1	1;1	1;1	>tr|X2JC94|X2JC94_DROME Phosphoglycerate mutase 5, isoform B OS=Drosophila melanogaster GN=Pgam5 PE=4 SV=1;>sp|O46084|PGAM5_DROME Serine/threonine-protein phosphatase Pgam5, mitochondrial OS=Drosophila melanogaster GN=Pgam5 PE=1 SV=1	2	1	1	1	1	1	1	1	1	1	6.6	6.6	6.6	33.037	288	288;289	0.00056338	2.8401	By matching	By MS/MS	6.6	6.6	1035800	258470	777350	0	813440	0	1	1				153	5702	TRUE	5914	11719;11720	10940	10940
sp|O46106|NOI_DROME	sp|O46106|NOI_DROME	6	6	6	>sp|O46106|NOI_DROME Splicing factor 3A subunit 3 OS=Drosophila melanogaster GN=noi PE=1 SV=1	1	6	6	6	3	6	3	6	3	6	20.1	20.1	20.1	58.421	503	503	0	14.293	By MS/MS	By MS/MS	10.3	20.1	15264000	4720000	10544000	7277800	8475800	3	7	10				154	7030;7428;7466;10921;13019;13848	True;True;True;True;True;True	7299;7716;7756;11381;13552;14412	14549;15443;15444;15445;15524;22908;22909;27148;27149;28803	13569;13570;14411;14412;14413;14489;21313;25395;26985;26986	13569;14411;14489;21313;25395;26986	244;245	113;299
tr|M9PIM0|M9PIM0_DROME;sp|O61231|RL10_DROME	tr|M9PIM0|M9PIM0_DROME;sp|O61231|RL10_DROME	2;2	2;2	2;2	>tr|M9PIM0|M9PIM0_DROME Ribosomal protein L10, isoform E OS=Drosophila melanogaster GN=RpL10 PE=4 SV=1;>sp|O61231|RL10_DROME 60S ribosomal protein L10 OS=Drosophila melanogaster GN=RpL10 PE=1 SV=1	2	2	2	2	0	2	0	2	0	2	17.4	17.4	17.4	25.527	218	218;218	0.00062933	3.9403	By matching	By MS/MS	0	17.4	684570	0	684570	0	716350	0	2	2				155	1386;6495	True;True	1440;6729	2816;13335	2646;12465	2646;12465	246	136
sp|O61305|DDX19_DROME;tr|Q5LK13|Q5LK13_DROME;tr|L7EEU0|L7EEU0_DROME;tr|Q5LK12|Q5LK12_DROME;tr|Q8SYQ3|Q8SYQ3_DROME;tr|L7EFC0|L7EFC0_DROME;tr|G7H860|G7H860_DROME;tr|L7EGI4|L7EGI4_DROME	sp|O61305|DDX19_DROME;tr|Q5LK13|Q5LK13_DROME;tr|L7EEU0|L7EEU0_DROME;tr|Q5LK12|Q5LK12_DROME;tr|Q8SYQ3|Q8SYQ3_DROME;tr|L7EFC0|L7EFC0_DROME;tr|G7H860|G7H860_DROME;tr|L7EGI4|L7EGI4_DROME	8;6;6;5;5;5;4;4	8;6;6;5;5;5;4;4	8;6;6;5;5;5;4;4	>sp|O61305|DDX19_DROME DEAD-box helicase Dbp80 OS=Drosophila melanogaster GN=Dbp80 PE=1 SV=1;>tr|Q5LK13|Q5LK13_DROME Dead box protein 80, isoform B OS=Drosophila melanogaster GN=Dbp80 PE=1 SV=1;>tr|L7EEU0|L7EEU0_DROME Dead box protein 80, isoform E OS=Dros	8	8	8	8	7	8	7	8	7	8	21.3	21.3	21.3	51.315	460	460;447;481;279;288;354;314;316	0	14.245	By MS/MS	By MS/MS	17.6	21.3	29495000	10451000	19044000	11316000	19062000	5	10	15				156	7602;7613;8737;9755;10232;12934;14100;16107	True;True;True;True;True;True;True;True	7895;7906;9075;10123;10642;13464;14672;14673;16779	15836;15837;15855;15856;15857;18504;18505;20479;20480;21429;21430;26984;26985;29307;29308;33550;33551	14788;14805;14806;14807;17235;19032;19925;19926;25236;25237;27462;27463;27464;31490;31491	14788;14805;17235;19032;19925;25236;27464;31490	247;248;249	133;244;251
sp|O61443|MK14B_DROME;tr|E1JIV6|E1JIV6_DROME;sp|O62618|MK14A_DROME;tr|E1JHD6|E1JHD6_DROME;sp|P92208|JNK_DROME	sp|O61443|MK14B_DROME	7;2;2;1;1	7;2;2;1;1	7;2;2;1;1	>sp|O61443|MK14B_DROME Mitogen-activated protein kinase 14B OS=Drosophila melanogaster GN=p38b PE=1 SV=1	5	7	7	7	7	5	7	5	7	5	29.3	29.3	29.3	42.098	365	365;366;366;372;372	0	22.54	By MS/MS	By MS/MS	29.3	20.5	29224000	20355000	8869400	12760000	16358000	7	4	11				157	3280;4566;6690;7180;9481;17200;17236	True;True;True;True;True;True;True	3410;4734;6936;7461;9842;17907;17943	6637;9300;9301;13836;13837;14904;14905;14906;19915;19916;19917;35768;35769;35836	6261;8696;12914;13914;13915;18537;18538;33557;33558;33559;33623	6261;8696;12914;13914;18537;33559;33623	250;251	311;343
sp|O61613|NMT_DROME	sp|O61613|NMT_DROME	3	3	3	>sp|O61613|NMT_DROME Glycylpeptide N-tetradecanoyltransferase OS=Drosophila melanogaster GN=Nmt PE=2 SV=2	1	3	3	3	1	2	1	2	1	2	10	10	10	53.832	472	472	0	37.943	By MS/MS	By MS/MS	3.2	6.8	5543900	0	5543900	0	5080200	1	2	3				158	8157;9793;14917	True;True;True	8472;10162;15533	16975;20549;20550;31070	15856;15857;19095;19096;29151	15857;19095;29151
sp|O62619-2|KPYK_DROME;sp|O62619|KPYK_DROME	sp|O62619-2|KPYK_DROME;sp|O62619|KPYK_DROME	15;14	15;14	15;14	>sp|O62619-2|KPYK_DROME Isoform B of Pyruvate kinase OS=Drosophila melanogaster GN=PyK;>sp|O62619|KPYK_DROME Pyruvate kinase OS=Drosophila melanogaster GN=PyK PE=2 SV=2	2	15	15	15	13	12	13	12	13	12	45.3	45.3	45.3	55.058	512	512;533	0	86.714	By MS/MS	By MS/MS	40.4	35.7	75198000	57561000	17637000	37401000	38616000	16	13	29				159	68;329;495;2624;3592;4547;4636;5159;5475;6346;9365;10422;14452;15702;16388	True;True;True;True;True;True;True;True;True;True;True;True;True;True;True	69;70;343;518;2737;3736;4714;4812;5352;5682;6574;6575;9724;10870;15046;16360;17068	132;133;134;135;136;660;661;1029;5321;5322;7224;7225;9256;9257;9258;9472;9473;10582;11241;11242;13057;13058;19690;19691;21927;21928;30003;32733;32734;32735;32736;32737;34129	125;126;127;128;622;623;624;976;5018;5019;6797;8656;8657;8658;8849;9871;10500;12195;12196;18339;18340;20397;28145;30719;30720;30721;30722;30723;32036	125;623;976;5018;6797;8658;8849;9871;10500;12195;18340;20397;28145;30722;32036	252;253;254;255;256	12;259;273;312;316
sp|O62621|COPB2_DROME	sp|O62621|COPB2_DROME	31	31	31	>sp|O62621|COPB2_DROME Coatomer subunit beta OS=Drosophila melanogaster GN=betaCOP PE=2 SV=2	1	31	31	31	27	30	27	30	27	30	49.1	49.1	49.1	102.71	914	914	0	182.5	By MS/MS	By MS/MS	45.4	47.9	200690000	115980000	84715000	77855000	126220000	39	37	76				160	285;403;517;1657;1683;1925;2282;2311;2880;5405;5474;5917;5963;6942;7399;7402;7809;7912;9239;12856;14232;14454;14502;14503;14805;15042;15598;15681;15850;16780;16926	True;True;True;True;True;True;True;True;True;True;True;True;True;True;True;True;True;True;True;True;True;True;True;True;True;True;True;True;True;True;True	297;419;540;1725;1752;2000;2381;2413;3001;5611;5681;6134;6181;6182;7208;7687;7690;8112;8220;9594;13384;14812;15048;15100;15101;15418;15664;16242;16338;16515;17474;17623	573;574;796;797;798;799;1068;1069;1070;1071;1072;3448;3449;3450;3502;3503;3963;3964;4685;4744;4745;5801;5802;5803;5804;11096;11097;11238;11239;11240;12133;12134;12135;12220;12221;12222;14363;14364;15379;15380;15388;16247;16461;19454;19455;26820;26821;29560;29561;30007;30008;30009;30136;30137;30138;30837;30838;31321;31322;31323;31324;31325;32488;32489;32692;32693;33047;33048;33049;33050;33051;3305…	538;539;756;757;758;759;760;1011;1012;1013;1014;1015;3226;3227;3279;3736;4413;4414;4467;4468;5482;5483;5484;5485;10361;10362;10363;10364;10495;10496;10497;10498;10499;11336;11337;11413;11414;11415;13396;13397;13398;14355;14356;14364;15176;15375;18126;18127;25079;25080;27707;28148;28149;28269;28270;28271;28272;28928;28929;29390;29391;29392;29393;30488;30489;30682;31021;31022;31023;31024;31025;3102…	539;757;1012;3226;3279;3736;4414;4467;5483;10361;10497;11337;11414;13398;14356;14364;15176;15375;18126;25080;27707;28148;28271;28272;28928;29390;30489;30682;31026;32792;33056	257;258;259;260	121;323;350;563
tr|A0A0B4KHX3|A0A0B4KHX3_DROME;sp|O76324|DCO_DROME	tr|A0A0B4KHX3|A0A0B4KHX3_DROME;sp|O76324|DCO_DROME	1;1	1;1	1;1	>tr|A0A0B4KHX3|A0A0B4KHX3_DROME Discs overgrown, isoform D OS=Drosophila melanogaster GN=dco PE=3 SV=1;>sp|O76324|DCO_DROME Discs overgrown protein kinase OS=Drosophila melanogaster GN=dco PE=1 SV=2	2	1	1	1	1	1	1	1	1	1	2.7	2.7	2.7	47.957	440	440;440	0	4.6263	By MS/MS	By matching	2.7	2.7	1569500	1014700	554770	0	580520	1	0	1				161	15212	TRUE	15839	31663;31664	29727	29727	261	112
tr|Q541C9|Q541C9_DROME;sp|O76511|TYSY_DROME	tr|Q541C9|Q541C9_DROME;sp|O76511|TYSY_DROME	5;5	5;5	5;5	>tr|Q541C9|Q541C9_DROME RE18955p OS=Drosophila melanogaster GN=Ts PE=1 SV=1;>sp|O76511|TYSY_DROME Thymidylate synthase OS=Drosophila melanogaster GN=Ts PE=1 SV=2	2	5	5	5	3	5	3	5	3	5	20.9	20.9	20.9	36.656	321	321;321	0	12.098	By MS/MS	By MS/MS	12.5	20.9	10379000	4078700	6300000	4297500	6373800	3	5	8				162	1398;1456;5678;6598;12268	True;True;True;True;True	1452;1512;5890;6839;12770	2837;2838;2839;2993;2994;11645;13631;13632;25624	2661;2662;2663;2806;2807;10872;12729;23928	2661;2806;10872;12729;23928	262	185
sp|O76767|ERD2_DROME	sp|O76767|ERD2_DROME	2	2	2	>sp|O76767|ERD2_DROME ER lumen protein-retaining receptor OS=Drosophila melanogaster GN=KdelR PE=2 SV=1	1	2	2	2	2	0	2	0	2	0	13.7	13.7	13.7	24.482	212	212	0	31.606	By MS/MS	By matching	13.7	0	13380000	13380000	0	13380000	0	4	0	4				163	978;14432	True;True	1023;15025	2035;29958;29959	1901;28103;28104;28105	1901;28103
sp|O76922|AUB_DROME;sp|O76922-2|AUB_DROME;tr|Q95PE5|Q95PE5_DROME	sp|O76922|AUB_DROME;sp|O76922-2|AUB_DROME	28;26;3	28;26;3	28;26;3	>sp|O76922|AUB_DROME Protein aubergine OS=Drosophila melanogaster GN=aub PE=1 SV=1;>sp|O76922-2|AUB_DROME Isoform C of Protein aubergine OS=Drosophila melanogaster GN=aub	3	28	28	28	20	24	20	24	20	24	37.4	37.4	37.4	98.558	866	866;795;189	0	95.648	By MS/MS	By MS/MS	28.6	33.6	89996000	54220000	35776000	40552000	48995000	20	23	43				164	1005;1341;1463;1508;2012;2013;2390;3517;4710;4844;5521;6222;6723;6906;7962;8725;10318;11093;11094;12671;12839;14034;14230;14346;14347;14812;15311;17025	True;True;True;True;True;True;True;True;True;True;True;True;True;True;True;True;True;True;True;True;True;True;True;True;True;True;True;True	1051;1393;1519;1566;2092;2093;2492;3655;4888;5026;5729;6446;6969;7170;8272;9062;10741;11565;11566;13196;13367;14604;14810;14934;14935;15425;15943;17728	2076;2732;3006;3007;3008;3129;3130;4131;4132;4879;7062;9606;9607;9900;11339;11340;12798;12799;13891;14286;14287;16573;18485;18486;18487;21619;21620;21621;21622;23291;23292;23293;23294;23295;23296;23297;26447;26448;26787;26788;29182;29556;29557;29767;29768;30855;30856;31894;31895;35444;35445	1938;2568;2816;2817;2818;2819;2925;2926;3890;3891;3892;4597;6637;8980;9249;10588;11956;11957;12965;13323;15488;17219;17220;20102;20103;20104;21676;21677;21678;21679;21680;21681;24734;24735;24736;25051;27347;27703;27704;27915;27916;28945;28946;29936;33257;33258	1938;2568;2817;2926;3890;3892;4597;6637;8980;9249;10588;11956;12965;13323;15488;17220;20103;21678;21680;24736;25051;27347;27703;27915;27916;28946;29936;33257	263;264;265;266;267;268;269	100;249;380;391;395;405;513
tr|X2JG90|X2JG90_DROME;sp|O76932|PP4C_DROME	tr|X2JG90|X2JG90_DROME;sp|O76932|PP4C_DROME	3;3	1;1	1;1	>tr|X2JG90|X2JG90_DROME Serine/threonine-protein phosphatase OS=Drosophila melanogaster GN=Pp4-19C PE=3 SV=1;>sp|O76932|PP4C_DROME Serine/threonine-protein phosphatase 4 catalytic subunit OS=Drosophila melanogaster GN=Pp4-19C PE=2 SV=1	2	3	1	1	2	2	0	1	0	1	10.1	5.2	5.2	35.341	307	307;307	0.0040837	2.0441	By matching	By MS/MS	4.9	9.8	592460	0	592460	0	619970	0	1	1				165	4548;11769;11770	True;False;False	4715;12259;12260	9259;24631;24632;24633	8659;22974;22975;22976	8659;22974;22976
sp|O77263|TRMB_DROME	sp|O77263|TRMB_DROME	3	3	3	>sp|O77263|TRMB_DROME tRNA (guanine-N(7)-)-methyltransferase OS=Drosophila melanogaster GN=CG4045 PE=2 SV=1	1	3	3	3	1	2	1	2	1	2	14.1	14.1	14.1	29.424	256	256	0	25.54	By MS/MS	By MS/MS	5.9	8.2	5191200	3595200	1596000	3595200	0	0	3	3				166	6604;9983;10830	True;True;True	6845;10354;11288	13650;20915;22727	12744;19431;21139;21140	12744;19431;21140
tr|F6JQA6|F6JQA6_DROME;tr|F6JQA2|F6JQA2_DROME;tr|F6JQ95|F6JQ95_DROME;sp|O77277|TORS_DROME;tr|F6JQA7|F6JQA7_DROME;tr|F6JQ98|F6JQ98_DROME;tr|F6JQ92|F6JQ92_DROME	tr|F6JQA6|F6JQA6_DROME;tr|F6JQA2|F6JQA2_DROME;tr|F6JQ95|F6JQ95_DROME;sp|O77277|TORS_DROME;tr|F6JQA7|F6JQA7_DROME;tr|F6JQ98|F6JQ98_DROME;tr|F6JQ92|F6JQ92_DROME	8;8;8;8;7;7;7	8;8;8;8;7;7;7	8;8;8;8;7;7;7	>tr|F6JQA6|F6JQA6_DROME CG3024 (Fragment) OS=Drosophila melanogaster GN=Torsin PE=1 SV=1;>tr|F6JQA2|F6JQA2_DROME CG3024 (Fragment) OS=Drosophila melanogaster GN=CG3024 PE=4 SV=1;>tr|F6JQ95|F6JQ95_DROME CG3024 (Fragment) OS=Drosophila melanogaster GN=CG3024	7	8	8	8	3	8	3	8	3	8	25.3	25.3	25.3	38.17	340	340;340;340;340;340;340;340	0	15.023	By MS/MS	By MS/MS	12.9	25.3	14574000	6160600	8413800	4836300	10129000	1	9	10				167	3413;3721;6556;9485;9486;10661;13245;13677	True;True;True;True;True;True;True;True	3546;3870;6793;9846;9847;11113;13782;14233	6876;7468;7469;13540;13541;19923;19924;22390;27626;28483;28484	6472;7020;12644;12645;18543;18544;20834;25846;26674;26675	6472;7020;12644;18543;18544;20834;25846;26674	270	125
sp|O77410|EIF3E_DROME;tr|Q8MR88|Q8MR88_DROME	sp|O77410|EIF3E_DROME;tr|Q8MR88|Q8MR88_DROME	22;18	22;18	21;17	>sp|O77410|EIF3E_DROME Eukaryotic translation initiation factor 3 subunit E OS=Drosophila melanogaster GN=eIF3-S6 PE=1 SV=1;>tr|Q8MR88|Q8MR88_DROME Eukaryotic translation initiation factor 3 subunit E OS=Drosophila melanogaster GN=Int6 PE=2 SV=1	2	22	22	21	19	18	19	18	19	18	56.6	56.6	54.9	51.162	435	435;372	0	176.33	By MS/MS	By MS/MS	49.9	46.4	197320000	90177000	107140000	65896000	120780000	29	27	56				168	1029;2331;2569;2576;3030;6279;6884;7470;7902;8477;9101;9163;9167;9439;11879;11954;12347;12726;14828;15570;15941;17280	True;True;True;True;True;True;True;True;True;True;True;True;True;True;True;True;True;True;True;True;True;True	2433;2680;2687;3155;6505;7147;7760;8210;8802;9452;9517;9518;9522;9799;12370;12371;12448;12853;12854;13251;15441;16214;16610;17987	4777;5211;5225;5226;5227;5228;5229;6139;6140;12915;12916;14244;14245;15532;15533;16442;16443;16444;16445;17583;17584;19205;19206;19317;19318;19319;19320;19321;19322;19323;19324;19325;19326;19335;19838;19839;19840;19841;24840;24841;24842;24992;25794;25795;25796;26558;26559;26560;26561;26562;30896;30897;32439;32440;33231;35932;35933	4503;4914;4926;4927;4928;4929;4930;5801;5802;5803;12065;12066;13283;13284;14495;14496;15359;15360;15361;15362;15363;16434;16435;16436;17885;17995;17996;17997;17998;17999;18000;18001;18002;18003;18004;18005;18012;18473;18474;18475;18476;23180;23181;23182;23330;24091;24092;24093;24840;24841;24842;24843;28980;28981;30443;30444;31203;33709;33710	4503;4914;4930;5803;12065;13284;14495;15360;16434;17885;18000;18012;18474;23180;23330;24091;24843;28981;30443;31203;33710	271;272;273;274;275;276;277;278	50;55;67;93;333;356;387;407
tr|X2JEB4|X2JEB4_DROME;sp|O96651|TOP3B_DROME;tr|Q95R42|Q95R42_DROME;tr|A9YJ49|A9YJ49_DROME;tr|A9YJ44|A9YJ44_DROME	tr|X2JEB4|X2JEB4_DROME;sp|O96651|TOP3B_DROME	10;10;4;3;3	10;10;4;3;3	10;10;4;3;3	>tr|X2JEB4|X2JEB4_DROME DNA topoisomerase OS=Drosophila melanogaster GN=Top3beta PE=1 SV=1;>sp|O96651|TOP3B_DROME DNA topoisomerase 3-beta OS=Drosophila melanogaster GN=Top3beta PE=2 SV=2	5	10	10	10	8	9	8	9	8	9	17.8	17.8	17.8	96.972	875	875;875;444;266;266	0	32.393	By MS/MS	By MS/MS	15.8	15.1	33685000	22802000	10883000	16968000	17222000	7	8	15				169	1708;2028;6027;6261;8572;9112;9991;14348;16794;17150	True;True;True;True;True;True;True;True;True;True	1777;2108;2109;6248;6487;8903;9463;10362;14936;17488;17856	3547;3548;4158;4159;12353;12354;12882;12883;17775;17776;19221;19222;20926;29769;29770;34974;35680	3324;3325;3326;3916;3917;11541;12032;16611;17903;19441;27917;27918;27919;27920;32817;33472	3325;3916;11541;12032;16611;17903;19441;27920;32817;33472	279;280;281	268;531;555
tr|A0A0B4LFL3|A0A0B4LFL3_DROME;sp|O96827|EF1B_DROME	tr|A0A0B4LFL3|A0A0B4LFL3_DROME;sp|O96827|EF1B_DROME	13;13	13;13	13;13	>tr|A0A0B4LFL3|A0A0B4LFL3_DROME Elongation factor 1 beta, isoform C OS=Drosophila melanogaster GN=Ef1beta PE=3 SV=1;>sp|O96827|EF1B_DROME Probable elongation factor 1-beta OS=Drosophila melanogaster GN=Ef1beta PE=1 SV=3	2	13	13	13	11	13	11	13	11	13	68.5	68.5	68.5	24.247	222	222;222	0	68.274	By MS/MS	By MS/MS	68.5	68.5	303340000	139040000	164300000	116260000	163570000	17	20	37				170	180;181;257;258;400;401;1104;3178;5764;6313;9847;13796;14536	True;True;True;True;True;True;True;True;True;True;True;True;True	185;186;269;270;415;416;417;1152;3305;5978;6541;10216;14357;15136;15137	359;360;361;362;519;520;521;789;790;791;792;793;2265;2266;6434;6435;6436;11840;11841;12994;12995;12996;12997;20651;20652;28701;28702;28703;28704;30213;30214;30215;30216;30217	336;337;338;339;489;490;491;748;749;750;751;752;2123;2124;6068;6069;6070;6071;11059;11060;12138;12139;12140;19199;19200;26888;26889;26890;26891;26892;26893;28342;28343;28344;28345;28346;28347;28348	336;339;489;491;748;752;2123;6068;11060;12138;19199;26892;28346	282;283;284	152;155;164
tr|M9NDP1|M9NDP1_DROME;tr|M9NDC7|M9NDC7_DROME;sp|Q24117|DYL1_DROME;sp|O96860|DYL2_DROME	tr|M9NDP1|M9NDP1_DROME;tr|M9NDC7|M9NDC7_DROME;sp|Q24117|DYL1_DROME;sp|O96860|DYL2_DROME	2;2;2;2	2;2;2;2	2;2;2;2	>tr|M9NDP1|M9NDP1_DROME Cut up, isoform E OS=Drosophila melanogaster GN=ctp PE=4 SV=1;>tr|M9NDC7|M9NDC7_DROME Cytoplasmic dynein light chain 2, isoform C OS=Drosophila melanogaster GN=Cdlc2 PE=4 SV=1;>sp|Q24117|DYL1_DROME Dynein light chain 1, cytoplasmic	4	2	2	2	1	2	1	2	1	2	24.7	24.7	24.7	10.374	89	89;89;89;89	0	4.7892	By MS/MS	By MS/MS	12.4	24.7	6506500	4090300	2416300	4090300	0	2	3	5				171	10622;17384	True;True	11074;18098	22313;22314;36136;36137;36138	20761;20762;33891;33892;33893	20762;33891
tr|E1JJ73|E1JJ73_DROME;sp|O97067|PTH2_DROME	tr|E1JJ73|E1JJ73_DROME;sp|O97067|PTH2_DROME	1;1	1;1	1;1	>tr|E1JJ73|E1JJ73_DROME CG1307, isoform C OS=Drosophila melanogaster GN=CG1307 PE=1 SV=1;>sp|O97067|PTH2_DROME Probable peptidyl-tRNA hydrolase 2 OS=Drosophila melanogaster GN=CG1307 PE=2 SV=2	2	1	1	1	0	1	0	1	0	1	8.1	8.1	8.1	19.873	186	186;186	0.001046	2.2181	By matching	By MS/MS	0	8.1	1084600	0	1084600	0	1134900	0	1	1				172	15205	TRUE	15832	31649	29715	29715
tr|M9PIA6|M9PIA6_DROME;tr|E1JI46|E1JI46_DROME;sp|O97159|CHDM_DROME;tr|Q59E34|Q59E34_DROME;tr|M9WKL1|M9WKL1_DROME;tr|L7S4V9|L7S4V9_DROME;tr|B1PGL6|B1PGL6_DROME;tr|B1PGM0|B1PGM0_DROME;tr|B1PGN0|B1PGN0_DROME;tr|B1PGM9|B1PGM9_DROME;tr|B1PGM4|B1PGM4_DROME;tr|B1PGM1|B1PGM1_DROME;tr|B1PGL5|B1PGL5_DROME;tr|B1PGK6|B1PGK6_DROME;tr|B1PGK4|B1PGK4_DROME;tr|B1PGM2|B1PGM2_DROME;tr|B1PGL8|B1PGL8_DROME;tr|B1PGM7|…	tr|M9PIA6|M9PIA6_DROME;tr|E1JI46|E1JI46_DROME;sp|O97159|CHDM_DROME;tr|Q59E34|Q59E34_DROME;tr|M9WKL1|M9WKL1_DROME	22;22;22;22;20;9;4;4;4;4;4;4;4;4;4;3;3;3	22;22;22;22;20;9;4;4;4;4;4;4;4;4;4;3;3;3	21;21;21;21;19;9;4;4;4;4;4;4;4;4;4;3;3;3	>tr|M9PIA6|M9PIA6_DROME Mi-2, isoform D OS=Drosophila melanogaster GN=Mi-2 PE=1 SV=1;>tr|E1JI46|E1JI46_DROME Mi-2, isoform C OS=Drosophila melanogaster GN=Mi-2 PE=1 SV=1;>sp|O97159|CHDM_DROME Chromodomain-helicase-DNA-binding protein Mi-2 homolog OS=Drosop	18	22	22	21	11	21	11	21	10	20	17.6	17.6	16.7	223.13	1973	1973;1982;1982;1983;1561;1084;356;381;393;393;393;393;393;393;393;243;246;393	0	52.908	By MS/MS	By MS/MS	9.4	16.1	36213000	10309000	25903000	11223000	26193000	11	22	33				173	183;262;1015;1395;1418;1607;3289;3731;3743;4958;5760;5816;6515;8798;10711;11540;11615;12230;12551;13904;15428;15743	True;True;True;True;True;True;True;True;True;True;True;True;True;True;True;True;True;True;True;True;True;True	188;274;1062;1449;1474;1671;3419;3880;3892;5145;5974;6031;6749;9137;11164;12025;12102;12732;13066;14472;16066;16403	365;366;530;2101;2832;2833;2895;3354;6650;7485;7486;7512;7513;10184;10185;11833;11941;11942;13370;18620;22485;22486;24180;24325;24326;25558;25559;26200;28917;32125;32821;32822	342;343;344;499;1962;2657;2658;2714;2715;3132;6273;7033;7034;7058;9508;9509;11053;11158;11159;11160;12499;17340;20922;20923;22563;22690;23867;23868;24484;24485;27087;30165;30808;30809	342;499;1962;2657;2715;3132;6273;7034;7058;9508;11053;11160;12499;17340;20922;22563;22690;23868;24485;27087;30165;30808	285;286	1485;1837
sp|O97477|INO1_DROME	sp|O97477|INO1_DROME	4	4	4	>sp|O97477|INO1_DROME Inositol-3-phosphate synthase OS=Drosophila melanogaster GN=Inos PE=1 SV=1	1	4	4	4	4	2	4	2	4	2	12.2	12.2	12.2	62.249	565	565	0	8.7344	By MS/MS	By matching	12.2	4.6	4248500	2601400	1647100	2175800	2149100	4	0	4				174	9087;11282;12217;16439	True;True;True;True	9435;11759;12717;17119	19176;19177;23669;23670;25531;34230	17857;22057;23840;32128	17857;22057;23840;32128
sp|P00334|ADH_DROME;tr|A0A077HCY9|A0A077HCY9_DROME;tr|Q1ECB3|Q1ECB3_DROME	sp|P00334|ADH_DROME;tr|A0A077HCY9|A0A077HCY9_DROME;tr|Q1ECB3|Q1ECB3_DROME	17;16;12	17;16;12	0;0;0	>sp|P00334|ADH_DROME Alcohol dehydrogenase OS=Drosophila melanogaster GN=Adh PE=1 SV=2;>tr|A0A077HCY9|A0A077HCY9_DROME Alcohol dehydrogenase (Fragment) OS=Drosophila melanogaster GN=Adh PE=3 SV=1;>tr|Q1ECB3|Q1ECB3_DROME Alcohol dehydrogenase OS=Drosophila	3	17	17	0	16	17	16	17	0	0	82.4	82.4	0	27.761	256	256;238;179	0	286.42	By MS/MS	By MS/MS	71.1	82.4	1240000000	841680000	398350000	816240000	305200000	22	21	43				175	179;597;6345;7574;8030;8180;8813;10960;11297;11298;11299;12855;14511;14512;14513;15165;16636	True;True;True;True;True;True;True;True;True;True;True;True;True;True;True;True;True	184;622;6573;7867;8343;8497;9152;11420;11774;11775;11776;13383;15109;15110;15111;15791;17323	357;358;1232;1233;1234;13055;13056;15770;16708;16709;17027;17028;17029;17030;17031;17032;18646;18647;18648;22984;22985;22986;22987;22988;22989;22990;23695;23696;23697;23698;23699;23700;26818;26819;30155;30156;30157;30158;30159;30160;30161;30162;31564;31565;31566;31567;31568;31569;34654;34655;34656;34657;34658;34659	334;335;1164;1165;1166;12193;12194;14723;14724;15608;15609;15906;15907;15908;15909;15910;17361;17362;17363;21386;21387;21388;21389;21390;22081;22082;22083;22084;22085;22086;22087;25078;28287;28288;28289;28290;28291;28292;29631;29632;29633;29634;29635;32519;32520;32521;32522;32523	334;1164;12193;14724;15609;15908;17362;21388;22082;22084;22086;25078;28287;28291;28292;29633;32521
tr|B2YE07|B2YE07_DROME;tr|A0A0M4F7F6|A0A0M4F7F6_DROME;tr|A0A075E6K7|A0A075E6K7_DROME;sp|P00399|COX1_DROME;tr|A0A0P0H2L7|A0A0P0H2L7_DROME;tr|F6M7L3|F6M7L3_DROME;tr|J7FKZ4|J7FKZ4_DROME;tr|J3T435|J3T435_DROME	tr|B2YE07|B2YE07_DROME;tr|A0A0M4F7F6|A0A0M4F7F6_DROME;tr|A0A075E6K7|A0A075E6K7_DROME;sp|P00399|COX1_DROME;tr|A0A0P0H2L7|A0A0P0H2L7_DROME;tr|F6M7L3|F6M7L3_DROME;tr|J7FKZ4|J7FKZ4_DROME;tr|J3T435|J3T435_DROME	2;2;2;2;1;1;1;1	2;2;2;2;1;1;1;1	2;2;2;2;1;1;1;1	>tr|B2YE07|B2YE07_DROME Cytochrome c oxidase subunit 1 (Fragment) OS=Drosophila melanogaster GN=COI PE=3 SV=1;>tr|A0A0M4F7F6|A0A0M4F7F6_DROME Cytochrome c oxidase subunit 1 (Fragment) OS=Drosophila melanogaster GN=COX1 PE=3 SV=1;>tr|A0A075E6K7|A0A075E6K7_D	8	2	2	2	1	1	1	1	1	1	8.2	8.2	8.2	35.756	511	511;511;511;511;57;285;511;511	0.00053476	2.3986	By MS/MS	By MS/MS	6.5	1.8	997390	997390	0	997390	0	1	1	2				176	12144;12181	True;True	12642;12680	25376;25466	23696;23785	23696;23785
tr|J9TIE4|J9TIE4_DROME;tr|J9THZ9|J9THZ9_DROME;tr|C6KI54|C6KI54_DROME;tr|A0A0A0RZ60|A0A0A0RZ60_DROME;sp|P00408|COX2_DROME;tr|A0A126QBG4|A0A126QBG4_DROME;tr|C8CB16|C8CB16_DROME	tr|J9TIE4|J9TIE4_DROME;tr|J9THZ9|J9THZ9_DROME;tr|C6KI54|C6KI54_DROME;tr|A0A0A0RZ60|A0A0A0RZ60_DROME;sp|P00408|COX2_DROME;tr|A0A126QBG4|A0A126QBG4_DROME;tr|C8CB16|C8CB16_DROME	1;1;1;1;1;1;1	1;1;1;1;1;1;1	1;1;1;1;1;1;1	>tr|J9TIE4|J9TIE4_DROME Cytochrome c oxidase subunit 2 OS=Drosophila melanogaster GN=COX2 PE=3 SV=1;>tr|J9THZ9|J9THZ9_DROME Cytochrome c oxidase subunit 2 OS=Drosophila melanogaster GN=COX2 PE=3 SV=1;>tr|C6KI54|C6KI54_DROME Cytochrome c oxidase subunit 2 O	7	1	1	1	1	1	1	1	1	1	8.8	8.8	8.8	26.22	228	228;228;228;228;228;229;238	0.00058997	3.2075	By MS/MS	By MS/MS	8.8	8.8	15478000	12509000	2968600	0	3106500	1	2	3				177	6835	TRUE	7090	14134;14135	13188;13189;13190	13190
tr|Q4ABD8|Q4ABD8_DROME;tr|Q4AB54|Q4AB54_DROME;sp|P02255|H1_DROME;tr|Q4ABE3|Q4ABE3_DROME;tr|Q4AB94|Q4AB94_DROME;tr|Q5BI49|Q5BI49_DROME;tr|C4IY08|C4IY08_DROME	tr|Q4ABD8|Q4ABD8_DROME;tr|Q4AB54|Q4AB54_DROME;sp|P02255|H1_DROME;tr|Q4ABE3|Q4ABE3_DROME;tr|Q4AB94|Q4AB94_DROME;tr|Q5BI49|Q5BI49_DROME;tr|C4IY08|C4IY08_DROME	9;9;9;8;7;7;7	9;9;9;8;7;7;7	9;9;9;8;7;7;7	>tr|Q4ABD8|Q4ABD8_DROME Histone H1 OS=Drosophila melanogaster GN=His1:CG33807 PE=3 SV=1;>tr|Q4AB54|Q4AB54_DROME Histone H1 OS=Drosophila melanogaster GN=His1:CG33861 PE=3 SV=1;>sp|P02255|H1_DROME Histone H1 OS=Drosophila melanogaster GN=His1 PE=1 SV=1;>tr|	7	9	9	9	7	8	7	8	7	8	33.2	33.2	33.2	26.36	256	256;256;256;256;256;261;261	0	78.672	By MS/MS	By MS/MS	27.3	29.3	44879000	16292000	28587000	14900000	24297000	10	14	24				178	724;1216;1296;4868;7482;12676;12677;14208;16166	True;True;True;True;True;True;True;True;True	755;1266;1267;1348;5053;7772;7773;13201;13202;14787;16840	1492;1493;2487;2488;2489;2490;2491;2492;2493;2654;9955;15557;15558;15559;15560;26459;26460;26461;26462;26463;26464;26465;26466;29515;29516;33654	1398;2334;2335;2336;2337;2338;2339;2493;9307;14519;14520;14521;14522;14523;24748;24749;24750;24751;24752;24753;24754;24755;24756;27666;31592	1398;2339;2493;9307;14520;24748;24755;27666;31592	287	52
sp|P02283|H2B_DROME	sp|P02283|H2B_DROME	5	5	5	>sp|P02283|H2B_DROME Histone H2B OS=Drosophila melanogaster GN=His2B PE=1 SV=2	1	5	5	5	5	5	5	5	5	5	42.3	42.3	42.3	13.696	123	123	0	24.577	By MS/MS	By MS/MS	42.3	42.3	248220000	211570000	36651000	197060000	45525000	6	6	12				179	1007;3470;5627;8968;12139	True;True;True;True;True	1053;1054;3604;5837;9310;12637	2079;2080;2081;2082;2083;2084;6977;6978;11539;11540;18948;18949;25365;25366;25367;25368	1940;1941;1942;1943;1944;1945;6559;10775;17645;17646;23686;23687;23688	1944;6559;10775;17645;23686	288;289	57;60
sp|P02299|H3_DROME	sp|P02299|H3_DROME	3	1	1	>sp|P02299|H3_DROME Histone H3 OS=Drosophila melanogaster GN=His3 PE=1 SV=4	1	3	1	1	3	1	1	0	1	0	36.8	23.5	23.5	15.388	136	136	0	16.454	By MS/MS	By matching	36.8	5.1	8404300	8404300	0	8404300	0	2	0	2				180	2942;4279;13827	False;True;False	3064;4441;14390	5952;8576;8577;28764;28765	5620;8032;8033;26950;26951	5620;8032;26950
tr|M9NE68|M9NE68_DROME;sp|P02516|HSP23_DROME	tr|M9NE68|M9NE68_DROME;sp|P02516|HSP23_DROME	1;1	1;1	1;1	>tr|M9NE68|M9NE68_DROME Heat shock protein 23, isoform B OS=Drosophila melanogaster GN=Hsp23 PE=3 SV=1;>sp|P02516|HSP23_DROME Heat shock protein 23 OS=Drosophila melanogaster GN=Hsp23 PE=2 SV=2	2	1	1	1	0	1	0	1	0	1	8.1	8.1	8.1	20.629	186	186;186	0.001039	2.183	By matching	By MS/MS	0	8.1	1432100	0	1432100	0	1498600	0	1	1				181	1033	TRUE	1079	2134	1994	1994
tr|X2JGG6|X2JGG6_DROME;sp|P02517|HSP26_DROME	tr|X2JGG6|X2JGG6_DROME;sp|P02517|HSP26_DROME	18;18	18;18	18;18	>tr|X2JGG6|X2JGG6_DROME Heat shock protein 26, isoform B OS=Drosophila melanogaster GN=Hsp26 PE=3 SV=1;>sp|P02517|HSP26_DROME Heat shock protein 26 OS=Drosophila melanogaster GN=Hsp26 PE=1 SV=2	2	18	18	18	17	18	17	18	17	18	94.7	94.7	94.7	22.994	208	208;208	0	266.2	By MS/MS	By MS/MS	94.7	94.7	1129000000	413740000	715230000	344060000	785070000	21	30	51				182	356;357;1025;1973;3260;5025;5026;6614;10531;11592;13099;13100;13365;13540;16308;16658;16659;17563	True;True;True;True;True;True;True;True;True;True;True;True;True;True;True;True;True;True	371;372;1072;2051;2052;3388;5214;5215;6855;10981;12079;13633;13634;13906;14089;16988;17346;17347;18280	711;712;713;714;715;2119;2120;4056;4057;4058;4059;4060;4061;6598;6599;6600;10323;10324;10325;10326;10327;10328;13668;13669;13670;13671;13672;22147;22148;22149;22150;22151;22152;24277;24278;27309;27310;27311;27865;27866;27867;28215;28216;28217;28218;28219;28220;28221;33960;33961;34700;34701;34702;34703;34704;34705;34706;34707;36480;36481;36482	671;672;673;674;1978;3815;3816;3817;3818;3819;3820;6225;6226;9628;9629;9630;9631;12760;12761;12762;12763;20607;20608;20609;20610;22648;25544;25545;25546;25547;25548;26089;26090;26091;26419;26420;26421;26422;26423;26424;31877;31878;31879;31880;32558;32559;32560;32561;32562;32563;32564;34210;34211	672;673;1978;3819;6226;9629;9631;12760;20609;22648;25544;25548;26089;26424;31878;32559;32560;34211	290;291;292	70;93;129
tr|X2JC82|X2JC82_DROME;sp|P02518|HSP27_DROME	tr|X2JC82|X2JC82_DROME;sp|P02518|HSP27_DROME	16;16	16;16	16;16	>tr|X2JC82|X2JC82_DROME Heat shock protein 27, isoform B OS=Drosophila melanogaster GN=Hsp27 PE=3 SV=1;>sp|P02518|HSP27_DROME Heat shock protein 27 OS=Drosophila melanogaster GN=Hsp27 PE=1 SV=2	2	16	16	16	15	16	15	16	15	16	89.7	89.7	89.7	23.616	213	213;213	0	87.142	By MS/MS	By MS/MS	83.6	89.7	320720000	171980000	148750000	122540000	197720000	18	22	40				183	345;1063;1064;1101;1240;1974;3090;4720;7350;8969;12224;12343;13005;13082;16666;16667	True;True;True;True;True;True;True;True;True;True;True;True;True;True;True;True	359;1111;1112;1149;1292;2053;2054;3216;4898;7635;9311;12726;12849;13538;13616;17355;17356	692;693;2187;2188;2189;2190;2191;2192;2259;2260;2261;2540;2541;4062;4063;4064;4065;4066;4067;6252;6253;9633;9634;9635;9636;15281;15282;18950;18951;25548;25549;25787;25788;25789;27125;27126;27275;27276;34721;34722;34723	652;2044;2045;2046;2047;2048;2049;2050;2118;2119;2382;2383;3821;3822;3823;3824;3825;5910;9004;9005;9006;9007;9008;14266;14267;17647;17648;23859;23860;24085;24086;25373;25374;25514;25515;25516;32577;32578;32579;32580	652;2044;2049;2119;2383;3825;5910;9006;14267;17647;23860;24085;25374;25516;32578;32580	293;294;295;296	70;94;128;209
sp|P02572|ACT2_DROME	sp|P02572|ACT2_DROME	19	1	1	>sp|P02572|ACT2_DROME Actin-42A OS=Drosophila melanogaster GN=Act42A PE=1 SV=3	1	19	1	1	19	18	1	0	1	0	71.8	7.4	7.4	41.823	376	376	0.00060496	3.4636	By MS/MS	By matching	71.8	64.4	1242500	1242500	0	1242500	0	1	0	1				184	469;1450;1451;1706;2254;2275;2439;2440;3011;3044;5576;5940;7400;8178;10385;11643;14047;15089;15407	False;False;False;True;False;False;False;False;False;False;False;False;False;False;False;False;False;False;False	492;1506;1507;1775;2350;2351;2373;2374;2542;2543;3135;3136;3169;5784;6157;6158;7688;8495;10829;12130;14617;15714;16045	979;980;2959;2960;2961;2962;2963;2964;3545;4617;4618;4619;4620;4666;4667;4668;4669;4670;4671;4672;4673;4954;4955;4956;4957;4958;4959;6095;6096;6097;6098;6167;6168;11444;11445;12172;12173;12174;12175;12176;15381;15382;15383;15384;15385;17024;17025;21856;21857;24380;24381;24382;29204;29205;29206;29207;29208;29209;31418;31419;31420;31421;32081;32082;32083;32084;32085;32086	923;924;2773;2774;2775;2776;2777;2778;3322;4352;4353;4354;4393;4394;4395;4396;4397;4398;4399;4400;4675;4676;4677;4678;4679;5752;5753;5754;5755;5829;10684;10685;11369;11370;11371;11372;14357;14358;14359;14360;15903;15904;20336;20337;22740;22741;22742;27367;27368;27369;27370;29486;29487;29488;29489;29490;29491;29492;30120;30121;30122;30123;30124	923;2773;2775;3322;4354;4399;4675;4676;5754;5829;10684;11369;14360;15903;20337;22741;27367;29490;30124	297;298;299;300;301;302;303;304;305	45;48;120;124;133;191;284;306;326
tr|F3YDH1|F3YDH1_DROME;tr|C7LA76|C7LA76_DROME;sp|Q9VG58|HSP74_DROME;sp|Q9BIS2|HSP73_DROME;sp|Q9BIR7|HSP75_DROME;sp|Q8INI8|HSP72_DROME;tr|F3YDI6|F3YDI6_DROME;sp|P82910|HSP70_DROME;sp|P02825|HSP71_DROME;sp|O97125|HSP68_DROME	tr|F3YDH1|F3YDH1_DROME;tr|C7LA76|C7LA76_DROME;sp|Q9VG58|HSP74_DROME;sp|Q9BIS2|HSP73_DROME;sp|Q9BIR7|HSP75_DROME;sp|Q8INI8|HSP72_DROME;tr|F3YDI6|F3YDI6_DROME;sp|P82910|HSP70_DROME;sp|P02825|HSP71_DROME;sp|O97125|HSP68_DROME	4;4;4;4;4;4;4;4;4;3	1;1;1;1;1;1;1;1;1;1	0;0;0;0;0;0;0;0;0;0	>tr|F3YDH1|F3YDH1_DROME LP11561p OS=Drosophila melanogaster GN=Hsp70Bbb-RA PE=2 SV=1;>tr|C7LA76|C7LA76_DROME LP11008p OS=Drosophila melanogaster GN=Hsp70Ba-RA PE=2 SV=1;>sp|Q9VG58|HSP74_DROME Major heat shock 70 kDa protein Bbb OS=Drosophila melanogaster G	10	4	1	0	4	4	1	1	0	0	7.8	2.5	0	70.252	641	641;641;641;641;641;641;642;642;642;635	0	5.3918	By MS/MS	By MS/MS	7.8	7.8	37457000	17261000	20196000	19622000	17737000	2	3	5				185	6601;10402;13811;15571	True;False;False;False	6842;10848;14372;16215	13642;13643;13644;13645;13646;21889;21890;28735;28736;28737;28738;32441;32442	12736;12737;12738;12739;12740;12741;20366;26918;26919;26920;26921;26922;30445;30446;30447	12736;20366;26920;30445	306	516
tr|M9PBL3|M9PBL3_DROME;sp|P02828|HSP83_DROME	tr|M9PBL3|M9PBL3_DROME;sp|P02828|HSP83_DROME	66;66	66;66	66;66	>tr|M9PBL3|M9PBL3_DROME Heat shock protein 83, isoform B OS=Drosophila melanogaster GN=Hsp83 PE=3 SV=1;>sp|P02828|HSP83_DROME Heat shock protein 83 OS=Drosophila melanogaster GN=Hsp83 PE=1 SV=1	2	66	66	66	65	64	65	64	65	64	80.5	80.5	80.5	81.864	717	717;717	0	323.31	By MS/MS	By MS/MS	80.5	80.1	19195000000	12238000000	6957600000	8905300000	9241500000	180	171	351				186	263;412;856;1118;1119;1475;2267;2367;2445;2446;2764;2765;2766;2777;2852;2881;2882;2883;3058;3145;3146;3147;3262;3263;4009;4478;4724;4725;5516;5691;5980;6047;6048;6308;6309;6641;7083;7084;7327;7328;7779;8212;8493;8547;9765;11003;11048;11431;11777;11816;12447;12448;12460;12666;13374;14139;14788;14789;14860;14861;15653;17092;17093;17094;17500;17501	True;True;True;True;True;True;True;True;True;True;True;True;True;True;True;True;True;True;True;True;True;True;True;True;True;True;True;True;True;True;True;True;True;True;True;True;True;True;True;True;True;True;True;True;True;True;True;True;True;True;True;True;True;True;True;True;True;True;True;True;True;True;True;True;True;True	275;429;430;893;1166;1167;1531;2364;2469;2548;2549;2550;2551;2552;2553;2883;2884;2885;2897;2973;3002;3003;3004;3184;3272;3273;3274;3391;3392;4166;4645;4902;4903;4904;5724;5903;6200;6269;6270;6536;6537;6884;7356;7357;7611;7612;8082;8530;8818;8819;8877;10133;10134;11473;11519;11913;11914;12267;12306;12955;12956;12969;12970;13191;13915;14713;14714;15396;15397;15398;15399;15473;15474;16304;16305;1630…	531;532;816;817;818;1756;1757;2294;2295;3025;3026;3027;3028;4643;4644;4645;4646;4647;4836;4837;4838;4967;4968;4969;4970;4971;4972;4973;4974;4975;4976;4977;4978;4979;4980;4981;5590;5591;5592;5593;5594;5595;5596;5597;5598;5599;5600;5616;5617;5754;5755;5756;5757;5805;5806;5807;5808;5809;5810;5811;5812;5813;5814;6195;6196;6197;6198;6356;6357;6358;6359;6360;6361;6362;6363;6364;6365;6366;6367;6368;6369…	500;775;776;777;778;1649;1650;2152;2153;2837;2838;2839;4375;4376;4377;4378;4561;4562;4563;4690;4691;4692;4693;4694;4695;4696;4697;4698;4699;4700;4701;4702;4703;5281;5282;5283;5284;5285;5286;5287;5288;5289;5290;5291;5292;5309;5440;5441;5486;5487;5488;5489;5490;5491;5492;5493;5494;5855;5856;5857;5858;6001;6002;6003;6004;6005;6006;6007;6008;6009;6010;6011;6012;6013;6014;6015;6016;6017;6018;6233;6234…	500;776;1649;2152;2153;2839;4378;4563;4690;4701;5282;5285;5292;5309;5440;5486;5490;5492;5858;6001;6011;6018;6235;6237;7555;8521;9019;9022;10577;10897;11447;11578;11584;12124;12127;12819;13680;13687;14206;14218;15126;15966;16468;16564;19055;21502;21590;22366;22990;23056;24273;24277;24297;24726;26110;27538;28874;28882;29048;29050;30615;33372;33375;33381;34095;34098	307;308;309;310;311;312;313;314;315;316;317;318;319;320	18;86;107;118;236;356;370;406;506;595;610;613;689;713
tr|X2JD55|X2JD55_DROME;sp|P02843|VIT1_DROME;tr|Q29QE3|Q29QE3_DROME	tr|X2JD55|X2JD55_DROME;sp|P02843|VIT1_DROME;tr|Q29QE3|Q29QE3_DROME	23;23;23	22;22;22	22;22;22	>tr|X2JD55|X2JD55_DROME Yolk protein 1, isoform B OS=Drosophila melanogaster GN=Yp1 PE=1 SV=1;>sp|P02843|VIT1_DROME Vitellogenin-1 OS=Drosophila melanogaster GN=Yp1 PE=1 SV=1;>tr|Q29QE3|Q29QE3_DROME GH19966p OS=Drosophila melanogaster GN=Yp1 PE=2 SV=1	3	23	22	22	22	21	21	20	21	20	72.9	70.2	70.2	48.711	439	439;439;482	0	275.85	By MS/MS	By MS/MS	72.9	72.7	2864700000	2361500000	503280000	1298800000	1151500000	34	37	71				187	1571;4534;4621;7713;8294;9851;10059;10699;11785;11786;11935;11936;12226;12844;12890;13181;14954;15151;16571;16878;16985;17104;17378	True;True;True;True;True;True;True;True;True;True;True;True;True;True;True;True;True;True;True;True;True;False;True	1631;1632;4701;4795;4796;8011;8012;8613;8614;10220;10438;10439;11152;12275;12276;12429;12430;12728;13372;13419;13420;13717;15571;15776;15777;17255;17573;17574;17575;17683;17809;18092	3278;3279;3280;3281;3282;3283;9233;9234;9235;9236;9428;9429;9430;9431;9432;9433;9434;9435;9436;9437;9438;9439;16064;16065;16066;16067;16068;16069;17244;17245;17246;20659;20660;21050;21051;21052;22464;22465;24663;24664;24945;24946;24947;24948;24949;24950;24951;24952;25552;26797;26798;26896;26897;26898;26899;26900;26901;26902;27501;27502;31133;31134;31135;31136;31540;31541;31542;31543;34510;34511;3…	3068;3069;3070;3071;3072;8626;8627;8628;8629;8630;8631;8632;8633;8814;8815;8816;8817;8818;8819;8820;8821;8822;14999;15000;15001;15002;15003;16108;16109;16110;19206;19207;19560;19561;19562;19563;20903;20904;23005;23006;23283;23284;23285;23286;23287;23288;23289;23290;23863;25059;25060;25150;25151;25152;25153;25154;25155;25156;25157;25726;25727;29213;29214;29215;29216;29609;29610;29611;32391;32392;3…	3069;8630;8821;15001;16110;19207;19561;20903;23005;23006;23284;23290;23863;25060;25151;25727;29214;29610;32392;32959;33167;33395;33885	321;322;323;324;325;326;327;328;329;330	25;61;111;152;221;238;244;316;347;388
tr|X2JB25|X2JB25_DROME;sp|P02844|VIT2_DROME;tr|B5RJK7|B5RJK7_DROME	tr|X2JB25|X2JB25_DROME;sp|P02844|VIT2_DROME;tr|B5RJK7|B5RJK7_DROME	28;28;23	28;28;23	27;27;22	>tr|X2JB25|X2JB25_DROME Yolk protein 2, isoform B OS=Drosophila melanogaster GN=Yp2 PE=1 SV=1;>sp|P02844|VIT2_DROME Vitellogenin-2 OS=Drosophila melanogaster GN=Yp2 PE=1 SV=2;>tr|B5RJK7|B5RJK7_DROME TA01815p OS=Drosophila melanogaster GN=Yp2-RA PE=2 SV=1	3	28	28	27	27	26	27	26	26	25	65.4	65.4	62.7	49.66	442	442;442;459	0	323.31	By MS/MS	By MS/MS	65.4	65.2	2617300000	1905200000	712110000	1305500000	1297200000	41	37	78				188	3572;3573;3574;3926;4619;5274;5568;6318;7183;7420;7698;7714;7782;8024;8449;9359;9852;9959;10647;10648;11937;12089;12277;12309;12441;13496;14427;17104	True;True;True;True;True;True;True;True;True;True;True;True;True;True;True;True;True;True;True;True;True;True;True;True;True;True;True;True	3716;3717;3718;4080;4791;4792;5475;5776;6546;7464;7708;7995;8013;8085;8336;8337;8774;9718;10221;10329;11099;11100;12431;12586;12780;12814;12949;14043;15020;17809	7182;7183;7184;7185;7186;7187;7188;7189;7899;7900;7901;7902;9409;9410;9411;9412;9413;9414;9415;9416;9417;9418;10823;10824;11426;13004;13005;13006;14910;14911;15419;15420;16033;16034;16035;16070;16071;16072;16073;16205;16695;16696;16697;17533;17534;19679;19680;20661;20662;20862;20863;20864;22364;22365;22366;22367;22368;22369;22370;22371;24953;24954;24955;25262;25263;25264;25265;25266;25267;25645;2…	6758;6759;6760;6761;6762;6763;6764;7404;7405;7406;7407;7408;7409;8796;8797;8798;8799;8800;8801;8802;8803;8804;8805;10098;10099;10669;12145;12146;13919;13920;14390;14971;14972;15004;15005;15006;15007;15130;15599;15600;16381;16382;18328;18329;19208;19387;19388;20803;20804;20805;20806;20807;20808;20809;20810;23291;23292;23293;23586;23587;23588;23589;23590;23591;23950;24026;24027;24260;24261;24262;26…	6758;6760;6764;7409;8805;10098;10669;12146;13919;14390;14972;15007;15130;15600;16381;18328;19208;19387;20803;20810;23291;23586;23950;24027;24262;26346;28093;33395	331;332;333;334	66;317;348;389
tr|D0Z769|D0Z769_DROME;tr|A9UNH9|A9UNH9_DROME;sp|P04052|RPB1_DROME	tr|D0Z769|D0Z769_DROME;tr|A9UNH9|A9UNH9_DROME;sp|P04052|RPB1_DROME	1;1;1	1;1;1	1;1;1	>tr|D0Z769|D0Z769_DROME DNA-directed RNA polymerase subunit OS=Drosophila melanogaster GN=RpII215-RA PE=2 SV=1;>tr|A9UNH9|A9UNH9_DROME DNA-directed RNA polymerase subunit OS=Drosophila melanogaster PE=2 SV=1;>sp|P04052|RPB1_DROME DNA-directed RNA polymeras	3	1	1	1	1	0	1	0	1	0	1	1	1	209.17	1887	1887;1887;1887	0.0045294	1.9675	By MS/MS	By matching	1	0	0	0	0	0	0	1	0	1				189	13040	TRUE	13574	27194	25434	25434
sp|P04146-2|COPIA_DROME;sp|P04146|COPIA_DROME	sp|P04146-2|COPIA_DROME;sp|P04146|COPIA_DROME	1;1	1;1	1;1	>sp|P04146-2|COPIA_DROME Isoform Short of Copia protein OS=Drosophila melanogaster GN=GIP;>sp|P04146|COPIA_DROME Copia protein OS=Drosophila melanogaster GN=GIP PE=1 SV=3	2	1	1	1	0	1	0	1	0	1	2.8	2.8	2.8	48.28	426	426;1409	0.0059084	1.7582	By matching	By MS/MS	0	2.8	0	0	0	0	0	0	1	1				190	11747	TRUE	12237	24579	22926	22926
sp|P05205|HP1_DROME	sp|P05205|HP1_DROME	2	2	2	>sp|P05205|HP1_DROME Heterochromatin protein 1 OS=Drosophila melanogaster GN=Su(var)205 PE=1 SV=2	1	2	2	2	0	2	0	2	0	2	17.5	17.5	17.5	23.185	206	206	0.0063819	1.7448	By matching	By MS/MS	0	17.5	258880	0	258880	0	270900	0	2	2				191	5439;12450	True;True	5645;12958	11170;25991	10428;24283	10428;24283	335	176
tr|X2JFG0|X2JFG0_DROME;sp|P05990|PYR1_DROME;tr|Q1RKZ5|Q1RKZ5_DROME;tr|A6YH32|A6YH32_DROME	tr|X2JFG0|X2JFG0_DROME;sp|P05990|PYR1_DROME;tr|Q1RKZ5|Q1RKZ5_DROME	18;18;10;2	18;18;10;2	18;18;10;2	>tr|X2JFG0|X2JFG0_DROME Rudimentary, isoform D OS=Drosophila melanogaster GN=r PE=1 SV=1;>sp|P05990|PYR1_DROME CAD protein OS=Drosophila melanogaster GN=r PE=1 SV=3;>tr|Q1RKZ5|Q1RKZ5_DROME IP15551p (Fragment) OS=Drosophila melanogaster PE=2 SV=1	4	18	18	18	10	18	10	18	10	18	10.5	10.5	10.5	246.67	2224	2224;2224;746;250	0	47.629	By MS/MS	By MS/MS	6.1	10.5	41946000	23277000	18669000	24938000	17875000	8	16	24				192	695;2261;3583;5525;6593;6738;7568;8000;9060;9256;10391;10416;10502;11315;12068;14659;16345;16748	True;True;True;True;True;True;True;True;True;True;True;True;True;True;True;True;True;True	726;2358;3727;5733;6833;6984;7861;8311;9408;9612;10837;10864;10952;11792;12565;15262;17025;17441	1439;1440;4633;4634;7208;7209;11349;11350;13620;13621;13917;13918;15754;16654;16655;19132;19490;21873;21874;21917;22090;23724;25222;25223;30491;34035;34036;34881	1351;1352;4365;4366;6784;10597;12720;12721;12987;12988;12989;14708;15561;15562;17815;18161;20350;20351;20388;20553;22109;23543;28608;31949;31950;32731	1351;4365;6784;10597;12720;12987;14708;15561;17815;18161;20350;20388;20553;22109;23543;28608;31950;32731	336;337;338;339	793;1572;1616;2139
sp|P06605|TBA3_DROME;sp|P06603|TBA1_DROME;tr|K7WQ63|K7WQ63_DROME;tr|K7WQ56|K7WQ56_DROME;tr|K7WKV5|K7WKV5_DROME;tr|K7XI11|K7XI11_DROME;tr|K7WSB1|K7WSB1_DROME;tr|K7WKV0|K7WKV0_DROME;tr|K7X561|K7X561_DROME;tr|K7WSB4|K7WSB4_DROME;tr|K7XI17|K7XI17_DROME	sp|P06605|TBA3_DROME;sp|P06603|TBA1_DROME;tr|K7WQ63|K7WQ63_DROME;tr|K7WQ56|K7WQ56_DROME;tr|K7WKV5|K7WKV5_DROME;tr|K7XI11|K7XI11_DROME;tr|K7WSB1|K7WSB1_DROME;tr|K7WKV0|K7WKV0_DROME;tr|K7X561|K7X561_DROME;tr|K7WSB4|K7WSB4_DROME;tr|K7XI17|K7XI17_DROME	42;42;37;37;37;36;36;36;35;34;32	42;42;37;37;37;36;36;36;35;34;32	23;23;18;18;18;17;18;17;16;16;16	>sp|P06605|TBA3_DROME Tubulin alpha-3 chain OS=Drosophila melanogaster GN=alphaTub84D PE=2 SV=1;>sp|P06603|TBA1_DROME Tubulin alpha-1 chain OS=Drosophila melanogaster GN=alphaTub84B PE=2 SV=1;>tr|K7WQ63|K7WQ63_DROME Alpha tubulin 84B (Fragment) OS=Drosophi	11	42	42	23	36	41	36	41	20	22	86	86	54.9	49.89	450	450;450;415;415;415;415;415;415;415;415;415	0	323.31	By MS/MS	By MS/MS	83.1	86	45533000000	24031000000	21502000000	19198000000	21163000000	150	198	348				193	436;437;1417;1453;1565;2532;2533;2742;2747;2753;3016;3017;3808;3818;4654;4932;4933;4934;6528;7645;7931;8168;8169;8660;8661;9604;10329;10856;10857;11500;11831;11832;12218;12219;12372;12445;14575;15185;15186;15760;15761;17357	True;True;True;True;True;True;True;True;True;True;True;True;True;True;True;True;True;True;True;True;True;True;True;True;True;True;True;True;True;True;True;True;True;True;True;True;True;True;True;True;True;True	454;455;456;457;1472;1473;1509;1624;1625;2643;2644;2857;2858;2864;2870;2871;3141;3142;3959;3969;4831;5119;5120;5121;6765;7939;7940;8239;8240;8483;8484;8485;8993;8994;9965;10754;10755;11314;11315;11983;12321;12322;12718;12719;12720;12879;12953;15177;15811;15812;16420;16421;18066;18067;18068	865;866;867;868;869;870;871;872;873;874;875;876;877;878;879;880;881;882;883;884;885;886;887;888;889;890;891;892;893;894;895;896;897;2874;2875;2876;2877;2878;2879;2880;2881;2882;2883;2884;2885;2886;2887;2888;2889;2890;2891;2892;2893;2894;2968;2969;2970;2971;2972;2973;2974;2975;2976;2977;2978;2979;2980;2981;2982;2983;2984;2985;3235;3236;3237;3238;3239;3240;3241;3242;3243;3244;3245;3246;3247;3248;32…	822;823;824;825;826;827;828;829;830;831;832;833;834;835;836;837;838;839;840;841;842;843;844;845;846;847;848;2696;2697;2698;2699;2700;2701;2702;2703;2704;2705;2706;2707;2708;2709;2710;2711;2712;2713;2782;2783;2784;2785;2786;2787;2788;2789;2790;2791;2792;2793;2794;2795;2796;2797;3027;3028;3029;3030;3031;3032;3033;3034;3035;3036;3037;3038;3039;3040;3041;3042;3043;3044;3045;3046;3047;3048;3049;3050;3…	836;847;2708;2792;3052;4856;4857;5236;5247;5261;5765;5768;7176;7203;8881;9456;9461;9463;12556;14863;15412;15884;15885;17018;17101;18741;20123;21199;21203;22478;23086;23090;23844;23849;24134;24266;28434;29677;29679;30843;30846;33852	340;341;342;343;344;345;346;347;348;349	1;36;154;302;313;317;377;398;413;437
sp|P06604|TBA2_DROME	sp|P06604|TBA2_DROME	20	1	1	>sp|P06604|TBA2_DROME Tubulin alpha-2 chain OS=Drosophila melanogaster GN=alphaTub85E PE=1 SV=1	1	20	1	1	17	19	1	0	1	0	39.2	2.9	2.9	49.966	449	449	0.0010678	2.3891	By MS/MS	By matching	37.2	36.3	4477900	4477900	0	4477900	0	2	0	2				194	1417;1453;2532;2533;2747;3808;3818;4654;4932;8168;8169;8660;8661;9604;11831;11832;13117;15760;15761;17357	False;False;False;False;False;False;False;False;False;False;False;False;False;False;False;False;True;False;False;False	1472;1473;1509;2643;2644;2864;3959;3969;4831;5119;8483;8484;8485;8993;8994;9965;12321;12322;13651;16420;16421;18066;18067;18068	2874;2875;2876;2877;2878;2879;2880;2881;2882;2883;2884;2885;2886;2887;2888;2889;2890;2891;2892;2893;2894;2968;2969;2970;2971;2972;2973;2974;2975;2976;2977;2978;2979;2980;2981;2982;2983;2984;2985;5144;5145;5146;5147;5148;5555;5556;7636;7637;7638;7639;7640;7641;7642;7643;7644;7645;7646;7647;7648;7649;7650;7651;7652;7653;7654;7655;7656;7657;7658;7659;7660;7661;7662;7663;7664;7665;7666;7679;7680;9502…	2696;2697;2698;2699;2700;2701;2702;2703;2704;2705;2706;2707;2708;2709;2710;2711;2712;2713;2782;2783;2784;2785;2786;2787;2788;2789;2790;2791;2792;2793;2794;2795;2796;2797;4855;4856;4857;5247;5248;7166;7167;7168;7169;7170;7171;7172;7173;7174;7175;7176;7177;7178;7179;7180;7181;7182;7183;7184;7185;7186;7187;7188;7203;7204;8881;9455;9456;15879;15880;15881;15882;15883;15884;15885;15886;17002;17003;1700…	2708;2792;4856;4857;5247;7176;7203;8881;9456;15884;15885;17018;17101;18741;23086;23090;25581;30843;30846;33852	341;345;348;349	313;317;377;398
sp|P06606|TBA4_DROME;tr|Q6NP92|Q6NP92_DROME	sp|P06606|TBA4_DROME	32;13	31;12	31;12	>sp|P06606|TBA4_DROME Tubulin alpha-4 chain OS=Drosophila melanogaster GN=alphaTub67C PE=3 SV=1	2	32	31	31	31	31	30	30	30	30	80.7	80.7	80.7	51.18	462	462;240	0	323.31	By MS/MS	By MS/MS	80.3	79.9	12818000000	6292000000	6525600000	4891400000	6963100000	147	170	317				195	185;186;438;439;1672;1922;2534;2747;2794;3250;3251;3298;3659;4189;4320;5310;5788;6119;6471;6527;8158;8621;9600;9601;10333;10916;12220;12282;12530;13067;14371;14611	True;True;True;True;True;True;True;False;True;True;True;True;True;True;True;True;True;True;True;True;True;True;True;True;True;True;True;True;True;True;True;True	190;191;192;193;194;458;459;460;461;1741;1997;2645;2864;2914;3378;3379;3430;3804;4350;4483;4484;5514;6003;6342;6705;6763;6764;8473;8954;9961;9962;10762;11376;12721;12722;12785;13040;13041;13042;13601;14961;15214	368;369;370;371;372;373;374;375;376;377;378;379;898;899;900;901;902;903;904;905;906;907;908;909;910;911;912;913;914;915;916;917;918;919;920;921;922;923;3478;3479;3480;3481;3482;3947;3948;3949;3950;3951;3952;3953;3954;3955;3956;5149;5150;5555;5556;5645;5646;5647;5648;6570;6571;6572;6573;6574;6575;6576;6577;6668;6669;7347;7348;8405;8406;8657;8658;8659;8660;8661;8662;8663;8664;8665;8666;10901;10902;…	346;347;348;349;350;351;352;353;354;355;356;357;849;850;851;852;853;854;855;856;857;858;859;860;861;862;863;864;865;866;867;868;869;870;871;872;873;3254;3255;3256;3725;3726;3727;3728;3729;3730;3731;4858;4859;5247;5248;5335;5336;5337;5338;5339;6199;6200;6201;6202;6203;6204;6205;6206;6288;6289;6912;6913;7878;7879;8105;8106;8107;8108;8109;8110;8111;8112;8113;8114;8115;8116;10177;11104;11105;11106;11…	351;355;865;872;3254;3726;4859;5247;5336;6200;6206;6289;6913;7879;8106;10177;11108;11733;12425;12534;15858;16940;18734;18735;20169;21307;23853;23971;24450;25482;27974;28516	350;351;352;353;354;355;356;357;358	1;259;287;312;313;328;388;409;424
tr|X2JEX8|X2JEX8_DROME;sp|P06607|VIT3_DROME;tr|D3DMQ1|D3DMQ1_DROME;tr|Q4V524|Q4V524_DROME;tr|Q4V530|Q4V530_DROME;tr|D5SHM4|D5SHM4_DROME;tr|Q9VPH3|Q9VPH3_DROME;tr|Q4V566|Q4V566_DROME;tr|Q4V563|Q4V563_DROME;tr|M9NFL7|M9NFL7_DROME	tr|X2JEX8|X2JEX8_DROME;sp|P06607|VIT3_DROME;tr|D3DMQ1|D3DMQ1_DROME	27;27;27;1;1;1;1;1;1;1	27;27;27;1;1;1;1;1;1;1	26;26;26;0;0;0;0;0;0;0	>tr|X2JEX8|X2JEX8_DROME Yolk protein 3, isoform B OS=Drosophila melanogaster GN=Yp3 PE=1 SV=1;>sp|P06607|VIT3_DROME Vitellogenin-3 OS=Drosophila melanogaster GN=Yp3 PE=1 SV=1;>tr|D3DMQ1|D3DMQ1_DROME FI02182p (Fragment) OS=Drosophila melanogaster GN=Yp3-RA	10	27	27	26	26	27	26	27	25	26	77.1	77.1	75.2	46.101	420	420;420;439;216;293;310;376;389;389;395	0	323.31	By MS/MS	By MS/MS	74.8	77.1	7538200000	5861900000	1676300000	3676700000	3418400000	46	52	98				196	138;139;1168;1572;1573;1640;4620;5488;5636;7201;7424;7425;8296;8705;9172;10482;10643;11519;12196;12197;12334;12402;16890;16986;17105;17377;17495	True;True;True;True;True;True;True;True;True;True;True;True;True;True;True;True;True;True;True;True;True;True;True;True;True;True;True	141;142;1218;1633;1634;1635;1708;4793;4794;5695;5846;7482;7712;7713;8616;9042;9527;10932;11095;12003;12004;12695;12696;12840;12910;17587;17684;17685;17686;17810;18091;18212	268;269;270;271;272;273;274;275;276;277;278;2394;2395;3284;3285;3286;3287;3288;3289;3290;3421;3422;3423;3424;9419;9420;9421;9422;9423;9424;9425;9426;9427;11262;11263;11264;11265;11266;11267;11268;11269;11270;11555;11556;11557;11558;11559;11560;11561;11562;14945;14946;15428;15429;15430;15431;15432;15433;15434;15435;15436;15437;15438;17248;17249;18439;18440;19342;19343;22054;22055;22355;22356;24133…	245;246;247;248;249;250;251;252;253;254;2243;2244;3073;3074;3075;3076;3196;3197;3198;3199;3200;8806;8807;8808;8809;8810;8811;8812;8813;10517;10518;10519;10520;10521;10522;10523;10789;10790;10791;10792;10793;10794;10795;13956;14396;14397;14398;14399;14400;14401;14402;14403;14404;14405;16112;16113;16114;17176;17177;18018;18019;20516;20517;20795;20796;22515;22516;22517;22518;22519;23810;23811;23812;…	249;250;2244;3073;3076;3200;8813;10518;10791;13956;14396;14398;16112;17177;18018;20516;20796;22515;23811;23813;24070;24193;32992;33181;33398;33884;34088	359;360;361;362;363	212;221;306;378;415
tr|C1C3D3|C1C3D3_DROME;tr|A0A0B4KG68|A0A0B4KG68_DROME;tr|A0A0B4K661|A0A0B4K661_DROME;sp|P06754-2|TPM1_DROME;sp|P06754-5|TPM1_DROME;tr|Q6NN28|Q6NN28_DROME;tr|A0A0B4KG06|A0A0B4KG06_DROME;sp|P06754-3|TPM1_DROME;sp|P06754-1|TPM1_DROME;sp|P06754|TPM1_DROME;tr|Q058U3|Q058U3_DROME;tr|H1UUP7|H1UUP7_DROME;sp|P49455-2|TPM4_DROME;sp|P49455|TPM4_DROME;tr|Q8IGY1|Q8IGY1_DROME;tr|A0A0B4K6Y8|A0A0B4K6Y8_DROME;tr|…	tr|C1C3D3|C1C3D3_DROME;tr|A0A0B4KG68|A0A0B4KG68_DROME;tr|A0A0B4K661|A0A0B4K661_DROME;sp|P06754-2|TPM1_DROME;sp|P06754-5|TPM1_DROME;tr|Q6NN28|Q6NN28_DROME;tr|A0A0B4KG06|A0A0B4KG06_DROME;sp|P06754-3|TPM1_DROME;sp|P06754-1|TPM1_DROME;sp|P06754|TPM1_DROME;tr|Q058U3|Q058U3_DROME;tr|H1UUP7|H1UUP7_DROME;sp|P49455-2|TPM4_DROME;sp|P49455|TPM4_DROME;tr|Q8IGY1|Q8IGY1_DROME	5;5;5;5;4;4;4;3;3;3;3;3;3;3;3;2;2;2;2	5;5;5;5;4;4;4;3;3;3;3;3;3;3;3;2;2;2;2	5;5;5;5;4;4;4;3;3;3;3;3;3;3;3;2;2;2;2	>tr|C1C3D3|C1C3D3_DROME MIP08601p OS=Drosophila melanogaster GN=Tm1-RA PE=2 SV=1;>tr|A0A0B4KG68|A0A0B4KG68_DROME Tropomyosin 1, isoform R OS=Drosophila melanogaster GN=Tm1 PE=1 SV=1;>tr|A0A0B4K661|A0A0B4K661_DROME Tropomyosin 1, isoform Q OS=Drosophila mel	19	5	5	5	5	3	5	3	5	3	26.1	26.1	26.1	29.045	249	249;250;250;252;284;285;285;284;285;339;501;501;501;518;711;161;270;441;678	0	12.05	By MS/MS	By MS/MS	26.1	14.9	14726000	10999000	3727400	8037400	6861600	5	4	9				197	7027;7296;8613;9497;15119	True;True;True;True;True	7296;7579;8946;9858;15744	14533;15127;15128;15129;17949;17950;17951;19945;19946;31481	13554;13555;14125;14126;16767;16768;18564;18565;29547	13554;14125;16767;18565;29547
tr|D1Z363|D1Z363_DROME;sp|P07182|CH36_DROME	tr|D1Z363|D1Z363_DROME;sp|P07182|CH36_DROME	9;9	9;9	9;9	>tr|D1Z363|D1Z363_DROME RT04026p OS=Drosophila melanogaster GN=Cp36-RA PE=2 SV=1;>sp|P07182|CH36_DROME Chorion protein S36 OS=Drosophila melanogaster GN=Cp36 PE=3 SV=2	2	9	9	9	6	9	6	9	6	9	34.2	34.2	34.2	29.915	284	284;284	0	258.7	By MS/MS	By MS/MS	28.5	34.2	229020000	35356000	193660000	44726000	192690000	9	16	25				198	6296;6655;6663;7601;8788;11155;16350;16369;16744	True;True;True;True;True;True;True;True;True	6523;6900;6909;7894;9127;11630;17030;17049;17437	12950;12951;12952;13769;13770;13789;15832;15833;15834;15835;18599;18600;23420;23421;34044;34045;34046;34047;34087;34088;34089;34090;34871;34872;34873	12096;12097;12849;12850;12865;14782;14783;14784;14785;14786;14787;17319;17320;21808;21809;31957;31958;31998;31999;32000;32001;32002;32721;32722;32723	12097;12849;12865;14782;17319;21809;31958;32000;32721
tr|E1JJF7|E1JJF7_DROME;sp|P07183|CH38_DROME;tr|B3DNA9|B3DNA9_DROME;tr|B3DNM9|B3DNM9_DROME;tr|B3DNC0|B3DNC0_DROME	tr|E1JJF7|E1JJF7_DROME;sp|P07183|CH38_DROME;tr|B3DNA9|B3DNA9_DROME;tr|B3DNM9|B3DNM9_DROME;tr|B3DNC0|B3DNC0_DROME	7;7;7;6;6	7;7;7;6;6	7;7;7;6;6	>tr|E1JJF7|E1JJF7_DROME Chorion protein 38, isoform B OS=Drosophila melanogaster GN=Cp38 PE=1 SV=1;>sp|P07183|CH38_DROME Chorion protein S38 OS=Drosophila melanogaster GN=Cp38 PE=2 SV=1;>tr|B3DNA9|B3DNA9_DROME IP19109p (Fragment) OS=Drosophila melanogaster	5	7	7	7	6	6	6	6	6	6	44.8	44.8	44.8	30.447	306	306;306;331;331;331	0	27.309	By MS/MS	By MS/MS	41.2	39.9	104240000	51926000	52317000	32984000	73688000	5	8	13				199	885;2897;4676;5218;11423;15996;16201	True;True;True;True;True;True;True	924;3019;4854;5416;11905;16668;16875	1814;1815;1816;1817;5840;5841;9544;9545;10709;10710;23968;33335;33336;33337;33338;33721	1701;1702;1703;5516;5517;8923;8924;9990;9991;22348;31301;31302;31652	1703;5517;8924;9990;22348;31302;31652
sp|P07186|CH19_DROME	sp|P07186|CH19_DROME	6	6	6	>sp|P07186|CH19_DROME Chorion protein S19 OS=Drosophila melanogaster GN=Cp19 PE=2 SV=1	1	6	6	6	5	6	5	6	5	6	59	59	59	18.524	173	173	0	12.654	By MS/MS	By MS/MS	44.5	59	52275000	4664000	47611000	5135900	49349000	4	7	11				200	1590;5363;8419;14055;15917;17089	True;True;True;True;True;True	1654;5568;8743;14625;16584;17794	3328;3329;11018;11019;17474;17475;29222;29223;33176;33177;35564;35565	3106;10287;10288;16323;16324;16325;27382;27383;31150;33366;33367	3106;10288;16324;27383;31150;33367
sp|P07486|G3P1_DROME;tr|Q7JY07|Q7JY07_DROME	sp|P07486|G3P1_DROME	22;1	8;0	8;0	>sp|P07486|G3P1_DROME Glyceraldehyde-3-phosphate dehydrogenase 1 OS=Drosophila melanogaster GN=Gapdh1 PE=2 SV=2	2	22	8	8	21	20	7	7	7	7	76.2	35.2	35.2	35.35	332	332;343	0	40.5	By MS/MS	By MS/MS	73.2	74.1	98223000	73991000	24233000	46369000	51878000	8	8	16				201	488;489;2319;3827;4082;4519;4582;4590;5420;6470;7258;7837;8722;9652;9653;15159;15552;15911;15922;15928;16351;16743	False;False;True;False;False;True;True;True;False;False;True;True;False;False;False;False;True;True;False;False;False;False	511;512;2421;3978;4240;4686;4752;4753;4762;5626;6704;7539;8143;9059;10013;10014;10015;15785;16196;16578;16589;16590;16596;17031;17436	1013;1014;1015;1016;1017;1018;4758;7696;8201;8202;8203;8204;9201;9202;9203;9204;9341;9342;9343;9360;9361;11127;11128;13293;13294;15048;15049;16302;16303;18477;18478;18479;18480;20245;20246;20247;20248;20249;20250;31556;31557;32402;33164;33165;33186;33187;33188;33189;33190;33191;33192;33193;33205;33206;34048;34049;34050;34051;34052;34869;34870	959;960;961;962;963;964;4484;4485;7218;7683;7684;7685;7686;8598;8599;8600;8734;8735;8736;8737;8752;10388;10389;12422;12423;14052;14053;15226;15227;17213;17214;17215;18829;18830;18831;18832;18833;29622;29623;29624;30408;31139;31140;31158;31159;31160;31161;31162;31163;31174;31175;31959;31960;31961;31962;32719;32720	959;962;4485;7218;7686;8599;8737;8752;10388;12423;14052;15227;17215;18831;18832;29622;30408;31140;31158;31174;31961;32719	364;365;366;367;368	40;127;141;172;228
tr|M9PJN8|M9PJN8_DROME;sp|P07487|G3P2_DROME	tr|M9PJN8|M9PJN8_DROME;sp|P07487|G3P2_DROME	22;22	22;22	8;8	>tr|M9PJN8|M9PJN8_DROME Glyceraldehyde-3-phosphate dehydrogenase OS=Drosophila melanogaster GN=Gapdh2 PE=3 SV=1;>sp|P07487|G3P2_DROME Glyceraldehyde-3-phosphate dehydrogenase 2 OS=Drosophila melanogaster GN=Gapdh2 PE=1 SV=2	2	22	22	8	22	21	22	21	8	8	81.9	81.9	41	35.369	332	332;332	0	257.99	By MS/MS	By MS/MS	81.9	79.8	1306300000	922720000	383610000	491890000	533910000	37	37	74				202	488;489;2318;3827;4082;4520;4568;4977;5420;6470;7257;7836;8722;9652;9653;15159;15910;15922;15928;16351;16377;16743	True;True;True;True;True;True;True;True;True;True;True;True;True;True;True;True;True;True;True;True;True;True	511;512;2420;3978;4240;4687;4736;4737;5165;5626;6704;7538;8141;8142;9059;10013;10014;10015;15785;16576;16577;16589;16590;16596;17031;17057;17436	1013;1014;1015;1016;1017;1018;4756;4757;7696;8201;8202;8203;8204;9205;9206;9207;9303;9304;9305;9306;9307;10227;10228;10229;10230;11127;11128;13293;13294;15045;15046;15047;16297;16298;16299;16300;16301;18477;18478;18479;18480;20245;20246;20247;20248;20249;20250;31556;31557;33159;33160;33161;33162;33163;33186;33187;33188;33189;33190;33191;33192;33193;33205;33206;34048;34049;34050;34051;34052;34106;…	959;960;961;962;963;964;4481;4482;4483;7218;7683;7684;7685;7686;8601;8602;8698;8699;8700;8701;8702;8703;9545;9546;9547;9548;9549;10388;10389;12422;12423;14048;14049;14050;14051;15220;15221;15222;15223;15224;15225;17213;17214;17215;18829;18830;18831;18832;18833;29622;29623;29624;31132;31133;31134;31135;31136;31137;31138;31158;31159;31160;31161;31162;31163;31174;31175;31959;31960;31961;31962;32016;…	959;962;4481;7218;7686;8602;8699;9545;10388;12423;14049;15220;17215;18831;18832;29622;31136;31158;31174;31961;32016;32719	367;368;369;370;371	40;127;141;172;228
tr|C8VV14|C8VV14_DROME;sp|P07764|ALF_DROME;tr|F3YDE2|F3YDE2_DROME;tr|F3YDB5|F3YDB5_DROME;tr|A4V3G1|A4V3G1_DROME;sp|P07764-3|ALF_DROME;sp|P07764-2|ALF_DROME;tr|F3YDA0|F3YDA0_DROME	tr|C8VV14|C8VV14_DROME;sp|P07764|ALF_DROME;tr|F3YDE2|F3YDE2_DROME;tr|F3YDB5|F3YDB5_DROME;tr|A4V3G1|A4V3G1_DROME;sp|P07764-3|ALF_DROME;sp|P07764-2|ALF_DROME;tr|F3YDA0|F3YDA0_DROME	13;13;12;12;12;12;12;11	13;13;12;12;12;12;12;11	13;13;12;12;12;12;12;11	>tr|C8VV14|C8VV14_DROME Fructose-bisphosphate aldolase OS=Drosophila melanogaster GN=Ald PE=1 SV=1;>sp|P07764|ALF_DROME Fructose-bisphosphate aldolase OS=Drosophila melanogaster GN=Ald PE=1 SV=5;>tr|F3YDE2|F3YDE2_DROME Fructose-bisphosphate aldolase OS=Dro	8	13	13	13	13	11	13	11	13	11	47.4	47.4	47.4	39.047	361	361;361;363;363;363;363;363;394	0	133.89	By MS/MS	By MS/MS	47.4	46	121700000	94932000	26766000	85625000	37315000	18	12	30				203	209;3194;4975;5524;7342;7734;7952;11232;11236;15142;15143;16556;17533	True;True;True;True;True;True;True;True;True;True;True;True;True	217;3321;5163;5732;7627;8035;8262;11709;11713;15767;15768;17239;18250	418;419;6460;10223;10224;11345;11346;11347;11348;15268;15269;16117;16118;16548;16549;16550;23576;23577;23583;23584;23585;31523;31524;31525;34486;34487;36420;36421;36422	392;6095;9539;9540;9541;9542;10592;10593;10594;10595;10596;14252;14253;15050;15051;15464;15465;15466;15467;21967;21968;21975;21976;29588;29589;32368;32369;34155;34156;34157	392;6095;9539;10593;14252;15050;15466;21967;21975;29588;29589;32369;34155	372	40
tr|C8VV67|C8VV67_DROME;sp|P07909-3|ROA1_DROME;tr|A4V3J6|A4V3J6_DROME;sp|P07909-4|ROA1_DROME;sp|P07909-2|ROA1_DROME;tr|A4V3J5|A4V3J5_DROME;sp|P07909|ROA1_DROME;tr|E6PBW8|E6PBW8_DROME;tr|E8NH29|E8NH29_DROME	tr|C8VV67|C8VV67_DROME;sp|P07909-3|ROA1_DROME;tr|A4V3J6|A4V3J6_DROME;sp|P07909-4|ROA1_DROME;sp|P07909-2|ROA1_DROME;tr|A4V3J5|A4V3J5_DROME;sp|P07909|ROA1_DROME;tr|E6PBW8|E6PBW8_DROME;tr|E8NH29|E8NH29_DROME	7;7;7;7;7;7;7;7;7	5;5;5;5;5;5;5;5;5	5;5;5;5;5;5;5;5;5	>tr|C8VV67|C8VV67_DROME RE34829p OS=Drosophila melanogaster GN=Hrb98DE-RE PE=2 SV=1;>sp|P07909-3|ROA1_DROME Isoform E of Heterogeneous nuclear ribonucleoprotein A1 OS=Drosophila melanogaster GN=Hrb98DE;>tr|A4V3J6|A4V3J6_DROME Heterogeneous nuclear ribonucl	9	7	5	5	7	5	5	5	5	5	24.2	21.4	21.4	38.55	360	360;360;361;361;364;365;365;372;396	0	38.4	By MS/MS	By MS/MS	24.2	21.4	30307000	13113000	17194000	11430000	17439000	7	6	13				204	477;4709;4730;4816;7669;8374;15074	True;True;True;True;False;False;True	500;4887;4909;4910;4996;7966;8696;15699	993;994;995;9603;9604;9605;9656;9657;9658;9659;9834;9835;15979;17390;31391;31392	938;939;940;8977;8978;8979;9029;9030;9031;9032;9184;9185;14926;16242;29460	940;8979;9031;9184;14926;16242;29460	373	79
tr|M9NCX1|M9NCX1_DROME;sp|P08111|L2GL_DROME;sp|P08111-4|L2GL_DROME;sp|P08111-3|L2GL_DROME;tr|M9PBJ2|M9PBJ2_DROME;sp|P08111-2|L2GL_DROME	tr|M9NCX1|M9NCX1_DROME;sp|P08111|L2GL_DROME;sp|P08111-4|L2GL_DROME;sp|P08111-3|L2GL_DROME;tr|M9PBJ2|M9PBJ2_DROME;sp|P08111-2|L2GL_DROME	7;7;6;6;5;4	7;7;6;6;5;4	7;7;6;6;5;4	>tr|M9NCX1|M9NCX1_DROME Lethal (2) giant larvae, isoform G OS=Drosophila melanogaster GN=l(2)gl PE=4 SV=1;>sp|P08111|L2GL_DROME Lethal(2) giant larvae protein OS=Drosophila melanogaster GN=l(2)gl PE=1 SV=2;>sp|P08111-4|L2GL_DROME Isoform D of Lethal(2) gia	6	7	7	7	6	7	6	7	6	7	10.5	10.5	10.5	126.89	1161	1161;1161;1112;1153;1093;708	0	18.612	By MS/MS	By MS/MS	9	10.5	19183000	5890200	13292000	7906100	11894000	4	5	9				205	1292;1747;13086;13468;14175;14461;15690	True;True;True;True;True;True;True	1344;1817;13620;14014;14753;15057;16348	2646;2647;3614;27283;27284;28079;28080;29458;29459;30023;30024;32711;32712;32713	2485;2486;3397;3398;25522;26293;27606;28165;30698;30699	2485;3398;25522;26293;27606;28165;30698	374	1101
tr|A4V2B8|A4V2B8_DROME;sp|P08181|CSK2A_DROME	tr|A4V2B8|A4V2B8_DROME;sp|P08181|CSK2A_DROME	14;14	14;14	14;14	>tr|A4V2B8|A4V2B8_DROME Casein kinase IIalpha, isoform C OS=Drosophila melanogaster GN=CkIIalpha PE=1 SV=1;>sp|P08181|CSK2A_DROME Casein kinase II subunit alpha OS=Drosophila melanogaster GN=CkIIalpha PE=1 SV=2	2	14	14	14	13	13	13	13	13	13	57.4	57.4	57.4	39.959	336	336;336	0	101.14	By MS/MS	By MS/MS	50.9	57.4	444840000	348200000	96634000	269650000	175540000	15	16	31				206	2685;3331;4416;4872;4873;5039;7528;8640;11909;14843;14844;16080;16829;17463	True;True;True;True;True;True;True;True;True;True;True;True;True;True	2799;3463;4582;5057;5058;5229;7821;8973;12401;15456;15457;16752;17524;18178	5438;6720;6721;6722;8861;8862;8863;8864;8865;8866;9962;9963;9964;9965;9966;9967;10353;10354;10355;15667;15668;18203;18204;24890;24891;24892;30928;30929;30930;33491;33492;35050;35051;35052;36292;36293;36294;36295	5137;5138;6336;6337;6338;8287;8288;8289;8290;8291;9314;9315;9316;9317;9318;9654;9655;14620;16972;16973;23228;23229;23230;29009;29010;29011;29012;29013;31437;31438;32886;32887;32888;32889;34034;34035	5138;6336;8287;9315;9317;9655;14620;16972;23228;29009;29010;31438;32887;34034	375;376	317;330
tr|A4V4C1|A4V4C1_DROME;sp|P08182-3|CSK2B_DROME;tr|C9QPE1|C9QPE1_DROME;tr|M9NGA3|M9NGA3_DROME;tr|M9NDU6|M9NDU6_DROME;tr|M9PHA6|M9PHA6_DROME;sp|P08182|CSK2B_DROME;tr|Q9NGY9|Q9NGY9_DROME;tr|Q9NGY8|Q9NGY8_DROME;tr|Q9NGY7|Q9NGY7_DROME	tr|A4V4C1|A4V4C1_DROME;sp|P08182-3|CSK2B_DROME;tr|C9QPE1|C9QPE1_DROME;tr|M9NGA3|M9NGA3_DROME;tr|M9NDU6|M9NDU6_DROME;tr|M9PHA6|M9PHA6_DROME;sp|P08182|CSK2B_DROME	5;5;5;5;5;5;5;2;1;1	5;5;5;5;5;5;5;2;1;1	5;5;5;5;5;5;5;2;1;1	>tr|A4V4C1|A4V4C1_DROME Casein kinase II beta subunit, isoform C OS=Drosophila melanogaster GN=CkIIbeta PE=1 SV=1;>sp|P08182-3|CSK2B_DROME Isoform B of Casein kinase II subunit beta OS=Drosophila melanogaster GN=CkIIbeta;>tr|C9QPE1|C9QPE1_DROME MIP14664p O	10	5	5	5	5	4	5	4	5	4	41.4	41.4	41.4	24.829	215	215;215;222;233;233;234;235;111;62;100	0	15.621	By MS/MS	By MS/MS	41.4	27.4	15984000	12504000	3479800	6490500	9654900	5	2	7				207	1658;5186;6540;16790;17435	True;True;True;True;True	1726;5383;6777;17484;18150	3451;3452;10640;13506;13507;34967;34968;36238;36239	3228;9927;9928;12610;12611;32812;33987	3228;9928;12610;32812;33987	377;378	119;132
tr|A0A0B4LI86|A0A0B4LI86_DROME;sp|P08266|RPB2_DROME	tr|A0A0B4LI86|A0A0B4LI86_DROME;sp|P08266|RPB2_DROME	9;9	9;9	9;9	>tr|A0A0B4LI86|A0A0B4LI86_DROME DNA-directed RNA polymerase subunit beta OS=Drosophila melanogaster GN=RpII140 PE=3 SV=1;>sp|P08266|RPB2_DROME DNA-directed RNA polymerase II subunit RPB2 OS=Drosophila melanogaster GN=RpII140 PE=2 SV=2	2	9	9	9	5	7	5	7	5	7	13.5	13.5	13.5	134.04	1176	1176;1176	0	24.153	By MS/MS	By MS/MS	8.2	9.2	9630700	3681000	5949700	3129300	6777700	6	6	12				208	5254;6881;7170;7291;8530;9650;10954;13907;15838	True;True;True;True;True;True;True;True;True	5454;7143;7451;7574;8859;10011;11414;14475;16500	10780;14237;14884;14885;15122;17695;17696;20241;20242;22975;28920;33012;33013	10057;13277;13891;13892;14120;16535;16536;18826;21378;27091;30985;30986	10057;13277;13892;14120;16535;18826;21378;27091;30986
tr|C6TP87|C6TP87_DROME;sp|P08736|EF1A1_DROME;tr|Q8T3U3|Q8T3U3_DROME;tr|A4V3Q6|A4V3Q6_DROME;sp|P05303|EF1A2_DROME	tr|C6TP87|C6TP87_DROME;sp|P08736|EF1A1_DROME;tr|Q8T3U3|Q8T3U3_DROME;tr|A4V3Q6|A4V3Q6_DROME;sp|P05303|EF1A2_DROME	33;33;23;18;18	33;33;23;18;18	33;33;23;18;18	>tr|C6TP87|C6TP87_DROME Elongation factor 1-alpha OS=Drosophila melanogaster GN=Ef1alpha48D PE=1 SV=1;>sp|P08736|EF1A1_DROME Elongation factor 1-alpha 1 OS=Drosophila melanogaster GN=Ef1alpha48D PE=1 SV=2;>tr|Q8T3U3|Q8T3U3_DROME GM14559p OS=Drosophila mela	5	33	33	33	29	31	29	31	29	31	75.8	75.8	75.8	50.306	463	463;463;362;462;462	0	323.31	By MS/MS	By MS/MS	73.2	73.9	12741000000	7613200000	5127300000	3854400000	8592500000	61	88	149				209	915;1642;2698;2893;2919;3646;3647;3860;4511;6460;6518;6530;6531;7616;9286;10064;10982;11442;11849;12109;12110;12278;12879;12880;13896;13941;14533;14701;14702;15078;15607;17613;17614	True;True;True;True;True;True;True;True;True;True;True;True;True;True;True;True;True;True;True;True;True;True;True;True;True;True;True;True;True;True;True;True;True	955;1710;2812;2813;3014;3041;3791;3792;4012;4678;6693;6752;6753;6754;6767;6768;7909;7910;9644;10445;10446;11443;11444;11925;12339;12607;12608;12781;13408;13409;14464;14509;14510;15133;15305;15306;15703;16251;18332;18333	1885;1886;1887;3427;3428;5458;5459;5460;5461;5832;5879;5880;5881;5882;5883;5884;5885;5886;5887;5888;5889;5890;5891;5892;5893;5894;5895;5896;5897;5898;5899;5900;5901;5902;5903;5904;5905;5906;7324;7325;7326;7327;7762;9184;9185;9186;9187;9188;13265;13266;13375;13376;13377;13378;13379;13380;13381;13382;13457;13458;13459;13460;13461;13462;13463;13464;13465;13466;13467;13468;13469;13470;13471;13472;134…	1757;1758;1759;1760;3204;5154;5155;5156;5509;5551;5552;5553;5554;5555;5556;5557;5558;5559;5560;5561;5562;5563;5564;5565;5566;5567;5568;5569;5570;5571;5572;5573;6895;6896;7283;8581;8582;8583;8584;8585;8586;8587;8588;12396;12503;12504;12505;12506;12507;12508;12509;12510;12511;12570;12571;12572;12573;12574;12575;12576;12577;12578;12579;12580;12581;12582;12583;12584;12585;12586;12587;12588;12589;1259…	1759;3204;5154;5509;5556;6895;6896;7283;8588;12396;12506;12590;12592;14812;18211;19570;21430;22391;23122;23635;23636;23951;25122;25131;27072;27159;28335;28686;28690;29469;30511;34310;34316	379;380;381;382;383;384	49;102;155;201;208;294
sp|P08841|TBB3_DROME	sp|P08841|TBB3_DROME	28	15	1	>sp|P08841|TBB3_DROME Tubulin beta-3 chain OS=Drosophila melanogaster GN=betaTub60D PE=2 SV=2	1	28	15	1	28	27	15	15	1	1	68.7	48.2	2.9	50.849	454	454	0	323.31	By MS/MS	By MS/MS	68.7	68.7	741400000	496980000	244420000	327010000	352950000	22	27	49				210	636;952;953;2805;3554;4234;4235;4467;4928;4929;6860;7062;7064;7116;7518;7650;8103;8583;10355;10365;10366;10984;11201;12958;14205;16515;16537;17349	True;False;False;False;True;False;False;True;True;True;False;False;False;True;True;False;False;False;True;True;True;False;False;True;True;True;True;True	662;663;994;995;996;2925;3694;3695;4396;4397;4634;5115;5116;7118;7119;7334;7336;7337;7391;7392;7810;7811;7945;7946;8417;8418;8915;8916;10792;10805;10806;10807;11446;11447;11448;11677;13489;14784;17197;17219;18058	1302;1303;1304;1305;1306;1307;1308;1309;1310;1311;1967;1968;1969;1970;1971;1972;1973;1974;1975;1976;1977;1978;1979;1980;1981;1982;1983;1984;1985;5665;5666;7136;7137;7138;7139;8494;8495;8496;8497;8498;8499;9098;9099;10081;10082;10083;10084;10085;10086;10087;10088;14187;14188;14189;14190;14191;14192;14193;14194;14195;14196;14618;14619;14623;14624;14625;14626;14627;14628;14629;14738;14739;14740;1474…	1226;1227;1228;1229;1230;1231;1232;1233;1234;1235;1236;1835;1836;1837;1838;1839;1840;1841;1842;1843;1844;1845;1846;1847;1848;1849;1850;5355;5356;6709;6710;6711;6712;7957;7958;7959;7960;7961;7962;7963;7964;8499;9419;9420;9421;9422;9423;9424;13233;13234;13235;13236;13237;13238;13239;13240;13241;13242;13243;13244;13637;13638;13641;13642;13643;13644;13645;13646;13647;13648;13752;13753;13754;13755;137…	1232;1849;1850;5355;6709;7957;7961;8499;9419;9424;13244;13637;13648;13753;14602;14871;15774;16677;20255;20296;20301;21440;21894;25285;27651;32296;32333;33836	385;386;387;388;389;390;391;392;393;394;395;396;397;398	79;153;170;239;263;273;299;305;306;327;329;336;369;394
tr|A0A0B4LJ12|A0A0B4LJ12_DROME;sp|P08879|NDKA_DROME;tr|A0A0B4LHX6|A0A0B4LHX6_DROME;tr|A8E6J4|A8E6J4_DROME;tr|Q8IH27|Q8IH27_DROME	tr|A0A0B4LJ12|A0A0B4LJ12_DROME;sp|P08879|NDKA_DROME;tr|A0A0B4LHX6|A0A0B4LHX6_DROME;tr|A8E6J4|A8E6J4_DROME	6;6;6;6;1	6;6;6;6;1	6;6;6;6;1	>tr|A0A0B4LJ12|A0A0B4LJ12_DROME Nucleoside diphosphate kinase OS=Drosophila melanogaster GN=awd PE=1 SV=1;>sp|P08879|NDKA_DROME Nucleoside diphosphate kinase OS=Drosophila melanogaster GN=awd PE=1 SV=3;>tr|A0A0B4LHX6|A0A0B4LHX6_DROME Nucleoside diphosphate	5	6	6	6	6	5	6	5	6	5	46.4	46.4	46.4	17.17	153	153;153;168;172;118	0	15.211	By MS/MS	By MS/MS	46.4	46.4	37461000	20865000	16596000	14805000	21345000	5	5	10				211	3246;4626;10778;10779;11921;14381	True;True;True;True;True;True	3374;4802;11235;11236;12414;12415;14971	6562;6563;9450;9451;22622;22623;22624;24920;24921;24922;24923;29838;29839;29840	6192;8832;21046;21047;21048;23257;23258;23259;27990;27991;27992	6192;8832;21046;21048;23257;27990	399;400	11;91
tr|M9NE89|M9NE89_DROME;sp|P08928|LAM0_DROME	tr|M9NE89|M9NE89_DROME;sp|P08928|LAM0_DROME	14;14	14;14	14;14	>tr|M9NE89|M9NE89_DROME Lamin, isoform B OS=Drosophila melanogaster GN=Lam PE=4 SV=1;>sp|P08928|LAM0_DROME Lamin Dm0 OS=Drosophila melanogaster GN=Lam PE=1 SV=4	2	14	14	14	14	9	14	9	14	9	29.7	29.7	29.7	71.299	622	622;622	0	73.97	By MS/MS	By MS/MS	29.7	20.1	45518000	35894000	9623600	20605000	22574000	15	6	21				212	1535;5317;5724;6214;6353;7363;7688;9151;9350;9659;10768;10875;14559;16455	True;True;True;True;True;True;True;True;True;True;True;True;True;True	1594;5521;5938;6438;6582;7648;7985;9505;9709;10022;11224;11333;15161;17136	3186;3187;10915;10916;11769;12784;13069;15306;15307;16015;19292;19293;19294;19295;19296;19663;19664;20264;20265;22603;22604;22821;22822;30271;34265;34266	2976;2977;2978;10187;10188;10990;11944;12205;14289;14954;17972;17973;17974;17975;18314;18846;21030;21229;21230;28397;32162	2977;10188;10990;11944;12205;14289;14954;17973;18314;18846;21030;21230;28397;32162
tr|A0A0B4K6W1|A0A0B4K6W1_DROME;sp|P08970|SUHW_DROME	tr|A0A0B4K6W1|A0A0B4K6W1_DROME;sp|P08970|SUHW_DROME	7;7	7;7	7;7	>tr|A0A0B4K6W1|A0A0B4K6W1_DROME Suppressor of hairy wing, isoform C OS=Drosophila melanogaster GN=su(Hw) PE=4 SV=1;>sp|P08970|SUHW_DROME Protein suppressor of hairy wing OS=Drosophila melanogaster GN=su(Hw) PE=1 SV=2	2	7	7	7	0	7	0	7	0	7	9.1	9.1	9.1	105.78	941	941;941	0	9.1873	By matching	By MS/MS	0	9.1	6183900	0	6183900	0	6471000	0	6	6				213	4800;6777;8637;8910;13816;14958;17209	True;True;True;True;True;True;True	4980;7024;8970;9251;14378;15575;17916	9797;13993;18200;18831;28747;31144;35784	9145;13057;16968;17541;26932;29221;33570	9145;13057;16968;17541;26932;29221;33570	401	778
tr|A0A0B4KH25|A0A0B4KH25_DROME;sp|P08985|H2AV_DROME	tr|A0A0B4KH25|A0A0B4KH25_DROME;sp|P08985|H2AV_DROME	3;3	2;2	2;2	>tr|A0A0B4KH25|A0A0B4KH25_DROME Histone H2A OS=Drosophila melanogaster GN=His2Av PE=3 SV=1;>sp|P08985|H2AV_DROME Histone H2A.v OS=Drosophila melanogaster GN=His2Av PE=1 SV=2	2	3	2	2	3	3	2	2	2	2	36.9	30.5	30.5	14.981	141	141;141	0	180.6	By MS/MS	By MS/MS	36.9	36.9	5194900	2188000	3006900	0	3146500	2	1	3				214	503;1343;15717	False;True;True	526;1395;16376	1040;1041;2734;2735;32766;32767	985;986;2570;2571;30759	985;2570;30759
tr|M9PBB5|M9PBB5_DROME;sp|P09052|VASA1_DROME;tr|A0A0S0WFC5|A0A0S0WFC5_DROME;sp|B6JUP5|VASA2_DROME	tr|M9PBB5|M9PBB5_DROME;sp|P09052|VASA1_DROME	35;35;2;2	34;34;2;2	34;34;2;2	>tr|M9PBB5|M9PBB5_DROME Vasa, isoform B OS=Drosophila melanogaster GN=vas PE=3 SV=1;>sp|P09052|VASA1_DROME ATP-dependent RNA helicase vasa, isoform A OS=Drosophila melanogaster GN=vas PE=1 SV=3	4	35	34	34	34	31	33	30	33	30	61.4	59.6	59.6	72.33	661	661;661;1031;1031	0	125.36	By MS/MS	By MS/MS	60.4	57.9	470980000	271170000	199810000	194220000	263270000	35	30	65				215	566;1374;1733;2217;2843;3069;4461;4523;4524;4607;5944;6028;6029;6710;6871;6984;7535;8643;8843;8868;9950;9951;10013;12092;12262;12617;12850;13178;14098;14216;14382;16090;16573;16574;17381	True;True;True;False;True;True;True;True;True;True;True;True;True;True;True;True;True;True;True;True;True;True;True;True;True;True;True;True;True;True;True;True;True;True;True	590;1428;1803;2305;2306;2964;3195;4628;4690;4691;4779;6162;6249;6250;6251;6956;7130;7251;7828;8976;9182;9207;10320;10321;10384;12589;12764;13137;13378;13714;14669;14795;14972;16762;17257;17258;18095	1160;1161;2796;2797;2798;2799;3590;4531;4532;4533;4534;5737;5738;5739;5740;6216;6217;8945;8946;9210;9211;9212;9213;9214;9215;9390;12185;12186;12355;12356;12357;12358;12359;13872;13873;14213;14214;14448;14449;15678;15679;15680;15681;18207;18208;18209;18695;18696;18740;18741;20842;20843;20844;20845;20846;20847;20962;20963;25274;25275;25611;26340;26341;26806;26807;26808;26809;27495;29301;29302;29303…	1098;2626;2627;2628;3372;3373;4269;4270;4271;4272;5424;5425;5426;5427;5876;5877;8366;8605;8606;8607;8608;8609;8776;11380;11542;11543;11544;11545;11546;12945;12946;13259;13470;14630;14631;14632;14633;16976;16977;16978;17411;17453;17454;19369;19370;19371;19372;19476;23598;23599;23915;24624;24625;25068;25069;25070;25721;27456;27457;27678;27679;27680;27993;27994;31457;31458;32395;32396;32397;32398;32…	1098;2626;3373;4272;5425;5877;8366;8605;8608;8776;11380;11542;11545;12946;13259;13470;14632;16976;17411;17453;19369;19371;19476;23598;23915;24624;25070;25721;27456;27680;27993;31458;32397;32399;33888	402;403;404;405;406;407	286;417;422;430;442;566
sp|P09180|RL4_DROME;tr|Q1EBX5|Q1EBX5_DROME	sp|P09180|RL4_DROME	3;1	3;1	3;1	>sp|P09180|RL4_DROME 60S ribosomal protein L4 OS=Drosophila melanogaster GN=RpL4 PE=1 SV=2	2	3	3	3	2	3	2	3	2	3	10.7	10.7	10.7	45.025	401	401;233	0	12.526	By MS/MS	By MS/MS	7	10.7	6562000	2501600	4060400	1934000	4816500	1	3	4				216	4420;10796;13259	True;True;True	4586;11253;13796	8873;8874;22658;22659;27650	8297;21079;21080;25871	8297;21080;25871
tr|Q24576|Q24576_DROME;tr|Q24577|Q24577_DROME;tr|Q7JYK1|Q7JYK1_DROME;sp|P18101|RL40_DROME;tr|Q8IGR0|Q8IGR0_DROME;sp|P15357|RS27A_DROME;tr|Q8MT02|Q8MT02_DROME;tr|Q9W418|Q9W418_DROME;tr|A4V1F9|A4V1F9_DROME;sp|P0CG69|UBIQP_DROME;tr|Q8MSM5|Q8MSM5_DROME;tr|Q24575|Q24575_DROME;tr|Q7JPZ3|Q7JPZ3_DROME;tr|Q7JPZ2|Q7JPZ2_DROME;tr|Q27927|Q27927_DROME;tr|H9BVD7|H9BVD7_DROME;tr|H9BVD5|H9BVD5_DROME;tr|H9BVD4|H9…	tr|Q24576|Q24576_DROME;tr|Q24577|Q24577_DROME;tr|Q7JYK1|Q7JYK1_DROME;sp|P18101|RL40_DROME;tr|Q8IGR0|Q8IGR0_DROME;sp|P15357|RS27A_DROME;tr|Q8MT02|Q8MT02_DROME;tr|Q9W418|Q9W418_DROME;tr|A4V1F9|A4V1F9_DROME;sp|P0CG69|UBIQP_DROME;tr|Q8MSM5|Q8MSM5_DROME;tr|Q24575|Q24575_DROME;tr|Q7JPZ3|Q7JPZ3_DROME;tr|Q7JPZ2|Q7JPZ2_DROME;tr|Q27927|Q27927_DROME;tr|H9BVD7|H9BVD7_DROME;tr|H9BVD5|H9BVD5_DROME;tr|H9BVD4|H9…	4;4;4;4;4;4;4;4;4;4;4;3;3;3;3;3;3;3;3;3;3	4;4;4;4;4;4;4;4;4;4;4;3;3;3;3;3;3;3;3;3;3	4;4;4;4;4;4;4;4;4;4;4;3;3;3;3;3;3;3;3;3;3	>tr|Q24576|Q24576_DROME D.melanogaster ubiquitin (Fragment) OS=Drosophila melanogaster GN=Ubi-p63E PE=4 SV=1;>tr|Q24577|Q24577_DROME D.melanogaster ubiquitin (Fragment) OS=Drosophila melanogaster GN=Ubi-p63E PE=4 SV=1;>tr|Q7JYK1|Q7JYK1_DROME RE10554p OS=Dr	21	4	4	4	4	4	4	4	4	4	62.7	62.7	62.7	8.3225	75	75;76;128;128;156;156;306;534;763;763;1067;76;76;76;76;231;231;231;231;231;301	0	45.578	By MS/MS	By MS/MS	62.7	62.7	262420000	142910000	119520000	111700000	154720000	6	6	12				217	3453;7004;14592;14757	True;True;True;True	3586;7272;15195;15363	6945;6946;6947;6948;14486;14487;14488;14489;14490;30352;30353;30354;30355;30706;30707;30708	6531;6532;6533;6534;13506;13507;13508;13509;28477;28478;28479;28480;28808;28809	6534;13507;28480;28808
tr|H5V8A9|H5V8A9_DROME;sp|P10383-2|OTU_DROME;sp|P10383|OTU_DROME;tr|G4LU07|G4LU07_DROME	tr|H5V8A9|H5V8A9_DROME;sp|P10383-2|OTU_DROME;sp|P10383|OTU_DROME	9;9;9;2	9;9;9;2	9;9;9;2	>tr|H5V8A9|H5V8A9_DROME FI18803p1 OS=Drosophila melanogaster GN=otu PE=2 SV=1;>sp|P10383-2|OTU_DROME Isoform A of Protein ovarian tumor locus OS=Drosophila melanogaster GN=otu;>sp|P10383|OTU_DROME Protein ovarian tumor locus OS=Drosophila melanogaster GN=o	4	9	9	9	0	9	0	9	0	9	15.5	15.5	15.5	92.615	811	811;811;853;391	0	22.364	By matching	By MS/MS	0	15.5	8169100	0	8169100	0	8548300	0	8	8				218	81;9021;11558;11852;15300;15646;15656;15863;17144	True;True;True;True;True;True;True;True;True	83;9364;12043;12342;15932;16297;16310;16529;17850	157;19051;24210;24786;31870;32603;32640;33078;35669	147;17738;22589;23127;29914;30599;30636;31052;33461	147;17738;22589;23127;29914;30599;30636;31052;33461	408;409;410;411	49;54;98;592
sp|P10394|POL4_DROME;tr|Q8MYZ8|Q8MYZ8_DROME;tr|Q5BN19|Q5BN19_DROME	sp|P10394|POL4_DROME;tr|Q8MYZ8|Q8MYZ8_DROME;tr|Q5BN19|Q5BN19_DROME	2;1;1	2;1;1	2;1;1	>sp|P10394|POL4_DROME Retrovirus-related Pol polyprotein from transposon 412 OS=Drosophila melanogaster GN=POL PE=3 SV=1;>tr|Q8MYZ8|Q8MYZ8_DROME RE36839p OS=Drosophila melanogaster PE=2 SV=1;>tr|Q5BN19|Q5BN19_DROME RNA-dependent DNA polymerase OS=Drosophil	3	2	2	2	1	2	1	2	1	2	1.6	1.6	1.6	143.04	1237	1237;825;1000	0.0045181	1.9498	By matching	By MS/MS	0.9	1.6	7073200	3433100	3640100	0	3809100	0	0	0				219	7676;12014	True;True	7973;12511	15991;15992;25111	14935;23440	14935;23440
tr|B7Z0L1|B7Z0L1_DROME;tr|B7Z0L0|B7Z0L0_DROME;tr|Q9VES3|Q9VES3_DROME;sp|P10674|FAS1_DROME;tr|Q8INA9|Q8INA9_DROME;tr|A0A0B4KH94|A0A0B4KH94_DROME;tr|A8JR25|A8JR25_DROME;tr|Q8MSW3|Q8MSW3_DROME	tr|B7Z0L1|B7Z0L1_DROME;tr|B7Z0L0|B7Z0L0_DROME;tr|Q9VES3|Q9VES3_DROME;sp|P10674|FAS1_DROME;tr|Q8INA9|Q8INA9_DROME;tr|A0A0B4KH94|A0A0B4KH94_DROME;tr|A8JR25|A8JR25_DROME;tr|Q8MSW3|Q8MSW3_DROME	5;5;5;5;5;5;5;4	5;5;5;5;5;5;5;4	5;5;5;5;5;5;5;4	>tr|B7Z0L1|B7Z0L1_DROME Fasciclin 1, isoform E OS=Drosophila melanogaster GN=Fas1 PE=1 SV=1;>tr|B7Z0L0|B7Z0L0_DROME Fasciclin 1, isoform F OS=Drosophila melanogaster GN=Fas1 PE=1 SV=1;>tr|Q9VES3|Q9VES3_DROME FI05280p OS=Drosophila melanogaster GN=Fas1 PE=1	8	5	5	5	4	3	4	3	4	3	12.7	12.7	12.7	69.486	624	624;636;649;652;655;661;662;423	0	7.0607	By MS/MS	By MS/MS	10.4	8.3	6614600	4441700	2172900	2752900	3962600	5	2	7				220	4340;6610;10442;12608;15873	True;True;True;True;True	4505;6851;10890;13128;16539	8708;13660;13661;21971;26326;33096;33097	8149;12753;20438;24610;31066;31067;31068	8149;12753;20438;24610;31068
tr|E1JGP0|E1JGP0_DROME;tr|C8VV69|C8VV69_DROME;tr|A0A0B4LH50|A0A0B4LH50_DROME;sp|P53501|ACT3_DROME;sp|P10981|ACT5_DROME;tr|C6TP14|C6TP14_DROME;tr|B6IDW7|B6IDW7_DROME;sp|P83967|ACT6_DROME;tr|M9PFZ6|M9PFZ6_DROME;sp|P02574|ACT4_DROME;tr|Q3ZAJ5|Q3ZAJ5_DROME;sp|P45891|ACTY_DROME;tr|F0JAT3|F0JAT3_DROME	tr|E1JGP0|E1JGP0_DROME;tr|C8VV69|C8VV69_DROME;tr|A0A0B4LH50|A0A0B4LH50_DROME;sp|P53501|ACT3_DROME;sp|P10981|ACT5_DROME;tr|C6TP14|C6TP14_DROME;tr|B6IDW7|B6IDW7_DROME;sp|P83967|ACT6_DROME;tr|M9PFZ6|M9PFZ6_DROME;sp|P02574|ACT4_DROME	16;16;16;16;16;15;15;15;12;12;2;2;2	2;2;2;2;2;2;2;2;1;1;0;0;0	2;2;2;2;2;2;2;2;1;1;0;0;0	>tr|E1JGP0|E1JGP0_DROME LD04994p1 OS=Drosophila melanogaster GN=Act57B-RC PE=2 SV=1;>tr|C8VV69|C8VV69_DROME LD47405p OS=Drosophila melanogaster GN=Act57B-RA PE=2 SV=1;>tr|A0A0B4LH50|A0A0B4LH50_DROME Actin 87E, isoform C OS=Drosophila melanogaster GN=Act87E	13	16	2	2	16	15	2	1	2	1	46.1	7.5	7.5	40.258	360	360;376;376;376;376;376;376;376;376;376;368;376;415	0	5.6759	By MS/MS	By MS/MS	46.1	46.1	42020000	29815000	12206000	26727000	0	4	2	6				221	469;1450;1451;2254;2439;2440;5576;5940;6545;7400;8178;14047;15089;15407;17398;17399	False;False;False;False;False;False;False;False;False;False;False;False;False;False;True;True	492;1506;1507;2350;2351;2542;2543;5784;6157;6158;6782;7688;8495;14617;15714;16045;18112;18113;18114	979;980;2959;2960;2961;2962;2963;2964;4617;4618;4619;4620;4954;4955;4956;4957;4958;4959;11444;11445;12172;12173;12174;12175;12176;13517;13518;15381;15382;15383;15384;15385;17024;17025;29204;29205;29206;29207;29208;29209;31418;31419;31420;31421;32081;32082;32083;32084;32085;32086;36168;36169;36170;36171;36172;36173	923;924;2773;2774;2775;2776;2777;2778;4352;4353;4354;4675;4676;4677;4678;4679;10684;10685;11369;11370;11371;11372;12621;14357;14358;14359;14360;15903;15904;27367;27368;27369;27370;29486;29487;29488;29489;29490;29491;29492;30120;30121;30122;30123;30124;33924;33925;33926;33927;33928;33929	923;2773;2775;4354;4675;4676;10684;11369;12621;14360;15903;27367;29490;30124;33926;33929	298;301;302;412	29;32;67;175
tr|X2JCP8|X2JCP8_DROME;sp|P10987|ACT1_DROME	tr|X2JCP8|X2JCP8_DROME;sp|P10987|ACT1_DROME	21;21	21;21	2;2	>tr|X2JCP8|X2JCP8_DROME Actin 5C, isoform E OS=Drosophila melanogaster GN=Act5C PE=3 SV=1;>sp|P10987|ACT1_DROME Actin-5C OS=Drosophila melanogaster GN=Act5C PE=1 SV=4	2	21	21	2	21	20	21	20	2	1	74.2	74.2	8	41.821	376	376;376	0	205.01	By MS/MS	By MS/MS	74.2	73.7	2643700000	1949100000	694630000	1306000000	1304000000	34	31	65				222	469;1450;1451;1705;2254;2275;2439;2440;3011;3044;4286;5576;5940;6545;7400;8178;10385;11643;14047;15089;15407	True;True;True;True;True;True;True;True;True;True;True;True;True;True;True;True;True;True;True;True;True	492;1506;1507;1774;2350;2351;2373;2374;2542;2543;3135;3136;3169;4448;5784;6157;6158;6782;7688;8495;10829;12130;14617;15714;16045	979;980;2959;2960;2961;2962;2963;2964;3539;3540;3541;3542;3543;3544;4617;4618;4619;4620;4666;4667;4668;4669;4670;4671;4672;4673;4954;4955;4956;4957;4958;4959;6095;6096;6097;6098;6167;6168;8588;8589;11444;11445;12172;12173;12174;12175;12176;13517;13518;15381;15382;15383;15384;15385;17024;17025;21856;21857;24380;24381;24382;29204;29205;29206;29207;29208;29209;31418;31419;31420;31421;32081;32082;320…	923;924;2773;2774;2775;2776;2777;2778;3318;3319;3320;3321;4352;4353;4354;4393;4394;4395;4396;4397;4398;4399;4400;4675;4676;4677;4678;4679;5752;5753;5754;5755;5829;8042;8043;10684;10685;11369;11370;11371;11372;12621;14357;14358;14359;14360;15903;15904;20336;20337;22740;22741;22742;27367;27368;27369;27370;29486;29487;29488;29489;29490;29491;29492;30120;30121;30122;30123;30124	923;2773;2775;3318;4354;4399;4675;4676;5754;5829;8043;10684;11369;12621;14360;15903;20337;22741;27367;29490;30124	298;299;300;301;302;303;304;305;413;414	45;48;120;124;133;191;270;284;306;326
sp|P11046|LAMB1_DROME	sp|P11046|LAMB1_DROME	5	5	5	>sp|P11046|LAMB1_DROME Laminin subunit beta-1 OS=Drosophila melanogaster GN=LanB1 PE=1 SV=4	1	5	5	5	3	2	3	2	3	2	3.9	3.9	3.9	198.33	1788	1788	0	35.121	By MS/MS	By MS/MS	2.2	1.7	2667600	2667600	0	2667600	0	3	3	6				223	5638;7790;12137;13695;16314	True;True;True;True;True	5849;8093;12635;14251;16994	11566;16217;25362;28517;33974;33975	10798;15142;23683;26703;31893;31894	10798;15142;23683;26703;31893
tr|C7LA75|C7LA75_DROME;sp|P11147|HSP7D_DROME;tr|Q95NM1|Q95NM1_DROME;tr|Q7JQR9|Q7JQR9_DROME	tr|C7LA75|C7LA75_DROME;sp|P11147|HSP7D_DROME	47;47;1;1	47;47;1;1	37;37;0;0	>tr|C7LA75|C7LA75_DROME Heat shock protein cognate 4, isoform G OS=Drosophila melanogaster GN=Hsc70-4 PE=1 SV=1;>sp|P11147|HSP7D_DROME Heat shock 70 kDa protein cognate 4 OS=Drosophila melanogaster GN=Hsc70-4 PE=1 SV=3	4	47	47	37	46	47	46	47	36	37	74	74	59.6	71.131	651	651;651;64;73	0	323.31	By MS/MS	By MS/MS	74	74	1914000000	1086600000	827390000	819500000	1055900000	76	78	154				224	1068;1205;1352;1818;2309;2310;3850;3863;6050;6373;6374;6600;7105;7106;7212;7213;7536;7820;9005;9006;9538;9890;9891;10193;10402;10547;10693;11130;11131;11781;12107;12376;13104;13600;13811;13812;13813;13861;13959;14369;14761;15094;15115;15264;15571;16881;17448	True;True;True;True;True;True;True;True;True;True;True;True;True;True;True;True;True;True;True;True;True;True;True;True;True;True;True;True;True;True;True;True;True;True;True;True;True;True;True;True;True;True;True;True;True;True;True	1116;1255;1405;1891;2411;2412;4002;4015;6272;6602;6603;6841;7379;7380;7493;7494;7829;8123;9347;9348;9899;10259;10260;10593;10594;10848;10997;11145;11146;11603;11604;11605;12271;12605;12883;13638;14149;14372;14373;14374;14426;14427;14528;14958;14959;15367;15719;15740;15894;16215;17578;18163	2199;2200;2463;2464;2465;2466;2752;2753;3744;3745;4737;4738;4739;4740;4741;4742;4743;7742;7743;7768;7769;7770;7771;12418;12419;13102;13103;13104;13105;13106;13107;13635;13636;13637;13638;13639;13640;13641;14711;14712;14713;14714;14715;14966;14967;14968;14969;15682;15683;15684;16270;19018;19019;19020;19021;19022;20023;20024;20722;20723;20724;20725;20726;20727;20728;20729;20730;20731;21333;21334;21…	2059;2060;2061;2313;2314;2315;2316;2586;3525;3526;4463;4464;4465;4466;7261;7262;7289;7290;7291;11598;11599;12238;12239;12240;12241;12242;12243;12244;12731;12732;12733;12734;12735;13725;13726;13727;13728;13973;13974;13975;13976;14634;14635;14636;15198;17710;17711;17712;17713;18633;19263;19264;19265;19266;19267;19268;19269;19270;19271;19835;19836;19837;19838;19839;19840;20366;20638;20639;20891;2089…	2061;2314;2586;3525;4463;4465;7261;7289;11598;12240;12242;12735;13725;13726;13973;13976;14635;15198;17710;17713;18633;19265;19268;19839;20366;20638;20893;21752;21754;22999;23625;24142;25554;26524;26920;26924;26927;27007;27211;27959;28816;29502;29538;29854;30445;32971;34011	306;415;416;417;418;419;420;421	61;87;122;127;314;410;518;549
sp|P12370|KAPC_DROME	sp|P12370|KAPC_DROME	4	4	4	>sp|P12370|KAPC_DROME cAMP-dependent protein kinase catalytic subunit OS=Drosophila melanogaster GN=Pka-C1 PE=1 SV=3	1	4	4	4	3	3	3	3	3	3	17.3	17.3	17.3	40.838	353	353	0	10.213	By MS/MS	By MS/MS	12.5	13.3	10496000	7662500	2834000	5797100	4830900	1	4	5				225	2193;4245;5233;6797	True;True;True;True	2280;4407;5431;7048	4480;4481;8515;10736;14045;14046;14047	4226;7978;10015;13106;13107	4226;7978;10015;13106
tr|A4V391|A4V391_DROME;sp|P12613|TCPA_DROME	tr|A4V391|A4V391_DROME;sp|P12613|TCPA_DROME	26;26	26;26	26;26	>tr|A4V391|A4V391_DROME Tcp1-like, isoform B OS=Drosophila melanogaster GN=T-cp1 PE=1 SV=1;>sp|P12613|TCPA_DROME T-complex protein 1 subunit alpha OS=Drosophila melanogaster GN=T-cp1 PE=2 SV=2	2	26	26	26	23	24	23	24	23	24	60.9	60.9	60.9	59.556	557	557;557	0	131.78	By MS/MS	By MS/MS	56.4	57.1	242860000	101540000	141320000	99516000	146010000	25	26	51				226	26;1333;1862;2411;3369;3461;3777;5240;6094;6193;6537;6572;8901;10157;10253;12662;13750;13846;13956;14056;14944;16639;16930;17141;17251;17252	True;True;True;True;True;True;True;True;True;True;True;True;True;True;True;True;True;True;True;True;True;True;True;True;True;True	26;1385;1936;2514;3501;3594;3928;5438;5439;6317;6417;6774;6810;9242;10553;10554;10666;10667;13187;14311;14410;14525;14626;15560;15561;17326;17627;17847;17958;17959	46;47;2716;2717;3841;3842;4910;6788;6789;6961;6962;7580;7581;10749;10750;10751;10752;10753;12507;12508;12740;12741;12742;13498;13499;13500;13501;13567;13568;13569;13570;18817;21258;21259;21260;21477;21478;21479;21480;21481;26431;28625;28626;28799;28800;29017;29018;29019;29020;29224;29225;31113;31114;31115;34662;34663;35246;35247;35248;35664;35864;35865;35866;35867;35868	42;2553;2554;3620;4629;6395;6396;6546;6547;7115;7116;10027;10028;10029;10030;11684;11685;11902;11903;12602;12603;12604;12605;12672;12673;12674;17528;19765;19766;19767;19970;19971;19972;19973;24720;26816;26981;26982;27195;27196;27197;27198;27384;27385;29197;29198;29199;32527;33063;33064;33065;33066;33456;33645;33646;33647;33648	42;2553;3620;4629;6395;6546;7116;10027;11684;11903;12602;12674;17528;19765;19971;24720;26816;26981;27198;27384;29199;32527;33064;33456;33646;33647	422;423;424;425;426;427;428;429;430	26;47;174;228;251;309;337;347;391
tr|X2JEF0|X2JEF0_DROME;sp|P12646-2|G6PD_DROME;tr|B7FNK0|B7FNK0_DROME;sp|P12646|G6PD_DROME	tr|X2JEF0|X2JEF0_DROME;sp|P12646-2|G6PD_DROME;tr|B7FNK0|B7FNK0_DROME;sp|P12646|G6PD_DROME	3;3;3;3	3;3;3;3	3;3;3;3	>tr|X2JEF0|X2JEF0_DROME Glucose-6-phosphate 1-dehydrogenase OS=Drosophila melanogaster GN=Zw PE=1 SV=1;>sp|P12646-2|G6PD_DROME Isoform B of Glucose-6-phosphate 1-dehydrogenase OS=Drosophila melanogaster GN=Zw;>tr|B7FNK0|B7FNK0_DROME Glucose-6-phosphate 1-d	4	3	3	3	3	2	3	2	3	2	10.2	10.2	10.2	57.991	502	502;502;524;524	0	5.3844	By MS/MS	By MS/MS	10.2	4.8	5259800	2934600	2325200	2624400	2743400	2	3	5				227	8676;13051;16910	True;True;True	9013;13585;17607	18386;18387;27210;35208;35209	17128;17129;17130;25450;33026	17128;25450;33026	431	433
tr|I0DHK3|I0DHK3_DROME;sp|P12881|PSA1_DROME	tr|I0DHK3|I0DHK3_DROME;sp|P12881|PSA1_DROME	9;9	9;9	9;9	>tr|I0DHK3|I0DHK3_DROME Proteasome subunit alpha type OS=Drosophila melanogaster GN=Prosalpha6 PE=2 SV=1;>sp|P12881|PSA1_DROME Proteasome subunit alpha type-1 OS=Drosophila melanogaster GN=Prosalpha6 PE=1 SV=1	2	9	9	9	7	9	7	9	7	9	44.8	44.8	44.8	31.058	279	279;279	0	24.643	By MS/MS	By MS/MS	38.4	44.8	48078000	30224000	17854000	22533000	26374000	5	13	18				228	2327;4104;5992;6609;8598;10826;11133;12416;12698	True;True;True;True;True;True;True;True;True	2429;4262;6212;6850;8931;11283;11607;12924;13223	4769;4770;8237;12277;12278;13658;13659;17915;17916;17917;22718;22719;23377;23378;23379;25924;25925;26509	4496;4497;7719;11465;12751;12752;16732;16733;16734;21133;21765;21766;21767;21768;24214;24215;24216;24794	4496;7719;11465;12752;16732;21133;21765;24214;24794	432	26
sp|P12982|PP12_DROME;tr|A0A0B4KHS9|A0A0B4KHS9_DROME;sp|P48461|PP11_DROME;tr|C0MKX3|C0MKX3_DROME;tr|B4F4X2|B4F4X2_DROME;sp|Q05547|PP13_DROME;tr|Q95V52|Q95V52_DROME;tr|A8QI94|A8QI94_DROME	sp|P12982|PP12_DROME;tr|A0A0B4KHS9|A0A0B4KHS9_DROME;sp|P48461|PP11_DROME;tr|C0MKX3|C0MKX3_DROME;tr|B4F4X2|B4F4X2_DROME;sp|Q05547|PP13_DROME	10;8;8;6;6;6;2;2	10;8;8;6;6;6;2;2	6;4;4;2;2;2;0;0	>sp|P12982|PP12_DROME Serine/threonine-protein phosphatase alpha-2 isoform OS=Drosophila melanogaster GN=Pp1-87B PE=1 SV=1;>tr|A0A0B4KHS9|A0A0B4KHS9_DROME Serine/threonine-protein phosphatase OS=Drosophila melanogaster GN=Pp1alpha-96A PE=3 SV=1;>sp|P48461|	8	10	10	6	8	10	8	10	5	6	33.4	33.4	20.9	34.542	302	302;327;327;302;302;302;306;317	0	22.215	By MS/MS	By MS/MS	29.8	33.4	42954000	28905000	14049000	28355000	15251000	7	8	15				229	555;556;2965;4652;5648;6203;7418;11336;12052;13673	True;True;True;True;True;True;True;True;True;True	579;580;3087;4828;4829;5859;6427;7706;11813;12549;14229	1139;1140;1141;5998;5999;9497;9498;9499;11586;11587;12761;12762;15414;15415;23787;25193;25194;28476;28477	1077;1078;1079;5664;8876;8877;8878;10814;10815;11921;11922;14386;22170;23518;26668;26669	1077;1078;5664;8876;10815;11921;14386;22170;23518;26668	433	5
sp|P13060|EF2_DROME	sp|P13060|EF2_DROME	53	53	53	>sp|P13060|EF2_DROME Elongation factor 2 OS=Drosophila melanogaster GN=EF2 PE=1 SV=4	1	53	53	53	51	50	51	50	51	50	72.3	72.3	72.3	94.458	844	844	0	323.31	By MS/MS	By MS/MS	66.5	69.1	1711200000	1066000000	645220000	732860000	876420000	77	86	163				230	855;890;1566;1696;2144;2145;2787;2873;2887;3530;4083;4354;4757;4821;4920;5106;5355;6654;6849;6850;7299;7396;7519;7520;7639;9096;9929;10094;10994;11663;12227;12272;12596;12797;13501;13502;13549;13814;13815;13857;13992;13993;14473;14474;15285;15626;15627;16255;16551;17047;17337;17338;17544	True;True;True;True;True;True;True;True;True;True;True;True;True;True;True;True;True;True;True;True;True;True;True;True;True;True;True;True;True;True;True;True;True;True;True;True;True;True;True;True;True;True;True;True;True;True;True;True;True;True;True;True;True	892;929;930;1626;1765;2231;2232;2907;2994;3008;3668;3669;4241;4519;4937;5002;5106;5107;5299;5560;6898;6899;7104;7105;7106;7582;7684;7812;7813;7933;9447;10299;10479;10480;10481;11463;11464;12152;12729;12774;12775;13114;13115;13116;13324;13325;14048;14049;14098;14375;14376;14377;14422;14561;14562;15069;15070;15915;15916;16273;16274;16275;16276;16933;16934;17234;17750;18046;18047;18261	1752;1753;1754;1755;1827;1828;1829;1830;3267;3268;3269;3270;3521;3522;4392;4393;4394;4395;4396;4397;5635;5636;5788;5789;5821;5822;5823;5824;7085;7086;7087;7088;7089;8205;8206;8737;8738;9712;9713;9845;9846;10058;10059;10060;10061;10062;10063;10064;10481;10998;10999;11000;11001;11002;13766;13767;13768;14163;14164;14165;14166;14167;14168;15134;15135;15136;15137;15369;15370;15371;15646;15647;15648;15…	1646;1647;1648;1710;1711;1712;1713;3057;3058;3059;3060;3061;3298;4142;4143;4144;4145;4146;5326;5327;5470;5500;5501;5502;6657;6658;6659;6660;7687;8174;9077;9078;9196;9397;9398;9399;9400;9401;9402;9403;9404;9767;10264;10265;10266;10267;10268;10269;12846;12847;12848;13211;13212;13213;13214;14130;14131;14132;14133;14346;14347;14348;14604;14605;14606;14607;14608;14853;14854;14855;17876;17877;19340;193…	1646;1710;3059;3298;4143;4145;5327;5470;5501;6658;7687;8174;9078;9196;9401;9767;10269;12847;13212;13214;14130;14346;14604;14608;14855;17876;19341;19640;21470;22780;23864;23939;24587;24964;26356;26359;26435;26928;26930;26999;27276;27277;28188;28193;29891;30553;30555;31769;32358;33296;33813;33816;34172	434;435;436;437;438;439;440;441;442;443;444;445;446;447;448;449;450;451	22;77;161;203;234;277;291;339;355;357;381;382;416;480;576;595;727;767
sp|P13395|SPTCA_DROME;tr|M9PBI5|M9PBI5_DROME;tr|M9PDQ0|M9PDQ0_DROME;tr|M9PGV6|M9PGV6_DROME	sp|P13395|SPTCA_DROME;tr|M9PBI5|M9PBI5_DROME;tr|M9PDQ0|M9PDQ0_DROME;tr|M9PGV6|M9PGV6_DROME	49;49;48;48	49;49;48;48	49;49;48;48	>sp|P13395|SPTCA_DROME Spectrin alpha chain OS=Drosophila melanogaster GN=alpha-Spec PE=1 SV=2;>tr|M9PBI5|M9PBI5_DROME Alpha spectrin, isoform C OS=Drosophila melanogaster GN=alpha-Spec PE=4 SV=1;>tr|M9PDQ0|M9PDQ0_DROME Alpha spectrin, isoform D OS=Drosoph	4	49	49	49	42	34	42	34	42	34	32.3	32.3	32.3	278.3	2415	2415;2447;2425;2457	0	221.42	By MS/MS	By MS/MS	27.4	22	142420000	103830000	38588000	65575000	78638000	43	32	75				231	525;680;833;884;1278;1786;1787;1821;2026;2035;2098;2100;2122;2132;2143;2178;2252;2482;2590;3041;3481;3776;4027;5609;6087;6303;6718;7537;7566;7603;7776;7908;8636;9131;9382;9403;9696;10732;11526;11614;11682;11958;11993;12619;12962;14528;15029;16952;17503	True;True;True;True;True;True;True;True;True;True;True;True;True;True;True;True;True;True;True;True;True;True;True;True;True;True;True;True;True;True;True;True;True;True;True;True;True;True;True;True;True;True;True;True;True;True;True;True;True	548;710;870;923;1330;1858;1859;1894;2106;2117;2182;2184;2207;2219;2230;2265;2348;2589;2703;3166;3616;3927;4184;5819;6310;6531;6964;7830;7859;7896;8079;8216;8969;9484;9742;9763;10060;11186;12011;12101;12172;12452;12490;13139;13493;15127;15650;17650;18220	1084;1410;1411;1706;1812;1813;2623;3687;3688;3689;3690;3750;3751;4156;4173;4174;4301;4304;4347;4348;4373;4390;4391;4459;4614;4615;5039;5040;5261;5262;6162;7001;7002;7576;7577;7578;7579;8093;8094;11513;11514;12497;12498;12968;12969;12970;12971;13885;15685;15686;15751;15838;16193;16453;16454;18199;19260;19261;19721;19722;19765;20343;20344;22531;22532;22533;24153;24154;24322;24323;24324;24458;24459;…	1025;1322;1604;1699;1700;2462;3472;3473;3474;3531;3532;3533;3914;3930;3931;4051;4052;4056;4098;4099;4100;4123;4141;4206;4349;4350;4760;4761;4958;4959;5823;6581;6582;7112;7113;7114;7589;7590;10752;11673;11674;11675;11676;12111;12112;12113;12959;14637;14638;14705;14789;15119;15370;16967;17940;17941;18368;18369;18370;18406;18908;20961;20962;20963;22535;22536;22688;22689;22814;23347;23348;23401;24627…	1025;1322;1604;1699;2462;3472;3474;3532;3914;3931;4051;4056;4099;4123;4141;4206;4349;4761;4958;5823;6581;7114;7590;10752;11674;12113;12959;14638;14705;14789;15119;15370;16967;17940;18370;18406;18908;20961;22535;22689;22814;23347;23401;24627;25293;28324;29359;33113;34102	452;453;454;455;456;457;458	731;776;1850;2176;2177;2244;2303
tr|A0A0B4K7G4|A0A0B4K7G4_DROME;sp|P13469|MODU_DROME;tr|Q8IGX8|Q8IGX8_DROME	tr|A0A0B4K7G4|A0A0B4K7G4_DROME;sp|P13469|MODU_DROME	30;30;14	30;30;14	30;30;14	>tr|A0A0B4K7G4|A0A0B4K7G4_DROME Modulo, isoform C OS=Drosophila melanogaster GN=mod PE=1 SV=1;>sp|P13469|MODU_DROME DNA-binding protein modulo OS=Drosophila melanogaster GN=mod PE=1 SV=2	3	30	30	30	28	30	28	30	28	30	54.2	54.2	54.2	60.309	542	542;542;248	0	323.31	By MS/MS	By MS/MS	51.5	54.2	1712200000	902210000	809960000	611580000	1075700000	38	50	88				232	642;643;760;945;1043;1357;1476;1900;3932;4071;4379;5663;6971;7485;7547;7980;8077;8602;11112;11113;12832;13969;14993;14994;15273;15274;15414;15674;16378;16379	True;True;True;True;True;True;True;True;True;True;True;True;True;True;True;True;True;True;True;True;True;True;True;True;True;True;True;True;True;True	670;671;795;986;1091;1411;1532;1975;4086;4229;4544;5875;7237;7776;7840;8290;8390;8935;11585;11586;13360;14538;15613;15614;15903;15904;16052;16330;16331;17058;17059	1321;1322;1323;1324;1325;1326;1564;1565;1948;1949;1950;1951;2155;2762;2763;2764;2765;3029;3030;3913;7913;7914;8177;8178;8179;8180;8788;8789;8790;8791;11619;11620;14414;14415;15565;15566;15707;15708;15709;15710;16605;16606;16809;16810;16811;16812;17925;17926;17927;17928;23332;23333;23334;23335;23336;23337;23338;23339;26772;26773;26774;26775;29055;29056;29057;29058;29059;29060;29061;29062;29063;290…	1244;1245;1246;1247;1467;1468;1821;1822;1823;1824;2014;2593;2594;2595;2840;2841;3692;7420;7421;7664;7665;8223;8224;8225;10848;10849;13440;13441;14526;14527;14657;14658;14659;14660;15517;15707;15708;16743;16744;16745;16746;21719;21720;21721;21722;21723;21724;21725;21726;21727;25039;25040;25041;27229;27230;27231;27232;27233;27234;27235;27236;27237;27238;27239;29288;29289;29290;29291;29292;29293;298…	1244;1246;1467;1821;2014;2593;2840;3692;7420;7665;8225;10848;13441;14526;14657;15517;15707;16745;21719;21723;25041;27230;29288;29291;29869;29871;30139;30666;32018;32021	459	451
sp|P13496|DCTN1_DROME	sp|P13496|DCTN1_DROME	13	13	13	>sp|P13496|DCTN1_DROME Dynactin subunit 1 OS=Drosophila melanogaster GN=Gl PE=1 SV=2	1	13	13	13	9	11	9	11	9	11	14.9	14.9	14.9	141.22	1265	1265	0	126.66	By MS/MS	By MS/MS	10.6	11.8	36089000	27555000	8533800	15080000	21405000	7	12	19				233	1277;1776;7017;7282;8862;9568;11306;12049;13486;13555;13594;14188;14983	True;True;True;True;True;True;True;True;True;True;True;True;True	1329;1848;7286;7565;9201;9929;11783;12546;14033;14104;14143;14766;15601	2620;2621;2622;3673;14514;14515;15102;15103;18729;20076;20077;23711;23712;25185;25186;25187;28116;28244;28317;28318;29475;31197	2460;2461;3456;13534;13535;14102;14103;17441;18678;22096;22097;23510;23511;23512;26327;26442;26513;27619;29271	2460;3456;13535;14102;17441;18678;22097;23510;26327;26442;26513;27619;29271	460	210
sp|P13607-4|ATNA_DROME;tr|H9ZJM5|H9ZJM5_DROME;sp|P13607-5|ATNA_DROME;sp|P13607|ATNA_DROME;tr|E6PBW0|E6PBW0_DROME;tr|I7J4E4|I7J4E4_DROME;tr|E1JIR4|E1JIR4_DROME;tr|A0A0B4KGG8|A0A0B4KGG8_DROME;sp|P13607-7|ATNA_DROME;sp|P13607-6|ATNA_DROME;sp|P13607-2|ATNA_DROME;tr|C8VUY7|C8VUY7_DROME;tr|B5RIT8|B5RIT8_DROME;sp|P13607-3|ATNA_DROME;tr|Q9U458|Q9U458_DROME;tr|A8QI34|A8QI34_DROME	sp|P13607-4|ATNA_DROME;tr|H9ZJM5|H9ZJM5_DROME;sp|P13607-5|ATNA_DROME;sp|P13607|ATNA_DROME;tr|E6PBW0|E6PBW0_DROME;tr|I7J4E4|I7J4E4_DROME;tr|E1JIR4|E1JIR4_DROME;tr|A0A0B4KGG8|A0A0B4KGG8_DROME;sp|P13607-7|ATNA_DROME;sp|P13607-6|ATNA_DROME;sp|P13607-2|ATNA_DROME;tr|C8VUY7|C8VUY7_DROME;tr|B5RIT8|B5RIT8_DROME;sp|P13607-3|ATNA_DROME	17;17;17;17;16;16;16;16;16;16;16;15;14;14;1;1	17;17;17;17;16;16;16;16;16;16;16;15;14;14;1;1	17;17;17;17;16;16;16;16;16;16;16;15;14;14;1;1	>sp|P13607-4|ATNA_DROME Isoform 4 of Sodium/potassium-transporting ATPase subunit alpha OS=Drosophila melanogaster GN=Atpalpha;>tr|H9ZJM5|H9ZJM5_DROME Sodium/potassium-transporting ATPase subunit alpha OS=Drosophila melanogaster GN=Atpalpha-RA PE=2 SV=1;>s	16	17	17	17	12	12	12	12	12	12	23	23	23	115.06	1037	1037;1041;1041;1041;951;1002;1002;1002;1002;1002;1002;1002;839;839;1009;1009	0	55.257	By MS/MS	By MS/MS	16.9	16.1	22140000	12711000	9429300	12596000	9982200	12	12	24				234	1496;2548;3644;4532;6122;7149;10134;10135;10845;10867;11515;12374;13953;15434;15511;17208;17439	True;True;True;True;True;True;True;True;True;True;True;True;True;True;True;True;True	1554;2659;3789;4699;6345;7429;10524;10525;11303;11325;11999;12881;14522;16072;16155;17915;18154	3102;5171;5172;7320;7321;9230;9231;12576;14836;14837;21206;21207;21208;22767;22810;24125;25846;29010;32133;32134;32333;32334;35783;36246;36247	2900;4880;4881;6890;6891;8624;11749;13843;13844;19717;19718;19719;21180;21217;22506;24140;27184;30173;30174;30350;30351;33569;33994;33995	2900;4880;6890;8624;11749;13843;19717;19719;21180;21217;22506;24140;27184;30174;30351;33569;33994	461;462	722;762
tr|M9PET0|M9PET0_DROME;sp|P13706-4|GPDA_DROME;tr|M9PC43|M9PC43_DROME;sp|P13706-2|GPDA_DROME;tr|B5RIM9|B5RIM9_DROME;sp|P13706-3|GPDA_DROME;sp|P13706|GPDA_DROME;tr|D5AEK2|D5AEK2_DROME;tr|G3E6Y2|G3E6Y2_DROME	tr|M9PET0|M9PET0_DROME;sp|P13706-4|GPDA_DROME;tr|M9PC43|M9PC43_DROME;sp|P13706-2|GPDA_DROME;tr|B5RIM9|B5RIM9_DROME;sp|P13706-3|GPDA_DROME;sp|P13706|GPDA_DROME;tr|D5AEK2|D5AEK2_DROME	14;14;14;14;14;14;14;7;3	14;14;14;14;14;14;14;7;3	14;14;14;14;14;14;14;7;3	>tr|M9PET0|M9PET0_DROME Glycerol-3-phosphate dehydrogenase [NAD(+)] OS=Drosophila melanogaster GN=Gpdh PE=1 SV=1;>sp|P13706-4|GPDA_DROME Isoform GPDH-3 of Glycerol-3-phosphate dehydrogenase [NAD(+)], cytoplasmic OS=Drosophila melanogaster GN=Gpdh;>tr|M9PC4	9	14	14	14	14	11	14	11	14	11	54.9	54.9	54.9	38.258	350	350;350;353;353;360;360;363;201;99	0	59.904	By MS/MS	By MS/MS	54.9	41.1	86654000	53903000	32751000	41777000	43156000	21	10	31				235	241;320;2158;4408;4718;6211;7306;9301;9372;9645;10810;14529;16600;16759	True;True;True;True;True;True;True;True;True;True;True;True;True;True	248;334;2245;4573;4896;6435;7589;9659;9731;9732;10006;11267;15128;15129;17284;17285;17453	474;641;642;4419;4420;8846;8847;9626;9627;12780;12781;15151;15152;15153;15154;15155;19579;19580;19581;19582;19703;19704;19705;20229;20230;20231;22686;30199;30200;34579;34580;34581;34910;34911;34912	444;608;4165;4166;4167;8275;8998;8999;11940;11941;14146;14147;14148;14149;18235;18236;18237;18238;18351;18352;18353;18814;18815;18816;21107;21108;28325;28326;32450;32451;32756;32757	444;608;4167;8275;8998;11941;14146;18236;18351;18814;21107;28325;32450;32757	463;464;465	39;292;310
tr|X2JCX8|X2JCX8_DROME;sp|P14130|RS14_DROME	tr|X2JCX8|X2JCX8_DROME;sp|P14130|RS14_DROME	1;1	1;1	1;1	>tr|X2JCX8|X2JCX8_DROME Ribosomal protein S14b, isoform B OS=Drosophila melanogaster GN=RpS14b PE=3 SV=1;>sp|P14130|RS14_DROME 40S ribosomal protein S14 OS=Drosophila melanogaster GN=RpS14a PE=1 SV=1	2	1	1	1	1	1	1	1	1	1	8.6	8.6	8.6	16.265	151	151;151	0.00061614	3.6509	By MS/MS	By MS/MS	8.6	8.6	1666500	679320	987150	0	1033000	3	3	6				236	6311	TRUE	6539	12990;12991	12131;12132;12133;12134;12135;12136	12135
tr|E1JHR5|E1JHR5_DROME;sp|P15007-2|ENO_DROME;sp|P15007|ENO_DROME	tr|E1JHR5|E1JHR5_DROME;sp|P15007-2|ENO_DROME;sp|P15007|ENO_DROME	15;15;15	15;15;15	15;15;15	>tr|E1JHR5|E1JHR5_DROME Enolase, isoform F OS=Drosophila melanogaster GN=Eno PE=1 SV=1;>sp|P15007-2|ENO_DROME Isoform A of Enolase OS=Drosophila melanogaster GN=Eno;>sp|P15007|ENO_DROME Enolase OS=Drosophila melanogaster GN=Eno PE=1 SV=2	3	15	15	15	15	6	15	6	15	6	49	49	49	46.662	433	433;433;500	0	72.013	By MS/MS	By MS/MS	49	20.8	161000000	143490000	17517000	133300000	25076000	16	4	20				237	173;1034;1457;2000;2678;2979;3923;3961;5762;6172;6325;6326;8013;12899;16283	True;True;True;True;True;True;True;True;True;True;True;True;True;True;True	178;1080;1081;1513;2080;2792;3102;4077;4116;5976;6396;6553;6554;8325;13429;16962	348;2135;2136;2995;2996;2997;4110;5425;5426;6025;6026;7893;7894;7974;11835;11836;12698;13017;13018;16678;26918;26919;33905;33906;33907	323;1995;1996;2808;2809;3872;5127;5687;7400;7480;11055;11056;11864;12156;12157;12158;15581;25173;25174;31821;31822;31823	323;1995;2808;3872;5127;5687;7400;7480;11056;11864;12156;12157;15581;25173;31821	466;467	94;244
tr|X2JAW6|X2JAW6_DROME;sp|P15215|LAMC1_DROME	tr|X2JAW6|X2JAW6_DROME;sp|P15215|LAMC1_DROME	7;7	7;7	7;7	>tr|X2JAW6|X2JAW6_DROME Laminin B2, isoform B OS=Drosophila melanogaster GN=LanB2 PE=4 SV=1;>sp|P15215|LAMC1_DROME Laminin subunit gamma-1 OS=Drosophila melanogaster GN=LanB2 PE=2 SV=2	2	7	7	7	4	6	4	6	4	6	6.8	6.8	6.8	182.34	1639	1639;1639	0	15.224	By MS/MS	By MS/MS	3.2	5.7	8574100	2355100	6219000	3328900	5533900	3	3	6				238	741;1968;3205;4608;7968;13072;15442	True;True;True;True;True;True;True	774;2046;3332;4780;8278;13606;16080	1526;1527;4048;6483;9391;16584;16585;27257;32184;32185	1432;3807;6116;8777;15499;25496;25497;30220	1432;3807;6116;8777;15499;25496;30220
tr|E1JHK3|E1JHK3_DROME;sp|P15330-2|DORS_DROME;tr|C7LA93|C7LA93_DROME;sp|P15330|DORS_DROME	tr|E1JHK3|E1JHK3_DROME;sp|P15330-2|DORS_DROME;tr|C7LA93|C7LA93_DROME;sp|P15330|DORS_DROME	2;2;2;2	2;2;2;2	2;2;2;2	>tr|E1JHK3|E1JHK3_DROME Dorsal, isoform D OS=Drosophila melanogaster GN=dl PE=1 SV=1;>sp|P15330-2|DORS_DROME Isoform A of Embryonic polarity protein dorsal OS=Drosophila melanogaster GN=dl;>tr|C7LA93|C7LA93_DROME Dorsal, isoform F OS=Drosophila melanogaste	4	2	2	2	2	1	2	1	2	1	4.7	4.7	4.7	75.346	677	677;677;999;999	0.0010438	2.2105	By MS/MS	By MS/MS	4.7	2.5	1217100	174340	1042700	0	1091200	2	1	3				239	4391;12526	True;True	4556;13036	8819;8820;26142	8250;8251;24427	8250;24427
sp|P15348|TOP2_DROME	sp|P15348|TOP2_DROME	14	14	14	>sp|P15348|TOP2_DROME DNA topoisomerase 2 OS=Drosophila melanogaster GN=Top2 PE=1 SV=1	1	14	14	14	12	11	12	11	12	11	11.7	11.7	11.7	164.39	1447	1447	0	28.132	By MS/MS	By MS/MS	9.6	9.5	38368000	19887000	18480000	23150000	16076000	11	13	24				240	932;1937;2276;4419;4774;4830;4973;9251;10630;11888;12940;13113;13205;17344	True;True;True;True;True;True;True;True;True;True;True;True;True;True	973;2012;2375;4585;4954;5011;5161;9607;11082;12380;13470;13647;13741;18053	1923;3987;3988;4674;4675;8871;8872;9749;9750;9865;9866;10220;19480;19481;19482;22329;22330;24858;26993;26994;26995;27336;27549;27550;36063	1795;3753;4401;4402;8295;8296;9108;9214;9215;9216;9536;18152;18153;18154;18155;20774;20775;20776;23196;25244;25245;25246;25572;25770;25771;33825	1795;3753;4402;8295;9108;9214;9536;18154;20776;23196;25244;25572;25770;33825	468	13
tr|F0JAN3|F0JAN3_DROME;tr|A0A0B4KH09|A0A0B4KH09_DROME;tr|A0A0B4K6L6|A0A0B4K6L6_DROME;tr|A0A0B4LHP1|A0A0B4LHP1_DROME;tr|A0A0B4JD02|A0A0B4JD02_DROME;sp|P16371-2|GROU_DROME;tr|A0A0B4JDF1|A0A0B4JDF1_DROME;sp|P16371|GROU_DROME	tr|F0JAN3|F0JAN3_DROME;tr|A0A0B4KH09|A0A0B4KH09_DROME;tr|A0A0B4K6L6|A0A0B4K6L6_DROME;tr|A0A0B4LHP1|A0A0B4LHP1_DROME;tr|A0A0B4JD02|A0A0B4JD02_DROME;sp|P16371-2|GROU_DROME;tr|A0A0B4JDF1|A0A0B4JDF1_DROME;sp|P16371|GROU_DROME	3;3;3;3;3;3;3;3	3;3;3;3;3;3;3;3	3;3;3;3;3;3;3;3	>tr|F0JAN3|F0JAN3_DROME LD02490p (Fragment) OS=Drosophila melanogaster GN=gro-RB PE=2 SV=1;>tr|A0A0B4KH09|A0A0B4KH09_DROME Groucho, isoform I OS=Drosophila melanogaster GN=gro PE=1 SV=1;>tr|A0A0B4K6L6|A0A0B4K6L6_DROME Groucho, isoform H OS=Drosophila melan	8	3	3	3	2	2	2	2	2	2	7.9	7.9	7.9	65.566	605	605;698;709;717;719;719;728;730	0	18.843	By MS/MS	By MS/MS	6.1	4.5	4047700	2519300	1528400	0	1599400	2	2	4				241	13541;14906;16767	True;True;True	14090;15521;17461	28222;31047;31048;34927	26425;29131;29132;32772	26425;29131;32772
tr|M9NDR2|M9NDR2_DROME;tr|M9PDL9|M9PDL9_DROME;sp|P16568|BICD_DROME;tr|M9PDB8|M9PDB8_DROME;tr|D3DMV8|D3DMV8_DROME	tr|M9NDR2|M9NDR2_DROME;tr|M9PDL9|M9PDL9_DROME;sp|P16568|BICD_DROME;tr|M9PDB8|M9PDB8_DROME;tr|D3DMV8|D3DMV8_DROME	3;3;3;3;2	3;3;3;3;2	3;3;3;3;2	>tr|M9NDR2|M9NDR2_DROME Bicaudal D, isoform B OS=Drosophila melanogaster GN=BicD PE=1 SV=1;>tr|M9PDL9|M9PDL9_DROME Bicaudal D, isoform C OS=Drosophila melanogaster GN=BicD PE=1 SV=1;>sp|P16568|BICD_DROME Protein bicaudal D OS=Drosophila melanogaster GN=Bic	5	3	3	3	3	1	3	1	3	1	6	6	6	85.532	750	750;782;782;802;483	0	6.4896	By MS/MS	By MS/MS	6	1.7	1734000	709630	1024400	0	1071900	2	1	3				242	847;8948;10244	True;True;True	884;9289;10656	1733;18907;18908;21456	1630;17607;19950	1630;17607;19950	469	173
tr|M9PC89|M9PC89_DROME;sp|P17133|RU17_DROME	tr|M9PC89|M9PC89_DROME;sp|P17133|RU17_DROME	1;1	1;1	1;1	>tr|M9PC89|M9PC89_DROME Small ribonucleoprotein particle U1 subunit 70K, isoform C OS=Drosophila melanogaster GN=snRNP-U1-70K PE=4 SV=1;>sp|P17133|RU17_DROME U1 small nuclear ribonucleoprotein 70 kDa OS=Drosophila melanogaster GN=snRNP-U1-70K PE=1 SV=2	2	1	1	1	1	1	1	1	1	1	3.3	3.3	3.3	52.9	448	448;448	0.00054795	2.582	By matching	By MS/MS	3.3	3.3	2139700	867460	1272200	0	1331300	0	1	1				243	14965	TRUE	15583	31160;31161	29240	29240
sp|P17210|KINH_DROME;tr|Q6NNT8|Q6NNT8_DROME	sp|P17210|KINH_DROME	45;16	45;16	45;16	>sp|P17210|KINH_DROME Kinesin heavy chain OS=Drosophila melanogaster GN=Khc PE=1 SV=2	2	45	45	45	40	43	40	43	40	43	58.4	58.4	58.4	110.4	975	975;358	0	213.64	By MS/MS	By MS/MS	48.3	56.7	253670000	170790000	82877000	111620000	145890000	41	50	91				244	53;2162;3617;3682;4242;4295;4446;4806;5065;5766;6799;7032;7033;7119;7120;7194;7670;8420;8939;8951;9965;9982;10337;10824;11357;11360;12159;12961;13026;13139;13352;13418;13597;13713;13714;13847;14155;14417;14494;14667;15098;15575;15657;16542;17440	True;True;True;True;True;True;True;True;True;True;True;True;True;True;True;True;True;True;True;True;True;True;True;True;True;True;True;True;True;True;True;True;True;True;True;True;True;True;True;True;True;True;True;True;True	53;2249;3761;3827;4404;4457;4613;4986;5257;5980;5981;7050;7301;7302;7397;7398;7475;7967;8744;9280;9293;10335;10353;10768;11281;11838;11841;12658;13492;13560;13673;13893;13963;14146;14271;14272;14411;14732;15009;15091;15270;15723;16219;16311;17225;18155	96;97;98;99;4425;4426;4427;4428;7271;7391;7392;8510;8511;8603;8604;8605;8606;8921;9809;10407;10408;11843;11844;11845;14050;14051;14552;14553;14554;14555;14556;14775;14776;14777;14933;14934;15980;15981;17476;17477;18891;18892;18918;18919;20877;20878;20914;21694;22714;22715;23840;23841;23848;23849;25413;25414;27040;27041;27161;27162;27163;27164;27400;27401;27839;27840;27841;27987;27988;28322;28323;…	87;88;89;90;91;4172;4173;4174;6841;6952;7974;7975;8053;8054;8055;8056;8343;9154;9155;9698;11062;11063;11064;13110;13111;13572;13573;13574;13575;13576;13787;13788;13943;13944;14927;14928;16326;17595;17617;17618;17619;19397;19398;19430;20179;20180;21131;22226;22232;22233;23731;23732;25291;25292;25405;25406;25407;25408;25629;26067;26068;26205;26206;26517;26518;26519;26736;26737;26738;26739;26983;269…	91;4172;6841;6952;7975;8055;8343;9154;9698;11062;13110;13574;13576;13787;13788;13944;14927;16326;17595;17619;19397;19430;20180;21131;22226;22232;23731;25291;25406;25629;26067;26206;26517;26736;26738;26983;27574;28068;28250;28621;29509;30452;30637;32344;33996	470;471;472;473;474;475;476;477;478;479;480;481	102;146;204;425;470;490;570;596;613;721;726;768
sp|P17704|RS17_DROME	sp|P17704|RS17_DROME	1	1	1	>sp|P17704|RS17_DROME 40S ribosomal protein S17 OS=Drosophila melanogaster GN=RpS17 PE=1 SV=2	1	1	1	1	0	1	0	1	0	1	10.7	10.7	10.7	15.285	131	131	0.0045547	1.9931	By matching	By MS/MS	0	10.7	1535000	0	1535000	0	1606200	0	1	1				245	6199	TRUE	6423	12752	11913	11913
tr|G4LU61|G4LU61_DROME;sp|P17719|DYR_DROME	tr|G4LU61|G4LU61_DROME;sp|P17719|DYR_DROME	1;1	1;1	1;1	>tr|G4LU61|G4LU61_DROME FI15873p1 OS=Drosophila melanogaster GN=Dhfr-RB PE=2 SV=1;>sp|P17719|DYR_DROME Dihydrofolate reductase OS=Drosophila melanogaster GN=Dhfr PE=1 SV=3	2	1	1	1	0	1	0	1	0	1	7.1	7.1	7.1	20.775	182	182;182	1	-2	By matching	By MS/MS	0	7.1	550440	0	550440	0	575990	0	0	0	+			246	5464	TRUE	5670	11216	10472	10472	482	97
tr|A0A0B4JD39|A0A0B4JD39_DROME;sp|P17789|TTKB_DROME	tr|A0A0B4JD39|A0A0B4JD39_DROME;sp|P17789|TTKB_DROME	1;1	1;1	1;1	>tr|A0A0B4JD39|A0A0B4JD39_DROME Tramtrack, isoform H OS=Drosophila melanogaster GN=ttk PE=4 SV=1;>sp|P17789|TTKB_DROME Protein tramtrack, beta isoform OS=Drosophila melanogaster GN=ttk PE=1 SV=2	2	1	1	1	0	1	0	1	0	1	3.6	3.6	3.6	68.77	643	643;643	0.00063211	3.9899	By matching	By MS/MS	0	3.6	0	0	0	0	0	0	1	1				247	16239	TRUE	16917	33813	31736	31736
sp|P17886|CRN_DROME	sp|P17886|CRN_DROME	2	2	2	>sp|P17886|CRN_DROME Protein crooked neck OS=Drosophila melanogaster GN=crn PE=2 SV=2	1	2	2	2	0	2	0	2	0	2	3.4	3.4	3.4	84.261	702	702	0.00063613	4.0629	By matching	By MS/MS	0	3.4	2315600	0	2315600	0	2423100	0	2	2				248	604;3725	True;True	629;3874	1245;7476	1175;7025	1175;7025
sp|P17917|PCNA_DROME;tr|Q868I9|Q868I9_DROME	sp|P17917|PCNA_DROME	8;2	8;2	8;2	>sp|P17917|PCNA_DROME Proliferating cell nuclear antigen OS=Drosophila melanogaster GN=PCNA PE=1 SV=2	2	8	8	8	7	6	7	6	7	6	45.8	45.8	45.8	28.83	260	260;36	0	35.134	By MS/MS	By MS/MS	40.8	28.8	50758000	43473000	7285000	19738000	31358000	9	6	15				249	1130;2130;4302;8050;8512;8513;9109;10941	True;True;True;True;True;True;True;True	1179;1180;2217;4464;8363;8840;8841;9460;11401	2319;2320;2321;4370;8619;8620;16749;17662;17663;17664;17665;19217;19218;22951	2176;2177;2178;2179;2180;4120;8068;8069;15648;16503;16504;16505;17898;17899;17900;21354	2180;4120;8068;15648;16504;16505;17898;21354	483;484;485;486;487;488	68;70;75;102;119;199
sp|P18053|PSA4_DROME	sp|P18053|PSA4_DROME	2	2	2	>sp|P18053|PSA4_DROME Proteasome subunit alpha type-4 OS=Drosophila melanogaster GN=Prosalpha3 PE=1 SV=2	1	2	2	2	1	2	1	2	1	2	8.7	8.7	8.7	29.411	264	264	0	7.7745	By matching	By MS/MS	4.9	8.7	6043600	2038600	4005000	0	4190900	0	1	1				250	8852;15278	True;True	9191;15908	18712;31828;31829	17424;29878	17424;29878
sp|P18091-5|ACTN_DROME;tr|F0JAG6|F0JAG6_DROME;sp|P18091-2|ACTN_DROME;sp|P18091|ACTN_DROME;tr|M9MS06|M9MS06_DROME;sp|P18091-4|ACTN_DROME;tr|M9PGA7|M9PGA7_DROME;sp|P18091-3|ACTN_DROME	sp|P18091-5|ACTN_DROME;tr|F0JAG6|F0JAG6_DROME;sp|P18091-2|ACTN_DROME;sp|P18091|ACTN_DROME;tr|M9MS06|M9MS06_DROME;sp|P18091-4|ACTN_DROME;tr|M9PGA7|M9PGA7_DROME;sp|P18091-3|ACTN_DROME	15;15;14;14;13;13;13;13	15;15;14;14;13;13;13;13	15;15;14;14;13;13;13;13	>sp|P18091-5|ACTN_DROME Isoform A of Alpha-actinin, sarcomeric OS=Drosophila melanogaster GN=Actn;>tr|F0JAG6|F0JAG6_DROME Alpha actinin, isoform F OS=Drosophila melanogaster GN=Actn PE=1 SV=1;>sp|P18091-2|ACTN_DROME Isoform Non-muscle of Alpha-actinin, sar	8	15	15	15	14	12	14	12	14	12	22.7	22.7	22.7	103.76	895	895;897;892;924;895;895;917;917	0	96.474	By MS/MS	By MS/MS	20.9	18.8	42737000	32039000	10698000	32681000	10553000	17	11	28				251	524;1494;3451;3745;5953;6241;6664;8057;8058;9106;10213;10793;11717;14404;15817	True;True;True;True;True;True;True;True;True;True;True;True;True;True;True	547;1552;3584;3894;6171;6466;6910;8370;8371;9457;10619;11250;12207;14995;16479	1083;3100;6941;6942;7517;7518;12202;12203;12837;12838;13790;13791;16759;16760;16761;19211;19212;21393;22651;22652;24522;24523;29892;29893;32965;32966;32967;32968	1024;2897;6528;6529;7063;11397;11398;11993;11994;12866;12867;12868;12869;15659;15660;15661;17891;17892;19891;21074;21075;22874;22875;28038;28039;30940;30941;30942	1024;2897;6528;7063;11397;11993;12866;15659;15660;17891;19891;21074;22875;28038;30941	489;490;491;492;493	69;147;224;242;603
tr|X2JEV2|X2JEV2_DROME;sp|P18105|NOD_DROME	tr|X2JEV2|X2JEV2_DROME;sp|P18105|NOD_DROME	1;1	1;1	1;1	>tr|X2JEV2|X2JEV2_DROME Kinesin-like protein OS=Drosophila melanogaster GN=nod PE=3 SV=1;>sp|P18105|NOD_DROME Kinesin-like protein Nod OS=Drosophila melanogaster GN=nod PE=1 SV=1	2	1	1	1	1	0	1	0	1	0	1.5	1.5	1.5	73.907	666	666;666	1	-2	By MS/MS	By matching	1.5	0	411570	411570	0	411570	0	1	0	1	+			252	12752	TRUE	13277	26608	24878	24878	494	388
tr|D3PFE0|D3PFE0_DROME;sp|P18170|DEC12_DROME;tr|M9NEY9|M9NEY9_DROME;sp|P18169|DEC11_DROME;sp|P18171|DEC13_DROME;tr|M9NEA7|M9NEA7_DROME;tr|M9NG31|M9NG31_DROME	tr|D3PFE0|D3PFE0_DROME;sp|P18170|DEC12_DROME;tr|M9NEY9|M9NEY9_DROME;sp|P18169|DEC11_DROME;sp|P18171|DEC13_DROME;tr|M9NEA7|M9NEA7_DROME;tr|M9NG31|M9NG31_DROME	27;27;27;27;27;25;25	27;27;27;27;27;25;25	27;27;27;27;27;25;25	>tr|D3PFE0|D3PFE0_DROME MIP16878p (Fragment) OS=Drosophila melanogaster GN=dec-1-RC PE=2 SV=1;>sp|P18170|DEC12_DROME Defective chorion-1 protein, FC106 isoform OS=Drosophila melanogaster GN=dec-1 PE=1 SV=2;>tr|M9NEY9|M9NEY9_DROME Defective chorion 1, isofo	7	27	27	27	25	25	25	25	25	25	45.9	45.9	45.9	105.12	919	919;950;960;1208;1590;1191;1573	0	173.61	By MS/MS	By MS/MS	43.4	40.9	345330000	138610000	206720000	121850000	205110000	34	48	82				253	167;233;3568;5812;6983;7037;7038;10021;10303;10304;10305;11162;11653;11915;12005;12184;12185;12544;13593;13689;14333;14460;14665;15469;16461;16721;16861	True;True;True;True;True;True;True;True;True;True;True;True;True;True;True;True;True;True;True;True;True;True;True;True;True;True;True	171;172;240;3711;3712;6027;7249;7250;7306;7307;7308;7309;10394;10723;10724;10725;10726;10727;11637;12141;12407;12502;12683;12684;13058;13059;14142;14245;14920;15055;15056;15268;16107;17142;17143;17412;17556	334;335;336;337;338;339;461;462;463;464;7173;7174;7175;11933;11934;14442;14443;14444;14445;14446;14447;14563;14564;14565;14566;14567;14568;14569;14570;14571;14572;14573;20978;20979;21587;21588;21589;21590;21591;21592;21593;21594;21595;23432;23433;24401;24402;24403;24904;25095;25096;25472;25473;25474;25475;25476;25477;26186;26187;26188;26189;28316;28504;28505;29739;30020;30021;30022;30501;30502;32…	310;311;312;313;433;434;435;6746;6747;6748;6749;6750;6751;11152;11153;13465;13466;13467;13468;13469;13582;13583;13584;13585;13586;13587;13588;13589;13590;13591;13592;13593;13594;13595;19490;19491;20070;20071;20072;20073;20074;20075;20076;20077;21820;22760;22761;22762;22763;23239;23425;23426;23427;23428;23790;23791;23792;23793;24472;24473;24474;24475;26512;26693;26694;27883;28161;28162;28163;28164…	310;435;6748;11152;13466;13585;13595;19491;20071;20073;20077;21820;22761;23239;23428;23790;23793;24472;26512;26694;27883;28161;28619;30266;32178;32679;32933	495;496;497;498;499;500;501;502;503;504;505;506;507;508;509;510;511;512;513;514;515;516;517	25;38;43;44;235;269;277;300;439;444;465;466;467;491;492;493;569;570;700;706;707;815;904
tr|B6IDN4|B6IDN4_DROME;sp|P18431-4|SGG_DROME;tr|A4V3W2|A4V3W2_DROME;sp|P18431|SGG_DROME;tr|A4V3W1|A4V3W1_DROME;sp|P18431-3|SGG_DROME;tr|Q0KHW6|Q0KHW6_DROME;tr|H5V852|H5V852_DROME;sp|P18431-1|SGG_DROME;tr|M9PGC4|M9PGC4_DROME;tr|M9PGV7|M9PGV7_DROME;tr|Q7KVY5|Q7KVY5_DROME;tr|C0PUX5|C0PUX5_DROME;tr|A8JUV9|A8JUV9_DROME;tr|E6PBX9|E6PBX9_DROME;tr|Q6A4W6|Q6A4W6_DROME;tr|Q6A4W4|Q6A4W4_DROME;tr|Q6A4T7|Q6A4…	tr|B6IDN4|B6IDN4_DROME;sp|P18431-4|SGG_DROME;tr|A4V3W2|A4V3W2_DROME;sp|P18431|SGG_DROME;tr|A4V3W1|A4V3W1_DROME;sp|P18431-3|SGG_DROME;tr|Q0KHW6|Q0KHW6_DROME;tr|H5V852|H5V852_DROME;sp|P18431-1|SGG_DROME;tr|M9PGC4|M9PGC4_DROME;tr|M9PGV7|M9PGV7_DROME;tr|Q7KVY5|Q7KVY5_DROME;tr|C0PUX5|C0PUX5_DROME;tr|A8JUV9|A8JUV9_DROME;tr|E6PBX9|E6PBX9_DROME	6;6;6;6;6;6;6;6;6;6;6;5;5;4;4;1;1;1;1;1;1;1	6;6;6;6;6;6;6;6;6;6;6;5;5;4;4;1;1;1;1;1;1;1	6;6;6;6;6;6;6;6;6;6;6;5;5;4;4;1;1;1;1;1;1;1	>tr|B6IDN4|B6IDN4_DROME FI05468p OS=Drosophila melanogaster GN=sgg-RG PE=2 SV=1;>sp|P18431-4|SGG_DROME Isoform G of Protein kinase shaggy OS=Drosophila melanogaster GN=sgg;>tr|A4V3W2|A4V3W2_DROME Shaggy, isoform C OS=Drosophila melanogaster GN=sgg PE=1 SV=	22	6	6	6	4	5	4	5	4	5	17.9	17.9	17.9	52.091	496	496;496;514;514;575;575;597;1067;1067;1126;1168;416;441;772;846;211;211;211;211;211;211;211	0	55.509	By MS/MS	By MS/MS	12.5	14.1	73135000	67753000	5382100	28997000	44388000	4	4	8				254	1074;7249;12090;12232;13206;14901	True;True;True;True;True;True	1122;7530;12587;12734;13742;15516	2209;15031;15032;25268;25269;25561;27551;31034;31035;31036;31037	2071;14036;23592;23593;23871;25772;29120;29121;29122	2071;14036;23592;23871;25772;29120
sp|P18824-2|ARM_DROME;tr|M9PGG4|M9PGG4_DROME;sp|P18824|ARM_DROME	sp|P18824-2|ARM_DROME;tr|M9PGG4|M9PGG4_DROME;sp|P18824|ARM_DROME	3;3;3	3;3;3	3;3;3	>sp|P18824-2|ARM_DROME Isoform Neural of Armadillo segment polarity protein OS=Drosophila melanogaster GN=arm;>tr|M9PGG4|M9PGG4_DROME Armadillo, isoform F OS=Drosophila melanogaster GN=arm PE=4 SV=1;>sp|P18824|ARM_DROME Armadillo segment polarity protein O	3	3	3	3	3	0	3	0	3	0	5.1	5.1	5.1	79.313	721	721;843;843	0	5.4971	By MS/MS	By matching	5.1	0	18754000	18754000	0	18754000	0	2	0	2				255	9860;10560;10847	True;True;True	10229;11010;11305	20676;22199;22770	19223;20656;21183	19223;20656;21183
sp|P19109-2|DDX17_DROME;tr|E1JJ68|E1JJ68_DROME;sp|P19109-3|DDX17_DROME;tr|C7LAE4|C7LAE4_DROME;sp|P19109-4|DDX17_DROME;sp|P19109|DDX17_DROME;tr|A0A0B4K624|A0A0B4K624_DROME;tr|A0A0B4K6A3|A0A0B4K6A3_DROME;tr|A0A0B4K6K1|A0A0B4K6K1_DROME;tr|A0A0B4K6T7|A0A0B4K6T7_DROME;tr|I0B1P2|I0B1P2_DROME	sp|P19109-2|DDX17_DROME;tr|E1JJ68|E1JJ68_DROME;sp|P19109-3|DDX17_DROME;tr|C7LAE4|C7LAE4_DROME;sp|P19109-4|DDX17_DROME;sp|P19109|DDX17_DROME;tr|A0A0B4K624|A0A0B4K624_DROME;tr|A0A0B4K6A3|A0A0B4K6A3_DROME;tr|A0A0B4K6K1|A0A0B4K6K1_DROME;tr|A0A0B4K6T7|A0A0B4K6T7_DROME;tr|I0B1P2|I0B1P2_DROME	31;30;30;30;30;30;24;24;24;24;17	28;27;27;27;27;27;21;21;21;21;14	27;26;26;26;26;26;20;20;20;20;13	>sp|P19109-2|DDX17_DROME Isoform C of ATP-dependent RNA helicase p62 OS=Drosophila melanogaster GN=Rm62;>tr|E1JJ68|E1JJ68_DROME Rm62, isoform H OS=Drosophila melanogaster GN=Rm62 PE=1 SV=1;>sp|P19109-3|DDX17_DROME Isoform D of ATP-dependent RNA helicase p6	11	31	28	27	24	31	21	28	20	27	66.4	62.6	60.4	62.867	578	578;575;575;578;578;719;458;473;478;485;305	0	244.52	By MS/MS	By MS/MS	52.8	66.4	292890000	95523000	197370000	85281000	204130000	24	32	56				256	958;1111;1755;1756;2691;3078;3948;3949;4602;4631;4740;4809;5062;5293;5412;6580;6581;8634;8635;10212;10266;10672;11215;11790;12098;13460;13582;14693;14724;17443;17558	True;True;False;False;True;True;True;True;True;True;True;True;True;True;True;True;True;True;True;False;True;True;True;True;True;True;True;True;True;True;True	1001;1159;1825;1826;2805;3204;4102;4103;4774;4807;4920;4989;5254;5497;5618;6819;6820;8967;8968;10617;10618;10683;11123;11692;12280;12596;14006;14131;15297;15328;18158;18275	1993;1994;2278;2279;3629;3630;3631;3632;5447;5448;5449;6229;6230;7944;7945;7946;7947;9378;9379;9462;9463;9680;9681;9816;10400;10867;10868;11112;11113;13588;13589;13590;18195;18196;18197;18198;21387;21388;21389;21390;21391;21392;21518;22407;22408;22409;22410;22411;23538;23539;24672;25286;25287;28066;28067;28292;28293;30555;30556;30557;30558;30559;30560;30624;30625;36259;36260;36469;36470;36471	1857;1858;2137;2138;2139;3414;3415;3416;5145;5146;5888;5889;5890;7453;7454;7455;7456;8766;8767;8841;8842;9049;9050;9162;9693;10148;10377;12694;12695;12696;16963;16964;16965;16966;19886;19887;19888;19889;19890;20007;20848;20849;20850;20851;21928;23014;23015;23016;23611;23612;23613;26281;26282;26490;26491;28666;28667;28668;28669;28670;28733;28734;34004;34199;34200;34201	1858;2139;3414;3416;5146;5889;7453;7456;8767;8841;9050;9162;9693;10148;10377;12695;12696;16963;16964;19887;20007;20851;21928;23016;23612;26281;26491;28666;28733;34004;34201	518;519;520;521;522;523;524	2;4;90;175;299;302;323
tr|A0A140B9G0|A0A140B9G0_DROME;sp|P19339-10|SXL_DROME;tr|E8NH95|E8NH95_DROME;sp|P19339-13|SXL_DROME;sp|P19339-12|SXL_DROME;tr|F0JAP9|F0JAP9_DROME;tr|E6PBY4|E6PBY4_DROME;sp|P19339-9|SXL_DROME;sp|P19339-8|SXL_DROME;sp|P19339-7|SXL_DROME;sp|P19339-5|SXL_DROME;sp|P19339-2|SXL_DROME;sp|P19339|SXL_DROME;sp|P19339-14|SXL_DROME;sp|P19339-6|SXL_DROME;sp|P19339-4|SXL_DROME;tr|M9PHB3|M9PHB3_DROME;tr|M9PGK6|…	tr|A0A140B9G0|A0A140B9G0_DROME;sp|P19339-10|SXL_DROME;tr|E8NH95|E8NH95_DROME;sp|P19339-13|SXL_DROME;sp|P19339-12|SXL_DROME;tr|F0JAP9|F0JAP9_DROME;tr|E6PBY4|E6PBY4_DROME;sp|P19339-9|SXL_DROME;sp|P19339-8|SXL_DROME;sp|P19339-7|SXL_DROME;sp|P19339-5|SXL_DROME;sp|P19339-2|SXL_DROME;sp|P19339|SXL_DROME;sp|P19339-14|SXL_DROME;sp|P19339-6|SXL_DROME;sp|P19339-4|SXL_DROME;tr|M9PHB3|M9PHB3_DROME;tr|M9PGK6|…	1;1;1;1;1;1;1;1;1;1;1;1;1;1;1;1;1;1	1;1;1;1;1;1;1;1;1;1;1;1;1;1;1;1;1;1	1;1;1;1;1;1;1;1;1;1;1;1;1;1;1;1;1;1	>tr|A0A140B9G0|A0A140B9G0_DROME Sxl (Fragment) OS=Drosophila melanogaster GN=Sxl PE=4 SV=1;>sp|P19339-10|SXL_DROME Isoform A of Protein sex-lethal OS=Drosophila melanogaster GN=Sxl;>tr|E8NH95|E8NH95_DROME SD08075p (Fragment) OS=Drosophila melanogaster GN=S	18	1	1	1	0	1	0	1	0	1	8.7	8.7	8.7	31.304	288	288;314;322;322;342;344;344;344;344;346;352;352;354;360;364;366;708;722	0.0077444	1.6428	By matching	By MS/MS	0	8.7	683470	0	683470	0	715210	0	1	1				257	2775	TRUE	2894	5613	5305	5305
tr|M9PG76|M9PG76_DROME;sp|P19889|RLA0_DROME	tr|M9PG76|M9PG76_DROME;sp|P19889|RLA0_DROME	6;6	6;6	6;6	>tr|M9PG76|M9PG76_DROME 60S acidic ribosomal protein P0 OS=Drosophila melanogaster GN=RpLP0 PE=3 SV=1;>sp|P19889|RLA0_DROME 60S acidic ribosomal protein P0 OS=Drosophila melanogaster GN=RpLP0 PE=1 SV=1	2	6	6	6	5	5	5	5	5	5	30	30	30	34.202	317	317;317	0	22.157	By MS/MS	By MS/MS	26.5	24.6	28841000	14839000	14002000	9601900	19889000	5	5	10				258	1066;3709;4905;5388;15002;16678	True;True;True;True;True;True	1114;3857;5091;5593;15623;17367	2194;2195;7445;7446;10028;11066;31239;31240;34743;34744	2053;2054;2055;6998;6999;9368;10334;29306;29307;32598	2054;6998;9368;10334;29307;32598
sp|P20028|RPA2_DROME	sp|P20028|RPA2_DROME	11	11	11	>sp|P20028|RPA2_DROME DNA-directed RNA polymerase I subunit RPA2 OS=Drosophila melanogaster GN=RpI135 PE=2 SV=2	1	11	11	11	6	10	6	10	6	10	15.2	15.2	15.2	128.44	1129	1129	0	28.564	By MS/MS	By MS/MS	8.2	14	13384000	3829200	9555000	5940200	7887600	4	9	13				259	1206;1832;3274;4310;4515;6397;9615;10701;12830;17353;17392	True;True;True;True;True;True;True;True;True;True;True	1256;1906;3403;4472;4682;6627;9976;11154;13358;18062;18106	2467;2468;3782;3783;6626;8635;8636;9194;9195;13147;20179;22468;22469;26768;36082;36157	2317;3565;3566;6251;8083;8084;8593;12279;18766;20907;25036;33844;33913;33914	2317;3565;6251;8084;8593;12279;18766;20907;25036;33844;33913	525;526;527	591;592;979
tr|M9PFV9|M9PFV9_DROME;sp|P20232|TFS2_DROME	tr|M9PFV9|M9PFV9_DROME;sp|P20232|TFS2_DROME	2;2	2;2	2;2	>tr|M9PFV9|M9PFV9_DROME RNA polymerase II elongation factor, isoform B OS=Drosophila melanogaster GN=TfIIS PE=4 SV=1;>sp|P20232|TFS2_DROME Transcription elongation factor S-II OS=Drosophila melanogaster GN=TfIIS PE=2 SV=1	2	2	2	2	1	2	1	2	1	2	9.9	9.9	9.9	34.3	313	313;313	0	6.6267	By MS/MS	By MS/MS	4.8	9.9	1707900	0	1707900	0	1787200	1	2	3				260	2663;4090	True;True	2777;4248	5396;5397;8216	5102;5103;7699	5103;7699
sp|P20432|GSTD1_DROME	sp|P20432|GSTD1_DROME	12	12	12	>sp|P20432|GSTD1_DROME Glutathione S-transferase D1 OS=Drosophila melanogaster GN=GstD1 PE=1 SV=1	1	12	12	12	11	12	11	12	11	12	46.9	46.9	46.9	23.866	209	209	0	37.35	By MS/MS	By MS/MS	46.9	46.9	378730000	257870000	120860000	156720000	211340000	16	14	30				261	665;1056;1057;1464;1465;7684;7863;8984;9953;15489;16609;16610	True;True;True;True;True;True;True;True;True;True;True;True	695;1104;1105;1520;1521;7981;8169;9326;10323;16129;16130;17296;17297	1382;1383;2174;2175;2176;2177;3009;3010;3011;3012;16005;16006;16357;16358;16359;16360;18977;18978;18979;18980;18981;18982;20849;20850;32279;32280;32281;32282;32283;34604;34605;34606;34607	1296;2032;2033;2034;2035;2036;2820;2821;2822;2823;14946;15273;15274;15275;15276;15277;15278;17672;17673;17674;17675;17676;17677;17678;19374;30307;30308;30309;30310;32472;32473;32474	1296;2034;2036;2821;2822;14946;15277;17675;19374;30307;32472;32474	528	102
tr|E1JHQ1|E1JHQ1_DROME;sp|P20477|GLNA1_DROME	tr|E1JHQ1|E1JHQ1_DROME;sp|P20477|GLNA1_DROME	3;3	3;3	3;3	>tr|E1JHQ1|E1JHQ1_DROME Glutamine synthetase OS=Drosophila melanogaster GN=Gs1 PE=1 SV=1;>sp|P20477|GLNA1_DROME Glutamine synthetase 1, mitochondrial OS=Drosophila melanogaster GN=Gs1 PE=2 SV=3	2	3	3	3	2	2	2	2	2	2	8	8	8	44.395	399	399;399	0	4.5422	By MS/MS	By MS/MS	4	6	1491900	516760	975130	0	1020400	2	2	4				262	587;8326;10877	True;True;True	612;8647;11335	1207;1208;17304;22827	1141;1142;16163;21235	1142;16163;21235
tr|A0A0B4LI25|A0A0B4LI25_DROME;sp|P20480|NCD_DROME;tr|B6UXE6|B6UXE6_DROME;tr|B6UXE1|B6UXE1_DROME;tr|B6UXD9|B6UXD9_DROME;tr|B6UXF5|B6UXF5_DROME;tr|B6UXE7|B6UXE7_DROME;tr|B6UXE2|B6UXE2_DROME;tr|B6UXE0|B6UXE0_DROME;tr|B6UXF6|B6UXF6_DROME;tr|Q5UHE2|Q5UHE2_DROME	tr|A0A0B4LI25|A0A0B4LI25_DROME;sp|P20480|NCD_DROME;tr|B6UXE6|B6UXE6_DROME;tr|B6UXE1|B6UXE1_DROME;tr|B6UXD9|B6UXD9_DROME;tr|B6UXF5|B6UXF5_DROME;tr|B6UXE7|B6UXE7_DROME;tr|B6UXE2|B6UXE2_DROME;tr|B6UXE0|B6UXE0_DROME;tr|B6UXF6|B6UXF6_DROME;tr|Q5UHE2|Q5UHE2_DROME	19;19;16;16;16;15;15;15;15;14;12	19;19;16;16;16;15;15;15;15;14;12	3;3;0;0;0;0;0;0;0;0;0	>tr|A0A0B4LI25|A0A0B4LI25_DROME Kinesin-like protein OS=Drosophila melanogaster GN=ncd PE=1 SV=1;>sp|P20480|NCD_DROME Protein claret segregational OS=Drosophila melanogaster GN=ncd PE=1 SV=1;>tr|B6UXE6|B6UXE6_DROME Kinesin-like protein (Fragment) OS=Drosop	11	19	19	3	10	19	10	19	0	3	36.7	36.7	7	77.473	700	700;700;641;641;641;641;641;641;641;641;535	0	58.977	By MS/MS	By MS/MS	18	36.7	56576000	11354000	45222000	19538000	39137000	7	24	31				263	1331;2227;3715;3993;5587;6363;7739;8464;9657;10533;11017;11238;11633;13356;14088;14610;14729;15315;17327	True;True;True;True;True;True;True;True;True;True;True;True;True;True;True;True;True;True;True	1383;2321;3864;4150;5795;6592;8040;8789;10019;10983;11487;11715;12120;13897;14659;15213;15333;15947;18036	2711;2712;4564;4565;4566;7457;8035;8036;11468;11469;13085;13086;16126;17561;20258;20259;22155;23141;23142;23588;23589;24355;24356;27847;27848;27849;29278;30384;30385;30637;31901;36030;36031	2549;4302;4303;4304;4305;7010;7532;7533;10705;12220;12221;15061;16412;18841;18842;20613;21533;21534;21979;22716;22717;22718;26073;26074;27434;28506;28507;28745;29945;33793;33794	2549;4305;7010;7533;10705;12221;15061;16412;18841;20613;21533;21979;22717;26073;27434;28506;28745;29945;33793	529;530;531	444;632;643
sp|P21187|PABP_DROME	sp|P21187|PABP_DROME	34	34	34	>sp|P21187|PABP_DROME Polyadenylate-binding protein OS=Drosophila melanogaster GN=pAbp PE=1 SV=3	1	34	34	34	30	33	30	33	30	33	71.1	71.1	71.1	69.925	634	634	0	241.17	By MS/MS	By MS/MS	65.6	67.4	690430000	236980000	453450000	195400000	502670000	42	54	96				264	546;683;701;735;775;1262;1263;3897;4341;4576;4734;4735;4736;5557;5662;6126;7202;7473;8412;8625;9975;10322;10854;11074;11460;12279;12438;12993;13264;15430;15553;16234;16698;16942	True;True;True;True;True;True;True;True;True;True;True;True;True;True;True;True;True;True;True;True;True;True;True;True;True;True;True;True;True;True;True;True;True;True	570;713;714;732;768;811;812;1314;1315;4049;4050;4506;4745;4746;4914;4915;4916;5765;5874;6349;7483;7763;8735;8958;10346;10745;11312;11546;11943;12782;12946;13526;13801;16068;16197;16910;16911;17389;17639	1121;1415;1416;1417;1449;1450;1451;1452;1518;1519;1593;1594;1595;1596;1597;2583;2584;2585;2586;2587;2588;2589;7840;7841;7842;7843;8709;8710;9327;9328;9329;9330;9331;9667;9668;9669;9670;9671;9672;11409;11410;11615;11616;11617;11618;12584;12585;14947;15538;15539;17458;18178;18179;18180;18181;20901;20902;21628;22782;22783;22784;22785;23259;23260;23261;24035;24036;25647;25648;25649;25650;25651;25652;…	1061;1326;1327;1328;1329;1360;1361;1362;1363;1425;1426;1497;1498;1499;1500;2424;2425;2426;2427;2428;2429;2430;2431;2432;2433;7354;7355;7356;8150;8151;8721;8722;8723;8724;8725;9040;9041;9042;9043;9044;10651;10652;10653;10654;10842;10843;10844;10845;10846;10847;11756;11757;13957;14501;14502;16307;16947;16948;16949;16950;19417;19418;20110;21193;21194;21195;21643;21644;21645;21646;22416;23952;23953;2…	1061;1328;1361;1425;1498;2425;2431;7354;8150;8723;9040;9042;9044;10653;10846;11756;13957;14502;16307;16950;19417;20110;21194;21646;22416;23958;24254;25352;25883;30169;30410;31722;32640;33088	532;533;534;535;536;537;538;539;540;541	63;248;319;377;385;420;487;505;579;583
sp|P21914|SDHB_DROME;tr|Q9VWN3|Q9VWN3_DROME;tr|Q8SXL9|Q8SXL9_DROME	sp|P21914|SDHB_DROME	3;1;1	3;1;1	3;1;1	>sp|P21914|SDHB_DROME Succinate dehydrogenase [ubiquinone] iron-sulfur subunit, mitochondrial OS=Drosophila melanogaster GN=SdhB PE=2 SV=2	3	3	3	3	3	3	3	3	3	3	10.8	10.8	10.8	33.741	297	297;437;437	0	5.5991	By MS/MS	By MS/MS	10.8	10.8	3950300	1385400	2564900	1235700	2833700	1	2	3				265	8759;16818;17306	True;True;True	9097;17513;18014	18549;18550;35024;35025;35984;35985	17275;32864;33754	17275;32864;33754	542;543	140;222
tr|A4V2K7|A4V2K7_DROME;sp|P22058|CPD1_DROME	tr|A4V2K7|A4V2K7_DROME;sp|P22058|CPD1_DROME	1;1	1;1	1;1	>tr|A4V2K7|A4V2K7_DROME D1 chromosomal protein, isoform C OS=Drosophila melanogaster GN=D1 PE=1 SV=1;>sp|P22058|CPD1_DROME Chromosomal protein D1 OS=Drosophila melanogaster GN=D1 PE=1 SV=3	2	1	1	1	1	1	1	1	1	1	4.5	4.5	4.5	37	355	355;355	0.0010488	2.2344	By MS/MS	By matching	4.5	4.5	932970	530960	402010	0	420670	1	0	1				266	12973	TRUE	13504	27062;27063	25312	25312
tr|A0A0B4KH34|A0A0B4KH34_DROME;sp|P22464-3|ANXB9_DROME;sp|P22464-2|ANXB9_DROME;sp|P22464|ANXB9_DROME	tr|A0A0B4KH34|A0A0B4KH34_DROME;sp|P22464-3|ANXB9_DROME;sp|P22464-2|ANXB9_DROME;sp|P22464|ANXB9_DROME	14;14;14;14	14;14;14;14	14;14;14;14	>tr|A0A0B4KH34|A0A0B4KH34_DROME Annexin OS=Drosophila melanogaster GN=AnxB9 PE=1 SV=1;>sp|P22464-3|ANXB9_DROME Isoform c of Annexin B9 OS=Drosophila melanogaster GN=AnxB9;>sp|P22464-2|ANXB9_DROME Isoform b of Annexin B9 OS=Drosophila melanogaster GN=AnxB9;	4	14	14	14	13	11	13	11	13	11	53.4	53.4	53.4	35.944	324	324;324;324;324	0	53.042	By MS/MS	By MS/MS	53.1	34.6	170660000	107990000	62675000	85877000	87695000	12	12	24				267	623;1750;1751;1912;2181;2829;6293;8284;11737;12732;12733;13237;13691;14508	True;True;True;True;True;True;True;True;True;True;True;True;True;True	649;1820;1821;1987;2268;2949;6520;8603;12227;13257;13258;13774;14247;15106	1278;1279;3619;3620;3621;3622;3623;3931;4462;5704;5705;12944;12945;17226;24557;24558;24559;24560;26572;26573;26574;26575;27612;27613;28507;28508;30150;30151	1205;1206;3405;3406;3407;3408;3708;4209;5394;5395;12091;16093;22907;22908;22909;24851;24852;24853;25829;25830;25831;26696;26697;28282	1206;3407;3408;3708;4209;5395;12091;16093;22908;24852;24853;25831;26696;28282
sp|P22465-2|ANX10_DROME;sp|P22465|ANX10_DROME;tr|D5AEP6|D5AEP6_DROME	sp|P22465-2|ANX10_DROME;sp|P22465|ANX10_DROME	11;11;3	11;11;3	11;11;3	>sp|P22465-2|ANX10_DROME Isoform A of Annexin B10 OS=Drosophila melanogaster GN=AnxB10;>sp|P22465|ANX10_DROME Annexin B10 OS=Drosophila melanogaster GN=AnxB10 PE=2 SV=3	3	11	11	11	9	9	9	9	9	9	43.1	43.1	43.1	35.59	320	320;321;122	0	74.01	By MS/MS	By MS/MS	35	35.3	37451000	24247000	13204000	16160000	21904000	9	9	18				268	999;1779;1990;3346;4746;6866;8538;9055;10115;12731;16173	True;True;True;True;True;True;True;True;True;True;True	1045;1851;2070;3478;4926;7125;8868;9403;10504;13256;16847	2068;2069;3677;3678;4090;6747;6748;9690;9691;14205;14206;17710;17711;19125;19126;21165;26569;26570;26571;33669	1930;1931;3461;3462;3854;6359;6360;9057;9058;13252;13253;16551;16552;17808;17809;19681;24849;24850;31605	1931;3462;3854;6360;9057;13252;16552;17809;19681;24849;31605	544;545;546	1;199;260
tr|A0A0B4LGB7|A0A0B4LGB7_DROME;sp|P22700-2|ATC1_DROME;tr|E8NHA8|E8NHA8_DROME;sp|P22700|ATC1_DROME	tr|A0A0B4LGB7|A0A0B4LGB7_DROME;sp|P22700-2|ATC1_DROME;tr|E8NHA8|E8NHA8_DROME;sp|P22700|ATC1_DROME	22;22;22;22	22;22;22;22	22;22;22;22	>tr|A0A0B4LGB7|A0A0B4LGB7_DROME Calcium-transporting ATPase OS=Drosophila melanogaster GN=SERCA PE=1 SV=1;>sp|P22700-2|ATC1_DROME Isoform A of Calcium-transporting ATPase sarcoplasmic/endoplasmic reticulum type OS=Drosophila melanogaster GN=Ca-P60A;>tr|E8N	4	22	22	22	21	19	21	19	21	19	32.3	32.3	32.3	109.35	999	999;1002;1020;1020	0	76.557	By MS/MS	By MS/MS	29.7	28.6	246340000	200530000	45813000	126050000	122420000	22	14	36				269	710;1675;3027;3586;4327;5522;6274;6511;6673;7209;7292;7459;9192;9616;10446;10786;12478;13335;14475;15176;15729;15964	True;True;True;True;True;True;True;True;True;True;True;True;True;True;True;True;True;True;True;True;True;True	741;1744;3152;3730;4491;5730;6500;6745;6919;7490;7575;7748;9547;9977;10894;11243;12988;13874;15071;15072;15802;16389;16635	1465;1466;3487;6134;7213;7214;8678;8679;8680;11341;11342;12907;12908;13365;13366;13810;13811;14959;14960;15123;15512;19381;19382;20180;20181;21976;21977;22638;22639;26043;26044;27804;27805;27806;30054;30055;30056;31588;31589;31590;31591;32792;32793;32794;32795;32796;33277;33278	1373;3262;3263;5794;6787;8126;8127;10589;12057;12058;12495;12889;12890;13968;13969;14121;14477;18052;18053;18767;20442;21060;21061;24331;24332;26032;26033;28196;28197;29654;29655;30781;30782;30783;30784;30785;31248;31249	1373;3262;5794;6787;8126;10589;12057;12495;12890;13969;14121;14477;18052;18767;20442;21061;24331;26032;28197;29654;30783;31249	547;548;549;550;551;552	126;361;571;576;694;700
sp|P22769|PSA71_DROME;tr|S5ML38|S5ML38_DROME;sp|Q24178|PSA72_DROME	sp|P22769|PSA71_DROME	6;1;1	6;1;1	6;1;1	>sp|P22769|PSA71_DROME Proteasome subunit alpha type-7-1 OS=Drosophila melanogaster GN=Prosalpha4 PE=1 SV=2	3	6	6	6	4	6	4	6	4	6	28.9	28.9	28.9	27.973	249	249;249;249	0	40.417	By MS/MS	By MS/MS	23.7	28.9	209420000	180530000	28889000	96440000	114320000	4	6	10				270	1525;1526;4564;6562;9202;10214	True;True;True;True;True;True	1583;1584;4732;6799;9557;10620	3161;3162;3163;9297;9298;13551;19398;19399;21394;21395	2952;2953;2954;2955;8693;8694;12657;18068;18069;19892;19893	2952;2954;8694;12657;18068;19892	553	221
sp|P22817|IDE_DROME	sp|P22817|IDE_DROME	2	2	2	>sp|P22817|IDE_DROME Insulin-degrading enzyme OS=Drosophila melanogaster GN=Ide PE=1 SV=4	1	2	2	2	2	1	2	1	2	1	2.5	2.5	2.5	113.68	990	990	0	6.3556	By MS/MS	By MS/MS	2.5	1.3	563110	0	563110	0	589250	2	1	3				271	5923;8845	True;True	6140;9184	12145;18700;18701	11346;17414;17415	11346;17414
sp|P22977|CH16_DROME;tr|B3DNC3|B3DNC3_DROME	sp|P22977|CH16_DROME;tr|B3DNC3|B3DNC3_DROME	2;2	2;2	2;2	>sp|P22977|CH16_DROME Chorion protein S16 OS=Drosophila melanogaster GN=Cp16 PE=2 SV=2;>tr|B3DNC3|B3DNC3_DROME IP19670p (Fragment) OS=Drosophila melanogaster GN=CG6533-RA PE=2 SV=1	2	2	2	2	2	2	2	2	2	2	26.1	26.1	26.1	14.265	138	138;153	0	6.3083	By MS/MS	By MS/MS	26.1	26.1	2973900	725920	2248000	0	2352400	2	4	6				272	58;12858	True;True	58;13387	110;111;26829;26830	103;104;105;25087;25088;25089	104;25087
sp|P23128|DDX6_DROME;sp|P23128-2|DDX6_DROME	sp|P23128|DDX6_DROME;sp|P23128-2|DDX6_DROME	30;28	30;28	30;28	>sp|P23128|DDX6_DROME Putative ATP-dependent RNA helicase me31b OS=Drosophila melanogaster GN=me31B PE=1 SV=3;>sp|P23128-2|DDX6_DROME Isoform B of Putative ATP-dependent RNA helicase me31b OS=Drosophila melanogaster GN=me31B	2	30	30	30	28	30	28	30	28	30	82.4	82.4	82.4	51.945	459	459;428	0	192.94	By MS/MS	By MS/MS	76.9	82.4	1124300000	685260000	439080000	371940000	632550000	46	66	112				273	2337;3073;3126;3165;3344;3954;4953;4972;5185;5509;5532;5533;5865;6329;6829;7193;7634;9193;9380;10009;10955;11787;14422;15076;15077;15342;15828;15877;16237;16407	True;True;True;True;True;True;True;True;True;True;True;True;True;True;True;True;True;True;True;True;True;True;True;True;True;True;True;True;True;True	2439;3199;3253;3292;3476;4109;5140;5159;5160;5382;5717;5740;5741;6080;6081;6557;7082;7083;7474;7928;9548;9740;10380;11415;12277;15014;15015;15701;15702;15975;15976;16490;16543;16914;16915;17087	4784;4785;6222;6223;6321;6322;6323;6324;6408;6409;6410;6411;6412;6743;6744;6745;7955;7956;7957;7958;10172;10173;10212;10213;10214;10215;10216;10217;10218;10219;10636;10637;10638;10639;11310;11311;11312;11313;11360;11361;11362;11363;11364;11365;12027;12028;12029;12030;13022;13023;13024;13025;13026;14115;14116;14117;14118;14119;14120;14121;14122;14123;14931;14932;15892;15893;15894;15895;19383;19384…	4512;4513;5881;5882;5969;5970;5971;5972;6050;6051;6052;6053;6355;6356;6357;7465;7466;7467;9496;9497;9498;9529;9530;9531;9532;9533;9534;9535;9923;9924;9925;9926;10560;10561;10562;10563;10605;10606;10607;10608;10609;10610;10611;10612;11240;11241;11242;12162;12163;12164;12165;13170;13171;13172;13173;13174;13175;13176;13177;13941;13942;14839;14840;14841;14842;14843;14844;18054;18055;18056;18362;18363…	4513;5882;5970;6050;6356;7467;9498;9530;9926;10562;10610;10612;11242;12165;13171;13942;14839;18056;18366;19470;21379;23008;28079;29463;29464;29994;30966;31073;31733;32068	554;555;556;557;558;559;560	32;71;132;158;198;220;262
sp|P23226-3|MA205_DROME;tr|Q8IMF5|Q8IMF5_DROME;sp|P23226|MA205_DROME;tr|A0A0B4KI71|A0A0B4KI71_DROME;sp|P23226-2|MA205_DROME	sp|P23226-3|MA205_DROME;tr|Q8IMF5|Q8IMF5_DROME;sp|P23226|MA205_DROME;tr|A0A0B4KI71|A0A0B4KI71_DROME;sp|P23226-2|MA205_DROME	25;25;25;24;24	25;25;25;24;24	25;25;25;24;24	>sp|P23226-3|MA205_DROME Isoform B3 of 205 kDa microtubule-associated protein OS=Drosophila melanogaster GN=Map205;>tr|Q8IMF5|Q8IMF5_DROME Microtubule-associated protein 205, isoform B OS=Drosophila melanogaster GN=Map205 PE=1 SV=1;>sp|P23226|MA205_DROME 2	5	25	25	25	20	22	20	22	20	22	29.4	29.4	29.4	124.2	1163	1163;1185;1185;1109;1109	0	69.385	By MS/MS	By MS/MS	26.8	25	88700000	48674000	40026000	33623000	56935000	16	28	44				274	2523;3047;3048;3492;4366;5313;7848;8579;8992;8993;9077;9525;10089;10670;11203;11246;11437;12344;12345;12621;13844;14594;15053;15054;15067	True;True;True;True;True;True;True;True;True;True;True;True;True;True;True;True;True;True;True;True;True;True;True;True;True	2634;3172;3173;3627;4531;5517;8154;8910;9334;9335;9425;9886;10473;11121;11679;11723;11920;12850;12851;13141;14408;15197;15676;15677;15692	5129;6172;6173;7019;7020;8767;8768;10908;10909;16323;16324;17790;17791;18997;18998;18999;19000;19161;19162;19999;20000;21109;21110;22403;22404;22405;23513;23600;23601;23994;23995;23996;25790;25791;26345;28796;28797;30357;30358;30359;30360;31347;31348;31349;31350;31379;31380	4841;5832;5833;5834;6595;6596;8203;10182;15243;16624;16625;17691;17692;17693;17694;17843;17844;18616;19624;19625;19626;20843;20844;20845;20846;21902;21989;21990;22381;22382;24087;24088;24629;26979;28482;28483;28484;29419;29420;29421;29422;29448;29449;29450	4841;5832;5833;6596;8203;10182;15243;16625;17691;17694;17843;18616;19625;20843;21902;21989;22382;24087;24088;24629;26979;28482;29420;29421;29450	561;562;563;564	1;357;371;1102
sp|P23380|VATL_DROME	sp|P23380|VATL_DROME	1	1	1	>sp|P23380|VATL_DROME V-type proton ATPase 16 kDa proteolipid subunit OS=Drosophila melanogaster GN=Vha16-1 PE=2 SV=1	1	1	1	1	0	1	0	1	0	1	23.3	23.3	23.3	16.267	159	159	0	15.205	By matching	By MS/MS	0	23.3	834300	0	834300	0	873040	0	3	3				275	13721	TRUE	14280	28566	26754;26755;26756	26754	565	19
tr|C0MJ66|C0MJ66_DROME;sp|P23572|CDK1_DROME	tr|C0MJ66|C0MJ66_DROME;sp|P23572|CDK1_DROME	18;18	18;18	18;18	>tr|C0MJ66|C0MJ66_DROME CG5363-PA OS=Drosophila melanogaster GN=CG5363 PE=3 SV=1;>sp|P23572|CDK1_DROME Cyclin-dependent kinase 1 OS=Drosophila melanogaster GN=Cdk1 PE=1 SV=1	2	18	18	18	18	15	18	15	18	15	66.7	66.7	66.7	34.439	297	297;297	0	76.584	By MS/MS	By MS/MS	66.7	54.5	220350000	156680000	63676000	80749000	140530000	18	15	33				276	2062;2063;2195;5655;7074;7094;7447;7750;8307;10076;10222;10853;11221;14067;14902;14903;15338;17453	True;True;True;True;True;True;True;True;True;True;True;True;True;True;True;True;True;True	2146;2147;2282;5867;7347;7368;7736;8052;8627;10459;10629;10630;11311;11698;14637;15517;15518;15970;18168	4231;4232;4233;4234;4483;4484;4485;11603;14648;14649;14693;14694;15481;15482;16142;16143;16144;17263;17264;21085;21086;21409;21410;21411;21412;21413;21414;22780;22781;23550;23551;29242;29243;31038;31039;31040;31041;31945;31946;36277	3987;3988;3989;4228;4229;4230;10830;13666;13709;13710;13711;14447;15076;15077;16130;19597;19598;19907;19908;19909;19910;19911;21191;21192;21938;21939;27399;27400;29123;29124;29125;29126;29987;29988;34019	3987;3989;4228;10830;13666;13710;14447;15077;16130;19598;19911;21192;21938;27399;29124;29126;29987;34019	566;567;568;569	1;71;197;267
tr|E1JIR3|E1JIR3_DROME;sp|P23573|CDK2_DROME;tr|F0JAN8|F0JAN8_DROME	tr|E1JIR3|E1JIR3_DROME;sp|P23573|CDK2_DROME;tr|F0JAN8|F0JAN8_DROME	7;7;5	7;7;5	6;6;4	>tr|E1JIR3|E1JIR3_DROME Cyclin-dependent kinase 2, isoform C OS=Drosophila melanogaster GN=Cdk2 PE=1 SV=1;>sp|P23573|CDK2_DROME Cyclin-dependent kinase 2 OS=Drosophila melanogaster GN=Cdk2 PE=1 SV=1;>tr|F0JAN8|F0JAN8_DROME SD27856p OS=Drosophila melanogast	3	7	7	6	6	7	6	7	5	6	30.3	30.3	27.7	35.888	314	314;314;233	0	16.233	By MS/MS	By MS/MS	23.6	30.3	35502000	15652000	19850000	11110000	25314000	5	7	12				277	1582;6449;7923;11335;13247;14762;15095	True;True;True;True;True;True;True	1645;6682;8231;11812;13784;15368;15720	3309;3310;13242;13243;16484;16485;23786;27629;27630;27631;30717;30718;30719;31433;31434	3090;12370;12371;15396;22169;25848;25849;25850;28818;28819;29504;29505	3090;12371;15396;22169;25849;28818;29505
tr|X2JDI1|X2JDI1_DROME;sp|P23696|PP2A_DROME	tr|X2JDI1|X2JDI1_DROME;sp|P23696|PP2A_DROME	8;8	8;8	6;6	>tr|X2JDI1|X2JDI1_DROME Serine/threonine-protein phosphatase OS=Drosophila melanogaster GN=mts PE=3 SV=1;>sp|P23696|PP2A_DROME Serine/threonine-protein phosphatase PP2A OS=Drosophila melanogaster GN=mts PE=2 SV=1	2	8	8	6	6	7	6	7	4	6	32	32	27.2	35.469	309	309;309	0	26.75	By MS/MS	By MS/MS	20.4	31.7	25589000	14033000	11556000	13125000	13000000	7	10	17				278	554;2138;3442;4315;11362;11769;11770;13521	True;True;True;True;True;True;True;True	578;2225;3575;4477;11843;12259;12260;14069;14070	1137;1138;4381;6926;6927;8645;8646;23851;23852;23853;24631;24632;24633;28187;28188;28189	1075;1076;4130;4131;6516;6517;8092;8093;22235;22236;22237;22238;22974;22975;22976;26393;26394;26395	1076;4131;6517;8093;22238;22974;22976;26393	570;571	83;245
tr|A0A023GQA5|A0A023GQA5_DROME;sp|P24156|L2CC_DROME	tr|A0A023GQA5|A0A023GQA5_DROME;sp|P24156|L2CC_DROME	12;12	12;12	12;12	>tr|A0A023GQA5|A0A023GQA5_DROME Lethal (2) 37Cc, isoform D OS=Drosophila melanogaster GN=l(2)37Cc PE=1 SV=1;>sp|P24156|L2CC_DROME Protein l(2)37Cc OS=Drosophila melanogaster GN=l(2)37Cc PE=2 SV=2	2	12	12	12	11	10	11	10	11	10	61.6	61.6	61.6	30.383	276	276;276	0	35.007	By MS/MS	By MS/MS	51.8	54	84948000	61128000	23820000	48563000	32752000	14	13	27				279	1533;2834;5436;6492;6840;7448;8072;12117;12287;12815;16147;16520	True;True;True;True;True;True;True;True;True;True;True;True	1592;2954;5642;6726;7095;7737;8385;12615;12790;13343;16820;17202	3178;3179;3180;3181;3182;3183;5716;11163;11164;11165;11166;13330;14146;14147;15483;15484;16797;16798;16799;16800;25326;25327;25675;25676;26737;26738;33621;33622;34420;34421;34422	2968;2969;2970;2971;2972;5404;10424;10425;12461;13199;13200;14448;14449;15693;15694;15695;15696;15697;23646;23647;23981;23982;23983;25004;25005;31560;32306;32307	2972;5404;10424;12461;13200;14448;15693;23646;23981;25005;31560;32306	572;573	12;185
tr|B3STG5|B3STG5_DROME;tr|B3STH6|B3STH6_DROME;tr|B3STH2|B3STH2_DROME;tr|B3STH0|B3STH0_DROME;tr|B3STG9|B3STG9_DROME;tr|B3STG7|B3STG7_DROME;tr|B3STG6|B3STG6_DROME;tr|B3STG4|B3STG4_DROME;tr|B3STG3|B3STG3_DROME;tr|B3STG2|B3STG2_DROME;sp|P24785|MLE_DROME;tr|B3STH3|B3STH3_DROME;tr|A8ILB3|A8ILB3_DROME;tr|A8IL99|A8IL99_DROME;tr|A8IL95|A8IL95_DROME;tr|A8IL87|A8IL87_DROME;tr|A8IL83|A8IL83_DROME;tr|I1V4Y3|I…	tr|B3STG5|B3STG5_DROME;tr|B3STH6|B3STH6_DROME;tr|B3STH2|B3STH2_DROME;tr|B3STH0|B3STH0_DROME;tr|B3STG9|B3STG9_DROME;tr|B3STG7|B3STG7_DROME;tr|B3STG6|B3STG6_DROME;tr|B3STG4|B3STG4_DROME;tr|B3STG3|B3STG3_DROME;tr|B3STG2|B3STG2_DROME;sp|P24785|MLE_DROME;tr|B3STH3|B3STH3_DROME;tr|A8ILB3|A8ILB3_DROME;tr|A8IL99|A8IL99_DROME;tr|A8IL95|A8IL95_DROME;tr|A8IL87|A8IL87_DROME;tr|A8IL83|A8IL83_DROME;tr|I1V4Y3|I…	5;5;5;5;5;5;5;5;5;5;5;4;4;4;4;4;4;3;3;3;3;3;1;1	5;5;5;5;5;5;5;5;5;5;5;4;4;4;4;4;4;3;3;3;3;3;1;1	5;5;5;5;5;5;5;5;5;5;5;4;4;4;4;4;4;3;3;3;3;3;1;1	>tr|B3STG5|B3STG5_DROME Maleless OS=Drosophila melanogaster GN=MLE PE=4 SV=1;>tr|B3STH6|B3STH6_DROME Maleless OS=Drosophila melanogaster GN=MLE PE=4 SV=1;>tr|B3STH2|B3STH2_DROME Maleless OS=Drosophila melanogaster GN=MLE PE=4 SV=1;>tr|B3STH0|B3STH0_DROME M	24	5	5	5	4	2	4	2	4	2	6	6	6	143.06	1286	1286;1293;1293;1293;1293;1293;1293;1293;1293;1293;1293;1293;1293;1293;1293;1293;1293;936;936;1293;1293;1293;226;226	0	10.345	By MS/MS	By MS/MS	5.2	2.2	3228400	2437500	790870	2437500	0	4	2	6				280	800;5058;6439;12740;12840	True;True;True;True;True	837;5250;6672;13265;13368	1649;1650;10395;13223;26588;26789	1550;1551;9688;12353;24864;25052	1551;9688;12353;24864;25052
tr|A8E774|A8E774_DROME;sp|P25007|PPIA_DROME;tr|F6J7B3|F6J7B3_DROME;tr|Q7K2I4|Q7K2I4_DROME;tr|Q5U0U2|Q5U0U2_DROME	tr|A8E774|A8E774_DROME;sp|P25007|PPIA_DROME;tr|F6J7B3|F6J7B3_DROME	10;10;9;1;1	10;10;9;1;1	10;10;9;1;1	>tr|A8E774|A8E774_DROME Peptidyl-prolyl cis-trans isomerase OS=Drosophila melanogaster GN=Cyp1 PE=2 SV=1;>sp|P25007|PPIA_DROME Peptidyl-prolyl cis-trans isomerase OS=Drosophila melanogaster GN=Cyp1 PE=1 SV=2;>tr|F6J7B3|F6J7B3_DROME Peptidyl-prolyl cis-tran	5	10	10	10	9	10	9	10	9	10	52.9	52.9	52.9	24.666	227	227;227;131;164;194	0	51.282	By MS/MS	By MS/MS	41	52.9	151140000	107380000	43757000	76267000	64697000	12	16	28				281	5999;6044;6361;6630;7609;7619;13143;14213;15644;15933	True;True;True;True;True;True;True;True;True;True	6219;6220;6266;6590;6873;7902;7913;13677;14792;16294;16295;16601;16602	12291;12292;12388;12389;12390;12391;12392;13081;13082;13711;13712;15847;15848;15868;15869;27405;27406;27407;29523;29524;29525;32598;32599;32600;32601;33216;33217;33218;33219;33220	11476;11477;11478;11569;11570;11571;12216;12217;12798;14798;14799;14818;25633;25634;25635;25636;27672;27673;30594;30595;30596;30597;31184;31185;31186;31187;31188;31189;31190	11476;11571;12216;12798;14798;14818;25634;27672;30594;31188	574;575;576	73;124;163
sp|P25159-2|STAU_DROME;tr|E1JGK6|E1JGK6_DROME;sp|P25159|STAU_DROME	sp|P25159-2|STAU_DROME;tr|E1JGK6|E1JGK6_DROME;sp|P25159|STAU_DROME	1;1;1	1;1;1	1;1;1	>sp|P25159-2|STAU_DROME Isoform B of Maternal effect protein staufen OS=Drosophila melanogaster GN=stau;>tr|E1JGK6|E1JGK6_DROME Staufen, isoform C OS=Drosophila melanogaster GN=stau PE=1 SV=1;>sp|P25159|STAU_DROME Maternal effect protein staufen OS=Drosoph	3	1	1	1	0	1	0	1	0	1	1.4	1.4	1.4	98.028	914	914;1025;1026	0.0010515	2.2583	By matching	By MS/MS	0	1.4	472980	0	472980	0	494940	0	1	1				282	8841	TRUE	9180	18692	17409	17409
sp|P25160|ARL1_DROME	sp|P25160|ARL1_DROME	1	1	1	>sp|P25160|ARL1_DROME ADP-ribosylation factor-like protein 1 OS=Drosophila melanogaster GN=Arl1 PE=2 SV=5	1	1	1	1	1	1	1	1	1	1	9.4	9.4	9.4	20.247	180	180	0.0020597	2.0957	By matching	By MS/MS	9.4	9.4	3278600	1884700	1393800	0	1458500	0	1	1				283	4284	TRUE	4446	8584;8585	8039	8039
tr|M9PG62|M9PG62_DROME;sp|P25161|PSMD3_DROME;tr|B1Q010|B1Q010_DROME	tr|M9PG62|M9PG62_DROME;sp|P25161|PSMD3_DROME	10;10;4	10;10;4	10;10;4	>tr|M9PG62|M9PG62_DROME Regulatory particle non-ATPase 3, isoform B OS=Drosophila melanogaster GN=Rpn3 PE=1 SV=1;>sp|P25161|PSMD3_DROME Probable 26S proteasome non-ATPase regulatory subunit 3 OS=Drosophila melanogaster GN=Rpn3 PE=2 SV=1	3	10	10	10	3	10	3	10	3	10	28.9	28.9	28.9	56.003	494	494;494;233	0	13.912	By MS/MS	By MS/MS	8.5	28.9	11763000	621320	11141000	877280	11403000	1	12	13				284	3933;4188;8335;10529;11104;11397;12053;13167;14028;14811	True;True;True;True;True;True;True;True;True;True	4087;4349;8656;10979;11576;11878;12550;13703;14597;15424	7915;8404;17320;22141;22142;23316;23317;23919;23920;23921;25195;27473;29170;30854	7422;7423;7877;16178;20600;20601;21700;22305;22306;23519;25701;27337;28944	7423;7877;16178;20601;21700;22305;23519;25701;27337;28944	577	14
sp|P25171|RCC1_DROME	sp|P25171|RCC1_DROME	17	17	17	>sp|P25171|RCC1_DROME Regulator of chromosome condensation OS=Drosophila melanogaster GN=Rcc1 PE=1 SV=2	1	17	17	17	11	15	11	15	11	15	50.3	50.3	50.3	58.85	547	547	0	72.241	By MS/MS	By MS/MS	30.2	43.9	57340000	17449000	39891000	19707000	37288000	10	15	25				285	240;725;765;949;2209;2402;2471;3446;5763;5886;7371;8492;12884;14871;15623;15698;16496	True;True;True;True;True;True;True;True;True;True;True;True;True;True;True;True;True	247;756;801;990;2297;2505;2578;3579;5977;6103;7658;8817;13413;15484;16269;16356;17178	473;1494;1576;1956;4520;4521;4895;5021;6933;11837;11838;11839;12070;12071;15326;15327;17614;17615;17616;26887;26888;26889;30980;32546;32547;32724;32725;34370;34371	443;1399;1482;1828;4258;4259;4613;4744;6521;11057;11058;11280;11281;14308;14309;16465;16466;16467;25142;25143;25144;29068;29069;30543;30712;30713;32260;32261	443;1399;1482;1828;4259;4613;4744;6521;11057;11280;14308;16465;25144;29069;30543;30713;32260	578;579;580;581	160;175;255;401
sp|P25439-2|BRM_DROME;sp|P25439|BRM_DROME;tr|M9PFM5|M9PFM5_DROME;tr|M9PFS6|M9PFS6_DROME	sp|P25439-2|BRM_DROME;sp|P25439|BRM_DROME;tr|M9PFM5|M9PFM5_DROME;tr|M9PFS6|M9PFS6_DROME	2;2;2;2	2;2;2;2	2;2;2;2	>sp|P25439-2|BRM_DROME Isoform C of ATP-dependent helicase brm OS=Drosophila melanogaster GN=brm;>sp|P25439|BRM_DROME ATP-dependent helicase brm OS=Drosophila melanogaster GN=brm PE=1 SV=2;>tr|M9PFM5|M9PFM5_DROME Brahma, isoform F OS=Drosophila melanogaste	4	2	2	2	2	2	2	2	2	2	2	2	2	184.64	1634	1634;1638;1642;1658	0	6.3387	By MS/MS	By MS/MS	2	2	5402300	3072300	2330000	2402600	3107900	2	1	3				286	7248;9698	True;True	7529;10062	15029;15030;20347;20348	14034;14035;18911	14035;18911
tr|A0A0B4KFF0|A0A0B4KFF0_DROME;sp|P25822|PUM_DROME;sp|P25822-2|PUM_DROME;tr|A0A0B4KFX7|A0A0B4KFX7_DROME;tr|A0A0B4K612|A0A0B4K612_DROME;sp|P25822-3|PUM_DROME;tr|A0A075BI71|A0A075BI71_DROME;tr|A0A075BJY4|A0A075BJY4_DROME;tr|A0A075BIA6|A0A075BIA6_DROME;tr|A0A075BJN8|A0A075BJN8_DROME;tr|A0A075BLV2|A0A075BLV2_DROME;tr|A0A075BJE8|A0A075BJE8_DROME;tr|A0A075BJP0|A0A075BJP0_DROME;tr|A0A075BLV4|A0A075BLV4_…	tr|A0A0B4KFF0|A0A0B4KFF0_DROME;sp|P25822|PUM_DROME;sp|P25822-2|PUM_DROME;tr|A0A0B4KFX7|A0A0B4KFX7_DROME;tr|A0A0B4K612|A0A0B4K612_DROME;sp|P25822-3|PUM_DROME	4;4;3;2;2;2;1;1;1;1;1;1;1;1;1	4;4;3;2;2;2;1;1;1;1;1;1;1;1;1	4;4;3;2;2;2;1;1;1;1;1;1;1;1;1	>tr|A0A0B4KFF0|A0A0B4KFF0_DROME Pumilio, isoform G OS=Drosophila melanogaster GN=pum PE=4 SV=1;>sp|P25822|PUM_DROME Maternal protein pumilio OS=Drosophila melanogaster GN=pum PE=1 SV=2;>sp|P25822-2|PUM_DROME Isoform B of Maternal protein pumilio OS=Drosoph	15	4	4	4	0	4	0	4	0	4	4.6	4.6	4.6	157.53	1533	1533;1533;1185;921;925;935;125;162;596;597;605;607;609;645;645	0	5.7347	By matching	By MS/MS	0	4.6	6184000	0	6184000	0	6471100	0	4	4				287	804;1557;9876;10425	True;True;True;True	841;1616;10245;10873	1654;3222;20703;21933	1556;3014;19243;20401	1556;3014;19243;20401
tr|A0A0B4LG05|A0A0B4LG05_DROME;sp|P25823|TUD_DROME	tr|A0A0B4LG05|A0A0B4LG05_DROME;sp|P25823|TUD_DROME	45;45	45;45	45;45	>tr|A0A0B4LG05|A0A0B4LG05_DROME Tudor, isoform B OS=Drosophila melanogaster GN=tud PE=4 SV=1;>sp|P25823|TUD_DROME Maternal protein tudor OS=Drosophila melanogaster GN=tud PE=1 SV=2	2	45	45	45	27	42	27	42	27	42	24.2	24.2	24.2	284.87	2512	2512;2515	0	115.28	By MS/MS	By MS/MS	14.8	22	85148000	22216000	62932000	27688000	59986000	24	44	68				288	317;325;353;627;759;798;947;1054;1611;1781;2461;2848;3836;4020;4309;4384;5629;5841;6014;6350;6412;7253;7469;8334;8638;8835;9551;10911;12009;12010;13009;13012;13631;13735;13991;15152;15163;15472;15479;15508;16270;16386;16739;17100;17574	True;True;True;True;True;True;True;True;True;True;True;True;True;True;True;True;True;True;True;True;True;True;True;True;True;True;True;True;True;True;True;True;True;True;True;True;True;True;True;True;True;True;True;True;True	331;339;368;653;794;835;988;1102;1675;1853;2568;2969;3987;4177;4471;4549;5839;6056;6235;6579;6642;7534;7759;8655;8971;9174;9912;11370;12506;12507;13542;13545;14186;14294;14560;15778;15789;16112;16119;16152;16949;17066;17432;17805;18291	636;637;650;651;652;708;1285;1286;1562;1563;1644;1645;1953;2171;2172;3362;3363;3680;3681;5005;5748;5749;7712;7713;8081;8082;8083;8634;8802;11542;11543;11984;12321;13065;13066;13170;15038;15039;15530;15531;17319;18201;18681;18682;20045;22886;22887;25102;25103;25104;27133;27137;28399;28400;28591;28592;29101;29102;31544;31562;32245;32246;32260;32326;32327;32328;32329;33879;33880;34124;34125;34126;34…	603;604;615;616;668;1211;1212;1465;1466;1545;1546;1826;2029;2030;3140;3464;3465;3466;4728;5434;5435;7234;7577;7578;7579;8082;8233;10777;11202;11508;12201;12202;12303;12304;14040;14041;14494;16177;16969;16970;17397;17398;18652;21295;21296;23432;23433;25379;25384;25385;26589;26590;26783;26784;27272;27273;27274;29612;29629;30278;30290;30346;30347;31797;32032;32033;32034;32714;33390;34228;34229	604;616;668;1212;1466;1545;1826;2030;3140;3466;4728;5435;7234;7579;8082;8233;10777;11202;11508;12202;12303;14041;14494;16177;16969;17397;18652;21295;23432;23433;25379;25385;26589;26784;27272;29612;29629;30278;30290;30346;31797;32032;32714;33390;34229	582;583;584;585;586	104;125;769;1009;1767
tr|M9NEU5|M9NEU5_DROME;sp|P25843|PROF_DROME	tr|M9NEU5|M9NEU5_DROME;sp|P25843|PROF_DROME	4;4	4;4	4;4	>tr|M9NEU5|M9NEU5_DROME Profilin OS=Drosophila melanogaster GN=chic PE=3 SV=1;>sp|P25843|PROF_DROME Profilin OS=Drosophila melanogaster GN=chic PE=1 SV=1	2	4	4	4	4	4	4	4	4	4	72.2	72.2	72.2	13.723	126	126;126	0	55.51	By MS/MS	By MS/MS	72.2	72.2	43950000	28061000	15889000	27461000	17228000	10	5	15				289	194;8716;14035;15116	True;True;True;True	202;9053;14605;15741	392;393;18465;18466;18467;18468;29183;29184;29185;29186;31476;31477;31478	369;370;17200;17201;17202;17203;17204;27348;27349;27350;27351;29540;29541;29542;29543;29544	369;17201;27348;29541
tr|A0A0B4KHJ1|A0A0B4KHJ1_DROME;sp|P25867|UBCD1_DROME	tr|A0A0B4KHJ1|A0A0B4KHJ1_DROME;sp|P25867|UBCD1_DROME	2;2	2;2	2;2	>tr|A0A0B4KHJ1|A0A0B4KHJ1_DROME Effete, isoform B OS=Drosophila melanogaster GN=eff PE=3 SV=1;>sp|P25867|UBCD1_DROME Ubiquitin-conjugating enzyme E2-17 kDa OS=Drosophila melanogaster GN=eff PE=2 SV=1	2	2	2	2	1	2	1	2	1	2	19.7	19.7	19.7	16.678	147	147;147	0	4.5244	By MS/MS	By MS/MS	12.2	19.7	13641000	6271900	7369300	0	7711500	1	2	3				290	7423;13661	True;True	7711;14217	15425;15426;15427;28448	14394;14395;26640	14395;26640
sp|P25991-4|SUF_DROME;sp|P25991|SUF_DROME	sp|P25991-4|SUF_DROME;sp|P25991|SUF_DROME	10;10	10;10	10;10	>sp|P25991-4|SUF_DROME Isoform E of Protein suppressor of forked OS=Drosophila melanogaster GN=su(f);>sp|P25991|SUF_DROME Protein suppressor of forked OS=Drosophila melanogaster GN=su(f) PE=1 SV=2	2	10	10	10	7	10	7	10	7	10	19.2	19.2	19.2	84.458	733	733;765	0	37.732	By MS/MS	By MS/MS	13.6	19.2	18015000	11136000	6879000	11598000	6736900	3	10	13				291	1178;1543;2568;4099;4109;5442;6378;6782;13077;13407	True;True;True;True;True;True;True;True;True;True	1228;1602;2679;4257;4267;5648;6607;7032;13611;13951	2415;2416;3202;3203;5210;8229;8230;8243;8244;11174;13114;14015;14016;27264;27265;27963;27964;27965	2266;2995;2996;4913;7711;7724;10432;12248;13077;25504;26182;26183;26184	2266;2995;4913;7711;7724;10432;12248;13077;25504;26182	587	39
sp|P26019|DPOLA_DROME	sp|P26019|DPOLA_DROME	16	16	16	>sp|P26019|DPOLA_DROME DNA polymerase alpha catalytic subunit OS=Drosophila melanogaster GN=DNApol-alpha180 PE=1 SV=2	1	16	16	16	10	13	10	13	10	13	16.1	16.1	16.1	169.9	1488	1488	0	55.42	By MS/MS	By MS/MS	11.6	12.7	54859000	41437000	13422000	34498000	20985000	10	16	26				292	869;1479;2278;3412;3997;5305;8720;9384;9632;10552;11272;12699;14332;14932;15055;17385	True;True;True;True;True;True;True;True;True;True;True;True;True;True;True;True	907;1535;2377;3545;4154;5509;9057;9744;9993;11002;11749;13224;14919;15548;15678;18099	1784;3033;4677;6875;8042;10894;18473;18474;19728;19729;20207;20208;22187;23648;23649;26510;29737;29738;31094;31095;31351;31352;36139;36140;36141	1678;2845;4404;6471;7539;10170;17208;17209;17210;18376;18793;18794;20646;22038;22039;24795;27882;29177;29178;29423;29424;29425;29426;33894;33895;33896	1678;2845;4404;6471;7539;10170;17208;18376;18794;20646;22038;24795;27882;29178;29424;33895	588;589	768;966
tr|A0A0B4KGE6|A0A0B4KGE6_DROME;sp|P26270|PSMD7_DROME;tr|A0A0B4KFH4|A0A0B4KFH4_DROME	tr|A0A0B4KGE6|A0A0B4KGE6_DROME;sp|P26270|PSMD7_DROME;tr|A0A0B4KFH4|A0A0B4KFH4_DROME	7;7;7	7;7;7	7;7;7	>tr|A0A0B4KGE6|A0A0B4KGE6_DROME Regulatory particle non-ATPase 8, isoform C OS=Drosophila melanogaster GN=Rpn8 PE=4 SV=1;>sp|P26270|PSMD7_DROME 26S proteasome non-ATPase regulatory subunit 7 OS=Drosophila melanogaster GN=Rpn8 PE=1 SV=6;>tr|A0A0B4KFH4|A0A0B	3	7	7	7	7	6	7	6	7	6	34.3	34.3	34.3	38.089	338	338;338;358	0	39.642	By MS/MS	By MS/MS	34.3	27.2	73021000	49555000	23466000	31803000	38415000	9	10	19				293	2165;5459;11489;13079;14367;15962;16700	True;True;True;True;True;True;True	2252;5665;11972;13613;14956;16633;17391	4434;4435;4436;11208;11209;24077;24078;27269;27270;27271;29802;33273;33274;33275;34788;34789;34790	4182;4183;4184;10464;10465;10466;22457;22458;25507;25508;25509;25510;27957;31244;31245;31246;32642;32643;32644	4183;10464;22457;25510;27957;31244;32643
tr|A4V4I0|A4V4I0_DROME;sp|P26308|GBB1_DROME	tr|A4V4I0|A4V4I0_DROME;sp|P26308|GBB1_DROME	3;3	3;3	3;3	>tr|A4V4I0|A4V4I0_DROME G protein beta-subunit 13F, isoform B OS=Drosophila melanogaster GN=Gbeta13F PE=1 SV=1;>sp|P26308|GBB1_DROME Guanine nucleotide-binding protein subunit beta-1 OS=Drosophila melanogaster GN=Gbeta13F PE=1 SV=1	2	3	3	3	2	1	2	1	2	1	12.9	12.9	12.9	37.133	340	340;340	0	12.15	By MS/MS	By MS/MS	10	2.9	1339100	1096200	242970	1096200	0	3	1	4				294	35;10273;10965	True;True;True	35;10690;11425	63;64;21530;22996	56;57;20017;21398	56;20017;21398	590	1
sp|P26686-3|SRR55_DROME;sp|P26686-2|SRR55_DROME;tr|A0A0C4DHG5|A0A0C4DHG5_DROME;sp|P26686-5|SRR55_DROME;sp|P26686|SRR55_DROME;sp|P26686-7|SRR55_DROME;sp|P26686-4|SRR55_DROME;sp|P26686-6|SRR55_DROME;sp|P26686-9|SRR55_DROME;sp|P26686-8|SRR55_DROME	sp|P26686-3|SRR55_DROME;sp|P26686-2|SRR55_DROME;tr|A0A0C4DHG5|A0A0C4DHG5_DROME;sp|P26686-5|SRR55_DROME;sp|P26686|SRR55_DROME;sp|P26686-7|SRR55_DROME	10;10;10;10;10;5;4;4;4;3	10;10;10;10;10;5;4;4;4;3	10;10;10;10;10;5;4;4;4;3	>sp|P26686-3|SRR55_DROME Isoform B of Serine-arginine protein 55 OS=Drosophila melanogaster GN=B52;>sp|P26686-2|SRR55_DROME Isoform A of Serine-arginine protein 55 OS=Drosophila melanogaster GN=B52;>tr|A0A0C4DHG5|A0A0C4DHG5_DROME B52, isoform O OS=Drosophi	10	10	10	10	6	10	6	10	6	10	31.3	31.3	31.3	37.535	329	329;350;355;355;376;216;135;147;149;171	0	30.464	By MS/MS	By MS/MS	23.1	31.3	47466000	5221700	42244000	6129800	43298000	6	9	15				295	8152;8741;10561;10562;10714;11534;12371;16540;16754;16830	True;True;True;True;True;True;True;True;True;True	8467;9079;11011;11012;11167;12019;12878;17222;17223;17447;17525	16968;18513;18514;22200;22201;22202;22490;22491;24169;25838;34457;34458;34459;34892;34893;35053;35054	15849;17242;17243;20657;20658;20659;20927;20928;22552;24132;32337;32338;32339;32739;32890;32891	15849;17242;20657;20659;20928;22552;24132;32338;32739;32891	591;592	140;169
sp|P26802|DDX51_DROME	sp|P26802|DDX51_DROME	9	9	9	>sp|P26802|DDX51_DROME Probable ATP-dependent RNA helicase Dbp73D OS=Drosophila melanogaster GN=Dbp73D PE=2 SV=3	1	9	9	9	2	9	2	9	2	9	19.8	19.8	19.8	77.589	687	687	0	17.503	By MS/MS	By MS/MS	4.1	19.8	5979800	1776800	4202900	0	4398100	2	11	13				296	970;1863;2034;4093;6898;8344;8909;14636;17528	True;True;True;True;True;True;True;True;True	1014;1937;2116;4251;7162;8665;9250;15239;18245	2015;2016;3843;4172;8219;14271;17335;17336;18829;18830;30444;30445;36411	1880;1881;3621;3929;7702;13310;16191;16192;17539;17540;28565;28566;34146	1881;3621;3929;7702;13310;16191;17539;28566;34146	593	387
tr|A4V4I8|A4V4I8_DROME;sp|P27619|DYN_DROME;tr|X2JE15|X2JE15_DROME;tr|E1JJA4|E1JJA4_DROME;tr|M9PHQ0|M9PHQ0_DROME;tr|A4V4J0|A4V4J0_DROME;sp|P27619-2|DYN_DROME;tr|M9PJN9|M9PJN9_DROME;tr|E1JJA5|E1JJA5_DROME;tr|F6J732|F6J732_DROME;tr|E8NH48|E8NH48_DROME;tr|F6J774|F6J774_DROME	tr|A4V4I8|A4V4I8_DROME;sp|P27619|DYN_DROME;tr|X2JE15|X2JE15_DROME;tr|E1JJA4|E1JJA4_DROME;tr|M9PHQ0|M9PHQ0_DROME;tr|A4V4J0|A4V4J0_DROME;sp|P27619-2|DYN_DROME;tr|M9PJN9|M9PJN9_DROME;tr|E1JJA5|E1JJA5_DROME	31;31;31;31;31;30;30;30;30;10;8;4	31;31;31;31;31;30;30;30;30;10;8;4	31;31;31;31;31;30;30;30;30;10;8;4	>tr|A4V4I8|A4V4I8_DROME Shibire, isoform F OS=Drosophila melanogaster GN=shi PE=1 SV=1;>sp|P27619|DYN_DROME Dynamin OS=Drosophila melanogaster GN=shi PE=1 SV=2;>tr|X2JE15|X2JE15_DROME Shibire, isoform P OS=Drosophila melanogaster GN=shi PE=1 SV=1;>tr|E1JJA	12	31	31	31	23	29	23	29	23	29	45	45	45	97.808	877	877;877;881;883;896;830;830;834;836;232;285;129	0	155.29	By MS/MS	By MS/MS	35.7	40.8	209220000	134080000	75144000	70650000	142060000	19	31	50				297	647;995;1839;1931;3476;3563;3570;3905;4191;4344;5002;5292;5690;6629;8184;8542;10063;10956;11724;11817;11836;11920;12393;12471;13794;13795;14532;15376;15769;16559;16824	True;True;True;True;True;True;True;True;True;True;True;True;True;True;True;True;True;True;True;True;True;True;True;True;True;True;True;True;True;True;True	675;676;1041;1913;2006;3610;3705;3714;4058;4352;4509;5191;5496;5902;6872;8501;8872;10444;11416;12214;12307;12326;12413;12900;12981;14355;14356;15132;16011;16429;17243;17519	1335;1336;2061;2062;3795;3796;3797;3977;6990;6991;6992;6993;7164;7165;7177;7178;7179;7180;7859;7860;8409;8410;8720;8721;10274;10275;10866;11669;13710;17040;17041;17717;21059;21060;22978;22979;24535;24536;24720;24721;24758;24759;24917;24918;24919;25881;26030;26031;28698;28699;28700;30205;30206;32019;32020;32021;32875;32876;34492;35036;35037;35038	1256;1257;1925;1926;3578;3579;3746;6571;6572;6573;6738;6739;6753;6754;6755;6756;7369;7882;7883;8160;9585;9586;10147;10893;12797;15916;16556;19569;21381;22889;23060;23061;23100;23254;23255;23256;24175;24320;24321;26885;26886;26887;28333;28334;30064;30065;30857;30858;32374;32375;32876;32877;32878	1256;1925;3579;3746;6571;6739;6756;7369;7883;8160;9586;10147;10893;12797;15916;16556;19569;21381;22889;23061;23100;23254;24175;24321;26885;26886;28333;30065;30858;32374;32876	594;595;596;597;598;599;600;601;602;603;604;605;606	1;154;205;324;327;403;558;661;677;678;705;706;738
sp|P27864|RRP1_DROME;tr|B7YZZ9|B7YZZ9_DROME	sp|P27864|RRP1_DROME;tr|B7YZZ9|B7YZZ9_DROME	8;8	8;8	8;8	>sp|P27864|RRP1_DROME Recombination repair protein 1 OS=Drosophila melanogaster GN=Rrp1 PE=1 SV=2;>tr|B7YZZ9|B7YZZ9_DROME DNA-(apurinic or apyrimidinic site) lyase OS=Drosophila melanogaster GN=Rrp1 PE=1 SV=1	2	8	8	8	4	7	4	7	4	7	16.9	16.9	16.9	74.634	679	679;706	0	28.24	By MS/MS	By MS/MS	8.4	14.6	6284500	1640200	4644400	2513500	3986600	2	8	10				298	308;312;1992;2111;3347;4599;6207;14210	True;True;True;True;True;True;True;True	322;326;2072;2196;3479;4771;6431;14789	618;619;625;626;4093;4094;4325;6749;6750;9373;12775;29519	586;587;595;596;3857;3858;4081;6361;8763;11935;27669	586;596;3858;4081;6361;8763;11935;27669	607;608	602;631
sp|P28668|SYEP_DROME;sp|P28668-2|SYEP_DROME;tr|H8F4R5|H8F4R5_DROME	sp|P28668|SYEP_DROME;sp|P28668-2|SYEP_DROME;tr|H8F4R5|H8F4R5_DROME	43;24;24	43;24;24	43;24;24	>sp|P28668|SYEP_DROME Bifunctional glutamate/proline--tRNA ligase OS=Drosophila melanogaster GN=Aats-glupro PE=1 SV=2;>sp|P28668-2|SYEP_DROME Isoform B of Bifunctional glutamate/proline--tRNA ligase OS=Drosophila melanogaster GN=Aats-glupro;>tr|H8F4R5|H8F4	3	43	43	43	34	41	34	41	34	41	32.6	32.6	32.6	189.41	1714	1714;996;998	0	126.2	By MS/MS	By MS/MS	27.1	31	172770000	85664000	87110000	59794000	112010000	35	49	84				299	152;237;661;1133;1384;1481;1585;1859;2709;3327;3596;3736;4501;4995;5173;5487;7211;7427;7767;7862;8488;9067;9168;9186;9658;9954;10122;11051;13038;13208;13389;14485;15082;15211;15281;15879;16163;16819;16845;16946;17067;17264;17583	True;True;True;True;True;True;True;True;True;True;True;True;True;True;True;True;True;True;True;True;True;True;True;True;True;True;True;True;True;True;True;True;True;True;True;True;True;True;True;True;True;True;True	155;244;691;1183;1438;1537;1648;1933;2824;3459;3740;3885;4668;5184;5369;5694;7492;7715;8069;8168;8813;9415;9523;9541;10020;10021;10324;10511;11522;13572;13744;13932;15082;15707;15838;15911;16545;16837;17514;17540;17643;17772;17971;18300	301;302;469;1372;1373;1374;2326;2327;2814;3036;3037;3314;3315;3835;3836;3837;5479;5480;6716;7229;7230;7495;7496;9167;9168;10262;10613;10614;11261;14964;14965;15441;15442;16174;16175;16356;17606;17607;19142;19143;19336;19337;19370;19371;20260;20261;20262;20263;20851;21175;21176;23209;23210;23211;23212;23213;27190;27191;27553;27554;27926;27927;30076;30077;31405;31406;31407;31661;31662;31835;31836;3…	279;280;281;439;1289;1290;2185;2644;2847;3093;3614;3615;3616;5175;5176;6332;6802;6803;7042;7043;8563;8564;9575;9901;10516;13971;13972;14408;14409;14410;15103;15272;16459;16460;16461;17826;17827;17828;18013;18043;18044;18843;18844;18845;19375;19376;19689;19690;19691;21596;21597;21598;21599;21600;25431;25432;25775;26148;28216;28217;29474;29475;29476;29477;29726;29882;31080;31588;31589;32865;32866;3…	281;439;1290;2185;2644;2847;3093;3614;5175;6332;6802;7042;8564;9575;9901;10516;13972;14409;15103;15272;16460;17828;18013;18044;18843;19375;19689;21596;25432;25775;26148;28217;29475;29726;29882;31080;31588;32868;32908;33097;33330;33675;34244	609;610;611;612;613;614;615	127;305;434;472;1114;1452;1620
tr|E1JGN9|E1JGN9_DROME;sp|P28750|EXU_DROME	tr|E1JGN9|E1JGN9_DROME;sp|P28750|EXU_DROME	16;16	16;16	16;16	>tr|E1JGN9|E1JGN9_DROME AT02443p OS=Drosophila melanogaster GN=exu PE=1 SV=1;>sp|P28750|EXU_DROME Maternal protein exuperantia OS=Drosophila melanogaster GN=exu PE=1 SV=2	2	16	16	16	14	15	14	15	14	15	36.8	36.8	36.8	57.974	532	532;532	0	68.747	By MS/MS	By MS/MS	33.6	36.5	106350000	52571000	53779000	45650000	55219000	19	18	37				300	512;513;1857;2093;3108;4053;5216;7322;7552;7959;10762;11964;12727;13190;13710;15945	True;True;True;True;True;True;True;True;True;True;True;True;True;True;True;True	535;536;1931;2177;3234;4210;4211;5414;7605;7845;8269;11218;12458;13252;13726;14267;14268;16614	1058;1059;1060;1061;3831;3832;3833;4293;6289;6290;8145;8146;8147;8148;10705;10706;15191;15192;15193;15194;15720;15721;16567;16568;22586;22587;22588;22589;22590;22591;25017;25018;26563;27520;28543;28544;28545;28546;28547;28548;33237;33238	1001;1002;1003;1004;1005;1006;3611;3612;4043;5943;5944;7634;7635;7636;7637;9986;14184;14185;14186;14187;14188;14671;14672;15483;21015;21016;21017;21018;21019;23355;24844;25744;26730;26731;26732;26733;31209;31210	1004;1006;3612;4043;5943;7636;9986;14188;14671;15483;21016;23355;24844;25744;26732;31209	616;617	147;293
tr|M9PCM4|M9PCM4_DROME;sp|P29052|TF2B_DROME	tr|M9PCM4|M9PCM4_DROME;sp|P29052|TF2B_DROME	3;3	3;3	3;3	>tr|M9PCM4|M9PCM4_DROME Transcription factor IIB, isoform B OS=Drosophila melanogaster GN=TfIIB PE=4 SV=1;>sp|P29052|TF2B_DROME Transcription initiation factor IIB OS=Drosophila melanogaster GN=TfIIB PE=2 SV=1	2	3	3	3	1	3	1	3	1	3	18.1	18.1	18.1	34.369	315	315;315	0	13.834	By matching	By MS/MS	2.9	18.1	5844800	504080	5340700	0	5588600	0	4	4				301	2969;15744;15882	True;True;True	3092;16404;16548	6008;32823;33113;33114	5672;30810;30811;31086	5672;30811;31086
tr|A0A0B4KEH0|A0A0B4KEH0_DROME;sp|P29310|1433Z_DROME;sp|P29310-3|1433Z_DROME;tr|Q6LEH5|Q6LEH5_DROME	tr|A0A0B4KEH0|A0A0B4KEH0_DROME;sp|P29310|1433Z_DROME;sp|P29310-3|1433Z_DROME	11;11;10;5	1;1;0;0	1;1;0;0	>tr|A0A0B4KEH0|A0A0B4KEH0_DROME 14-3-3zeta, isoform K OS=Drosophila melanogaster GN=14-3-3zeta PE=1 SV=1;>sp|P29310|1433Z_DROME 14-3-3 protein zeta OS=Drosophila melanogaster GN=14-3-3zeta PE=1 SV=1;>sp|P29310-3|1433Z_DROME Isoform C of 14-3-3 protein zeta	4	11	1	1	10	9	1	1	1	1	47.2	7.7	7.7	28.227	248	248;248;248;191	0	32.836	By MS/MS	By MS/MS	47.2	47.2	11263000	6660600	4602900	0	4816600	1	2	3				302	2432;2948;2949;10912;11253;11529;11530;13897;14005;15950;17276	False;False;False;False;True;False;False;False;False;False;False	2535;3070;3071;11371;11730;12014;12015;14465;14574;16619;17983	4944;5963;5964;5965;5966;22888;22889;22890;22891;23611;23612;24159;24160;28906;28907;29124;29125;33246;33247;33248;33249;35924;35925	4666;5630;5631;5632;21297;21298;21299;21300;21999;22000;22001;22541;22542;27076;27294;27295;31218;31219;31220;33702;33703	4666;5630;5632;21298;22001;22541;22542;27076;27294;31220;33702	618	221
sp|P29310-2|1433Z_DROME	sp|P29310-2|1433Z_DROME	12	10	2	>sp|P29310-2|1433Z_DROME Isoform VI of 14-3-3 protein zeta OS=Drosophila melanogaster GN=14-3-3zeta	1	12	10	2	10	10	8	9	1	2	47.2	44	7.7	28.282	248	248	0	44.918	By MS/MS	By MS/MS	44	47.2	43155000	26454000	16701000	19963000	21906000	7	8	15				303	2432;2948;2949;10510;10912;11252;11529;11530;13897;14005;15950;17276	False;True;True;True;False;True;True;True;True;True;True;True	2535;3070;3071;10960;11371;11729;12014;12015;14465;14574;16619;17983	4944;5963;5964;5965;5966;22105;22106;22888;22889;22890;22891;23610;24159;24160;28906;28907;29124;29125;33246;33247;33248;33249;35924;35925	4666;5630;5631;5632;20567;21297;21298;21299;21300;21998;22541;22542;27076;27294;27295;31218;31219;31220;33702;33703	4666;5630;5632;20567;21298;21998;22541;22542;27076;27294;31220;33702	618	221
sp|P29349-3|CSW_DROME;sp|P29349-2|CSW_DROME;sp|P29349|CSW_DROME;tr|M9PGI1|M9PGI1_DROME;tr|L7XAI0|L7XAI0_DROME;sp|P29349-4|CSW_DROME	sp|P29349-3|CSW_DROME;sp|P29349-2|CSW_DROME;sp|P29349|CSW_DROME;tr|M9PGI1|M9PGI1_DROME;tr|L7XAI0|L7XAI0_DROME;sp|P29349-4|CSW_DROME	1;1;1;1;1;1	1;1;1;1;1;1	1;1;1;1;1;1	>sp|P29349-3|CSW_DROME Isoform 3 of Tyrosine-protein phosphatase corkscrew OS=Drosophila melanogaster GN=csw;>sp|P29349-2|CSW_DROME Isoform 1 of Tyrosine-protein phosphatase corkscrew OS=Drosophila melanogaster GN=csw;>sp|P29349|CSW_DROME Tyrosine-protein	6	1	1	1	1	1	1	1	1	1	2.9	2.9	2.9	74.528	682	682;841;845;894;945;945	0.0040609	2.0026	By MS/MS	By MS/MS	2.9	2.9	2629200	1897900	731320	0	765270	1	1	2				304	8856	TRUE	9195	18717;18718	17429;17430	17430
tr|Q9U916|Q9U916_DROME;tr|Q53YH3|Q53YH3_DROME;sp|P29413|CALR_DROME	tr|Q9U916|Q9U916_DROME;tr|Q53YH3|Q53YH3_DROME;sp|P29413|CALR_DROME	10;10;10	10;10;10	10;10;10	>tr|Q9U916|Q9U916_DROME Calreticulin OS=Drosophila melanogaster GN=Calr PE=2 SV=1;>tr|Q53YH3|Q53YH3_DROME Calreticulin, isoform B OS=Drosophila melanogaster GN=Calr PE=1 SV=1;>sp|P29413|CALR_DROME Calreticulin OS=Drosophila melanogaster GN=Crc PE=1 SV=2	3	10	10	10	7	9	7	9	7	9	39.2	39.2	39.2	46.809	406	406;406;406	0	107.37	By MS/MS	By MS/MS	25.6	35.2	41790000	14390000	27400000	19189000	21708000	9	11	20				305	2696;2946;3290;4427;4597;5659;7538;11805;12987;15603	True;True;True;True;True;True;True;True;True;True	2810;3068;3420;4593;4769;5871;7831;12295;13520;16247	5456;5959;5960;6651;6652;8888;9371;11608;11609;11610;11611;15687;15688;15689;15690;15691;24696;24697;27086;27087;27088;27089;32497	5152;5626;5627;6274;8309;8761;10834;10835;10836;10837;10838;14639;14640;14641;14642;14643;23039;25339;25340;25341;30497	5152;5626;6274;8309;8761;10838;14640;23039;25339;30497
sp|P29613|TPIS_DROME;sp|P29613-1|TPIS_DROME;tr|K7Z7Z8|K7Z7Z8_DROME	sp|P29613|TPIS_DROME;sp|P29613-1|TPIS_DROME;tr|K7Z7Z8|K7Z7Z8_DROME	6;6;4	6;6;4	6;6;4	>sp|P29613|TPIS_DROME Triosephosphate isomerase OS=Drosophila melanogaster GN=Tpi PE=1 SV=3;>sp|P29613-1|TPIS_DROME Isoform A of Triosephosphate isomerase OS=Drosophila melanogaster GN=Tpi;>tr|K7Z7Z8|K7Z7Z8_DROME Triosephosphate isomerase (Fragment) OS=Dro	3	6	6	6	5	5	5	5	5	5	32.8	32.8	32.8	26.625	247	247;348;162	0	15.612	By MS/MS	By MS/MS	27.1	27.9	17715000	5140700	12575000	6465800	11833000	2	5	7				306	605;2050;4540;7057;10910;15859	True;True;True;True;True;True	630;2133;4707;7329;11369;16524	1246;1247;4208;9246;9247;14610;14611;22884;22885;33071	1176;3967;8648;13629;13630;21293;21294;31046	1176;3967;8648;13630;21293;31046	619	81
tr|X2JC31|X2JC31_DROME;sp|P29742|CLH_DROME	tr|X2JC31|X2JC31_DROME;sp|P29742|CLH_DROME	87;87	87;87	87;87	>tr|X2JC31|X2JC31_DROME Clathrin heavy chain OS=Drosophila melanogaster GN=Chc PE=3 SV=1;>sp|P29742|CLH_DROME Clathrin heavy chain OS=Drosophila melanogaster GN=Chc PE=1 SV=1	2	87	87	87	80	82	80	82	80	82	65	65	65	191.18	1678	1678;1678	0	323.31	By MS/MS	By MS/MS	59.7	60.4	1387900000	994630000	393290000	725310000	642190000	97	97	194				307	212;213;413;548;560;591;648;791;792;839;1156;1226;1427;1699;1700;1803;1842;1843;2654;2826;2868;2929;3037;3057;3131;3439;3471;3546;3806;3838;3873;4257;4274;5051;5265;5266;5291;5654;5901;5987;6591;7085;7281;7426;7540;7583;7846;7855;7927;7988;8048;8287;8408;8585;8891;8971;9088;9153;9328;10330;10929;10980;11018;11019;11169;11170;11599;11842;12234;12390;14043;14479;14749;14893;15366;15403;15501;15606;…	True;True;True;True;True;True;True;True;True;True;True;True;True;True;True;True;True;True;True;True;True;True;True;True;True;True;True;True;True;True;True;True;True;True;True;True;True;True;True;True;True;True;True;True;True;True;True;True;True;True;True;True;True;True;True;True;True;True;True;True;True;True;True;True;True;True;True;True;True;True;True;True;True;True;True;True;True;True;True;True…	220;221;431;572;584;616;677;828;829;876;1206;1277;1483;1768;1769;1876;1916;1917;2768;2946;2989;3051;3162;3182;3183;3258;3572;3605;3686;3957;3990;4025;4419;4436;5242;5465;5466;5495;5866;6118;6207;6831;7358;7563;7564;7714;7833;7876;8152;8161;8235;8299;8361;8606;8731;8918;9231;9232;9313;9436;9507;9686;10756;11389;11441;11488;11489;11644;11645;12086;12332;12736;12897;14613;15076;15354;15355;15508;160…	422;423;424;425;426;427;819;820;821;822;1124;1125;1126;1147;1148;1220;1337;1338;1339;1630;1631;1632;1633;1634;1635;1720;1721;2372;2373;2514;2515;2910;2911;2912;3526;3527;3528;3529;3530;3717;3801;3802;3803;5381;5382;5699;5700;5780;5781;5924;5925;6153;6154;6189;6190;6191;6192;6193;6194;6330;6331;6920;6921;6979;6980;6981;7123;7124;7632;7716;7717;7718;7790;7791;8534;8568;8569;8570;10380;10381;10804;1…	395;396;397;398;399;400;779;780;781;782;1063;1064;1085;1086;1153;1258;1259;1260;1530;1531;1532;1533;1534;1535;1618;1619;2223;2357;2731;2732;3302;3303;3304;3305;3306;3307;3308;3309;3500;3583;3584;5087;5389;5464;5594;5595;5816;5817;5848;5849;5850;5851;5852;5853;5854;5979;5980;6511;6512;6560;6561;6562;6697;6698;7162;7238;7239;7240;7309;7310;7997;8022;8023;8024;8025;8026;8027;9674;9675;9676;10080;100…	395;399;781;1064;1085;1153;1258;1531;1535;1619;2223;2357;2731;3303;3308;3500;3583;3584;5087;5389;5464;5594;5816;5853;5979;6511;6560;6697;7162;7238;7310;7997;8022;9674;10080;10083;10146;10828;11310;11460;12715;13688;14098;14407;14647;14746;15239;15258;15404;15533;15644;16097;16300;16713;17509;17652;17859;17980;18280;20130;21334;21428;21535;21536;21834;21835;22659;23109;23873;24169;27362;28205;2879…	620;621;622;623;624;625;626;627;628;629;630;631;632;633;634;635;636;637;638;639;640	32;55;73;95;104;181;264;287;295;588;591;605;997;1272;1315;1317;1333;1423;1539;1597;1673
sp|P29843|HSP7A_DROME;tr|F3YDH5|F3YDH5_DROME;tr|Q8IH88|Q8IH88_DROME;tr|Q8I0E9|Q8I0E9_DROME	sp|P29843|HSP7A_DROME;tr|F3YDH5|F3YDH5_DROME;tr|Q8IH88|Q8IH88_DROME;tr|Q8I0E9|Q8I0E9_DROME	8;8;8;7	2;2;2;2	1;1;1;1	>sp|P29843|HSP7A_DROME Heat shock 70 kDa protein cognate 1 OS=Drosophila melanogaster GN=Hsc70-1 PE=1 SV=1;>tr|F3YDH5|F3YDH5_DROME AT29089p (Fragment) OS=Drosophila melanogaster GN=Hsc70-1-RA PE=2 SV=1;>tr|Q8IH88|Q8IH88_DROME AT28834p (Fragment) OS=Drosoph	4	8	2	1	8	6	2	0	1	0	13.1	3.9	1.4	70.686	641	641;665;680;555	0	4.8887	By MS/MS	By matching	13.1	9.2	2137800	2137800	0	2137800	0	3	0	3				308	1308;7212;7213;9004;9538;12376;13104;15571	True;False;False;True;False;False;False;False	1360;7493;7494;9346;9899;12883;13638;16215	2671;14966;14967;14968;14969;19017;20023;20024;25849;25850;27319;27320;27321;27322;32441;32442	2510;2511;13973;13974;13975;13976;17709;18633;24142;25554;25555;25556;25557;30445;30446;30447	2510;13973;13976;17709;18633;24142;25554;30445
tr|F3YDH0|F3YDH0_DROME;sp|P29844|HSP7C_DROME;tr|F6J5W4|F6J5W4_DROME	tr|F3YDH0|F3YDH0_DROME;sp|P29844|HSP7C_DROME	30;30;6	27;27;6	27;27;6	>tr|F3YDH0|F3YDH0_DROME Heat shock 70-kDa protein cognate 3, isoform E OS=Drosophila melanogaster GN=Hsc70-3 PE=1 SV=1;>sp|P29844|HSP7C_DROME Heat shock 70 kDa protein cognate 3 OS=Drosophila melanogaster GN=Hsc70-3 PE=2 SV=2	3	30	27	27	28	25	25	22	25	22	54	49.7	49.7	72.26	656	656;656;242	0	127.33	By MS/MS	By MS/MS	50.2	49.4	480260000	373950000	106300000	259820000	218810000	37	28	65				309	712;929;1819;1927;2097;2142;2514;3672;3851;6323;6600;7233;7320;7858;8306;9979;10193;10194;10573;11117;11118;11177;13656;13851;15571;15604;15621;16038;16581;16883	True;True;True;True;True;True;True;True;True;True;False;True;True;True;True;True;False;True;True;True;True;True;True;True;False;True;True;True;True;True	743;970;1892;2002;2181;2229;2625;3817;4003;6551;6841;7514;7603;8164;8626;10350;10593;10594;10595;11023;11590;11591;11653;14211;14212;14415;16215;16248;16266;16710;17265;17580	1468;1469;1470;1471;1916;1917;3746;3747;3969;3970;3971;4298;4299;4300;4388;4389;5109;5110;5111;5112;7372;7373;7374;7375;7744;7745;13014;13635;13636;13637;13638;13639;13640;13641;15003;15004;15005;15006;15187;15188;16344;17262;20908;20909;21333;21334;21335;21336;21337;21338;21339;21340;21341;21342;22216;22217;23343;23344;23345;23461;28438;28439;28440;28806;28807;32441;32442;32498;32499;32500;32539…	1375;1376;1377;1378;1788;1789;3527;3528;3740;3741;3742;4049;4050;4139;4140;4828;4829;6934;6935;6936;6937;6938;7263;7264;12152;12153;12731;12732;12733;12734;12735;14006;14007;14008;14009;14010;14180;14181;15261;15262;16128;16129;19424;19425;19835;19836;19837;19838;19839;19840;19841;19842;20672;20673;21731;21732;21733;21734;21848;26631;26632;26633;26634;26989;30445;30446;30447;30498;30499;30500;305…	1376;1788;3528;3740;4050;4139;4829;6934;7263;12153;12735;14009;14181;15262;16129;19425;19839;19841;20672;21733;21734;21848;26634;26989;30445;30499;30536;31371;32416;32978	641;642;643;644;645	148;153;196;351;472
tr|A0A0B4LFD2|A0A0B4LFD2_DROME;sp|P29845|HSP7E_DROME	tr|A0A0B4LFD2|A0A0B4LFD2_DROME;sp|P29845|HSP7E_DROME	27;27	27;27	27;27	>tr|A0A0B4LFD2|A0A0B4LFD2_DROME Heat shock protein cognate 5, isoform B OS=Drosophila melanogaster GN=Hsc70-5 PE=3 SV=1;>sp|P29845|HSP7E_DROME Heat shock 70 kDa protein cognate 5 OS=Drosophila melanogaster GN=Hsc70-5 PE=1 SV=2	2	27	27	27	27	25	27	25	27	25	49.9	49.9	49.9	74.065	686	686;686	0	139.9	By MS/MS	By MS/MS	49.9	45.6	211310000	163440000	47876000	111600000	98705000	31	29	60				310	921;1266;1376;1817;2087;3135;3136;3379;3438;3472;7465;8362;10195;10505;11575;12250;12736;13176;13177;13623;13655;13865;15114;15893;15923;16434;16826	True;True;True;True;True;True;True;True;True;True;True;True;True;True;True;True;True;True;True;True;True;True;True;True;True;True;True	961;962;1318;1430;1890;2171;3262;3263;3511;3571;3606;7755;8684;10596;10597;10955;12060;12752;13261;13712;13713;14173;14210;14432;15739;16559;16591;17114;17521	1897;1898;1899;2594;2595;2801;2802;3742;3743;4279;4280;6337;6338;6339;6340;6341;6805;6918;6919;6982;6983;15522;15523;17367;21343;21344;21345;21346;21347;22097;22098;24241;24242;25590;25591;26580;26581;27487;27488;27489;27490;27491;27492;27493;27494;28370;28371;28436;28437;28838;28839;31470;31471;31472;31473;33132;33133;33194;33195;33196;34221;34222;35040;35041;35042;35043;35044	1768;1769;1770;1771;2437;2438;2630;2631;3523;3524;4028;4029;5985;5986;5987;5988;6413;6509;6510;6563;6564;14487;14488;16220;19843;19844;19845;19846;19847;20559;20560;20561;22617;22618;23897;24857;24858;25715;25716;25717;25718;25719;25720;26564;26629;26630;27017;27018;29534;29535;29536;29537;31106;31107;31164;31165;32119;32120;32880;32881;32882	1768;2437;2630;3523;4028;5985;5988;6413;6510;6564;14487;16220;19844;20561;22618;23897;24858;25715;25717;26564;26630;27018;29535;31107;31165;32120;32880	646;647;648;649;650	172;174;232;389;596
tr|Q1WWG8|Q1WWG8_DROME;tr|Q8IR39|Q8IR39_DROME;tr|C6TPA7|C6TPA7_DROME;tr|X2JKD2|X2JKD2_DROME;tr|M9NDX3|M9NDX3_DROME;sp|P30189|TOP1_DROME;tr|Q494M1|Q494M1_DROME	tr|Q1WWG8|Q1WWG8_DROME;tr|Q8IR39|Q8IR39_DROME;tr|C6TPA7|C6TPA7_DROME;tr|X2JKD2|X2JKD2_DROME;tr|M9NDX3|M9NDX3_DROME;sp|P30189|TOP1_DROME;tr|Q494M1|Q494M1_DROME	1;1;1;1;1;1;1	1;1;1;1;1;1;1	1;1;1;1;1;1;1	>tr|Q1WWG8|Q1WWG8_DROME IP16129p (Fragment) OS=Drosophila melanogaster GN=Top1 PE=2 SV=1;>tr|Q8IR39|Q8IR39_DROME Topoisomerase 1, isoform B OS=Drosophila melanogaster GN=Top1 PE=1 SV=1;>tr|C6TPA7|C6TPA7_DROME AT12251p OS=Drosophila melanogaster GN=Top1-RB	7	1	1	1	1	0	1	0	1	0	5	5	5	45.122	382	382;581;581;593;970;972;974	0	12.741	By MS/MS	By matching	5	0	8378100	8378100	0	8378100	0	1	0	1				311	14753	TRUE	15359	30700	28802	28802
tr|E1JJL4|E1JJL4_DROME;sp|P30432|FUR2_DROME;sp|P30432-2|FUR2_DROME	tr|E1JJL4|E1JJL4_DROME;sp|P30432|FUR2_DROME;sp|P30432-2|FUR2_DROME	1;1;1	1;1;1	1;1;1	>tr|E1JJL4|E1JJL4_DROME Furin 2, isoform I OS=Drosophila melanogaster GN=Fur2 PE=3 SV=1;>sp|P30432|FUR2_DROME Furin-like protease 2 OS=Drosophila melanogaster GN=Fur2 PE=2 SV=2;>sp|P30432-2|FUR2_DROME Isoform A of Furin-like protease 2 OS=Drosophila melano	3	1	1	1	1	0	1	0	1	0	1.1	1.1	1.1	180.69	1655	1655;1679;1682	1	-2	By MS/MS	By matching	1.1	0	0	0	0	0	0	1	0	1	+			312	6771	TRUE	7017	13982	13046	13046	651	759
tr|M9PB84|M9PB84_DROME;sp|P31009|RS2_DROME	tr|M9PB84|M9PB84_DROME;sp|P31009|RS2_DROME	7;7	7;7	7;7	>tr|M9PB84|M9PB84_DROME Ribosomal protein S2, isoform B OS=Drosophila melanogaster GN=RpS2 PE=3 SV=1;>sp|P31009|RS2_DROME 40S ribosomal protein S2 OS=Drosophila melanogaster GN=RpS2 PE=1 SV=2	2	7	7	7	4	6	4	6	4	6	37.5	37.5	37.5	28.899	267	267;267	0	14.394	By MS/MS	By MS/MS	21.3	32.6	5406400	1267100	4139300	0	4331500	3	6	9				313	435;2768;3272;6475;7686;13227;15290	True;True;True;True;True;True;True	453;2887;3401;6709;7983;13764;15921	863;864;5603;6623;13304;16011;16012;27594;31853;31854	820;821;5295;6249;12432;14950;14951;25812;29898	821;5295;6249;12432;14951;25812;29898	652;653	199;242
tr|E1JIJ5|E1JIJ5_DROME;sp|P31409|VATB_DROME	tr|E1JIJ5|E1JIJ5_DROME;sp|P31409|VATB_DROME	16;16	16;16	16;16	>tr|E1JIJ5|E1JIJ5_DROME Vacuolar H[+]-ATPase 55kD subunit, isoform C OS=Drosophila melanogaster GN=Vha55 PE=1 SV=1;>sp|P31409|VATB_DROME V-type proton ATPase subunit B OS=Drosophila melanogaster GN=Vha55 PE=2 SV=1	2	16	16	16	11	16	11	16	11	16	43.5	43.5	43.5	54.549	490	490;490	0	57.603	By MS/MS	By MS/MS	34.1	43.5	42457000	18825000	23632000	20892000	22662000	7	20	27				314	1537;1538;1540;3723;4767;5244;6946;6966;8003;10629;11226;11776;12296;14915;15180;15250	True;True;True;True;True;True;True;True;True;True;True;True;True;True;True;True	1596;1597;1599;3872;4947;5443;7212;7232;8314;11081;11703;12266;12799;15530;15806;15878	3189;3190;3191;3192;3193;3196;3197;7471;7472;7473;9731;9732;10759;10760;14369;14370;14371;14406;16660;16661;22327;22328;23564;24646;24647;25697;31065;31598;31599;31600;31752;31753	2980;2981;2982;2983;2984;2985;2988;2989;7022;7023;9095;10038;10039;10040;13403;13404;13433;15566;15567;20773;21954;22988;22989;24001;24002;29147;29662;29663;29808;29809	2980;2984;2989;7022;9095;10040;13404;13433;15567;20773;21954;22988;24001;29147;29662;29808	654;655	106;307
tr|X2J5G6|X2J5G6_DROME;sp|P32100|RL7_DROME	tr|X2J5G6|X2J5G6_DROME;sp|P32100|RL7_DROME	2;2	2;2	2;2	>tr|X2J5G6|X2J5G6_DROME Ribosomal protein L7, isoform B OS=Drosophila melanogaster GN=RpL7 PE=3 SV=1;>sp|P32100|RL7_DROME 60S ribosomal protein L7 OS=Drosophila melanogaster GN=RpL7 PE=1 SV=2	2	2	2	2	1	2	1	2	1	2	9.9	9.9	9.9	29.552	252	252;252	0.004557	1.9944	By matching	By MS/MS	4.4	9.9	3864000	420420	3443600	0	3603500	0	2	2				315	6118;16330	True;True	6341;17010	12550;34003;34004	11721;31920	11721;31920
sp|P32234|128UP_DROME	sp|P32234|128UP_DROME	18	18	18	>sp|P32234|128UP_DROME GTP-binding protein 128up OS=Drosophila melanogaster GN=128up PE=2 SV=2	1	18	18	18	18	17	18	17	18	17	63.9	63.9	63.9	41.131	368	368	0	165.22	By MS/MS	By MS/MS	63.9	63.9	329090000	220780000	108300000	226490000	104970000	25	23	48				316	2103;4812;4831;5276;6272;6533;7026;7093;7430;7679;8886;13853;14226;15012;15738;15753;16982;17015	True;True;True;True;True;True;True;True;True;True;True;True;True;True;True;True;True;True	2187;2188;4992;5012;5013;5477;6498;6770;7295;7366;7367;7718;7976;9225;14417;14806;15633;16398;16413;17680;17718	4312;4313;4314;9823;9824;9867;9868;9869;9870;9871;9872;10826;10827;10828;10829;12903;12904;13488;13489;13490;14530;14531;14532;14689;14690;14691;14692;15447;15448;15999;18782;18783;18784;18785;28809;28810;29549;29550;31257;31258;32811;32812;32843;32844;35345;35346;35423;35424;35425;35426	4064;4065;4066;9172;9217;9218;9219;9220;9221;9222;9223;9224;10101;10102;10103;10104;10105;12052;12053;12594;12595;13551;13552;13553;13705;13706;13707;13708;14415;14416;14940;17494;17495;17496;17497;26991;26992;27698;29324;29325;30800;30801;30830;30831;33163;33238;33239;33240;33241	4064;9172;9217;10105;12053;12595;13551;13705;14416;14940;17494;26991;27698;29324;30801;30831;33163;33239	656;657;658	15;147;194
sp|P32392|ARP3_DROME	sp|P32392|ARP3_DROME	4	4	4	>sp|P32392|ARP3_DROME Actin-related protein 3 OS=Drosophila melanogaster GN=Arp3 PE=2 SV=3	1	4	4	4	4	1	4	1	4	1	15.6	15.6	15.6	47.032	418	418	0	8.6871	By MS/MS	By matching	15.6	4.8	15042000	13139000	1902500	13139000	0	7	0	7				317	1079;8455;10809;16998	True;True;True;True	1127;8780;11266;17698	2218;17544;17545;22685;35385	2077;2078;2079;16398;16399;21106;33199	2077;16398;21106;33199	659	383
sp|P32748|PYRD_DROME	sp|P32748|PYRD_DROME	3	3	3	>sp|P32748|PYRD_DROME Dihydroorotate dehydrogenase (quinone), mitochondrial OS=Drosophila melanogaster GN=Dhod PE=2 SV=2	1	3	3	3	3	0	3	0	3	0	11.9	11.9	11.9	44.341	405	405	0	5.1771	By MS/MS	By matching	11.9	0	4735400	4735400	0	4735400	0	3	0	3				318	8990;9560;15110	True;True;True	9332;9921;15735	18994;20065;31462	17689;18667;29527	17689;18667;29527	660	192
tr|E1JGX2|E1JGX2_DROME;sp|P32865|GPRK1_DROME	tr|E1JGX2|E1JGX2_DROME;sp|P32865|GPRK1_DROME	7;7	7;7	7;7	>tr|E1JGX2|E1JGX2_DROME Protein-serine/threonine kinase OS=Drosophila melanogaster GN=Gprk1 PE=1 SV=1;>sp|P32865|GPRK1_DROME G protein-coupled receptor kinase 1 OS=Drosophila melanogaster GN=Gprk1 PE=2 SV=2	2	7	7	7	5	5	5	5	5	5	16.7	16.7	16.7	80.566	700	700;700	0	23.143	By MS/MS	By MS/MS	13.7	10.6	14185000	9044800	5139700	8215500	6207700	5	7	12				319	247;2190;4122;6595;7102;10591;16911	True;True;True;True;True;True;True	256;2277;4280;6835;7376;11041;17608	488;489;4475;4476;4477;8280;13624;13625;14707;22253;35210	459;460;461;4221;4222;4223;7762;12723;12724;13721;20709;33027	461;4221;7762;12724;13721;20709;33027	661;662	15;17
tr|Q8MT27|Q8MT27_DROME;tr|M9WDW1|M9WDW1_DROME;tr|A0A0C5K8A0|A0A0C5K8A0_DROME;sp|P34739|TTF2_DROME	tr|Q8MT27|Q8MT27_DROME;tr|M9WDW1|M9WDW1_DROME;tr|A0A0C5K8A0|A0A0C5K8A0_DROME;sp|P34739|TTF2_DROME	10;10;10;10	10;10;10;10	10;10;10;10	>tr|Q8MT27|Q8MT27_DROME RE70645p OS=Drosophila melanogaster GN=lds PE=2 SV=1;>tr|M9WDW1|M9WDW1_DROME FI21104p1 OS=Drosophila melanogaster GN=lds-RA PE=2 SV=1;>tr|A0A0C5K8A0|A0A0C5K8A0_DROME FI21128p1 OS=Drosophila melanogaster GN=lds-RA PE=2 SV=1;>sp|P3473	4	10	10	10	5	9	5	9	5	9	18	18	18	93.762	835	835;835;1061;1061	0	32.008	By MS/MS	By MS/MS	6.6	16.8	16231000	2405600	13825000	2801200	14071000	4	8	12				320	944;3074;6590;7655;7987;10943;13002;13649;14679;16429	True;True;True;True;True;True;True;True;True;True	985;3200;6830;7951;8298;11403;13535;14204;15282;17109	1947;6224;13611;13612;15941;15942;15943;16623;22953;22954;27119;28427;30529;30530;34211	1820;5883;12714;14887;14888;15532;21356;25367;26620;28645;28646;32110	1820;5883;12714;14888;15532;21356;25367;26620;28645;32110	663	114
tr|M9MRD0|M9MRD0_DROME;sp|P35122|UCHL_DROME;tr|M9PE40|M9PE40_DROME	tr|M9MRD0|M9MRD0_DROME;sp|P35122|UCHL_DROME;tr|M9PE40|M9PE40_DROME	10;10;9	10;10;9	10;10;9	>tr|M9MRD0|M9MRD0_DROME Ubiquitin carboxyl-terminal hydrolase OS=Drosophila melanogaster GN=Uch PE=3 SV=1;>sp|P35122|UCHL_DROME Ubiquitin carboxyl-terminal hydrolase OS=Drosophila melanogaster GN=Uch PE=2 SV=2;>tr|M9PE40|M9PE40_DROME Ubiquitin carboxyl-ter	3	10	10	10	6	10	6	10	6	10	64.3	64.3	64.3	25.85	227	227;227;224	0	27.261	By MS/MS	By MS/MS	40.5	64.3	25134000	11088000	14046000	13641000	12145000	4	13	17				321	406;794;4356;5462;5723;8556;10251;11668;14184;15906	True;True;True;True;True;True;True;True;True;True	422;831;4521;5668;5937;8886;10664;12157;14762;16572	804;805;1638;8741;8742;8743;11213;11214;11767;11768;17744;17745;21474;24433;24434;29470;29471;33155	764;765;1538;1539;8178;8179;8180;8181;10470;10988;10989;16579;19966;22792;22793;27615;31127	764;1539;8178;10470;10989;16579;19966;22792;27615;31127	664	1
tr|E1JJN1|E1JJN1_DROME;sp|P35128|UBE2N_DROME	tr|E1JJN1|E1JJN1_DROME;sp|P35128|UBE2N_DROME	4;4	4;4	3;3	>tr|E1JJN1|E1JJN1_DROME Bendless, isoform B OS=Drosophila melanogaster GN=ben PE=1 SV=1;>sp|P35128|UBE2N_DROME Ubiquitin-conjugating enzyme E2 N OS=Drosophila melanogaster GN=ben PE=2 SV=1	2	4	4	3	3	3	3	3	2	2	42.4	42.4	35.8	17.236	151	151;151	0	12.235	By MS/MS	By MS/MS	29.1	32.5	11225000	4234700	6990100	3012500	8536800	3	4	7				322	2120;8288;9115;17117	True;True;True;True	2205;8607;9466;17822	4343;4344;17232;19225;19226;19227;19228;35615	4095;16098;17906;17907;17908;17909;33413	4095;16098;17908;33413	665;666	16;64
sp|P35220|CTNA_DROME;tr|I1WYI4|I1WYI4_DROME;tr|X2JBG9|X2JBG9_DROME;tr|G7H851|G7H851_DROME	sp|P35220|CTNA_DROME;tr|I1WYI4|I1WYI4_DROME;tr|X2JBG9|X2JBG9_DROME;tr|G7H851|G7H851_DROME	2;2;1;1	2;2;1;1	2;2;1;1	>sp|P35220|CTNA_DROME Catenin alpha OS=Drosophila melanogaster GN=alpha-Cat PE=1 SV=2;>tr|I1WYI4|I1WYI4_DROME FI19832p1 (Fragment) OS=Drosophila melanogaster GN=alpha-Cat-RA PE=2 SV=1;>tr|X2JBG9|X2JBG9_DROME Alpha catenin, isoform B OS=Drosophila melanogas	4	2	2	2	0	2	0	2	0	2	4.3	4.3	4.3	102.44	917	917;928;372;560	0	5.5009	By matching	By MS/MS	0	4.3	1698200	0	1698200	0	1777100	0	2	2				323	13268;15709	True;True	13807;16367	27672;32748	25893;30734	25893;30734
sp|P35381|ATPA_DROME	sp|P35381|ATPA_DROME	15	15	15	>sp|P35381|ATPA_DROME ATP synthase subunit alpha, mitochondrial OS=Drosophila melanogaster GN=blw PE=1 SV=2	1	15	15	15	13	15	13	15	13	15	32.8	32.8	32.8	59.421	552	552	0	94.242	By MS/MS	By MS/MS	28.3	32.8	107130000	47602000	59523000	32901000	76987000	14	15	29				324	1425;1959;3537;3861;4206;4997;5163;5606;12503;14152;14153;14419;14996;16174;16654	True;True;True;True;True;True;True;True;True;True;True;True;True;True;True	1481;2035;3676;4013;4368;5186;5356;5816;13013;14728;14729;15011;15616;16848;17342	2907;2908;4024;4025;7104;7105;7106;7763;7764;8447;10265;10266;10590;10591;10592;10593;11508;11509;26090;26091;29410;29411;29412;29413;29414;29928;31224;31225;33670;33671;34692;34693	2728;2729;3787;6674;6675;6676;6677;6678;7284;7914;9577;9578;9879;9880;9881;9882;10747;10748;24377;24378;27566;27567;27568;27569;28071;29295;31606;32551;32552	2729;3787;6677;7284;7914;9578;9879;10747;24378;27566;27568;28071;29295;31606;32551	667	104
sp|P35421|PUR4_DROME	sp|P35421|PUR4_DROME	2	2	2	>sp|P35421|PUR4_DROME Phosphoribosylformylglycinamidine synthase OS=Drosophila melanogaster GN=ade2 PE=1 SV=2	1	2	2	2	1	1	1	1	1	1	1.9	1.9	1.9	148.08	1354	1354	0.00059916	3.3451	By MS/MS	By MS/MS	1.3	0.6	525530	0	525530	0	549930	1	1	2				325	4433;5098	True;True	4599;5291	8896;10468	8318;9755	8318;9755
sp|P35600|RFC1_DROME	sp|P35600|RFC1_DROME	21	21	21	>sp|P35600|RFC1_DROME Replication factor C subunit 1 OS=Drosophila melanogaster GN=Gnf1 PE=1 SV=2	1	21	21	21	16	20	16	20	16	20	25.1	25.1	25.1	108.61	986	986	0	77.677	By MS/MS	By MS/MS	20.1	23.7	81236000	34007000	47230000	25630000	57799000	11	19	30				326	104;1217;1480;3022;3117;6019;6020;8039;8232;8510;8946;9110;12047;12496;13359;13397;14187;15127;15333;15556;17354	True;True;True;True;True;True;True;True;True;True;True;True;True;True;True;True;True;True;True;True;True	107;1268;1536;3147;3243;6240;6241;8352;8550;8838;9287;9461;12544;13006;13900;13940;14765;15752;15965;16200;18063	199;200;2494;2495;3034;3035;6117;6118;6304;12331;12332;12333;16722;16723;17134;17135;17658;17659;18905;19219;25181;25182;25183;26075;26076;27854;27855;27941;27942;29474;31495;31935;31936;32409;32410;36083;36084	185;2340;2341;2846;5775;5776;5955;11517;11518;11519;15621;15622;16004;16499;16500;17605;17901;23507;23508;24363;26078;26079;26080;26163;27618;29562;29976;29977;30414;30415;33845;33846	185;2341;2846;5775;5955;11517;11519;15622;16004;16500;17605;17901;23508;24363;26079;26163;27618;29562;29976;30415;33845	668	449
sp|P35875|PARP_DROME;sp|P35875-3|PARP_DROME;sp|P35875-2|PARP_DROME	sp|P35875|PARP_DROME;sp|P35875-3|PARP_DROME;sp|P35875-2|PARP_DROME	4;3;2	4;3;2	4;3;2	>sp|P35875|PARP_DROME Poly [ADP-ribose] polymerase OS=Drosophila melanogaster GN=Parp PE=2 SV=1;>sp|P35875-3|PARP_DROME Isoform E of Poly [ADP-ribose] polymerase OS=Drosophila melanogaster GN=Parp;>sp|P35875-2|PARP_DROME Isoform I of Poly [ADP-ribose] poly	3	4	4	4	2	4	2	4	2	4	6.5	6.5	6.5	113.79	994	994;613;804	0	10.55	By MS/MS	By MS/MS	2.8	6.5	5532400	0	5532400	0	5789300	2	4	6				327	415;3722;9673;13328	True;True;True;True	433;3871;10036;13867	825;826;7470;20292;20293;27793	786;787;7021;18868;18869;26022	786;7021;18868;26022
tr|M9MQH9|M9MQH9_DROME;sp|P36179|2AAA_DROME;tr|M9NDI6|M9NDI6_DROME;tr|H5V8B8|H5V8B8_DROME;tr|Q8MT47|Q8MT47_DROME	tr|M9MQH9|M9MQH9_DROME;sp|P36179|2AAA_DROME;tr|M9NDI6|M9NDI6_DROME;tr|H5V8B8|H5V8B8_DROME	23;23;22;22;10	23;23;22;22;10	23;23;22;22;10	>tr|M9MQH9|M9MQH9_DROME Protein phosphatase 2A at 29B, isoform C OS=Drosophila melanogaster GN=Pp2A-29B PE=1 SV=1;>sp|P36179|2AAA_DROME Serine/threonine-protein phosphatase PP2A 65 kDa regulatory subunit OS=Drosophila melanogaster GN=Pp2A-29B PE=2 SV=4;>tr	5	23	23	23	21	22	21	22	21	22	56.3	56.3	56.3	65.423	591	591;591;650;650;307	0	269.52	By MS/MS	By MS/MS	50.1	56.3	515530000	377280000	138250000	264860000	224460000	29	28	57				328	1460;2271;2610;5053;5667;7151;7152;7982;7983;8133;8827;8970;9197;9602;9779;11584;12661;13924;14981;15144;15976;16286;16686	True;True;True;True;True;True;True;True;True;True;True;True;True;True;True;True;True;True;True;True;True;True;True	1516;2369;2723;5244;5245;5879;7431;7432;8292;8293;8294;8448;9166;9312;9552;9963;10148;12071;13186;14492;15599;15769;16647;16965;17376	3001;3002;4657;4658;4659;4660;5294;10386;10387;10388;10389;11627;11628;14839;14840;14841;14842;14843;14844;16608;16609;16610;16611;16612;16613;16614;16615;16616;16617;16938;16939;18670;18952;18953;18954;19392;20147;20148;20524;20525;24263;24264;26429;26430;28948;28949;28950;28951;31194;31195;31526;31527;31528;31529;33299;33300;33912;33913;33914;34759;34760	2812;4386;4387;4388;4389;4989;9680;9681;9682;10856;10857;13846;13847;13848;13849;13850;13851;13852;15519;15520;15521;15522;15523;15524;15525;15526;15527;15824;17386;17387;17388;17649;17650;17651;18063;18736;18737;18738;19072;22637;24718;24719;27120;27121;27122;27123;27124;29269;29590;29591;29592;29593;31268;31269;31828;31829;31830;32614;32615	2812;4389;4989;9680;10857;13847;13850;15523;15526;15824;17388;17650;18063;18738;19072;22637;24718;27120;29269;29591;31268;31829;32615	669;670;671;672;673;674	182;429;450;468;487;491
sp|P36241|RL19_DROME	sp|P36241|RL19_DROME	2	2	2	>sp|P36241|RL19_DROME 60S ribosomal protein L19 OS=Drosophila melanogaster GN=RpL19 PE=1 SV=2	1	2	2	2	0	2	0	2	0	2	11.8	11.8	11.8	23.998	203	203	0.00056275	2.8315	By matching	By MS/MS	0	11.8	1614400	0	1614400	0	1689400	0	2	2				329	7914;16777	True;True	8222;17471	16465;34944	15378;32786	15378;32786
tr|C8VV30|C8VV30_DROME;sp|P36872-2|2ABA_DROME;tr|A0A0B4LGZ3|A0A0B4LGZ3_DROME;sp|P36872|2ABA_DROME	tr|C8VV30|C8VV30_DROME;sp|P36872-2|2ABA_DROME;tr|A0A0B4LGZ3|A0A0B4LGZ3_DROME;sp|P36872|2ABA_DROME	3;3;3;3	3;3;3;3	3;3;3;3	>tr|C8VV30|C8VV30_DROME Serine/threonine-protein phosphatase 2A 55 kDa regulatory subunit B OS=Drosophila melanogaster GN=tws-RB PE=2 SV=1;>sp|P36872-2|2ABA_DROME Isoform B of Protein phosphatase PP2A 55 kDa regulatory subunit OS=Drosophila melanogaster GN	4	3	3	3	2	3	2	3	2	3	9	9	9	50.789	443	443;443;499;499	0.00063816	4.0858	By MS/MS	By MS/MS	5.9	9	3632100	2925600	706470	0	739270	1	3	4				330	2427;11091;12812	True;True;True	2530;11563;13340	4937;23287;23288;26732;26733	4658;21671;21672;25000	4658;21672;25000	675	355
sp|P36951|HYI_DROME	sp|P36951|HYI_DROME	3	3	3	>sp|P36951|HYI_DROME Putative hydroxypyruvate isomerase OS=Drosophila melanogaster GN=Gip PE=2 SV=1	1	3	3	3	2	2	2	2	2	2	17.4	17.4	17.4	29.093	264	264	0	5.876	By MS/MS	By MS/MS	12.9	11.7	3449000	2325500	1123600	0	1175700	2	2	4				331	1440;3493;3713	True;True;True	1496;3628;3862	2938;2939;7021;7454	2756;2757;6597;7008	2756;6597;7008
sp|P37276|DYHC_DROME;tr|M9PEC8|M9PEC8_DROME;tr|M9PEN4|M9PEN4_DROME;tr|M9PBQ3|M9PBQ3_DROME;sp|P37276-2|DYHC_DROME;tr|M9PE73|M9PE73_DROME;tr|M9PBQ0|M9PBQ0_DROME;tr|M9PHG8|M9PHG8_DROME;tr|Q1EBX0|Q1EBX0_DROME	sp|P37276|DYHC_DROME;tr|M9PEC8|M9PEC8_DROME;tr|M9PEN4|M9PEN4_DROME;tr|M9PBQ3|M9PBQ3_DROME;sp|P37276-2|DYHC_DROME;tr|M9PE73|M9PE73_DROME;tr|M9PBQ0|M9PBQ0_DROME;tr|M9PHG8|M9PHG8_DROME	109;109;109;109;106;106;106;106;29	109;109;109;109;106;106;106;106;29	109;109;109;109;106;106;106;106;29	>sp|P37276|DYHC_DROME Dynein heavy chain, cytoplasmic OS=Drosophila melanogaster GN=Dhc64C PE=2 SV=2;>tr|M9PEC8|M9PEC8_DROME Dynein heavy chain 64C, isoform G OS=Drosophila melanogaster GN=Dhc64C PE=1 SV=1;>tr|M9PEN4|M9PEN4_DROME Dynein heavy chain 64C, is	9	109	109	109	61	103	61	103	61	103	34	34	34	530.18	4639	4639;4648;4652;4661;4638;4647;4651;4660;1312	0	323.31	By MS/MS	By MS/MS	20.3	31.4	363740000	159060000	204690000	123840000	238530000	46	115	161				332	158;551;707;887;935;937;1250;1874;1945;2029;2056;2235;2265;2444;2527;2854;2885;2886;3055;3199;3292;3467;3565;3673;3779;3857;3984;4163;4201;4277;4485;4647;4947;5530;5660;6038;6064;6125;6250;6258;6426;6429;6680;6714;6891;7018;7021;7045;7076;7077;7225;7878;7997;8119;8465;8472;8690;9100;9158;9333;9463;9536;9666;9731;10321;10891;11318;11729;11767;11974;12086;12105;13034;13109;13111;13228;13305;13672;1…	True;True;True;True;True;True;True;True;True;True;True;True;True;True;True;True;True;True;True;True;True;True;True;True;True;True;True;True;True;True;True;True;True;True;True;True;True;True;True;True;True;True;True;True;True;True;True;True;True;True;True;True;True;True;True;True;True;True;True;True;True;True;True;True;True;True;True;True;True;True;True;True;True;True;True;True;True;True;True;True…	161;575;738;926;976;978;1302;1948;2020;2110;2139;2330;2362;2547;2638;2975;3006;3007;3180;3326;3422;3601;3708;3818;3930;4009;4140;4324;4363;4439;4652;4823;5134;5738;5872;6260;6286;6348;6475;6483;6656;6660;6926;6960;7155;7287;7290;7317;7349;7350;7506;8185;8308;8434;8790;8797;9027;9451;9512;9691;9823;9897;10029;10098;10744;11349;11795;12219;12257;12469;12583;12603;13568;13643;13645;13765;13844;14228…	315;1130;1131;1132;1133;1460;1820;1821;1928;1929;1932;1933;2557;3863;3998;3999;4000;4160;4161;4162;4163;4216;4217;4218;4219;4580;4640;4641;4966;5135;5136;5137;5138;5759;5817;5818;5819;5820;6185;6472;6473;6655;6972;7169;7376;7587;7588;7757;7758;8018;8360;8361;8362;8432;8433;8573;9132;9133;9490;10159;10160;10161;11357;11612;12378;12454;12455;12581;12582;12583;12854;12855;12875;13197;13202;13203;138…	294;1068;1069;1070;1071;1370;1706;1799;1800;1801;1804;1805;2398;2399;3640;3762;3763;3764;3918;3919;3920;3975;3976;3977;4318;4373;4689;4847;4848;4849;5443;5444;5496;5497;5498;5499;5844;6107;6108;6277;6556;6743;6939;7122;7278;7279;7519;7837;7838;7900;7901;8030;8530;8531;8868;8869;9485;9486;9487;10603;10839;11562;11630;11631;11754;11755;12009;12026;12330;12335;12903;12904;12950;12951;12952;13298;135…	294;1070;1370;1706;1800;1804;2399;3640;3762;3919;3976;4318;4373;4689;4847;5444;5497;5499;5844;6107;6277;6556;6743;6939;7122;7279;7519;7837;7900;8030;8530;8868;9485;10603;10839;11562;11631;11754;12009;12026;12330;12335;12903;12950;13298;13536;13543;13610;13669;13672;13993;15308;15557;15803;16414;16427;17152;17884;17985;18289;18511;18631;18856;18988;20108;21259;22113;22897;22968;23372;23581;23621;2…	676;677;678;679;680;681;682;683;684;685;686;687;688;689;690;691;692;693;694;695;696	402;654;931;963;1129;1447;1569;1579;1677;1850;2207;2208;2426;2432;2446;2588;2600;3028;3053;3264;4334
tr|X2JC80|X2JC80_DROME;sp|P38979-2|RSSA_DROME;tr|C6SV50|C6SV50_DROME;sp|P38979|RSSA_DROME	tr|X2JC80|X2JC80_DROME;sp|P38979-2|RSSA_DROME;tr|C6SV50|C6SV50_DROME;sp|P38979|RSSA_DROME	9;9;8;8	9;9;8;8	9;9;8;8	>tr|X2JC80|X2JC80_DROME 40S ribosomal protein SA OS=Drosophila melanogaster GN=sta PE=1 SV=1;>sp|P38979-2|RSSA_DROME Isoform A of 40S ribosomal protein SA OS=Drosophila melanogaster GN=sta;>tr|C6SV50|C6SV50_DROME 40S ribosomal protein SA OS=Drosophila mela	4	9	9	9	7	8	7	8	7	8	38.1	38.1	38.1	30.228	270	270;270;313;313	0	50.238	By MS/MS	By MS/MS	38.1	32.2	145500000	119560000	25937000	52214000	94491000	6	8	14				333	225;688;689;4380;12213;12531;12921;17220;17498	True;True;True;True;True;True;True;True;True	232;719;720;4545;12713;13043;13044;13451;17927;18215	444;1425;1426;1427;1428;8792;8793;25525;25526;26165;26166;26960;35809;35810;36354;36355	415;1335;1336;1337;1338;8226;23834;23835;24451;24452;25212;33594;33595;34091;34092	415;1335;1338;8226;23834;24451;25212;33595;34092	697	174
sp|P39205|CIN_DROME;tr|E4NKI3|E4NKI3_DROME;tr|Q6W4E3|Q6W4E3_DROME;tr|Q6W4C3|Q6W4C3_DROME;tr|Q6W4C2|Q6W4C2_DROME	sp|P39205|CIN_DROME;tr|E4NKI3|E4NKI3_DROME	6;4;2;2;2	6;4;2;2;2	6;4;2;2;2	>sp|P39205|CIN_DROME Molybdenum cofactor synthesis protein cinnamon OS=Drosophila melanogaster GN=cin PE=1 SV=3;>tr|E4NKI3|E4NKI3_DROME MIP27737p (Fragment) OS=Drosophila melanogaster GN=cin-RA PE=2 SV=1	5	6	6	6	5	3	5	3	5	3	16.3	16.3	16.3	65.732	601	601;374;253;253;253	0	13.259	By MS/MS	By MS/MS	13.6	7.5	14495000	11999000	2496200	11999000	0	5	3	8				334	2741;6405;8982;9416;12896;15920	True;True;True;True;True;True	2856;6635;9324;9776;13426;16587	5540;13159;18975;19791;19792;26911;33181;33182;33183	5228;12292;17670;18430;18431;25167;31153;31154;31155	5228;12292;17670;18430;25167;31154
tr|M9PGQ6|M9PGQ6_DROME;sp|P39736|BX42_DROME	tr|M9PGQ6|M9PGQ6_DROME;sp|P39736|BX42_DROME	4;4	4;4	4;4	>tr|M9PGQ6|M9PGQ6_DROME Bx42, isoform B OS=Drosophila melanogaster GN=Bx42 PE=4 SV=1;>sp|P39736|BX42_DROME Puff-specific protein Bx42 OS=Drosophila melanogaster GN=Bx42 PE=1 SV=1	2	4	4	4	1	4	1	4	1	4	9.7	9.7	9.7	61.156	547	547;547	0	6.0262	By MS/MS	By MS/MS	3.8	9.7	8499900	4577900	3922000	0	4104100	1	4	5				335	2075;6088;10007;13363	True;True;True;True	2159;6311;10378;13904	4260;12499;20953;27861;27862	4012;11677;19468;26085;26086	4012;11677;19468;26085	698	290
tr|Q5U0W8|Q5U0W8_DROME;tr|Q9NF31|Q9NF31_DROME;tr|Q9W523|Q9W523_DROME;sp|P39769|PHP_DROME	tr|Q5U0W8|Q5U0W8_DROME;tr|Q9NF31|Q9NF31_DROME;tr|Q9W523|Q9W523_DROME;sp|P39769|PHP_DROME	1;1;1;1	1;1;1;1	1;1;1;1	>tr|Q5U0W8|Q5U0W8_DROME LD01444p OS=Drosophila melanogaster GN=ph-p PE=2 SV=1;>tr|Q9NF31|Q9NF31_DROME EG:BACN25G24.3 protein (Fbgn0004860;ph-d protein) OS=Drosophila melanogaster GN=ph-d PE=1 SV=1;>tr|Q9W523|Q9W523_DROME Polyhomeotic distal, isoform A OS=D	4	1	1	1	0	1	0	1	0	1	0.8	0.8	0.8	141.15	1346	1346;1359;1537;1589	0.0045455	1.9844	By matching	By MS/MS	0	0.8	422370	0	422370	0	441980	0	1	1				336	14320	TRUE	14905	29718	27862	27862
sp|P40301|PSA2_DROME	sp|P40301|PSA2_DROME	1	1	1	>sp|P40301|PSA2_DROME Proteasome subunit alpha type-2 OS=Drosophila melanogaster GN=Prosalpha2 PE=1 SV=1	1	1	1	1	1	1	1	1	1	1	8.1	8.1	8.1	25.906	234	234	0.00063492	4.0359	By MS/MS	By MS/MS	8.1	8.1	3180500	2742200	438250	0	458590	1	2	3				337	17457	TRUE	18172	36282;36283;36284	34024;34025;34026	34024
sp|P40304|PSB1_DROME	sp|P40304|PSB1_DROME	2	2	2	>sp|P40304|PSB1_DROME Proteasome subunit beta type-1 OS=Drosophila melanogaster GN=Prosbeta6 PE=2 SV=2	1	2	2	2	1	2	1	2	1	2	14.5	14.5	14.5	25.842	235	235	0	4.4018	By MS/MS	By MS/MS	8.5	14.5	3435500	3435500	0	3435500	0	1	2	3				338	478;5528	True;True	501;5736	996;997;11355	941;942;10601	942;10601
tr|C8VV92|C8VV92_DROME;sp|P40320-4|METK_DROME;tr|A4UZW2|A4UZW2_DROME;sp|P40320-3|METK_DROME;sp|P40320|METK_DROME;tr|E4NKH6|E4NKH6_DROME;tr|M9PAY2|M9PAY2_DROME;sp|P40320-2|METK_DROME;tr|D5SHQ7|D5SHQ7_DROME	tr|C8VV92|C8VV92_DROME;sp|P40320-4|METK_DROME;tr|A4UZW2|A4UZW2_DROME;sp|P40320-3|METK_DROME;sp|P40320|METK_DROME;tr|E4NKH6|E4NKH6_DROME;tr|M9PAY2|M9PAY2_DROME;sp|P40320-2|METK_DROME;tr|D5SHQ7|D5SHQ7_DROME	2;2;2;2;2;1;1;1;1	2;2;2;2;2;1;1;1;1	2;2;2;2;2;1;1;1;1	>tr|C8VV92|C8VV92_DROME LD43104p OS=Drosophila melanogaster GN=M(2)21AB-RG PE=2 SV=1;>sp|P40320-4|METK_DROME Isoform 4 of S-adenosylmethionine synthase OS=Drosophila melanogaster GN=Sam-S;>tr|A4UZW2|A4UZW2_DROME S-adenosylmethionine synthase OS=Drosophila	9	2	2	2	2	1	2	1	2	1	9.2	9.2	9.2	42.196	381	381;381;408;408;408;115;138;200;260	0	5.9665	By MS/MS	By MS/MS	9.2	3.9	54353000	53260000	1093200	0	1144000	2	1	3				339	474;14455	True;True	497;15049	987;988;30010	931;932;28150	931;28150
sp|P40417-1|ERKA_DROME;sp|P40417-2|ERKA_DROME;sp|P40417|ERKA_DROME;tr|M9ZYW3|M9ZYW3_DROME;tr|D9PTS4|D9PTS4_DROME	sp|P40417-1|ERKA_DROME;sp|P40417-2|ERKA_DROME;sp|P40417|ERKA_DROME;tr|M9ZYW3|M9ZYW3_DROME;tr|D9PTS4|D9PTS4_DROME	8;8;8;8;8	8;8;8;8;8	8;8;8;8;8	>sp|P40417-1|ERKA_DROME Isoform H of Mitogen-activated protein kinase ERK-A OS=Drosophila melanogaster GN=rl;>sp|P40417-2|ERKA_DROME Isoform G of Mitogen-activated protein kinase ERK-A OS=Drosophila melanogaster GN=rl;>sp|P40417|ERKA_DROME Mitogen-activate	5	8	8	8	5	8	5	8	5	8	44.4	44.4	44.4	30.778	266	266;331;376;407;408	0	18.482	By MS/MS	By MS/MS	30.1	44.4	24715000	12612000	12103000	12832000	12445000	7	8	15				340	1073;2197;6104;6910;6988;8394;11396;13276	True;True;True;True;True;True;True;True	1121;2284;6327;7175;7255;8717;11877;13815	2208;4488;4489;12523;14297;14454;14455;17424;17425;23917;23918;27685;27686	2070;4232;4233;11697;13331;13475;13476;13477;13478;13479;16275;16276;22303;22304;25908	2070;4232;11697;13331;13478;16276;22303;25908	699;700	102;236
tr|M9PBH7|M9PBH7_DROME;sp|P40792|RAC1_DROME	tr|M9PBH7|M9PBH7_DROME;sp|P40792|RAC1_DROME	2;2	2;2	1;1	>tr|M9PBH7|M9PBH7_DROME Rac1, isoform B OS=Drosophila melanogaster GN=Rac1 PE=4 SV=1;>sp|P40792|RAC1_DROME Ras-related protein Rac1 OS=Drosophila melanogaster GN=Rac1 PE=1 SV=2	2	2	2	1	2	2	2	2	1	1	12.5	12.5	7.3	21.354	192	192;192	0.00060753	3.4912	By MS/MS	By MS/MS	12.5	12.5	2048100	917200	1130900	917200	0	2	2	4				341	8031;17295	True;True	8344;18002	16710;16711;35958;35959	15610;15611;33729;33730	15610;33729	701	145
tr|M9NFF8|M9NFF8_DROME;sp|P40793|CDC42_DROME	tr|M9NFF8|M9NFF8_DROME;sp|P40793|CDC42_DROME	4;4	4;4	4;4	>tr|M9NFF8|M9NFF8_DROME Cdc42, isoform C OS=Drosophila melanogaster GN=Cdc42 PE=4 SV=1;>sp|P40793|CDC42_DROME Cdc42 homolog OS=Drosophila melanogaster GN=Cdc42 PE=1 SV=1	2	4	4	4	4	1	4	1	4	1	26.2	26.2	26.2	21.403	191	191;191	0	8.5467	By MS/MS	By MS/MS	26.2	5.2	8630500	8057200	573300	7065100	0	5	1	6				342	11277;11278;14863;17546	True;True;True;True	11754;11755;15476;18263	23657;23658;23659;23660;30969;36443;36444	22046;22047;22048;22049;29056;34175	22046;22049;29056;34175
tr|M9ZVK8|M9ZVK8_DROME;sp|P40796|LA_DROME;tr|Q8T8V5|Q8T8V5_DROME	tr|M9ZVK8|M9ZVK8_DROME;sp|P40796|LA_DROME;tr|Q8T8V5|Q8T8V5_DROME	11;11;10	11;11;10	11;11;10	>tr|M9ZVK8|M9ZVK8_DROME FI21003p1 OS=Drosophila melanogaster GN=La-RB PE=2 SV=1;>sp|P40796|LA_DROME La protein homolog OS=Drosophila melanogaster GN=La PE=1 SV=2;>tr|Q8T8V5|Q8T8V5_DROME AT22034p OS=Drosophila melanogaster GN=La PE=2 SV=1	3	11	11	11	10	9	10	9	10	9	40	40	40	44.884	390	390;390;390	0	43.06	By MS/MS	By MS/MS	37.7	29	117800000	92741000	25061000	35719000	83247000	12	11	23				343	370;2667;4768;5328;6637;8074;9642;10466;10467;12131;12708	True;True;True;True;True;True;True;True;True;True;True	385;2781;4948;5532;6880;8387;10003;10914;10915;12629;13233	739;5402;5403;9733;9734;9735;9736;10939;10940;13724;13725;16802;16803;16804;20222;22017;22018;22019;22020;25350;25351;26523	698;699;5108;5109;9096;9097;9098;10211;12808;12809;15699;15700;15701;15702;18809;20479;20480;20481;20482;20483;23672;23673;24809	699;5109;9098;10211;12808;15702;18809;20480;20482;23673;24809
sp|P40797|PNUT_DROME	sp|P40797|PNUT_DROME	11	11	11	>sp|P40797|PNUT_DROME Protein peanut OS=Drosophila melanogaster GN=pnut PE=1 SV=2	1	11	11	11	5	9	5	9	5	9	29.1	29.1	29.1	60.143	539	539	0	37.72	By MS/MS	By MS/MS	13.9	24.7	16678000	4905200	11773000	3384100	13841000	2	11	13				344	275;3667;7410;9438;11753;13250;13850;14487;15153;16273;16318	True;True;True;True;True;True;True;True;True;True;True	287;3812;7698;9798;12243;13787;14414;15084;15779;16952;16998	556;557;558;7363;15402;19837;24588;27636;28805;30083;30084;31545;33884;33980;33981	521;522;523;6927;14375;18472;22935;25857;26988;28222;28223;29613;31800;31899;31900	522;6927;14375;18472;22935;25857;26988;28222;29613;31800;31900	702;703	162;292
tr|E8NH79|E8NH79_DROME;tr|M9PDG3|M9PDG3_DROME;sp|P40798-2|STC_DROME;tr|M9PD57|M9PD57_DROME;sp|P40798|STC_DROME	tr|E8NH79|E8NH79_DROME;tr|M9PDG3|M9PDG3_DROME;sp|P40798-2|STC_DROME;tr|M9PD57|M9PD57_DROME;sp|P40798|STC_DROME	1;1;1;1;1	1;1;1;1;1	1;1;1;1;1	>tr|E8NH79|E8NH79_DROME AT25289p OS=Drosophila melanogaster GN=stc-RA PE=2 SV=1;>tr|M9PDG3|M9PDG3_DROME Shuttle craft, isoform C OS=Drosophila melanogaster GN=stc PE=1 SV=1;>sp|P40798-2|STC_DROME Isoform B of Protein shuttle craft OS=Drosophila melanogaste	5	1	1	1	1	1	1	1	1	1	1.6	1.6	1.6	77.215	699	699;1095;1099;1102;1106	0.0010599	2.3266	By MS/MS	By MS/MS	1.6	1.6	2512300	899120	1613200	0	848050	1	1	2				345	14026	TRUE	14595	29165;29166;29167	27333;27334	27334
tr|L0MNA8|L0MNA8_DROME;sp|P40945|ARF2_DROME	tr|L0MNA8|L0MNA8_DROME;sp|P40945|ARF2_DROME	6;6	4;4	4;4	>tr|L0MNA8|L0MNA8_DROME ADP ribosylation factor at 102F, isoform B OS=Drosophila melanogaster GN=Arf102F PE=3 SV=1;>sp|P40945|ARF2_DROME ADP-ribosylation factor 2 OS=Drosophila melanogaster GN=Arf102F PE=2 SV=2	2	6	4	4	5	5	4	3	4	3	58.3	40.6	40.6	20.617	180	180;180	0	7.4364	By MS/MS	By MS/MS	46.7	46.1	9116100	4106700	5009400	2763100	5730700	5	2	7				346	3203;6056;6775;8450;10753;11605	True;True;False;False;True;True	3330;6278;7021;7022;8775;11209;12092	6481;12432;12433;12434;13988;13989;13990;13991;17535;22572;22573;24301;24302;24303	6114;11611;11612;11613;13052;13053;13054;13055;16383;16384;21002;21003;22669;22670	6114;11612;13052;16383;21002;22669	704;705;706	22;110;134
sp|P40946|ARF3_DROME	sp|P40946|ARF3_DROME	3	3	3	>sp|P40946|ARF3_DROME ADP-ribosylation factor 3 OS=Drosophila melanogaster GN=Arf51F PE=2 SV=3	1	3	3	3	2	1	2	1	2	1	29.1	29.1	29.1	20.005	175	175	0.00059067	3.2188	By MS/MS	By MS/MS	23.4	5.7	1298100	1298100	0	1298100	0	2	1	3				347	1825;6073;8520	True;True;True	1899;6295;8849	3764;12472;17680	3546;11645;16520	3546;11645;16520
tr|X2JGM9|X2JGM9_DROME;sp|P41042|RS4_DROME	tr|X2JGM9|X2JGM9_DROME;sp|P41042|RS4_DROME	5;5	5;5	5;5	>tr|X2JGM9|X2JGM9_DROME 40S ribosomal protein S4 OS=Drosophila melanogaster GN=RpS4 PE=3 SV=1;>sp|P41042|RS4_DROME 40S ribosomal protein S4 OS=Drosophila melanogaster GN=RpS4 PE=1 SV=2	2	5	5	5	3	4	3	4	3	4	21.5	21.5	21.5	29.134	261	261;261	0	10.417	By MS/MS	By MS/MS	13	19.2	9408700	2019100	7389500	2845800	6906000	2	5	7				348	5485;9446;14276;14936;16981	True;True;True;True;True	5692;9806;14858;15552;17679	11256;11257;11258;11259;19853;29633;29634;31100;35344	10512;10513;10514;18484;27781;29184;33162	10514;18484;27781;29184;33162	707	87
tr|A4UZL5|A4UZL5_DROME;sp|P41043|GSTS1_DROME;tr|A0A0B4KFT5|A0A0B4KFT5_DROME	tr|A4UZL5|A4UZL5_DROME;sp|P41043|GSTS1_DROME;tr|A0A0B4KFT5|A0A0B4KFT5_DROME	7;7;5	7;7;5	7;7;5	>tr|A4UZL5|A4UZL5_DROME Glutathione S transferase S1, isoform C OS=Drosophila melanogaster GN=GstS1 PE=1 SV=1;>sp|P41043|GSTS1_DROME Glutathione S-transferase S1 OS=Drosophila melanogaster GN=GstS1 PE=1 SV=2;>tr|A0A0B4KFT5|A0A0B4KFT5_DROME Glutathione S tr	3	7	7	7	6	7	6	7	6	7	30.5	30.5	30.5	27.613	249	249;249;250	0	20.034	By MS/MS	By MS/MS	30.5	30.5	32403000	18095000	14308000	18320000	14747000	5	8	13				349	748;5514;5994;6185;6186;7715;17303	True;True;True;True;True;True;True	782;5722;6214;6409;6410;8014;18011	1538;1539;11325;11326;12281;12282;12725;12726;12727;16074;16075;35979;35980	1445;1446;10574;10575;11468;11890;11891;11892;15008;15009;33748;33749;33750;33751	1445;10574;11468;11890;11892;15008;33748
tr|M9NG39|M9NG39_DROME;sp|P41073-3|PEP_DROME;sp|P41073|PEP_DROME;tr|D5AEL0|D5AEL0_DROME;sp|P41073-2|PEP_DROME;tr|C0PTV1|C0PTV1_DROME	tr|M9NG39|M9NG39_DROME;sp|P41073-3|PEP_DROME;sp|P41073|PEP_DROME;tr|D5AEL0|D5AEL0_DROME	18;18;18;17;3;3	18;18;18;17;3;3	18;18;18;17;3;3	>tr|M9NG39|M9NG39_DROME Protein on ecdysone puffs, isoform D OS=Drosophila melanogaster GN=Pep PE=1 SV=1;>sp|P41073-3|PEP_DROME Isoform C of Zinc finger protein on ecdysone puffs OS=Drosophila melanogaster GN=Pep;>sp|P41073|PEP_DROME Zinc finger protein on	6	18	18	18	14	17	14	17	14	17	31.6	31.6	31.6	75.598	693	693;693;716;716;109;189	0	135.28	By MS/MS	By MS/MS	26.1	30.2	85837000	44827000	41010000	28605000	57756000	10	19	29				350	2;21;1461;1462;2846;2847;2872;4584;5267;5890;6291;7808;8246;10618;11123;11684;12099;12100	True;True;True;True;True;True;True;True;True;True;True;True;True;True;True;True;True;True	2;21;1517;1518;2967;2968;2993;4756;5467;6107;6518;8111;8564;11069;11596;12174;12597;12598	4;5;38;3003;3004;3005;5744;5745;5746;5747;5786;5787;9347;9348;9349;9350;10809;10810;12076;12077;12078;12939;12940;16246;17160;17161;22304;22305;22306;22307;23353;23354;24461;24462;24463;25288;25289;25290	3;4;34;2813;2814;2815;5431;5432;5433;5469;8740;8741;8742;8743;10085;10086;11286;11287;12086;12087;15175;16030;16031;20752;20753;20754;21741;21742;22816;22817;22818;23614;23615	4;34;2813;2815;5432;5433;5469;8743;10085;11286;12087;15175;16030;20752;21741;22818;23614;23615	708;709;710	24;58;202
tr|M9MRC9|M9MRC9_DROME;sp|P41092|RL27A_DROME	tr|M9MRC9|M9MRC9_DROME;sp|P41092|RL27A_DROME	4;4	4;4	4;4	>tr|M9MRC9|M9MRC9_DROME Ribosomal protein L27A, isoform C OS=Drosophila melanogaster GN=RpL27A PE=3 SV=1;>sp|P41092|RL27A_DROME 60S ribosomal protein L27a OS=Drosophila melanogaster GN=RpL27A PE=1 SV=2	2	4	4	4	2	3	2	3	2	3	33.6	33.6	33.6	17.022	149	149;149	0	7.717	By MS/MS	By MS/MS	18.1	21.5	3000000	1579800	1420200	1579800	0	2	3	5				351	4292;4922;5176;6894	True;True;True;True	4454;5109;5373;7158	8598;10067;10068;10620;14264	8050;9406;9407;9905;13303	8050;9407;9905;13303	711	39
sp|P41093|RL18A_DROME	sp|P41093|RL18A_DROME	2	2	2	>sp|P41093|RL18A_DROME 60S ribosomal protein L18a OS=Drosophila melanogaster GN=RpL18A PE=1 SV=1	1	2	2	2	0	2	0	2	0	2	13.6	13.6	13.6	21.029	177	177	0.00054855	2.5855	By matching	By MS/MS	0	13.6	2544500	0	2544500	0	2662700	0	2	2				352	6379;7696	True;True	6608;7993	13115;16030	12249;14968	12249;14968
tr|M9PFF0|M9PFF0_DROME;sp|P41126|RL13_DROME	tr|M9PFF0|M9PFF0_DROME;sp|P41126|RL13_DROME	3;3	3;3	3;3	>tr|M9PFF0|M9PFF0_DROME 60S ribosomal protein L13 OS=Drosophila melanogaster GN=RpL13 PE=1 SV=1;>sp|P41126|RL13_DROME 60S ribosomal protein L13 OS=Drosophila melanogaster GN=RpL13 PE=1 SV=1	2	3	3	3	2	3	2	3	2	3	20.2	20.2	20.2	24.951	218	218;218	0	5.697	By MS/MS	By MS/MS	16.1	20.2	6540500	3623500	2916900	3623500	0	0	3	3				353	4784;5253;8679	True;True;True	4964;5453;9016	9769;9770;10778;10779;18391	9120;9121;10056;17134	9120;10056;17134
tr|X2JFR6|X2JFR6_DROME;sp|P41374|IF2A_DROME	tr|X2JFR6|X2JFR6_DROME;sp|P41374|IF2A_DROME	20;20	20;20	20;20	>tr|X2JFR6|X2JFR6_DROME Eukaryotic translation initiation factor 2alpha, isoform B OS=Drosophila melanogaster GN=eIF-2alpha PE=4 SV=1;>sp|P41374|IF2A_DROME Eukaryotic translation initiation factor 2 subunit 1 OS=Drosophila melanogaster GN=eIF-2alpha PE=2 S	2	20	20	20	18	20	18	20	18	20	61.9	61.9	61.9	38.645	341	341;341	0	161.06	By MS/MS	By MS/MS	58.4	61.9	561650000	365330000	196320000	210450000	331020000	27	27	54				354	232;292;807;1020;3615;3616;5070;5558;6009;6010;6908;7058;8251;9882;12077;14212;14998;14999;15766;16518	True;True;True;True;True;True;True;True;True;True;True;True;True;True;True;True;True;True;True;True	239;305;306;844;1067;3759;3760;5262;5766;6230;6231;7172;7173;7330;8569;10251;12574;14791;15618;15619;15620;16426;17200	459;460;587;588;589;1658;1659;1660;1661;2110;7268;7269;7270;10416;10417;11411;11412;12308;12309;12310;12311;12312;12313;12314;12315;14289;14290;14291;14292;14293;14294;14612;14613;17168;17169;20710;20711;25240;25241;25242;25243;29521;29522;31230;31231;31232;31233;31234;32869;32870;34416;34417	432;554;555;556;557;558;559;1560;1561;1562;1563;1970;6838;6839;6840;9706;9707;10655;10656;11492;11493;11494;11495;11496;11497;11498;11499;11500;11501;11502;13325;13326;13327;13328;13631;13632;16039;19251;19252;19253;23558;23559;23560;23561;23562;23563;27671;29299;29300;29301;29302;29303;30853;32302;32303	432;555;1561;1970;6838;6840;9707;10655;11493;11498;13328;13632;16039;19252;23559;27671;29300;29303;30853;32303	712;713;714	235;271;313
tr|F3YDB2|F3YDB2_DROME;sp|P41375|IF2B_DROME	tr|F3YDB2|F3YDB2_DROME;sp|P41375|IF2B_DROME	7;7	7;7	7;7	>tr|F3YDB2|F3YDB2_DROME LD35750p OS=Drosophila melanogaster GN=eIF-2beta-RA PE=2 SV=1;>sp|P41375|IF2B_DROME Eukaryotic translation initiation factor 2 subunit 2 OS=Drosophila melanogaster GN=eIF-2beta PE=1 SV=1	2	7	7	7	7	7	7	7	7	7	28.2	28.2	28.2	35.217	312	312;312	0	28.157	By MS/MS	By MS/MS	28.2	28.2	60660000	21787000	38873000	19724000	35894000	5	8	13				355	3707;5848;8366;11734;13523;15000;15639	True;True;True;True;True;True;True	3855;6063;8688;12224;14072;15621;16288;16289	7440;7441;7442;7443;11994;11995;17373;17374;24552;24553;28191;28192;31235;31236;32582;32583;32584;32585;32586	6994;6995;6996;11210;11211;16227;22904;26397;26398;29304;30578;30579;30580;30581;30582	6996;11211;16227;22904;26398;29304;30578	715;716;717	173;202;229
tr|M9PIS3|M9PIS3_DROME;tr|A0A0F6T1J9|A0A0F6T1J9_DROME;sp|P41572|6PGD_DROME;tr|K7ZI00|K7ZI00_DROME	tr|M9PIS3|M9PIS3_DROME;tr|A0A0F6T1J9|A0A0F6T1J9_DROME;sp|P41572|6PGD_DROME;tr|K7ZI00|K7ZI00_DROME	12;12;12;7	12;12;12;7	12;12;12;7	>tr|M9PIS3|M9PIS3_DROME 6-phosphogluconate dehydrogenase, decarboxylating OS=Drosophila melanogaster GN=Pgd PE=3 SV=1;>tr|A0A0F6T1J9|A0A0F6T1J9_DROME 6-phosphogluconate dehydrogenase, decarboxylating OS=Drosophila melanogaster GN=Pgd PE=3 SV=1;>sp|P41572|6	4	12	12	12	10	11	10	11	10	11	44.5	44.5	44.5	52.49	481	481;481;481;258	0	55.039	By MS/MS	By MS/MS	37.4	39.3	95814000	79247000	16567000	40705000	54335000	9	9	18				356	224;518;1882;3654;7372;8494;9217;9226;12959;15899;16858;16928	True;True;True;True;True;True;True;True;True;True;True;True	231;541;1956;3799;7659;8820;9572;9581;13490;16565;17553;17625	442;443;1073;1074;3880;3881;7336;7337;15328;15329;17623;17624;19422;19437;19438;27037;33141;33142;33143;33144;35099;35100;35242	414;1016;1017;3657;3658;3659;6904;14310;14311;16472;18092;18107;18108;25287;31114;31115;31116;32927;33059	414;1016;3658;6904;14310;16472;18092;18107;25287;31115;32927;33059	718;719;720;721;722;723	15;23;62;338;340;359
sp|P41900|T2FB_DROME	sp|P41900|T2FB_DROME	1	1	1	>sp|P41900|T2FB_DROME General transcription factor IIF subunit 2 OS=Drosophila melanogaster GN=TfIIFbeta PE=2 SV=2	1	1	1	1	0	1	0	1	0	1	5.4	5.4	5.4	32.106	277	277	0	4.7167	By matching	By MS/MS	0	5.4	2015600	0	2015600	0	2109200	0	2	2				357	14934	TRUE	15550	31098	29181;29182	29182
tr|Q540V5|Q540V5_DROME;sp|P42207|SEPT1_DROME	tr|Q540V5|Q540V5_DROME;sp|P42207|SEPT1_DROME	3;3	3;3	3;3	>tr|Q540V5|Q540V5_DROME RE30523p OS=Drosophila melanogaster GN=Sep1 PE=2 SV=1;>sp|P42207|SEPT1_DROME Septin-1 OS=Drosophila melanogaster GN=Sep1 PE=1 SV=1	2	3	3	3	2	3	2	3	2	3	13.9	13.9	13.9	41.131	361	361;361	0	5.4926	By MS/MS	By MS/MS	9.1	13.9	3734700	1573400	2161300	1499600	2335500	1	3	4				358	2428;4781;8242	True;True;True	2531;4961;8560	4938;9762;9763;17154;17155	4659;9116;16024;16025	4659;9116;16025
tr|M9PDN9|M9PDN9_DROME;sp|P42271|TBG2_DROME	tr|M9PDN9|M9PDN9_DROME;sp|P42271|TBG2_DROME	5;5	5;5	5;5	>tr|M9PDN9|M9PDN9_DROME Tubulin gamma chain OS=Drosophila melanogaster GN=gammaTub37C PE=3 SV=1;>sp|P42271|TBG2_DROME Tubulin gamma-2 chain OS=Drosophila melanogaster GN=gammaTub37C PE=2 SV=3	2	5	5	5	2	5	2	5	2	5	21.7	21.7	21.7	51.296	457	457;457	0	8.79	By MS/MS	By MS/MS	6.1	21.7	7204800	3047300	4157500	2733800	4664000	1	7	8				359	3437;7647;8587;8712;12367	True;True;True;True;True	3570;7942;8920;9049;12874	6917;15921;15922;17897;18454;25830;25831	6508;14866;14867;16718;17189;17190;17191;24125	6508;14866;16718;17190;24125	724;725	236;414
tr|Q0IGW6|Q0IGW6_DROME;tr|M9ND86|M9ND86_DROME;sp|P43248|MSH2_DROME;tr|A0A024E347|A0A024E347_DROME;tr|A8WHG4|A8WHG4_DROME	tr|Q0IGW6|Q0IGW6_DROME;tr|M9ND86|M9ND86_DROME;sp|P43248|MSH2_DROME;tr|A0A024E347|A0A024E347_DROME	12;12;12;12;2	12;12;12;12;2	12;12;12;12;2	>tr|Q0IGW6|Q0IGW6_DROME RE64551p OS=Drosophila melanogaster GN=spel1 PE=2 SV=1;>tr|M9ND86|M9ND86_DROME Spellchecker1, isoform D OS=Drosophila melanogaster GN=spel1 PE=1 SV=1;>sp|P43248|MSH2_DROME DNA mismatch repair protein spellchecker 1 OS=Drosophila mel	5	12	12	12	11	9	11	9	11	9	17.9	17.9	17.9	103.34	917	917;917;917;939;118	0	44.771	By MS/MS	By MS/MS	17	11.7	37843000	29077000	8766200	20572000	17678000	8	7	15				360	1036;1638;2047;2743;3202;3621;4388;5192;5280;8011;16912;17287	True;True;True;True;True;True;True;True;True;True;True;True	1083;1706;2130;2859;3329;3765;4553;5389;5481;8323;17609;17994	2139;2140;3418;3419;4202;4203;5546;5547;6479;6480;7276;8811;8812;10650;10835;10836;16675;35211;35212;35944	2001;3194;3963;3964;5240;5241;6113;6845;8242;8243;9936;10111;10112;15578;33028;33029;33718	2001;3194;3963;5240;6113;6845;8243;9936;10112;15578;33028;33718
sp|P43332|SNRPA_DROME;tr|K7Z580|K7Z580_DROME	sp|P43332|SNRPA_DROME	8;3	8;3	8;3	>sp|P43332|SNRPA_DROME U1 small nuclear ribonucleoprotein A OS=Drosophila melanogaster GN=snf PE=1 SV=1	2	8	8	8	7	7	7	7	7	7	48.6	48.6	48.6	24.546	216	216;116	0	24.154	By MS/MS	By MS/MS	46.3	40.3	26145000	10948000	15198000	12320000	14531000	6	6	12				361	2973;5634;7234;9844;10093;10334;13403;14798	True;True;True;True;True;True;True;True	3096;5844;7515;10213;10478;10763;13947;15409	6013;6014;11551;11552;15007;15008;20646;21118;21119;21120;21685;21686;27955;27956;30817	5676;5677;10785;10786;14011;19194;19634;19635;19636;20170;26175;28909;28910	5677;10786;14011;19194;19635;20170;26175;28910	726;727;728;729;730;731	1;3;48;69;79;209
sp|P45437|COPB_DROME	sp|P45437|COPB_DROME	32	32	32	>sp|P45437|COPB_DROME Coatomer subunit beta OS=Drosophila melanogaster GN=betaCOP PE=2 SV=2	1	32	32	32	26	29	26	29	26	29	45.4	45.4	45.4	107.41	964	964	0	145.45	By MS/MS	By MS/MS	39.3	39.5	236090000	119650000	116440000	78536000	152790000	29	32	61				362	841;1668;2149;2239;2313;4425;4426;7822;7965;8768;8967;9010;9783;10209;10448;10488;10500;10607;10772;13062;14492;14854;15035;15456;16002;16003;16229;16419;16618;16635;16967;17090	True;True;True;True;True;True;True;True;True;True;True;True;True;True;True;True;True;True;True;True;True;True;True;True;True;True;True;True;True;True;True;True	878;1737;2236;2334;2415;4591;4592;8126;8275;9106;9107;9309;9352;10152;10614;10896;10938;10950;11057;11228;13596;15089;15467;15657;16094;16674;16675;16904;17099;17305;17322;17665;17795	1724;1725;1726;3471;3472;4403;4586;4587;4588;4589;4747;4748;4749;8885;8886;8887;16274;16577;18565;18566;18567;18947;19028;20531;20532;21382;21383;21983;21984;21985;21986;22064;22065;22087;22088;22280;22281;22612;27228;27229;27230;30110;30111;30952;30953;31308;32206;32207;33348;33349;33350;33351;33784;33785;34190;34191;34192;34626;34627;34628;34653;35322;35323;35566;35567;35568	1622;1623;1624;3246;3247;3248;4152;4324;4325;4326;4470;4471;4472;8306;8307;8308;15201;15492;17288;17289;17290;17644;17717;19077;19078;19079;19881;19882;20448;20449;20450;20528;20550;20551;20732;21036;25468;25469;25470;25471;28244;28245;29037;29038;29377;30241;30242;31311;31312;31313;31711;31712;32090;32091;32092;32491;32492;32493;32518;33142;33368;33369	1622;3246;4152;4326;4472;8307;8308;15201;15492;17289;17644;17717;19077;19882;20449;20528;20550;20732;21036;25468;28245;29038;29377;30242;31312;31313;31712;32092;32492;32518;33142;33368	732;733;734;735;736;737;738;739;740;741	22;58;96;135;185;194;316;321;354;654
sp|P45594|CADF_DROME	sp|P45594|CADF_DROME	14	14	14	>sp|P45594|CADF_DROME Cofilin/actin-depolymerizing factor homolog OS=Drosophila melanogaster GN=tsr PE=1 SV=1	1	14	14	14	12	14	12	14	12	14	79.1	79.1	79.1	17.153	148	148	0	47.212	By MS/MS	By MS/MS	78.4	79.1	260650000	122710000	137940000	90285000	142240000	21	17	38				363	1243;2723;8382;10257;10258;10447;11730;11731;15141;17167;17168;17247;17556;17557	True;True;True;True;True;True;True;True;True;True;True;True;True;True	1295;2838;8704;8705;10673;10674;10675;10895;12220;12221;15766;17873;17874;17875;17954;18273;18274	2545;2546;5503;5504;17403;17404;17405;17406;17407;21490;21491;21492;21493;21494;21495;21496;21497;21498;21499;21500;21501;21978;21979;21980;21981;21982;24544;24545;24546;24547;31520;31521;31522;35712;35713;35714;35715;35858;35859;36462;36463;36464;36465;36466;36467;36468	2387;2388;2389;5197;16256;16257;16258;16259;16260;19980;19981;19982;19983;19984;19985;19986;19987;19988;19989;19990;20443;20444;20445;20446;20447;22898;22899;22900;29586;29587;33501;33502;33503;33504;33505;33640;34194;34195;34196;34197;34198	2389;5197;16256;19983;19985;20447;22898;22899;29587;33502;33505;33640;34194;34195	742;743;744	74;92;105
sp|P45888-2|ARP2_DROME;sp|P45888|ARP2_DROME;tr|F6J178|F6J178_DROME	sp|P45888-2|ARP2_DROME;sp|P45888|ARP2_DROME;tr|F6J178|F6J178_DROME	4;4;2	4;4;2	4;4;2	>sp|P45888-2|ARP2_DROME Isoform A of Actin-related protein 2 OS=Drosophila melanogaster GN=Arp2;>sp|P45888|ARP2_DROME Actin-related protein 2 OS=Drosophila melanogaster GN=Arp2 PE=2 SV=3;>tr|F6J178|F6J178_DROME CG9901 (Fragment) OS=Drosophila melanogaster	3	4	4	4	3	4	3	4	3	4	14.2	14.2	14.2	44.702	394	394;399;213	0	7.7826	By MS/MS	By MS/MS	10.9	14.2	7132800	1844600	5288200	2550000	4828300	3	3	6				364	5541;5801;6770;11305	True;True;True;True	5749;6016;7016;11782	11379;11380;11910;11911;13980;13981;23710	10624;10625;11131;13044;13045;22095	10624;11131;13045;22095	745;746	114;309
sp|P45889|ACTZ_DROME	sp|P45889|ACTZ_DROME	7	7	7	>sp|P45889|ACTZ_DROME Actin-related protein 1 OS=Drosophila melanogaster GN=Arp1 PE=2 SV=2	1	7	7	7	4	6	4	6	4	6	26.9	26.9	26.9	42.719	376	376	0	14.61	By MS/MS	By MS/MS	17	21.8	18963000	9101400	9861400	6497600	11285000	3	7	10				365	470;3370;6388;9990;13809;15465;16217	True;True;True;True;True;True;True	493;3502;6618;10361;14370;16103;16892	981;6790;6791;13132;13133;20925;28731;28732;32225;32226;33760;33761;33762;33763	925;6397;6398;12266;19440;26915;26916;30257;30258;31688;31689;31690	925;6397;12266;19440;26915;30257;31688	747;748	48;342
sp|P46150-2|MOEH_DROME;tr|M9PHG2|M9PHG2_DROME;tr|C7LAH9|C7LAH9_DROME;tr|M9NG50|M9NG50_DROME;sp|P46150|MOEH_DROME;sp|P46150-3|MOEH_DROME;sp|P46150-4|MOEH_DROME;tr|C9QP54|C9QP54_DROME;sp|P46150-5|MOEH_DROME	sp|P46150-2|MOEH_DROME;tr|M9PHG2|M9PHG2_DROME;tr|C7LAH9|C7LAH9_DROME;tr|M9NG50|M9NG50_DROME;sp|P46150|MOEH_DROME;sp|P46150-3|MOEH_DROME;sp|P46150-4|MOEH_DROME;tr|C9QP54|C9QP54_DROME;sp|P46150-5|MOEH_DROME	22;22;22;21;21;21;21;21;20	22;22;22;21;21;21;21;21;20	22;22;22;21;21;21;21;21;20	>sp|P46150-2|MOEH_DROME Isoform D of Moesin/ezrin/radixin homolog 1 OS=Drosophila melanogaster GN=Moe;>tr|M9PHG2|M9PHG2_DROME Moesin, isoform M OS=Drosophila melanogaster GN=Moe PE=1 SV=1;>tr|C7LAH9|C7LAH9_DROME Moesin, isoform K OS=Drosophila melanogaster	9	22	22	22	21	21	21	21	21	21	50.4	50.4	50.4	67.857	575	575;584;646;578;578;640;649;675;512	0	86.577	By MS/MS	By MS/MS	47.1	49	225560000	136490000	89070000	100970000	110970000	31	31	62				366	713;850;1070;2139;2199;3312;3474;4493;6158;6456;7003;8783;9343;10462;10804;11524;11875;11924;12307;13421;15091;16627	True;True;True;True;True;True;True;True;True;True;True;True;True;True;True;True;True;True;True;True;True;True	744;887;1118;2226;2286;2287;3444;3608;4660;6382;6689;7271;9122;9702;10910;11261;12009;12366;12417;12812;13966;15716;17314	1472;1473;1740;1741;2202;2203;2204;4382;4383;4384;4385;4492;4493;4494;4495;6691;6692;6985;6986;9152;9153;9154;9155;12658;12659;12660;12661;12662;12663;12664;12665;12666;13256;13257;14480;14481;14482;14483;14484;14485;18592;18593;19652;19653;22011;22012;22676;22677;24147;24148;24149;24831;24832;24925;25722;25723;25724;27994;27995;27996;31423;31424;31425;31426;34640	1379;1380;1637;1638;2064;2065;2066;2067;4132;4133;4134;4135;4136;4235;4236;4237;6310;6566;6567;8549;8550;8551;8552;8553;11823;11824;11825;11826;11827;11828;11829;11830;11831;12386;12387;13501;13502;13503;13504;13505;17312;17313;18304;20472;20473;20474;21098;22528;22529;22530;22531;22532;23169;23170;23261;24022;24023;26211;26212;26213;29494;29495;29496;29497;32506	1379;1638;2064;4133;4235;6310;6567;8552;11828;12386;13501;17313;18304;20473;21098;22530;23169;23261;24022;26211;29497;32506	749;750;751;752;753;754;755;756;757;758;759	13;183;189;190;201;269;306;348;352;365;416
tr|A0A0B4LGZ5|A0A0B4LGZ5_DROME;sp|P46222|RL11_DROME;tr|Q4V5R3|Q4V5R3_DROME	tr|A0A0B4LGZ5|A0A0B4LGZ5_DROME;sp|P46222|RL11_DROME;tr|Q4V5R3|Q4V5R3_DROME	3;3;2	3;3;2	3;3;2	>tr|A0A0B4LGZ5|A0A0B4LGZ5_DROME Ribosomal protein L11, isoform B OS=Drosophila melanogaster GN=RpL11 PE=1 SV=1;>sp|P46222|RL11_DROME 60S ribosomal protein L11 OS=Drosophila melanogaster GN=RpL11 PE=1 SV=2;>tr|Q4V5R3|Q4V5R3_DROME IP06777p OS=Drosophila mela	3	3	3	3	2	3	2	3	2	3	17.9	17.9	17.9	21.112	184	184;184;163	0	4.9305	By MS/MS	By MS/MS	12.5	17.9	8968900	3123200	5845700	3235700	6004500	2	3	5				367	12990;16047;17026	True;True;True	13523;16719;17729	27095;27096;33434;33435;35446	25346;25347;31384;31385;33259	25347;31384;33259
tr|X2JCS6|X2JCS6_DROME;sp|P46223|RL7A_DROME	tr|X2JCS6|X2JCS6_DROME;sp|P46223|RL7A_DROME	2;2	2;2	2;2	>tr|X2JCS6|X2JCS6_DROME Ribosomal protein L7A, isoform E OS=Drosophila melanogaster GN=RpL7A PE=4 SV=1;>sp|P46223|RL7A_DROME 60S ribosomal protein L7a OS=Drosophila melanogaster GN=RpL7A PE=1 SV=2	2	2	2	2	0	2	0	2	0	2	11.4	11.4	11.4	30.731	271	271;271	0.00056818	2.9066	By matching	By MS/MS	0	11.4	609270	0	609270	0	637560	0	2	2				368	10619;14228	True;True	11070;14808	22308;29552	20755;27700	20755;27700
sp|P46415|ADHX_DROME	sp|P46415|ADHX_DROME	11	11	11	>sp|P46415|ADHX_DROME Alcohol dehydrogenase class-3 OS=Drosophila melanogaster GN=Fdh PE=1 SV=3	1	11	11	11	11	8	11	8	11	8	46.2	46.2	46.2	40.389	379	379	0	46.945	By MS/MS	By MS/MS	46.2	38	209020000	169560000	39460000	121600000	89249000	10	8	18				369	462;2214;2215;3943;5538;7419;7548;7756;9694;15457;15541	True;True;True;True;True;True;True;True;True;True;True	485;2302;2303;4097;5746;7707;7841;8058;10058;16095;16185	967;968;4528;4529;7933;11374;11375;15416;15417;15418;15711;15712;16152;16153;16154;20340;20341;32208;32209;32210;32381;32382	911;912;4266;4267;7442;10619;10620;14387;14388;14389;14661;14662;15084;15085;15086;18905;18906;30243;30244;30388	912;4266;4267;7442;10620;14387;14661;15084;18905;30244;30388	760;761	126;367
tr|M9PFG7|M9PFG7_DROME;tr|M9PF24|M9PF24_DROME;sp|P46824|KLC_DROME	tr|M9PFG7|M9PFG7_DROME;tr|M9PF24|M9PF24_DROME;sp|P46824|KLC_DROME	11;11;11	11;11;11	11;11;11	>tr|M9PFG7|M9PFG7_DROME Kinesin light chain, isoform C OS=Drosophila melanogaster GN=Klc PE=4 SV=1;>tr|M9PF24|M9PF24_DROME Kinesin light chain, isoform B OS=Drosophila melanogaster GN=Klc PE=4 SV=1;>sp|P46824|KLC_DROME Kinesin light chain OS=Drosophila mel	3	11	11	11	7	8	7	8	7	8	28.4	28.4	28.4	57.916	507	507;508;508	0	63.5	By MS/MS	By MS/MS	20.9	16.8	42563000	28582000	13981000	19017000	24195000	6	7	13				370	771;2603;4251;8507;9571;14685;14696;15006;15215;15521;17099	True;True;True;True;True;True;True;True;True;True;True	807;2716;4413;8835;9932;15288;15300;15627;15842;16165;17804	1588;5282;5283;8525;17655;20085;20086;30541;30563;30564;31246;31668;31669;32349;35591	1492;4978;4979;7987;16496;18684;18685;28654;28673;29312;29730;29731;30364;33389	1492;4978;7987;16496;18685;28654;28673;29312;29730;30364;33389
sp|P46863|KL61_DROME;tr|Q0PQ30|Q0PQ30_DROME;tr|Q0PQ31|Q0PQ31_DROME;tr|Q7KVC2|Q7KVC2_DROME	sp|P46863|KL61_DROME;tr|Q0PQ30|Q0PQ30_DROME;tr|Q0PQ31|Q0PQ31_DROME	59;53;52;2	59;53;52;2	59;53;52;2	>sp|P46863|KL61_DROME Kinesin-like protein Klp61F OS=Drosophila melanogaster GN=Klp61F PE=1 SV=2;>tr|Q0PQ30|Q0PQ30_DROME Microtubule dependent motor protein OS=Drosophila melanogaster GN=Klp61F PE=3 SV=1;>tr|Q0PQ31|Q0PQ31_DROME Microtubule dependent motor	4	59	59	59	55	55	55	55	55	55	61.4	61.4	61.4	121.16	1066	1066;1066;1066;164	0	323.31	By MS/MS	By MS/MS	56.3	59.3	1990400000	1511600000	478800000	990940000	924740000	97	94	191				371	761;848;849;930;931;1087;2039;3007;3232;3261;3295;3529;3701;3702;3778;4030;4273;5356;5357;6414;7104;7177;7587;7588;7666;7819;8002;8301;9011;9097;9165;10262;10309;10800;11173;11189;11585;11662;11991;11992;11996;12510;12598;12938;13027;13056;13488;13802;14202;14309;14336;14353;14496;15015;15016;15289;15837;16452;17069	True;True;True;True;True;True;True;True;True;True;True;True;True;True;True;True;True;True;True;True;True;True;True;True;True;True;True;True;True;True;True;True;True;True;True;True;True;True;True;True;True;True;True;True;True;True;True;True;True;True;True;True;True;True;True;True;True;True;True	796;797;885;886;971;972;1135;2121;3131;3359;3389;3390;3426;3427;3667;3849;3850;3929;4187;4435;5561;5562;6644;7378;7458;7880;7881;7962;7963;8122;8313;8621;9353;9448;9520;10679;10731;11257;11648;11649;11665;12072;12151;12487;12488;12489;12493;13020;13118;13468;13561;13590;14035;14363;14780;14781;14894;14923;14941;14942;15093;15094;15636;15637;15920;16499;17133;17774	1566;1567;1568;1569;1570;1571;1734;1735;1736;1737;1738;1739;1918;1919;1920;1921;1922;2234;2235;4179;4180;4181;4182;6083;6084;6085;6086;6538;6539;6601;6602;6603;6604;6661;6662;6663;6664;7083;7084;7429;7430;7431;7432;7433;7582;7583;7584;7585;7586;8098;8099;8100;8101;8102;8564;8565;8566;8567;11003;11004;11005;11006;11007;11008;13173;13174;14709;14710;14898;14899;14900;14901;15799;15800;15801;15802;1…	1469;1470;1471;1472;1473;1474;1475;1476;1631;1632;1633;1634;1635;1636;1790;1791;1792;1793;1794;2097;3936;3937;3938;3939;3940;5741;5742;5743;5744;5745;6169;6170;6227;6228;6229;6230;6231;6232;6282;6283;6284;6655;6656;6984;6985;6986;6987;7117;7118;7119;7120;7121;7594;7595;7596;7597;7598;7599;8020;8021;10270;10271;10272;10273;10274;10275;10276;12307;12308;12309;13723;13724;13906;13907;13908;13909;139…	1470;1632;1634;1793;1794;2097;3937;5744;6169;6229;6283;6655;6984;6986;7118;7598;8020;10271;10275;12307;13723;13908;14755;14759;14912;15197;15565;16122;17719;17878;18007;19998;20084;21088;21840;21872;22638;22778;23396;23400;23407;24393;24596;25241;25409;25460;26332;26903;27644;27848;27887;27927;28257;29329;29333;29897;30984;32156;33336	762;763;764;765;766;767;768;769;770;771;772;773;774;775;776;777;778;779;780;781;782;783	113;147;148;154;224;251;442;490;542;548;591;595;630;633;640;697;729;730;731;733;747;865
tr|A4V201|A4V201_DROME;sp|P47825-2|TAF4_DROME;tr|E1JI11|E1JI11_DROME;sp|P47825|TAF4_DROME;tr|M9PFP3|M9PFP3_DROME;tr|M9PI76|M9PI76_DROME;tr|B7Z060|B7Z060_DROME	tr|A4V201|A4V201_DROME;sp|P47825-2|TAF4_DROME;tr|E1JI11|E1JI11_DROME;sp|P47825|TAF4_DROME;tr|M9PFP3|M9PFP3_DROME;tr|M9PI76|M9PI76_DROME;tr|B7Z060|B7Z060_DROME	1;1;1;1;1;1;1	1;1;1;1;1;1;1	1;1;1;1;1;1;1	>tr|A4V201|A4V201_DROME TBP-associated factor 4, isoform D OS=Drosophila melanogaster GN=Taf4 PE=1 SV=1;>sp|P47825-2|TAF4_DROME Isoform C of Transcription initiation factor TFIID subunit 4 OS=Drosophila melanogaster GN=Taf4;>tr|E1JI11|E1JI11_DROME TBP-asso	7	1	1	1	0	1	0	1	0	1	1.5	1.5	1.5	92.06	851	851;851;921;921;962;1047;1088	0.0010455	2.2176	By matching	By MS/MS	0	1.5	395490	0	395490	0	413850	0	1	1				372	6727	TRUE	6973	13899	12970	12970
tr|X2JDR5|X2JDR5_DROME;sp|P47938|THIO1_DROME	tr|X2JDR5|X2JDR5_DROME;sp|P47938|THIO1_DROME	6;6	6;6	6;6	>tr|X2JDR5|X2JDR5_DROME Thioredoxin OS=Drosophila melanogaster GN=dhd PE=3 SV=1;>sp|P47938|THIO1_DROME Thioredoxin-1 OS=Drosophila melanogaster GN=dhd PE=1 SV=1	2	6	6	6	6	5	6	5	6	5	43.9	43.9	43.9	12.384	107	107;107	0	11.757	By MS/MS	By MS/MS	43.9	37.4	73950000	44377000	29573000	33958000	41364000	6	4	10				373	6283;8064;8065;12313;13424;14795	True;True;True;True;True;True	6509;8377;8378;12818;13970;15405	12923;12924;12925;12926;16777;16778;16779;16780;16781;25734;25735;28004;28005;30808;30809	12072;12073;12074;15677;15678;15679;24033;24034;26222;28899;28900	12072;15678;15679;24033;26222;28900	784;785;786	7;100;101
sp|P48148|RHO1_DROME	sp|P48148|RHO1_DROME	4	4	4	>sp|P48148|RHO1_DROME Ras-like GTP-binding protein Rho1 OS=Drosophila melanogaster GN=Rho1 PE=1 SV=1	1	4	4	4	3	3	3	3	3	3	33.9	33.9	33.9	21.723	192	192	0	42.413	By MS/MS	By MS/MS	25	21.4	15495000	9471500	6023500	6087200	9687500	3	3	6				374	2348;2914;6879;12129	True;True;True;True	2450;3036;7140;12627	4806;5871;5872;14229;14230;25347	4530;5545;13272;13273;23667;23668	4530;5545;13272;23668
tr|E1JJM9|E1JJM9_DROME;sp|P48149|RS15A_DROME;sp|Q7KR04|RS15B_DROME	tr|E1JJM9|E1JJM9_DROME;sp|P48149|RS15A_DROME;sp|Q7KR04|RS15B_DROME	2;2;1	2;2;1	2;2;1	>tr|E1JJM9|E1JJM9_DROME Ribosomal protein S15Aa, isoform F OS=Drosophila melanogaster GN=RpS15Aa PE=1 SV=1;>sp|P48149|RS15A_DROME 40S ribosomal protein S15Aa OS=Drosophila melanogaster GN=RpS15Aa PE=1 SV=2;>sp|Q7KR04|RS15B_DROME 40S ribosomal protein S15Ab	3	2	2	2	0	2	0	2	0	2	17.7	17.7	17.7	14.771	130	130;130;130	0.00063291	3.9977	By matching	By MS/MS	0	17.7	6796700	0	6796700	0	7112300	0	2	2				375	5744;10289	True;True	5958;10707	11806;21556	11029;20043	11029;20043	787	4
tr|H0RN81|H0RN81_DROME;sp|P48375|FKB12_DROME	tr|H0RN81|H0RN81_DROME;sp|P48375|FKB12_DROME	4;4	4;4	4;4	>tr|H0RN81|H0RN81_DROME Peptidyl-prolyl cis-trans isomerase OS=Drosophila melanogaster GN=FK506-bp2-RA PE=2 SV=1;>sp|P48375|FKB12_DROME 12 kDa FK506-binding protein OS=Drosophila melanogaster GN=FK506-bp2 PE=3 SV=2	2	4	4	4	4	3	4	3	4	3	60.2	60.2	60.2	11.666	108	108;108	0	9.7123	By MS/MS	By MS/MS	60.2	39.8	9189800	4614800	4574900	3600100	5802100	3	2	5				376	4913;5497;5531;8629	True;True;True;True	5099;5705;5739;8962	10043;11289;11290;11358;11359;18187;18188	9383;10540;10541;10604;16957;16958	9383;10540;10604;16957
tr|M9PBU2|M9PBU2_DROME;sp|P48554|RAC2_DROME	tr|M9PBU2|M9PBU2_DROME;sp|P48554|RAC2_DROME	2;2	1;1	1;1	>tr|M9PBU2|M9PBU2_DROME Rac2, isoform B OS=Drosophila melanogaster GN=Rac2 PE=4 SV=1;>sp|P48554|RAC2_DROME Ras-related protein Rac2 OS=Drosophila melanogaster GN=Rac2 PE=1 SV=1	2	2	1	1	2	2	1	1	1	1	12.5	7.3	7.3	21.359	192	192;192	1	-2	By MS/MS	By matching	12.5	12.5	1345300	812790	532480	0	557200	1	0	1	+			377	9685;17295	True;False	10049;18002	20319;20320;35958;35959	18889;33729;33730	18889;33729	788	145
tr|Q962I2|Q962I2_DROME;sp|P48555|RALA_DROME	tr|Q962I2|Q962I2_DROME;sp|P48555|RALA_DROME	1;1	1;1	1;1	>tr|Q962I2|Q962I2_DROME RAL2 OS=Drosophila melanogaster GN=Rala PE=1 SV=1;>sp|P48555|RALA_DROME Ras-related protein Ral-a OS=Drosophila melanogaster GN=Rala PE=1 SV=2	2	1	1	1	1	1	1	1	1	1	7.1	7.1	7.1	22.436	197	197;201	0.00054466	2.5546	By MS/MS	By MS/MS	7.1	7.1	1224500	681940	542570	0	567760	1	1	2				378	1179	TRUE	1229	2417;2418	2267;2268	2267
sp|P48591|RIR1_DROME	sp|P48591|RIR1_DROME	21	21	21	>sp|P48591|RIR1_DROME Ribonucleoside-diphosphate reductase large subunit OS=Drosophila melanogaster GN=RnrL PE=1 SV=2	1	21	21	21	21	17	21	17	21	17	36.8	36.8	36.8	91.977	812	812	0	102.22	By MS/MS	By MS/MS	36.8	28	175260000	125100000	50165000	72441000	98555000	26	19	45				379	424;1707;2160;2256;4536;4986;5955;6183;6549;9196;9703;12385;12521;13489;13942;14622;15679;16170;16336;16337;17542	True;True;True;True;True;True;True;True;True;True;True;True;True;True;True;True;True;True;True;True;True	442;1776;2247;2353;4703;5175;6173;6407;6786;9551;10067;12892;13031;14036;14511;15225;16336;16844;17016;17017;18259	839;840;841;842;843;3546;4422;4624;4625;9238;9239;10246;10247;12205;12206;12207;12208;12721;12722;13524;13525;13526;13527;13528;19389;19390;19391;20358;20359;25866;26132;26133;26134;28121;28122;28985;30413;30414;32689;32690;33661;33662;33663;33664;34013;34014;34015;34016;34017;36437;36438	798;799;800;801;802;3323;4169;4358;4359;8635;8636;8637;8638;9563;11400;11401;11402;11886;12627;12628;12629;12630;18061;18062;18920;18921;24156;24417;24418;24419;26333;26334;27161;28535;28536;30680;31599;31600;31601;31602;31929;31930;31931;31932;31933;34169;34170	798;3323;4169;4358;8638;9563;11402;11886;12629;18061;18920;24156;24417;26334;27161;28535;30680;31599;31929;31932;34170	789;790;791;792;793	251;350;526;581;666
sp|P48592|RIR2_DROME	sp|P48592|RIR2_DROME	2	2	2	>sp|P48592|RIR2_DROME Ribonucleoside-diphosphate reductase subunit M2 OS=Drosophila melanogaster GN=RnrS PE=1 SV=2	1	2	2	2	2	2	2	2	2	2	8.1	8.1	8.1	45.114	393	393	0.00063412	4.015	By MS/MS	By MS/MS	8.1	8.1	9771700	7632400	2139300	6527600	3343500	1	2	3				380	10158;14010	True;True	10555;14579	21261;21262;29134;29135	19768;27302;27303	19768;27302	794	376
sp|P48598-2|IF4E_DROME;tr|M9PBZ9|M9PBZ9_DROME;sp|P48598|IF4E_DROME	sp|P48598-2|IF4E_DROME;tr|M9PBZ9|M9PBZ9_DROME;sp|P48598|IF4E_DROME	7;7;7	7;7;7	7;7;7	>sp|P48598-2|IF4E_DROME Isoform II of Eukaryotic translation initiation factor 4E OS=Drosophila melanogaster GN=eIF-4E;>tr|M9PBZ9|M9PBZ9_DROME Eukaryotic initiation factor 4E, isoform H OS=Drosophila melanogaster GN=eIF-4E PE=1 SV=1;>sp|P48598|IF4E_DROME E	3	7	7	7	6	7	6	7	6	7	45.6	45.6	45.6	27.827	248	248;259;259	0	32.07	By MS/MS	By MS/MS	35.1	45.6	62277000	46589000	15688000	20190000	26276000	8	7	15				381	2761;5916;7137;8525;11036;14986;16940	True;True;True;True;True;True;True	2880;6133;7415;8854;11507;15604;17637	5586;12131;12132;14806;14807;14808;17687;17688;23177;23178;31201;31202;35267;35268	5276;5277;11334;11335;13815;13816;13817;16527;16528;21567;29274;29275;29276;33083;33084	5276;11334;13816;16528;21567;29275;33084	795	73
tr|A0A0B4LIJ0|A0A0B4LIJ0_DROME;sp|P48601|PRS4_DROME	tr|A0A0B4LIJ0|A0A0B4LIJ0_DROME;sp|P48601|PRS4_DROME	9;9	9;9	9;9	>tr|A0A0B4LIJ0|A0A0B4LIJ0_DROME Regulatory particle triple-A ATPase 2, isoform B OS=Drosophila melanogaster GN=Rpt2 PE=3 SV=1;>sp|P48601|PRS4_DROME 26S protease regulatory subunit 4 OS=Drosophila melanogaster GN=Rpt2 PE=1 SV=2	2	9	9	9	6	7	6	7	6	7	30.5	30.5	30.5	49.323	439	439;439	0	25.756	By MS/MS	By MS/MS	21.6	22.6	23821000	5652300	18168000	4530800	20133000	5	5	10				382	1103;1407;6364;6639;7606;14791;15351;15827;17038	True;True;True;True;True;True;True;True;True	1151;1462;6593;6882;7899;15401;15985;16489;17741	2264;2859;2860;13087;13088;13730;13731;15842;30802;31969;31970;32990;35466	2122;2681;12222;12223;12224;12814;14792;28895;30015;30016;30962;33278	2122;2681;12222;12814;14792;28895;30015;30962;33278	796;797;798;799;800	72;73;169;173;308
tr|M9PBN7|M9PBN7_DROME;sp|P48603|CAPZB_DROME	tr|M9PBN7|M9PBN7_DROME;sp|P48603|CAPZB_DROME	1;1	1;1	1;1	>tr|M9PBN7|M9PBN7_DROME Capping protein beta, isoform B OS=Drosophila melanogaster GN=cpb PE=4 SV=1;>sp|P48603|CAPZB_DROME F-actin-capping protein subunit beta OS=Drosophila melanogaster GN=cpb PE=2 SV=1	2	1	1	1	1	1	1	1	1	1	5.1	5.1	5.1	31.363	276	276;276	0.0025707	2.0847	By MS/MS	By MS/MS	5.1	5.1	3328800	2403600	925180	0	968130	1	2	3				383	4618	TRUE	4790	9407;9408	8793;8794;8795	8793
tr|Q95SD0|Q95SD0_DROME;tr|B6IDM7|B6IDM7_DROME;sp|P48604|GRPE_DROME	tr|Q95SD0|Q95SD0_DROME;tr|B6IDM7|B6IDM7_DROME;sp|P48604|GRPE_DROME	2;2;2	2;2;2	2;2;2	>tr|Q95SD0|Q95SD0_DROME GM03203p OS=Drosophila melanogaster PE=2 SV=1;>tr|B6IDM7|B6IDM7_DROME GrpE protein homolog OS=Drosophila melanogaster GN=Roe1-RA PE=2 SV=1;>sp|P48604|GRPE_DROME GrpE protein homolog, mitochondrial OS=Drosophila melanogaster GN=Roe1	3	2	2	2	1	2	1	2	1	2	14.8	14.8	14.8	20.457	183	183;213;213	0.0068127	1.6911	By MS/MS	By MS/MS	9.8	14.8	1185200	462360	722820	0	756380	0	1	1				384	2200;3374	True;True	2288;3506	4496;4497;6797	4238;6404	4238;6404	801	73
[truncated: 1,857 more rows]

## Sheet: CON, REV filtered
Protein IDs	Majority protein IDs	Peptide counts (all)	Peptide counts (razor+unique)	Peptide counts (unique)	Fasta headers	Number of proteins	Peptides	Razor + unique peptides	Unique peptides	Peptides C5	Peptides S5	Razor + unique peptides C5	Razor + unique peptides S5	Unique peptides C5	Unique peptides S5	Sequence coverage [%]	Unique + razor sequence coverage [%]	Unique sequence coverage [%]	Mol. weight [kDa]	Sequence length	Sequence lengths	Q-value	Score	Identification type C5	Identification type S5	Sequence coverage C5 [%]	Sequence coverage S5 [%]	Intensity	Intensity C5	Intensity S5	LFQ intensity C5	LFQ intensity S5	MS/MS Count C5	MS/MS Count S5	MS/MS Count	Only identified by site	Reverse	Potential contaminant	id	Peptide IDs	Peptide is razor	Mod. peptide IDs	Evidence IDs	MS/MS IDs	Best MS/MS	Oxidation (M) site IDs	Oxidation (M) site positions
[truncated: 2,025 more rows]

## Sheet: LFQ5
Accession No	Peptides	Unique peptides	Mol. weight [kDa]	Score	LFQ intensity C5	LFQ intensity S5	Protein Name
tr|A0A0B4KFE9|A0A0B4KFE9_DROME	10	10	262.35	17.177	19668000	8529700	>tr|A0A0B4KFE9|A0A0B4KFE9_DROME Megator, isoform B OS=Drosophila melanogaster GN=Mtor PE=1 SV=1
tr|T2FGD8|T2FGD8_DROME	11	11	74.206	53.602	10553000	7844600	>tr|T2FGD8|T2FGD8_DROME FI21483p1 OS=Drosophila melanogaster GN=CG4679-RA PE=2 SV=1
tr|H1UUG6|H1UUG6_DROME	2	2	100.02	1.7258	0	362450	>tr|H1UUG6|H1UUG6_DROME FI18123p1 OS=Drosophila melanogaster GN=mip120-RA PE=2 SV=1
sp|A1Z9X0|APKC_DROME	7	7	69.556	19.34	0	4470000	>sp|A1Z9X0|APKC_DROME Atypical protein kinase C OS=Drosophila melanogaster GN=aPKC PE=1 SV=1
tr|C1C3E7|C1C3E7_DROME	3	3	48.795	7.9246	521470	0	>tr|C1C3E7|C1C3E7_DROME MIP09364p OS=Drosophila melanogaster GN=Zasp52 PE=1 SV=1
[truncated: 2,020 more rows]
