# Supplementary material for: The phospho-docking protein 14-3-3 regulates microtubule-associated proteins in oocytes including the chromosomal passenger Borealin
Source: PLoS Genet. 2022 Jun 6;18(6):e1009995. doi: 10.1371/journal.pgen.1009995 (PMC9203013; doi:10.1371/journal.pgen.1009995)
Supplement: S5 Table — (XLSX) [file pgen.1009995.s009.xlsx]

## Sheet: proteinGroups
Protein IDs	Majority protein IDs	Peptide counts (all)	Peptide counts (razor+unique)	Peptide counts (unique)	Fasta headers	Number of proteins	Peptides	Razor + unique peptides	Unique peptides	Peptides C6	Peptides S6	Razor + unique peptides C6	Razor + unique peptides S6	Unique peptides C6	Unique peptides S6	Sequence coverage [%]	Unique + razor sequence coverage [%]	Unique sequence coverage [%]	Mol. weight [kDa]	Sequence length	Sequence lengths	Q-value	Score	Identification type C6	Identification type S6	Sequence coverage C6 [%]	Sequence coverage S6 [%]	Intensity	Intensity C6	Intensity S6	LFQ intensity C6	LFQ intensity S6	MS/MS Count C6	MS/MS Count S6	MS/MS Count	Only identified by site	Reverse	Potential contaminant	id	Peptide IDs	Peptide is razor	Mod. peptide IDs	Evidence IDs	MS/MS IDs	Best MS/MS	Oxidation (M) site IDs	Oxidation (M) site positions
CON__O43790;CON__Q14533;CON__Q6NT21;CON__P78385;CON__Q61726	CON__O43790;CON__Q14533;CON__Q6NT21;CON__P78385;CON__Q61726	7;7;6;5;4	6;6;5;4;3	3;3;3;2;1	>O43790 SWISS-PROT:O43790 Keratin, type II cuticular Hb6 (Hair keratin, type II Hb6) (ghHb6) - Homo sapiens (Human).;>Q14533 SWISS-PROT:Q14533 Keratin, type II cuticular Hb1 (Hair keratin, type II Hb1) (ghHKb1) (ghHb1) (MLN 137) - Homo sapiens (Human).;>Q6	5	7	6	3	7	1	6	0	3	0	14.8	13.4	7.2	53.5	486	486;505;493;493;479	0	9.2564	By MS/MS	By matching	14.8	1.4	5819200	5819200	0	5329600	0	7	0	7			+	0	1361;2275;2641;3769;4166;5246;9703	True;True;True;True;False;True;True	1412;2367;2368;2752;3912;4317;5434;10051	2850;4810;4811;5561;7830;8660;8661;11209;20976	2671;4487;4488;5147;7266;8026;8027;10366;19307	2671;4487;5147;7266;8026;10366;19307	0	271
CON__P00761	CON__P00761	5	5	5	>P00761 SWISS-PROT:P00761|TRYP_PIG Trypsin - Sus scrofa (Pig).	1	5	5	5	5	5	5	5	5	5	31.6	31.6	31.6	24.409	231	231	0	45.54	By MS/MS	By MS/MS	31.6	31.6	48685000000	16773000000	31912000000	13776000000	12650000000	22	26	48			+	1	6785;8725;9950;16057;16083	True;True;True;True;True	7019;7020;9040;10301;16694;16720	14513;14514;14515;14516;14517;18606;18607;18608;18609;21462;21463;21464;21465;34439;34440;34441;34442;34443;34444;34445;34446;34447;34448;34449;34450;34451;34452;34453;34454;34455;34456;34457;34458;34459;34460;34461;34462;34517;34518;34519;34520;34521;34522;34523;34524;34525;34526;34527	13405;13406;13407;13408;13409;17175;17176;17177;17178;19729;19730;19731;19732;19733;31819;31820;31821;31822;31823;31824;31825;31826;31827;31828;31829;31830;31831;31832;31833;31834;31835;31836;31837;31838;31839;31840;31841;31842;31843;31844;31845;31898;31899;31900;31901;31902;31903;31904;31905;31906	13407;17178;19729;31821;31903	1	94
CON__P01966	CON__P01966	4	4	4	>P01966 SWISS-PROT:P01966 (Bos taurus) Hemoglobin subunit alpha	1	4	4	4	3	4	3	4	3	4	23.9	23.9	23.9	15.184	142	142	0	5.285	By MS/MS	By MS/MS	22.5	23.9	18711000	2075900	16635000	2858000	4281800	1	5	6			+	2	9815;10504;15923;16141	True;True;True;True	10164;10889;16555;16781	21204;22580;22581;34184;34185;34186;34651;34652	19501;20730;31577;31578;31579;32015	19501;20730;31578;32015	2	33
CON__P02533;CON__Q61782	CON__P02533	30;4	25;4	8;1	>P02533 SWISS-PROT:P02533 Tax_Id=9606 Gene_Symbol=KRT14 Keratin, type I cytoskeletal 14	2	30	25	8	29	29	24	24	8	7	69.1	63.8	27.1	51.621	472	472;93	0	113.5	By MS/MS	By MS/MS	67.2	65.9	390250000	143290000	246970000	148360000	65176000	37	29	66			+	3	254;255;817;1162;1313;1678;1859;2607;3625;5388;5419;6997;7379;8178;8360;9169;10742;11095;12062;12457;14873;15223;15411;15602;15603;16621;17223;17224;17225;17590	True;True;True;True;True;True;True;True;True;True;True;True;True;False;False;True;True;True;True;True;True;True;True;True;True;True;False;False;False;True	260;261;262;263;847;1206;1362;1744;1745;1934;2718;3762;5583;5584;5616;7240;7652;8475;8663;9497;11182;11183;11547;12547;12957;15464;15830;16027;16224;16225;17283;17907;17908;17909;17910;17911;18286	514;515;516;517;518;519;520;1694;1695;2433;2755;2756;3622;3623;3624;3981;3982;5492;5493;7538;7539;11506;11507;11508;11509;11574;11575;14957;14958;15792;15793;17483;17484;17879;17880;17881;17882;19956;19957;19958;23263;23264;23265;23977;23978;26080;26885;26886;31875;31876;32679;32680;32681;32682;33099;33100;33101;33102;33103;33484;33485;33486;33487;33488;33489;33490;33491;35647;35648;36939;36940;3…	480;481;482;483;484;1586;1587;2260;2576;2577;2578;3371;3372;3373;3374;3710;3711;5087;6983;6984;10645;10646;10647;10648;10649;10716;13797;13798;13799;14596;14597;14598;16154;16507;16508;18346;18347;18348;18349;21366;21367;21368;22039;22040;23980;24744;24745;29415;29416;30171;30172;30173;30174;30542;30543;30544;30545;30546;30547;30908;30909;30910;30911;30912;30913;32958;32959;34132;34133;34134;3413…	482;483;1587;2260;2578;3372;3711;5087;6983;10645;10716;13799;14597;16154;16507;18349;21366;22039;23980;24745;29415;30174;30542;30908;30913;32958;34132;34137;34140;34831	3;4;5;6;7;8;9;10;11;12;13	14;119;212;237;257;272;338;351;368;376;391
CON__P02535-1	CON__P02535-1	11	1	1	>P02535-1 SWISS-PROT:P02535-1 Tax_Id=10090 Gene_Symbol=Krt10 Isoform 1 of Keratin, type I cytoskeletal 10	1	11	1	1	10	11	0	1	0	1	17.4	4	4	57.769	570	570	0.0064132	1.3911	By matching	By MS/MS	13.3	17.4	24742000	0	24742000	0	7531700	0	1	1			+	4	819;820;821;8178;8565;12488;12517;12518;13248;17223;17598	False;False;False;False;False;False;False;False;False;False;True	849;850;851;8475;8876;12988;13018;13019;13782;17907;17908;18294	1698;1699;1700;1701;1702;1703;1704;1705;1706;17483;17484;18309;18310;26950;26951;26952;26953;26954;27004;27005;27006;27007;28492;28493;36939;36940;36941;36942;37731	1590;1591;1592;1593;1594;1595;1596;1597;1598;1599;16154;16894;16895;24801;24802;24803;24804;24805;24854;24855;24856;24857;26244;34132;34133;34134;34851	1591;1594;1597;16154;16894;24801;24854;24856;26244;34132;34851	14	148
CON__P02538	CON__P02538	35	2	1	>P02538 SWISS-PROT:P02538 Tax_Id=9606 Gene_Symbol=KRT6A Keratin, type II cytoskeletal 6A	1	35	2	1	33	34	2	2	1	1	57.1	4.8	1.8	60.044	564	564	0.00054765	2.7448	By MS/MS	By MS/MS	52	57.1	13366000	6254100	7111800	6228200	2190800	1	2	3			+	5	281;301;638;1029;1249;2528;3756;3824;3825;4166;5433;7340;7943;8269;8270;9249;9813;11207;11219;11244;11246;11631;11967;12005;12357;12358;13405;13934;14203;14204;14663;14664;15338;17532;17644	False;False;True;False;False;False;False;False;False;False;False;False;False;False;False;False;False;False;False;False;False;False;False;False;False;False;True;False;False;False;False;False;False;False;False	291;313;659;1066;1067;1068;1296;2633;2634;3898;3970;3971;4317;5630;7611;8231;8569;8570;9578;10162;11664;11676;11701;11703;12101;12450;12488;12850;12851;13944;14487;14770;14771;15244;15245;15948;18224;18341	576;625;626;627;1335;1336;2157;2158;2159;2160;2161;2617;2618;5332;5333;5334;7803;7804;7939;7940;7941;7942;7943;7944;8660;8661;11595;15704;15705;16989;16990;17686;17687;17688;17689;17690;17691;17692;20100;20101;20102;21200;21201;24214;24215;24216;24217;24257;24258;24309;24310;24311;24312;24313;24314;24315;24316;24317;24318;24320;24321;24322;24323;25146;25147;25148;25149;25890;25891;25965;25966;266…	532;582;583;584;585;1246;1247;2004;2005;2006;2007;2008;2009;2010;2443;2444;4944;4945;7234;7235;7366;7367;7368;7369;7370;8026;8027;10735;14509;14510;14511;15712;15713;16335;16336;16337;16338;16339;16340;16341;18487;18488;19498;22248;22249;22250;22251;22285;22286;22335;22336;22337;22338;22339;22340;22341;22343;22344;22345;23116;23117;23804;23805;23879;24558;24559;24560;24561;24562;26553;27582;27583…	532;585;1247;2008;2444;4944;7235;7366;7368;8026;10735;14509;15713;16336;16339;18487;19498;22248;22285;22335;22344;23117;23804;23879;24558;24562;26553;27582;28133;28137;29008;29013;30396;34703;34939	15;16;17;18;19	279;309;322;418;452
CON__P02662	CON__P02662	8	8	8	>P02662 SWISS-PROT:P02662 Alpha-S1-casein - Bos taurus (Bovine).	1	8	8	8	7	8	7	8	7	8	39.7	39.7	39.7	22.975	199	199	0	16.74	By MS/MS	By MS/MS	33.7	39.7	479760000	155990000	323770000	145980000	108560000	5	10	15			+	6	2895;2896;3403;3976;5905;6039;6062;17889	True;True;True;True;True;True;True;True	3015;3016;3537;4124;6109;6247;6270;18588	6058;6059;6060;6061;7132;7133;7134;7135;8286;12572;12573;12839;12840;12882;12883;12884;12885;38307;38308	5637;5638;5639;6607;6608;6609;6610;7673;11630;11874;11916;11917;11918;11919;35385	5637;5639;6608;7673;11630;11874;11918;35385	20	135
CON__P02663	CON__P02663	7	7	7	>P02663 SWISS-PROT:P02663 Alpha-S2-casein [Contains: Casocidin-1 - Bos taurus (Bovine).	1	7	7	7	6	5	6	5	6	5	44	44	44	24.348	207	207	0	8.9266	By MS/MS	By MS/MS	33.3	30.9	21970000	8970400	12999000	9626400	3301000	4	3	7			+	7	930;4311;7469;10002;10878;11370;15905	True;True;True;True;True;True;True	961;4469;7742;10354;11326;11827;16536	1927;1928;8958;15964;21565;21566;23541;23542;24563;34140;34141	1795;1796;8298;14762;19826;21630;21631;22561;31543	1795;8298;14762;19826;21630;22561;31543	21	26
CON__P02666	CON__P02666	1	1	1	>P02666 SWISS-PROT:P02666 Beta-casein - Bos taurus (Bovine).	1	1	1	1	1	1	1	1	1	1	9.1	9.1	9.1	23.583	209	209	0.00056211	2.9372	By MS/MS	By MS/MS	9.1	9.1	23679000	19650000	4028600	19650000	0	2	1	3			+	8	2329	TRUE	2428;2429	4923;4924;4925;4926	4594;4595;4596	4596	22	185
CON__P02668	CON__P02668	1	1	1	>P02668 SWISS-PROT:P02668 Kappa-casein [Contains: Casoxin C; Casoxin 6; Casoxin A; Casoxin B; Casoplatelin] - Bos taurus (Bovine).	1	1	1	1	1	0	1	0	1	0	17.2	17.2	17.2	18.974	169	169	0	5.1491	By MS/MS	By matching	17.2	0	3334400	3334400	0	3334400	0	3	0	3			+	9	18000	TRUE	18705	38549	35595;35596;35597	35597
CON__P02754	CON__P02754	4	4	4	>P02754 SWISS-PROT:P02754 Beta-lactoglobulin - Bos taurus (Bovine).	1	4	4	4	4	3	4	3	4	3	35.8	35.8	35.8	18.281	162	162	0	14.256	By MS/MS	By MS/MS	35.8	29.6	20655000	11348000	9307200	10892000	3288600	4	3	7			+	10	9873;15490;16801;17431	True;True;True;True	10223;16107;17466;18121	21311;21312;33252;33253;36000;37357;37358	19596;19597;30692;30693;30694;33279;34517	19597;30694;33279;34517
CON__P02768-1	CON__P02768-1	44	44	40	>P02768-1 SWISS-PROT:P02768-1 Tax_Id=9606 Gene_Symbol=ALB Isoform 1 of Serum albumin precursor	1	44	44	40	33	44	33	44	29	40	77.7	77.7	72.6	69.366	609	609	0	323.31	By MS/MS	By MS/MS	68	77.7	5458400000	134430000	5324000000	222560000	1362900000	29	83	112			+	11	63;225;323;1015;1016;1546;1666;1669;1881;2540;2753;2841;3615;4129;4336;6033;6050;8063;8131;8426;9048;10103;10206;10236;10237;10259;10655;10928;11798;12017;12340;12341;12528;12765;12766;12853;12865;13499;13789;14798;16243;16458;16962;17793	True;True;True;True;True;True;True;True;True;True;True;True;True;True;True;True;True;True;True;True;True;True;True;True;True;True;True;True;True;True;True;True;True;True;True;True;True;True;True;True;True;True;True;True	64;231;335;1052;1053;1602;1603;1731;1734;1958;2648;2649;2867;2960;3752;4280;4494;6241;6258;8354;8427;8730;9374;10458;10566;10596;10597;10598;10620;11070;11071;11377;12275;12501;12833;12834;13029;13279;13280;13370;13382;14043;14044;14337;15386;16886;17112;17636;18490	127;128;455;456;457;458;459;460;660;2128;2129;2130;2131;2132;2133;2134;3306;3307;3308;3309;3310;3311;3598;3604;3605;4034;5357;5358;5359;5360;5361;5362;5363;5364;5783;5784;5943;5944;5945;5946;5947;7516;7517;8590;8591;8997;8998;12828;12829;12862;12863;12864;17234;17235;17359;17360;17361;18019;18020;18021;18022;19711;19712;19713;19714;21782;21783;21997;21998;22054;22055;22056;22057;22058;22097;22098…	123;124;429;430;431;616;1979;1980;1981;1982;1983;1984;1985;3079;3080;3081;3082;3083;3345;3350;3351;3759;4964;4965;4966;4967;4968;4969;4970;5363;5364;5520;5521;5522;5523;5524;6960;6961;7959;7960;8332;8333;11863;11864;11897;11898;11899;15931;16045;16046;16047;16630;16631;16632;18127;18128;18129;20008;20009;20199;20200;20251;20252;20253;20254;20255;20256;20288;20289;21048;21049;21050;21051;21052;217…	124;430;616;1984;1985;3079;3345;3351;3759;4964;5364;5523;6961;7959;8332;11864;11899;15931;16045;16630;18127;20008;20200;20251;20253;20289;21050;21717;23492;23905;24523;24525;24877;25326;25328;25475;25506;26751;27301;29275;32218;32664;33587;35204	23;24;25;26;27;28	111;147;322;353;470;572
CON__P02769	CON__P02769	5	1	1	>P02769 SWISS-PROT:P02769 (Bos taurus) Bovine serum albumin precursor	1	5	1	1	5	4	1	0	1	0	7.4	2.3	2.3	69.293	607	607	1	-2	By MS/MS	By matching	7.4	5.1	190740	190740	0	190740	0	1	0	1	+		+	12	1669;8131;10259;10656;16962	False;False;False;True;False	1734;8427;10620;11072;17636	3604;3605;17359;17360;17361;22097;22098;22939;36331;36332	3350;3351;16045;16046;16047;20288;20289;21053;33586;33587	3351;16045;20289;21053;33587	29	469
CON__P04259;CON__Q8VED5;CON__P05787	CON__P04259	35;7;6	20;1;1	1;0;0	>P04259 SWISS-PROT:P04259 Tax_Id=9606 Gene_Symbol=KRT6B Keratin, type II cytoskeletal 6B	3	35	20	1	33	34	18	20	1	1	56.2	37.9	3	59.998	564	564;531;483	0	61.305	By MS/MS	By MS/MS	51.1	56.2	149790000	58032000	91758000	57576000	20784000	23	22	45			+	13	281;301;1029;1249;1394;2528;3756;3824;3825;4166;5433;7340;7943;8269;8270;9249;9813;11207;11219;11244;11246;11631;11967;12005;12357;12358;13934;14203;14204;14663;14664;15338;16631;17532;17644	True;True;True;False;True;True;True;False;False;False;True;True;False;False;False;True;True;True;False;False;False;True;True;True;False;False;True;True;True;True;True;False;False;False;True	291;313;1066;1067;1068;1296;1446;2633;2634;3898;3970;3971;4317;5630;7611;8231;8569;8570;9578;10162;11664;11676;11701;11703;12101;12450;12488;12850;12851;14487;14770;14771;15244;15245;15948;17294;18224;18341	576;625;626;627;2157;2158;2159;2160;2161;2617;2618;2911;2912;5332;5333;5334;7803;7804;7939;7940;7941;7942;7943;7944;8660;8661;11595;15704;15705;16989;16990;17686;17687;17688;17689;17690;17691;17692;20100;20101;20102;21200;21201;24214;24215;24216;24217;24257;24258;24309;24310;24311;24312;24313;24314;24315;24316;24317;24318;24320;24321;24322;24323;25146;25147;25148;25149;25890;25891;25965;25966;266…	532;582;583;584;585;2004;2005;2006;2007;2008;2009;2010;2443;2444;2725;2726;4944;4945;7234;7235;7366;7367;7368;7369;7370;8026;8027;10735;14509;14510;14511;15712;15713;16335;16336;16337;16338;16339;16340;16341;18487;18488;19498;22248;22249;22250;22251;22285;22286;22335;22336;22337;22338;22339;22340;22341;22343;22344;22345;23116;23117;23804;23805;23879;24558;24559;24560;24561;24562;27582;27583;28133…	532;585;2008;2444;2726;4944;7235;7366;7368;8026;10735;14509;15713;16336;16339;18487;19498;22248;22285;22335;22344;23117;23804;23879;24558;24562;27582;28133;28137;29008;29013;30396;32978;34703;34939	15;16;17;18;19	279;309;322;418;452
CON__P04264	CON__P04264	47	44	35	>P04264 SWISS-PROT:P04264 Tax_Id=9606 Gene_Symbol=KRT1 Keratin, type II cytoskeletal 1	1	47	44	35	46	45	43	42	34	33	62.6	62	54	66.017	644	644	0	323.31	By MS/MS	By MS/MS	62.6	56.5	21350000000	6500600000	14849000000	6540900000	3767800000	86	91	177			+	14	299;300;2529;2599;2600;4168;4169;4426;4904;5432;6475;6476;8056;8057;8267;8470;8486;9341;9467;9468;10723;11209;11210;11219;11380;11570;12165;12166;12167;13177;13241;13408;13635;13666;13667;13737;13840;13841;13925;13926;15079;15080;15311;15418;15419;17453;17642	True;True;True;True;True;False;True;True;True;True;False;False;True;True;True;True;True;True;True;True;True;True;True;True;True;True;True;True;True;True;True;True;True;True;True;True;True;True;True;True;True;True;True;True;True;True;True	311;312;2635;2636;2708;2709;2710;4319;4320;4587;5082;5629;6695;6696;8347;8348;8567;8778;8794;8795;9672;9673;9811;9812;11155;11156;11666;11667;11676;11839;11840;11841;12039;12653;12654;12655;13711;13775;13947;14181;14213;14214;14284;14391;14392;14478;14479;15680;15681;15920;16034;16035;18143;18339	619;620;621;622;623;624;5335;5336;5337;5338;5472;5473;5474;5475;8670;8671;8672;8673;8674;8675;8676;8677;8678;8679;9176;9177;9178;9179;9180;9181;9182;9183;9184;9185;9186;9187;9188;9189;9190;9191;10378;10379;10380;10381;11593;11594;13783;13784;13785;13786;17221;17222;17223;17224;17677;17678;17679;17680;17681;17682;17683;17684;18133;18159;18160;18161;18162;18163;18164;20267;20268;20269;20270;20271;2…	574;575;576;577;578;579;580;581;4946;4947;5070;5071;5072;5073;8035;8036;8037;8038;8039;8040;8041;8042;8043;8044;8045;8499;8500;8501;8502;8503;8504;8505;8506;8507;8508;8509;8510;8511;8512;9623;9624;9625;10733;10734;12738;12739;12740;12741;15917;15918;15919;15920;16327;16328;16329;16330;16331;16332;16333;16733;16763;16764;16765;16766;16767;18642;18643;18644;18645;18646;18647;18648;18649;18650;18893…	574;581;4947;5072;5073;8036;8040;8505;9625;10734;12738;12740;15918;15920;16329;16733;16763;18649;18893;18898;21286;22254;22261;22285;22592;22987;24167;24171;24177;26126;26234;26556;27001;27058;27063;27204;27408;27411;27568;27569;29826;29834;30344;30561;30563;34553;34932	30;31;32;33;34;35;36	259;262;296;326;339;469;493
CON__P07477	CON__P07477	2	2	2	>P07477 SWISS-PROT:P07477 Tax_Id=9606 Gene_Symbol=PRSS1 Trypsin-1 precursor	1	2	2	2	1	2	1	2	1	2	13.8	13.8	13.8	26.558	247	247	0	3.4473	By MS/MS	By MS/MS	8.1	13.8	38608000	27679000	10929000	0	3326800	1	1	2			+	15	8726;15337	True;True	9041;15947	18610;18611;32927	17179;30394	17179;30394	37	109
CON__P08779;CON__Q9Z2K1;CON__Q3ZAW8	CON__P08779	30;9;9	16;2;2	16;2;2	>P08779 SWISS-PROT:P08779 Tax_Id=9606 Gene_Symbol=KRT16 Keratin, type I cytoskeletal 16	3	30	16	16	29	30	16	16	16	16	70.4	48	48	51.267	473	473;469;474	0	154.56	By MS/MS	By MS/MS	68.5	70.4	423530000	128200000	295340000	135680000	80380000	21	18	39			+	16	817;1313;1679;1870;2607;3624;3665;5384;5419;6703;6959;7379;8178;8360;9168;12062;12458;12564;14831;14832;14872;15222;15602;15603;16621;16758;17223;17224;17225;17591	False;False;True;True;False;True;True;True;False;True;True;False;False;False;True;False;True;True;True;True;True;True;False;False;False;True;False;False;False;True	847;1362;1746;1945;2718;3761;3806;5578;5579;5616;6933;7200;7201;7652;8475;8663;9496;12547;12958;13068;15420;15421;15463;15829;16224;16225;17283;17423;17907;17908;17909;17910;17911;18287	1694;1695;2755;2756;3625;3626;4005;4006;5492;5493;7536;7537;7630;7631;11498;11499;11500;11574;11575;14335;14336;14337;14338;14339;14881;14882;14883;14884;15792;15793;17483;17484;17879;17880;17881;17882;19954;19955;26080;26887;26888;27098;27099;31789;31790;31791;31792;31793;31794;31873;31874;32675;32676;32677;32678;33484;33485;33486;33487;33488;33489;33490;33491;35647;35648;35921;35922;36939;36940…	1586;1587;2576;2577;2578;3375;3376;3728;3729;5087;6981;6982;7071;7072;10639;10640;10716;13240;13241;13242;13243;13244;13245;13730;13731;14596;14597;14598;16154;16507;16508;18342;18343;18344;18345;23980;24746;24747;24949;29329;29330;29331;29332;29333;29334;29413;29414;30168;30169;30170;30908;30909;30910;30911;30912;30913;32958;32959;33205;33206;34132;34133;34134;34135;34136;34137;34138;34139;34140…	1587;2578;3375;3728;5087;6982;7071;10639;10716;13245;13731;14597;16154;16507;18344;23980;24747;24949;29330;29334;29413;30169;30908;30913;32958;33206;34132;34137;34140;34834	8;11;38;39;40;41;42;43	14;121;239;274;289;353;370;393
CON__P12035	CON__P12035	12	1	0	>P12035 SWISS-PROT:P12035 Tax_Id=9606 Gene_Symbol=KRT3 Keratin, type II cytoskeletal 3	1	12	1	0	12	11	1	0	0	0	12.1	1.6	0	64.503	629	629	0.005571	1.4737	By MS/MS	By matching	12.1	10.5	396780	396780	0	396780	0	1	0	1			+	17	296;2601;3824;3825;4166;8152;8269;8270;9342;14663;14664;15338	True;False;False;False;False;False;False;False;False;False;False;False	307;2711;2712;3970;3971;4317;8448;8569;8570;9674;9675;15244;15245;15948	607;5476;5477;5478;5479;7939;7940;7941;7942;7943;7944;8660;8661;17412;17413;17686;17687;17688;17689;17690;17691;17692;20277;20278;20279;20280;20281;20282;20283;31451;31452;31453;31454;31455;31456;32928;32929	561;5074;5075;5076;7366;7367;7368;7369;7370;8026;8027;16092;16335;16336;16337;16338;16339;16340;16341;18651;18652;18653;18654;18655;18656;29008;29009;29010;29011;29012;29013;30395;30396	561;5074;7366;7368;8026;16092;16336;16339;18656;29008;29013;30396	44	489
CON__P13645;CON__Q7Z3Y7;CON__Q7Z3Y8;CON__Q148H6;CON__Q7Z3Z0;CON__Q7Z3Y9	CON__P13645	49;5;3;3;2;1	49;5;3;3;2;1	35;2;1;1;1;0	>P13645 SWISS-PROT:P13645 Tax_Id=9606 Gene_Symbol=KRT10 Keratin, type I cytoskeletal 10	6	49	49	35	49	45	49	45	35	32	66.1	66.1	56.8	59.51	593	593;486;459;464;450;468	0	323.31	By MS/MS	By MS/MS	66.1	65.6	13229000000	3692800000	9536700000	4265100000	1619000000	95	103	198			+	18	257;258;381;382;383;819;820;821;1856;3309;3310;5448;5461;5837;7281;7715;7996;8178;8360;8565;9089;11093;11094;11500;11739;11740;11762;12488;12489;12517;12518;12956;13248;13411;13681;13816;14200;14201;14202;14332;15108;16622;16623;17223;17224;17225;17597;17650;18196	True;True;True;True;True;True;True;True;True;True;True;True;True;True;True;True;True;True;True;True;True;True;True;True;True;True;True;True;True;True;True;True;True;True;True;True;True;True;True;True;True;True;True;True;True;True;True;True;True	265;266;267;268;394;395;396;849;850;851;1931;3437;3438;5645;5658;6040;7547;7996;8286;8475;8663;8876;9417;11544;11545;11546;11967;12212;12213;12236;12237;12238;12988;12989;13018;13019;13477;13782;13950;14228;14365;14767;14768;14769;14902;15710;17284;17285;17286;17907;17908;17909;17910;17911;18293;18347;18905	522;523;524;525;526;527;528;529;530;531;532;533;534;535;536;537;778;779;780;781;782;783;784;785;786;1698;1699;1700;1701;1702;1703;1704;1705;1706;3975;3976;3977;6924;6925;6926;6927;6928;6929;6930;6931;6932;6933;6934;6935;11620;11621;11622;11623;11624;11647;11648;12426;12427;12428;12429;15539;15540;15541;15542;16484;16485;16486;16487;17097;17098;17483;17484;17879;17880;17881;17882;18309;18310;19806…	486;487;488;489;490;491;492;493;494;495;496;497;498;499;728;729;730;731;732;733;734;735;1590;1591;1592;1593;1594;1595;1596;1597;1598;1599;3704;3705;3706;6414;6415;6416;6417;6418;6419;6420;6421;6422;6423;10755;10756;10757;10758;10759;10784;10785;11491;11492;11493;11494;14351;14352;15251;15252;15253;15254;15806;16154;16507;16508;16894;16895;18206;18207;22034;22035;22036;22037;22038;22840;23321;2332…	488;495;730;732;734;1591;1594;1597;3704;6421;6423;10757;10785;11492;14351;15252;15806;16154;16507;16894;18207;22034;22036;22840;23348;23359;23420;24801;24811;24854;24856;25693;26244;26565;27099;27359;28125;28127;28132;28375;29900;32961;32964;34132;34137;34140;34846;34951;35952	11;45;46;47;48	150;271;291;306;321
CON__P13646-1	CON__P13646-1	12	7	1	>P13646-1 SWISS-PROT:P13646-1 Tax_Id=9606 Gene_Symbol=KRT13 Isoform 1 of Keratin, type I cytoskeletal 13	1	12	7	1	12	6	7	2	1	1	26.4	17.2	2	49.586	458	458	0	9.1946	By MS/MS	By MS/MS	26.4	11.8	5424900	4394600	1030300	4134600	573560	6	1	7			+	19	513;817;1860;3713;6996;9088;11093;12501;12517;12518;15349;15602	True;False;True;True;True;True;False;True;False;False;True;False	533;847;1935;3855;7239;9416;11544;13001;13018;13019;15960;16224	1097;1694;1695;3983;3984;7724;14955;14956;19805;23970;26976;27004;27005;27006;27007;32948;33484;33485;33486;33487;33488;33489	1026;1586;1587;3712;7160;13796;18205;22034;24826;24854;24855;24856;24857;30412;30908;30909;30910;30911;30912	1026;1587;3712;7160;13796;18205;22034;24826;24854;24856;30412;30908	49;50;51	247;313;341
CON__P13647;CON__P07744;CON__Q3KNV1;CON__P08729;CON__Q9NSB2;CON__Q6ISB0;CON__H-INV:HIT000016045;CON__REFSEQ:XP_932229;CON__Q9H552	CON__P13647	39;7;4;4;4;4;1;1;1	31;1;1;1;1;1;0;0;0	8;0;0;0;0;0;0;0;0	>P13647 SWISS-PROT:P13647 Tax_Id=9606 Gene_Symbol=KRT5 Keratin, type II cytoskeletal 5	9	39	31	8	36	33	28	25	7	6	58.8	51.4	14.6	62.378	590	590;525;469;469;600;600;99;345;499	0	163.03	By MS/MS	By MS/MS	56.4	51.2	713050000	148130000	564920000	213070000	103350000	33	30	63			+	20	334;1248;2527;3755;3824;3825;4166;5186;5775;7342;7943;8269;8270;9786;10501;11205;11219;11244;11245;11379;11968;11969;12357;12358;13347;13410;13936;14228;14863;14864;14877;15338;15701;15702;16091;16631;17118;17532;17643	True;True;True;True;False;False;True;True;True;True;False;False;False;True;True;True;False;False;True;True;True;True;True;True;True;True;True;True;True;True;True;False;True;True;True;True;True;True;True	346;1295;2632;3897;3970;3971;4317;5373;5978;7613;8231;8569;8570;10134;10884;10885;11662;11676;11701;11702;11838;12451;12452;12850;12851;13882;13949;14489;14795;15454;15455;15468;15948;16328;16329;16728;16729;17294;17797;18224;18340	688;689;2615;2616;5331;7801;7802;7939;7940;7941;7942;7943;7944;8660;8661;11081;12282;12283;15707;15708;16989;16990;17686;17687;17688;17689;17690;17691;17692;21147;22571;22572;22573;22574;24211;24212;24257;24258;24309;24310;24311;24312;24313;24314;24315;24316;24317;24318;24319;24590;25892;25893;25894;25895;26687;26688;26689;26690;26691;26692;26693;28695;28839;28840;29953;29954;30570;30571;31848;31…	643;2441;2442;4943;7232;7233;7366;7367;7368;7369;7370;8026;8027;10241;11355;11356;14513;14514;15712;15713;16335;16336;16337;16338;16339;16340;16341;19446;20722;20723;20724;22245;22246;22285;22286;22335;22336;22337;22338;22339;22340;22341;22342;22588;23806;23807;23808;23809;23810;24558;24559;24560;24561;24562;26430;26561;26562;26563;27585;27586;28174;29389;29390;29391;29422;29423;30395;30396;31122…	643;2441;4943;7232;7366;7368;8026;10241;11355;14514;15713;16336;16339;19446;20722;22246;22285;22335;22342;22588;23806;23809;24558;24562;26430;26562;27585;28174;29390;29391;29422;30396;31122;31125;31921;32978;33931;34703;34937	52;53;54;55;56;57;58;59;60;61	247;274;284;297;303;305;314;327;389;457
CON__P19013	CON__P19013	9	5	4	>P19013 SWISS-PROT:P19013 Tax_Id=9606 Gene_Symbol=KRT4 keratin 4	1	9	5	4	9	4	5	1	4	1	17	11.3	9.3	63.91	594	594	0	11.237	By MS/MS	By matching	17	6.4	14348000	14028000	320830	14028000	0	5	0	5			+	21	296;1249;2526;3824;11247;11260;14877;16146;17506	False;False;True;False;True;True;False;True;True	307;1296;2631;3970;11704;11717;15468;16786;18198	607;2617;2618;5330;7939;7940;24324;24346;24347;31882;31883;34659;37516	561;2443;2444;4942;7366;7367;22346;22366;29422;29423;32022;34651	561;2444;4942;7366;22346;22366;29422;32022;34651
CON__P20930	CON__P20930	3	3	3	>P20930 SWISS-PROT:P20930 Tax_Id=9606 Gene_Symbol=FLG Filaggrin	1	3	3	3	2	2	2	2	2	2	4.4	4.4	4.4	435.16	4061	4061	0	8.6824	By MS/MS	By MS/MS	4.1	3.9	2325100	381600	1943500	0	591610	2	2	4			+	22	497;7845;13425	True;True;True	516;8129;13966	1063;16777;28880;28881	994;15519;26598;26599	994;15519;26598	62	77
CON__P35527	CON__P35527	39	39	39	>P35527 SWISS-PROT:P35527 Tax_Id=9606 Gene_Symbol=KRT9 Keratin, type I cytoskeletal 9	1	39	39	39	39	38	39	38	39	38	69.8	69.8	69.8	62.129	623	623	0	323.31	By MS/MS	By MS/MS	69.8	69.8	11001000000	2111700000	8889300000	2447600000	1692200000	63	80	143			+	23	2095;2809;2998;3925;4428;4907;4949;4950;4951;5856;5857;5858;6808;7217;7726;8358;8359;8557;10755;10756;11104;11105;11826;12007;12032;12057;12099;12611;12612;13152;13153;13413;14423;15310;15331;16987;16988;16989;17587	True;True;True;True;True;True;True;True;True;True;True;True;True;True;True;True;True;True;True;True;True;True;True;True;True;True;True;True;True;True;True;True;True;True;True;True;True;True;True	2177;2928;3120;4071;4072;4589;5085;5130;5131;5132;6059;6060;6061;7043;7044;7473;8007;8661;8662;8868;11196;11197;11198;11556;11557;11558;11559;12304;12490;12516;12542;12587;13115;13116;13682;13683;13684;13685;13686;13952;14997;14998;15919;15940;15941;17661;17662;17663;18282;18283	4449;4450;4451;4452;4453;4454;4455;5897;6299;6300;6301;6302;6303;8184;8185;8186;9194;9195;10388;10389;10390;10391;10499;10500;10501;10502;10503;10504;10505;10506;12462;12463;12464;12465;12466;12467;12468;12469;12470;12471;12472;12473;12474;14577;14578;14579;14580;14581;14582;14583;14584;14585;14586;15377;15378;16505;16506;16507;16508;16509;17874;17875;17876;17877;17878;18294;18295;23286;23287;232…	4153;4154;4155;4156;4157;4158;5476;5858;5859;5860;5861;5862;5863;7583;7584;7585;7586;8515;8516;9633;9634;9727;9728;9729;9730;9731;9732;9733;9734;9735;11529;11530;11531;11532;11533;11534;11535;11536;11537;11538;11539;11540;13458;13459;13460;13461;13462;13463;13464;14198;15270;15271;15272;15273;16503;16504;16505;16506;16881;16882;16883;21389;21390;21391;21392;21393;21394;22061;22062;22063;22064;220…	4154;5476;5858;7584;8516;9634;9729;9732;9734;11531;11536;11540;13462;14198;15272;16504;16506;16883;21390;21394;22062;22069;23544;23881;23929;23973;24052;25025;25029;26074;26081;26568;28538;30343;30383;33635;33637;33645;34825	63;64;65;66;67;68;69;70;71	157;234;245;269;276;286;296;326;411
CON__P35908	CON__P35908	56	56	38	>P35908 SWISS-PROT:P35908 Tax_Id=9606 Gene_Symbol=KRT2 Keratin, type II cytoskeletal 2 epidermal	1	56	56	38	54	54	54	54	37	36	82	82	64.3	65.865	645	645	0	323.31	By MS/MS	By MS/MS	82	76.4	10130000000	2372500000	7757500000	3070900000	1467500000	64	75	139			+	24	61;1249;2531;2532;2601;3014;3824;3825;4168;4770;4869;4899;4948;4952;4954;5467;5817;5818;5826;6475;6476;7744;7943;8152;8269;8270;9342;9469;9470;9704;9705;10722;11211;11212;11244;11246;11741;11742;11743;11865;13105;13634;13678;13679;13919;14660;14661;15338;15675;15676;16129;16139;16818;17452;17645;17864	True;True;True;True;True;True;True;True;True;True;True;True;True;True;True;True;True;True;True;True;True;True;True;True;True;True;True;True;True;True;True;True;True;True;True;True;True;True;True;True;True;True;True;True;True;True;True;True;True;True;True;True;True;True;True;True	62;1296;2638;2639;2640;2711;2712;3137;3970;3971;4319;4944;5047;5077;5129;5133;5135;5664;6020;6021;6029;6695;6696;8025;8231;8448;8569;8570;9674;9675;9813;9814;10052;10053;11153;11154;11668;11669;11701;11703;12214;12215;12216;12345;13634;14180;14225;14226;14472;15241;15242;15948;16301;16302;16303;16769;16779;17484;17485;18142;18342;18562	124;125;2617;2618;5340;5341;5342;5343;5344;5476;5477;5478;5479;6333;6334;7939;7940;7941;7942;7943;7944;8670;8671;10093;10319;10320;10370;10497;10498;10507;10508;10511;10512;11659;11660;12381;12382;12383;12399;12400;12401;12402;13783;13784;13785;13786;16547;16548;16989;16990;17412;17413;17686;17687;17688;17689;17690;17691;17692;20277;20278;20279;20280;20281;20282;20283;20538;20539;20540;20541;2054…	121;2443;2444;4949;4950;4951;4952;5074;5075;5076;5889;7366;7367;7368;7369;7370;8035;8036;9362;9570;9571;9617;9725;9726;9736;9738;9739;10795;11448;11449;11450;11467;11468;11469;11470;12738;12739;12740;12741;15305;15712;15713;16092;16335;16336;16337;16338;16339;16340;16341;18651;18652;18653;18654;18655;18656;18900;18901;18902;18903;18904;19308;19309;19310;19311;21275;21276;21277;21278;22263;22264;2…	121;2444;4950;4952;5074;5889;7366;7368;8036;9362;9571;9617;9726;9736;9739;10795;11449;11450;11470;12738;12740;15305;15713;16092;16336;16339;18656;18902;18903;19308;19310;21277;22266;22269;22335;22344;23361;23367;23369;23613;25990;26997;27086;27089;27558;29003;29004;30396;31069;31075;31998;32013;33317;34548;34942;35336	44;72;73;74;75;76	222;263;300;343;473;497
CON__P78386	CON__P78386	6	2	2	>P78386 SWISS-PROT:P78386 Keratin, type II cuticular Hb5 (Hair keratin, type II Hb5) - Homo sapiens (Human).	1	6	2	2	6	1	2	0	2	0	12.4	5.1	5.1	55.802	507	507	0.0005291	2.4463	By MS/MS	By matching	12.4	1.4	449780	449780	0	449780	0	2	0	2			+	25	2275;2641;3769;4166;4969;14327	False;False;False;False;True;True	2367;2368;2752;3912;4317;5150;14897	4810;4811;5561;7830;8660;8661;10542;30770	4487;4488;5147;7266;8026;8027;9761;28367	4487;5147;7266;8026;9761;28367	0	288
CON__Q04695;CON__P35900;CON__Q9D312;CON__Q9C075;CON__Q99PS0	CON__Q04695	22;2;2;1;1	13;0;0;1;1	2;0;0;0;0	>Q04695 SWISS-PROT:Q04695 Tax_Id=9606 Gene_Symbol=KRT17 Keratin, type I cytoskeletal 17	5	22	13	2	21	18	12	9	1	2	50.5	32.9	4.9	48.105	432	432;424;431;422;422	0	32.069	By MS/MS	By MS/MS	48.6	45.4	72134000	14422000	57713000	19586000	12404000	9	9	18			+	26	252;253;818;1312;1419;1678;1858;3625;5389;5462;8178;8360;9170;11095;12821;14873;15121;15209;15409;15602;15603;16621	True;True;True;True;True;False;True;False;True;True;False;False;True;False;True;False;True;True;True;False;False;False	258;259;848;1361;1471;1744;1745;1933;3762;5585;5659;8475;8663;9498;11547;13337;15464;15723;15816;16025;16224;16225;17283	511;512;513;1696;1697;2753;2754;2954;3622;3623;3624;3979;3980;7538;7539;11510;11511;11649;11650;17483;17484;17879;17880;17881;17882;19959;23977;23978;27606;31875;31876;32412;32649;32650;33094;33095;33484;33485;33486;33487;33488;33489;33490;33491;35647;35648	478;479;1588;1589;2575;2764;3371;3372;3373;3374;3708;3709;6983;6984;10650;10651;10786;16154;16507;16508;18350;22039;22040;25423;29415;29416;29928;30140;30141;30142;30538;30539;30908;30909;30910;30911;30912;30913;32958;32959	478;479;1588;2575;2764;3372;3708;6983;10651;10786;16154;16507;18350;22039;25423;29415;29928;30140;30538;30908;30913;32958	4;7;77;78;79;80;81	88;206;226;241;307;320;360
CON__Q9UE12;CON__Q15323;CON__Q14525;CON__O76009;CON__O76011;CON__Q6NTB9;CON__A2A5Y0;CON__Q8IUT8;CON__Q9D646;CON__O76013;CON__REFSEQ:XP_986630	CON__Q9UE12;CON__Q15323;CON__Q14525;CON__O76009	8;8;5;4;3;3;3;3;2;2;2	7;7;4;4;3;3;2;3;2;1;1	5;5;3;2;2;1;1;2;1;1;1	>Q9UE12 TREMBL:Q9UE12 Type I hair keratin 1 - Homo sapiens (Human).;>Q15323 SWISS-PROT:Q15323 Keratin, type I cuticular HA1 (Hair keratin, type I HA1);>Q14525 SWISS-PROT:Q14525 Keratin, type I cuticular HA3-II (Hair keratin, type I HA3-II);>O76009 SWISS-PR	11	8	7	5	8	1	7	0	5	0	25.5	23.8	16.6	47.237	416	416;416;404;404;394;404;416;436;392;467;476	0	8.3383	By MS/MS	By matching	25.5	1.7	8417800	8417800	0	8417800	0	8	0	8			+	27	6858;8178;11893;12368;12651;13150;13986;15855	True;False;True;True;True;True;True;True	7096;8475;12374;12861;13156;13680;14543;16485	14690;17483;17484;25745;26709;27251;28304;30066;34035	13559;13560;16154;23669;24580;25098;26071;27689;31442	13560;16154;23669;24580;25098;26071;27689;31442
CON__Q32MB2;CON__Q7RTS7	CON__Q32MB2;CON__Q7RTS7	6;5	1;1	0;0	>Q32MB2 TREMBL:Q32MB2;Q86Y46 Tax_Id=9606 Gene_Symbol=KRT73 Keratin-73;>Q7RTS7 SWISS-PROT:Q7RTS7 Tax_Id=9606 Gene_Symbol=KRT74 Keratin, type II cytoskeletal 74	2	6	1	0	6	4	1	1	0	0	9.6	2.2	0	58.923	540	540;529	0	6.4663	By MS/MS	By MS/MS	9.6	5.6	11295000	6101100	5193800	0	733830	5	2	7			+	28	296;3824;3825;4167;7943;11247	False;False;False;True;False;False	307;3970;3971;4318;8231;11704	607;7939;7940;7941;7942;7943;7944;8662;8663;8664;8665;8666;8667;8668;8669;16989;16990;24324	561;7366;7367;7368;7369;7370;8028;8029;8030;8031;8032;8033;8034;15712;15713;22346	561;7366;7368;8033;15713;22346
CON__Q3MHH8	CON__Q3MHH8	2	2	2	>Q3MHH8 TREMBL:Q3MHH8 (Bos taurus) Amylase, alpha 2B; pancreatic	1	2	2	2	1	2	1	2	1	2	5.5	5.5	5.5	57.407	511	511	0	3.1119	By MS/MS	By MS/MS	2.3	5.5	1827100	665770	1161300	0	353510	1	3	4			+	29	1013;4993	True;True	1050;5174	2124;2125;10590	1974;1975;1976;9802	1976;9802
CON__Q5D862	CON__Q5D862	7	7	7	>Q5D862 SWISS-PROT:Q5D862 Tax_Id=9606 Gene_Symbol=FLG2 Filaggrin-2	1	7	7	7	6	5	6	5	6	5	3.3	3.3	3.3	248.07	2391	2391	0	21.264	By MS/MS	By MS/MS	3.2	2.8	28109000	12226000	15883000	12356000	4704200	6	4	10			+	30	3365;4411;6060;8435;11978;12795;14593	True;True;True;True;True;True;True	3499;4572;6268;8739;12461;13311;15172	7059;7060;9146;9147;12878;12879;18039;25915;25916;27559;31311	6538;6539;8470;8471;11913;11914;16646;23833;23834;25381;28890	6538;8471;11913;16646;23833;25381;28890	82	77
CON__Q6IFX2	CON__Q6IFX2	12	1	1	>Q6IFX2 SWISS-PROT:Q6IFX2 Tax_Id=10090 Gene_Symbol=Krt42 Keratin, type I cytoskeletal 42	1	12	1	1	11	12	0	1	0	1	28.3	4.2	4.2	50.133	452	452	0	6.6183	By matching	By MS/MS	24.1	28.3	52246000	0	52246000	0	15904000	0	0	0			+	31	256;817;1859;2607;5388;8178;10742;11095;15223;15602;15603;16621	True;False;False;False;False;False;False;False;False;False;False;False	264;847;1934;2718;5583;5584;8475;11182;11183;11547;15830;16224;16225;17283	521;1694;1695;3981;3982;5492;5493;11506;11507;11508;11509;17483;17484;23263;23264;23265;23977;23978;32679;32680;32681;32682;33484;33485;33486;33487;33488;33489;33490;33491;35647;35648	485;1586;1587;3710;3711;5087;10645;10646;10647;10648;10649;16154;21366;21367;21368;22039;22040;30171;30172;30173;30174;30908;30909;30910;30911;30912;30913;32958;32959	485;1587;3711;5087;10645;16154;21366;22039;30174;30908;30913;32958	5;6;7;83	191;216;236;251
CON__Q6KB66-1;CON__Q0VBK2	CON__Q6KB66-1;CON__Q0VBK2	4;3	4;3	4;3	>Q6KB66-1 SWISS-PROT:Q6KB66-1 Tax_Id=9606 Gene_Symbol=KRT80 Isoform 1 of Keratin, type II cytoskeletal 80;>Q0VBK2 TREMBL:Q0VBK2;Q8C1M7 Tax_Id=10090 Gene_Symbol=Krt80 Keratin 80	2	4	4	4	4	3	4	3	4	3	10.2	10.2	10.2	50.525	452	452;452	0	8.4548	By MS/MS	By MS/MS	10.2	9.1	15199000	3428500	11770000	2774600	4236800	4	2	6			+	32	1703;5369;5370;15196	True;True;True;True	1772;5563;5564;15803	3672;3673;11469;11470;11471;32616;32617	3421;10607;10608;10609;30111;30112	3421;10607;10609;30111
CON__Q8N1N4-2;CON__Q7RTT2	CON__Q8N1N4-2;CON__Q7RTT2	9;9	7;7	7;7	>Q8N1N4-2 SWISS-PROT:Q8N1N4-2 Tax_Id=9606 Gene_Symbol=KRT78 Isoform 2 of Keratin, type II cytoskeletal 78;>Q7RTT2 TREMBL:Q7RTT2 Tax_Id=9606 Gene_Symbol=KRT78 Keratin-78	2	9	7	7	9	6	7	5	7	5	18.6	15.4	15.4	56.964	521	521;521	0	12.102	By MS/MS	By MS/MS	18.6	12.7	43521000	17536000	25985000	16358000	9088800	7	4	11			+	33	296;1414;4166;12339;15339;15340;16098;17018;17863	False;True;False;True;True;True;True;True;True	307;1466;4317;12832;15949;15950;16736;17692;18561	607;2945;2946;8660;8661;26650;32930;32931;32932;34557;34558;36460;36461;38247;38248;38249	561;2756;2757;8026;8027;24522;30397;30398;30399;31932;33709;33710;35334;35335	561;2756;8026;24522;30398;30399;31932;33709;35335
CON__Q7Z794	CON__Q7Z794	7	4	4	>Q7Z794 SWISS-PROT:Q7Z794 Tax_Id=9606 Gene_Symbol=KRT77 Keratin 77	1	7	4	4	6	6	3	3	3	3	15.2	11.6	11.6	61.802	578	578	0	10.504	By MS/MS	By MS/MS	10.6	13.3	28658000	8591600	20067000	0	6108500	2	1	3			+	34	3824;3825;4168;9684;15047;16151;17886	False;False;False;True;True;True;True	3970;3971;4319;10031;15648;16791;18585	7939;7940;7941;7942;7943;7944;8670;8671;20943;20944;32241;34668;34669;38303	7366;7367;7368;7369;7370;8035;8036;19274;29763;32031;35381	7366;7368;8036;19274;29763;32031;35381	84	323
CON__Q86YZ3	CON__Q86YZ3	16	16	16	>Q86YZ3 SWISS-PROT:Q86YZ3 Tax_Id=9606 Gene_Symbol=HRNR Hornerin	1	16	16	16	13	9	13	9	13	9	22.5	22.5	22.5	282.39	2850	2850	0	41.057	By MS/MS	By MS/MS	20.8	11.5	36425000	14964000	21462000	13027000	7889300	22	15	37			+	35	4789;5349;5350;5438;5846;5847;5848;5849;5850;5851;5852;12095;12096;12493;14328;17754	True;True;True;True;True;True;True;True;True;True;True;True;True;True;True;True	4963;5542;5543;5635;6049;6050;6051;6052;6053;6054;6055;12583;12584;12993;14898;18451	10133;10134;10135;10136;11420;11421;11422;11423;11424;11425;11426;11427;11602;12445;12446;12447;12448;12449;12450;12451;12452;12453;12454;12455;12456;26153;26154;26963;26964;26965;30771;30772;38034;38035	9402;9403;9404;9405;10562;10563;10564;10565;10566;10567;10568;10569;10741;11506;11507;11508;11509;11510;11511;11512;11513;11514;11515;11516;11517;11518;11519;11520;11521;11522;24045;24046;24815;24816;28368;28369;35137	9402;10563;10567;10741;11506;11507;11513;11517;11518;11520;11522;24045;24046;24815;28368;35137
CON__Q9R0H5	CON__Q9R0H5	5	1	0	>Q9R0H5 SWISS-PROT:Q9R0H5 Tax_Id=10090 Gene_Symbol=Krt71 Keratin, type II cytoskeletal 6G	1	5	1	0	5	3	1	0	0	0	8.2	2.3	0	57.382	524	524	0.00055897	2.8949	By MS/MS	By matching	8.2	4	549530	549530	0	549530	0	1	0	1			+	36	296;3824;3825;4168;14662	False;False;False;False;True	307;3970;3971;4319;15243	607;7939;7940;7941;7942;7943;7944;8670;8671;31450	561;7366;7367;7368;7369;7370;8035;8036;29007	561;7366;7368;8036;29007
CON__Streptavidin	CON__Streptavidin	2	2	2	>Streptavidin (S.avidinii)	1	2	2	2	1	2	1	2	1	2	18.8	18.8	18.8	16.622	160	160	0	5.912	By MS/MS	By MS/MS	6.9	18.8	3139700	758570	2381100	0	724830	1	2	3			+	37	10833;14420	True;True	11278;14993	23449;30949;30950	21540;28532;28533	21540;28533
REV__CON__O76015;REV__CON__O76014	REV__CON__O76015;REV__CON__O76014	1;1	1;1	1;1	>O76015 SWISS-PROT:O76015 Keratin, type I cuticular HA8 (Hair keratin, type I HA8);>O76014 SWISS-PROT:O76014 Keratin, type I cuticular HA7 (Hair keratin, type I HA7)	2	1	1	1	1	1	1	1	1	1	0	0	0	50.49	456	456;471	0.0010532	2.4014	By matching	By MS/MS	0	0	3046200	445460	2600700	0	395840	0	1	1		+	+	38	12024	TRUE	12508	26007;26008;26009	23915	23915
REV__CON__P02676	REV__CON__P02676	1	1	1	>P02676 SWISS-PROT:P02676 (Bos taurus) similar to Fibrinogen beta chain precursor	1	1	1	1	1	0	1	0	1	0	0	0	0	56.44	495	495	0.002007	2.0376	By MS/MS	By matching	0	0	5108100	5108100	0	5108100	0	1	0	1		+	+	39	11883	TRUE	12364	25716	23641	23641
REV__CON__P07477	REV__CON__P07477	1	1	1	>P07477 SWISS-PROT:P07477 Tax_Id=9606 Gene_Symbol=PRSS1 Trypsin-1 precursor	1	1	1	1	0	1	0	1	0	1	0	0	0	26.558	247	247	1	-2	By matching	By MS/MS	0	0	0	0	0	0	0	0	1	1	+	+	+	40	8962	TRUE	9288	19537	17970	17970	85	139
REV__tr|D0UYA5|D0UYA5_DROME;REV__tr|D0UYA6|D0UYA6_DROME;REV__tr|D0UYA1|D0UYA1_DROME;REV__tr|D0UYA0|D0UYA0_DROME;REV__tr|D0UY97|D0UY97_DROME;REV__tr|D0UY96|D0UY96_DROME;REV__tr|D0UY95|D0UY95_DROME;REV__tr|D0UY94|D0UY94_DROME;REV__tr|D0UY91|D0UY91_DROME;REV__tr|D0UY89|D0UY89_DROME;REV__tr|D0UY88|D0UY88_DROME;REV__tr|D0UY86|D0UY86_DROME;REV__tr|D0UY85|D0UY85_DROME;REV__tr|D0UY84|D0UY84_DROME;REV__tr…	REV__tr|D0UYA5|D0UYA5_DROME;REV__tr|D0UYA6|D0UYA6_DROME;REV__tr|D0UYA1|D0UYA1_DROME;REV__tr|D0UYA0|D0UYA0_DROME;REV__tr|D0UY97|D0UY97_DROME;REV__tr|D0UY96|D0UY96_DROME;REV__tr|D0UY95|D0UY95_DROME;REV__tr|D0UY94|D0UY94_DROME;REV__tr|D0UY91|D0UY91_DROME;REV__tr|D0UY89|D0UY89_DROME;REV__tr|D0UY88|D0UY88_DROME;REV__tr|D0UY86|D0UY86_DROME;REV__tr|D0UY85|D0UY85_DROME;REV__tr|D0UY84|D0UY84_DROME;REV__tr…	1;1;1;1;1;1;1;1;1;1;1;1;1;1;1;1;1;1;1;1;1;1;1;1;1;1;1;1;1;1;1;1;1;1;1	1;1;1;1;1;1;1;1;1;1;1;1;1;1;1;1;1;1;1;1;1;1;1;1;1;1;1;1;1;1;1;1;1;1;1	1;1;1;1;1;1;1;1;1;1;1;1;1;1;1;1;1;1;1;1;1;1;1;1;1;1;1;1;1;1;1;1;1;1;1	>tr|D0UYA5|D0UYA5_DROME INR (Fragment) OS=Drosophila melanogaster GN=InR PE=4 SV=1;>tr|D0UYA6|D0UYA6_DROME INR (Fragment) OS=Drosophila melanogaster GN=InR PE=4 SV=1;>tr|D0UYA1|D0UYA1_DROME INR (Fragment) OS=Drosophila melanogaster GN=InR PE=4 SV=1;>tr|D0U	35	1	1	1	1	1	1	1	1	1	0	0	0	228.47	2040	2040;2043;2048;2049;2049;2049;2049;2049;2049;2049;2049;2049;2049;2049;2049;2049;2049;2049;2049;2049;2050;2050;2050;2051;2051;2054;2143;2143;2143;2143;2143;2144;2144;2148;2148	0.0024414	1.8625	By matching	By MS/MS	0	0	15273000	1934500	13338000	0	2030100	0	1	1		+		41	5055	TRUE	5238	10809;10810;10811	10001	10001
REV__tr|X2JGM9|X2JGM9_DROME;REV__sp|P41042|RS4_DROME	REV__tr|X2JGM9|X2JGM9_DROME;REV__sp|P41042|RS4_DROME	1;1	1;1	1;1	>tr|X2JGM9|X2JGM9_DROME 40S ribosomal protein S4 OS=Drosophila melanogaster GN=RpS4 PE=3 SV=1;>sp|P41042|RS4_DROME 40S ribosomal protein S4 OS=Drosophila melanogaster GN=RpS4 PE=1 SV=2	2	1	1	1	1	1	1	1	1	1	0	0	0	29.134	261	261;261	0.00935	1.2186	By MS/MS	By MS/MS	0	0	12286000	4828100	7457400	0	1135100	1	1	2		+		42	4918	TRUE	5096	10417;10418;10419;10420	9659;9660	9660
REV__tr|A0A0D4RRS9|A0A0D4RRS9_DROME;REV__sp|P98163-2|YL_DROME;REV__sp|P98163|YL_DROME	REV__tr|A0A0D4RRS9|A0A0D4RRS9_DROME;REV__sp|P98163-2|YL_DROME;REV__sp|P98163|YL_DROME	1;1;1	1;1;1	1;1;1	>tr|A0A0D4RRS9|A0A0D4RRS9_DROME FI21413p1 OS=Drosophila melanogaster GN=yl-RA PE=2 SV=1;>sp|P98163-2|YL_DROME Isoform A of Putative vitellogenin receptor OS=Drosophila melanogaster GN=yl;>sp|P98163|YL_DROME Putative vitellogenin receptor OS=Drosophila mela	3	1	1	1	1	1	1	1	1	1	0	0	0	214.97	1937	1937;1937;1984	1	-2	By MS/MS	By MS/MS	0	0	6714900	4099700	2615200	0	796100	1	1	2	+	+		43	7146	TRUE	7400	15252;15253;15254	14079;14080	14079	86	1195
REV__tr|C7LA90|C7LA90_DROME;REV__tr|M9MRW6|M9MRW6_DROME;REV__sp|Q24118|PIGE_DROME	REV__tr|C7LA90|C7LA90_DROME;REV__tr|M9MRW6|M9MRW6_DROME;REV__sp|Q24118|PIGE_DROME	2;2;2	2;2;2	2;2;2	>tr|C7LA90|C7LA90_DROME MIP13258p (Fragment) OS=Drosophila melanogaster GN=pigeon-RA PE=2 SV=1;>tr|M9MRW6|M9MRW6_DROME Pigeon, isoform B OS=Drosophila melanogaster GN=pigeon PE=4 SV=1;>sp|Q24118|PIGE_DROME Protein pigeon OS=Drosophila melanogaster GN=pigeo	3	2	2	2	2	1	2	1	2	1	0	0	0	63.059	563	563;910;915	0.0005685	3.0094	By MS/MS	By MS/MS	0	0	261090000	37732000	223360000	16575000	49551000	3	2	5		+		44	14112;14113	True;True	14675;14676	30323;30324;30325;30326;30327;30328;30329;30330;30331;30332;30333	27952;27953;27954;27955;27956	27953;27956
REV__sp|Q7K0Y1|BOP1_DROME	REV__sp|Q7K0Y1|BOP1_DROME	1	1	1	>sp|Q7K0Y1|BOP1_DROME Ribosome biogenesis protein BOP1 homolog OS=Drosophila melanogaster GN=CG5033 PE=2 SV=1	1	1	1	1	0	1	0	1	0	1	0	0	0	90.443	784	784	1	-2	By matching	By MS/MS	0	0	87434000	0	87434000	0	26616000	0	0	0	+	+		45	10574	TRUE	10976	22760	20890	20890	87	501
REV__sp|Q8MSY4|VPS51_DROME	REV__sp|Q8MSY4|VPS51_DROME	1	1	1	>sp|Q8MSY4|VPS51_DROME Vacuolar protein sorting-associated protein 51 homolog OS=Drosophila melanogaster GN=Vps51 PE=2 SV=1	1	1	1	1	1	0	1	0	1	0	0	0	0	83.937	740	740	1	-2	By MS/MS	By matching	0	0	0	0	0	0	0	1	0	1	+	+		46	10758	TRUE	11200	23293	21396	21396	88;89;90	651;653;661
REV__tr|A0A0B4KGR5|A0A0B4KGR5_DROME;REV__sp|Q8T045|RUMI_DROME	REV__tr|A0A0B4KGR5|A0A0B4KGR5_DROME;REV__sp|Q8T045|RUMI_DROME	1;1	1;1	1;1	>tr|A0A0B4KGR5|A0A0B4KGR5_DROME Rumi, isoform B OS=Drosophila melanogaster GN=rumi PE=4 SV=1;>sp|Q8T045|RUMI_DROME O-glucosyltransferase rumi OS=Drosophila melanogaster GN=rumi PE=1 SV=1	2	1	1	1	0	1	0	1	0	1	0	0	0	37.352	316	316;411	1	-2	By matching	By MS/MS	0	0	0	0	0	0	0	0	1	1	+	+		47	10592	TRUE	10997	22793	20920	20920	91	40
REV__tr|B7Z066|B7Z066_DROME;REV__sp|Q95YI5|US74C_DROME	REV__tr|B7Z066|B7Z066_DROME;REV__sp|Q95YI5|US74C_DROME	1;1	1;1	1;1	>tr|B7Z066|B7Z066_DROME Fringe connection, isoform B OS=Drosophila melanogaster GN=frc PE=1 SV=1;>sp|Q95YI5|US74C_DROME UDP-sugar transporter UST74c OS=Drosophila melanogaster GN=frc PE=1 SV=2	2	1	1	1	0	1	0	1	0	1	0	0	0	41.182	373	373;373	1	-2	By matching	By MS/MS	0	0	752030	0	752030	0	228930	0	0	0	+	+		48	12729	TRUE	13241	27409	25250	25250	92	219
REV__tr|A0A0B4LGW1|A0A0B4LGW1_DROME;REV__sp|Q9V877|SUB_DROME	REV__tr|A0A0B4LGW1|A0A0B4LGW1_DROME;REV__sp|Q9V877|SUB_DROME	1;1	1;1	1;1	>tr|A0A0B4LGW1|A0A0B4LGW1_DROME Kinesin-like protein OS=Drosophila melanogaster GN=sub PE=1 SV=1;>sp|Q9V877|SUB_DROME Kinesin-like protein subito OS=Drosophila melanogaster GN=sub PE=1 SV=1	2	1	1	1	1	1	1	1	1	1	0	0	0	71.386	628	628;628	0.0072398	1.3313	By matching	By MS/MS	0	0	44834000	15349000	29485000	0	4487700	0	1	1		+		49	8535	TRUE	8846	18259;18260;18261	16851	16851	93	93
REV__sp|Q9VS24-2|MELT_DROME;REV__tr|M9PEK0|M9PEK0_DROME;REV__sp|Q9VS24|MELT_DROME	REV__sp|Q9VS24-2|MELT_DROME;REV__tr|M9PEK0|M9PEK0_DROME;REV__sp|Q9VS24|MELT_DROME	1;1;1	1;1;1	1;1;1	>sp|Q9VS24-2|MELT_DROME Isoform B of Protein melted OS=Drosophila melanogaster GN=melt;>tr|M9PEK0|M9PEK0_DROME Melted, isoform D OS=Drosophila melanogaster GN=melt PE=4 SV=1;>sp|Q9VS24|MELT_DROME Protein melted OS=Drosophila melanogaster GN=melt PE=1 SV=2	3	1	1	1	0	1	0	1	0	1	0	0	0	107.46	988	988;992;994	1	-2	By matching	By MS/MS	0	0	330420	0	330420	0	100580	0	0	0	+	+		50	3491	TRUE	3625	7297	6757	6757	94	695
REV__tr|Q058U7|Q058U7_DROME;REV__tr|H5V8G2|H5V8G2_DROME;REV__sp|Q9VS29-2|DSCL_DROME	REV__tr|Q058U7|Q058U7_DROME;REV__tr|H5V8G2|H5V8G2_DROME;REV__sp|Q9VS29-2|DSCL_DROME	1;1;1	1;1;1	1;1;1	>tr|Q058U7|Q058U7_DROME IP15636p OS=Drosophila melanogaster GN=CG32387 PE=2 SV=1;>tr|H5V8G2|H5V8G2_DROME FI17816p1 OS=Drosophila melanogaster GN=CG42256-RE PE=2 SV=1;>sp|Q9VS29-2|DSCL_DROME Isoform E of Down syndrome cell adhesion molecule-like protein Dsc	3	1	1	1	1	1	1	1	1	1	0	0	0	43.186	398	398;543;543	1	-2	By matching	By MS/MS	0	0	3426300	727310	2699000	0	821600	0	0	0	+	+		51	10626	TRUE	11040	22880;22881	20997	20997	95	6
REV__tr|C0MM65|C0MM65_DROME;REV__tr|C0MM62|C0MM62_DROME;REV__tr|C0MM61|C0MM61_DROME;REV__tr|C0MM60|C0MM60_DROME;REV__tr|C0MM59|C0MM59_DROME;REV__sp|Q9VXV9|WCSD_DROME	REV__tr|C0MM65|C0MM65_DROME;REV__tr|C0MM62|C0MM62_DROME;REV__tr|C0MM61|C0MM61_DROME;REV__tr|C0MM60|C0MM60_DROME;REV__tr|C0MM59|C0MM59_DROME;REV__sp|Q9VXV9|WCSD_DROME	1;1;1;1;1;1	1;1;1;1;1;1	1;1;1;1;1;1	>tr|C0MM65|C0MM65_DROME CG9164-PA (Fragment) OS=Drosophila melanogaster GN=CG9164 PE=4 SV=1;>tr|C0MM62|C0MM62_DROME CG9164-PA (Fragment) OS=Drosophila melanogaster GN=CG9164 PE=4 SV=1;>tr|C0MM61|C0MM61_DROME CG9164-PA (Fragment) OS=Drosophila melanogaster	6	1	1	1	1	0	1	0	1	0	0	0	0	34.368	296	296;296;296;296;296;317	0.0034014	1.8003	By MS/MS	By matching	0	0	251460	251460	0	251460	0	1	0	1		+		52	12345	TRUE	12838	26658	24531	24531
REV__sp|Q9W3J8|DRC1_DROME	REV__sp|Q9W3J8|DRC1_DROME	1	1	1	>sp|Q9W3J8|DRC1_DROME Dynein regulatory complex protein 1 homolog OS=Drosophila melanogaster GN=CG10958 PE=2 SV=1	1	1	1	1	1	1	1	1	1	1	0	0	0	88.161	743	743	0.0067996	1.3381	By MS/MS	By matching	0	0	1818000	1076500	741480	0	225710	1	0	1		+		53	6841	TRUE	7078	14647;14648;14649	13523	13523
REV__tr|A0A0B4JCS1|A0A0B4JCS1_DROME;REV__tr|I0E2I4|I0E2I4_DROME;REV__tr|A0A0B4JD27|A0A0B4JD27_DROME;REV__tr|A0A0B4JCQ5|A0A0B4JCQ5_DROME;REV__tr|Q8SXP0|Q8SXP0_DROME	REV__tr|A0A0B4JCS1|A0A0B4JCS1_DROME;REV__tr|I0E2I4|I0E2I4_DROME;REV__tr|A0A0B4JD27|A0A0B4JD27_DROME;REV__tr|A0A0B4JCQ5|A0A0B4JCQ5_DROME;REV__tr|Q8SXP0|Q8SXP0_DROME	1;1;1;1;1	1;1;1;1;1	1;1;1;1;1	>tr|A0A0B4JCS1|A0A0B4JCS1_DROME Lipin, isoform G OS=Drosophila melanogaster GN=Lpin PE=1 SV=1;>tr|I0E2I4|I0E2I4_DROME FI19829p1 OS=Drosophila melanogaster GN=Lpin PE=1 SV=1;>tr|A0A0B4JD27|A0A0B4JD27_DROME Lipin, isoform E OS=Drosophila melanogaster GN=Lpin	5	1	1	1	1	0	1	0	1	0	0	0	0	112.7	1016	1016;1043;1045;1088;1089	1	-2	By MS/MS	By matching	0	0	0	0	0	0	0	1	0	1	+	+		54	16832	TRUE	17501	36069	33345	33345	96	23
REV__tr|B3DMQ2|B3DMQ2_DROME;REV__tr|A9UNA9|A9UNA9_DROME;REV__tr|A0A0B4KH87|A0A0B4KH87_DROME;REV__tr|Q9VAT1|Q9VAT1_DROME	REV__tr|B3DMQ2|B3DMQ2_DROME;REV__tr|A9UNA9|A9UNA9_DROME;REV__tr|A0A0B4KH87|A0A0B4KH87_DROME;REV__tr|Q9VAT1|Q9VAT1_DROME	1;1;1;1	1;1;1;1	1;1;1;1	>tr|B3DMQ2|B3DMQ2_DROME HL01717p OS=Drosophila melanogaster GN=CG1647-RA PE=2 SV=1;>tr|A9UNA9|A9UNA9_DROME LD48053p (Fragment) OS=Drosophila melanogaster GN=CG1647 PE=2 SV=1;>tr|A0A0B4KH87|A0A0B4KH87_DROME CG1647, isoform B OS=Drosophila melanogaster GN=CG	4	1	1	1	0	1	0	1	0	1	0	0	0	28.954	253	253;577;1218;1222	0.0060269	1.4594	By matching	By MS/MS	0	0	0	0	0	0	0	0	1	1		+		55	10658	TRUE	11074	22942	21056	21056
REV__tr|Q7KS15|Q7KS15_DROME;REV__tr|Q9VC56|Q9VC56_DROME;REV__tr|Q8IMW2|Q8IMW2_DROME;REV__tr|A0A0B4LIK5|A0A0B4LIK5_DROME;REV__tr|A0A0B4KHF3|A0A0B4KHF3_DROME;REV__tr|A0A0B4KI06|A0A0B4KI06_DROME	REV__tr|Q7KS15|Q7KS15_DROME;REV__tr|Q9VC56|Q9VC56_DROME;REV__tr|Q8IMW2|Q8IMW2_DROME;REV__tr|A0A0B4LIK5|A0A0B4LIK5_DROME;REV__tr|A0A0B4KHF3|A0A0B4KHF3_DROME;REV__tr|A0A0B4KI06|A0A0B4KI06_DROME	1;1;1;1;1;1	1;1;1;1;1;1	1;1;1;1;1;1	>tr|Q7KS15|Q7KS15_DROME Puffyeye, isoform E OS=Drosophila melanogaster GN=puf PE=1 SV=1;>tr|Q9VC56|Q9VC56_DROME Puffyeye, isoform D OS=Drosophila melanogaster GN=puf PE=1 SV=2;>tr|Q8IMW2|Q8IMW2_DROME Puffyeye, isoform F OS=Drosophila melanogaster GN=puf PE	6	1	1	1	0	1	0	1	0	1	0	0	0	318.72	2832	2832;3912;3912;3921;3921;3930	0.003815	1.6413	By matching	By MS/MS	0	0	537000	0	537000	0	163470	0	1	1		+		56	1339	TRUE	1388	2809	2629	2629
REV__tr|Q8SWW0|Q8SWW0_DROME;REV__tr|A0A0B4LEY4|A0A0B4LEY4_DROME;REV__tr|A1Z7K9|A1Z7K9_DROME	REV__tr|Q8SWW0|Q8SWW0_DROME;REV__tr|A0A0B4LEY4|A0A0B4LEY4_DROME;REV__tr|A1Z7K9|A1Z7K9_DROME	1;1;1	1;1;1	1;1;1	>tr|Q8SWW0|Q8SWW0_DROME LD37466p OS=Drosophila melanogaster GN=PAN2 PE=2 SV=1;>tr|A0A0B4LEY4|A0A0B4LEY4_DROME PAB-dependent poly(A)-specific ribonuclease subunit PAN2 OS=Drosophila melanogaster GN=PAN2 PE=1 SV=1;>tr|A1Z7K9|A1Z7K9_DROME PAB-dependent poly(A	3	1	1	1	0	1	0	1	0	1	0	0	0	104.53	930	930;1240;1241	1	-2	By matching	By MS/MS	0	0	2152500	0	2152500	0	655230	0	1	1	+	+		57	9453	TRUE	9796	20506	18870	18870	97	323
REV__tr|A0A126GUQ4|A0A126GUQ4_DROME;REV__tr|Q0KIA8|Q0KIA8_DROME;REV__tr|Q9VI16|Q9VI16_DROME	REV__tr|A0A126GUQ4|A0A126GUQ4_DROME;REV__tr|Q0KIA8|Q0KIA8_DROME;REV__tr|Q9VI16|Q9VI16_DROME	1;1;1	1;1;1	1;1;1	>tr|A0A126GUQ4|A0A126GUQ4_DROME Carnitine O-Acetyl-Transferase, isoform E OS=Drosophila melanogaster GN=CRAT PE=1 SV=1;>tr|Q0KIA8|Q0KIA8_DROME Carnitine O-Acetyl-Transferase, isoform B OS=Drosophila melanogaster GN=CRAT PE=1 SV=1;>tr|Q9VI16|Q9VI16_DROME Ca	3	1	1	1	1	1	1	1	1	1	0	0	0	72.015	638	638;657;662	1	-2	By matching	By MS/MS	0	0	34206000	10984000	23222000	0	3534600	0	1	1	+	+		58	10958	TRUE	11407	23689;23690;23691	21765	21765	98	16
REV__tr|A0AQB0|A0AQB0_DROME	REV__tr|A0AQB0|A0AQB0_DROME	1	1	1	>tr|A0AQB0|A0AQB0_DROME CG9893 protein OS=Drosophila melanogaster GN=CG9893 PE=4 SV=1	1	1	1	1	1	1	1	1	1	1	0	0	0	21.481	192	192	1	-2	By MS/MS	By matching	0	0	86938000	42197000	44741000	0	13619000	1	0	1	+	+		59	2331	TRUE	2431	4928;4929;4930	4598	4598	99	2
REV__tr|Q6NMU5|Q6NMU5_DROME;REV__tr|A1Z6M6|A1Z6M6_DROME	REV__tr|Q6NMU5|Q6NMU5_DROME;REV__tr|A1Z6M6|A1Z6M6_DROME	1;1	1;1	1;1	>tr|Q6NMU5|Q6NMU5_DROME AT19681p OS=Drosophila melanogaster GN=Dpit47 PE=2 SV=1;>tr|A1Z6M6|A1Z6M6_DROME DNA polymerase interacting tpr containing protein of 47kD, isoform A OS=Drosophila melanogaster GN=Dpit47 PE=1 SV=1	2	1	1	1	1	1	1	1	1	1	0	0	0	46.88	396	396;396	1	-2	By MS/MS	By matching	0	0	12638000	11487000	1151000	0	350370	0	0	0	+	+		60	14654	TRUE	15235	31433;31434	28991	28991	100	4
REV__tr|Q29QV6|Q29QV6_DROME;REV__tr|A1Z7L1|A1Z7L1_DROME	REV__tr|Q29QV6|Q29QV6_DROME;REV__tr|A1Z7L1|A1Z7L1_DROME	1;1	1;1	1;1	>tr|Q29QV6|Q29QV6_DROME IP14020p OS=Drosophila melanogaster PE=2 SV=1;>tr|A1Z7L1|A1Z7L1_DROME Fanconi anemia complementation group I homologue OS=Drosophila melanogaster GN=FANCI PE=1 SV=2	2	1	1	1	0	1	0	1	0	1	0	0	0	164.39	1431	1431;1481	0.0055866	1.492	By matching	By MS/MS	0	0	1535000	0	1535000	0	467260	0	1	1		+		61	11311	TRUE	11768	24446	22456	22456	101;102	843;851
REV__tr|A1ZAZ2|A1ZAZ2_DROME;REV__tr|T2FFP0|T2FFP0_DROME;REV__tr|Q8IGS5|Q8IGS5_DROME	REV__tr|A1ZAZ2|A1ZAZ2_DROME;REV__tr|T2FFP0|T2FFP0_DROME;REV__tr|Q8IGS5|Q8IGS5_DROME	1;1;1	1;1;1	1;1;1	>tr|A1ZAZ2|A1ZAZ2_DROME Sarcosine dehydrogenase OS=Drosophila melanogaster GN=Sardh PE=1 SV=1;>tr|T2FFP0|T2FFP0_DROME FI21471p1 (Fragment) OS=Drosophila melanogaster GN=CG6385-RA PE=2 SV=1;>tr|Q8IGS5|Q8IGS5_DROME RE37361p (Fragment) OS=Drosophila melanogas	3	1	1	1	0	1	0	1	0	1	0	0	0	99.034	894	894;907;907	0.0076404	1.2936	By matching	By MS/MS	0	0	945140	0	945140	0	287710	0	1	1		+		62	2065	TRUE	2146	4391	4095	4095
REV__tr|G4LTX3|G4LTX3_DROME;REV__tr|B7YZJ4|B7YZJ4_DROME	REV__tr|G4LTX3|G4LTX3_DROME;REV__tr|B7YZJ4|B7YZJ4_DROME	1;1	1;1	1;1	>tr|G4LTX3|G4LTX3_DROME SD16468p1 OS=Drosophila melanogaster GN=CG4975-RB PE=2 SV=1;>tr|B7YZJ4|B7YZJ4_DROME CG4975, isoform C OS=Drosophila melanogaster GN=CG4975 PE=4 SV=1	2	1	1	1	1	0	1	0	1	0	0	0	0	39.843	353	353;418	0.0042493	1.5797	By MS/MS	By matching	0	0	28646000	28646000	0	28646000	0	1	0	1		+		63	1758	TRUE	1828	3775	3512	3512
REV__tr|C3KGJ1|C3KGJ1_DROME	REV__tr|C3KGJ1|C3KGJ1_DROME	1	1	1	>tr|C3KGJ1|C3KGJ1_DROME FI04330p (Fragment) OS=Drosophila melanogaster GN=CG8915-RA PE=2 SV=1	1	1	1	1	1	1	1	1	1	1	0	0	0	13.841	124	124	0.0047037	1.5583	By MS/MS	By MS/MS	0	0	15212000	9352800	5859100	0	625990	2	1	3		+		64	11871	TRUE	12351	25692;25693;25694;25695;25696;25697;25698	23619;23620;23621	23621
REV__tr|G2J610|G2J610_DROME;REV__tr|E1JJ19|E1JJ19_DROME	REV__tr|G2J610|G2J610_DROME;REV__tr|E1JJ19|E1JJ19_DROME	1;1	1;1	1;1	>tr|G2J610|G2J610_DROME MIP10831p1 OS=Drosophila melanogaster GN=CG18682-RB PE=2 SV=1;>tr|E1JJ19|E1JJ19_DROME FI24333p1 OS=Drosophila melanogaster GN=CG18682-RB PE=2 SV=1	2	1	1	1	1	1	1	1	1	1	0	0	0	32.816	301	301;301	0.0064665	1.432	By MS/MS	By MS/MS	0	0	22301000	4486600	17814000	0	1461600	1	2	3		+		65	17527	TRUE	18219	37555;37556;37557;37558;37559;37560;37561	34689;34690;34691	34689
REV__tr|G2J5U2|G2J5U2_DROME;REV__tr|Q9VZS9|Q9VZS9_DROME;REV__tr|Q4V3V2|Q4V3V2_DROME	REV__tr|G2J5U2|G2J5U2_DROME;REV__tr|Q9VZS9|Q9VZS9_DROME;REV__tr|Q4V3V2|Q4V3V2_DROME	1;1;1	1;1;1	1;1;1	>tr|G2J5U2|G2J5U2_DROME IP10216p1 (Fragment) OS=Drosophila melanogaster GN=CG33160-RA PE=2 SV=1;>tr|Q9VZS9|Q9VZS9_DROME Uncharacterized protein OS=Drosophila melanogaster GN=CG33160 PE=3 SV=2;>tr|Q4V3V2|Q4V3V2_DROME IP10016p (Fragment) OS=Drosophila melano	3	1	1	1	0	1	0	1	0	1	0	0	0	27.918	255	255;258;269	1	-2	By matching	By MS/MS	0	0	1656100	0	1656100	0	504140	0	1	1	+	+		66	9091	TRUE	9419	19810	18210	18210	103	141
REV__tr|Q9VRS0|Q9VRS0_DROME;REV__tr|G9LQZ5|G9LQZ5_DROME;REV__tr|G9LQZ4|G9LQZ4_DROME;REV__tr|G9LQZ1|G9LQZ1_DROME;REV__tr|G9LQZ0|G9LQZ0_DROME;REV__tr|G9LQY8|G9LQY8_DROME	REV__tr|Q9VRS0|Q9VRS0_DROME;REV__tr|G9LQZ5|G9LQZ5_DROME;REV__tr|G9LQZ4|G9LQZ4_DROME;REV__tr|G9LQZ1|G9LQZ1_DROME;REV__tr|G9LQZ0|G9LQZ0_DROME;REV__tr|G9LQY8|G9LQY8_DROME	1;1;1;1;1;1	1;1;1;1;1;1	1;1;1;1;1;1	>tr|Q9VRS0|Q9VRS0_DROME Importin subunit alpha OS=Drosophila melanogaster GN=alphaKap4 PE=2 SV=1;>tr|G9LQZ5|G9LQZ5_DROME Importin subunit alpha OS=Drosophila melanogaster GN=aKap4 PE=2 SV=1;>tr|G9LQZ4|G9LQZ4_DROME Importin subunit alpha OS=Drosophila melan	6	1	1	1	0	1	0	1	0	1	0	0	0	48.994	442	442;442;442;442;442;442	1	-2	By matching	By MS/MS	0	0	433860	0	433860	0	132070	0	1	1	+	+		67	9417	TRUE	9756	20430	18795	18795	104	278
REV__tr|M9NFL1|M9NFL1_DROME;REV__tr|M9ND37|M9ND37_DROME;REV__tr|L7X6D0|L7X6D0_DROME;REV__tr|R4TCQ6|R4TCQ6_DROME;REV__tr|Q9VZP5|Q9VZP5_DROME;REV__tr|Q9NJH7|Q9NJH7_DROME;REV__tr|Q494K9|Q494K9_DROME;REV__tr|M9WSU4|M9WSU4_DROME	REV__tr|M9NFL1|M9NFL1_DROME;REV__tr|M9ND37|M9ND37_DROME;REV__tr|L7X6D0|L7X6D0_DROME;REV__tr|R4TCQ6|R4TCQ6_DROME;REV__tr|Q9VZP5|Q9VZP5_DROME;REV__tr|Q9NJH7|Q9NJH7_DROME;REV__tr|Q494K9|Q494K9_DROME;REV__tr|M9WSU4|M9WSU4_DROME	1;1;1;1;1;1;1;1	1;1;1;1;1;1;1;1	1;1;1;1;1;1;1;1	>tr|M9NFL1|M9NFL1_DROME eIF5B, isoform D OS=Drosophila melanogaster GN=eIF5B PE=1 SV=1;>tr|M9ND37|M9ND37_DROME eIF5B, isoform E OS=Drosophila melanogaster GN=eIF5B PE=1 SV=1;>tr|L7X6D0|L7X6D0_DROME LD42524p1 (Fragment) OS=Drosophila melanogaster GN=eIF5B-R	8	1	1	1	1	0	1	0	1	0	0	0	0	121.12	1090	1090;1108;1142;1144;1144;1144;1144;1144	0.0080899	1.2885	By MS/MS	By matching	0	0	1226400	1226400	0	1226400	0	1	0	1		+		68	9194	TRUE	9522	20002	18390	18390	105	11
REV__tr|Q9VXU0|Q9VXU0_DROME;REV__tr|M9PEP2|M9PEP2_DROME;REV__tr|O16039|O16039_DROME	REV__tr|Q9VXU0|Q9VXU0_DROME;REV__tr|M9PEP2|M9PEP2_DROME;REV__tr|O16039|O16039_DROME	1;1;1	1;1;1	1;1;1	>tr|Q9VXU0|Q9VXU0_DROME Adenylyl cyclase 35C, isoform A OS=Drosophila melanogaster GN=Ac13E PE=3 SV=1;>tr|M9PEP2|M9PEP2_DROME Adenylyl cyclase 35C, isoform C OS=Drosophila melanogaster GN=Ac13E PE=3 SV=1;>tr|O16039|O16039_DROME Adenylyl cyclase isoform DAC	3	1	1	1	1	1	1	1	1	1	0	0	0	186.87	1690	1690;1703;1708	1	-2	By MS/MS	By MS/MS	0	0	8334800	2639100	5695600	0	866900	1	1	2	+	+		69	10751	TRUE	11192	23278;23279;23280;23281	21383;21384	21383	106	106
REV__tr|Q9V9W7|Q9V9W7_DROME;REV__tr|O96695|O96695_DROME	REV__tr|Q9V9W7|Q9V9W7_DROME;REV__tr|O96695|O96695_DROME	1;1	1;1	1;1	>tr|Q9V9W7|Q9V9W7_DROME Rough deal OS=Drosophila melanogaster GN=rod PE=1 SV=2;>tr|O96695|O96695_DROME Rough deal protein OS=Drosophila melanogaster GN=rod PE=4 SV=1	2	1	1	1	1	0	1	0	1	0	0	0	0	239.69	2089	2089;2098	1	-2	By MS/MS	By matching	0	0	7238000	7238000	0	7238000	0	1	0	1	+	+		70	10707	TRUE	11134	23097	21204	21204	107	582
REV__tr|Q7JVP4|Q7JVP4_DROME	REV__tr|Q7JVP4|Q7JVP4_DROME	1	1	1	>tr|Q7JVP4|Q7JVP4_DROME Br140, isoform A OS=Drosophila melanogaster GN=Br140 PE=1 SV=1	1	1	1	1	1	1	1	1	1	1	0	0	0	157.12	1430	1430	1	-2	By matching	By MS/MS	0	0	23993000	1890800	22103000	0	3364100	0	1	1	+	+		71	9499	TRUE	9843	20597;20598;20599	18959	18959	108	821
REV__tr|Q7YU82|Q7YU82_DROME;REV__tr|Q9W3L1|Q9W3L1_DROME	REV__tr|Q7YU82|Q7YU82_DROME;REV__tr|Q9W3L1|Q9W3L1_DROME	1;1	1;1	1;1	>tr|Q7YU82|Q7YU82_DROME SD07232p OS=Drosophila melanogaster GN=Upf2 PE=2 SV=1;>tr|Q9W3L1|Q9W3L1_DROME RE04053p OS=Drosophila melanogaster GN=Upf2 PE=1 SV=1	2	1	1	1	1	0	1	0	1	0	0	0	0	78.459	698	698;1241	1	-2	By MS/MS	By matching	0	0	0	0	0	0	0	1	0	1	+	+		72	15604	TRUE	16226	33492	30914	30914	109	32
REV__tr|Q86LH1|Q86LH1_DROME	REV__tr|Q86LH1|Q86LH1_DROME	1	1	1	>tr|Q86LH1|Q86LH1_DROME Pickpocket 10 OS=Drosophila melanogaster GN=ppk10 PE=2 SV=1	1	1	1	1	1	0	1	0	1	0	0	0	0	56.583	485	485	1	-2	By MS/MS	By matching	0	0	681370	681370	0	681370	0	1	0	1	+	+		73	16842	TRUE	17511	36085	33359	33359	110	215
REV__tr|Q8IN96|Q8IN96_DROME	REV__tr|Q8IN96|Q8IN96_DROME	1	1	1	>tr|Q8IN96|Q8IN96_DROME Pyrroline-5-carboxylate reductase-like 2, isoform B OS=Drosophila melanogaster GN=P5cr-2 PE=1 SV=1	1	1	1	1	0	1	0	1	0	1	0	0	0	18.001	174	174	1	-2	By matching	By MS/MS	0	0	0	0	0	0	0	0	1	1	+	+		74	16043	TRUE	16679	34413	31795	31795	111	174
REV__tr|Q9N2Q1|Q9N2Q1_DROME;REV__tr|Q9N2Q2|Q9N2Q2_DROME;REV__tr|Q9VXZ4|Q9VXZ4_DROME;REV__tr|Q9VXZ3|Q9VXZ3_DROME;REV__tr|Q8MRG2|Q8MRG2_DROME	REV__tr|Q9N2Q1|Q9N2Q1_DROME;REV__tr|Q9N2Q2|Q9N2Q2_DROME;REV__tr|Q9VXZ4|Q9VXZ4_DROME;REV__tr|Q9VXZ3|Q9VXZ3_DROME;REV__tr|Q8MRG2|Q8MRG2_DROME	1;1;1;1;1	1;1;1;1;1	1;1;1;1;1	>tr|Q9N2Q1|Q9N2Q1_DROME E protein transcript A OS=Drosophila melanogaster GN=be PE=2 SV=1;>tr|Q9N2Q2|Q9N2Q2_DROME E protein transcript B OS=Drosophila melanogaster GN=be PE=2 SV=1;>tr|Q9VXZ4|Q9VXZ4_DROME Ben, isoform B OS=Drosophila melanogaster GN=be PE=1	5	1	1	1	1	1	1	1	1	1	0	0	0	65.049	587	587;698;700;825;825	1	-2	By matching	By MS/MS	0	0	5381800	1602000	3779800	0	575300	0	1	1	+	+		75	16384	TRUE	17033	35154;35155;35156	32500	32500	112	459
REV__tr|Q9U8D0|Q9U8D0_DROME	REV__tr|Q9U8D0|Q9U8D0_DROME	1	1	1	>tr|Q9U8D0|Q9U8D0_DROME Protoporphyrinogen oxidase OS=Drosophila melanogaster GN=Ppox PE=2 SV=1	1	1	1	1	1	1	1	1	1	1	0	0	0	53.186	475	475	1	-2	By MS/MS	By matching	0	0	19879000	6648900	13230000	0	4027300	1	0	1	+	+		76	10700	TRUE	11123	23038;23039;23040	21150	21150	113	75
REV__tr|Q9V3N4|Q9V3N4_DROME;REV__tr|Q9U999|Q9U999_DROME	REV__tr|Q9V3N4|Q9V3N4_DROME;REV__tr|Q9U999|Q9U999_DROME	1;1	1;1	1;1	>tr|Q9V3N4|Q9V3N4_DROME Huntingtin, isoform A OS=Drosophila melanogaster GN=htt PE=1 SV=1;>tr|Q9U999|Q9U999_DROME Huntingtin homolog OS=Drosophila melanogaster GN=htt PE=2 SV=1	2	1	1	1	1	1	1	1	1	1	0	0	0	395.86	3583	3583;3584	1	-2	By MS/MS	By matching	0	0	75485000	68249000	7236300	0	2202800	1	0	1	+	+		77	3927	TRUE	4074	8188;8189;8190	7588	7588	114	921
REV__tr|Q9V393|Q9V393_DROME	REV__tr|Q9V393|Q9V393_DROME	1	1	1	>tr|Q9V393|Q9V393_DROME Kurtz arrestin OS=Drosophila melanogaster GN=krz PE=1 SV=1	1	1	1	1	1	1	1	1	1	1	0	0	0	51.236	470	470	0.0015544	2.2579	By matching	By MS/MS	0	0	5609800	1052300	4557500	0	693670	0	1	1		+		78	7997	TRUE	8287	17099;17100;17101	15807	15807
REV__tr|Q9V436|Q9V436_DROME	REV__tr|Q9V436|Q9V436_DROME	1	1	1	>tr|Q9V436|Q9V436_DROME 26S proteasome regulatory complex subunit p30 OS=Drosophila melanogaster GN=Rpn12 PE=1 SV=1	1	1	1	1	0	1	0	1	0	1	0	0	0	30.225	264	264	0.0089246	1.2298	By matching	By MS/MS	0	0	0	0	0	0	0	0	1	1		+		79	2576	TRUE	2685	5430	5028	5028	115	90
REV__tr|Q9V9Z4|Q9V9Z4_DROME	REV__tr|Q9V9Z4|Q9V9Z4_DROME	1	1	1	>tr|Q9V9Z4|Q9V9Z4_DROME Uncharacterized protein OS=Drosophila melanogaster GN=CG15564 PE=4 SV=2	1	1	1	1	1	1	1	1	1	1	0	0	0	56.583	511	511	0.0097518	1.1847	By MS/MS	By MS/MS	0	0	297000000	15067000	281930000	4833400	44701000	1	2	3		+		80	17877	TRUE	18575	38275;38276;38277;38278;38279;38280;38281;38282;38283	35360;35361;35362	35362
REV__tr|Q9VAA9|Q9VAA9_DROME	REV__tr|Q9VAA9|Q9VAA9_DROME	1	1	1	>tr|Q9VAA9|Q9VAA9_DROME CG7946, isoform A OS=Drosophila melanogaster GN=CG7946 PE=1 SV=1	1	1	1	1	1	1	1	1	1	1	0	0	0	52.838	475	475	0.0029211	1.8163	By MS/MS	By matching	0	0	2956800	1545400	1411400	0	429650	1	0	1		+		81	5136	TRUE	5322	10981;10982;10983	10145	10145
REV__tr|Q9VCL3|Q9VCL3_DROME	REV__tr|Q9VCL3|Q9VCL3_DROME	1	1	1	>tr|Q9VCL3|Q9VCL3_DROME Uncharacterized protein OS=Drosophila melanogaster GN=CG10168 PE=4 SV=1	1	1	1	1	0	1	0	1	0	1	0	0	0	62.242	540	540	1	-2	By matching	By MS/MS	0	0	392630	0	392630	0	119520	0	1	1	+	+		82	12328	TRUE	12821	26631	24506	24506	116	217
REV__tr|Q9VI66|Q9VI66_DROME	REV__tr|Q9VI66|Q9VI66_DROME	2	2	2	>tr|Q9VI66|Q9VI66_DROME GH28833p OS=Drosophila melanogaster GN=CG2640 PE=2 SV=2	1	2	2	2	0	2	0	2	0	2	0	0	0	28.83	251	251	0.0051354	1.5084	By matching	By MS/MS	0	0	36934000	0	36934000	0	11243000	0	2	2		+		83	4889;8418	True;True	5067;8722	10354;18005	9602;16616	9602;16616
REV__tr|Q9VPD8|Q9VPD8_DROME	REV__tr|Q9VPD8|Q9VPD8_DROME	1	1	1	>tr|Q9VPD8|Q9VPD8_DROME CG5078 OS=Drosophila melanogaster GN=CG5078 PE=4 SV=3	1	1	1	1	1	1	1	1	1	1	0	0	0	48.411	447	447	0.0085011	1.2601	By matching	By MS/MS	0	0	7971300	1997200	5974100	0	909280	0	1	1		+		84	11859	TRUE	12339	25674;25675;25676	23606	23606
sp|A1A708-2|Y4951_DROME;sp|A1A708|Y4951_DROME	sp|A1A708-2|Y4951_DROME;sp|A1A708|Y4951_DROME	4;4	4;4	4;4	>sp|A1A708-2|Y4951_DROME Isoform A of Uncharacterized protein CG4951 OS=Drosophila melanogaster GN=CG4951;>sp|A1A708|Y4951_DROME Uncharacterized protein CG4951 OS=Drosophila melanogaster GN=CG4951 PE=1 SV=1	2	4	4	4	2	4	2	4	2	4	16.6	16.6	16.6	35.879	320	320;446	0	8.0108	By MS/MS	By MS/MS	8.8	16.6	7829900	1082900	6746900	1366400	1770400	1	4	5				85	6444;13342;13527;16753	True;True;True;True	6663;13877;14072;17418	13723;28684;29097;29098;35915;35916	12690;26420;26794;26795;33200	12690;26420;26795;33200
tr|A0A0B4LEY5|A0A0B4LEY5_DROME;sp|A1Z7T0|PKN_DROME;tr|A1Z7T2|A1Z7T2_DROME;tr|A0A0B4K6U3|A0A0B4K6U3_DROME;sp|A1Z7T0-2|PKN_DROME;tr|A0A0B4K727|A0A0B4K727_DROME;tr|A0A0B4LF03|A0A0B4LF03_DROME;tr|A0A0B4LEI8|A0A0B4LEI8_DROME;tr|E1JH15|E1JH15_DROME;tr|A0A0B4JD07|A0A0B4JD07_DROME;tr|A1Z7T1|A1Z7T1_DROME;tr|A1Z7T3|A1Z7T3_DROME;tr|A0A0B4LFX2|A0A0B4LFX2_DROME;tr|A8DY76|A8DY76_DROME;tr|Q960L7|Q960L7_DROME;tr…	tr|A0A0B4LEY5|A0A0B4LEY5_DROME;sp|A1Z7T0|PKN_DROME;tr|A1Z7T2|A1Z7T2_DROME;tr|A0A0B4K6U3|A0A0B4K6U3_DROME;sp|A1Z7T0-2|PKN_DROME;tr|A0A0B4K727|A0A0B4K727_DROME;tr|A0A0B4LF03|A0A0B4LF03_DROME;tr|A0A0B4LEI8|A0A0B4LEI8_DROME;tr|E1JH15|E1JH15_DROME;tr|A0A0B4JD07|A0A0B4JD07_DROME;tr|A1Z7T1|A1Z7T1_DROME;tr|A1Z7T3|A1Z7T3_DROME;tr|A0A0B4LFX2|A0A0B4LFX2_DROME;tr|A8DY76|A8DY76_DROME;tr|Q960L7|Q960L7_DROME;tr…	6;6;6;6;6;6;6;6;6;6;6;6;6;6;5;3;3;2;2;1	6;6;6;6;6;6;6;6;6;6;6;6;6;6;5;3;3;2;2;1	6;6;6;6;6;6;6;6;6;6;6;6;6;6;5;3;3;2;2;1	>tr|A0A0B4LEY5|A0A0B4LEY5_DROME Protein kinase N, isoform O OS=Drosophila melanogaster GN=Pkn PE=1 SV=1;>sp|A1Z7T0|PKN_DROME Serine/threonine-protein kinase N OS=Drosophila melanogaster GN=Pkn PE=1 SV=1;>tr|A1Z7T2|A1Z7T2_DROME Protein kinase N, isoform F O	20	6	6	6	4	6	4	6	4	6	7.1	7.1	7.1	129.54	1167	1167;1190;1205;1260;1260;1275;1278;1280;1284;1354;1407;1422;1477;1501;1174;823;823;590;590;45	0	14.056	By MS/MS	By MS/MS	5.1	7.1	106930000	6060700	100870000	22008000	14757000	3	5	8				86	953;2241;6049;8527;9206;16593	True;True;True;True;True;True	986;2328;6257;8838;9534;17255	1975;4732;12860;12861;18241;18242;20020;20021;35594;35595	1835;4416;11895;11896;16835;18407;18408;32912	1835;4416;11895;16835;18408;32912
tr|A0A0B4KFE9|A0A0B4KFE9_DROME;sp|A1Z8P9|TPR_DROME;tr|B5RJS5|B5RJS5_DROME;tr|Q8IGK6|Q8IGK6_DROME	tr|A0A0B4KFE9|A0A0B4KFE9_DROME;sp|A1Z8P9|TPR_DROME	22;22;9;6	22;22;9;6	17;17;9;6	>tr|A0A0B4KFE9|A0A0B4KFE9_DROME Megator, isoform B OS=Drosophila melanogaster GN=Mtor PE=1 SV=1;>sp|A1Z8P9|TPR_DROME Nucleoprotein TPR OS=Drosophila melanogaster GN=Mtor PE=1 SV=1	4	22	22	17	14	20	14	20	11	16	13.4	13.4	10.1	262.35	2346	2346;2346;786;442	0	65.591	By MS/MS	By MS/MS	8.9	12	163340000	9844800	153490000	22779000	33791000	13	23	36				87	2091;3304;3308;3509;3518;3784;4478;6459;7210;7312;7861;8992;9449;11895;12202;13163;13273;13588;14380;14838;17084;17832	True;True;True;True;True;True;True;True;True;True;True;True;True;True;True;True;True;True;True;True;True;True	2173;3432;3436;3643;3652;3928;4639;6679;7466;7579;8145;9318;9792;12376;12690;13696;13808;14133;14950;15427;17763;18530	4442;4443;6915;6916;6923;7329;7343;7344;7345;7859;7860;9299;9300;13753;13754;15364;15365;15601;16809;16810;19598;20498;20499;25748;26363;28336;28539;28540;29228;29229;29230;29231;30878;31803;36608;38184;38185	4145;4146;4147;6407;6413;6785;6786;6787;6800;6801;6802;7292;8603;8604;12712;12713;14187;14188;14409;15550;18024;18863;18864;23672;24255;26102;26287;26288;26289;26910;26911;28466;29341;33831;35272;35273	4147;6407;6413;6786;6802;7292;8604;12713;14188;14409;15550;18024;18863;23672;24255;26102;26288;26910;28466;29341;33831;35273	117;118;119;120	345;394;713;1015
tr|T2FGD8|T2FGD8_DROME;sp|A1Z9A8|PTCD3_DROME	tr|T2FGD8|T2FGD8_DROME;sp|A1Z9A8|PTCD3_DROME	15;15	15;15	15;15	>tr|T2FGD8|T2FGD8_DROME FI21483p1 OS=Drosophila melanogaster GN=CG4679-RA PE=2 SV=1;>sp|A1Z9A8|PTCD3_DROME Protein PTCD3 homolog, mitochondrial OS=Drosophila melanogaster GN=CG4679 PE=2 SV=1	2	15	15	15	5	15	5	15	5	15	34.2	34.2	34.2	74.206	652	652;652	0	78.945	By MS/MS	By MS/MS	10.3	34.2	260800000	13222000	247580000	29250000	59336000	5	17	22				88	15;1614;3506;5347;6680;7168;8106;9811;10358;12495;12631;12632;14101;15522;17103	True;True;True;True;True;True;True;True;True;True;True;True;True;True;True	15;1673;3640;5540;6909;7422;8398;10160;10721;12995;13136;13137;14664;16141;17782	32;33;3447;7324;7325;11418;14177;15285;17310;21195;21196;21197;22297;26968;27215;27216;30299;30300;30301;30302;33317;33318;36685	27;28;3208;6780;6781;10560;13107;14111;16000;19493;19494;19495;20470;24819;25062;25063;27933;27934;27935;30754;30755;33904	27;3208;6780;10560;13107;14111;16000;19494;20470;24819;25062;25063;27935;30754;33904	121	550
sp|A1Z9X0|APKC_DROME;sp|A1Z9X0-3|APKC_DROME;sp|A1Z9X0-5|APKC_DROME;tr|A0A0B4JD26|A0A0B4JD26_DROME;tr|A0A0B4KFQ6|A0A0B4KFQ6_DROME;sp|A1Z9X0-4|APKC_DROME;sp|A1Z9X0-2|APKC_DROME;tr|A0A0B4KEQ8|A0A0B4KEQ8_DROME;tr|A0A0B4KEV2|A0A0B4KEV2_DROME;tr|A0A0B4JD78|A0A0B4JD78_DROME;tr|A0A0B4KG15|A0A0B4KG15_DROME	sp|A1Z9X0|APKC_DROME;sp|A1Z9X0-3|APKC_DROME;sp|A1Z9X0-5|APKC_DROME;tr|A0A0B4JD26|A0A0B4JD26_DROME;tr|A0A0B4KFQ6|A0A0B4KFQ6_DROME;sp|A1Z9X0-4|APKC_DROME;sp|A1Z9X0-2|APKC_DROME;tr|A0A0B4KEQ8|A0A0B4KEQ8_DROME;tr|A0A0B4KEV2|A0A0B4KEV2_DROME;tr|A0A0B4JD78|A0A0B4JD78_DROME;tr|A0A0B4KG15|A0A0B4KG15_DROME	9;9;7;7;7;7;7;7;7;7;7	9;9;7;7;7;7;7;7;7;7;7	9;9;7;7;7;7;7;7;7;7;7	>sp|A1Z9X0|APKC_DROME Atypical protein kinase C OS=Drosophila melanogaster GN=aPKC PE=1 SV=1;>sp|A1Z9X0-3|APKC_DROME Isoform D of Atypical protein kinase C OS=Drosophila melanogaster GN=aPKC;>sp|A1Z9X0-5|APKC_DROME Isoform F of Atypical protein kinase C OS	11	9	9	9	3	7	3	7	3	7	24.8	24.8	24.8	69.556	606	606;608;503;511;519;524;526;620;634;951;958	0	20.134	By MS/MS	By MS/MS	6.4	20.1	123240000	543350	122690000	0	37349000	3	10	13				89	1022;2242;3472;4555;6153;11179;12680;14070;14784	True;True;True;True;True;True;True;True;True	1059;2329;3606;4716;6365;11635;13189;14631;15371	2143;4733;7262;9596;9597;13072;24162;27317;27318;30237;31704	1993;4417;6724;8887;8888;12096;12097;22206;25158;25159;25160;27864;29251	1993;4417;6724;8887;12097;22206;25160;27864;29251	122	524
sp|A1ZA47-3|ZASP_DROME;tr|C1C3E7|C1C3E7_DROME;sp|A1ZA47-7|ZASP_DROME;tr|G3JX31|G3JX31_DROME;tr|G3JX29|G3JX29_DROME;tr|G3JX30|G3JX30_DROME;tr|G3JX27|G3JX27_DROME;sp|A1ZA47-4|ZASP_DROME;tr|G3JX28|G3JX28_DROME;sp|A1ZA47-5|ZASP_DROME;tr|A0A0B4KFR8|A0A0B4KFR8_DROME;tr|G3JX32|G3JX32_DROME;tr|A0A0B4KER6|A0A0B4KER6_DROME;tr|A0A0B4KEW3|A0A0B4KEW3_DROME;tr|A0A0B4LGL0|A0A0B4LGL0_DROME;tr|A0A126GUN6|A0A126GU…	sp|A1ZA47-3|ZASP_DROME;tr|C1C3E7|C1C3E7_DROME;sp|A1ZA47-7|ZASP_DROME;tr|G3JX31|G3JX31_DROME;tr|G3JX29|G3JX29_DROME;tr|G3JX30|G3JX30_DROME;tr|G3JX27|G3JX27_DROME;sp|A1ZA47-4|ZASP_DROME;tr|G3JX28|G3JX28_DROME;sp|A1ZA47-5|ZASP_DROME;tr|A0A0B4KFR8|A0A0B4KFR8_DROME;tr|G3JX32|G3JX32_DROME;tr|A0A0B4KER6|A0A0B4KER6_DROME;tr|A0A0B4KEW3|A0A0B4KEW3_DROME;tr|A0A0B4LGL0|A0A0B4LGL0_DROME;tr|A0A126GUN6|A0A126GU…	4;3;3;3;3;3;3;3;3;3;3;3;3;3;3;3;3	4;3;3;3;3;3;3;3;3;3;3;3;3;3;3;3;3	1;0;0;0;0;0;0;0;0;0;0;0;0;0;0;0;0	>sp|A1ZA47-3|ZASP_DROME Isoform C of PDZ and LIM domain protein Zasp OS=Drosophila melanogaster GN=Zasp52;>tr|C1C3E7|C1C3E7_DROME MIP09364p OS=Drosophila melanogaster GN=Zasp52 PE=1 SV=1;>sp|A1ZA47-7|ZASP_DROME Isoform I of PDZ and LIM domain protein Zasp	17	4	4	1	3	3	3	3	1	0	6.7	6.7	0.9	116.65	1082	1082;449;450;515;651;716;722;780;787;890;897;955;1267;1318;2084;2142;2194	0	9.2544	By MS/MS	By MS/MS	4.9	5.8	6211600	1529300	4682300	1607700	1346900	2	3	5				90	4955;9707;14086;16851	True;True;True;True	5136;10055;14647;17522	10513;10514;20984;20985;30270;36105	9740;9741;19313;27898;33378	9740;19313;27898;33378
tr|V5LWT6|V5LWT6_DROME;sp|A1ZA92|NOL9_DROME	tr|V5LWT6|V5LWT6_DROME;sp|A1ZA92|NOL9_DROME	5;5	5;5	5;5	>tr|V5LWT6|V5LWT6_DROME FI23519p1 OS=Drosophila melanogaster GN=CG8414-RA PE=2 SV=1;>sp|A1ZA92|NOL9_DROME Polynucleotide 5-hydroxyl-kinase NOL9 OS=Drosophila melanogaster GN=CG8414 PE=2 SV=1	2	5	5	5	4	5	4	5	4	5	8.8	8.8	8.8	111.19	995	995;995	0	9.3771	By MS/MS	By MS/MS	6.1	8.8	11118000	1399900	9718400	1353600	3004700	4	4	8				91	1531;2399;3399;5221;9844	True;True;True;True;True	1585;2501;3533;5409;10194	3247;3248;5084;5085;7126;7127;11155;11156;21253	3023;3024;4729;4730;6601;6602;10319;19540	3024;4730;6601;10319;19540
sp|A1ZAB5|CLU_DROME;tr|A0A0B4KEX0|A0A0B4KEX0_DROME;tr|Q8MQR3|Q8MQR3_DROME;tr|Q95RN1|Q95RN1_DROME	sp|A1ZAB5|CLU_DROME;tr|A0A0B4KEX0|A0A0B4KEX0_DROME	43;42;16;2	43;42;16;2	43;42;16;2	>sp|A1ZAB5|CLU_DROME Protein clueless OS=Drosophila melanogaster GN=clu PE=1 SV=1;>tr|A0A0B4KEX0|A0A0B4KEX0_DROME Protein clueless OS=Drosophila melanogaster GN=clu PE=1 SV=1	4	43	43	43	35	40	35	40	35	40	41.8	41.8	41.8	160.85	1448	1448;1289;667;116	0	174.4	By MS/MS	By MS/MS	36.5	39.7	937100000	131790000	805310000	179580000	193830000	35	48	83				92	440;1368;2080;2111;2435;2580;2724;2725;2941;3177;3314;3416;4285;4648;4822;5063;5706;5924;6210;6332;6974;6975;8824;9383;9689;9760;9976;11250;11579;12012;13045;13619;14851;15583;15610;16055;16056;16366;16434;16795;17165;17293;17418	True;True;True;True;True;True;True;True;True;True;True;True;True;True;True;True;True;True;True;True;True;True;True;True;True;True;True;True;True;True;True;True;True;True;True;True;True;True;True;True;True;True;True	456;1419;2161;2194;2537;2689;2837;2838;3062;3302;3443;3550;4443;4813;4998;5246;5908;6128;6424;6548;7216;7217;9143;9722;10036;10108;10328;11707;12048;12496;13570;14165;15440;16204;16232;16692;16693;17014;17085;17460;17847;17980;18108	896;897;2861;2862;4423;4485;4486;5155;5156;5436;5723;5724;5725;5726;5727;6158;6159;6660;6661;6941;6942;7159;7160;8906;8907;9820;10211;10212;10213;10826;12147;12148;12611;12612;12613;13206;13482;13483;14907;14908;14909;18803;18804;20370;20371;20950;21098;21099;21520;21521;21522;21523;24328;24329;25035;25036;25037;25977;25978;28090;28091;28092;29291;29292;31822;31823;33439;33440;33501;34433;34434;3…	834;835;2682;2683;4126;4186;4789;5034;5302;5303;5304;5305;5306;5307;5308;5725;6184;6185;6429;6430;6431;6634;6635;8249;9107;9474;9475;9476;9477;10013;11237;11238;11661;11662;11663;12224;12474;12475;13754;13755;13756;17356;17357;18739;18740;19280;19405;19406;19784;19785;19786;19787;22349;22350;23003;23004;23889;23890;23891;25882;25883;25884;26965;29360;29361;30869;30870;30923;30924;31814;31815;3181…	835;2682;4126;4186;4789;5034;5304;5308;5725;6184;6429;6634;8249;9107;9476;10013;11238;11662;12224;12474;13754;13755;17356;18740;19280;19406;19787;22350;23004;23889;25882;26965;29361;30870;30923;31815;31818;32469;32600;33267;34025;34266;34491	123;124;125	218;487;1284
tr|A0A0U3DWR7|A0A0U3DWR7_DROME;tr|A0A0B4KEY6|A0A0B4KEY6_DROME;tr|A0A0B4KFU3|A0A0B4KFU3_DROME;sp|A1ZAU8-2|PTRO_DROME;tr|A0A0B4KG58|A0A0B4KG58_DROME;sp|A1ZAU8-3|PTRO_DROME;tr|B7YZJ2|B7YZJ2_DROME;sp|A1ZAU8|PTRO_DROME;tr|B7YZJ1|B7YZJ1_DROME;tr|E1JH90|E1JH90_DROME;tr|A0A0B4KET5|A0A0B4KET5_DROME;tr|A0A0B4KFA4|A0A0B4KFA4_DROME;tr|E1JH91|E1JH91_DROME;tr|H6WS59|H6WS59_DROME;tr|A0A0B4KEY4|A0A0B4KEY4_DROME;…	tr|A0A0U3DWR7|A0A0U3DWR7_DROME;tr|A0A0B4KEY6|A0A0B4KEY6_DROME;tr|A0A0B4KFU3|A0A0B4KFU3_DROME;sp|A1ZAU8-2|PTRO_DROME;tr|A0A0B4KG58|A0A0B4KG58_DROME;sp|A1ZAU8-3|PTRO_DROME;tr|B7YZJ2|B7YZJ2_DROME;sp|A1ZAU8|PTRO_DROME;tr|B7YZJ1|B7YZJ1_DROME;tr|E1JH90|E1JH90_DROME;tr|A0A0B4KET5|A0A0B4KET5_DROME;tr|A0A0B4KFA4|A0A0B4KFA4_DROME;tr|E1JH91|E1JH91_DROME;tr|H6WS59|H6WS59_DROME;tr|A0A0B4KEY4|A0A0B4KEY4_DROME;…	9;9;9;9;9;9;9;9;9;9;9;9;9;9;9;7	9;9;9;9;9;9;9;9;9;9;9;9;9;9;9;7	9;9;9;9;9;9;9;9;9;9;9;9;9;9;9;7	>tr|A0A0U3DWR7|A0A0U3DWR7_DROME Patronin OS=Drosophila melanogaster PE=2 SV=1;>tr|A0A0B4KEY6|A0A0B4KEY6_DROME Patronin, isoform N OS=Drosophila melanogaster GN=Patronin PE=1 SV=1;>tr|A0A0B4KFU3|A0A0B4KFU3_DROME Patronin, isoform M OS=Drosophila melanogaste	16	9	9	9	6	8	6	8	6	8	11.6	11.6	11.6	155.67	1384	1384;1439;1504;1517;1538;1540;1599;1630;1663;1671;1674;1680;1683;1689;1689;1396	0	40.908	By MS/MS	By MS/MS	7	9.7	38089000	4501900	33587000	7259600	7466500	5	9	14				93	1041;1043;3510;5066;5989;7049;7145;7834;9766	True;True;True;True;True;True;True;True;True	1080;1082;3644;5249;6195;7294;7399;8118;10114	2180;2181;2184;7330;10833;10834;12749;12750;12751;15057;15058;15251;16759;21109;21110	2032;2033;2034;2036;6788;10020;10021;11786;11787;13893;13894;14078;15504;19414	2034;2036;6788;10021;11787;13894;14078;15504;19414	126;127;128	99;918;1111
tr|A0A0B4LFL2|A0A0B4LFL2_DROME;sp|A1ZAX1|EIF3C_DROME	tr|A0A0B4LFL2|A0A0B4LFL2_DROME;sp|A1ZAX1|EIF3C_DROME	44;44	44;44	44;44	>tr|A0A0B4LFL2|A0A0B4LFL2_DROME Eukaryotic translation initiation factor 3 subunit C OS=Drosophila melanogaster GN=eIF3-S8 PE=3 SV=1;>sp|A1ZAX1|EIF3C_DROME Eukaryotic translation initiation factor 3 subunit C OS=Drosophila melanogaster GN=eIF3-S8 PE=1 SV=1	2	44	44	44	35	43	35	43	35	43	49	49	49	105.65	910	910;910	0	182.88	By MS/MS	By MS/MS	43.6	48.8	1014700000	128810000	885840000	189490000	202560000	36	63	99				94	309;656;950;1697;1739;1740;1741;1861;1880;1974;2130;2313;2755;2810;2968;3224;4708;4782;6683;6799;7855;7870;8166;8416;9177;9247;9254;9674;9675;10500;10547;10622;11510;12439;12498;12499;12688;12740;12998;15126;17383;17384;17653;17810	True;True;True;True;True;True;True;True;True;True;True;True;True;True;True;True;True;True;True;True;True;True;True;True;True;True;True;True;True;True;True;True;True;True;True;True;True;True;True;True;True;True;True;True	321;677;983;1766;1808;1809;1810;1936;1956;1957;2051;2214;2408;2409;2869;2929;3090;3351;4878;4956;6912;7034;8139;8156;8462;8720;9505;9576;9583;10021;10022;10882;10883;10943;10944;11034;11035;11977;12939;12998;12999;13197;13252;13519;15728;18072;18073;18350;18508	637;638;1370;1371;1372;1373;1968;1969;1970;3663;3664;3739;3740;3741;3742;3743;3744;3745;3985;3986;4027;4028;4029;4030;4031;4032;4033;4212;4522;4523;4881;4882;4883;5787;5788;5789;5790;5898;6241;6242;6762;6763;6764;9958;9959;10119;14183;14184;14185;14186;14549;14550;14551;14552;16797;16829;17444;17445;18001;18002;19971;19972;20096;20111;20926;20927;20928;20929;22568;22569;22570;22683;22684;22685;22…	594;595;1278;1279;1280;1281;1282;1283;1830;1831;1832;3410;3411;3479;3480;3481;3482;3483;3484;3713;3750;3751;3752;3753;3754;3755;3756;3757;3758;3930;3931;4218;4219;4553;4554;4555;5367;5368;5369;5477;5801;5802;6272;6273;6274;9231;9232;9386;13113;13114;13115;13432;13433;13434;15539;15568;16117;16118;16612;16613;18363;18484;18497;19261;19262;20720;20721;20823;20824;20825;20826;20827;20828;20829;20830…	595;1281;1830;3411;3481;3482;3483;3713;3750;3931;4219;4555;5369;5477;5801;6273;9232;9386;13115;13432;15539;15568;16117;16613;18363;18484;18497;19261;19262;20720;20825;20989;22861;24712;24823;24824;25172;25273;25772;29936;34428;34429;34957;35237	129;130;131;132;133;134;135;136;137;138;139;140;141;142	296;316;399;514;544;557;578;579;603;699;791;798;810;823
tr|B6IDR6|B6IDR6_DROME;sp|A1ZBT5|MED8_DROME	tr|B6IDR6|B6IDR6_DROME;sp|A1ZBT5|MED8_DROME	1;1	1;1	1;1	>tr|B6IDR6|B6IDR6_DROME FI07210p OS=Drosophila melanogaster GN=MED8-RA PE=2 SV=1;>sp|A1ZBT5|MED8_DROME Mediator of RNA polymerase II transcription subunit 8 OS=Drosophila melanogaster GN=MED8 PE=2 SV=1	2	1	1	1	1	1	1	1	1	1	5.6	5.6	5.6	27.948	252	252;252	0.00056433	2.9584	By MS/MS	By MS/MS	5.6	5.6	5526700	2148400	3378300	0	1028400	1	1	2				95	16973	TRUE	17647	36358;36359;36360	33610;33611	33610
tr|E2QD63|E2QD63_DROME;sp|Q86DS1|F10A2_DROME;sp|C4NYP8|F10A1_DROME;tr|Q8MSG4|Q8MSG4_DROME	tr|E2QD63|E2QD63_DROME;sp|Q86DS1|F10A2_DROME;sp|C4NYP8|F10A1_DROME	12;12;12;2	12;12;12;2	12;12;12;2	>tr|E2QD63|E2QD63_DROME Hsc/Hsp70-interacting protein related, isoform B OS=Drosophila melanogaster GN=HIP-R PE=4 SV=1;>sp|Q86DS1|F10A2_DROME Hsc70-interacting protein 2 OS=Drosophila melanogaster GN=HIP-R PE=1 SV=2;>sp|C4NYP8|F10A1_DROME Hsc70-interacting	4	12	12	12	8	11	8	11	8	11	33.7	33.7	33.7	41.036	377	377;377;377;60	0	19.597	By MS/MS	By MS/MS	23.6	31	81330000	8094800	73235000	12821000	17567000	6	12	18				96	451;1173;1375;1777;3855;7708;7743;7897;9207;12822;17690;17691	True;True;True;True;True;True;True;True;True;True;True;True	467;1217;1427;1849;4001;7989;8024;8183;9535;13338;18387;18388	923;2454;2455;2876;3812;3813;7997;16472;16473;16474;16545;16546;16886;16887;20022;20023;27607;27608;37911;37912	858;2281;2282;2695;3551;7417;15239;15240;15241;15304;15616;15617;18409;18410;25424;35019;35020;35021	858;2282;2695;3551;7417;15241;15304;15617;18410;25424;35020;35021	143;144	5;29
sp|O01367-2|HOW_DROME;sp|O01367-3|HOW_DROME;tr|E1JIT0|E1JIT0_DROME;tr|B3DNL7|B3DNL7_DROME;sp|O01367|HOW_DROME;tr|A0A0B4KHV5|A0A0B4KHV5_DROME;tr|Q8IH06|Q8IH06_DROME	sp|O01367-2|HOW_DROME;sp|O01367-3|HOW_DROME;tr|E1JIT0|E1JIT0_DROME;tr|B3DNL7|B3DNL7_DROME;sp|O01367|HOW_DROME;tr|A0A0B4KHV5|A0A0B4KHV5_DROME;tr|Q8IH06|Q8IH06_DROME	2;2;2;2;2;2;1	2;2;2;2;2;2;1	2;2;2;2;2;2;1	>sp|O01367-2|HOW_DROME Isoform Maternal of Protein held out wings OS=Drosophila melanogaster GN=how;>sp|O01367-3|HOW_DROME Isoform C of Protein held out wings OS=Drosophila melanogaster GN=how;>tr|E1JIT0|E1JIT0_DROME Held out wings, isoform E OS=Drosophila	7	2	2	2	2	2	2	2	2	2	6.4	6.4	6.4	40.943	375	375;380;404;405;405;418;228	0	4.0925	By MS/MS	By MS/MS	6.4	6.4	6175400	2071300	4104100	2076300	1244300	2	2	4				97	8313;12201	True;True	8614;12689	17780;17781;26361;26362	16419;16420;24253;24254	16420;24253
sp|O01382|DRICE_DROME	sp|O01382|DRICE_DROME	4	4	4	>sp|O01382|DRICE_DROME Caspase OS=Drosophila melanogaster GN=Drice PE=1 SV=2	1	4	4	4	2	3	2	3	2	3	13.9	13.9	13.9	37.363	339	339	0	8.4631	By MS/MS	By MS/MS	10.3	7.7	5876600	1974100	3902500	0	1188000	2	3	5				98	541;7200;8446;12796	True;True;True;True	561;7456;8752;13312	1149;15349;18078;27560;27561;27562	1074;14172;16680;25382;25383	1074;14172;16680;25383
sp|O01666|ATPG_DROME	sp|O01666|ATPG_DROME	6	6	6	>sp|O01666|ATPG_DROME ATP synthase subunit gamma, mitochondrial OS=Drosophila melanogaster GN=ATPsyngamma PE=2 SV=2	1	6	6	6	5	5	5	5	5	5	27.6	27.6	27.6	32.871	297	297	0	10.122	By MS/MS	By MS/MS	22.6	22.2	22952000	4004400	18948000	4938000	4834300	2	7	9				99	139;3200;4781;6293;10821;14887	True;True;True;True;True;True	141;3325;4955;6509;11266;15478	274;275;276;6698;6699;10117;10118;13407;23427;31899;31900;31901	256;257;258;6219;9385;12400;21516;29436;29437	256;6219;9385;12400;21516;29436	145	266
sp|O02002|CASP1_DROME	sp|O02002|CASP1_DROME	6	6	6	>sp|O02002|CASP1_DROME Caspase-1 OS=Drosophila melanogaster GN=Dcp-1 PE=1 SV=1	1	6	6	6	4	5	4	5	4	5	25.4	25.4	25.4	35.926	323	323	0	17.88	By MS/MS	By MS/MS	16.7	21.1	34263000	1583300	32680000	5712500	5818900	4	7	11				100	50;5622;8151;11164;15059;17615	True;True;True;True;True;True	51;5824;8447;11620;15660;18312	98;11981;11982;17409;17410;17411;24135;32262;32263;37772;37773	98;11081;11082;11083;16090;16091;22184;29789;29790;34889;34890	98;11082;16091;22184;29790;34890	146	253
sp|O02193|MOF_DROME;tr|I1V4X5|I1V4X5_DROME	sp|O02193|MOF_DROME;tr|I1V4X5|I1V4X5_DROME	2;1	2;1	2;1	>sp|O02193|MOF_DROME Males-absent on the first protein OS=Drosophila melanogaster GN=mof PE=1 SV=1;>tr|I1V4X5|I1V4X5_DROME Histone acetyltransferase OS=Drosophila melanogaster GN=mof PE=3 SV=1	2	2	2	2	1	2	1	2	1	2	3.9	3.9	3.9	92.656	827	827;827	0	5.951	By MS/MS	By MS/MS	2.4	3.9	1906600	0	1906600	0	384530	1	2	3				101	15166;15716	True;True	15771;16343	32534;32535;33739;33740	30038;30039;31149;31150	30038;31149
sp|O02195|EIF3I_DROME	sp|O02195|EIF3I_DROME	20	20	20	>sp|O02195|EIF3I_DROME Eukaryotic translation initiation factor 3 subunit I OS=Drosophila melanogaster GN=Trip1 PE=1 SV=1	1	20	20	20	19	19	19	19	19	19	81.9	81.9	81.9	36.159	326	326	0	204.94	By MS/MS	By MS/MS	81.6	81.6	637350000	155580000	481770000	135310000	159080000	23	29	52				102	1050;2059;2404;2870;3955;4989;7460;7461;7621;7940;8616;9009;9060;10709;10811;14612;14914;15670;17054;17285	True;True;True;True;True;True;True;True;True;True;True;True;True;True;True;True;True;True;True;True	1089;1090;2140;2506;2990;4103;5170;7733;7734;7898;8228;8928;8929;9335;9387;11137;11256;15192;15505;15506;16296;17730;17972	2192;2193;2194;4379;4380;4381;5091;5092;5093;5094;5095;6015;6016;8246;8247;8248;10581;10582;10583;15946;15947;15948;15949;16280;16281;16282;16283;16284;16983;18404;18405;18406;18407;19633;19634;19742;19743;19744;23101;23102;23408;23409;31349;31350;31953;31954;31955;33648;33649;36542;36543;37080;37081;37082;37083	2044;2045;2046;4086;4087;4736;4737;4738;4739;4740;5588;5589;5590;7640;7641;7642;9795;9796;9797;14743;14744;14745;14746;14747;14748;15064;15065;15066;15067;15068;15069;15708;16980;16981;16982;16983;18055;18153;18154;18155;21208;21499;21500;28922;28923;29481;29482;29483;31054;31055;33775;34255;34256;34257	2045;4087;4736;5590;7640;9797;14745;14748;15067;15708;16980;18055;18154;21208;21500;28922;29483;31055;33775;34257	147;148;149;150;151;152;153;154;155;156	1;5;74;116;153;196;204;223;243;255
tr|C7LA94|C7LA94_DROME;sp|O02649|CH60_DROME;sp|Q9VMN5|CH60C_DROME	tr|C7LA94|C7LA94_DROME;sp|O02649|CH60_DROME	34;34;6	34;34;6	34;34;6	>tr|C7LA94|C7LA94_DROME FI05241p OS=Drosophila melanogaster PE=2 SV=1;>sp|O02649|CH60_DROME 60 kDa heat shock protein, mitochondrial OS=Drosophila melanogaster GN=Hsp60 PE=1 SV=3	3	34	34	34	31	31	31	31	31	31	63.2	63.2	63.2	60.808	573	573;573;576	0	273.2	By MS/MS	By MS/MS	61.3	56.9	1502400000	349990000	1152400000	378550000	291170000	48	49	97				103	180;1058;1105;1713;1714;2062;2154;2400;5585;5586;5683;6639;7381;7889;8345;8544;8545;8815;10225;11708;13565;14416;14417;15374;15375;15412;16182;16183;16207;16351;16352;16427;17092;17093	True;True;True;True;True;True;True;True;True;True;True;True;True;True;True;True;True;True;True;True;True;True;True;True;True;True;True;True;True;True;True;True;True;True	182;1098;1099;1149;1782;1783;2143;2238;2502;5785;5786;5787;5885;6865;7654;8175;8648;8855;8856;9134;10585;12180;14110;14988;14989;14990;15985;15986;15987;15988;16028;16822;16823;16847;16999;17000;17078;17771;17772	362;363;364;365;2207;2208;2209;2210;2310;2311;2312;2313;3693;3694;3695;3696;4386;4387;4566;4567;5086;11893;11894;11895;11896;11897;11898;11899;11900;12108;12109;14094;15796;15797;15798;16861;16862;16863;16864;16865;16866;17847;17848;17849;18273;18274;18275;18276;18277;18783;18784;22034;22035;22036;25315;25316;29180;29181;29182;29183;29184;30939;30940;30941;30942;30943;30944;30945;33002;33003;3300…	336;337;338;339;2057;2058;2059;2150;2151;2152;2153;3436;3437;3438;3439;4091;4261;4731;11002;11003;11004;11005;11006;11007;11008;11009;11010;11011;11199;11200;13025;14601;14602;15597;15598;15599;16479;16480;16862;16863;16864;16865;16866;17337;17338;20230;20231;20232;20233;20234;23273;23274;26868;26869;26870;26871;26872;26873;28520;28521;28522;28523;28524;28525;28526;28527;28528;30459;30460;30461;3…	338;2058;2152;3438;3439;4091;4261;4731;11002;11011;11199;13025;14601;15599;16479;16863;16865;17337;20233;23273;26870;28521;28523;30461;30464;30548;32082;32083;32134;32435;32436;32588;33851;33857	157;158;159;160;161;162;163;164	35;36;51;141;154;186;213;312
tr|A0A0B4KFJ2|A0A0B4KFJ2_DROME;sp|O15945|ARNT_DROME	tr|A0A0B4KFJ2|A0A0B4KFJ2_DROME;sp|O15945|ARNT_DROME	1;1	1;1	1;1	>tr|A0A0B4KFJ2|A0A0B4KFJ2_DROME Tango, isoform B OS=Drosophila melanogaster GN=tgo PE=4 SV=1;>sp|O15945|ARNT_DROME Aryl hydrocarbon receptor nuclear translocator homolog OS=Drosophila melanogaster GN=tgo PE=1 SV=3	2	1	1	1	1	0	1	0	1	0	3.4	3.4	3.4	71.474	642	642;642	0	5.6616	By MS/MS	By matching	3.4	0	0	0	0	0	0	1	0	1				104	5507	TRUE	5706	11733	10864	10864
tr|M9W9W1|M9W9W1_DROME;sp|O16102|CHD3_DROME	tr|M9W9W1|M9W9W1_DROME;sp|O16102|CHD3_DROME	4;4	2;2	2;2	>tr|M9W9W1|M9W9W1_DROME FI21135p1 OS=Drosophila melanogaster GN=Chd3-RA PE=2 SV=1;>sp|O16102|CHD3_DROME Chromodomain-helicase-DNA-binding protein 3 OS=Drosophila melanogaster GN=Chd3 PE=2 SV=3	2	4	2	2	3	3	1	2	1	2	5.7	2.9	2.9	103.02	892	892;892	0.0072202	1.3217	By matching	By MS/MS	3.8	4.8	5466500	500010	4966500	0	1511800	0	2	2				105	4042;5047;13203;16711	False;False;True;True	4191;5230;13737;17374	8410;10790;10791;10792;10793;10794;10795;28408;35832;35833	7793;9986;9987;9988;9989;26168;33130	7793;9989;26168;33130	165	611
sp|O16797|RL3_DROME;tr|C6SUV6|C6SUV6_DROME;tr|C7LA69|C7LA69_DROME;tr|E0R984|E0R984_DROME;sp|O16797-5|RL3_DROME;sp|O16797-2|RL3_DROME	sp|O16797|RL3_DROME;tr|C6SUV6|C6SUV6_DROME;tr|C7LA69|C7LA69_DROME	11;11;9;4;2;2	11;11;9;4;2;2	11;11;9;4;2;2	>sp|O16797|RL3_DROME 60S ribosomal protein L3 OS=Drosophila melanogaster GN=RpL3 PE=1 SV=3;>tr|C6SUV6|C6SUV6_DROME LP14077p (Fragment) OS=Drosophila melanogaster GN=RpL3-RA PE=2 SV=1;>tr|C7LA69|C7LA69_DROME RE52161p OS=Drosophila melanogaster GN=RpL3-RB PE	6	11	11	11	2	11	2	11	2	11	36.5	36.5	36.5	46.915	416	416;418;316;208;138;161	0	15.119	By matching	By MS/MS	8.4	36.5	15938000	1338900	14599000	1804300	3978800	0	12	12				106	581;1017;1944;4352;9049;11389;13039;13649;15962;16472;17150	True;True;True;True;True;True;True;True;True;True;True	601;1054;2021;4510;9375;11850;13564;14195;16594;17127;17831	1222;2135;2136;4165;9028;19715;19716;24614;28079;29358;34257;35349;36788	1145;1986;3882;3883;8362;18130;22610;25872;27027;31645;32686;33996	1145;1986;3882;8362;18130;22610;25872;27027;31645;32686;33996	166;167;168;169	181;317;332;389
sp|O16810|ORC1_DROME	sp|O16810|ORC1_DROME	7	7	7	>sp|O16810|ORC1_DROME Origin recognition complex subunit 1 OS=Drosophila melanogaster GN=Orc1 PE=1 SV=2	1	7	7	7	3	7	3	7	3	7	10.6	10.6	10.6	103.28	924	924	0	16.145	By MS/MS	By MS/MS	5.2	10.6	37774000	1966900	35807000	2833900	10033000	1	7	8				107	1377;3460;6946;8979;12343;12912;14768	True;True;True;True;True;True;True	1429;3594;7186;9305;12836;13432;15355	2879;7239;7240;14857;14858;14859;19573;19574;26656;27802;31669	2699;6705;13709;13710;18001;18002;24529;25599;29211	2699;6705;13710;18001;24529;25599;29211	170	635
tr|A8Y560|A8Y560_DROME;sp|O17445|RL15_DROME	tr|A8Y560|A8Y560_DROME;sp|O17445|RL15_DROME	2;2	2;2	2;2	>tr|A8Y560|A8Y560_DROME Ribosomal protein L15 OS=Drosophila melanogaster GN=RpL15 PE=1 SV=2;>sp|O17445|RL15_DROME 60S ribosomal protein L15 OS=Drosophila melanogaster GN=RpL15 PE=1 SV=1	2	2	2	2	1	2	1	2	1	2	14.2	14.2	14.2	24.325	204	204;204	0	3.5224	By matching	By MS/MS	6.9	14.2	4642900	552920	4089900	0	1245000	0	1	1				108	16739;17683	True;True	17403;18380	35887;35888;37899	33176;35009	33176;35009
tr|F6J915|F6J915_DROME;tr|X2J5T3|X2J5T3_DROME;sp|O18334|RAB6_DROME;tr|Q9W3Q0|Q9W3Q0_DROME;tr|Q8SYS5|Q8SYS5_DROME	tr|F6J915|F6J915_DROME;tr|X2J5T3|X2J5T3_DROME;sp|O18334|RAB6_DROME;tr|Q9W3Q0|Q9W3Q0_DROME;tr|Q8SYS5|Q8SYS5_DROME	1;1;1;1;1	1;1;1;1;1	1;1;1;1;1	>tr|F6J915|F6J915_DROME CG12156 (Fragment) OS=Drosophila melanogaster GN=CG12156 PE=4 SV=1;>tr|X2J5T3|X2J5T3_DROME Rab6, isoform B OS=Drosophila melanogaster GN=Rab6 PE=1 SV=1;>sp|O18334|RAB6_DROME Ras-related protein Rab6 OS=Drosophila melanogaster GN=Rab	5	1	1	1	1	1	1	1	1	1	6.3	6.3	6.3	19.924	175	175;208;208;218;218	0	3.74	By MS/MS	By MS/MS	6.3	6.3	6586900	1932800	4654100	0	1416700	1	1	2				109	9736	TRUE	10084	21046;21047	19365;19366	19366
sp|O18373|SPS1_DROME	sp|O18373|SPS1_DROME	8	8	8	>sp|O18373|SPS1_DROME Selenide, water dikinase OS=Drosophila melanogaster GN=SelD PE=2 SV=1	1	8	8	8	5	7	5	7	5	7	27.6	27.6	27.6	43.446	398	398	0	19.452	By MS/MS	By MS/MS	15.1	27.6	172800000	19859000	152940000	20383000	46034000	4	8	12				110	2094;2570;6624;7748;12003;12875;14611;17953	True;True;True;True;True;True;True;True	2176;2679;6850;8029;12486;13393;15191;18656	4447;4448;5418;5419;14060;14061;14062;16553;25961;27724;27725;27726;31348;38450	4151;4152;5017;12997;12998;15312;23875;25527;25528;25529;28921;35506	4152;5017;12997;15312;23875;25529;28921;35506
tr|M9NDC3|M9NDC3_DROME;sp|O18388|IMB_DROME	tr|M9NDC3|M9NDC3_DROME;sp|O18388|IMB_DROME	36;36	36;36	36;36	>tr|M9NDC3|M9NDC3_DROME Female sterile (2) ketel, isoform B OS=Drosophila melanogaster GN=Fs(2)Ket PE=4 SV=1;>sp|O18388|IMB_DROME Importin subunit beta OS=Drosophila melanogaster GN=Fs(2)Ket PE=2 SV=2	2	36	36	36	27	33	27	33	27	33	54.3	54.3	54.3	98.695	884	884;884	0	257.99	By MS/MS	By MS/MS	40.7	52.1	1491300000	243330000	1247900000	226460000	338400000	28	50	78				111	894;974;1656;2270;2495;3370;3473;3497;4048;4647;6307;8112;8117;8193;9456;10024;10341;10342;10377;10577;10760;11003;11008;11027;11106;11587;13134;13493;15628;15882;16046;16047;16431;17142;17143;17950	True;True;True;True;True;True;True;True;True;True;True;True;True;True;True;True;True;True;True;True;True;True;True;True;True;True;True;True;True;True;True;True;True;True;True;True	924;925;1008;1720;1721;2360;2361;2600;3504;3607;3631;4197;4198;4812;6523;8404;8409;8490;9799;10376;10704;10705;10740;10979;11202;11203;11204;11452;11457;11476;11560;12056;13664;14037;16250;16251;16252;16512;16682;16683;16684;17082;17823;17824;18653	1856;1857;1858;2014;2015;2016;2017;2018;3582;3583;4796;4797;4798;4799;5282;5283;7074;7075;7263;7264;7265;7309;7310;8420;8421;8422;8423;8424;8425;8426;9815;9816;9817;9818;9819;13431;17318;17319;17329;17519;17520;17521;17522;20510;21608;22262;22263;22264;22265;22266;22267;22268;22332;22333;22764;23296;23297;23298;23299;23300;23301;23302;23303;23776;23788;23789;23790;23791;23792;23840;24013;25055;25…	1729;1730;1874;1875;1876;1877;1878;3330;3331;4475;4476;4477;4478;4903;6550;6551;6725;6726;6727;6767;6768;7802;7803;7804;7805;7806;9102;9103;9104;9105;9106;12426;16007;16017;16184;16185;16186;16187;18874;19862;20439;20440;20441;20442;20502;20895;21400;21401;21402;21403;21404;21405;21406;21850;21851;21861;21862;21863;21864;21914;21915;22076;23020;23021;26041;26042;26734;26735;26736;30952;30953;3095…	1730;1874;3330;4477;4903;6551;6726;6767;7803;9105;12426;16007;16017;16187;18874;19862;20440;20442;20502;20895;21404;21850;21861;21914;22076;23021;26041;26736;30954;31490;31800;31802;32596;33983;33984;35500	171;172;173;174;175;176;177;178;179;180;181;182;183;184;185;186;187;188	1;7;61;172;187;225;423;538;540;613;619;653;662;691;699;760;820;865
sp|O18404|HCD2_DROME;tr|D5A7S2|D5A7S2_DROME	sp|O18404|HCD2_DROME	9;4	9;4	9;4	>sp|O18404|HCD2_DROME 3-hydroxyacyl-CoA dehydrogenase type-2 OS=Drosophila melanogaster GN=scu PE=1 SV=1	2	9	9	9	9	8	9	8	9	8	57.6	57.6	57.6	26.905	255	255;126	0	40.125	By MS/MS	By MS/MS	57.6	51	380260000	57162000	323090000	68381000	82655000	9	10	19				112	192;3175;6366;6367;8729;9821;10881;12068;16528	True;True;True;True;True;True;True;True;True	196;3300;6582;6583;9044;10170;11329;12554;17185	389;390;6655;6656;13547;13548;13549;13550;13551;13552;13553;13554;18616;18617;18618;21212;23547;23548;26094;26095;26096;35468;35469	363;364;6180;6181;12532;12533;12534;12535;12536;12537;12538;17184;17185;17186;19507;21635;21636;23991;23992;32797;32798	363;6180;12534;12538;17185;19507;21636;23991;32798	189;190;191	130;172;199
sp|O18413|PRS8_DROME;tr|Q9VA54|Q9VA54_DROME	sp|O18413|PRS8_DROME	8;3	8;3	8;3	>sp|O18413|PRS8_DROME 26S protease regulatory subunit 8 OS=Drosophila melanogaster GN=Rpt6 PE=1 SV=2	2	8	8	8	6	6	6	6	6	6	30.4	30.4	30.4	45.857	405	405;399	0	12.037	By MS/MS	By MS/MS	23.2	22	41484000	23916000	17568000	17158000	11193000	7	5	12				113	2947;3673;4534;5555;6393;6506;15406;17109	True;True;True;True;True;True;True;True	3068;3069;3814;4695;5754;6609;6727;16022;17788	6205;6206;6207;7645;9410;9411;11835;13612;13613;13842;33090;36694;36695	5767;5768;7084;8718;8719;10953;12590;12591;12793;30534;33911;33912	5767;7084;8719;10953;12590;12793;30534;33911	192;193;194	247;272;367
tr|M9PCC1|M9PCC1_DROME;sp|O18640|GBLP_DROME;tr|M9PB67|M9PB67_DROME;tr|B4YX01|B4YX01_DROME;tr|B4YX00|B4YX00_DROME;tr|B4YWZ6|B4YWZ6_DROME;tr|F6J206|F6J206_DROME;tr|F6J1Z8|F6J1Z8_DROME;tr|A9YGT1|A9YGT1_DROME;tr|A9YGT0|A9YGT0_DROME;tr|A9YGS8|A9YGS8_DROME;tr|A9YGS7|A9YGS7_DROME;tr|F6J9X0|F6J9X0_DROME;tr|F6J9W7|F6J9W7_DROME;tr|F6J9W5|F6J9W5_DROME;tr|Q9VYQ9|Q9VYQ9_DROME	tr|M9PCC1|M9PCC1_DROME;sp|O18640|GBLP_DROME	13;13;4;1;1;1;1;1;1;1;1;1;1;1;1;1	13;13;4;1;1;1;1;1;1;1;1;1;1;1;1;1	13;13;4;1;1;1;1;1;1;1;1;1;1;1;1;1	>tr|M9PCC1|M9PCC1_DROME Receptor of activated protein kinase C 1, isoform C OS=Drosophila melanogaster GN=Rack1 PE=4 SV=1;>sp|O18640|GBLP_DROME Guanine nucleotide-binding protein subunit beta-like protein OS=Drosophila melanogaster GN=Rack1 PE=1 SV=2	16	13	13	13	13	9	13	9	13	9	46.2	46.2	46.2	35.618	318	318;318;109;224;224;224;240;240;240;240;240;240;242;242;242;482	0	62.054	By MS/MS	By MS/MS	46.2	38.7	128270000	27231000	101040000	27180000	28475000	14	12	26				114	919;920;2373;2559;4421;4450;5514;5515;10290;10298;11369;15809;18179	True;True;True;True;True;True;True;True;True;True;True;True;True	950;951;2475;2668;4582;4611;5713;5714;10651;10660;11826;16436;18888	1907;1908;1909;1910;5028;5029;5399;9166;9167;9240;9241;11751;11752;11753;11754;11755;22157;22158;22179;22180;24560;24561;24562;33917;33918;33919;38896	1777;1778;1779;4682;4998;8488;8489;8554;8555;10878;10879;10880;10881;10882;20345;20346;20364;20365;22557;22558;22559;22560;31333;31334;31335;35922	1777;1779;4682;4998;8489;8554;10879;10882;20346;20365;22560;31335;35922
tr|E1JGV6|E1JGV6_DROME;sp|O44081|DKC1_DROME;tr|H5V894|H5V894_DROME;tr|C0P8M5|C0P8M5_DROME;tr|A0A0B4K8B2|A0A0B4K8B2_DROME;sp|O44081-2|DKC1_DROME	tr|E1JGV6|E1JGV6_DROME;sp|O44081|DKC1_DROME;tr|H5V894|H5V894_DROME;tr|C0P8M5|C0P8M5_DROME;tr|A0A0B4K8B2|A0A0B4K8B2_DROME;sp|O44081-2|DKC1_DROME	21;21;21;21;11;11	21;21;21;21;11;11	21;21;21;21;11;11	>tr|E1JGV6|E1JGV6_DROME Nucleolar protein at 60B, isoform C OS=Drosophila melanogaster GN=Nop60B PE=1 SV=1;>sp|O44081|DKC1_DROME H/ACA ribonucleoprotein complex subunit 4 OS=Drosophila melanogaster GN=Nop60B PE=1 SV=1;>tr|H5V894|H5V894_DROME FI18403p1 (Fra	6	21	21	21	15	21	15	21	15	21	47.4	47.4	47.4	56.83	508	508;508;534;534;227;253	0	94.559	By MS/MS	By MS/MS	36.4	47.4	299060000	72256000	226810000	85087000	56210000	20	32	52				115	2475;4041;4636;4637;5920;6254;6803;7435;7871;8008;8851;12091;12954;13432;13989;15019;15020;15399;16515;16516;17185	True;True;True;True;True;True;True;True;True;True;True;True;True;True;True;True;True;True;True;True;True	2578;4190;4800;4801;6124;6468;7038;7708;8157;8298;9172;12579;13475;13973;14546;15618;15619;16012;17171;17172;17868	5233;5234;8409;9793;9794;9795;9796;9797;9798;12602;12603;12604;12605;13289;14558;14559;14560;14561;15898;15899;16830;16831;17118;17119;17120;17121;18947;18948;26147;27894;27895;28892;30071;30072;30073;30074;30075;30076;32188;32189;32190;32191;32192;32193;33059;33060;35433;35434;35435;35436;36855;36856	4853;4854;4855;7792;9081;9082;9083;9084;9085;9086;11654;11655;11656;11657;12296;13440;13441;13442;13443;13444;14696;15569;15570;15824;15825;15826;15827;15828;17475;24040;25689;25690;26607;27693;27694;27695;27696;27697;27698;29707;29708;29709;29710;29711;29712;29713;30511;32763;32764;32765;32766;34054;34055	4854;7792;9085;9086;11656;12296;13444;14696;15570;15827;17475;24040;25689;26607;27696;29711;29713;30511;32763;32766;34054	195;196	227;241
sp|O44437|SMD3_DROME	sp|O44437|SMD3_DROME	3	3	3	>sp|O44437|SMD3_DROME Small nuclear ribonucleoprotein Sm D3 OS=Drosophila melanogaster GN=SmD3 PE=1 SV=1	1	3	3	3	3	3	3	3	3	3	26.5	26.5	26.5	15.582	151	151	0	6.2405	By MS/MS	By MS/MS	26.5	26.5	109810000	13296000	96510000	18576000	13889000	3	4	7				116	4187;14735;16673	True;True;True	4339;4340;15321;17336	8710;8711;8712;8713;31602;31603;35751;35752;35753	8072;8073;8074;29149;29150;33053;33054;33055	8072;29150;33053	197	76
tr|A0A0B4KFX5|A0A0B4KFX5_DROME;tr|A0A0B4KGG9|A0A0B4KGG9_DROME;tr|A4V2S3|A4V2S3_DROME;sp|O46036-2|CTBP_DROME;tr|A0A0B4KHB2|A0A0B4KHB2_DROME;tr|A0A0B4KFT4|A0A0B4KFT4_DROME;sp|O46036|CTBP_DROME;tr|A0A0B4KGZ7|A0A0B4KGZ7_DROME;tr|E8NH65|E8NH65_DROME	tr|A0A0B4KFX5|A0A0B4KFX5_DROME;tr|A0A0B4KGG9|A0A0B4KGG9_DROME;tr|A4V2S3|A4V2S3_DROME;sp|O46036-2|CTBP_DROME;tr|A0A0B4KHB2|A0A0B4KHB2_DROME;tr|A0A0B4KFT4|A0A0B4KFT4_DROME;sp|O46036|CTBP_DROME;tr|A0A0B4KGZ7|A0A0B4KGZ7_DROME	7;7;7;7;7;7;7;7;3	7;7;7;7;7;7;7;7;3	7;7;7;7;7;7;7;7;3	>tr|A0A0B4KFX5|A0A0B4KFX5_DROME C-terminal binding protein, isoform I OS=Drosophila melanogaster GN=CtBP PE=1 SV=1;>tr|A0A0B4KGG9|A0A0B4KGG9_DROME C-terminal binding protein, isoform F OS=Drosophila melanogaster GN=CtBP PE=1 SV=1;>tr|A4V2S3|A4V2S3_DROME C-	9	7	7	7	6	5	6	5	6	5	26.6	26.6	26.6	41.344	379	379;383;386;386;473;476;476;481;189	0	15.273	By MS/MS	By MS/MS	23.2	16.4	30447000	5230400	25217000	7175800	5342700	6	4	10				117	724;2524;4927;5285;6659;7278;12330	True;True;True;True;True;True;True	750;2629;5106;5477;6886;7544;12823	1520;1521;5327;10444;10445;11296;14134;14135;15534;26634;26635;26636;26637	1428;1429;4939;9677;9678;10447;13059;13060;14346;24509;24510	1428;4939;9678;10447;13059;14346;24509	198	255
tr|X2JAB9|X2JAB9_DROME;sp|O46037|VINC_DROME;tr|Q24584|Q24584_DROME	tr|X2JAB9|X2JAB9_DROME;sp|O46037|VINC_DROME;tr|Q24584|Q24584_DROME	3;3;2	3;3;2	3;3;2	>tr|X2JAB9|X2JAB9_DROME Vinculin, isoform B OS=Drosophila melanogaster GN=Vinc PE=1 SV=1;>sp|O46037|VINC_DROME Vinculin OS=Drosophila melanogaster GN=Vinc PE=1 SV=1;>tr|Q24584|Q24584_DROME Vinculin OS=Drosophila melanogaster GN=Vinc PE=4 SV=1	3	3	3	3	2	2	2	2	2	2	5.7	5.7	5.7	106.3	961	961;961;962	0	7.2524	By MS/MS	By MS/MS	3.2	4.1	12264000	2477300	9786800	4310900	1145500	4	3	7				118	6250;10113;15128	True;True;True	6464;10469;15731	13281;21804;32431;32432;32433;32434;32435	12289;12290;20027;29944;29945;29946;29947	12289;20027;29944
tr|X2JCE0|X2JCE0_DROME;tr|Q6NR37|Q6NR37_DROME;sp|O46072|KZ_DROME;tr|Q9NFN0|Q9NFN0_DROME	tr|X2JCE0|X2JCE0_DROME;tr|Q6NR37|Q6NR37_DROME;sp|O46072|KZ_DROME;tr|Q9NFN0|Q9NFN0_DROME	12;12;12;11	11;11;11;10	11;11;11;10	>tr|X2JCE0|X2JCE0_DROME Kurz, isoform B OS=Drosophila melanogaster GN=kz PE=1 SV=1;>tr|Q6NR37|Q6NR37_DROME RE43077p OS=Drosophila melanogaster GN=kz PE=2 SV=1;>sp|O46072|KZ_DROME Probable ATP-dependent RNA helicase kurz OS=Drosophila melanogaster GN=kz PE=	4	12	11	11	6	11	5	10	5	10	15.5	14.5	14.5	134.12	1192	1192;1192;1192;1192	0	16.986	By MS/MS	By MS/MS	7.4	13.8	27451000	3911600	23539000	5627600	5449600	2	10	12				119	1513;2997;3915;12052;12185;12389;12840;14597;15751;17032;17319;18078	True;True;True;True;True;True;True;True;True;True;True;False	1567;3119;4061;12537;12673;12885;13357;15176;16378;17706;18008;18786	3208;6298;8160;8161;26062;26325;26752;26753;27643;31317;31318;31319;31320;33805;33806;36486;37143;38703;38704;38705	2991;5857;7563;7564;23964;24211;24621;25456;28896;28897;31223;33730;34309;35734;35735;35736	2991;5857;7564;23964;24211;24621;25456;28897;31223;33730;34309;35736
tr|H9XKI9|H9XKI9_DROME;tr|D3PK91|D3PK91_DROME;sp|O46077|OR2A_DROME	tr|H9XKI9|H9XKI9_DROME;tr|D3PK91|D3PK91_DROME;sp|O46077|OR2A_DROME	1;1;1	1;1;1	1;1;1	>tr|H9XKI9|H9XKI9_DROME Odorant receptor OS=Drosophila melanogaster GN=Or2a-RA PE=2 SV=1;>tr|D3PK91|D3PK91_DROME Odorant receptor OS=Drosophila melanogaster GN=Or2a-RA PE=2 SV=1;>sp|O46077|OR2A_DROME Odorant receptor 2a OS=Drosophila melanogaster GN=Or2a P	3	1	1	1	1	0	1	0	1	0	2.3	2.3	2.3	45.906	397	397;397;397	1	-2	By MS/MS	By matching	2.3	0	12968000	12968000	0	12968000	0	0	0	0	+			120	17388	TRUE	18077	37270	34436	34436	199	28
sp|O46106|NOI_DROME	sp|O46106|NOI_DROME	9	9	9	>sp|O46106|NOI_DROME Splicing factor 3A subunit 3 OS=Drosophila melanogaster GN=noi PE=1 SV=1	1	9	9	9	4	8	4	8	4	8	29.6	29.6	29.6	58.421	503	503	0	14.598	By MS/MS	By MS/MS	10.1	27.8	80937000	16087000	64850000	12277000	23365000	3	7	10				121	3557;7238;7654;8511;11322;13049;13526;14409;17550	True;True;True;True;True;True;True;True;True	3693;7498;7932;8820;8821;11779;13575;14071;14981;18243	7413;15428;16357;16358;18208;18209;24460;24461;28099;29096;30927;37610;37611	6869;14248;15134;15135;16807;16808;22471;25891;26793;28509;34740	6869;14248;15135;16808;22471;25891;26793;28509;34740	200;201;202	113;164;299
tr|M9PIM0|M9PIM0_DROME;sp|O61231|RL10_DROME	tr|M9PIM0|M9PIM0_DROME;sp|O61231|RL10_DROME	2;2	2;2	2;2	>tr|M9PIM0|M9PIM0_DROME Ribosomal protein L10, isoform E OS=Drosophila melanogaster GN=RpL10 PE=4 SV=1;>sp|O61231|RL10_DROME 60S ribosomal protein L10 OS=Drosophila melanogaster GN=RpL10 PE=1 SV=1	2	2	2	2	1	2	1	2	1	2	9.6	9.6	9.6	25.527	218	218;218	0.0015528	2.2543	By MS/MS	By MS/MS	4.1	9.6	2843900	244570	2599300	0	791260	1	1	2				122	4618;6650	True;True	4781;6877	9747;14115;14116	9037;13043	9037;13043	203	136
sp|O61305|DDX19_DROME;tr|Q5LK12|Q5LK12_DROME;tr|Q8SYQ3|Q8SYQ3_DROME;tr|L7EFC0|L7EFC0_DROME;tr|Q5LK13|Q5LK13_DROME;tr|L7EEU0|L7EEU0_DROME;tr|G7H860|G7H860_DROME;tr|L7EGI4|L7EGI4_DROME	sp|O61305|DDX19_DROME;tr|Q5LK12|Q5LK12_DROME;tr|Q8SYQ3|Q8SYQ3_DROME;tr|L7EFC0|L7EFC0_DROME;tr|Q5LK13|Q5LK13_DROME;tr|L7EEU0|L7EEU0_DROME	5;4;4;4;4;4;2;2	5;4;4;4;4;4;2;2	5;4;4;4;4;4;2;2	>sp|O61305|DDX19_DROME DEAD-box helicase Dbp80 OS=Drosophila melanogaster GN=Dbp80 PE=1 SV=1;>tr|Q5LK12|Q5LK12_DROME Dead box protein 80, isoform D OS=Drosophila melanogaster GN=Dbp80 PE=1 SV=1;>tr|Q8SYQ3|Q8SYQ3_DROME RE44177p OS=Drosophila melanogaster GN	8	5	5	5	4	5	4	5	4	5	14.3	14.3	14.3	51.315	460	460;279;288;354;447;481;314;316	0	8.4581	By MS/MS	By MS/MS	11.1	14.3	15871000	2888100	12983000	3672200	3168000	4	5	9				123	7851;7863;9150;13392;14668	True;True;True;True;True	8135;8148;9478;13931;15250;15251	16791;16792;16814;19916;19917;28796;28797;31467;31468	15533;15534;15553;18306;18307;26528;26529;29022;29023	15533;15553;18307;26528;29023	204	133
sp|O61345|PENG_DROME	sp|O61345|PENG_DROME	6	6	6	>sp|O61345|PENG_DROME Protein penguin OS=Drosophila melanogaster GN=peng PE=2 SV=1	1	6	6	6	2	6	2	6	2	6	13.8	13.8	13.8	81.301	737	737	0	12.962	By matching	By MS/MS	3.7	13.8	12475000	558880	11916000	2030600	2155600	0	7	7				124	2935;6297;7294;8244;10134;10145	True;True;True;True;True;True	3055;6513;7560;8543;10490;10503	6148;13412;15568;15569;17641;21842;21870;21871	5714;12405;12406;14378;16292;20058;20085	5714;12406;14378;16292;20058;20085
sp|O61443|MK14B_DROME	sp|O61443|MK14B_DROME	3	3	3	>sp|O61443|MK14B_DROME Mitogen-activated protein kinase 14B OS=Drosophila melanogaster GN=p38b PE=1 SV=1	1	3	3	3	3	2	3	2	3	2	15.1	15.1	15.1	42.098	365	365	0	6.0765	By MS/MS	By MS/MS	15.1	11.2	12483000	2960200	9523200	2960200	0	2	2	4				125	7391;9835;17771	True;True;True	7664;10185;18468	15820;21238;21239;38067;38068	14623;19529;35168;35169	14623;19529;35168	205	311
sp|O61613|NMT_DROME	sp|O61613|NMT_DROME	2	2	2	>sp|O61613|NMT_DROME Glycylpeptide N-tetradecanoyltransferase OS=Drosophila melanogaster GN=Nmt PE=2 SV=2	1	2	2	2	1	1	1	1	1	1	6.8	6.8	6.8	53.832	472	472	0.002004	2.0327	By MS/MS	By MS/MS	2.3	4.4	1320700	1320700	0	1320700	0	1	1	2				126	8427;10167	True;True	8731;10526	18023;21914	16633;20121	16633;20121
sp|O62619-2|KPYK_DROME;sp|O62619|KPYK_DROME	sp|O62619-2|KPYK_DROME;sp|O62619|KPYK_DROME	20;19	20;19	20;19	>sp|O62619-2|KPYK_DROME Isoform B of Pyruvate kinase OS=Drosophila melanogaster GN=PyK;>sp|O62619|KPYK_DROME Pyruvate kinase OS=Drosophila melanogaster GN=PyK PE=2 SV=2	2	20	20	20	19	19	19	19	19	19	60.2	60.2	60.2	55.058	512	512;533	0	166.11	By MS/MS	By MS/MS	56.4	60	323320000	62205000	261120000	75085000	58268000	19	25	44				127	65;337;510;1266;2639;3668;4628;4732;5447;5591;6497;8825;9701;9884;10789;12094;15032;15033;16311;17010	True;True;True;True;True;True;True;True;True;True;True;True;True;True;True;True;True;True;True;True	66;67;349;350;529;530;1313;2750;3809;4791;4905;5644;5792;6717;6718;9144;10049;10234;11234;12582;15632;15633;16957;17684	131;132;133;134;693;694;1090;1091;1092;2652;2653;5557;5558;5559;7635;7636;9767;9768;9769;9770;9771;10025;10026;11618;11619;11909;11910;13823;13824;13825;13826;18805;20973;20974;21327;21328;21329;23354;23355;23356;23357;26151;26152;32213;32214;32215;35007;35008;35009;35010;36443;36444	126;127;128;129;647;648;1020;1021;1022;2480;5144;5145;7076;7077;9054;9055;9056;9057;9295;9296;10754;11020;12776;12777;12778;17358;19304;19305;19611;19612;19613;19614;21452;21453;24044;29734;29735;29736;32355;32356;32357;32358;33691;33692	129;648;1022;2480;5145;7076;9057;9295;10754;11020;12777;17358;19305;19613;21452;24044;29734;29736;32358;33691	206;207;208;209;210;211;212	12;42;259;273;312;316;342
sp|O62621|COPB2_DROME	sp|O62621|COPB2_DROME	26	26	26	>sp|O62621|COPB2_DROME Coatomer subunit beta OS=Drosophila melanogaster GN=betaCOP PE=2 SV=2	1	26	26	26	22	22	22	22	22	22	41.1	41.1	41.1	102.71	914	914	0	123.08	By MS/MS	By MS/MS	35.6	34.6	203950000	69344000	134600000	71090000	39227000	26	24	50				128	291;422;533;1709;1749;1978;2327;2359;2905;5525;5589;6041;6091;7147;8189;8190;8587;9581;13351;15094;15680;16214;16290;16453;17395;17526	True;True;True;True;True;True;True;True;True;True;True;True;True;True;True;True;True;True;True;True;True;True;True;True;True;True	301;437;553;1778;1818;2055;2426;2461;3025;5724;5790;6249;6300;7401;8486;8487;8899;9926;13886;15696;16307;16854;16936;17107;18084;18218	595;596;863;1134;1135;1136;3683;3684;3760;4222;4223;4921;5002;6081;6082;6083;11776;11905;11906;12842;12843;12944;12945;15255;15256;17510;17511;17512;18355;18356;20748;20749;28703;32359;33672;33673;33674;34784;34785;34969;34970;35307;35308;35309;35310;35311;37283;37284;37553;37554	550;803;1062;1063;3428;3498;3943;3944;4592;4656;5654;5655;5656;5657;5658;10899;11016;11017;11018;11876;11877;11878;11976;11977;14081;14082;14083;16176;16177;16178;16935;19101;19102;26437;29876;31080;31081;31082;32143;32144;32318;32319;32320;32646;32647;32648;32649;34447;34687;34688	550;803;1063;3428;3498;3943;4592;4656;5657;10899;11018;11877;11977;14083;16176;16178;16935;19102;26437;29876;31080;32143;32320;32647;34447;34688	213;214;215	121;323;350
tr|Q541C9|Q541C9_DROME;sp|O76511|TYSY_DROME	tr|Q541C9|Q541C9_DROME;sp|O76511|TYSY_DROME	2;2	2;2	2;2	>tr|Q541C9|Q541C9_DROME RE18955p OS=Drosophila melanogaster GN=Ts PE=1 SV=1;>sp|O76511|TYSY_DROME Thymidylate synthase OS=Drosophila melanogaster GN=Ts PE=1 SV=2	2	2	2	2	2	2	2	2	2	2	8.4	8.4	8.4	36.656	321	321;321	0	4.722	By MS/MS	By MS/MS	8.4	8.4	32423000	2393300	30030000	0	9141400	3	3	6				129	1464;1516	True;True	1516;1570	3049;3050;3051;3052;3216;3217	2848;2849;2850;2851;2996;2997	2850;2996
sp|O76922|AUB_DROME;sp|O76922-2|AUB_DROME;tr|Q95PE5|Q95PE5_DROME	sp|O76922|AUB_DROME;sp|O76922-2|AUB_DROME	22;20;4	22;20;4	22;20;4	>sp|O76922|AUB_DROME Protein aubergine OS=Drosophila melanogaster GN=aub PE=1 SV=1;>sp|O76922-2|AUB_DROME Isoform C of Protein aubergine OS=Drosophila melanogaster GN=aub	3	22	22	22	19	20	19	20	19	20	35.9	35.9	35.9	98.558	866	866;795;189	0	32.547	By MS/MS	By MS/MS	31.8	32.9	89711000	21807000	67904000	20357000	20325000	15	17	32				130	1559;2061;3595;4144;4805;4933;5641;6378;6667;7107;9006;10689;11478;12110;12891;13333;14296;14605;14623;14799;15426;17707	True;True;True;True;True;True;True;True;True;True;True;True;True;True;True;True;True;True;True;True;True;True	1617;2142;3731;4295;4979;5112;5843;6594;6894;6895;7360;9332;11111;11944;12598;13411;13868;14866;15185;15203;15387;16042;18405	3338;3339;4384;4385;7478;8620;8621;10160;10161;10457;10458;10459;12026;12027;13580;13581;14148;14149;15181;15182;19627;19628;23014;23015;23016;23017;24823;24824;26174;27760;27761;28666;28667;30712;31336;31337;31371;31729;31730;33132;33133;37945	3107;4090;6924;7985;9428;9689;9690;11122;12557;12558;13075;13076;14011;14012;18049;18050;18051;21126;21127;21128;21129;22800;24065;25563;26406;28315;28909;28910;28940;29276;29277;30574;30575;30576;35054	3107;4090;6924;7985;9428;9690;11122;12558;13075;14012;18051;21127;22800;24065;25563;26406;28315;28910;28940;29277;30576;35054	216;217;218;219;220;221;222;223	72;100;249;380;513;655;806;815
tr|X2JG90|X2JG90_DROME;sp|O76932|PP4C_DROME	tr|X2JG90|X2JG90_DROME;sp|O76932|PP4C_DROME	4;4	2;2	2;2	>tr|X2JG90|X2JG90_DROME Serine/threonine-protein phosphatase OS=Drosophila melanogaster GN=Pp4-19C PE=3 SV=1;>sp|O76932|PP4C_DROME Serine/threonine-protein phosphatase 4 catalytic subunit OS=Drosophila melanogaster GN=Pp4-19C PE=2 SV=1	2	4	2	2	4	2	2	0	2	0	16.3	11.4	11.4	35.341	307	307;307	0	3.5882	By MS/MS	By matching	16.3	4.9	2364900	2364900	0	2364900	0	1	0	1				131	4629;6529;12174;12175	True;True;False;False	4792;6750;12662;12663	9772;13883;26305;26306;26307;26308;26309	9058;12830;24193;24194;24195;24196;24197;24198	9058;12830;24193;24197
sp|O77263|TRMB_DROME	sp|O77263|TRMB_DROME	4	4	4	>sp|O77263|TRMB_DROME tRNA (guanine-N(7)-)-methyltransferase OS=Drosophila melanogaster GN=CG4045 PE=2 SV=1	1	4	4	4	1	4	1	4	1	4	19.5	19.5	19.5	29.424	256	256	0	18.963	By matching	By MS/MS	3.9	19.5	17868000	343050	17525000	0	5334600	0	6	6				132	6760;10001;10350;11202	True;True;True;True	6993;10353;10713;11659	14466;14467;21564;22283;22284;24207	13359;13360;19824;19825;20456;22242	13359;19825;20456;22242
tr|F6JQA6|F6JQA6_DROME;tr|F6JQA2|F6JQA2_DROME;tr|F6JQ95|F6JQ95_DROME;sp|O77277|TORS_DROME;tr|F6JQA7|F6JQA7_DROME;tr|F6JQ98|F6JQ98_DROME;tr|F6JQ92|F6JQ92_DROME	tr|F6JQA6|F6JQA6_DROME;tr|F6JQA2|F6JQA2_DROME;tr|F6JQ95|F6JQ95_DROME;sp|O77277|TORS_DROME;tr|F6JQA7|F6JQA7_DROME;tr|F6JQ98|F6JQ98_DROME;tr|F6JQ92|F6JQ92_DROME	9;9;9;9;8;8;8	9;9;9;9;8;8;8	9;9;9;9;8;8;8	>tr|F6JQA6|F6JQA6_DROME CG3024 (Fragment) OS=Drosophila melanogaster GN=Torsin PE=1 SV=1;>tr|F6JQA2|F6JQA2_DROME CG3024 (Fragment) OS=Drosophila melanogaster GN=CG3024 PE=4 SV=1;>tr|F6JQ95|F6JQ95_DROME CG3024 (Fragment) OS=Drosophila melanogaster GN=CG3024	7	9	9	9	8	7	8	7	8	7	31.2	31.2	31.2	38.17	340	340;340;340;340;340;340;340	0	12.084	By MS/MS	By MS/MS	23.5	24.1	40929000	10452000	30477000	11379000	8350400	7	8	15				133	3487;3781;6714;9838;9839;10668;11038;13762;15084	True;True;True;True;True;True;True;True;True	3621;3925;6944;10188;10189;11085;11487;14309;15685	7291;7292;7854;7855;14363;14364;21243;21244;21245;21246;22968;23857;29587;32331;32332;32333;32334	6751;6752;7288;13271;13272;19532;19533;19534;19535;21076;21929;27248;29850;29851;29852	6752;7288;13272;19533;19535;21076;21929;27248;29850	224;225	125;181
sp|O77410|EIF3E_DROME;tr|Q8MR88|Q8MR88_DROME	sp|O77410|EIF3E_DROME;tr|Q8MR88|Q8MR88_DROME	23;18	23;18	23;18	>sp|O77410|EIF3E_DROME Eukaryotic translation initiation factor 3 subunit E OS=Drosophila melanogaster GN=eIF3-S6 PE=1 SV=1;>tr|Q8MR88|Q8MR88_DROME Eukaryotic translation initiation factor 3 subunit E OS=Drosophila melanogaster GN=Int6 PE=2 SV=1	2	23	23	23	15	20	15	20	15	20	59.3	59.3	59.3	51.162	435	435;372	0	136.38	By MS/MS	By MS/MS	38.9	55.4	574580000	63317000	511260000	89489000	116410000	21	35	56				134	2591;2597;3069;3070;6426;6697;8181;8752;8840;9438;9509;9515;9791;12291;12828;13235;13236;14986;15457;16189;16541;16542;17858	True;True;True;True;True;True;True;True;True;True;True;True;True;True;True;True;True;True;True;True;True;True;True	2700;2706;3193;3194;6645;6927;8478;9067;9068;9159;9780;9853;9854;9860;10139;12782;13344;13345;13769;13770;15582;16074;16829;17200;17201;18556	5452;5462;5463;5464;5465;5466;5467;6463;6464;6465;13684;13685;14326;17489;17490;17491;17492;17493;18658;18659;18660;18661;18662;18837;20478;20479;20480;20618;20619;20620;20621;20622;20623;20624;20635;21156;21157;21158;21159;21160;26562;27619;27620;27621;27622;28465;28466;28467;28468;28469;32117;33191;34737;34738;35496;35497;38237;38238	5049;5050;5059;5060;5061;5062;5063;5064;5065;6005;6006;6007;6008;12653;13231;16159;16160;16161;16162;17225;17226;17227;17228;17384;18844;18845;18975;18976;18977;18978;18979;18980;18981;18991;19455;19456;19457;19458;19459;24442;25433;25434;25435;26222;26223;26224;26225;26226;29639;30630;32102;32103;32824;32825;35325;35326	5050;5064;6006;6008;12653;13231;16161;17226;17384;18845;18980;18991;19457;24442;25434;26225;26226;29639;30630;32103;32824;32825;35325	226;227;228;229;230;231;232;233;234	50;55;67;93;333;349;356;387;407
tr|B7YZQ7|B7YZQ7_DROME;sp|O77460|IPYR_DROME;tr|I0DHK6|I0DHK6_DROME;tr|A0A0B4K7G9|A0A0B4K7G9_DROME;tr|B9EQY3|B9EQY3_DROME	tr|B7YZQ7|B7YZQ7_DROME;sp|O77460|IPYR_DROME;tr|I0DHK6|I0DHK6_DROME;tr|A0A0B4K7G9|A0A0B4K7G9_DROME;tr|B9EQY3|B9EQY3_DROME	12;12;12;11;11	12;12;12;11;11	12;12;12;11;11	>tr|B7YZQ7|B7YZQ7_DROME Nucleosome remodeling factor-38kD, isoform B OS=Drosophila melanogaster GN=Nurf-38 PE=1 SV=1;>sp|O77460|IPYR_DROME Inorganic pyrophosphatase OS=Drosophila melanogaster GN=Nurf-38 PE=1 SV=3;>tr|I0DHK6|I0DHK6_DROME FI20112p1 (Fragment	5	12	12	12	12	12	12	12	12	12	65.5	65.5	65.5	32.646	290	290;338;347;290;330	0	108.8	By MS/MS	By MS/MS	65.5	65.5	908870000	163180000	745690000	232840000	154700000	13	17	30				135	1450;1696;4552;4735;6705;6844;7154;10804;11544;15197;16670;16859	True;True;True;True;True;True;True;True;True;True;True;True	1502;1764;1765;4713;4908;6935;7081;7408;11249;12013;15804;17333;17530	3020;3021;3657;3658;3659;3660;3661;3662;9592;9593;10031;10032;14341;14342;14652;14653;14654;15265;15266;23393;23394;24967;24968;24969;24970;32618;32619;35746;35747;35748;36120;36121;36122	2825;3405;3406;3407;3408;3409;8882;8883;8884;9303;9304;13247;13248;13526;13527;13528;13529;13530;14092;14093;21485;21486;22943;22944;30113;33048;33049;33050;33392;33393;33394	2825;3407;8883;9304;13247;13526;14092;21485;22944;30113;33048;33393	235	32
tr|X2JEB4|X2JEB4_DROME;sp|O96651|TOP3B_DROME;tr|Q95R42|Q95R42_DROME;tr|A9YJ49|A9YJ49_DROME;tr|A9YJ44|A9YJ44_DROME	tr|X2JEB4|X2JEB4_DROME;sp|O96651|TOP3B_DROME	7;7;3;1;1	7;7;3;1;1	7;7;3;1;1	>tr|X2JEB4|X2JEB4_DROME DNA topoisomerase OS=Drosophila melanogaster GN=Top3beta PE=1 SV=1;>sp|O96651|TOP3B_DROME DNA topoisomerase 3-beta OS=Drosophila melanogaster GN=Top3beta PE=2 SV=2	5	7	7	7	7	6	7	6	7	6	13	13	13	96.972	875	875;875;444;266;266	0	36.917	By MS/MS	By MS/MS	13	12	100800000	12302000	88501000	18740000	20200000	9	5	14				136	1779;2082;6161;8835;9450;10366;14921	True;True;True;True;True;True;True	1851;2163;6374;9154;9793;10729;15513	3816;3817;3818;3819;4425;13096;13097;13098;18826;18827;20500;20501;22308;22309;22310;31968;31969	3554;3555;3556;3557;4129;12117;12118;17378;18865;20480;20481;29498;29499;29500	3556;4129;12117;17378;18865;20480;29500	236;237	268;531
tr|A0A0B4LFL3|A0A0B4LFL3_DROME;sp|O96827|EF1B_DROME	tr|A0A0B4LFL3|A0A0B4LFL3_DROME;sp|O96827|EF1B_DROME	12;12	12;12	12;12	>tr|A0A0B4LFL3|A0A0B4LFL3_DROME Elongation factor 1 beta, isoform C OS=Drosophila melanogaster GN=Ef1beta PE=3 SV=1;>sp|O96827|EF1B_DROME Probable elongation factor 1-beta OS=Drosophila melanogaster GN=Ef1beta PE=1 SV=3	2	12	12	12	10	12	10	12	10	12	68.5	68.5	68.5	24.247	222	222;222	0	71.365	By MS/MS	By MS/MS	59.9	68.5	589700000	84777000	504920000	100370000	121920000	12	17	29				137	194;260;261;419;420;1156;3249;5876;6456;10219;14349;15127	True;True;True;True;True;True;True;True;True;True;True;True	198;270;271;433;434;435;1200;3377;6079;6676;10579;14919;15729;15730	393;394;539;540;541;542;543;854;855;856;857;858;859;860;2424;2425;6809;6810;6811;12508;12509;13749;22021;22022;30815;30816;32424;32425;32426;32427;32428;32429;32430	366;367;368;501;502;503;794;795;796;797;798;799;800;2251;2252;6313;6314;11570;11571;12708;20218;20219;28406;28407;29938;29939;29940;29941;29942;29943	366;502;503;795;799;2252;6313;11570;12708;20218;28407;29940	238;239;240	152;155;164
tr|M9PIA6|M9PIA6_DROME;tr|E1JI46|E1JI46_DROME;sp|O97159|CHDM_DROME;tr|Q59E34|Q59E34_DROME;tr|M9WKL1|M9WKL1_DROME;tr|L7S4V9|L7S4V9_DROME;tr|B1PGL6|B1PGL6_DROME;tr|B1PGM0|B1PGM0_DROME;tr|B1PGN0|B1PGN0_DROME;tr|B1PGM1|B1PGM1_DROME;tr|B1PGK4|B1PGK4_DROME;tr|B1PGM7|B1PGM7_DROME;tr|B1PGK6|B1PGK6_DROME;tr|B1PGM9|B1PGM9_DROME;tr|B1PGM2|B1PGM2_DROME;tr|B1PGL8|B1PGL8_DROME;tr|B1PGM4|B1PGM4_DROME;tr|B1PGL5|…	tr|M9PIA6|M9PIA6_DROME;tr|E1JI46|E1JI46_DROME;sp|O97159|CHDM_DROME;tr|Q59E34|Q59E34_DROME;tr|M9WKL1|M9WKL1_DROME	28;28;28;28;26;10;9;9;9;9;9;8;8;8;7;7;7;6	28;28;28;28;26;10;9;9;9;9;9;8;8;8;7;7;7;6	26;26;26;26;24;10;9;9;9;9;9;8;8;8;7;7;7;6	>tr|M9PIA6|M9PIA6_DROME Mi-2, isoform D OS=Drosophila melanogaster GN=Mi-2 PE=1 SV=1;>tr|E1JI46|E1JI46_DROME Mi-2, isoform C OS=Drosophila melanogaster GN=Mi-2 PE=1 SV=1;>sp|O97159|CHDM_DROME Chromodomain-helicase-DNA-binding protein Mi-2 homolog OS=Drosop	18	28	28	26	23	26	23	26	21	25	22.6	22.6	21.3	223.13	1973	1973;1982;1982;1983;1561;1084;356;381;393;393;393;393;393;393;243;246;393;393	0	104.35	By MS/MS	By MS/MS	18	20.6	252550000	31158000	221390000	45072000	52022000	21	32	53				138	196;265;1074;1461;1478;1668;3787;3800;4042;4248;5047;5871;5930;6671;8154;9186;11085;11804;11997;12760;13042;14470;14579;15174;16051;16349;16735;16736	True;True;True;True;True;True;True;True;True;True;True;True;True;True;True;True;True;True;True;True;True;True;True;True;True;True;True;True	200;275;1117;1513;1532;1733;3931;3945;4191;4402;5230;6074;6134;6899;8450;9514;11536;12281;12480;13274;13567;15046;15158;15779;16688;16997;17399;17400	396;397;548;549;2243;2244;3042;3043;3108;3109;3603;7866;7867;7895;7896;8410;8822;10790;10791;10792;10793;10794;10795;12501;12626;12627;14156;14157;17418;17419;17420;19986;19987;23958;23959;25557;25558;25947;25948;27471;27472;28084;28085;31045;31046;31284;32559;34427;35084;35085;35877;35878;35879;35880;35881;35882;35883	371;372;507;508;509;2087;2842;2843;2844;2900;2901;3349;7299;7300;7325;7326;7327;7793;8172;9986;9987;9988;9989;11563;11674;13083;13084;16096;16097;16098;18375;18376;22022;22023;23500;23862;23863;25310;25879;28630;28631;28632;28861;30058;31807;31808;32431;32432;33168;33169;33170;33171;33172	372;509;2087;2842;2901;3349;7300;7327;7793;8172;9989;11563;11674;13084;16097;18375;22023;23500;23862;25310;25879;28631;28861;30058;31807;32432;33170;33172	241;242;243;244;245;246	719;1485;1719;1788;1837;1885
sp|O97477|INO1_DROME	sp|O97477|INO1_DROME	8	8	8	>sp|O97477|INO1_DROME Inositol-3-phosphate synthase OS=Drosophila melanogaster GN=Inos PE=1 SV=1	1	8	8	8	6	7	6	7	6	7	21.9	21.9	21.9	62.249	565	565	0	18.319	By MS/MS	By MS/MS	18.9	16.8	98078000	20790000	77289000	26756000	17561000	5	8	13				139	1146;4704;9423;11690;14551;14678;17057;17058	True;True;True;True;True;True;True;True	1190;4874;9762;12162;15129;15261;17734;17735	2399;2400;2401;2402;9951;9952;20442;20443;25274;25275;31236;31486;36550;36551;36552;36553	2232;2233;2234;9225;18806;18807;23235;28817;29040;33780;33781;33782;33783	2233;9225;18806;23235;28817;29040;33782;33783	247	508
sp|P00334|ADH_DROME;tr|A0A077HCY9|A0A077HCY9_DROME;tr|Q1ECB3|Q1ECB3_DROME	sp|P00334|ADH_DROME;tr|A0A077HCY9|A0A077HCY9_DROME;tr|Q1ECB3|Q1ECB3_DROME	16;15;11	16;15;11	0;0;0	>sp|P00334|ADH_DROME Alcohol dehydrogenase OS=Drosophila melanogaster GN=Adh PE=1 SV=2;>tr|A0A077HCY9|A0A077HCY9_DROME Alcohol dehydrogenase (Fragment) OS=Drosophila melanogaster GN=Adh PE=3 SV=1;>tr|Q1ECB3|Q1ECB3_DROME Alcohol dehydrogenase OS=Drosophila	3	16	16	0	14	15	14	15	0	0	82.4	82.4	0	27.761	256	256;238;179	0	323.31	By MS/MS	By MS/MS	81.6	82.4	2074000000	403030000	1670900000	360540000	491020000	19	18	37				140	193;620;4940;8309;8457;9103;11357;11704;11705;11706;13350;15101;15102;15103;15804;17253	True;True;True;True;True;True;True;True;True;True;True;True;True;True;True;True	197;641;5120;8610;8764;9431;11814;12176;12177;12178;13885;15703;15704;15705;16431;17939	391;392;1304;1305;1306;10476;10477;10478;17771;17772;17773;17774;18101;18102;18103;18104;19827;19828;19829;19830;24534;24535;24536;24537;24538;24539;24540;25308;25309;25310;25311;25312;25313;28701;28702;32372;32373;32374;32375;32376;33904;33905;33906;33907;33908;33909;37010;37011;37012;37013	365;1221;1222;9706;9707;9708;16412;16413;16414;16702;16703;16704;16705;16706;18225;18226;18227;22537;22538;22539;22540;22541;22542;23266;23267;23268;23269;23270;23271;26435;26436;29888;29889;29890;29891;29892;29893;31322;31323;31324;31325;34193;34194;34195	365;1221;9708;16414;16704;18225;22541;23266;23269;23271;26436;29889;29892;29893;31323;34195
tr|J9TIE4|J9TIE4_DROME;tr|J9THZ9|J9THZ9_DROME;tr|C6KI54|C6KI54_DROME;tr|A0A0A0RZ60|A0A0A0RZ60_DROME;sp|P00408|COX2_DROME;tr|A0A126QBG4|A0A126QBG4_DROME;tr|C8CB16|C8CB16_DROME	tr|J9TIE4|J9TIE4_DROME;tr|J9THZ9|J9THZ9_DROME;tr|C6KI54|C6KI54_DROME;tr|A0A0A0RZ60|A0A0A0RZ60_DROME;sp|P00408|COX2_DROME;tr|A0A126QBG4|A0A126QBG4_DROME;tr|C8CB16|C8CB16_DROME	1;1;1;1;1;1;1	1;1;1;1;1;1;1	1;1;1;1;1;1;1	>tr|J9TIE4|J9TIE4_DROME Cytochrome c oxidase subunit 2 OS=Drosophila melanogaster GN=COX2 PE=3 SV=1;>tr|J9THZ9|J9THZ9_DROME Cytochrome c oxidase subunit 2 OS=Drosophila melanogaster GN=COX2 PE=3 SV=1;>tr|C6KI54|C6KI54_DROME Cytochrome c oxidase subunit 2 O	7	1	1	1	0	1	0	1	0	1	8.8	8.8	8.8	26.22	228	228;228;228;228;228;229;238	0	3.079	By matching	By MS/MS	0	8.8	4702200	0	4702200	0	1431400	0	1	1				141	7027	TRUE	7272	15018	13856	13856
tr|X2J516|X2J516_DROME;sp|P00967|PUR2_DROME;tr|F3YDH3|F3YDH3_DROME;tr|K7Z4R2|K7Z4R2_DROME;tr|Q59DZ6|Q59DZ6_DROME;sp|P00967-2|PUR2_DROME	tr|X2J516|X2J516_DROME;sp|P00967|PUR2_DROME;tr|F3YDH3|F3YDH3_DROME;tr|K7Z4R2|K7Z4R2_DROME	9;9;8;5;3;3	9;9;8;5;3;3	9;9;8;5;3;3	>tr|X2J516|X2J516_DROME Adenosine 3, isoform C OS=Drosophila melanogaster GN=ade3 PE=1 SV=1;>sp|P00967|PUR2_DROME Trifunctional purine biosynthetic protein adenosine-3 OS=Drosophila melanogaster GN=ade3 PE=1 SV=2;>tr|F3YDH3|F3YDH3_DROME RH01206p OS=Drosoph	6	9	9	9	7	8	7	8	7	8	12.9	12.9	12.9	144.52	1353	1353;1353;1353;329;434;434	0	23.996	By MS/MS	By MS/MS	9	12	59335000	20358000	38977000	14581000	16210000	7	7	14				142	2630;3874;5529;9778;14104;14483;15252;16041;16049	True;True;True;True;True;True;True;True;True	2741;4020;5728;10126;14667;15059;15860;16677;16686	5539;5540;8084;11782;21130;21131;21132;30307;30308;30309;31069;31070;32747;34409;34410;34423;34424	5129;5130;7493;10905;19433;19434;27939;27940;27941;28653;30231;31792;31793;31804	5130;7493;10905;19433;27940;28653;30231;31792;31804
tr|Q4ABD8|Q4ABD8_DROME;tr|Q4AB54|Q4AB54_DROME;sp|P02255|H1_DROME;tr|Q4ABE3|Q4ABE3_DROME;tr|Q4AB94|Q4AB94_DROME;tr|Q5BI49|Q5BI49_DROME;tr|C4IY08|C4IY08_DROME	tr|Q4ABD8|Q4ABD8_DROME;tr|Q4AB54|Q4AB54_DROME;sp|P02255|H1_DROME;tr|Q4ABE3|Q4ABE3_DROME;tr|Q4AB94|Q4AB94_DROME;tr|Q5BI49|Q5BI49_DROME;tr|C4IY08|C4IY08_DROME	8;8;8;7;6;6;6	8;8;8;7;6;6;6	8;8;8;7;6;6;6	>tr|Q4ABD8|Q4ABD8_DROME Histone H1 OS=Drosophila melanogaster GN=His1:CG33807 PE=3 SV=1;>tr|Q4AB54|Q4AB54_DROME Histone H1 OS=Drosophila melanogaster GN=His1:CG33861 PE=3 SV=1;>sp|P02255|H1_DROME Histone H1 OS=Drosophila melanogaster GN=His1 PE=1 SV=1;>tr|	7	8	8	8	8	8	8	8	8	8	30.5	30.5	30.5	26.36	256	256;256;256;256;256;261;261	0	18.167	By MS/MS	By MS/MS	30.5	30.5	51731000	11925000	39806000	12107000	10927000	6	8	14				143	744;1270;1354;4953;7707;13179;13180;14774	True;True;True;True;True;True;True;True	770;1317;1318;1405;5134;7988;13713;13714;15361	1554;1555;2660;2661;2662;2663;2836;2837;10509;10510;16470;16471;28364;28365;28366;28367;28368;28369;31684;31685	1459;2486;2487;2488;2489;2658;2659;9737;15238;26128;26129;26130;26131;29234	1459;2486;2659;9737;15238;26128;26131;29234	248	52
sp|P02283|H2B_DROME	sp|P02283|H2B_DROME	6	6	6	>sp|P02283|H2B_DROME Histone H2B OS=Drosophila melanogaster GN=His2B PE=1 SV=2	1	6	6	6	6	6	6	6	6	6	42.3	42.3	42.3	13.696	123	123	0	15.07	By MS/MS	By MS/MS	42.3	42.3	97142000	17095000	80047000	19742000	18934000	5	5	10				144	1067;3545;6225;7765;9281;12601	True;True;True;True;True;True	1108;1109;3681;6439;8048;9610;13105	2223;2224;2225;2226;7394;7395;13233;13234;16603;16604;16605;16606;20152;20153;27156;27157	2069;2070;2071;6852;12246;15363;15364;18535;18536;25007;25008	2071;6852;12246;15363;18535;25008	249;250	57;60
sp|P02299|H3_DROME	sp|P02299|H3_DROME	3	3	1	>sp|P02299|H3_DROME Histone H3 OS=Drosophila melanogaster GN=His3 PE=1 SV=4	1	3	3	1	2	3	2	3	0	1	33.8	33.8	23.5	15.388	136	136	0	13.002	By MS/MS	By MS/MS	10.3	33.8	19620000	3220200	16399000	4687100	3525300	2	5	7				145	2972;4347;14378	True;True;True	3094;4505;14948	6251;6252;9016;9017;30875;30876	5809;5810;8350;8351;8352;28463;28464	5809;8350;28463	251	91
tr|M9NE68|M9NE68_DROME;sp|P02516|HSP23_DROME	tr|M9NE68|M9NE68_DROME;sp|P02516|HSP23_DROME	1;1	1;1	1;1	>tr|M9NE68|M9NE68_DROME Heat shock protein 23, isoform B OS=Drosophila melanogaster GN=Hsp23 PE=3 SV=1;>sp|P02516|HSP23_DROME Heat shock protein 23 OS=Drosophila melanogaster GN=Hsp23 PE=2 SV=2	2	1	1	1	1	1	1	1	1	1	8.1	8.1	8.1	20.629	186	186;186	0	66.675	By MS/MS	By MS/MS	8.1	8.1	2956900	689580	2267300	0	690190	1	2	3				146	1092	TRUE	1136	2283;2284	2122;2123;2124	2124
tr|X2JGG6|X2JGG6_DROME;sp|P02517|HSP26_DROME	tr|X2JGG6|X2JGG6_DROME;sp|P02517|HSP26_DROME	17;17	17;17	17;17	>tr|X2JGG6|X2JGG6_DROME Heat shock protein 26, isoform B OS=Drosophila melanogaster GN=Hsp26 PE=3 SV=1;>sp|P02517|HSP26_DROME Heat shock protein 26 OS=Drosophila melanogaster GN=Hsp26 PE=1 SV=2	2	17	17	17	14	16	14	16	14	16	89.4	89.4	89.4	22.994	208	208;208	0	314.14	By MS/MS	By MS/MS	85.6	89.4	2383200000	394340000	1988800000	423750000	536910000	18	23	41				147	372;373;1084;2019;3335;6768;10909;12929;13616;13617;13890;14081;16927;17273;17274;17275;18155	True;True;True;True;True;True;True;True;True;True;True;True;True;True;True;True;True	385;386;1127;2097;2098;3464;7001;11358;13449;14162;14163;14442;14642;17600;17959;17960;17961;18863	762;763;764;765;2266;2267;4295;4296;4297;4298;4299;4300;4301;6996;6997;6998;6999;14480;14481;14482;14483;23600;23601;23602;23603;23604;23605;27837;29287;29288;29862;29863;29864;30255;30256;30257;30258;30259;30260;36261;37055;37056;37057;37058;37059;37060;37061;37062;37063;37064;38846;38847	711;712;713;2108;4012;4013;4014;4015;4016;4017;6480;6481;6482;13373;13374;13375;13376;21685;21686;21687;21688;25632;26961;26962;26963;27500;27501;27502;27882;27883;27884;27885;27886;33520;34230;34231;34232;34233;34234;34235;34236;34237;34238;35871;35872	711;712;2108;4017;6481;13374;21687;25632;26961;26963;27501;27884;33520;34231;34232;34237;35872	252;253	70;93
tr|X2JC82|X2JC82_DROME;sp|P02518|HSP27_DROME	tr|X2JC82|X2JC82_DROME;sp|P02518|HSP27_DROME	17;17	17;17	17;17	>tr|X2JC82|X2JC82_DROME Heat shock protein 27, isoform B OS=Drosophila melanogaster GN=Hsp27 PE=3 SV=1;>sp|P02518|HSP27_DROME Heat shock protein 27 OS=Drosophila melanogaster GN=Hsp27 PE=1 SV=2	2	17	17	17	16	15	16	15	16	15	87.8	87.8	87.8	23.616	213	213;213	0	93.646	By MS/MS	By MS/MS	87.8	81.2	1414000000	196800000	1217200000	236250000	299840000	19	27	46				148	1122;1123;1153;1296;2020;3140;4816;7574;9282;10727;12701;12824;13512;13595;14859;17282;17283	True;True;True;True;True;True;True;True;True;True;True;True;True;True;True;True;True	1166;1167;1197;1345;2099;2100;3264;4991;7850;9611;11160;13213;13340;14057;14141;15450;17969;17970	2343;2344;2345;2346;2347;2413;2414;2415;2416;2714;2715;4302;4303;4304;4305;4306;4307;6596;6597;6598;10192;10193;10194;10195;10196;10197;16189;16190;16191;16192;20154;20155;23187;27358;27359;27360;27361;27610;27611;27612;27613;29070;29071;29072;29247;29248;29249;31842;37075;37076;37077	2181;2182;2183;2184;2185;2243;2244;2538;2539;4018;4019;4020;4021;4022;4023;4024;6120;6121;6122;9458;9459;9460;9461;9462;14974;14975;14976;14977;14978;18537;18538;21293;25205;25206;25207;25208;25209;25426;25427;25428;26773;26774;26775;26925;26926;29383;34251;34252	2181;2184;2244;2538;4024;6121;9459;14978;18538;21293;25208;25426;26775;26926;29383;34251;34252	254;255;256	1;70;94
tr|F3YDH1|F3YDH1_DROME;tr|C7LA76|C7LA76_DROME;sp|Q9VG58|HSP74_DROME;sp|Q9BIS2|HSP73_DROME;sp|Q9BIR7|HSP75_DROME;sp|Q8INI8|HSP72_DROME;tr|F3YDI6|F3YDI6_DROME;sp|P82910|HSP70_DROME;sp|P02825|HSP71_DROME;sp|O97125|HSP68_DROME;sp|P11146|HSP7B_DROME	tr|F3YDH1|F3YDH1_DROME;tr|C7LA76|C7LA76_DROME;sp|Q9VG58|HSP74_DROME;sp|Q9BIS2|HSP73_DROME;sp|Q9BIR7|HSP75_DROME;sp|Q8INI8|HSP72_DROME;tr|F3YDI6|F3YDI6_DROME;sp|P82910|HSP70_DROME;sp|P02825|HSP71_DROME;sp|O97125|HSP68_DROME;sp|P11146|HSP7B_DROME	4;4;4;4;4;4;4;4;4;3;2	1;1;1;1;1;1;1;1;1;1;1	1;1;1;1;1;1;1;1;1;1;1	>tr|F3YDH1|F3YDH1_DROME LP11561p OS=Drosophila melanogaster GN=Hsp70Bbb-RA PE=2 SV=1;>tr|C7LA76|C7LA76_DROME LP11008p OS=Drosophila melanogaster GN=Hsp70Ba-RA PE=2 SV=1;>sp|Q9VG58|HSP74_DROME Major heat shock 70 kDa protein Bbb OS=Drosophila melanogaster G	11	4	1	1	4	4	1	1	1	1	7.8	2.5	2.5	70.252	641	641;641;641;641;641;641;642;642;642;635;633	0	5.2289	By MS/MS	By MS/MS	7.8	7.8	90009000	19771000	70238000	19610000	21541000	1	2	3				149	6757;10769;14360;16190	True;False;False;False	6990;11213;14930;16830	14458;14459;14460;14461;23314;23315;30838;30839;30840;30841;34739;34740	13351;13352;13353;13354;21416;21417;28426;28427;28428;28429;32104	13352;21416;28429;32104	257	516
tr|M9PBL3|M9PBL3_DROME;sp|P02828|HSP83_DROME	tr|M9PBL3|M9PBL3_DROME;sp|P02828|HSP83_DROME	58;58	58;58	58;58	>tr|M9PBL3|M9PBL3_DROME Heat shock protein 83, isoform B OS=Drosophila melanogaster GN=Hsp83 PE=3 SV=1;>sp|P02828|HSP83_DROME Heat shock protein 83 OS=Drosophila melanogaster GN=Hsp83 PE=1 SV=1	2	58	58	58	57	57	57	57	57	57	71	71	71	81.864	717	717;717	0	323.31	By MS/MS	By MS/MS	71	70.6	16751000000	4177300000	12573000000	4355000000	2612500000	112	129	241				150	266;905;1176;1177;1532;2312;2413;2489;2490;2782;2783;2784;2906;2907;3100;3212;3213;3214;3343;4069;4558;4820;4821;5635;5812;6115;6189;6190;6451;6452;7292;7293;7550;7551;8058;8487;8766;8816;10135;11391;11434;11851;12226;12940;12941;12952;13165;13897;14709;15401;15402;15491;15492;16270;17664;17665;17666;18090	True;True;True;True;True;True;True;True;True;True;True;True;True;True;True;True;True;True;True;True;True;True;True;True;True;True;True;True;True;True;True;True;True;True;True;True;True;True;True;True;True;True;True;True;True;True;True;True;True;True;True;True;True;True;True;True;True;True	276;936;1220;1221;1586;2407;2515;2592;2593;2594;2595;2901;2902;2903;3026;3027;3224;3339;3340;3341;3474;4219;4719;4995;4996;4997;5837;6015;6325;6403;6404;6671;6672;7558;7559;7825;7826;8349;8796;9082;9083;9135;10491;10492;11852;11897;12329;12330;12715;13460;13461;13472;13473;13698;14449;15293;15294;16014;16015;16016;16017;16108;16109;16914;16915;16916;18361;18362;18363;18798	550;551;1873;1874;1875;1876;2459;2460;2461;2462;2463;3249;3250;3251;3252;3253;4878;4879;4880;5112;5113;5262;5263;5264;5265;5266;5267;5268;5269;5270;5271;5845;5846;5847;5848;5849;5850;6084;6085;6086;6087;6088;6089;6522;6523;6524;6525;6726;6727;6728;6729;6730;6731;6732;6733;6734;6735;6736;6737;6738;6739;6740;7014;7015;8464;8465;8466;8467;9601;9602;10202;10203;10204;10205;10206;10207;10208;10209;102…	510;1747;1748;1749;2286;2287;2288;2289;3025;3026;3027;3028;3029;4549;4550;4551;4552;4753;4754;4884;4885;4886;4887;4888;4889;4890;4891;4892;4893;4894;4895;5426;5427;5428;5429;5430;5431;5432;5433;5659;5660;5661;5662;5663;5664;5665;5666;6054;6055;6056;6057;6240;6241;6242;6243;6244;6245;6246;6247;6248;6249;6250;6251;6252;6497;6498;7844;7845;7846;7847;7848;8892;8893;9466;9467;9468;9469;9470;9471;9472;…	510;1747;2286;2289;3027;4549;4754;4886;4887;5426;5430;5433;5659;5665;6056;6241;6247;6252;6498;7848;8892;9471;9473;11109;11428;12019;12178;12185;12702;12704;14375;14377;14926;14931;15921;16770;17254;17342;20067;22614;22712;23589;24302;25657;25662;25686;26104;27515;29101;30515;30528;30696;30698;32275;34979;34983;34987;35757	258;259;260;261;262;263;264;265;266;267;268;269	18;86;356;370;387;406;506;595;610;613;689;713
tr|X2JD55|X2JD55_DROME;sp|P02843|VIT1_DROME;tr|Q29QE3|Q29QE3_DROME	tr|X2JD55|X2JD55_DROME;sp|P02843|VIT1_DROME;tr|Q29QE3|Q29QE3_DROME	25;25;25	24;24;24	24;24;24	>tr|X2JD55|X2JD55_DROME Yolk protein 1, isoform B OS=Drosophila melanogaster GN=Yp1 PE=1 SV=1;>sp|P02843|VIT1_DROME Vitellogenin-1 OS=Drosophila melanogaster GN=Yp1 PE=1 SV=1;>tr|Q29QE3|Q29QE3_DROME GH19966p OS=Drosophila melanogaster GN=Yp1 PE=2 SV=1	3	25	24	24	24	22	23	21	23	21	77.7	74.9	74.9	48.711	439	439;439;482	0	323.31	By MS/MS	By MS/MS	74.5	72.9	13611000000	2857900000	10753000000	2265800000	2564700000	51	41	92				151	1630;4614;4714;7978;8569;10223;10433;11074;11637;12197;12198;12346;12347;12514;12703;13337;13386;13696;15584;15790;17192;17479;17567;17677;17967	True;True;True;True;True;True;True;True;True;True;True;True;True;True;True;True;True;True;True;True;True;True;True;False;True	1692;1693;4776;4886;4887;8268;8880;8881;10583;10802;10803;11525;12107;12685;12686;12839;12840;13014;13215;13872;13924;13925;14243;16205;16417;17875;18169;18170;18171;18260;18374;18671	3523;3524;3525;3526;3527;3528;3529;3530;3531;3532;3533;9728;9729;9730;9731;9732;9733;9734;9735;9736;9737;9738;9982;9983;9984;9985;9986;9987;9988;9989;9990;9991;17066;17067;18316;18317;18318;22030;22031;22032;22434;22435;22436;22437;22438;22439;22440;23929;25158;26344;26345;26346;26347;26348;26349;26350;26351;26352;26353;26354;26659;26660;26661;26662;26663;26664;26665;26998;27363;27364;27365;28672…	3276;3277;3278;3279;3280;3281;3282;3283;3284;3285;9019;9020;9021;9022;9023;9024;9025;9026;9027;9028;9029;9258;9259;9260;9261;9262;9263;9264;15774;15775;16900;16901;20227;20228;20597;20598;20599;20600;20601;21999;23126;24233;24234;24235;24236;24237;24238;24239;24240;24241;24242;24243;24244;24245;24532;24533;24534;24535;24536;24537;24848;25211;25212;26410;26411;26512;26513;26514;26515;26516;26517;2…	3279;9021;9258;15775;16901;20228;20597;21999;23126;24238;24244;24532;24536;24848;25212;26411;26516;27128;30872;31303;34065;34598;34774;35002;35534	270;271;272;273;274;275;276;277;278;279	25;61;111;152;221;238;244;316;347;388
tr|X2JB25|X2JB25_DROME;sp|P02844|VIT2_DROME;tr|B5RJK7|B5RJK7_DROME	tr|X2JB25|X2JB25_DROME;sp|P02844|VIT2_DROME;tr|B5RJK7|B5RJK7_DROME	29;29;23	29;29;23	28;28;22	>tr|X2JB25|X2JB25_DROME Yolk protein 2, isoform B OS=Drosophila melanogaster GN=Yp2 PE=1 SV=1;>sp|P02844|VIT2_DROME Vitellogenin-2 OS=Drosophila melanogaster GN=Yp2 PE=1 SV=2;>tr|B5RJK7|B5RJK7_DROME TA01815p OS=Drosophila melanogaster GN=Yp2-RA PE=2 SV=1	3	29	29	28	25	29	25	29	24	28	67.6	67.6	64.9	49.66	442	442;442;459	0	323.31	By MS/MS	By MS/MS	65.4	67.6	10323000000	2533900000	7788900000	2316600000	1988300000	43	52	95				152	3654;3655;3656;3986;4712;5368;6463;7395;7396;7960;7979;8060;8304;8727;9694;9695;10224;10322;11025;11026;12349;12540;12758;12788;12932;14031;14324;15006;17677	True;True;True;True;True;True;True;True;True;True;True;True;True;True;True;True;True;True;True;True;True;True;True;True;True;True;True;True;True	3795;3796;3797;4134;4882;4883;5562;6683;7668;7669;8248;8249;8269;8351;8604;8605;9042;10041;10042;10043;10584;10684;11474;11475;12842;13041;13272;13304;13452;14591;14894;15604;18374	7605;7606;7607;7608;7609;7610;7611;7612;7613;7614;7615;8302;8303;9965;9966;9967;9968;9969;9970;9971;9972;11464;11465;11466;11467;11468;13759;13760;13761;13762;13763;13764;15828;15829;15830;15831;15832;15833;17026;17027;17028;17029;17030;17068;17069;17230;17754;17755;17756;17757;17758;17759;17760;17761;18612;18613;20959;20960;20961;20962;20963;20964;22033;22222;22223;22224;22225;23831;23832;23833;…	7049;7050;7051;7052;7053;7054;7055;7056;7057;7058;7689;7690;9237;9238;9239;9240;9241;9242;9243;9244;9245;9246;9247;10602;10603;10604;10605;10606;12718;12719;12720;14629;14630;14631;14632;14633;15741;15742;15743;15744;15745;15776;15777;15778;15928;16395;16396;16397;16398;16399;16400;16401;17180;17181;19289;19290;19291;19292;19293;19294;19295;20229;20402;20403;20404;20405;20406;21906;21907;21908;21…	7049;7055;7058;7690;9246;10604;12719;14629;14633;15743;15778;15928;16395;17181;19291;19295;20229;20405;21907;21911;24539;24897;25308;25373;25641;27785;28364;29681;35002	280;281;282;283	66;317;348;389
tr|D0Z769|D0Z769_DROME;tr|A9UNH9|A9UNH9_DROME;sp|P04052|RPB1_DROME;tr|Q8SXM3|Q8SXM3_DROME;tr|A9YGC1|A9YGC1_DROME;tr|F6J9L9|F6J9L9_DROME;tr|A0A0P0I6H8|A0A0P0I6H8_DROME;tr|A0A0P0HG20|A0A0P0HG20_DROME;tr|A0A0P0H2M6|A0A0P0H2M6_DROME	tr|D0Z769|D0Z769_DROME;tr|A9UNH9|A9UNH9_DROME;sp|P04052|RPB1_DROME	7;7;7;3;2;2;2;2;2	7;7;7;3;2;2;2;2;2	7;7;7;3;2;2;2;2;2	>tr|D0Z769|D0Z769_DROME DNA-directed RNA polymerase subunit OS=Drosophila melanogaster GN=RpII215-RA PE=2 SV=1;>tr|A9UNH9|A9UNH9_DROME DNA-directed RNA polymerase subunit OS=Drosophila melanogaster PE=2 SV=1;>sp|P04052|RPB1_DROME DNA-directed RNA polymeras	9	7	7	7	4	5	4	5	4	5	5.2	5.2	5.2	209.17	1887	1887;1887;1887;1429;247;267;588;588;588	0	8.8749	By MS/MS	By MS/MS	2.8	4.3	10301000	1725800	8575100	2136800	2199300	3	5	8				153	5454;6423;9959;10927;13553;15029;17333	True;True;True;True;True;True;True	5651;6642;10311;11376;14098;15628;18022	11635;13680;21488;21489;23635;23636;29155;29156;32207;37169	10771;12649;19755;19756;21716;26846;29727;34338	10771;12649;19756;21716;26846;29727;34338
sp|P04146-2|COPIA_DROME;sp|P04146|COPIA_DROME	sp|P04146-2|COPIA_DROME;sp|P04146|COPIA_DROME	2;2	2;2	2;2	>sp|P04146-2|COPIA_DROME Isoform Short of Copia protein OS=Drosophila melanogaster GN=GIP;>sp|P04146|COPIA_DROME Copia protein OS=Drosophila melanogaster GN=GIP PE=1 SV=3	2	2	2	2	1	2	1	2	1	2	8	8	8	48.28	426	426;1409	0	25.557	By matching	By MS/MS	5.2	8	17488000	2316400	15171000	0	4618200	0	2	2				154	12144;14400	True;True	12632;14972	26237;30913;30914	24132;28497	24132;28497
sp|P04282|GAG17_DROME	sp|P04282|GAG17_DROME	1	1	1	>sp|P04282|GAG17_DROME Retrovirus-related Gag polyprotein from copia-like transposable element 17.6 OS=Drosophila melanogaster GN=gag PE=4 SV=1	1	1	1	1	1	1	1	1	1	1	2.1	2.1	2.1	51.585	439	439	0.0063956	1.381	By matching	By MS/MS	2.1	2.1	6269600	763980	5505600	0	1676000	0	1	1				155	13802	TRUE	14350	29675;29676	27331	27331
tr|D3DMK5|D3DMK5_DROME;tr|A0A0B4KFT3|A0A0B4KFT3_DROME;sp|P05130-2|KPC1_DROME;tr|A8DYG9|A8DYG9_DROME;sp|P05130|KPC1_DROME	tr|D3DMK5|D3DMK5_DROME;tr|A0A0B4KFT3|A0A0B4KFT3_DROME;sp|P05130-2|KPC1_DROME;tr|A8DYG9|A8DYG9_DROME;sp|P05130|KPC1_DROME	1;1;1;1;1	1;1;1;1;1	1;1;1;1;1	>tr|D3DMK5|D3DMK5_DROME MIP15613p OS=Drosophila melanogaster GN=Pkc53E PE=2 SV=1;>tr|A0A0B4KFT3|A0A0B4KFT3_DROME Protein kinase C OS=Drosophila melanogaster GN=Pkc53E PE=3 SV=1;>sp|P05130-2|KPC1_DROME Isoform Short of Protein kinase C, brain isozyme OS=Dro	5	1	1	1	0	1	0	1	0	1	4.4	4.4	4.4	60.433	525	525;670;670;678;679	0.00052938	2.4513	By matching	By MS/MS	0	4.4	917620	0	917620	0	279330	0	2	2				156	4138	TRUE	4289	8609	7974;7975	7975
sp|P05205|HP1_DROME	sp|P05205|HP1_DROME	2	2	2	>sp|P05205|HP1_DROME Heterochromatin protein 1 OS=Drosophila melanogaster GN=Su(var)205 PE=1 SV=2	1	2	2	2	0	2	0	2	0	2	13.1	13.1	13.1	23.185	206	206	0.00056818	3.0072	By matching	By MS/MS	0	13.1	1434100	0	1434100	0	436540	0	2	2				157	10012;15708	True;True	10364;16335	21586;33724	19844;31136	19844;31136
tr|A4V3Q6|A4V3Q6_DROME;sp|P05303|EF1A2_DROME	tr|A4V3Q6|A4V3Q6_DROME;sp|P05303|EF1A2_DROME	18;18	2;2	2;2	>tr|A4V3Q6|A4V3Q6_DROME Elongation factor 1-alpha OS=Drosophila melanogaster GN=Ef1alpha100E PE=1 SV=1;>sp|P05303|EF1A2_DROME Elongation factor 1-alpha 2 OS=Drosophila melanogaster GN=Ef1alpha100E PE=2 SV=2	2	18	2	2	14	17	0	2	0	2	44.4	8.4	8.4	50.662	462	462;462	0	3.6143	By matching	By MS/MS	36.8	42.9	10354000	0	10354000	0	3152000	0	2	2				158	2721;2945;3712;3921;4596;5700;6614;6688;6689;9627;11377;11869;12251;13375;14462;15124;18212;18213	False;False;False;False;False;False;False;False;False;False;False;True;False;True;False;False;False;False	2833;2834;3066;3854;4067;4757;5902;6839;6918;6919;9974;11834;11835;12349;12741;13912;15038;15726;18922;18923	5716;5717;5718;6165;6166;6167;6168;6169;6170;6171;6172;6173;6174;6175;6176;6177;6178;6179;6180;6181;6182;6183;6184;6185;6186;6187;6188;6189;6190;6191;6192;6193;6194;6195;6196;6197;6198;6199;6200;6201;7723;8172;8173;8174;9678;9679;9680;9681;9682;9683;12137;12138;14041;14042;14247;14248;14249;14250;14251;14252;14253;14254;14255;14256;14257;14258;14259;14260;14261;14262;14263;14264;14265;14266;14267…	5298;5299;5731;5732;5733;5734;5735;5736;5737;5738;5739;5740;5741;5742;5743;5744;5745;5746;5747;5748;5749;5750;5751;5752;5753;5754;5755;5756;5757;5758;5759;5760;5761;5762;5763;7159;7574;7575;8969;8970;8971;8972;8973;8974;8975;8976;11226;11227;12976;12977;13161;13162;13163;13164;13165;13166;13167;13168;13169;13170;13171;13172;13173;13174;13175;13176;13177;13178;13179;13180;13181;13182;13183;13184;1…	5298;5733;7159;7575;8976;11227;12977;13209;13211;19180;22579;23617;24367;26480;28620;29934;35981;35991	284;285	49;102
sp|P05661-26|MYSA_DROME;sp|P05661-25|MYSA_DROME;sp|P05661-24|MYSA_DROME;sp|P05661-15|MYSA_DROME;tr|M9ND95|M9ND95_DROME;tr|E1JHJ5|E1JHJ5_DROME;tr|E1JHJ4|E1JHJ4_DROME;tr|M9NF46|M9NF46_DROME;tr|M9NEP1|M9NEP1_DROME;tr|M9NCU7|M9NCU7_DROME;tr|E1JHJ3|E1JHJ3_DROME;tr|B8A423|B8A423_DROME;tr|A0A0S0WIH4|A0A0S0WIH4_DROME;sp|P05661-9|MYSA_DROME;sp|P05661-8|MYSA_DROME;sp|P05661-7|MYSA_DROME;sp|P05661-6|MYSA_DR…	sp|P05661-26|MYSA_DROME;sp|P05661-25|MYSA_DROME;sp|P05661-24|MYSA_DROME;sp|P05661-15|MYSA_DROME;tr|M9ND95|M9ND95_DROME;tr|E1JHJ5|E1JHJ5_DROME;tr|E1JHJ4|E1JHJ4_DROME;tr|M9NF46|M9NF46_DROME;tr|M9NEP1|M9NEP1_DROME;tr|M9NCU7|M9NCU7_DROME;tr|E1JHJ3|E1JHJ3_DROME;tr|B8A423|B8A423_DROME;tr|A0A0S0WIH4|A0A0S0WIH4_DROME;sp|P05661-9|MYSA_DROME;sp|P05661-8|MYSA_DROME;sp|P05661-7|MYSA_DROME;sp|P05661-6|MYSA_DR…	2;2;2;2;2;2;2;2;2;2;2;2;2;2;2;2;2;2;2;2;2;2;2;2;2;2;2;2;2;2;2;2;2;2;2;1	2;2;2;2;2;2;2;2;2;2;2;2;2;2;2;2;2;2;2;2;2;2;2;2;2;2;2;2;2;2;2;2;2;2;2;1	2;2;2;2;2;2;2;2;2;2;2;2;2;2;2;2;2;2;2;2;2;2;2;2;2;2;2;2;2;2;2;2;2;2;2;1	>sp|P05661-26|MYSA_DROME Isoform M of Myosin heavy chain, muscle OS=Drosophila melanogaster GN=Mhc;>sp|P05661-25|MYSA_DROME Isoform L of Myosin heavy chain, muscle OS=Drosophila melanogaster GN=Mhc;>sp|P05661-24|MYSA_DROME Isoform K of Myosin heavy chain,	36	2	2	2	1	2	1	2	1	2	1.3	1.3	1.3	221.46	1936	1936;1936;1936;1936;1949;1949;1949;1962;1962;1962;1962;1962;1962;1962;1962;1962;1962;1962;1962;1962;1962;1962;1962;1962;1962;1962;1962;1962;1962;1962;1962;1962;1962;1962;1962;392	0.0097302	1.1747	By matching	By MS/MS	0.4	1.3	4525300	251620	4273700	0	1300900	0	2	2				159	2795;11314	True;True	2914;11771	5866;5867;24451	5449;22461	5449;22461
tr|A0A0B4KFY1|A0A0B4KFY1_DROME;sp|P05709-2|SIM_DROME;tr|A0A0B4KH05|A0A0B4KH05_DROME;sp|P05709|SIM_DROME	tr|A0A0B4KFY1|A0A0B4KFY1_DROME;sp|P05709-2|SIM_DROME;tr|A0A0B4KH05|A0A0B4KH05_DROME;sp|P05709|SIM_DROME	2;2;2;2	2;2;2;2	2;2;2;2	>tr|A0A0B4KFY1|A0A0B4KFY1_DROME Single-minded, isoform D OS=Drosophila melanogaster GN=sim PE=4 SV=1;>sp|P05709-2|SIM_DROME Isoform B of Protein single-minded OS=Drosophila melanogaster GN=sim;>tr|A0A0B4KH05|A0A0B4KH05_DROME Single-minded, isoform C OS=Dro	4	2	2	2	0	2	0	2	0	2	4.8	4.8	4.8	73.622	672	672;673;675;697	0.00055556	2.8485	By matching	By MS/MS	0	4.8	820930	0	820930	0	249900	0	2	2				160	3187;3387	True;True	3312;3521	6677;7103	6200;6578	6200;6578
tr|X2JFG0|X2JFG0_DROME;sp|P05990|PYR1_DROME;tr|Q1RKZ5|Q1RKZ5_DROME;tr|A6YH32|A6YH32_DROME	tr|X2JFG0|X2JFG0_DROME;sp|P05990|PYR1_DROME	30;30;10;3	30;30;10;3	30;30;10;3	>tr|X2JFG0|X2JFG0_DROME Rudimentary, isoform D OS=Drosophila melanogaster GN=r PE=1 SV=1;>sp|P05990|PYR1_DROME CAD protein OS=Drosophila melanogaster GN=r PE=1 SV=3	4	30	30	30	19	29	19	29	19	29	20.2	20.2	20.2	246.67	2224	2224;2224;746;250	0	91.279	By MS/MS	By MS/MS	13.6	19.4	308680000	24337000	284350000	38559000	70313000	14	32	46				161	723;1348;1834;2303;2988;3192;3517;3661;4673;5644;5896;6751;6909;7401;8118;8276;8370;9384;9595;10763;10781;10877;12515;13280;14529;15247;16489;16672;16961;17362	True;True;True;True;True;True;True;True;True;True;True;True;True;True;True;True;True;True;True;True;True;True;True;True;True;True;True;True;True;True	749;1398;1907;2398;3110;3317;3651;3802;4841;5846;6100;6983;7148;7674;8410;8576;8673;9723;9940;11207;11225;11325;13015;13016;13815;15106;15855;17144;17335;17635;18051	1517;1518;1519;2827;2828;3930;4865;4866;6283;6686;6687;7341;7342;7622;7623;9873;9874;12034;12035;12553;12554;14441;14442;14781;14782;15841;17330;17703;17704;17705;17901;17902;20372;20373;20779;23307;23338;23539;23540;26999;27000;27001;27002;28551;28552;31168;32737;32738;35382;35750;36329;36330;37225;37226	1426;1427;2646;2647;2648;2649;3660;4536;4537;5841;6208;6209;6798;6799;7066;9160;11131;11614;13335;13641;13642;14640;16018;16349;16350;16528;18741;19123;21410;21437;21628;21629;24849;24850;24851;24852;26301;26302;26303;28751;30222;32716;33052;33585;34393;34394	1426;2648;3660;4536;5841;6209;6799;7066;9160;11131;11614;13335;13641;14640;16018;16350;16528;18741;19123;21410;21437;21629;24851;26301;28751;30222;32716;33052;33585;34393	286;287;288;289	793;1572;1616;1925
sp|P06605|TBA3_DROME;sp|P06603|TBA1_DROME;tr|K7WQ63|K7WQ63_DROME;tr|K7WQ56|K7WQ56_DROME;tr|K7WKV5|K7WKV5_DROME;tr|K7XI11|K7XI11_DROME;tr|K7WKV0|K7WKV0_DROME;tr|K7X561|K7X561_DROME;tr|K7WSB1|K7WSB1_DROME;tr|K7XI17|K7XI17_DROME;sp|P06604|TBA2_DROME	sp|P06605|TBA3_DROME;sp|P06603|TBA1_DROME;tr|K7WQ63|K7WQ63_DROME;tr|K7WQ56|K7WQ56_DROME;tr|K7WKV5|K7WKV5_DROME;tr|K7XI11|K7XI11_DROME;tr|K7WKV0|K7WKV0_DROME;tr|K7X561|K7X561_DROME;tr|K7WSB1|K7WSB1_DROME;tr|K7XI17|K7XI17_DROME	40;40;35;35;35;34;34;33;33;31;18	40;40;35;35;35;34;34;33;33;31;18	8;8;3;3;3;3;3;3;3;3;1	>sp|P06605|TBA3_DROME Tubulin alpha-3 chain OS=Drosophila melanogaster GN=alphaTub84D PE=2 SV=1;>sp|P06603|TBA1_DROME Tubulin alpha-1 chain OS=Drosophila melanogaster GN=alphaTub84B PE=2 SV=1;>tr|K7WQ63|K7WQ63_DROME Alpha tubulin 84B (Fragment) OS=Drosophi	11	40	40	8	39	38	39	38	8	8	84.9	84.9	19.6	49.89	450	450;450;415;415;415;415;415;415;415;415;449	0	323.31	By MS/MS	By MS/MS	84.9	84.9	67627000000	20197000000	47429000000	19141000000	10806000000	217	234	451				162	454;455;1477;1512;1623;2562;2758;2764;2771;3056;3057;3859;3870;4752;5025;5026;6685;7906;8207;8441;8442;8937;8938;9962;10701;11239;11240;11888;12235;12236;12693;12694;12859;12938;15168;15823;15824;16365;17946;17947	True;True;True;True;True;True;True;True;True;True;True;True;True;True;True;True;True;True;True;True;True;True;True;True;True;True;True;True;True;True;True;True;True;True;True;True;True;True;True;True	470;471;472;473;1530;1531;1566;1684;1685;2671;2873;2874;2881;2888;2889;3180;3181;4005;4016;4926;5208;5209;6915;8192;8193;8504;8505;8745;8746;8747;8748;9261;9262;10314;11124;11125;11696;11697;12369;12724;12725;13202;13203;13204;13205;13376;13458;15773;16450;16451;17013;18648;18649;18650	926;927;928;929;930;931;932;933;934;935;936;937;938;939;940;941;942;943;944;945;946;947;948;949;950;3078;3079;3080;3081;3082;3083;3084;3085;3086;3087;3088;3089;3090;3091;3092;3093;3094;3095;3096;3097;3098;3099;3100;3101;3102;3103;3104;3105;3106;3107;3183;3184;3185;3186;3187;3188;3189;3190;3191;3192;3193;3194;3195;3196;3197;3198;3199;3200;3201;3202;3203;3204;3205;3206;3207;3462;3463;3464;3465;3466…	861;862;863;864;865;866;867;868;869;870;871;872;873;874;875;876;877;878;879;880;881;882;883;884;885;886;887;888;2875;2876;2877;2878;2879;2880;2881;2882;2883;2884;2885;2886;2887;2888;2889;2890;2891;2892;2893;2894;2895;2896;2897;2898;2899;2971;2972;2973;2974;2975;2976;2977;2978;2979;2980;2981;2982;2983;2984;2985;2986;2987;2988;2989;2990;3221;3222;3223;3224;3225;3226;3227;3228;3229;3230;3231;3232;32…	875;886;2899;2977;3258;5004;5380;5396;5409;5968;5972;7438;7488;9334;9938;9940;13144;15638;16213;16670;16673;17870;17920;19760;21152;22326;22330;23662;24317;24333;25187;25190;25489;25649;30041;31365;31378;32466;35489;35494	290;291;292;293;294;295;296;297;298;299	1;36;154;302;313;317;377;398;413;437
sp|P06606|TBA4_DROME;tr|Q6NP92|Q6NP92_DROME	sp|P06606|TBA4_DROME	35;11	34;10	34;10	>sp|P06606|TBA4_DROME Tubulin alpha-4 chain OS=Drosophila melanogaster GN=alphaTub67C PE=3 SV=1	2	35	34	34	31	34	30	33	30	33	80.5	80.5	80.5	51.18	462	462;240	0	323.31	By MS/MS	By MS/MS	72.5	80.5	33284000000	10950000000	22335000000	10714000000	5406300000	178	179	357				163	201;202;456;457;1734;1976;2563;2764;2805;3325;3326;3368;3369;3725;3869;4245;4402;4753;5411;5904;6258;6629;6630;6684;8429;8890;10705;11316;11317;12695;12764;13021;13577;14948;15207	True;True;True;True;True;True;True;False;True;True;True;True;True;True;True;True;True;True;True;True;True;True;True;True;True;True;True;True;True;True;True;True;True;True;True	205;206;207;208;474;475;476;1803;2053;2672;2881;2924;3454;3455;3502;3503;3867;4015;4399;4562;4563;4927;5608;6108;6472;6855;6856;6913;6914;8733;9212;11132;11773;11774;13206;13207;13278;13542;13543;13544;14122;15542;15814	404;405;406;407;408;409;410;411;412;951;952;953;954;955;956;957;958;959;960;961;962;963;964;965;966;967;968;969;970;971;972;973;974;975;976;977;3730;3731;3732;3733;4214;4215;4216;4217;4218;4219;4220;5406;5407;5811;5812;5887;5888;5889;5890;5891;6964;6965;6966;6967;6968;6969;6970;6971;6972;6973;6974;6975;7064;7065;7066;7067;7068;7069;7070;7071;7072;7073;7742;7743;8074;8075;8816;8817;8818;8819;9125;…	377;378;379;380;381;382;383;384;385;386;387;889;890;891;892;893;894;895;896;897;898;899;900;901;902;903;904;905;906;907;908;909;910;911;912;913;3471;3472;3473;3934;3935;3936;3937;3938;3939;3940;3941;5005;5006;5396;5467;5468;5469;5470;5471;5472;6449;6450;6451;6452;6453;6454;6455;6456;6457;6458;6459;6460;6542;6543;6544;6545;6546;6547;6548;6549;7176;7177;7178;7486;8164;8165;8166;8167;8451;8452;8453;…	378;386;912;913;3473;3938;5005;5396;5471;6450;6456;6543;6547;7176;7486;8164;8454;9336;10704;11625;12317;13005;13006;13127;16635;17543;21202;22463;22464;25197;25321;25836;26891;29570;30131	300;301;302;303;304;305;306;307;308;309	1;259;287;312;313;324;328;388;409;424
tr|X2JEX8|X2JEX8_DROME;sp|P06607|VIT3_DROME;tr|D3DMQ1|D3DMQ1_DROME	tr|X2JEX8|X2JEX8_DROME;sp|P06607|VIT3_DROME;tr|D3DMQ1|D3DMQ1_DROME	29;29;29	29;29;29	29;29;29	>tr|X2JEX8|X2JEX8_DROME Yolk protein 3, isoform B OS=Drosophila melanogaster GN=Yp3 PE=1 SV=1;>sp|P06607|VIT3_DROME Vitellogenin-3 OS=Drosophila melanogaster GN=Yp3 PE=1 SV=1;>tr|D3DMQ1|D3DMQ1_DROME FI02182p (Fragment) OS=Drosophila melanogaster GN=Yp3-RA	3	29	29	29	27	29	27	29	27	29	75.2	75.2	75.2	46.101	420	420;420;439	0	323.31	By MS/MS	By MS/MS	75.2	75.2	25629000000	3801400000	21828000000	3868700000	4959400000	46	66	112				164	146;147;1220;1631;1694;4713;4755;5601;5602;5754;7651;7652;8570;8982;9524;10854;11021;11902;12673;12674;12820;12898;12967;17498;17499;17568;17678;17966;18084	True;True;True;True;True;True;True;True;True;True;True;True;True;True;True;True;True;True;True;True;True;True;True;True;True;True;True;True;True	148;149;1267;1694;1762;4884;4885;4929;5802;5803;5957;7929;7930;8882;9308;9869;11301;11470;12383;12384;13181;13182;13336;13418;13488;18190;18191;18261;18262;18263;18375;18670;18792	286;287;288;289;290;291;292;293;294;295;296;297;298;299;2554;2555;2556;2557;2558;2559;3534;3535;3536;3651;3652;3653;3654;9973;9974;9975;9976;9977;9978;9979;9980;9981;10072;10073;11929;11930;11931;11932;11933;11934;11935;11936;11937;11938;11939;11940;11941;11942;12242;12243;12244;16344;16345;16346;16347;16348;16349;16350;16351;16352;16353;16354;18319;18320;19578;19579;20648;20649;23495;23496;23822…	267;268;269;270;271;272;273;274;275;276;277;278;279;2380;2381;2382;2383;2384;2385;3286;3287;3396;3397;3398;3399;3400;3401;9248;9249;9250;9251;9252;9253;9254;9255;9256;9257;9339;9340;11035;11036;11037;11038;11039;11040;11041;11042;11043;11044;11045;11046;11047;11321;11322;15123;15124;15125;15126;15127;15128;15129;15130;15131;15132;16902;16903;18006;18007;18008;19004;21586;21587;21896;21897;23685;2…	267;279;2383;3286;3396;9257;9339;11039;11046;11321;15123;15128;16902;18006;19004;21586;21897;23685;25145;25148;25422;25574;25711;34637;34640;34793;35004;35533;35745	310;311;312;313;314	212;221;306;378;415
sp|P06754-2|TPM1_DROME;tr|C1C3D3|C1C3D3_DROME;tr|A0A0B4K661|A0A0B4K661_DROME;tr|A0A0B4KG68|A0A0B4KG68_DROME;tr|Q95TA3|Q95TA3_DROME;tr|Q8IG84|Q8IG84_DROME	sp|P06754-2|TPM1_DROME;tr|C1C3D3|C1C3D3_DROME;tr|A0A0B4K661|A0A0B4K661_DROME;tr|A0A0B4KG68|A0A0B4KG68_DROME	10;9;9;8;3;3	10;9;9;8;3;3	1;1;1;1;0;0	>sp|P06754-2|TPM1_DROME Isoform A of Tropomyosin-1, isoforms 9A/A/B OS=Drosophila melanogaster GN=Tm1;>tr|C1C3D3|C1C3D3_DROME MIP08601p OS=Drosophila melanogaster GN=Tm1-RA PE=2 SV=1;>tr|A0A0B4K661|A0A0B4K661_DROME Tropomyosin 1, isoform Q OS=Drosophila me	6	10	10	1	7	7	7	7	0	1	46	46	6	29.297	252	252;249;250;250;441;678	0	71.068	By MS/MS	By MS/MS	30.6	38.5	90101000	6928700	83172000	17668000	14040000	10	8	18				165	3647;7232;7233;7511;7512;8884;9855;13223;15456;15757	True;True;True;True;True;True;True;True;True;True	3786;7492;7493;7784;7785;9206;10205;13757;16073;16384	7589;15414;15415;15416;16054;16055;16056;16057;19000;19001;21280;21281;28441;33190;33812	7032;14238;14239;14240;14843;14844;14845;14846;14847;17527;17528;19564;19565;19566;26200;30628;30629;31231	7032;14238;14240;14843;14845;17527;19565;26200;30628;31231	315	104
sp|P06754-5|TPM1_DROME;tr|Q6NN28|Q6NN28_DROME;tr|A0A0B4KG06|A0A0B4KG06_DROME;sp|P06754-3|TPM1_DROME;sp|P06754-1|TPM1_DROME;sp|P06754|TPM1_DROME;tr|Q058U3|Q058U3_DROME;tr|H1UUP7|H1UUP7_DROME;sp|P49455-2|TPM4_DROME;sp|P49455|TPM4_DROME;tr|Q8IGY1|Q8IGY1_DROME;tr|A0A0B4K6Y8|A0A0B4K6Y8_DROME;tr|Q6LEH1|Q6LEH1_DROME	sp|P06754-5|TPM1_DROME;tr|Q6NN28|Q6NN28_DROME;tr|A0A0B4KG06|A0A0B4KG06_DROME;sp|P06754-3|TPM1_DROME;sp|P06754-1|TPM1_DROME;sp|P06754|TPM1_DROME;tr|Q058U3|Q058U3_DROME;tr|H1UUP7|H1UUP7_DROME;sp|P49455-2|TPM4_DROME;sp|P49455|TPM4_DROME;tr|Q8IGY1|Q8IGY1_DROME	10;9;8;7;6;6;6;6;6;6;6;4;4	1;1;1;1;1;1;1;1;1;1;1;1;1	1;1;1;1;1;1;1;1;1;1;1;1;1	>sp|P06754-5|TPM1_DROME Isoform L of Tropomyosin-1, isoforms 9A/A/B OS=Drosophila melanogaster GN=Tm1;>tr|Q6NN28|Q6NN28_DROME RE21974p OS=Drosophila melanogaster GN=Tm1 PE=1 SV=1;>tr|A0A0B4KG06|A0A0B4KG06_DROME Tropomyosin 1, isoform S OS=Drosophila melano	13	10	1	1	7	7	0	1	0	1	43.3	7.7	7.7	32.499	284	284;285;285;284;285;339;501;501;501;518;711;161;270	0.00054407	2.6865	By matching	By MS/MS	27.1	36.6	6215000	0	6215000	0	1891900	0	1	1				166	3647;7232;7233;7511;7512;7887;8884;9855;13223;15456	False;False;False;False;False;True;False;False;False;False	3786;7492;7493;7784;7785;8173;9206;10205;13757;16073	7589;15414;15415;15416;16054;16055;16056;16057;16859;19000;19001;21280;21281;28441;33190	7032;14238;14239;14240;14843;14844;14845;14846;14847;15595;17527;17528;19564;19565;19566;26200;30628;30629	7032;14238;14240;14843;14845;15595;17527;19565;26200;30628	315	136
tr|D1Z363|D1Z363_DROME;sp|P07182|CH36_DROME	tr|D1Z363|D1Z363_DROME;sp|P07182|CH36_DROME	9;9	9;9	9;9	>tr|D1Z363|D1Z363_DROME RT04026p OS=Drosophila melanogaster GN=Cp36-RA PE=2 SV=1;>sp|P07182|CH36_DROME Chorion protein S36 OS=Drosophila melanogaster GN=Cp36 PE=3 SV=2	2	9	9	9	8	8	8	8	8	8	34.2	34.2	34.2	29.915	284	284;284	0	323.31	By MS/MS	By MS/MS	33.5	29.2	690260000	79885000	610380000	124010000	141520000	12	14	26				167	6442;6827;6836;7849;9074;11542;16970;16991;17358	True;True;True;True;True;True;True;True;True	6661;7064;7073;8133;9402;12011;17644;17665;18047	13718;13719;13720;14615;14616;14637;14638;14639;16786;16787;16788;16789;19776;19777;24961;24962;24963;24964;24965;36348;36349;36402;36403;36404;36405;37216;37217;37218	12685;12686;12687;13493;13494;13514;13515;13516;15528;15529;15530;15531;18182;18183;22938;22939;22940;22941;33600;33601;33647;33648;33649;33650;34383;34384;34385;34386	12686;13493;13515;15531;18183;22941;33600;33649;34384
tr|E1JJF7|E1JJF7_DROME;sp|P07183|CH38_DROME;tr|B3DNA9|B3DNA9_DROME;tr|B3DNM9|B3DNM9_DROME;tr|B3DNC0|B3DNC0_DROME	tr|E1JJF7|E1JJF7_DROME;sp|P07183|CH38_DROME;tr|B3DNA9|B3DNA9_DROME;tr|B3DNM9|B3DNM9_DROME;tr|B3DNC0|B3DNC0_DROME	8;8;8;7;7	8;8;8;7;7	8;8;8;7;7	>tr|E1JJF7|E1JJF7_DROME Chorion protein 38, isoform B OS=Drosophila melanogaster GN=Cp38 PE=1 SV=1;>sp|P07183|CH38_DROME Chorion protein S38 OS=Drosophila melanogaster GN=Cp38 PE=2 SV=1;>tr|B3DNA9|B3DNA9_DROME IP19109p (Fragment) OS=Drosophila melanogaster	5	8	8	8	8	8	8	8	8	8	47.1	47.1	47.1	30.447	306	306;306;331;331;331	0	22.19	By MS/MS	By MS/MS	47.1	47.1	316430000	83850000	232580000	72530000	81991000	12	9	21				168	940;2919;4776;5312;11841;16597;16805;17711	True;True;True;True;True;True;True;True	971;3039;4950;5504;12319;17259;17470;18409	1945;1946;1947;6113;6114;6115;6116;10105;10106;10107;11351;11352;11353;25636;25637;35602;35603;35604;35605;36009;36010;37951;37952	1809;1810;1811;5686;5687;5688;5689;9374;9375;9376;10497;10498;23570;23571;32917;32918;32919;32920;33286;33287;35059;35060	1810;5689;9376;10498;23571;32919;33287;35059
sp|P07185|CH15_DROME	sp|P07185|CH15_DROME	2	2	2	>sp|P07185|CH15_DROME Chorion protein S15 OS=Drosophila melanogaster GN=Cp15 PE=3 SV=1	1	2	2	2	0	2	0	2	0	2	25.2	25.2	25.2	11.981	115	115	0.0019714	1.9215	By matching	By MS/MS	0	25.2	0	0	0	0	0	0	2	2				169	4975;17378	True;True	5156;18067	10555;37254	9772;34420	9772;34420
sp|P07186|CH19_DROME	sp|P07186|CH19_DROME	5	5	5	>sp|P07186|CH19_DROME Chorion protein S19 OS=Drosophila melanogaster GN=Cp19 PE=2 SV=1	1	5	5	5	3	5	3	5	3	5	50.3	50.3	50.3	18.524	173	173	0	9.2241	By MS/MS	By MS/MS	33.5	50.3	33616000	11632000	21984000	11730000	6594800	4	5	9				170	1654;8693;14629;16521;17535	True;True;True;True;True	1718;9008;15209;17177;18227	3579;18551;18552;31381;31382;31383;35443;35444;37578	3328;17127;17128;17129;28948;28949;32772;32773;34710	3328;17129;28948;32773;34710
sp|P07486|G3P1_DROME;tr|Q7JY07|Q7JY07_DROME	sp|P07486|G3P1_DROME	21;1	7;0	7;0	>sp|P07486|G3P1_DROME Glyceraldehyde-3-phosphate dehydrogenase 1 OS=Drosophila melanogaster GN=Gapdh1 PE=2 SV=2	2	21	7	7	21	21	7	7	7	7	73.8	32.8	32.8	35.35	332	332;343	0	38.399	By MS/MS	By MS/MS	73.8	73.8	307660000	58102000	249560000	66874000	58348000	13	10	23				171	504;2371;3882;4139;4601;4674;5538;6628;7474;7476;8120;9005;10014;10015;15799;16174;16512;16525;16530;16971;17357	False;True;False;False;True;True;False;False;False;True;True;False;False;False;False;True;True;False;False;False;False	523;2473;4028;4290;4763;4842;4843;5737;6854;7747;7749;8414;8415;8416;9331;10366;10367;16426;16814;17168;17181;17182;17188;17645;18046	1075;1076;1077;1078;5024;5025;5026;8097;8098;8610;8611;8612;8613;9693;9694;9695;9696;9875;9876;9877;9878;9879;9880;9881;11797;11798;11799;14067;14068;15972;15973;15980;15981;15982;15983;17340;17341;17342;17343;17344;19623;19624;19625;19626;21589;21590;21591;21592;33896;33897;34704;34705;35427;35428;35450;35451;35452;35453;35454;35455;35456;35457;35458;35459;35460;35461;35462;35463;35464;35472;354…	1006;1007;1008;1009;4676;4677;4678;4679;7507;7976;7977;7978;7979;8986;8987;8988;8989;9161;9162;9163;9164;9165;9166;10921;10922;10923;13003;13004;14768;14773;14774;14775;16028;16029;16030;18045;18046;18047;18048;19846;19847;19848;19849;31316;32066;32067;32758;32759;32780;32781;32782;32783;32784;32785;32786;32787;32788;32789;32790;32791;32792;32793;32801;32802;32803;33602;33603;33604;33605;33606;33…	1009;4677;7507;7979;8988;9163;10921;13003;14768;14774;16028;18046;19846;19849;31316;32067;32758;32781;32802;33607;34382	316;317;318;319;320	40;127;141;172;228
tr|M9PJN8|M9PJN8_DROME;sp|P07487|G3P2_DROME	tr|M9PJN8|M9PJN8_DROME;sp|P07487|G3P2_DROME	23;23	23;23	9;9	>tr|M9PJN8|M9PJN8_DROME Glyceraldehyde-3-phosphate dehydrogenase OS=Drosophila melanogaster GN=Gapdh2 PE=3 SV=1;>sp|P07487|G3P2_DROME Glyceraldehyde-3-phosphate dehydrogenase 2 OS=Drosophila melanogaster GN=Gapdh2 PE=1 SV=2	2	23	23	9	23	23	23	23	9	9	83.4	83.4	42.5	35.369	332	332;332	0	323.31	By MS/MS	By MS/MS	83.4	83.4	6678100000	1659700000	5018400000	1637500000	1244600000	39	47	86				172	75;504;2370;3882;4139;4602;4657;5073;5538;6628;7474;7475;8119;9005;10014;10015;15799;16511;16525;16530;16971;16999;17357	True;True;True;True;True;True;True;True;True;True;True;True;True;True;True;True;True;True;True;True;True;True;True	77;523;2472;4028;4290;4764;4823;4824;5257;5737;6854;7747;7748;8411;8412;8413;9331;10366;10367;16426;17166;17167;17181;17182;17188;17645;17673;18046	151;152;1075;1076;1077;1078;5022;5023;8097;8098;8610;8611;8612;8613;9697;9698;9699;9834;9835;9836;9837;9838;9839;9840;9841;10848;10849;10850;10851;10852;10853;10854;11797;11798;11799;14067;14068;15972;15973;15974;15975;15976;15977;15978;15979;17331;17332;17333;17334;17335;17336;17337;17338;17339;19623;19624;19625;19626;21589;21590;21591;21592;33896;33897;35423;35424;35425;35426;35450;35451;35452;…	146;1006;1007;1008;1009;4674;4675;7507;7976;7977;7978;7979;8990;8991;9121;9122;9123;9124;9125;9126;9127;9128;10033;10034;10035;10036;10037;10038;10039;10921;10922;10923;13003;13004;14768;14769;14770;14771;14772;16019;16020;16021;16022;16023;16024;16025;16026;16027;18045;18046;18047;18048;19846;19847;19848;19849;31316;32754;32755;32756;32757;32780;32781;32782;32783;32784;32785;32786;32787;32788;32…	146;1009;4674;7507;7979;8991;9121;10038;10921;13003;14768;14771;16022;18046;19846;19849;31316;32756;32781;32802;33607;33671;34382	319;320;321;322;323	40;127;141;172;228
sp|P07664|SRYD_DROME	sp|P07664|SRYD_DROME	1	1	1	>sp|P07664|SRYD_DROME Serendipity locus protein delta OS=Drosophila melanogaster GN=Sry-delta PE=1 SV=2	1	1	1	1	0	1	0	1	0	1	5.5	5.5	5.5	50.027	433	433	0	10.418	By matching	By MS/MS	0	5.5	0	0	0	0	0	0	1	1				173	15881	TRUE	16511	34080	31487	31487
tr|C8VV14|C8VV14_DROME;sp|P07764|ALF_DROME;tr|F3YDE2|F3YDE2_DROME;tr|F3YDB5|F3YDB5_DROME;tr|A4V3G1|A4V3G1_DROME;sp|P07764-3|ALF_DROME;sp|P07764-2|ALF_DROME;tr|F3YDA0|F3YDA0_DROME;tr|Q86NZ4|Q86NZ4_DROME	tr|C8VV14|C8VV14_DROME;sp|P07764|ALF_DROME;tr|F3YDE2|F3YDE2_DROME;tr|F3YDB5|F3YDB5_DROME;tr|A4V3G1|A4V3G1_DROME;sp|P07764-3|ALF_DROME;sp|P07764-2|ALF_DROME;tr|F3YDA0|F3YDA0_DROME	20;20;19;19;19;19;19;18;2	20;20;19;19;19;19;19;18;2	20;20;19;19;19;19;19;18;2	>tr|C8VV14|C8VV14_DROME Fructose-bisphosphate aldolase OS=Drosophila melanogaster GN=Ald PE=1 SV=1;>sp|P07764|ALF_DROME Fructose-bisphosphate aldolase OS=Drosophila melanogaster GN=Ald PE=1 SV=5;>tr|F3YDE2|F3YDE2_DROME Fructose-bisphosphate aldolase OS=Dro	9	20	20	20	18	19	18	19	18	19	65.1	65.1	65.1	39.047	361	361;361;363;363;363;363;363;394;77	0	102.67	By MS/MS	By MS/MS	64.5	65.1	711350000	112800000	598560000	141730000	129400000	17	23	40				174	223;224;973;3267;3366;3367;5071;5643;7567;8005;8228;9683;11639;11640;11644;15782;15783;17177;17577;18124	True;True;True;True;True;True;True;True;True;True;True;True;True;True;True;True;True;True;True;True	229;230;1006;1007;3395;3500;3501;5255;5845;7843;8295;8527;10030;12109;12110;12114;16409;16410;17859;18272;18832	452;453;454;2011;2012;2013;6841;6842;6843;7061;7062;7063;10845;10846;12030;12031;12032;12033;16176;16177;17113;17114;17607;17608;20941;20942;25161;25162;25163;25170;25171;25172;25173;25174;25175;25176;33863;33864;33865;33866;33867;36838;36839;37682;37683;38782;38783;38784	427;428;1872;1873;6340;6341;6342;6540;6541;10030;10031;11126;11127;11128;11129;11130;14963;14964;15820;15821;16259;16260;19273;23132;23133;23140;23141;23142;23143;23144;31280;31281;31282;31283;34041;34042;34805;34806;35808;35809	427;428;1873;6341;6540;6541;10030;11129;14964;15820;16259;19273;23132;23133;23144;31281;31283;34041;34805;35808	324;325	40;233
tr|C8VV67|C8VV67_DROME;sp|P07909-3|ROA1_DROME;tr|A4V3J6|A4V3J6_DROME;sp|P07909-4|ROA1_DROME;sp|P07909-2|ROA1_DROME;tr|A4V3J5|A4V3J5_DROME;sp|P07909|ROA1_DROME;tr|E6PBW8|E6PBW8_DROME;tr|E8NH29|E8NH29_DROME	tr|C8VV67|C8VV67_DROME;sp|P07909-3|ROA1_DROME;tr|A4V3J6|A4V3J6_DROME;sp|P07909-4|ROA1_DROME;sp|P07909-2|ROA1_DROME;tr|A4V3J5|A4V3J5_DROME;sp|P07909|ROA1_DROME;tr|E6PBW8|E6PBW8_DROME;tr|E8NH29|E8NH29_DROME	10;10;10;10;10;10;10;10;10	8;8;8;8;8;8;8;8;8	8;8;8;8;8;8;8;8;8	>tr|C8VV67|C8VV67_DROME RE34829p OS=Drosophila melanogaster GN=Hrb98DE-RE PE=2 SV=1;>sp|P07909-3|ROA1_DROME Isoform E of Heterogeneous nuclear ribonucleoprotein A1 OS=Drosophila melanogaster GN=Hrb98DE;>tr|A4V3J6|A4V3J6_DROME Heterogeneous nuclear ribonucl	9	10	8	8	7	10	6	8	6	8	32.8	30	30	38.55	360	360;360;361;361;364;365;365;372;396	0	70.238	By MS/MS	By MS/MS	27.5	32.8	338120000	32269000	305850000	53199000	68786000	6	13	19				175	491;4804;4827;4910;7930;7931;8646;11981;12743;15710	True;True;True;True;False;True;False;True;True;True	510;4978;5003;5004;5088;8218;8219;8960;12464;13256;16337	1046;1047;1048;10157;10158;10159;10221;10222;10223;10224;10225;10399;10400;16967;16968;18456;18457;25921;25922;27437;33727;33728	977;978;979;980;981;9426;9427;9484;9485;9486;9487;9488;9642;9643;15695;15696;17028;17029;23838;25278;31138;31139	979;9427;9486;9643;15695;15696;17029;23838;25278;31139	326	79
tr|M9NCX1|M9NCX1_DROME;sp|P08111|L2GL_DROME;tr|M9PBJ2|M9PBJ2_DROME;sp|P08111-4|L2GL_DROME;sp|P08111-3|L2GL_DROME;sp|P08111-2|L2GL_DROME	tr|M9NCX1|M9NCX1_DROME;sp|P08111|L2GL_DROME;tr|M9PBJ2|M9PBJ2_DROME;sp|P08111-4|L2GL_DROME;sp|P08111-3|L2GL_DROME;sp|P08111-2|L2GL_DROME	7;7;6;6;6;5	7;7;6;6;6;5	7;7;6;6;6;5	>tr|M9NCX1|M9NCX1_DROME Lethal (2) giant larvae, isoform G OS=Drosophila melanogaster GN=l(2)gl PE=4 SV=1;>sp|P08111|L2GL_DROME Lethal(2) giant larvae protein OS=Drosophila melanogaster GN=l(2)gl PE=1 SV=2;>tr|M9PBJ2|M9PBJ2_DROME Lethal (2) giant larvae, i	6	7	7	7	2	7	2	7	2	7	11.4	11.4	11.4	126.89	1161	1161;1161;1093;1112;1153;708	0	43.086	By MS/MS	By MS/MS	2.6	11.4	40830000	829100	40001000	2354700	10523000	1	10	11				176	1170;4544;13599;14001;14746;15045;15465	True;True;True;True;True;True;True	1214;4705;14145;14558;15332;15646;16082	2449;9427;29255;29256;30095;31625;31626;31627;32238;32239;33205	2276;2277;8733;26931;26932;27715;29169;29170;29760;29761;30644	2276;8733;26932;27715;29170;29761;30644
tr|A4V2B8|A4V2B8_DROME;sp|P08181|CSK2A_DROME	tr|A4V2B8|A4V2B8_DROME;sp|P08181|CSK2A_DROME	14;14	14;14	14;14	>tr|A4V2B8|A4V2B8_DROME Casein kinase IIalpha, isoform C OS=Drosophila melanogaster GN=CkIIalpha PE=1 SV=1;>sp|P08181|CSK2A_DROME Casein kinase II subunit alpha OS=Drosophila melanogaster GN=CkIIalpha PE=1 SV=2	2	14	14	14	12	13	12	13	12	13	48.2	48.2	48.2	39.959	336	336;336	0	90.459	By MS/MS	By MS/MS	47.9	41.7	973270000	130000000	843270000	164930000	213320000	11	22	33				177	2549;2709;3397;4500;4959;4960;5130;7761;8909;12315;15472;15473;18050;18199	True;True;True;True;True;True;True;True;True;True;True;True;True;True	2658;2821;3531;4661;5140;5141;5314;8044;9232;12806;16089;16090;18756;18908	5382;5383;5696;7121;7122;7123;7124;9342;9343;9344;9345;9346;9347;10523;10524;10525;10526;10527;10528;10964;10965;16594;19280;19281;26607;26608;33215;33216;33217;38652;38653;38939;38940	4984;5278;6597;6598;6599;8651;8652;8653;8654;8655;8656;8657;8658;8659;9748;9749;9750;9751;9752;10131;15354;17758;17759;24479;24480;24481;30654;30655;30656;30657;30658;35689;35690;35956	4984;5278;6599;8657;9749;9752;10131;15354;17759;24480;30654;30658;35690;35956	327;328;329	161;317;330
tr|A4V4C1|A4V4C1_DROME;sp|P08182-3|CSK2B_DROME;tr|C9QPE1|C9QPE1_DROME;tr|M9NGA3|M9NGA3_DROME;tr|M9NDU6|M9NDU6_DROME;tr|M9PHA6|M9PHA6_DROME;sp|P08182|CSK2B_DROME;tr|Q9NGY7|Q9NGY7_DROME;tr|Q9NGY9|Q9NGY9_DROME;tr|Q9NGY8|Q9NGY8_DROME	tr|A4V4C1|A4V4C1_DROME;sp|P08182-3|CSK2B_DROME;tr|C9QPE1|C9QPE1_DROME;tr|M9NGA3|M9NGA3_DROME;tr|M9NDU6|M9NDU6_DROME;tr|M9PHA6|M9PHA6_DROME;sp|P08182|CSK2B_DROME	7;7;7;7;7;7;7;3;3;1	7;7;7;7;7;7;7;3;3;1	7;7;7;7;7;7;7;3;3;1	>tr|A4V4C1|A4V4C1_DROME Casein kinase II beta subunit, isoform C OS=Drosophila melanogaster GN=CkIIbeta PE=1 SV=1;>sp|P08182-3|CSK2B_DROME Isoform B of Casein kinase II subunit beta OS=Drosophila melanogaster GN=CkIIbeta;>tr|C9QPE1|C9QPE1_DROME MIP14664p O	10	7	7	7	2	7	2	7	2	7	63.3	63.3	63.3	24.829	215	215;215;222;233;233;234;235;100;111;62	0	26.7	By MS/MS	By MS/MS	14.4	63.3	134670000	1526500	133140000	0	40530000	0	9	9				178	1710;5031;5282;6699;11934;17402;18024	True;True;True;True;True;True;True	1779;5214;5474;6929;12416;18091;18730	3685;3686;10755;11291;14329;14330;25829;37297;37298;38601	3429;9952;10442;10443;13234;13235;23746;34462;34463;35648	3429;9952;10442;13235;23746;34462;35648	330;331;332;333;334	71;78;97;119;132
tr|A0A0B4LI86|A0A0B4LI86_DROME;sp|P08266|RPB2_DROME	tr|A0A0B4LI86|A0A0B4LI86_DROME;sp|P08266|RPB2_DROME	13;13	13;13	13;13	>tr|A0A0B4LI86|A0A0B4LI86_DROME DNA-directed RNA polymerase subunit beta OS=Drosophila melanogaster GN=RpII140 PE=3 SV=1;>sp|P08266|RPB2_DROME DNA-directed RNA polymerase II subunit RPB2 OS=Drosophila melanogaster GN=RpII140 PE=2 SV=2	2	13	13	13	9	10	9	10	9	10	15.2	15.2	15.2	134.04	1176	1176;1176	0	30.619	By MS/MS	By MS/MS	10.4	12.2	28867000	5295900	23571000	7975200	4495900	9	11	20				179	4775;5346;6360;7075;7382;7508;8453;8800;10010;10442;10834;12797;15188	True;True;True;True;True;True;True;True;True;True;True;True;True	4949;5539;6576;7327;7655;7781;8759;9119;10362;10814;11279;13313;15794	10104;11416;11417;13538;15122;15123;15799;15800;16051;18093;18757;18758;21583;21584;22459;23450;23451;23452;27563;32599	9373;10558;10559;12525;13955;14603;14604;14840;16696;17312;17313;17314;19842;20617;21541;21542;21543;21544;25384;30093	9373;10558;12525;13955;14603;14840;16696;17314;19842;20617;21544;25384;30093	335;336	746;757
tr|C6TP87|C6TP87_DROME;sp|P08736|EF1A1_DROME;tr|Q8T3U3|Q8T3U3_DROME	tr|C6TP87|C6TP87_DROME;sp|P08736|EF1A1_DROME;tr|Q8T3U3|Q8T3U3_DROME	33;33;23	33;33;23	17;17;16	>tr|C6TP87|C6TP87_DROME Elongation factor 1-alpha OS=Drosophila melanogaster GN=Ef1alpha48D PE=1 SV=1;>sp|P08736|EF1A1_DROME Elongation factor 1-alpha 1 OS=Drosophila melanogaster GN=Ef1alpha48D PE=1 SV=2;>tr|Q8T3U3|Q8T3U3_DROME GM14559p OS=Drosophila mela	3	33	33	17	28	31	28	31	14	16	78.2	78.2	51.8	50.306	463	463;463;362	0	308.92	By MS/MS	By MS/MS	70	76.7	65045000000	4324900000	60720000000	7431000000	8174600000	63	145	208				180	967;1103;2721;2945;3712;3921;4596;5095;5700;6614;6674;6688;6689;7865;9627;10438;10439;11377;11861;12251;12252;12562;13376;13377;14462;14513;15124;15295;15296;15715;16222;18212;18213	True;True;True;True;True;True;True;True;True;True;True;True;True;True;True;True;True;True;True;True;True;True;True;True;True;True;True;True;True;True;True;True;True	1000;1147;2833;2834;3066;3854;4067;4757;5279;5902;6839;6902;6903;6918;6919;8150;8151;9974;10809;10810;10811;11834;11835;12341;12741;12742;13066;13913;13914;15038;15089;15090;15726;15903;15904;16342;16862;18922;18923	1998;1999;2000;2001;2306;2307;2308;5716;5717;5718;6165;6166;6167;6168;6169;6170;6171;6172;6173;6174;6175;6176;6177;6178;6179;6180;6181;6182;6183;6184;6185;6186;6187;6188;6189;6190;6191;6192;6193;6194;6195;6196;6197;6198;6199;6200;6201;7723;8172;8173;8174;9678;9679;9680;9681;9682;9683;10900;12137;12138;14041;14042;14161;14162;14163;14164;14165;14166;14167;14247;14248;14249;14250;14251;14252;14253;…	1860;1861;1862;2145;2146;2147;2148;5298;5299;5731;5732;5733;5734;5735;5736;5737;5738;5739;5740;5741;5742;5743;5744;5745;5746;5747;5748;5749;5750;5751;5752;5753;5754;5755;5756;5757;5758;5759;5760;5761;5762;5763;7159;7574;7575;8969;8970;8971;8972;8973;8974;8975;8976;10078;11226;11227;12976;12977;13088;13089;13090;13091;13092;13093;13094;13095;13096;13097;13161;13162;13163;13164;13165;13166;13167;13…	1861;2147;5298;5733;7159;7575;8976;10078;11227;12977;13090;13209;13211;15559;19180;20610;20612;22579;23608;24367;24369;24946;26481;26493;28620;28713;29934;30313;30316;31147;32168;35981;35991	284;285;337;338;339;340	49;102;155;201;208;294
sp|P08841|TBB3_DROME	sp|P08841|TBB3_DROME	30	17	1	>sp|P08841|TBB3_DROME Tubulin beta-3 chain OS=Drosophila melanogaster GN=betaTub60D PE=2 SV=2	1	30	17	1	30	30	17	17	1	1	68.7	48.2	2.9	50.849	454	454	0	323.31	By MS/MS	By MS/MS	68.7	68.7	2882000000	582940000	2299100000	554120000	523340000	37	39	76				181	662;1001;1002;2756;2816;3635;4302;4303;4548;5021;5022;7055;7271;7273;7327;7751;7911;8377;8849;10731;10739;10740;11378;11597;12779;13456;14770;17131;17155;17935	True;False;False;True;False;True;False;False;True;True;True;False;False;False;True;True;False;False;False;True;True;True;False;False;True;True;True;True;True;True	683;684;1036;1037;1038;1039;2870;2871;2935;3772;3773;4460;4461;4709;5204;5205;7303;7304;7536;7538;7539;7595;7596;8033;8034;8198;8199;8680;8681;9169;9170;11165;11166;11177;11178;11179;11180;11836;11837;12066;13294;13998;15357;17811;17812;17836;18637	1384;1385;1386;1387;1388;1389;1390;1391;1392;2081;2082;2083;2084;2085;2086;2087;2088;2089;2090;2091;2092;2093;2094;2095;2096;2097;2098;2099;2100;2101;2102;2103;2104;2105;5791;5792;5793;5794;5906;5907;7554;7555;7556;7557;8937;8938;8939;8940;8941;8942;8943;9584;9585;10661;10662;10663;10664;10665;10666;10667;10668;10669;10670;10671;10672;10673;15076;15077;15078;15079;15080;15081;15082;15083;15084;15…	1295;1296;1297;1298;1299;1300;1301;1302;1303;1935;1936;1937;1938;1939;1940;1941;1942;1943;1944;1945;1946;1947;1948;1949;1950;1951;1952;1953;1954;1955;1956;5370;5371;5372;5373;5374;5375;5485;6999;7000;7001;7002;8277;8278;8279;8280;8281;8282;8283;8284;8285;8873;8874;8875;9873;9874;9875;9876;9877;9878;9879;9880;9881;13910;13911;13912;13913;13914;13915;13916;13917;13918;13919;13920;13921;13922;14330;…	1302;1935;1956;5374;5485;7002;8277;8282;8874;9876;9881;13921;14330;14339;14442;15331;15650;16544;17464;21304;21354;21361;22586;23048;25356;26664;29213;33966;34007;35474	341;342;343;344;345;346;347;348;349;350;351;352;353;354	79;153;170;239;263;273;299;305;306;327;329;336;369;394
tr|A0A0B4LJ12|A0A0B4LJ12_DROME;sp|P08879|NDKA_DROME;tr|A0A0B4LHX6|A0A0B4LHX6_DROME;tr|A8E6J4|A8E6J4_DROME;tr|Q8IH27|Q8IH27_DROME	tr|A0A0B4LJ12|A0A0B4LJ12_DROME;sp|P08879|NDKA_DROME;tr|A0A0B4LHX6|A0A0B4LHX6_DROME;tr|A8E6J4|A8E6J4_DROME	6;6;6;6;1	6;6;6;6;1	6;6;6;6;1	>tr|A0A0B4LJ12|A0A0B4LJ12_DROME Nucleoside diphosphate kinase OS=Drosophila melanogaster GN=awd PE=1 SV=1;>sp|P08879|NDKA_DROME Nucleoside diphosphate kinase OS=Drosophila melanogaster GN=awd PE=1 SV=3;>tr|A0A0B4LHX6|A0A0B4LHX6_DROME Nucleoside diphosphate	5	6	6	6	5	6	5	6	5	6	57.5	57.5	57.5	17.17	153	153;153;168;172;118	0	20.639	By MS/MS	By MS/MS	51.6	57.5	127080000	34324000	92756000	35680000	22323000	7	11	18				182	4720;11144;11145;11855;12325;14957	True;True;True;True;True;True	4893;11600;11601;12335;12817;12818;15551;15552	10003;24091;24092;24093;24094;24095;24096;25669;25670;26625;26626;26627;26628;32054;32055;32056;32057;32058	9275;22146;22147;22148;22149;22150;23600;24498;24499;24500;24501;24502;24503;29584;29585;29586;29587;29588	9275;22147;22150;23600;24500;29586	355;356;357;358	11;69;77;91
tr|M9NE89|M9NE89_DROME;sp|P08928|LAM0_DROME	tr|M9NE89|M9NE89_DROME;sp|P08928|LAM0_DROME	7;7	7;7	7;7	>tr|M9NE89|M9NE89_DROME Lamin, isoform B OS=Drosophila melanogaster GN=Lam PE=4 SV=1;>sp|P08928|LAM0_DROME Lamin Dm0 OS=Drosophila melanogaster GN=Lam PE=1 SV=4	2	7	7	7	5	6	5	6	5	6	16.4	16.4	16.4	71.299	622	622;622	0	39.438	By MS/MS	By MS/MS	11.6	13	51923000	8951000	42971000	8199900	13832000	3	7	10				183	1586;5842;6371;7590;9473;9495;17073	True;True;True;True;True;True;True	1645;6045;6587;7866;9817;9839;17751	3400;12439;12440;13563;13564;16219;20547;20548;20589;20590;36586;36587	3158;3159;11501;12545;15007;18909;18910;18951;18952;33814	3158;11501;12545;15007;18909;18952;33814
tr|A0A0B4K6W1|A0A0B4K6W1_DROME;sp|P08970|SUHW_DROME	tr|A0A0B4K6W1|A0A0B4K6W1_DROME;sp|P08970|SUHW_DROME	8;8	8;8	8;8	>tr|A0A0B4K6W1|A0A0B4K6W1_DROME Suppressor of hairy wing, isoform C OS=Drosophila melanogaster GN=su(Hw) PE=4 SV=1;>sp|P08970|SUHW_DROME Protein suppressor of hairy wing OS=Drosophila melanogaster GN=su(Hw) PE=1 SV=2	2	8	8	8	1	8	1	8	1	8	12.1	12.1	12.1	105.78	941	941;941	0	13.102	By matching	By MS/MS	1.3	12.1	30112000	319320	29792000	0	7942700	0	10	10				184	1484;4892;7727;8907;10888;14365;15526;15588	True;True;True;True;True;True;True;True	1538;5070;8008;9230;11336;14935;16145;16209	3127;10358;16510;19276;19277;19278;23562;30854;33324;33452	2919;9605;15274;15275;17755;17756;21648;28440;30760;30879	2919;9605;15275;17756;21648;28440;30760;30879	359	778
tr|A0A0B4KH25|A0A0B4KH25_DROME;sp|P08985|H2AV_DROME	tr|A0A0B4KH25|A0A0B4KH25_DROME;sp|P08985|H2AV_DROME	3;3	2;2	2;2	>tr|A0A0B4KH25|A0A0B4KH25_DROME Histone H2A OS=Drosophila melanogaster GN=His2Av PE=3 SV=1;>sp|P08985|H2AV_DROME Histone H2A.v OS=Drosophila melanogaster GN=His2Av PE=1 SV=2	2	3	2	2	2	3	1	2	1	2	28.4	22	22	14.981	141	141;141	0	6.4553	By MS/MS	By MS/MS	16.3	28.4	1631400	382960	1248500	0	380050	1	2	3				185	517;1400;5976	False;True;True	537;1452;6181	1104;1105;2920;2921;12720	1031;1032;2733;2734;11758	1031;2734;11758
tr|M9PBB5|M9PBB5_DROME;sp|P09052|VASA1_DROME;tr|A0A0S0WFC5|A0A0S0WFC5_DROME;sp|B6JUP5|VASA2_DROME	tr|M9PBB5|M9PBB5_DROME;sp|P09052|VASA1_DROME	36;36;2;2	35;35;2;2	35;35;2;2	>tr|M9PBB5|M9PBB5_DROME Vasa, isoform B OS=Drosophila melanogaster GN=vas PE=3 SV=1;>sp|P09052|VASA1_DROME ATP-dependent RNA helicase vasa, isoform A OS=Drosophila melanogaster GN=vas PE=1 SV=3	4	36	35	35	32	32	31	31	31	31	62.6	60.8	60.8	72.33	661	661;661;1031;1031	0	98.513	By MS/MS	By MS/MS	57.9	52.2	1362000000	313650000	1048400000	345010000	275960000	35	42	77				186	585;1440;1795;2269;2859;3112;4537;4606;4607;4703;5408;6162;6163;6380;6882;7066;7195;7770;9130;9162;10311;10312;12545;12735;12736;13121;13345;13495;13692;14666;14785;14958;16679;17193;17194;17971	True;True;True;False;True;True;True;True;True;True;True;True;True;True;True;True;True;True;True;True;True;True;True;True;True;True;True;True;True;True;True;True;True;True;True;True	605;1492;1867;2358;2359;2979;3236;4698;4768;4769;4873;5605;6375;6376;6377;6596;7120;7316;7451;8053;9458;9490;10673;10674;13046;13247;13248;13650;13880;14039;14239;15247;15372;15553;17342;17876;17877;18675	1233;1234;2997;2998;2999;3000;3848;3849;4792;4793;4794;4795;5988;5989;5990;5991;6543;9416;9417;9706;9707;9708;9709;9710;9711;9949;9950;11556;13099;13100;13101;13102;13103;13104;13584;13585;14732;14733;15107;15339;15340;16613;16614;19879;19880;19881;19936;19937;19938;19939;19940;22197;22198;22199;22200;22201;22202;27056;27057;27422;27423;28250;28690;28691;28692;28693;29032;29033;29459;31460;31461;…	1156;1157;2806;2807;2808;2809;3582;3583;4471;4472;4473;4474;5563;5564;5565;5566;6074;8724;8998;8999;9000;9001;9002;9003;9004;9005;9223;9224;10699;12119;12120;12121;12122;12123;12124;12125;12126;12561;12562;13595;13596;13940;14164;14165;15370;15371;18273;18274;18325;18326;18327;18328;20381;20382;20383;20384;24903;24904;25265;25266;26020;26021;26426;26427;26428;26738;26739;27120;29017;29252;29253;2…	1157;2807;3583;4473;5563;6074;8724;8998;9004;9223;10699;12120;12124;12561;13595;13940;14165;15370;18273;18326;20381;20383;24903;25265;25266;26021;26428;26738;27120;29017;29252;29589;33073;34066;34070;35539	360;361;362;363;364	286;417;422;430;566
sp|P09180|RL4_DROME;tr|Q1EBX5|Q1EBX5_DROME	sp|P09180|RL4_DROME;tr|Q1EBX5|Q1EBX5_DROME	2;1	2;1	2;1	>sp|P09180|RL4_DROME 60S ribosomal protein L4 OS=Drosophila melanogaster GN=RpL4 PE=1 SV=2;>tr|Q1EBX5|Q1EBX5_DROME IP15855p OS=Drosophila melanogaster PE=2 SV=1	2	2	2	2	1	2	1	2	1	2	9.2	9.2	9.2	45.025	401	401;233	0	37.679	By MS/MS	By MS/MS	4.2	9.2	43319000	1947800	41371000	0	12594000	1	2	3				187	5011;11167	True;True	5193;11623	10634;24139;24140	9847;22187;22188	9847;22188
sp|P10383|OTU_DROME;tr|H5V8A9|H5V8A9_DROME;sp|P10383-2|OTU_DROME;tr|G4LU07|G4LU07_DROME	sp|P10383|OTU_DROME;tr|H5V8A9|H5V8A9_DROME;sp|P10383-2|OTU_DROME	23;22;22;5	23;22;22;5	23;22;22;5	>sp|P10383|OTU_DROME Protein ovarian tumor locus OS=Drosophila melanogaster GN=otu PE=2 SV=2;>tr|H5V8A9|H5V8A9_DROME FI18803p1 OS=Drosophila melanogaster GN=otu PE=2 SV=1;>sp|P10383-2|OTU_DROME Isoform A of Protein ovarian tumor locus OS=Drosophila melanog	4	23	23	23	20	20	20	20	20	20	38.5	38.5	38.5	97.451	853	853;811;811;391	0	74.547	By MS/MS	By MS/MS	32.4	30	416960000	158000000	258960000	160210000	61989000	28	27	55				188	73;1065;1916;2418;3066;4291;8400;8464;8624;9334;10339;10726;11125;11709;11710;11948;12257;13788;15894;16261;16271;16470;17712	True;True;True;True;True;True;True;True;True;True;True;True;True;True;True;True;True;True;True;True;True;True;True	75;1106;1993;2520;3190;4449;8704;8772;8937;8938;9664;10702;11159;11580;11581;12181;12182;12431;12747;14336;16525;16905;16917;17124;17125;18410	148;149;2220;2221;4112;4113;5119;5120;5121;5122;6457;8920;8921;17975;18121;18122;18123;18124;18419;18420;18421;18422;20253;20254;22258;22259;23185;23186;24049;24050;24051;24052;24053;24054;24055;25317;25318;25319;25854;25855;25856;26495;26496;26497;26498;29637;29638;29639;34118;34906;34931;34932;34933;35342;35343;35344;35345;35346;37953;37954	143;144;2067;3833;3834;4760;4761;6001;8260;16590;16722;16723;16724;16994;16995;16996;16997;16998;18629;18630;20434;20435;20436;21290;21291;21292;22108;22109;22110;22111;23275;23276;23277;23770;23771;23772;24381;24382;24383;27294;27295;27296;31519;31520;32259;32283;32284;32285;32679;32680;32681;32682;32683;32684;35061;35062	144;2067;3834;4760;6001;8260;16590;16723;16996;18630;20434;21290;22110;23276;23277;23772;24381;27296;31520;32259;32283;32681;35061	365;366;367;368;369;370;371;372;373;374	49;54;104;120;205;321;433;634;642;653
tr|E1JGP0|E1JGP0_DROME;tr|C8VV69|C8VV69_DROME;tr|A0A0B4LH50|A0A0B4LH50_DROME;sp|P53501|ACT3_DROME;sp|P10981|ACT5_DROME;tr|C6TP14|C6TP14_DROME;tr|B6IDW7|B6IDW7_DROME;sp|P83967|ACT6_DROME;tr|M9PFZ6|M9PFZ6_DROME;sp|P02574|ACT4_DROME;tr|Q3ZAJ5|Q3ZAJ5_DROME;sp|P45891|ACTY_DROME;tr|F0JAT3|F0JAT3_DROME	tr|E1JGP0|E1JGP0_DROME;tr|C8VV69|C8VV69_DROME;tr|A0A0B4LH50|A0A0B4LH50_DROME;sp|P53501|ACT3_DROME;sp|P10981|ACT5_DROME;tr|C6TP14|C6TP14_DROME;tr|B6IDW7|B6IDW7_DROME;sp|P83967|ACT6_DROME;tr|M9PFZ6|M9PFZ6_DROME;sp|P02574|ACT4_DROME	17;17;17;17;17;16;16;16;13;13;2;2;2	2;2;2;2;2;2;2;2;1;1;0;0;0	2;2;2;2;2;2;2;2;1;1;0;0;0	>tr|E1JGP0|E1JGP0_DROME LD04994p1 OS=Drosophila melanogaster GN=Act57B-RC PE=2 SV=1;>tr|C8VV69|C8VV69_DROME LD47405p OS=Drosophila melanogaster GN=Act57B-RA PE=2 SV=1;>tr|A0A0B4LH50|A0A0B4LH50_DROME Actin 87E, isoform C OS=Drosophila melanogaster GN=Act87E	13	17	2	2	17	17	2	2	2	2	47.2	7.5	7.5	40.258	360	360;376;376;376;376;376;376;376;376;376;368;376;415	0	8.4418	By MS/MS	By MS/MS	47.2	47.2	720740000	131660000	589080000	126640000	119410000	4	6	10				189	485;1509;1510;2298;2483;2484;5696;5697;6063;6706;7624;8454;14618;15724;16028;17992;17993	False;False;False;False;False;False;False;False;False;False;False;False;False;False;False;True;True	504;1563;1564;2393;2586;2587;5898;5899;6271;6936;7901;8760;8761;15198;16351;16664;18696;18697;18698	1034;1035;3178;3179;3180;3181;4857;4858;5249;5250;5251;5252;5253;5254;12129;12130;12131;12132;12886;12887;14343;14344;16288;16289;16290;16291;16292;16293;18094;18095;18096;18097;18098;31357;31358;31359;31360;31361;31362;33753;33754;33755;34384;34385;34386;38527;38528;38529;38530;38531;38532;38533;38534;38535;38536;38537;38538	967;968;2966;2967;2968;2969;4530;4870;4871;4872;4873;4874;4875;11218;11219;11220;11221;11222;11920;11921;13249;15074;15075;15076;15077;15078;15079;16697;16698;16699;28929;28930;28931;28932;31166;31167;31168;31169;31769;31770;31771;35575;35576;35577;35578;35579;35580;35581;35582;35583;35584;35585	968;2966;2968;4530;4871;4872;11220;11222;11920;13249;15074;16697;28929;31168;31771;35575;35582	375;376;377;378	29;32;67;175
tr|X2JCP8|X2JCP8_DROME;sp|P10987|ACT1_DROME;sp|P02572|ACT2_DROME	tr|X2JCP8|X2JCP8_DROME;sp|P10987|ACT1_DROME;sp|P02572|ACT2_DROME	23;23;20	23;23;20	8;8;6	>tr|X2JCP8|X2JCP8_DROME Actin 5C, isoform E OS=Drosophila melanogaster GN=Act5C PE=3 SV=1;>sp|P10987|ACT1_DROME Actin-5C OS=Drosophila melanogaster GN=Act5C PE=1 SV=4;>sp|P02572|ACT2_DROME Actin-42A OS=Drosophila melanogaster GN=Act42A PE=1 SV=3	3	23	23	8	23	23	23	23	8	8	75	75	34	41.821	376	376;376;376	0	91.171	By MS/MS	By MS/MS	75	75	2172800000	406960000	1765900000	482150000	410130000	31	44	75				190	485;1509;1510;1775;2298;2321;2483;2484;3051;4356;5696;5697;6063;6706;7624;7731;8408;8454;10759;12031;14618;15724;16028	True;True;True;True;True;True;True;True;True;True;True;True;True;True;True;True;True;True;True;True;True;True;True	504;1563;1564;1845;1846;1847;2393;2417;2418;2586;2587;3175;4514;4515;5898;5899;6271;6936;7901;8012;8712;8760;8761;11201;12515;15198;16351;16664	1034;1035;3178;3179;3180;3181;3804;3805;3806;3807;3808;3809;3810;4857;4858;4897;4898;4899;4900;4901;4902;4903;5249;5250;5251;5252;5253;5254;6407;6408;9035;9036;9037;12129;12130;12131;12132;12886;12887;14343;14344;16288;16289;16290;16291;16292;16293;16519;16520;16521;17986;17987;17988;18094;18095;18096;18097;18098;23294;23295;26022;26023;26024;26025;31357;31358;31359;31360;31361;31362;33753;33754;…	967;968;2966;2967;2968;2969;3542;3543;3544;3545;3546;3547;3548;3549;4530;4569;4570;4571;4572;4573;4574;4575;4576;4870;4871;4872;4873;4874;4875;5955;5956;8368;8369;8370;8371;11218;11219;11220;11221;11222;11920;11921;13249;15074;15075;15076;15077;15078;15079;15282;15283;15284;15285;16599;16600;16601;16697;16698;16699;21397;21398;21399;23925;23926;23927;23928;28929;28930;28931;28932;31166;31167;3116…	968;2966;2968;3545;4530;4575;4871;4872;5955;8370;11220;11222;11920;13249;15074;15284;16599;16697;21399;23928;28929;31168;31771	375;376;377;379;380;381;382;383;384;385;386	45;48;120;124;133;191;228;270;284;306;326
sp|P11046|LAMB1_DROME	sp|P11046|LAMB1_DROME	6	6	6	>sp|P11046|LAMB1_DROME Laminin subunit beta-1 OS=Drosophila melanogaster GN=LanB1 PE=1 SV=4	1	6	6	6	3	5	3	5	3	5	5.4	5.4	5.4	198.33	1788	1788	0	10.173	By MS/MS	By MS/MS	2.8	4.1	11354000	4581900	6772600	3769800	2873700	4	4	8				191	6646;6870;8069;9043;12597;14239	True;True;True;True;True;True	6873;7108;8360;9369;13101;14807	14108;14109;14708;14709;14710;17246;19702;27149;30592	13036;13575;13576;15941;15942;18119;25001;28191	13036;13575;15941;18119;25001;28191
tr|C7LA75|C7LA75_DROME;sp|P11147|HSP7D_DROME;sp|P29843|HSP7A_DROME;tr|F3YDH5|F3YDH5_DROME;tr|Q8IH88|Q8IH88_DROME;tr|Q8I0E9|Q8I0E9_DROME;tr|Q95NM1|Q95NM1_DROME;tr|Q7JQR9|Q7JQR9_DROME	tr|C7LA75|C7LA75_DROME;sp|P11147|HSP7D_DROME	50;50;5;5;5;4;1;1	50;50;5;5;5;4;1;1	44;44;3;3;3;3;0;0	>tr|C7LA75|C7LA75_DROME Heat shock protein cognate 4, isoform G OS=Drosophila melanogaster GN=Hsc70-4 PE=1 SV=1;>sp|P11147|HSP7D_DROME Heat shock 70 kDa protein cognate 4 OS=Drosophila melanogaster GN=Hsc70-4 PE=1 SV=3	8	50	50	44	46	49	46	49	40	43	77.1	77.1	70	71.131	651	651;651;641;665;680;555;64;73	0	323.31	By MS/MS	By MS/MS	71	72.4	5660000000	1166600000	4493500000	1425000000	878220000	77	82	159				192	1128;1255;1410;1411;1877;2357;2358;3153;3906;3923;5603;6194;6521;6522;6756;7316;7317;7428;7429;7772;8094;8452;9320;9321;10263;10264;10561;10769;10770;10929;11066;11518;11519;11658;12190;12558;13621;14140;14360;14361;14362;14422;14532;14947;15370;15729;15748;15891;16190;17485	True;True;True;True;True;True;True;True;True;True;True;True;True;True;True;True;True;True;True;True;True;True;True;True;True;True;True;True;True;True;True;True;True;True;True;True;True;True;True;True;True;True;True;True;True;True;True;True;True;True	1172;1302;1462;1463;1952;2459;2460;3277;4052;4069;5804;6408;6742;6743;6989;7583;7584;7701;7702;8055;8056;8385;8758;9649;9650;10624;10625;10958;10959;11213;11214;11378;11516;11517;11985;11986;11987;12128;12678;13062;14167;14704;14930;14931;14932;14995;14996;15109;15540;15541;15981;16356;16375;16522;16830;18177	2358;2359;2360;2361;2362;2363;2364;2632;2633;2634;2635;2938;2939;2940;2941;2942;4019;4020;4021;4987;4988;4989;4990;4991;4992;4993;4994;4995;4996;4997;4998;4999;5000;5001;6618;6619;8143;8144;8145;8176;8177;8178;8179;8180;8181;11943;13174;13175;13869;13870;13871;13872;13873;13874;14455;14456;14457;15606;15607;15608;15609;15610;15611;15888;15889;15890;16617;16618;16619;16620;17292;17293;18091;18092;…	2195;2196;2197;2198;2199;2200;2458;2459;2460;2461;2750;2751;2752;2753;3742;3743;3744;4647;4648;4649;4650;4651;4652;4653;4654;4655;6142;6143;7547;7548;7577;7578;7579;7580;7581;11048;12189;12190;12816;12817;12818;12819;12820;12821;13347;13348;13349;13350;14414;14415;14416;14417;14418;14419;14685;14686;14687;15373;15374;15375;15376;15986;16694;16695;18602;18603;18604;18605;18606;18607;20294;20295;20…	2199;2461;2751;2753;3742;4647;4653;6143;7548;7577;11048;12190;12818;12820;13347;14417;14419;14685;14687;15375;15986;16694;18603;18607;20297;20298;20857;21416;21418;21718;21984;22876;22878;23163;24225;24933;26970;28011;28429;28431;28433;28535;28760;29560;30451;31179;31216;31516;32104;34611	387;388;389;390;391;392;393;394	61;87;122;127;314;410;518;549
sp|P12370|KAPC_DROME	sp|P12370|KAPC_DROME	1	1	1	>sp|P12370|KAPC_DROME cAMP-dependent protein kinase catalytic subunit OS=Drosophila melanogaster GN=Pka-C1 PE=1 SV=3	1	1	1	1	1	1	1	1	1	1	4	4	4	40.838	353	353	0.0010455	2.3412	By MS/MS	By matching	4	4	7756300	603730	7152500	603730	0	2	0	2				193	6981	TRUE	7223	14919;14920;14921	13765;13766	13766
tr|A4V391|A4V391_DROME;sp|P12613|TCPA_DROME	tr|A4V391|A4V391_DROME;sp|P12613|TCPA_DROME	23;23	23;23	23;23	>tr|A4V391|A4V391_DROME Tcp1-like, isoform B OS=Drosophila melanogaster GN=T-cp1 PE=1 SV=1;>sp|P12613|TCPA_DROME T-complex protein 1 subunit alpha OS=Drosophila melanogaster GN=T-cp1 PE=2 SV=2	2	23	23	23	20	19	20	19	20	19	55.5	55.5	55.5	59.556	557	557;557	0	118.28	By MS/MS	By MS/MS	46.9	50.3	380540000	65700000	314840000	94206000	67333000	20	24	44				194	25;1386;2453;3432;3540;3830;6237;6343;6696;6727;10524;10616;13156;14291;14405;14526;14630;15576;17257;17529;17709;17823;17824	True;True;True;True;True;True;True;True;True;True;True;True;True;True;True;True;True;True;True;True;True;True;True	25;1438;2556;3566;3675;3976;6451;6559;6926;6958;10915;11024;13689;14861;14977;15103;15210;16197;17943;18221;18407;18521;18522	49;2895;5190;5191;7186;7187;7384;7385;7951;7952;13253;13504;13505;14324;14325;14389;14390;14391;22627;22628;22629;22838;22839;22840;28325;30703;30704;30921;30922;31163;31384;31385;31386;31387;33426;33427;37019;37020;37566;37948;38167;38168;38169;38170	48;2712;2713;4816;4817;6657;6658;6842;6843;7378;7379;12263;12492;12493;13228;13229;13230;13291;13292;13293;20775;20776;20960;20961;20962;26091;26092;28305;28306;28504;28505;28745;28746;28950;28951;30858;30859;34201;34697;35057;35256;35257;35258;35259	48;2713;4816;6657;6842;7379;12263;12493;13229;13293;20776;20962;26092;28306;28504;28746;28950;30858;34201;34697;35057;35257;35258	395;396;397;398;399;400;401	26;47;228;251;309;337;347
tr|X2JEF0|X2JEF0_DROME;sp|P12646-2|G6PD_DROME;tr|B7FNK0|B7FNK0_DROME;sp|P12646|G6PD_DROME	tr|X2JEF0|X2JEF0_DROME;sp|P12646-2|G6PD_DROME;tr|B7FNK0|B7FNK0_DROME;sp|P12646|G6PD_DROME	2;2;2;2	2;2;2;2	2;2;2;2	>tr|X2JEF0|X2JEF0_DROME Glucose-6-phosphate 1-dehydrogenase OS=Drosophila melanogaster GN=Zw PE=1 SV=1;>sp|P12646-2|G6PD_DROME Isoform B of Glucose-6-phosphate 1-dehydrogenase OS=Drosophila melanogaster GN=Zw;>tr|B7FNK0|B7FNK0_DROME Glucose-6-phosphate 1-d	4	2	2	2	2	0	2	0	2	0	7.6	7.6	7.6	57.991	502	502;502;524;524	0.0084973	1.2569	By MS/MS	By matching	7.6	0	1400400	1400400	0	1400400	0	3	0	3				195	1945;8956	True;True	2022;9282	4166;19524	3884;17957;17958	3884;17957	402	433
tr|I0DHK3|I0DHK3_DROME;sp|P12881|PSA1_DROME	tr|I0DHK3|I0DHK3_DROME;sp|P12881|PSA1_DROME	8;8	8;8	8;8	>tr|I0DHK3|I0DHK3_DROME Proteasome subunit alpha type OS=Drosophila melanogaster GN=Prosalpha6 PE=2 SV=1;>sp|P12881|PSA1_DROME Proteasome subunit alpha type-1 OS=Drosophila melanogaster GN=Prosalpha6 PE=1 SV=1	2	8	8	8	8	8	8	8	8	8	39.4	39.4	39.4	31.058	279	279;279	0	14.995	By MS/MS	By MS/MS	39.4	39.4	77472000	16390000	61082000	23641000	10798000	10	9	19				196	4154;6763;8870;9013;11197;11521;12909;13209	True;True;True;True;True;True;True;True	4305;6996;9191;9192;9339;11653;11989;13429;13743	8638;8639;8640;8641;14471;14472;18975;18976;18977;18978;19641;19642;24196;24197;24918;24919;27796;27797;28417;28418	8005;8006;8007;8008;13363;13364;17501;17502;18060;18061;22234;22235;22891;22892;22893;25592;25593;25594;26178	8005;13364;17501;18060;22235;22893;25592;26178	403	26
sp|P12982|PP12_DROME;tr|C0MKX3|C0MKX3_DROME;tr|B4F4X2|B4F4X2_DROME;sp|Q05547|PP13_DROME;tr|Q5K375|Q5K375_DROME;tr|Q5LJN2|Q5LJN2_DROME;tr|Q95V52|Q95V52_DROME;tr|Q95V51|Q95V51_DROME;tr|A8QI94|A8QI94_DROME	sp|P12982|PP12_DROME	14;6;6;6;2;2;1;1;1	14;6;6;6;2;2;1;1;1	2;1;1;1;0;0;0;0;0	>sp|P12982|PP12_DROME Serine/threonine-protein phosphatase alpha-2 isoform OS=Drosophila melanogaster GN=Pp1-87B PE=1 SV=1	9	14	14	2	10	10	10	10	2	1	59.6	59.6	7.3	34.542	302	302;302;302;302;309;313;306;309;317	0	29.651	By MS/MS	By MS/MS	40.7	49	114250000	15446000	98809000	27133000	18391000	10	15	25				197	575;3000;4213;4749;5128;5773;6352;7061;7642;8629;11747;12491;14213;14981	True;True;True;True;True;True;True;True;True;True;True;True;True;True	595;3122;4367;4923;5312;5976;6568;7310;7919;8943;12220;12991;14780;15577	1210;1211;1212;1213;6306;6307;8758;8759;10060;10961;10962;12278;12279;13526;13527;15097;16323;16324;18429;25432;25433;26960;30544;32107	1133;1134;1135;1136;5866;5867;8116;9331;10128;10129;11352;11353;12510;12511;12512;13930;13931;15106;17005;23377;23378;23379;24813;28151;29632	1136;5867;8116;9331;10129;11352;12510;13930;15106;17005;23378;24813;28151;29632	404;405;406	5;188;212
tr|M9PG47|M9PG47_DROME;sp|P13008|RS26_DROME	tr|M9PG47|M9PG47_DROME;sp|P13008|RS26_DROME	2;2	2;2	2;2	>tr|M9PG47|M9PG47_DROME Ribosomal protein S26, isoform D OS=Drosophila melanogaster GN=RpS26 PE=4 SV=1;>sp|P13008|RS26_DROME 40S ribosomal protein S26 OS=Drosophila melanogaster GN=RpS26 PE=1 SV=1	2	2	2	2	1	1	1	1	1	1	21.1	21.1	21.1	13.266	114	114;114	0.0063723	1.3595	By MS/MS	By MS/MS	13.2	7.9	2376100	0	2376100	0	723290	1	1	2				198	2134;11185	True;True	2218;11641	4528;24174	4224;22215	4224;22215
sp|P13060|EF2_DROME	sp|P13060|EF2_DROME	53	53	53	>sp|P13060|EF2_DROME Elongation factor 2 OS=Drosophila melanogaster GN=EF2 PE=1 SV=4	1	53	53	53	50	47	50	47	50	47	71.3	71.3	71.3	94.458	844	844	0	323.31	By MS/MS	By MS/MS	69.2	64.7	3314700000	657300000	2657400000	870740000	524630000	83	85	168				199	904;946;947;1626;2203;2204;2800;2898;2911;3610;4274;4851;5010;5202;5473;6824;7043;7516;7617;7752;7898;9434;9435;10292;10474;11381;12055;12746;13099;13171;13172;13298;14038;14088;14363;14364;14418;14564;14565;15057;15058;15912;16240;16241;16242;16870;16871;17169;17631;17922;17923;18038;18135	True;True;True;True;True;True;True;True;True;True;True;True;True;True;True;True;True;True;True;True;True;True;True;True;True;True;True;True;True;True;True;True;True;True;True;True;True;True;True;True;True;True;True;True;True;True;True;True;True;True;True;True;True	935;978;979;980;1688;2290;2291;2919;3018;3031;3746;3747;4432;5029;5191;5192;5390;5670;7060;7061;7288;7789;7790;7894;8035;8184;9773;9774;9775;10654;10851;10852;10853;11842;12540;13259;13260;13626;13627;13628;13704;13705;13706;13833;14598;14649;14933;14934;14991;15143;15144;15658;15659;16543;16881;16882;16883;16884;16885;17541;17542;17543;17851;18328;18624;18625;18744;18843	1870;1871;1872;1956;1957;1958;1959;1960;1961;3514;3515;3516;3517;4664;4665;4666;5877;5878;6063;6064;6096;6097;6098;6099;7505;7506;7507;7508;8887;10284;10285;10286;10628;10629;10630;10631;10632;10633;11119;11672;11673;14608;14609;14610;14611;15047;15048;16063;16064;16065;16066;16067;16272;16273;16274;16574;16575;16576;16577;16888;16889;16890;16891;20458;20459;20460;20461;20462;20463;20464;20465;20…	1743;1744;1745;1746;1819;1820;1821;1822;1823;1824;1825;3267;3268;3269;3270;3271;4351;4352;5459;5641;5674;5675;5676;6947;6948;6949;6950;6951;8228;9539;9540;9541;9840;9841;9842;9843;9844;9845;9846;10283;10805;10806;13487;13488;13489;13490;13884;14853;14854;14855;14856;14857;14858;14859;14860;15056;15057;15058;15333;15334;15335;15336;15337;15618;15619;15620;15621;18821;18822;18823;18824;18825;18826;…	1744;1819;1825;3270;4351;4352;5459;5641;5676;6948;8228;9540;9842;10283;10805;13489;13884;14859;15058;15335;15621;18821;18828;20350;20677;22600;23969;25287;25975;26111;26112;26338;27800;27901;28436;28439;28530;28835;28842;29784;29786;31557;32209;32213;32217;33419;33421;34032;34917;35449;35453;35670;35831	407;408;409;410;411;412;413;414;415;416;417;418;419;420;421;422;423;424;425	13;22;77;161;203;234;277;291;339;355;357;381;382;416;480;576;595;727;767
sp|P13395|SPTCA_DROME;tr|M9PBI5|M9PBI5_DROME;tr|M9PDQ0|M9PDQ0_DROME;tr|M9PGV6|M9PGV6_DROME	sp|P13395|SPTCA_DROME;tr|M9PBI5|M9PBI5_DROME;tr|M9PDQ0|M9PDQ0_DROME;tr|M9PGV6|M9PGV6_DROME	24;24;23;23	24;24;23;23	24;24;23;23	>sp|P13395|SPTCA_DROME Spectrin alpha chain OS=Drosophila melanogaster GN=alpha-Spec PE=1 SV=2;>tr|M9PBI5|M9PBI5_DROME Alpha spectrin, isoform C OS=Drosophila melanogaster GN=alpha-Spec PE=4 SV=1;>tr|M9PDQ0|M9PDQ0_DROME Alpha spectrin, isoform D OS=Drosoph	4	24	24	24	19	15	19	15	19	15	14.9	14.9	14.9	278.3	2415	2415;2447;2425;2457	0	51.896	By MS/MS	By MS/MS	11.1	9.7	60350000	10287000	50064000	10217000	15309000	18	13	31				200	290;938;1850;2232;2520;2615;3556;3829;5400;7261;7852;8054;9401;9472;9722;10060;11996;12074;12113;12371;13124;15119;15668;18092	True;True;True;True;True;True;True;True;True;True;True;True;True;True;True;True;True;True;True;True;True;True;True;True	300;969;1925;2319;2625;2726;3692;3975;5596;7526;8136;8345;9740;9816;10070;10412;12479;12560;12601;12865;13653;15721;16294;18800	593;594;1942;1943;3964;3965;4717;4718;5322;5505;7412;7950;11534;15499;16793;17218;17219;20406;20545;20546;21016;21017;21679;25946;26107;26179;26716;26717;28255;28256;32409;33643;33644;33645;38730	547;548;549;1807;3692;3693;4405;4935;5101;6868;7377;10677;14316;15535;15915;18773;18907;18908;19340;19341;19921;23861;24003;24073;24590;26026;26027;29925;31050;31051;35761	549;1807;3693;4405;4935;5101;6868;7377;10677;14316;15535;15915;18773;18907;19341;19921;23861;24003;24073;24590;26027;29925;31051;35761	426;427;428;429	1156;2176;2177;2244
sp|P13468|K10_DROME	sp|P13468|K10_DROME	1	1	1	>sp|P13468|K10_DROME DNA-binding protein K10 OS=Drosophila melanogaster GN=fs(1)K10 PE=2 SV=2	1	1	1	1	1	1	1	1	1	1	3.9	3.9	3.9	51.266	463	463	0.00053079	2.4865	By matching	By MS/MS	3.9	3.9	16577000	1911000	14666000	0	4464500	0	2	2				201	11291	TRUE	11748	24408;24409;24410	22419;22420	22419
tr|A0A0B4K7G4|A0A0B4K7G4_DROME;sp|P13469|MODU_DROME;tr|Q8IGX8|Q8IGX8_DROME	tr|A0A0B4K7G4|A0A0B4K7G4_DROME;sp|P13469|MODU_DROME;tr|Q8IGX8|Q8IGX8_DROME	32;32;16	32;32;16	32;32;16	>tr|A0A0B4K7G4|A0A0B4K7G4_DROME Modulo, isoform C OS=Drosophila melanogaster GN=mod PE=1 SV=1;>sp|P13469|MODU_DROME DNA-binding protein modulo OS=Drosophila melanogaster GN=mod PE=1 SV=2;>tr|Q8IGX8|Q8IGX8_DROME RE08878p OS=Drosophila melanogaster GN=mod PE	3	32	32	32	29	30	29	30	29	30	54.2	54.2	54.2	60.309	542	542;542;248	0	323.31	By MS/MS	By MS/MS	51.8	52.6	9402700000	1253800000	8148900000	1542100000	1780800000	39	55	94				202	668;669;781;994;1421;1535;1953;2306;3991;4127;4460;5784;7177;7710;7785;8115;8356;8872;11501;11502;12863;13327;14545;15632;15633;15857;15897;15898;16035;16284;17000;17001	True;True;True;True;True;True;True;True;True;True;True;True;True;True;True;True;True;True;True;True;True;True;True;True;True;True;True;True;True;True;True;True	690;691;807;1028;1473;1589;2030;2401;4140;4278;4621;5987;7432;7991;8069;8407;8659;9194;11968;11969;13380;13862;15123;16256;16257;16487;16528;16529;16671;16930;17674;17675	1401;1402;1403;1404;1405;1406;1407;1626;2060;2061;2062;2063;2957;2958;2959;2960;3258;3259;4180;4869;8314;8315;8583;8584;8585;8586;9261;9262;9263;9264;12302;12303;15300;15301;16476;16477;16641;16642;16643;16644;17325;17326;17867;17868;17869;17870;18982;18983;24870;24871;24872;24873;24874;24875;24876;24877;24878;24879;24880;24881;27697;28656;28657;31212;31213;31214;31215;31216;31217;31218;31219;312…	1311;1312;1313;1314;1315;1316;1521;1918;1919;1920;1921;2767;2768;2769;2770;3034;3035;3895;4540;7701;7702;7952;7953;7954;8570;8571;11372;11373;14126;14127;15243;15244;15396;15397;15398;15399;16014;16015;16498;16499;16500;17506;17507;22841;22842;22843;22844;22845;22846;22847;22848;22849;25502;26396;26397;28797;28798;28799;28800;28801;28802;28803;28804;28805;28806;28807;28808;28809;28810;30958;30959…	1312;1315;1521;1918;2768;3035;3895;4540;7702;7952;8570;11373;14126;15244;15399;16014;16499;17506;22844;22849;25502;26396;28809;30958;30965;31448;31526;31530;31781;32308;33672;33677	430	451
sp|P13496|DCTN1_DROME	sp|P13496|DCTN1_DROME	8	8	8	>sp|P13496|DCTN1_DROME Dynactin subunit 1 OS=Drosophila melanogaster GN=Gl PE=1 SV=2	1	8	8	8	5	4	5	4	5	4	12	12	12	141.22	1265	1265	0	29.646	By MS/MS	By MS/MS	5.9	7.7	10779000	2583600	8195000	0	2494600	5	4	9				203	5743;6382;7222;7499;11712;12485;15307;15622	True;True;True;True;True;True;True;True	5945;6598;7479;7772;12184;12985;15916;16244	12221;13588;15386;16033;25322;26945;32865;33521;33522	11304;12565;14206;14822;23280;24796;30338;30942;30943	11304;12565;14206;14822;23280;24796;30338;30943	431	462
tr|M9PET0|M9PET0_DROME;sp|P13706-4|GPDA_DROME;tr|M9PC43|M9PC43_DROME;sp|P13706-2|GPDA_DROME;tr|B5RIM9|B5RIM9_DROME;sp|P13706-3|GPDA_DROME;sp|P13706|GPDA_DROME;tr|D5AEK2|D5AEK2_DROME;tr|G3E6Y2|G3E6Y2_DROME	tr|M9PET0|M9PET0_DROME;sp|P13706-4|GPDA_DROME;tr|M9PC43|M9PC43_DROME;sp|P13706-2|GPDA_DROME;tr|B5RIM9|B5RIM9_DROME;sp|P13706-3|GPDA_DROME;sp|P13706|GPDA_DROME	14;14;14;14;14;14;14;5;2	14;14;14;14;14;14;14;5;2	14;14;14;14;14;14;14;5;2	>tr|M9PET0|M9PET0_DROME Glycerol-3-phosphate dehydrogenase [NAD(+)] OS=Drosophila melanogaster GN=Gpdh PE=1 SV=1;>sp|P13706-4|GPDA_DROME Isoform GPDH-3 of Glycerol-3-phosphate dehydrogenase [NAD(+)], cytoplasmic OS=Drosophila melanogaster GN=Gpdh;>tr|M9PC4	9	14	14	14	12	12	12	12	12	12	50.3	50.3	50.3	38.258	350	350;350;353;353;360;360;363;201;99	0	37.882	By MS/MS	By MS/MS	44.6	45.7	121610000	23586000	98027000	31544000	20527000	9	15	24				204	326;2215;4813;6368;6825;7525;7973;9645;9710;10005;10809;11183;15120;17222	True;True;True;True;True;True;True;True;True;True;True;True;True;True	338;2302;4988;6584;7062;7799;8262;9992;10058;10357;11254;11639;15722;17905;17906	664;665;4684;4685;10185;13555;14612;14613;16082;16083;16084;17055;20872;20990;20991;20992;21570;21571;23404;23405;24170;24171;24172;32410;32411;36934;36935;36936;36937;36938	620;4372;4373;9452;12539;13491;14876;14877;15766;19211;19317;19318;19830;19831;21494;21495;22211;22212;22213;29926;29927;34129;34130;34131	620;4373;9452;12539;13491;14876;15766;19211;19318;19831;21494;22211;29926;34131	432;433;434	39;292;310
tr|M9PE02|M9PE02_DROME;tr|E1JJJ8|E1JJJ8_DROME;sp|P13709-2|FSH_DROME;tr|M9PGM8|M9PGM8_DROME;sp|P13709|FSH_DROME;tr|M9PJC7|M9PJC7_DROME	tr|M9PE02|M9PE02_DROME;tr|E1JJJ8|E1JJJ8_DROME;sp|P13709-2|FSH_DROME;tr|M9PGM8|M9PGM8_DROME;sp|P13709|FSH_DROME;tr|M9PJC7|M9PJC7_DROME	2;2;2;2;2;2	2;2;2;2;2;2	2;2;2;2;2;2	>tr|M9PE02|M9PE02_DROME Female sterile (1) homeotic, isoform H OS=Drosophila melanogaster GN=fs(1)h PE=1 SV=1;>tr|E1JJJ8|E1JJJ8_DROME Female sterile (1) homeotic, isoform F OS=Drosophila melanogaster GN=fs(1)h PE=1 SV=1;>sp|P13709-2|FSH_DROME Isoform A of	6	2	2	2	1	2	1	2	1	2	4	4	4	110.01	1105	1105;1110;1110;1115;2038;2046	0.0010438	2.3348	By MS/MS	By MS/MS	1.8	4	13602000	610310	12992000	0	3954800	0	2	2				205	2465;5466	True;True	2568;5663	5212;5213;11658	4835;4836;10794	4836;10794
tr|X2JCX8|X2JCX8_DROME;sp|P14130|RS14_DROME	tr|X2JCX8|X2JCX8_DROME;sp|P14130|RS14_DROME	4;4	4;4	4;4	>tr|X2JCX8|X2JCX8_DROME Ribosomal protein S14b, isoform B OS=Drosophila melanogaster GN=RpS14b PE=3 SV=1;>sp|P14130|RS14_DROME 40S ribosomal protein S14 OS=Drosophila melanogaster GN=RpS14a PE=1 SV=1	2	4	4	4	2	4	2	4	2	4	41.1	41.1	41.1	16.265	151	151;151	0	7.3143	By MS/MS	By MS/MS	18.5	41.1	8115900	1297900	6817900	1706300	1667000	1	3	4				206	6454;15498;16573;17019	True;True;True;True	6674;16115;17234;17693	13745;13746;33268;35550;36462;36463	12706;30708;32874;33711	12706;30708;32874;33711	435	75
tr|E1JHR5|E1JHR5_DROME;sp|P15007-2|ENO_DROME;sp|P15007|ENO_DROME	tr|E1JHR5|E1JHR5_DROME;sp|P15007-2|ENO_DROME;sp|P15007|ENO_DROME	19;19;19	19;19;19	19;19;19	>tr|E1JHR5|E1JHR5_DROME Enolase, isoform F OS=Drosophila melanogaster GN=Eno PE=1 SV=1;>sp|P15007-2|ENO_DROME Isoform A of Enolase OS=Drosophila melanogaster GN=Eno;>sp|P15007|ENO_DROME Enolase OS=Drosophila melanogaster GN=Eno PE=1 SV=2	3	19	19	19	18	17	18	17	18	17	60.3	60.3	60.3	46.662	433	433;433;500	0	182.55	By MS/MS	By MS/MS	60.3	54	1013700000	146230000	867430000	196220000	147490000	16	20	36				207	187;188;213;1093;1517;2048;2701;3011;3983;4022;5873;5874;6322;6455;6471;8288;10521;13397;16901	True;True;True;True;True;True;True;True;True;True;True;True;True;True;True;True;True;True;True	191;192;220;1137;1571;2129;2813;3134;4131;4171;6076;6077;6538;6675;6691;8588;10912;13936;17573	381;382;383;430;431;2285;2286;3218;3219;3220;3221;4357;4358;4359;5680;5681;6328;6329;8297;8298;8374;8375;12503;12504;12505;13463;13464;13747;13748;13778;13779;17723;17724;22622;22623;28807;28808;28809;28810;28811;36207;36208;36209	355;356;357;358;406;407;2125;2126;2998;2999;3000;4069;4070;5263;5264;5884;5885;7684;7685;7760;11565;11566;11567;12455;12707;12734;16367;16368;20769;20770;20771;26538;26539;26540;33469;33470	356;358;406;2126;2999;4069;5263;5885;7685;7760;11566;11567;12455;12707;12734;16368;20771;26539;33470	436;437;438;439;440;441	94;165;169;182;184;244
tr|X2JAW6|X2JAW6_DROME;sp|P15215|LAMC1_DROME	tr|X2JAW6|X2JAW6_DROME;sp|P15215|LAMC1_DROME	7;7	7;7	7;7	>tr|X2JAW6|X2JAW6_DROME Laminin B2, isoform B OS=Drosophila melanogaster GN=LanB2 PE=4 SV=1;>sp|P15215|LAMC1_DROME Laminin subunit gamma-1 OS=Drosophila melanogaster GN=LanB2 PE=2 SV=2	2	7	7	7	3	4	3	4	3	4	6.8	6.8	6.8	182.34	1639	1639;1639	0	12.165	By MS/MS	By MS/MS	3.3	3.5	12980000	2499100	10481000	0	3190500	3	3	6				208	762;3276;9548;13394;13582;14507;15550	True;True;True;True;True;True;True	788;3404;9893;13933;14127;15083;16170	1594;6863;20693;28799;29219;31116;33376	1491;6363;19050;26531;26903;28693;30812	1491;6363;19050;26531;26903;28693;30812
tr|E1JHK3|E1JHK3_DROME;sp|P15330-2|DORS_DROME;tr|C7LA93|C7LA93_DROME;sp|P15330|DORS_DROME	tr|E1JHK3|E1JHK3_DROME;sp|P15330-2|DORS_DROME;tr|C7LA93|C7LA93_DROME;sp|P15330|DORS_DROME	4;4;4;4	4;4;4;4	4;4;4;4	>tr|E1JHK3|E1JHK3_DROME Dorsal, isoform D OS=Drosophila melanogaster GN=dl PE=1 SV=1;>sp|P15330-2|DORS_DROME Isoform A of Embryonic polarity protein dorsal OS=Drosophila melanogaster GN=dl;>tr|C7LA93|C7LA93_DROME Dorsal, isoform F OS=Drosophila melanogaste	4	4	4	4	4	2	4	2	4	2	9.3	9.3	9.3	75.346	677	677;677;999;999	0	4.9424	By MS/MS	By MS/MS	9.3	5.3	15090000	7029800	8059800	6728300	2755000	4	2	6				209	4341;4480;11078;13019	True;True;True;True	4499;4641;11529;13540	9005;9305;9306;9307;23938;23939;28022	8339;8609;8610;22006;22007;25815	8339;8610;22007;25815
sp|P15348|TOP2_DROME	sp|P15348|TOP2_DROME	12	12	12	>sp|P15348|TOP2_DROME DNA topoisomerase 2 OS=Drosophila melanogaster GN=Top2 PE=1 SV=1	1	12	12	12	9	12	9	12	9	12	11.1	11.1	11.1	164.39	1447	1447	0	31.19	By MS/MS	By MS/MS	7.5	11.1	72241000	10199000	62042000	13913000	15065000	7	12	19				210	1989;2322;4866;4921;6675;8084;9036;9592;11007;12298;13433;13726	True;True;True;True;True;True;True;True;True;True;True;True	2066;2419;5044;5099;6904;8375;9362;9937;11456;12789;13974;14273	4242;4243;4904;4905;4906;10315;10316;10426;10427;14168;17270;19692;20773;20774;20775;23785;23786;23787;26574;26575;28893;28894;28895;29516;29517	3961;3962;4577;4578;9567;9665;13098;15967;18110;19119;19120;21859;21860;24451;24452;26608;26609;27177;27178	3962;4577;9567;9665;13098;15967;18110;19120;21859;24452;26609;27177
tr|Q8IGR0|Q8IGR0_DROME;sp|P15357|RS27A_DROME;tr|Q24576|Q24576_DROME;tr|Q24577|Q24577_DROME;tr|Q7JYK1|Q7JYK1_DROME;sp|P18101|RL40_DROME;tr|Q8MT02|Q8MT02_DROME;tr|Q9W418|Q9W418_DROME;tr|A4V1F9|A4V1F9_DROME;sp|P0CG69|UBIQP_DROME;tr|Q8MSM5|Q8MSM5_DROME;tr|Q24575|Q24575_DROME;tr|Q7JPZ3|Q7JPZ3_DROME;tr|Q7JPZ2|Q7JPZ2_DROME;tr|Q27927|Q27927_DROME;tr|H9BVD7|H9BVD7_DROME;tr|H9BVD5|H9BVD5_DROME;tr|H9BVD4|H9…	tr|Q8IGR0|Q8IGR0_DROME;sp|P15357|RS27A_DROME;tr|Q24576|Q24576_DROME;tr|Q24577|Q24577_DROME;tr|Q7JYK1|Q7JYK1_DROME;sp|P18101|RL40_DROME;tr|Q8MT02|Q8MT02_DROME;tr|Q9W418|Q9W418_DROME;tr|A4V1F9|A4V1F9_DROME;sp|P0CG69|UBIQP_DROME;tr|Q8MSM5|Q8MSM5_DROME;tr|Q24575|Q24575_DROME;tr|Q7JPZ3|Q7JPZ3_DROME;tr|Q7JPZ2|Q7JPZ2_DROME;tr|Q27927|Q27927_DROME;tr|H9BVD7|H9BVD7_DROME;tr|H9BVD5|H9BVD5_DROME;tr|H9BVD4|H9…	5;5;4;4;4;4;4;4;4;4;4;3;3;3;3;3;3;3;3;3;3	5;5;4;4;4;4;4;4;4;4;4;3;3;3;3;3;3;3;3;3;3	5;5;4;4;4;4;4;4;4;4;4;3;3;3;3;3;3;3;3;3;3	>tr|Q8IGR0|Q8IGR0_DROME RE44350p OS=Drosophila melanogaster GN=aru PE=2 SV=1;>sp|P15357|RS27A_DROME Ubiquitin-40S ribosomal protein S27a OS=Drosophila melanogaster GN=RpS27A PE=1 SV=2;>tr|Q24576|Q24576_DROME D.melanogaster ubiquitin (Fragment) OS=Drosophil	21	5	5	5	5	5	5	5	5	5	38.5	38.5	38.5	17.94	156	156;156;75;76;128;128;306;534;763;763;1067;76;76;76;76;231;231;231;231;231;301	0	40.712	By MS/MS	By MS/MS	38.5	38.5	599100000	237140000	361960000	207830000	139500000	6	9	15				211	1767;3533;7215;15187;15364	True;True;True;True;True	1837;3668;7471;15793;15975	3790;3791;7371;7372;7373;7374;15374;15375;32594;32595;32596;32597;32598;32979;32980	3528;6827;6828;6829;6830;6831;14195;14196;30088;30089;30090;30091;30092;30440;30441	3528;6831;14196;30090;30441
tr|A0A0B4KH09|A0A0B4KH09_DROME;tr|A0A0B4K6L6|A0A0B4K6L6_DROME;tr|A0A0B4LHP1|A0A0B4LHP1_DROME;tr|A0A0B4JD02|A0A0B4JD02_DROME;sp|P16371-2|GROU_DROME;tr|A0A0B4JDF1|A0A0B4JDF1_DROME;sp|P16371|GROU_DROME;tr|F0JAN3|F0JAN3_DROME	tr|A0A0B4KH09|A0A0B4KH09_DROME;tr|A0A0B4K6L6|A0A0B4K6L6_DROME;tr|A0A0B4LHP1|A0A0B4LHP1_DROME;tr|A0A0B4JD02|A0A0B4JD02_DROME;sp|P16371-2|GROU_DROME;tr|A0A0B4JDF1|A0A0B4JDF1_DROME;sp|P16371|GROU_DROME;tr|F0JAN3|F0JAN3_DROME	7;7;7;7;7;7;7;5	7;7;7;7;7;7;7;5	7;7;7;7;7;7;7;5	>tr|A0A0B4KH09|A0A0B4KH09_DROME Groucho, isoform I OS=Drosophila melanogaster GN=gro PE=1 SV=1;>tr|A0A0B4K6L6|A0A0B4K6L6_DROME Groucho, isoform H OS=Drosophila melanogaster GN=gro PE=1 SV=1;>tr|A0A0B4LHP1|A0A0B4LHP1_DROME Groucho, isoform J OS=Drosophila m	8	7	7	7	5	5	5	5	5	5	19.9	19.9	19.9	76.559	698	698;709;717;719;719;728;730;605	0	19.919	By MS/MS	By MS/MS	13.2	15.2	13812000	5290200	8521700	4925400	2958900	8	3	11				212	6797;6802;9552;15299;15540;15552;17382	True;True;True;True;True;True;True	7032;7037;9897;15907;16159;16173;18071	14546;14547;14557;20698;32853;33350;33351;33380;37260;37261	13428;13429;13430;13439;19055;30329;30787;30788;30815;34426;34427	13429;13439;19055;30329;30787;30815;34426
tr|M9NDR2|M9NDR2_DROME;tr|M9PDL9|M9PDL9_DROME;sp|P16568|BICD_DROME;tr|M9PDB8|M9PDB8_DROME;tr|D3DMV8|D3DMV8_DROME	tr|M9NDR2|M9NDR2_DROME;tr|M9PDL9|M9PDL9_DROME;sp|P16568|BICD_DROME;tr|M9PDB8|M9PDB8_DROME;tr|D3DMV8|D3DMV8_DROME	5;5;5;5;4	5;5;5;5;4	5;5;5;5;4	>tr|M9NDR2|M9NDR2_DROME Bicaudal D, isoform B OS=Drosophila melanogaster GN=BicD PE=1 SV=1;>tr|M9PDL9|M9PDL9_DROME Bicaudal D, isoform C OS=Drosophila melanogaster GN=BicD PE=1 SV=1;>sp|P16568|BICD_DROME Protein bicaudal D OS=Drosophila melanogaster GN=Bic	5	5	5	5	3	4	3	4	3	4	11.6	11.6	11.6	85.532	750	750;782;782;802;483	0	17.824	By MS/MS	By MS/MS	6	10	12945000	3944500	9000600	4247900	2436400	2	4	6				213	889;5222;9248;10003;14419	True;True;True;True;True	919;5410;9577;10355;14992	1847;11157;20097;20098;20099;21567;21568;30948	1722;10320;18485;18486;19827;28531	1722;10320;18486;19827;28531
tr|M9PC89|M9PC89_DROME;sp|P17133|RU17_DROME	tr|M9PC89|M9PC89_DROME;sp|P17133|RU17_DROME	6;6	6;6	6;6	>tr|M9PC89|M9PC89_DROME Small ribonucleoprotein particle U1 subunit 70K, isoform C OS=Drosophila melanogaster GN=snRNP-U1-70K PE=4 SV=1;>sp|P17133|RU17_DROME U1 small nuclear ribonucleoprotein 70 kDa OS=Drosophila melanogaster GN=snRNP-U1-70K PE=1 SV=2	2	6	6	6	5	6	5	6	5	6	15.2	15.2	15.2	52.9	448	448;448	0	10.277	By MS/MS	By MS/MS	11.8	15.2	57428000	5542900	51885000	7698500	13639000	4	8	12				214	2828;2970;2971;4246;7143;15596	True;True;True;True;True;True	2947;3092;3093;4400;7397;16218	5924;5925;6246;6247;6248;6249;6250;8820;15247;15248;33472;33473	5502;5503;5805;5806;5807;5808;8168;8169;8170;14073;14074;30899	5503;5805;5808;8170;14074;30899	442	44
sp|P17210|KINH_DROME;tr|Q6NNT8|Q6NNT8_DROME	sp|P17210|KINH_DROME	43;17	43;17	43;17	>sp|P17210|KINH_DROME Kinesin heavy chain OS=Drosophila melanogaster GN=Khc PE=1 SV=2	2	43	43	43	41	38	41	38	41	38	52.2	52.2	52.2	110.4	975	975;358	0	183.35	By MS/MS	By MS/MS	49	48.4	758330000	115400000	642930000	185650000	124020000	46	41	87				215	48;2219;3283;3685;3743;4310;4370;4527;5877;6982;7240;7241;7331;7415;7935;8694;9240;9253;10332;10711;11774;11775;11780;12519;12520;12633;13458;13533;13660;13870;13871;14136;14260;14261;14406;14726;14995;15085;15256;15734;16194;17163;18029	True;True;True;True;True;True;True;True;True;True;True;True;True;True;True;True;True;True;True;True;True;True;True;True;True;True;True;True;True;True;True;True;True;True;True;True;True;True;True;True;True;True;True	49;2306;3411;3826;3885;4468;4529;4688;6080;7224;7500;7501;7602;7688;8223;9009;9569;9582;10694;11139;12251;12252;12257;13020;13021;13138;14000;14078;14206;14422;14423;14700;14829;14830;14978;15311;15592;15686;15864;16361;16834;17845;18735	92;93;94;95;4690;4691;4692;4693;6874;6875;7671;7779;7780;8956;8957;9057;9058;9059;9060;9399;12510;12511;14922;14923;14924;15431;15432;15433;15434;15435;15686;15687;15862;15863;16974;16975;18553;18554;20083;20084;20107;20108;20109;20110;22243;22244;23105;23106;25498;25499;25500;25508;25509;25510;25511;27008;27009;27010;27011;27012;27013;27217;27218;27219;27220;28955;29107;29108;29109;29110;29374;2…	91;92;93;94;95;4378;4379;4380;4381;6373;7111;7214;8297;8391;8392;8393;8710;11572;13767;13768;14252;14253;14254;14255;14256;14488;14489;14660;14661;15701;17130;18472;18473;18493;18494;18495;18496;20421;20422;21210;21211;21212;23447;23448;23455;23456;23457;23458;24858;24859;24860;24861;24862;25064;25065;25066;26669;26803;26804;26805;26806;27044;27045;27462;27463;27464;27465;27466;28005;28006;28007;…	92;4381;6373;7111;7214;8297;8393;8710;11572;13767;14253;14254;14489;14661;15701;17130;18472;18493;20421;21212;23447;23448;23457;24860;24861;25066;26669;26804;27045;27463;27466;28005;28231;28233;28506;29135;29658;29853;30237;31188;32111;34021;35656	443;444;445;446;447;448;449;450;451;452	102;146;204;425;490;559;570;596;613;768
sp|P17336|CATA_DROME	sp|P17336|CATA_DROME	2	2	2	>sp|P17336|CATA_DROME Catalase OS=Drosophila melanogaster GN=Cat PE=1 SV=2	1	2	2	2	1	1	1	1	1	1	7.7	7.7	7.7	57.149	506	506	0	3.5929	By MS/MS	By MS/MS	4	3.8	10825000	0	10825000	0	3295100	1	1	2				216	10231;14680	True;True	10591;15263	22045;31489	20244;29042	20244;29042
sp|P17704|RS17_DROME	sp|P17704|RS17_DROME	2	2	2	>sp|P17704|RS17_DROME 40S ribosomal protein S17 OS=Drosophila melanogaster GN=RpS17 PE=1 SV=2	1	2	2	2	1	1	1	1	1	1	21.4	21.4	21.4	15.285	131	131	0.0019861	1.9647	By MS/MS	By MS/MS	10.7	10.7	0	0	0	0	0	1	1	2				217	5232;6349	True;True	5420;6565	11180;13519	10338;12504	10338;12504
tr|A0A0B4JD39|A0A0B4JD39_DROME;sp|P17789|TTKB_DROME	tr|A0A0B4JD39|A0A0B4JD39_DROME;sp|P17789|TTKB_DROME	1;1	1;1	1;1	>tr|A0A0B4JD39|A0A0B4JD39_DROME Tramtrack, isoform H OS=Drosophila melanogaster GN=ttk PE=4 SV=1;>sp|P17789|TTKB_DROME Protein tramtrack, beta isoform OS=Drosophila melanogaster GN=ttk PE=1 SV=2	2	1	1	1	1	1	1	1	1	1	3.6	3.6	3.6	68.77	643	643;643	0	6.1157	By MS/MS	By MS/MS	3.6	3.6	2881100	0	2881100	0	877040	1	1	2				218	16849	TRUE	17520	36102;36103	33375;33376	33376
sp|P17886|CRN_DROME	sp|P17886|CRN_DROME	4	4	4	>sp|P17886|CRN_DROME Protein crooked neck OS=Drosophila melanogaster GN=crn PE=2 SV=2	1	4	4	4	1	3	1	3	1	3	7	7	7	84.261	702	702	0	5.0909	By MS/MS	By MS/MS	1.6	5.4	2919000	806280	2112700	0	643120	1	3	4				219	631;3926;4542;8641	True;True;True;True	652;4073;4703;8955	1322;8187;9424;18446	1236;7587;8730;17020	1236;7587;8730;17020	453	554
sp|P17917|PCNA_DROME;tr|Q868I9|Q868I9_DROME	sp|P17917|PCNA_DROME	8;1	8;1	8;1	>sp|P17917|PCNA_DROME Proliferating cell nuclear antigen OS=Drosophila melanogaster GN=PCNA PE=1 SV=2	2	8	8	8	7	6	7	6	7	6	48.5	48.5	48.5	28.83	260	260;36	0	19.948	By MS/MS	By MS/MS	43.5	31.5	180900000	29945000	150950000	47540000	25215000	11	3	14				220	1185;2188;4380;8325;8786;9447;10654;11340	True;True;True;True;True;True;True;True	1231;1232;2275;4539;8626;9104;9789;9790;11069;11797	2488;2489;2490;2491;4634;9076;9077;17809;18730;18731;20493;20494;20495;20496;22934;22935;24499	2316;2317;2318;4324;8409;8410;16444;16445;17285;18858;18859;18860;18861;21047;22506	2318;4324;8410;16444;17285;18859;21047;22506	454;455;456;457;458;459;460;461	68;70;75;102;119;139;142;199
sp|P18053|PSA4_DROME	sp|P18053|PSA4_DROME	3	3	3	>sp|P18053|PSA4_DROME Proteasome subunit alpha type-4 OS=Drosophila melanogaster GN=Prosalpha3 PE=1 SV=2	1	3	3	3	1	3	1	3	1	3	17	17	17	29.411	264	264	0	7.0558	By matching	By MS/MS	3.8	17	28768000	579710	28189000	0	8580900	0	3	3				221	9144;15906;18009	True;True;True	9472;16537;18714	19905;19906;34142;38569	18296;31544;35614	18296;31544;35614
sp|P18091-2|ACTN_DROME;tr|M9MS06|M9MS06_DROME;sp|P18091-5|ACTN_DROME;sp|P18091-4|ACTN_DROME;tr|F0JAG6|F0JAG6_DROME;tr|M9PGA7|M9PGA7_DROME;sp|P18091-3|ACTN_DROME;sp|P18091|ACTN_DROME	sp|P18091-2|ACTN_DROME;tr|M9MS06|M9MS06_DROME;sp|P18091-5|ACTN_DROME;sp|P18091-4|ACTN_DROME;tr|F0JAG6|F0JAG6_DROME;tr|M9PGA7|M9PGA7_DROME;sp|P18091-3|ACTN_DROME;sp|P18091|ACTN_DROME	8;8;8;8;8;8;8;8	8;8;8;8;8;8;8;8	8;8;8;8;8;8;8;8	>sp|P18091-2|ACTN_DROME Isoform Non-muscle of Alpha-actinin, sarcomeric OS=Drosophila melanogaster GN=Actn;>tr|M9MS06|M9MS06_DROME Alpha actinin, isoform D OS=Drosophila melanogaster GN=Actn PE=1 SV=1;>sp|P18091-5|ACTN_DROME Isoform A of Alpha-actinin, sar	8	8	8	8	7	6	7	6	7	6	9.5	9.5	9.5	103.42	892	892;895;895;895;897;917;917;924	0	12.038	By MS/MS	By MS/MS	9.4	7.1	8741400	4610000	4131400	4171500	1696200	8	4	12				222	3802;6083;6394;6840;8333;8334;11162;16418	True;True;True;True;True;True;True;True	3947;6291;6610;7077;8634;8635;11618;17069	7901;7902;12923;13614;13615;14645;14646;17822;17823;17824;24131;24132;35228	7332;11957;12592;12593;13521;13522;16457;16458;16459;22181;22182;32567	7332;11957;12592;13521;16457;16459;22181;32567	462	147
sp|P18169|DEC11_DROME;tr|D3PFE0|D3PFE0_DROME;sp|P18170|DEC12_DROME;tr|M9NEY9|M9NEY9_DROME;tr|M9NEA7|M9NEA7_DROME	sp|P18169|DEC11_DROME;tr|D3PFE0|D3PFE0_DROME;sp|P18170|DEC12_DROME;tr|M9NEY9|M9NEY9_DROME;tr|M9NEA7|M9NEA7_DROME	45;43;43;43;43	1;0;0;0;1	1;0;0;0;1	>sp|P18169|DEC11_DROME Defective chorion-1 protein, FC125 isoform OS=Drosophila melanogaster GN=dec-1 PE=2 SV=2;>tr|D3PFE0|D3PFE0_DROME MIP16878p (Fragment) OS=Drosophila melanogaster GN=dec-1-RC PE=2 SV=1;>sp|P18170|DEC12_DROME Defective chorion-1 protein	5	45	1	1	43	40	1	0	1	0	50	1.2	1.2	137.44	1208	1208;919;950;960;1191	1	-2	By MS/MS	By matching	50	45.8	2008500	2008500	0	2008500	0	0	0	0	+			223	183;244;245;2393;2770;3651;5925;5926;7194;7224;7247;7248;7389;10396;10673;10674;10675;10690;10930;11553;11889;12038;12319;12326;12430;12460;12659;12660;12661;12662;12663;13035;13036;13037;14033;14132;14133;14229;14907;15040;15253;16088;16089;17076;17464	False;False;False;False;False;False;False;False;False;False;False;False;False;False;False;False;False;False;True;False;False;False;False;False;False;False;False;False;False;False;False;False;False;False;False;False;False;False;False;False;False;False;False;False;False	186;187;250;251;2495;2887;3791;3792;6129;6130;7449;7450;7481;7482;7483;7484;7507;7508;7509;7510;7511;7512;7662;10760;10761;10762;11092;11093;11094;11095;11096;11097;11112;11379;12022;12370;12522;12810;12819;12930;12960;13164;13165;13166;13167;13168;13169;13170;13559;13560;13561;13562;14593;14695;14696;14697;14796;15498;15640;15641;15861;16725;16726;17754;17755;18154	371;372;373;374;498;499;500;501;5069;5070;5071;5821;5822;5823;7596;7597;7598;7599;7600;12614;12615;12616;12617;12618;15331;15332;15333;15334;15335;15336;15337;15338;15389;15390;15391;15392;15393;15394;15395;15396;15397;15398;15399;15400;15401;15448;15449;15450;15451;15452;15453;15454;15455;15456;15457;15458;15459;15460;15461;15462;15463;15464;15465;15466;15467;15468;15816;15817;22366;22367;22368;…	345;346;347;348;349;350;465;466;467;4718;4719;4720;5403;5404;5405;7039;7040;7041;7042;7043;7044;11664;11665;11666;14157;14158;14159;14160;14161;14162;14163;14208;14209;14210;14211;14212;14213;14214;14215;14216;14217;14218;14219;14220;14221;14222;14223;14224;14225;14226;14267;14268;14269;14270;14271;14272;14273;14274;14275;14276;14277;14278;14279;14280;14281;14282;14283;14284;14285;14286;14287;146…	350;465;466;4718;5404;7039;11664;11666;14162;14218;14267;14285;14621;20532;21091;21093;21103;21130;21720;22958;23663;23939;24486;24504;24694;24752;25109;25112;25116;25118;25120;25864;25868;25869;27791;27989;27996;28176;29469;29751;30234;31915;31916;33820;34572	463;464;465;466;467;468;469;470;471;472;473;474;475;476;477;478;479;480;481;482;483;484;485;486;487;488;489;490;491;492;493;494;495;496;497;498;499;500;501;502;503;504;505;506	56;69;74;75;266;300;308;331;464;470;475;496;497;498;522;523;524;600;601;646;650;656;657;700;704;716;718;724;725;731;737;738;756;762;763;764;767;786;787;792;793;794;846;935
sp|P18171|DEC13_DROME;tr|M9NG31|M9NG31_DROME	sp|P18171|DEC13_DROME;tr|M9NG31|M9NG31_DROME	45;43	45;43	1;1	>sp|P18171|DEC13_DROME Defective chorion-1 protein, FC177 isoform OS=Drosophila melanogaster GN=dec-1 PE=2 SV=2;>tr|M9NG31|M9NG31_DROME Defective chorion 1, isoform G OS=Drosophila melanogaster GN=dec-1 PE=1 SV=1	2	45	45	1	43	40	43	40	1	0	37.9	37.9	0.8	179.19	1590	1590;1573	0	323.31	By MS/MS	By MS/MS	37.9	34.8	1693100000	540160000	1152900000	512710000	223400000	97	68	165				224	183;244;245;2393;2770;3651;5925;5926;7194;7224;7247;7248;7389;8489;10396;10673;10674;10675;10690;11553;11889;12038;12319;12326;12430;12460;12659;12660;12661;12662;12663;13035;13036;13037;14033;14132;14133;14229;14907;15040;15253;16088;16089;17076;17464	True;True;True;True;True;True;True;True;True;True;True;True;True;True;True;True;True;True;True;True;True;True;True;True;True;True;True;True;True;True;True;True;True;True;True;True;True;True;True;True;True;True;True;True;True	186;187;250;251;2495;2887;3791;3792;6129;6130;7449;7450;7481;7482;7483;7484;7507;7508;7509;7510;7511;7512;7662;8798;10760;10761;10762;11092;11093;11094;11095;11096;11097;11112;12022;12370;12522;12810;12819;12930;12960;13164;13165;13166;13167;13168;13169;13170;13559;13560;13561;13562;14593;14695;14696;14697;14796;15498;15640;15641;15861;16725;16726;17754;17755;18154	371;372;373;374;498;499;500;501;5069;5070;5071;5821;5822;5823;7596;7597;7598;7599;7600;12614;12615;12616;12617;12618;15331;15332;15333;15334;15335;15336;15337;15338;15389;15390;15391;15392;15393;15394;15395;15396;15397;15398;15399;15400;15401;15448;15449;15450;15451;15452;15453;15454;15455;15456;15457;15458;15459;15460;15461;15462;15463;15464;15465;15466;15467;15468;15816;15817;18171;22366;22367;…	345;346;347;348;349;350;465;466;467;4718;4719;4720;5403;5404;5405;7039;7040;7041;7042;7043;7044;11664;11665;11666;14157;14158;14159;14160;14161;14162;14163;14208;14209;14210;14211;14212;14213;14214;14215;14216;14217;14218;14219;14220;14221;14222;14223;14224;14225;14226;14267;14268;14269;14270;14271;14272;14273;14274;14275;14276;14277;14278;14279;14280;14281;14282;14283;14284;14285;14286;14287;146…	350;465;466;4718;5404;7039;11664;11666;14162;14218;14267;14285;14621;16773;20532;21091;21093;21103;21130;22958;23663;23939;24486;24504;24694;24752;25109;25112;25116;25118;25120;25864;25868;25869;27791;27989;27996;28176;29469;29751;30234;31915;31916;33820;34572	463;464;465;466;467;468;469;470;471;472;473;474;475;476;477;478;479;480;481;482;483;484;485;486;487;488;489;490;491;492;493;494;495;496;497;498;499;500;501;502;503;504;505;506	56;69;74;75;266;300;308;331;464;470;475;496;497;498;522;523;524;600;601;646;650;656;657;700;704;716;718;724;725;731;737;738;756;762;763;764;767;786;787;792;793;794;846;935
tr|Q7KVY5|Q7KVY5_DROME;tr|C0PUX5|C0PUX5_DROME;tr|B6IDN4|B6IDN4_DROME;sp|P18431-4|SGG_DROME;tr|A4V3W2|A4V3W2_DROME;sp|P18431|SGG_DROME;tr|A4V3W1|A4V3W1_DROME;sp|P18431-3|SGG_DROME;tr|Q0KHW6|Q0KHW6_DROME;tr|A8JUV9|A8JUV9_DROME;tr|H5V852|H5V852_DROME;sp|P18431-1|SGG_DROME;tr|M9PGC4|M9PGC4_DROME;tr|M9PGV7|M9PGV7_DROME;tr|Q6A4W6|Q6A4W6_DROME;tr|Q6A4W4|Q6A4W4_DROME;tr|Q6A4T7|Q6A4T7_DROME;tr|Q6A4T5|Q6A4…	tr|Q7KVY5|Q7KVY5_DROME;tr|C0PUX5|C0PUX5_DROME;tr|B6IDN4|B6IDN4_DROME;sp|P18431-4|SGG_DROME;tr|A4V3W2|A4V3W2_DROME;sp|P18431|SGG_DROME;tr|A4V3W1|A4V3W1_DROME;sp|P18431-3|SGG_DROME;tr|Q0KHW6|Q0KHW6_DROME;tr|A8JUV9|A8JUV9_DROME;tr|H5V852|H5V852_DROME;sp|P18431-1|SGG_DROME;tr|M9PGC4|M9PGC4_DROME;tr|M9PGV7|M9PGV7_DROME;tr|Q6A4W6|Q6A4W6_DROME;tr|Q6A4W4|Q6A4W4_DROME;tr|Q6A4T7|Q6A4T7_DROME;tr|Q6A4T5|Q6A4…	5;5;5;5;5;5;5;5;5;5;5;5;5;5;3;3;3;3;3;3;3;2	5;5;5;5;5;5;5;5;5;5;5;5;5;5;3;3;3;3;3;3;3;2	5;5;5;5;5;5;5;5;5;5;5;5;5;5;3;3;3;3;3;3;3;2	>tr|Q7KVY5|Q7KVY5_DROME Shaggy, isoform K OS=Drosophila melanogaster GN=sgg PE=1 SV=1;>tr|C0PUX5|C0PUX5_DROME MIP03616p OS=Drosophila melanogaster GN=sgg PE=1 SV=1;>tr|B6IDN4|B6IDN4_DROME FI05468p OS=Drosophila melanogaster GN=sgg-RG PE=2 SV=1;>sp|P18431-4	22	5	5	5	2	4	2	4	2	4	18.8	18.8	18.8	43.341	416	416;441;496;496;514;514;575;575;597;772;1067;1067;1126;1168;211;211;211;211;211;211;211;846	0	38.349	By MS/MS	By MS/MS	9.4	12.5	85860000	2170000	83690000	0	25476000	3	7	10				225	2114;2330;7288;13727;15536	True;True;True;True;True	2197;2430;7554;14274;16155	4490;4927;15557;29518;29519;33345;33346	4190;4597;14366;27179;27180;27181;27182;30781;30782;30783	4190;4597;14366;27180;30781	507	257
tr|E1JJ68|E1JJ68_DROME;sp|P19109-3|DDX17_DROME;tr|C7LAE4|C7LAE4_DROME;sp|P19109-4|DDX17_DROME;sp|P19109-2|DDX17_DROME;sp|P19109|DDX17_DROME;tr|A0A0B4K624|A0A0B4K624_DROME;tr|A0A0B4K6A3|A0A0B4K6A3_DROME;tr|A0A0B4K6K1|A0A0B4K6K1_DROME;tr|A0A0B4K6T7|A0A0B4K6T7_DROME;tr|I0B1P2|I0B1P2_DROME	tr|E1JJ68|E1JJ68_DROME;sp|P19109-3|DDX17_DROME;tr|C7LAE4|C7LAE4_DROME;sp|P19109-4|DDX17_DROME;sp|P19109-2|DDX17_DROME;sp|P19109|DDX17_DROME;tr|A0A0B4K624|A0A0B4K624_DROME;tr|A0A0B4K6A3|A0A0B4K6A3_DROME;tr|A0A0B4K6K1|A0A0B4K6K1_DROME;tr|A0A0B4K6T7|A0A0B4K6T7_DROME;tr|I0B1P2|I0B1P2_DROME	35;35;35;35;35;35;30;30;30;30;22	29;29;29;29;29;29;24;24;24;24;16	29;29;29;29;29;29;24;24;24;24;16	>tr|E1JJ68|E1JJ68_DROME Rm62, isoform H OS=Drosophila melanogaster GN=Rm62 PE=1 SV=1;>sp|P19109-3|DDX17_DROME Isoform D of ATP-dependent RNA helicase p62 OS=Drosophila melanogaster GN=Rm62;>tr|C7LAE4|C7LAE4_DROME LP18603p OS=Drosophila melanogaster GN=Rm62	11	35	29	29	32	35	27	29	27	29	68.7	62.4	62.4	62.473	575	575;575;578;578;578;719;458;473;478;485;305	0	323.31	By MS/MS	By MS/MS	68.3	68.7	1515900000	186140000	1329700000	231910000	354660000	27	33	60				226	1009;1164;1811;1812;1813;2714;3124;4003;4004;4005;4697;4726;4839;4903;5158;5391;6737;6738;8902;8903;10582;10583;11047;11615;12203;12550;12642;12643;13995;14118;14181;15286;15324;18035;18149	True;True;False;False;False;True;True;True;True;True;True;False;True;True;True;True;True;True;True;True;False;False;True;True;True;True;True;True;True;True;True;True;True;True;True	1046;1208;1883;1884;1885;2826;3248;4152;4153;4154;4867;4899;5017;5081;5344;5587;6969;6970;9224;9225;10984;10985;10986;10987;11496;12085;12691;13052;13147;13148;14552;14681;14748;15894;15933;18741;18857	2117;2118;2436;2437;2438;2439;3881;3882;3883;3884;3885;3886;3887;5706;5707;5708;6565;6566;6567;6568;8337;8338;8339;8340;8341;8342;9936;9937;10014;10015;10260;10261;10376;10377;11024;11025;11515;11516;14414;14415;14416;14417;19263;19264;19265;22773;22774;22775;22776;22777;22778;22779;23873;23874;23875;23876;25114;25115;26364;26365;27066;27067;27234;27235;27236;30086;30087;30340;30341;30485;30486;3…	1968;1969;2263;2264;2265;2266;3614;3615;3616;3617;3618;3619;3620;5287;5288;5289;5290;6092;6093;6094;6095;6096;7721;7722;7723;7724;9213;9214;9285;9286;9517;9518;9622;10187;10656;10657;10658;13316;13317;17741;17742;17743;20903;20904;20905;20906;20907;20908;20909;21948;21949;21950;21951;23086;24256;24257;24914;25083;25084;25085;27707;27708;27965;27966;28093;30290;30291;30292;30293;30294;30363;30364;…	1968;2263;3614;3616;3620;5288;6093;7721;7722;7724;9214;9286;9518;9622;10187;10658;13316;13317;17741;17743;20905;20906;21951;23086;24257;24914;25084;25085;27708;27965;28093;30294;30364;35667;35860	508;509;510;511;512;513	87;149;172;296;299;320
tr|Q6SE36|Q6SE36_DROME;tr|A0A140B9G0|A0A140B9G0_DROME;sp|P19339-10|SXL_DROME;tr|E8NH95|E8NH95_DROME;sp|P19339-13|SXL_DROME;sp|P19339-12|SXL_DROME;tr|F0JAP9|F0JAP9_DROME;tr|E6PBY4|E6PBY4_DROME;sp|P19339-9|SXL_DROME;sp|P19339-8|SXL_DROME;sp|P19339-7|SXL_DROME;sp|P19339-5|SXL_DROME;sp|P19339-2|SXL_DROME;sp|P19339|SXL_DROME;sp|P19339-14|SXL_DROME;sp|P19339-6|SXL_DROME;sp|P19339-4|SXL_DROME;tr|M9PHB3|…	tr|Q6SE36|Q6SE36_DROME;tr|A0A140B9G0|A0A140B9G0_DROME;sp|P19339-10|SXL_DROME;tr|E8NH95|E8NH95_DROME;sp|P19339-13|SXL_DROME;sp|P19339-12|SXL_DROME;tr|F0JAP9|F0JAP9_DROME;tr|E6PBY4|E6PBY4_DROME;sp|P19339-9|SXL_DROME;sp|P19339-8|SXL_DROME;sp|P19339-7|SXL_DROME;sp|P19339-5|SXL_DROME;sp|P19339-2|SXL_DROME;sp|P19339|SXL_DROME;sp|P19339-14|SXL_DROME;sp|P19339-6|SXL_DROME;sp|P19339-4|SXL_DROME;tr|M9PHB3|…	2;2;2;2;2;2;2;2;2;2;2;2;2;2;2;2;2;2;2	2;2;2;2;2;2;2;2;2;2;2;2;2;2;2;2;2;2;2	2;2;2;2;2;2;2;2;2;2;2;2;2;2;2;2;2;2;2	>tr|Q6SE36|Q6SE36_DROME Sex lethal (Fragment) OS=Drosophila melanogaster GN=Sxl PE=4 SV=1;>tr|A0A140B9G0|A0A140B9G0_DROME Sxl (Fragment) OS=Drosophila melanogaster GN=Sxl PE=4 SV=1;>sp|P19339-10|SXL_DROME Isoform A of Protein sex-lethal OS=Drosophila melan	19	2	2	2	2	2	2	2	2	2	61	61	61	6.5704	59	59;288;314;322;322;342;344;344;344;344;346;352;352;354;360;364;366;708;722	0	3.918	By matching	By MS/MS	61	61	53546000	1176400	52369000	2251000	14867000	0	2	2				227	15180;17161	True;True	15785;17843	32568;32569;36810;36811	30066;34018	30066;34018
tr|M9PG76|M9PG76_DROME;sp|P19889|RLA0_DROME	tr|M9PG76|M9PG76_DROME;sp|P19889|RLA0_DROME	7;7	7;7	7;7	>tr|M9PG76|M9PG76_DROME 60S acidic ribosomal protein P0 OS=Drosophila melanogaster GN=RpLP0 PE=3 SV=1;>sp|P19889|RLA0_DROME 60S acidic ribosomal protein P0 OS=Drosophila melanogaster GN=RpLP0 PE=1 SV=1	2	7	7	7	5	7	5	7	5	7	33.8	33.8	33.8	34.202	317	317;317	0	13.449	By MS/MS	By MS/MS	26.5	33.8	80580000	9358000	71222000	12547000	16819000	4	6	10				228	1125;1687;3768;4997;5510;15642;17297	True;True;True;True;True;True;True	1169;1754;3911;5178;5709;16267;17984	2350;2351;3637;7828;7829;10597;11740;11741;11742;33576;33577;33578;33579;37100;37101	2187;2188;3385;7265;9811;10870;10871;30986;30987;34270;34271	2188;3385;7265;9811;10870;30987;34271
sp|P20028|RPA2_DROME	sp|P20028|RPA2_DROME	13	13	13	>sp|P20028|RPA2_DROME DNA-directed RNA polymerase I subunit RPA2 OS=Drosophila melanogaster GN=RpI135 PE=2 SV=2	1	13	13	13	11	11	11	11	11	11	18.2	18.2	18.2	128.44	1129	1129	0	28.212	By MS/MS	By MS/MS	15.9	14.6	78507000	11050000	67457000	15572000	15660000	8	11	19				229	1257;1891;2768;3353;4388;4598;9975;9977;10971;11077;13324;17942;17983	True;True;True;True;True;True;True;True;True;True;True;True;True	1304;1968;2885;3486;4547;4759;10327;10329;11420;11528;13859;18644;18687	2638;4060;4061;5817;7039;7040;9095;9096;9686;9687;21518;21519;21524;23718;23935;23936;23937;28651;28652;38423;38424;38511;38512	2465;3781;3782;3783;5400;6519;8424;8425;8979;8980;19783;19788;21796;22004;22005;26392;26393;35485;35562;35563	2465;3782;5400;6519;8424;8979;19783;19788;21796;22005;26393;35485;35562	514	649
tr|G2J630|G2J630_DROME;tr|E1JIJ9|E1JIJ9_DROME;sp|P20193|SUV37_DROME	tr|G2J630|G2J630_DROME;tr|E1JIJ9|E1JIJ9_DROME;sp|P20193|SUV37_DROME	1;1;1	1;1;1	1;1;1	>tr|G2J630|G2J630_DROME RE18096p1 OS=Drosophila melanogaster GN=Su(var)3-7-RA PE=2 SV=1;>tr|E1JIJ9|E1JIJ9_DROME FI20162p1 OS=Drosophila melanogaster GN=Su(var)3-7 PE=1 SV=1;>sp|P20193|SUV37_DROME Protein suppressor of variegation 3-7 OS=Drosophila melanoga	3	1	1	1	1	0	1	0	1	0	0.7	0.7	0.7	118.71	1051	1051;1248;1250	1	-2	By MS/MS	By matching	0.7	0	389660	389660	0	389660	0	0	0	0	+			230	7989	TRUE	8279	17086	15795	15795	515	189
tr|M9PFV9|M9PFV9_DROME;sp|P20232|TFS2_DROME	tr|M9PFV9|M9PFV9_DROME;sp|P20232|TFS2_DROME	4;4	4;4	4;4	>tr|M9PFV9|M9PFV9_DROME RNA polymerase II elongation factor, isoform B OS=Drosophila melanogaster GN=TfIIS PE=4 SV=1;>sp|P20232|TFS2_DROME Transcription elongation factor S-II OS=Drosophila melanogaster GN=TfIIS PE=2 SV=1	2	4	4	4	3	4	3	4	3	4	18.2	18.2	18.2	34.3	313	313;313	0	7.0464	By MS/MS	By MS/MS	15	18.2	7027200	1658500	5368700	1722200	1570500	3	4	7				231	2680;4146;10400;10897	True;True;True;True	2792;4297;10766;11345	5639;5640;8624;8625;22381;22382;23577	5223;5224;7988;7989;7990;20546;21666	5223;7990;20546;21666	516	17
sp|P20432|GSTD1_DROME	sp|P20432|GSTD1_DROME	9	9	9	>sp|P20432|GSTD1_DROME Glutathione S-transferase D1 OS=Drosophila melanogaster GN=GstD1 PE=1 SV=1	1	9	9	9	9	9	9	9	9	9	46.4	46.4	46.4	23.866	209	209	0	46.315	By MS/MS	By MS/MS	46.4	46.4	296330000	57798000	238530000	61604000	62508000	7	10	17				232	691;1118;1119;1523;7946;9299;10314;16106;17232	True;True;True;True;True;True;True;True;True	714;1162;1163;1577;8234;9628;10676;16744;17918	1452;1453;2336;2337;2338;2339;3230;3231;16994;16995;16996;20187;20188;20189;20190;20191;20192;22204;22205;34576;34577;36964;36965;36966	1357;1358;2175;2176;2177;3008;15717;15718;18567;18568;18569;18570;18571;18572;20386;31947;31948;34152;34153	1357;2175;2177;3008;15718;18572;20386;31948;34153	517	102
tr|E1JHQ1|E1JHQ1_DROME;sp|P20477|GLNA1_DROME	tr|E1JHQ1|E1JHQ1_DROME;sp|P20477|GLNA1_DROME	7;7	7;7	7;7	>tr|E1JHQ1|E1JHQ1_DROME Glutamine synthetase OS=Drosophila melanogaster GN=Gs1 PE=1 SV=1;>sp|P20477|GLNA1_DROME Glutamine synthetase 1, mitochondrial OS=Drosophila melanogaster GN=Gs1 PE=2 SV=3	2	7	7	7	6	7	6	7	6	7	21.3	21.3	21.3	44.395	399	399;399	0	9.8071	By MS/MS	By MS/MS	19.8	21.3	16313000	6052100	10261000	5932700	3243000	4	4	8				233	609;5686;8594;11264;12901;14143;16992	True;True;True;True;True;True;True	630;5888;8906;11721;13421;14707;17666	1279;1280;12114;18366;18367;24357;24358;27784;27785;30395;30396;36406;36407	1199;1200;11204;16945;22374;22375;25582;28017;33651	1199;11204;16945;22374;25582;28017;33651
tr|A0A0B4LI25|A0A0B4LI25_DROME;sp|P20480|NCD_DROME;tr|B6UXE6|B6UXE6_DROME;tr|B6UXE1|B6UXE1_DROME;tr|B6UXD9|B6UXD9_DROME;tr|B6UXF5|B6UXF5_DROME;tr|B6UXE7|B6UXE7_DROME;tr|B6UXE2|B6UXE2_DROME;tr|B6UXE0|B6UXE0_DROME;tr|B6UXF6|B6UXF6_DROME;tr|Q5UHE2|Q5UHE2_DROME	tr|A0A0B4LI25|A0A0B4LI25_DROME;sp|P20480|NCD_DROME;tr|B6UXE6|B6UXE6_DROME;tr|B6UXE1|B6UXE1_DROME;tr|B6UXD9|B6UXD9_DROME;tr|B6UXF5|B6UXF5_DROME;tr|B6UXE7|B6UXE7_DROME;tr|B6UXE2|B6UXE2_DROME;tr|B6UXE0|B6UXE0_DROME;tr|B6UXF6|B6UXF6_DROME;tr|Q5UHE2|Q5UHE2_DROME	20;20;17;17;17;16;16;16;16;15;13	20;20;17;17;17;16;16;16;16;15;13	3;3;0;0;0;0;0;0;0;0;0	>tr|A0A0B4LI25|A0A0B4LI25_DROME Kinesin-like protein OS=Drosophila melanogaster GN=ncd PE=1 SV=1;>sp|P20480|NCD_DROME Protein claret segregational OS=Drosophila melanogaster GN=ncd PE=1 SV=1;>tr|B6UXE6|B6UXE6_DROME Kinesin-like protein (Fragment) OS=Drosop	11	20	20	3	18	19	18	19	2	2	40.1	40.1	7	77.473	700	700;700;641;641;641;641;641;641;641;641;535	0	59.87	By MS/MS	By MS/MS	34.4	37.4	286400000	24853000	261540000	43980000	60490000	16	22	38				234	1385;2276;3775;4059;5709;6511;8010;8739;10017;11277;11402;11649;12010;13874;14658;15206;15329;15803;15936;17911	True;True;True;True;True;True;True;True;True;True;True;True;True;True;True;True;True;True;True;True	1437;2369;3919;4209;5911;6732;8300;9054;10369;11734;11863;12119;12494;14426;15239;15813;15938;16430;16568;18613	2893;2894;4812;4813;7844;7845;8446;8447;12156;12157;12158;12159;13849;13850;17124;18636;18637;21596;21597;24383;24384;24649;24650;24651;25182;25183;25974;25975;29826;29827;29828;31441;31442;32639;32640;32902;33902;33903;34208;34209;38363;38364	2711;4489;4490;7280;7824;7825;7826;11245;11246;11247;11248;11249;12799;12800;15831;17202;17203;19852;22396;22643;22644;23149;23150;23886;23887;27470;27471;27472;28999;29000;30127;30128;30372;31321;31599;31600;31601;31602;35432;35433	2711;4490;7280;7825;11247;12799;15831;17203;19852;22396;22643;23150;23887;27471;29000;30128;30372;31321;31601;35432	518;519;520;521	444;500;632;643
sp|P21187|PABP_DROME	sp|P21187|PABP_DROME	37	37	37	>sp|P21187|PABP_DROME Polyadenylate-binding protein OS=Drosophila melanogaster GN=pAbp PE=1 SV=3	1	37	37	37	34	34	34	34	34	34	76.3	76.3	76.3	69.925	634	634	0	255.86	By MS/MS	By MS/MS	68.6	75.1	2840900000	644280000	2196700000	745980000	499080000	53	50	103				235	712;728;754;803;1324;1325;3953;4424;4665;4831;4832;4833;5678;5679;5783;6266;7420;7696;8685;8894;10343;10696;11033;11034;11236;11461;11545;11874;12761;12930;13486;13783;16053;16175;16841;17317;17539	True;True;True;True;True;True;True;True;True;True;True;True;True;True;True;True;True;True;True;True;True;True;True;True;True;True;True;True;True;True;True;True;True;True;True;True;True	736;737;754;780;832;833;1373;1374;4100;4101;4585;4832;4833;5009;5010;5011;5880;5881;5986;6480;7693;7976;7977;8999;9216;10706;11118;11119;11482;11483;11693;11926;12014;12354;13275;13450;14030;14331;16690;16815;17510;18006;18231	1488;1489;1490;1491;1526;1527;1528;1573;1574;1575;1576;1577;1668;1669;1670;1671;1672;2776;2777;2778;2779;2780;2781;2782;8241;8242;8243;8244;9172;9173;9856;9857;9858;9859;9860;10235;10236;10237;10238;10239;10240;10241;10242;10243;10244;10245;10246;10247;12097;12098;12099;12100;12101;12298;12299;12300;12301;13351;13352;15871;15872;16443;16444;16445;16446;18524;19246;19247;19248;19249;22269;22270;22…	1391;1392;1393;1394;1433;1434;1435;1436;1477;1478;1479;1480;1562;1563;1564;1565;2598;2599;2600;2601;2602;2603;7635;7636;7637;7638;8494;8495;9143;9144;9145;9146;9147;9148;9495;9496;9497;9498;9499;9500;9501;9502;9503;9504;9505;11186;11187;11188;11189;11190;11191;11192;11193;11194;11369;11370;11371;12346;12347;14667;14668;14669;15220;15221;17100;17725;17726;17727;20443;20444;20445;20446;21141;21142;…	1393;1435;1479;1564;2599;2603;7637;8494;9147;9498;9502;9505;11188;11194;11371;12347;14667;15221;17100;17725;20444;21141;21924;21925;22321;22770;22945;23626;25312;25633;26720;27286;31811;32069;33358;34305;34715	522;523;524;525;526;527;528;529;530;531;532;533;534	63;153;248;319;377;385;420;487;505;579;583;594;606
tr|A4V2K7|A4V2K7_DROME;sp|P22058|CPD1_DROME	tr|A4V2K7|A4V2K7_DROME;sp|P22058|CPD1_DROME	5;5	5;5	5;5	>tr|A4V2K7|A4V2K7_DROME D1 chromosomal protein, isoform C OS=Drosophila melanogaster GN=D1 PE=1 SV=1;>sp|P22058|CPD1_DROME Chromosomal protein D1 OS=Drosophila melanogaster GN=D1 PE=1 SV=3	2	5	5	5	5	5	5	5	5	5	14.9	14.9	14.9	37	355	355;355	0	8.555	By MS/MS	By MS/MS	14.9	14.9	12071000	3599400	8471900	3787700	2390700	5	2	7				236	1503;10468;13470;14334;14335	True;True;True;True;True	1557;10844;14013;14904;14905	3165;3166;22505;22506;28977;28978;30784;30785;30786;30787	2954;2955;20663;26690;26691;28378;28379;28380	2955;20663;26691;28378;28380	535	1
tr|A0A0B4KH34|A0A0B4KH34_DROME;sp|P22464-3|ANXB9_DROME;sp|P22464-2|ANXB9_DROME;sp|P22464|ANXB9_DROME	tr|A0A0B4KH34|A0A0B4KH34_DROME;sp|P22464-3|ANXB9_DROME;sp|P22464-2|ANXB9_DROME;sp|P22464|ANXB9_DROME	7;7;7;7	7;7;7;7	7;7;7;7	>tr|A0A0B4KH34|A0A0B4KH34_DROME Annexin OS=Drosophila melanogaster GN=AnxB9 PE=1 SV=1;>sp|P22464-3|ANXB9_DROME Isoform c of Annexin B9 OS=Drosophila melanogaster GN=AnxB9;>sp|P22464-2|ANXB9_DROME Isoform b of Annexin B9 OS=Drosophila melanogaster GN=AnxB9;	4	7	7	7	4	7	4	7	4	7	22.8	22.8	22.8	35.944	324	324;324;324;324	0	30.523	By MS/MS	By MS/MS	12.7	22.8	31937000	11693000	20244000	8501400	4963500	5	6	11				237	647;2234;7700;8551;12135;13686;14231	True;True;True;True;True;True;True	668;2321;7981;8862;12623;14233;14798	1351;1352;4720;16452;18285;18286;18287;18288;26220;26221;29444;30576;30577	1261;1262;4407;15226;16874;16875;24113;24114;24115;27108;28181	1261;4407;15226;16874;24115;27108;28181	536	34
sp|P22465-2|ANX10_DROME;sp|P22465|ANX10_DROME;tr|D5AEP6|D5AEP6_DROME	sp|P22465-2|ANX10_DROME;sp|P22465|ANX10_DROME	7;7;2	7;7;2	7;7;2	>sp|P22465-2|ANX10_DROME Isoform A of Annexin B10 OS=Drosophila melanogaster GN=AnxB10;>sp|P22465|ANX10_DROME Annexin B10 OS=Drosophila melanogaster GN=AnxB10 PE=2 SV=3	3	7	7	7	7	6	7	6	7	6	29.1	29.1	29.1	35.59	320	320;321;122	0	29.627	By MS/MS	By MS/MS	29.1	24.4	94718000	20490000	74228000	22070000	21016000	6	7	13				238	1059;1843;3411;4842;7062;8807;13240	True;True;True;True;True;True;True	1100;1917;3545;5020;7311;9126;13774	2211;2212;2213;3952;7150;7151;10265;10266;10267;10268;10269;15098;15099;18770;18771;28476;28477	2060;2061;3681;6624;9522;9523;9524;13932;13933;17325;17326;26231;26232;26233	2061;3681;6624;9523;13932;17326;26233	537;538	199;260
tr|A0A0B4LGB7|A0A0B4LGB7_DROME;sp|P22700-2|ATC1_DROME;tr|E8NHA8|E8NHA8_DROME;sp|P22700|ATC1_DROME	tr|A0A0B4LGB7|A0A0B4LGB7_DROME;sp|P22700-2|ATC1_DROME;tr|E8NHA8|E8NHA8_DROME;sp|P22700|ATC1_DROME	3;3;3;3	3;3;3;3	3;3;3;3	>tr|A0A0B4LGB7|A0A0B4LGB7_DROME Calcium-transporting ATPase OS=Drosophila melanogaster GN=SERCA PE=1 SV=1;>sp|P22700-2|ATC1_DROME Isoform A of Calcium-transporting ATPase sarcoplasmic/endoplasmic reticulum type OS=Drosophila melanogaster GN=Ca-P60A;>tr|E8N	4	3	3	3	3	2	3	2	3	2	4.3	4.3	4.3	109.35	999	999;1002;1020;1020	0.00055586	2.8503	By MS/MS	By MS/MS	4.3	2.8	1892000	1498900	393070	1498900	0	3	2	5				239	6422;6669;15814	True;True;True	6641;6897;16441	13678;13679;14153;14154;33931	12647;12648;13080;13081;31346	12648;13081;31346
sp|P22769|PSA71_DROME;tr|S5ML38|S5ML38_DROME;sp|Q24178|PSA72_DROME	sp|P22769|PSA71_DROME	9;1;1	9;1;1	9;1;1	>sp|P22769|PSA71_DROME Proteasome subunit alpha type-7-1 OS=Drosophila melanogaster GN=Prosalpha4 PE=1 SV=2	3	9	9	9	7	9	7	9	7	9	39	39	39	27.973	249	249;249;249	0	65.93	By MS/MS	By MS/MS	33.7	39	315580000	95227000	220350000	97406000	64900000	5	11	16				240	1578;1579;4652;4653;6719;9556;10584;14486;14646	True;True;True;True;True;True;True;True;True	1636;1637;4818;4819;6949;9901;10988;10989;15062;15227	3375;3376;3377;3378;3379;3380;9828;9829;9830;14375;20703;20704;20705;22780;22781;22782;31077;31078;31422;31423	3137;3138;3139;3140;3141;9114;9115;9116;9117;13280;19059;19060;20910;20911;28660;28982	3139;3141;9116;9117;13280;19060;20910;28660;28982	539	221
sp|P22817|IDE_DROME	sp|P22817|IDE_DROME	3	3	3	>sp|P22817|IDE_DROME Insulin-degrading enzyme OS=Drosophila melanogaster GN=Ide PE=1 SV=4	1	3	3	3	3	1	3	1	3	1	4.3	4.3	4.3	113.68	990	990	0	3.84	By MS/MS	By MS/MS	4.3	1.3	3806900	990470	2816400	990470	0	2	1	3				241	3330;9101;9132	True;True;True	3459;9429;9460	6981;6982;19825;19883	6466;6467;18223;18276	6466;18223;18276
sp|P22977|CH16_DROME;tr|B3DNC3|B3DNC3_DROME	sp|P22977|CH16_DROME;tr|B3DNC3|B3DNC3_DROME	2;2	2;2	2;2	>sp|P22977|CH16_DROME Chorion protein S16 OS=Drosophila melanogaster GN=Cp16 PE=2 SV=2;>tr|B3DNC3|B3DNC3_DROME IP19670p (Fragment) OS=Drosophila melanogaster GN=CG6533-RA PE=2 SV=1	2	2	2	2	2	1	2	1	2	1	26.1	26.1	26.1	14.265	138	138;153	0	5.4283	By MS/MS	By MS/MS	26.1	8.7	3437400	1460600	1976800	1460600	0	5	1	6				242	56;13354	True;True	57;13891	115;116;28714;28715	112;113;114;26445;26446;26447	112;26447
sp|P23128|DDX6_DROME;sp|P23128-2|DDX6_DROME	sp|P23128|DDX6_DROME;sp|P23128-2|DDX6_DROME	28;26	28;26	28;26	>sp|P23128|DDX6_DROME Putative ATP-dependent RNA helicase me31b OS=Drosophila melanogaster GN=me31B PE=1 SV=3;>sp|P23128-2|DDX6_DROME Isoform B of Putative ATP-dependent RNA helicase me31b OS=Drosophila melanogaster GN=me31B	2	28	28	28	25	28	25	28	25	28	77.6	77.6	77.6	51.945	459	459;428	0	185.93	By MS/MS	By MS/MS	69.1	77.6	2543700000	401650000	2142000000	535590000	442450000	43	55	98				243	2384;3118;3188;3236;4013;5068;5281;5626;5653;5654;5978;6479;6866;7017;7413;7890;9542;9609;9716;11353;12200;15001;15713;15714;16426;16479;16845;17024	True;True;True;True;True;True;True;True;True;True;True;True;True;True;True;True;True;True;True;True;True;True;True;True;True;True;True;True	2486;3242;3313;3363;3364;4162;5251;5252;5473;5828;5855;5856;6183;6184;6699;7104;7260;7261;7686;8176;9887;9955;10064;11810;12688;15598;15599;16340;16341;17077;17134;17515;17516;17698	5051;5052;5053;5054;5055;6552;6553;6678;6679;6680;6681;6785;6786;6787;6788;6789;6790;6791;8354;8355;8356;8357;10837;10838;10839;10840;10841;11287;11288;11289;11290;11988;11989;11990;11991;12049;12050;12051;12052;12053;12054;12055;12723;12724;12725;12726;12727;12728;13792;13793;13794;14701;14702;14994;14995;14996;14997;14998;14999;15859;15860;16867;16868;16869;16870;20681;20682;20806;21003;21004;2…	4700;4701;4702;4703;4704;4705;4706;6082;6201;6202;6203;6204;6291;6292;6293;6294;6295;7739;7740;7741;7742;10024;10025;10026;10027;10438;10439;10440;10441;11089;11090;11091;11092;11093;11143;11144;11145;11146;11147;11148;11761;11762;11763;11764;11765;11766;12746;12747;12748;13571;13831;13832;13833;13834;13835;13836;14657;14658;15600;15601;15602;15603;15604;15605;19035;19036;19153;19330;19331;19332;…	4703;6082;6202;6291;7742;10027;10440;11091;11145;11148;11763;12748;13571;13836;14658;15605;19036;19153;19331;22529;24249;29672;31143;31146;32587;32698;33368;33718	540;541;542;543;544;545;546	32;71;132;158;191;220;262
sp|P23226-3|MA205_DROME;tr|Q8IMF5|Q8IMF5_DROME;sp|P23226|MA205_DROME;tr|A0A0B4KI71|A0A0B4KI71_DROME;sp|P23226-2|MA205_DROME	sp|P23226-3|MA205_DROME;tr|Q8IMF5|Q8IMF5_DROME;sp|P23226|MA205_DROME;tr|A0A0B4KI71|A0A0B4KI71_DROME;sp|P23226-2|MA205_DROME	20;20;20;19;19	20;20;20;19;19	20;20;20;19;19	>sp|P23226-3|MA205_DROME Isoform B3 of 205 kDa microtubule-associated protein OS=Drosophila melanogaster GN=Map205;>tr|Q8IMF5|Q8IMF5_DROME Microtubule-associated protein 205, isoform B OS=Drosophila melanogaster GN=Map205 PE=1 SV=1;>sp|P23226|MA205_DROME 2	5	20	20	20	17	17	17	17	17	17	25.8	25.8	25.8	124.2	1163	1163;1185;1185;1109;1109	0	72.958	By MS/MS	By MS/MS	21.2	23.8	292790000	50673000	242120000	69590000	54786000	15	21	36				244	149;2552;3087;3568;4448;5416;8559;8844;9307;9409;10470;11045;11655;11856;12825;14403;15191;15690;15692;15705	True;True;True;True;True;True;True;True;True;True;True;True;True;True;True;True;True;True;True;True	151;2661;3211;3704;4609;5613;8870;9163;9636;9748;10846;11494;12125;12336;13341;14975;15798;16317;16319;16332	301;302;303;5388;5389;6497;7433;7434;9237;9238;11569;11570;18297;18844;18845;20205;20418;20419;22509;22510;23869;23870;25194;25195;25671;27614;30918;30919;32603;32604;32605;32606;32607;33692;33693;33695;33696;33719	281;282;4989;6035;6886;8552;10712;10713;16885;17390;17391;18584;18784;20666;20667;20668;21943;21944;21945;23159;23160;23601;25429;28501;28502;30097;30098;30099;30100;30101;30102;31106;31107;31109;31110;31131	282;4989;6035;6886;8552;10713;16885;17391;18584;18784;20667;21944;23160;23601;25429;28501;30099;31107;31109;31131	547;548;549	1;357;371
tr|C0MJ66|C0MJ66_DROME;sp|P23572|CDK1_DROME	tr|C0MJ66|C0MJ66_DROME;sp|P23572|CDK1_DROME	14;14	14;14	14;14	>tr|C0MJ66|C0MJ66_DROME CG5363-PA OS=Drosophila melanogaster GN=CG5363 PE=3 SV=1;>sp|P23572|CDK1_DROME Cyclin-dependent kinase 1 OS=Drosophila melanogaster GN=Cdk1 PE=1 SV=1	2	14	14	14	13	11	13	11	13	11	60.9	60.9	60.9	34.439	297	297;297	0	105.23	By MS/MS	By MS/MS	54.2	50.8	329720000	66119000	263600000	81295000	64475000	14	8	22				245	2116;2250;7282;7303;7673;8024;10454;10594;11235;11626;14640;15537;15965;18042	True;True;True;True;True;True;True;True;True;True;True;True;True;True	2199;2337;7548;7570;7952;8314;10828;10999;11000;11692;12096;15220;16156;16597;18748	4494;4495;4748;4749;15543;15544;15588;16397;16398;17146;17147;17148;17149;22480;22795;22796;22797;22798;24291;24292;25134;25135;31405;31406;33347;34263;34264;38639	4194;4195;4430;4431;14353;14397;15170;15171;15172;15853;15854;15855;15856;20636;20922;20923;20924;22317;22318;23102;28967;30784;31651;35677	4195;4430;14353;14397;15172;15856;20636;20924;22318;23102;28967;30784;31651;35677	550;551;552	1;197;267
tr|E1JIR3|E1JIR3_DROME;sp|P23573|CDK2_DROME;tr|F0JAN8|F0JAN8_DROME;tr|Q8MZ44|Q8MZ44_DROME;tr|O17432|O17432_DROME;tr|Q7KM04|Q7KM04_DROME;tr|Q94888|Q94888_DROME;tr|Q7KM08|Q7KM08_DROME;tr|Q7KM05|Q7KM05_DROME;tr|C8VUZ5|C8VUZ5_DROME;tr|Q9XTK9|Q9XTK9_DROME;tr|Q7KM03|Q7KM03_DROME;tr|C9QP46|C9QP46_DROME;tr|M9PE01|M9PE01_DROME	tr|E1JIR3|E1JIR3_DROME;sp|P23573|CDK2_DROME;tr|F0JAN8|F0JAN8_DROME	6;6;4;1;1;1;1;1;1;1;1;1;1;1	6;6;4;1;1;1;1;1;1;1;1;1;1;1	5;5;3;0;0;0;0;0;0;0;0;0;0;0	>tr|E1JIR3|E1JIR3_DROME Cyclin-dependent kinase 2, isoform C OS=Drosophila melanogaster GN=Cdk2 PE=1 SV=1;>sp|P23573|CDK2_DROME Cyclin-dependent kinase 2 OS=Drosophila melanogaster GN=Cdk2 PE=1 SV=1;>tr|F0JAN8|F0JAN8_DROME SD27856p OS=Drosophila melanogast	14	6	6	5	5	6	5	6	4	5	24.5	24.5	22	35.888	314	314;314;233;367;404;501;509;509;509;509;522;522;522;538	0	10.414	By MS/MS	By MS/MS	20.1	24.5	26043000	5410800	20632000	5369300	6322000	6	7	13				246	1642;8200;8542;13764;15371;15730	True;True;True;True;True;True	1706;8497;8853;14311;15982;16357	3559;3560;17535;17536;18271;29589;29590;32996;32997;32998;33767;33768	3310;3311;3312;16198;16199;16860;27250;27251;30453;30454;30455;31181;31182	3311;16198;16860;27251;30454;31182
tr|X2JDI1|X2JDI1_DROME;sp|P23696|PP2A_DROME	tr|X2JDI1|X2JDI1_DROME;sp|P23696|PP2A_DROME	9;9	9;9	7;7	>tr|X2JDI1|X2JDI1_DROME Serine/threonine-protein phosphatase OS=Drosophila melanogaster GN=mts PE=3 SV=1;>sp|P23696|PP2A_DROME Serine/threonine-protein phosphatase PP2A OS=Drosophila melanogaster GN=mts PE=2 SV=1	2	9	9	7	9	8	9	8	7	6	40.1	40.1	35.3	35.469	309	309;309	0	44.2	By MS/MS	By MS/MS	40.1	35.3	144790000	27275000	117510000	38990000	23550000	16	11	27				247	574;2198;3519;4393;4630;11781;12174;12175;14060	True;True;True;True;True;True;True;True;True	594;2285;3653;4552;4793;12258;12662;12663;14620;14621	1206;1207;1208;1209;4652;4653;4654;7346;7347;9103;9104;9773;9774;9775;25512;25513;25514;26305;26306;26307;26308;26309;30220;30221;30222	1128;1129;1130;1131;1132;4341;4342;4343;6803;6804;8432;8433;9059;9060;9061;23459;23460;24193;24194;24195;24196;24197;24198;27843;27844;27845;27846	1131;4342;6803;8432;9060;23459;24193;24197;27844	553;554	83;245
tr|A0A023GQA5|A0A023GQA5_DROME;sp|P24156|L2CC_DROME	tr|A0A023GQA5|A0A023GQA5_DROME;sp|P24156|L2CC_DROME	9;9	9;9	9;9	>tr|A0A023GQA5|A0A023GQA5_DROME Lethal (2) 37Cc, isoform D OS=Drosophila melanogaster GN=l(2)37Cc PE=1 SV=1;>sp|P24156|L2CC_DROME Protein l(2)37Cc OS=Drosophila melanogaster GN=l(2)37Cc PE=2 SV=2	2	9	9	9	6	9	6	9	6	9	46.7	46.7	46.7	30.383	276	276;276	0	15.885	By MS/MS	By MS/MS	31.5	46.7	39303000	10315000	28989000	8603500	8012500	5	8	13				248	5554;7032;7674;8348;12042;12572;12769;13313;16752	True;True;True;True;True;True;True;True;True	5753;7277;7953;8651;12527;13076;13283;13848;17417	11832;11833;11834;15027;15028;16399;16400;17854;26047;26048;27111;27499;28625;28626;35913;35914	10952;13864;13865;15173;15174;16485;23950;23951;24961;25332;26366;26367;33198;33199	10952;13864;15174;16485;23951;24961;25332;26366;33198
tr|B3STH6|B3STH6_DROME;tr|B3STH2|B3STH2_DROME;tr|B3STH0|B3STH0_DROME;tr|B3STG9|B3STG9_DROME;tr|B3STG7|B3STG7_DROME;tr|B3STG6|B3STG6_DROME;tr|B3STG3|B3STG3_DROME;tr|B3STG2|B3STG2_DROME;sp|P24785|MLE_DROME;tr|B3STG5|B3STG5_DROME;tr|B3STH3|B3STH3_DROME;tr|B3STG4|B3STG4_DROME;tr|A8ILB3|A8ILB3_DROME;tr|A8IL99|A8IL99_DROME;tr|A8IL95|A8IL95_DROME;tr|A8IL87|A8IL87_DROME;tr|A8IL83|A8IL83_DROME;tr|I1V4Y3|I…	tr|B3STH6|B3STH6_DROME;tr|B3STH2|B3STH2_DROME;tr|B3STH0|B3STH0_DROME;tr|B3STG9|B3STG9_DROME;tr|B3STG7|B3STG7_DROME;tr|B3STG6|B3STG6_DROME;tr|B3STG3|B3STG3_DROME;tr|B3STG2|B3STG2_DROME;sp|P24785|MLE_DROME;tr|B3STG5|B3STG5_DROME;tr|B3STH3|B3STH3_DROME;tr|B3STG4|B3STG4_DROME;tr|A8ILB3|A8ILB3_DROME;tr|A8IL99|A8IL99_DROME;tr|A8IL95|A8IL95_DROME;tr|A8IL87|A8IL87_DROME;tr|A8IL83|A8IL83_DROME;tr|I1V4Y3|I…	6;6;6;6;6;6;6;6;6;5;5;5;5;5;5;5;5;4;4;4;4;3	6;6;6;6;6;6;6;6;6;5;5;5;5;5;5;5;5;4;4;4;4;3	6;6;6;6;6;6;6;6;6;5;5;5;5;5;5;5;5;4;4;4;4;3	>tr|B3STH6|B3STH6_DROME Maleless OS=Drosophila melanogaster GN=MLE PE=4 SV=1;>tr|B3STH2|B3STH2_DROME Maleless OS=Drosophila melanogaster GN=MLE PE=4 SV=1;>tr|B3STH0|B3STH0_DROME Maleless OS=Drosophila melanogaster GN=MLE PE=4 SV=1;>tr|B3STG9|B3STG9_DROME M	22	6	6	6	5	2	5	2	5	2	7.5	7.5	7.5	143.67	1293	1293;1293;1293;1293;1293;1293;1293;1293;1293;1286;1293;1293;1293;1293;1293;1293;1293;936;936;1293;1293;1293	0	10.738	By MS/MS	By MS/MS	6.3	2.6	2355700	1080900	1274800	1080900	0	5	1	6				249	838;5153;6483;6594;13247;17687	True;True;True;True;True;True	868;5339;6703;6819;13781;18384	1738;1739;11015;13800;14003;28491;37906	1630;10176;12753;12942;26243;35015	1630;10176;12753;12942;26243;35015
tr|A8E774|A8E774_DROME;sp|P25007|PPIA_DROME;tr|F6J7B3|F6J7B3_DROME;tr|Q7K2I4|Q7K2I4_DROME;tr|Q5U0U2|Q5U0U2_DROME;tr|Q8ISE5|Q8ISE5_DROME;tr|Q9VAW1|Q9VAW1_DROME;tr|Q8IGV4|Q8IGV4_DROME	tr|A8E774|A8E774_DROME;sp|P25007|PPIA_DROME;tr|F6J7B3|F6J7B3_DROME	13;13;12;3;3;1;1;1	13;13;12;3;3;1;1;1	13;13;12;3;3;1;1;1	>tr|A8E774|A8E774_DROME Peptidyl-prolyl cis-trans isomerase OS=Drosophila melanogaster GN=Cyp1 PE=2 SV=1;>sp|P25007|PPIA_DROME Peptidyl-prolyl cis-trans isomerase OS=Drosophila melanogaster GN=Cyp1 PE=1 SV=2;>tr|F6J7B3|F6J7B3_DROME Peptidyl-prolyl cis-tran	8	13	13	13	12	12	12	12	12	12	55.9	55.9	55.9	24.666	227	227;227;131;164;194;968;970;1002	0	115.1	By MS/MS	By MS/MS	52.9	55.9	646060000	152150000	493910000	153640000	122530000	17	18	35				250	788;4299;6130;6184;6185;6510;7859;7869;13663;14781;14782;16259;16533	True;True;True;True;True;True;True;True;True;True;True;True;True	817;4457;6340;6341;6398;6399;6731;8143;8155;14209;15368;15369;16902;16903;17191;17192	1641;8932;13024;13025;13026;13145;13146;13147;13148;13149;13150;13151;13152;13847;13848;16804;16805;16806;16807;16827;16828;29380;29381;29382;31696;31697;31698;31699;31700;31701;34899;34900;34901;34902;34903;34904;35481;35482;35483	1539;8272;12048;12049;12050;12051;12052;12160;12161;12162;12163;12164;12165;12797;12798;15546;15547;15548;15567;27049;27050;27051;29244;29245;29246;29247;29248;32252;32253;32254;32255;32256;32257;32809;32810;32811;32812	1539;8272;12051;12163;12165;12798;15548;15567;27051;29246;29248;32255;32809	555;556;557	73;124;163
sp|P25159-2|STAU_DROME;tr|E1JGK6|E1JGK6_DROME;sp|P25159|STAU_DROME	sp|P25159-2|STAU_DROME;tr|E1JGK6|E1JGK6_DROME;sp|P25159|STAU_DROME	5;5;5	5;5;5	5;5;5	>sp|P25159-2|STAU_DROME Isoform B of Maternal effect protein staufen OS=Drosophila melanogaster GN=stau;>tr|E1JGK6|E1JGK6_DROME Staufen, isoform C OS=Drosophila melanogaster GN=stau PE=1 SV=1;>sp|P25159|STAU_DROME Maternal effect protein staufen OS=Drosoph	3	5	5	5	3	3	3	3	3	3	9.7	9.7	9.7	98.028	914	914;1025;1026	0	9.9292	By MS/MS	By MS/MS	5.4	6.7	97399000	1822800	95576000	0	29094000	3	4	7				251	5291;9129;11005;14257;15073	True;True;True;True;True	5483;9457;11454;14826;15674	11310;11311;19878;23780;23781;30630;32286	10461;10462;18272;21855;21856;28228;29812	10461;18272;21856;28228;29812	558	297
tr|M9PG62|M9PG62_DROME;sp|P25161|PSMD3_DROME;tr|B1Q010|B1Q010_DROME	tr|M9PG62|M9PG62_DROME;sp|P25161|PSMD3_DROME;tr|B1Q010|B1Q010_DROME	5;5;3	5;5;3	5;5;3	>tr|M9PG62|M9PG62_DROME Regulatory particle non-ATPase 3, isoform B OS=Drosophila melanogaster GN=Rpn3 PE=1 SV=1;>sp|P25161|PSMD3_DROME Probable 26S proteasome non-ATPase regulatory subunit 3 OS=Drosophila melanogaster GN=Rpn3 PE=2 SV=1;>tr|B1Q010|B1Q010_D	3	5	5	5	1	4	1	4	1	4	11.9	11.9	11.9	56.003	494	494;494;233	0	9.6616	By MS/MS	By MS/MS	1.4	10.5	11650000	549560	11101000	0	3379100	1	5	6				252	3992;4244;11490;11820;14596	True;True;True;True;True	4141;4398;11956;12297;15175	8316;8815;24848;25586;25587;31316	7703;8163;22820;23526;23527;28895	7703;8163;22820;23527;28895
sp|P25162|ACH4_DROME	sp|P25162|ACH4_DROME	1	1	1	>sp|P25162|ACH4_DROME Acetylcholine receptor subunit beta-like 2 OS=Drosophila melanogaster GN=nAChRbeta2 PE=2 SV=3	1	1	1	1	0	1	0	1	0	1	1.5	1.5	1.5	60.14	519	519	1	-2	By matching	By MS/MS	0	1.5	0	0	0	0	0	0	1	1	+			253	8657	TRUE	8971	18476	17049	17049	559	354
sp|P25167|RPC2_DROME	sp|P25167|RPC2_DROME	1	1	1	>sp|P25167|RPC2_DROME DNA-directed RNA polymerase III subunit RPC2 OS=Drosophila melanogaster GN=RpIII128 PE=2 SV=2	1	1	1	1	1	1	1	1	1	1	1.8	1.8	1.8	128.51	1137	1137	0.0093458	1.2155	By matching	By MS/MS	1.8	1.8	48944000	733890	48211000	0	14676000	0	1	1				254	3235	TRUE	3362	6783;6784	6290	6290	560	336
sp|P25171|RCC1_DROME	sp|P25171|RCC1_DROME	21	21	21	>sp|P25171|RCC1_DROME Regulator of chromosome condensation OS=Drosophila melanogaster GN=Rcc1 PE=1 SV=2	1	21	21	21	18	20	18	20	18	20	65.8	65.8	65.8	58.85	547	547	0	195.24	By MS/MS	By MS/MS	56.3	62.9	534570000	60084000	474490000	100630000	101470000	16	27	43				255	249;786;997;2264;2446;2512;2817;3525;5875;6264;7595;8765;9932;10363;13382;15503;15520;15844;16235;16307;17110	True;True;True;True;True;True;True;True;True;True;True;True;True;True;True;True;True;True;True;True;True	255;815;1031;2352;2549;2617;2936;3660;6078;6478;7872;9081;10282;10283;10726;13920;16120;16139;16472;16876;16953;17789	507;508;1638;1639;2069;2070;2071;2072;4781;4782;5178;5179;5310;5311;5908;5909;7359;12506;12507;13346;16232;16233;16234;18688;18689;18690;21419;21420;21421;21422;22304;22305;28779;28780;33276;33277;33312;33313;33314;33315;34007;34008;34843;34844;34999;35000;36696;36697	474;475;1535;1536;1537;1927;1928;4461;4462;4808;4925;4926;5486;5487;6816;11568;11569;12343;15019;15020;15021;17250;17251;17252;19695;19696;19697;20475;20476;20477;26506;26507;30715;30716;30717;30748;30749;30750;30751;31416;31417;32202;32348;32349;33913;33914	475;1536;1928;4461;4808;4925;5487;6816;11569;12343;15021;17251;19695;20475;26507;30715;30751;31416;32202;32349;33914	561;562;563	84;160;175
sp|P25439-2|BRM_DROME;sp|P25439|BRM_DROME;tr|M9PFM5|M9PFM5_DROME;tr|M9PFS6|M9PFS6_DROME	sp|P25439-2|BRM_DROME;sp|P25439|BRM_DROME;tr|M9PFM5|M9PFM5_DROME;tr|M9PFS6|M9PFS6_DROME	8;8;8;8	8;8;8;8	8;8;8;8	>sp|P25439-2|BRM_DROME Isoform C of ATP-dependent helicase brm OS=Drosophila melanogaster GN=brm;>sp|P25439|BRM_DROME ATP-dependent helicase brm OS=Drosophila melanogaster GN=brm PE=1 SV=2;>tr|M9PFM5|M9PFM5_DROME Brahma, isoform F OS=Drosophila melanogaste	4	8	8	8	4	7	4	7	4	7	6.9	6.9	6.9	184.64	1634	1634;1638;1642;1658	0	15.049	By MS/MS	By MS/MS	3.5	6.1	21772000	4130500	17642000	4135200	5365600	2	6	8				256	4074;4293;5580;7467;8237;10064;12456;14318	True;True;True;True;True;True;True;True	4224;4451;5780;7740;8536;10416;12956;14888	8475;8923;11887;15959;15960;17626;21684;21685;26883;26884;30754	7855;8262;10996;14757;14758;16278;19925;24743;28352	7855;8262;10996;14758;16278;19925;24743;28352	564	604
tr|A0A0B4KFF0|A0A0B4KFF0_DROME;sp|P25822|PUM_DROME;sp|P25822-2|PUM_DROME;tr|A0A0B4KFX7|A0A0B4KFX7_DROME;tr|A0A0B4K612|A0A0B4K612_DROME;sp|P25822-3|PUM_DROME;tr|A0A075BJN8|A0A075BJN8_DROME;tr|A0A075BJE8|A0A075BJE8_DROME;tr|A0A075BJP0|A0A075BJP0_DROME;tr|A0A075BLV4|A0A075BLV4_DROME;tr|A0A075BJF4|A0A075BJF4_DROME;tr|A0A075BIA6|A0A075BIA6_DROME;tr|A0A075BLV2|A0A075BLV2_DROME;tr|A0A075BJY4|A0A075BJY4_…	tr|A0A0B4KFF0|A0A0B4KFF0_DROME;sp|P25822|PUM_DROME;sp|P25822-2|PUM_DROME;tr|A0A0B4KFX7|A0A0B4KFX7_DROME;tr|A0A0B4K612|A0A0B4K612_DROME;sp|P25822-3|PUM_DROME;tr|A0A075BJN8|A0A075BJN8_DROME;tr|A0A075BJE8|A0A075BJE8_DROME;tr|A0A075BJP0|A0A075BJP0_DROME;tr|A0A075BLV4|A0A075BLV4_DROME;tr|A0A075BJF4|A0A075BJF4_DROME;tr|A0A075BIA6|A0A075BIA6_DROME;tr|A0A075BLV2|A0A075BLV2_DROME	31;31;27;20;20;20;18;18;18;18;18;17;17;5;4;3;3;3;3;3;3;3	31;31;27;20;20;20;18;18;18;18;18;17;17;5;4;3;3;3;3;3;3;3	31;31;27;20;20;20;18;18;18;18;18;17;17;5;4;3;3;3;3;3;3;3	>tr|A0A0B4KFF0|A0A0B4KFF0_DROME Pumilio, isoform G OS=Drosophila melanogaster GN=pum PE=4 SV=1;>sp|P25822|PUM_DROME Maternal protein pumilio OS=Drosophila melanogaster GN=pum PE=1 SV=2;>sp|P25822-2|PUM_DROME Isoform B of Maternal protein pumilio OS=Drosoph	22	31	31	31	31	28	31	28	31	28	32.2	32.2	32.2	157.53	1533	1533;1533;1185;921;925;935;597;607;609;645;645;596;605;162;125;367;371;371;371;372;372;372	0	147.35	By MS/MS	By MS/MS	32.2	29.2	1221500000	407560000	813940000	447900000	196910000	48	35	83				257	840;1107;1613;1712;1954;2183;2405;2414;2471;3950;4964;4971;5013;5394;5618;7720;10248;10538;10539;10791;11515;12334;12569;12887;13608;14444;15031;16804;17307;17442;17997	True;True;True;True;True;True;True;True;True;True;True;True;True;True;True;True;True;True;True;True;True;True;True;True;True;True;True;True;True;True;True	870;1151;1672;1781;2031;2268;2507;2516;2574;4097;5145;5152;5195;5196;5590;5820;8001;10609;10932;10933;11236;11982;12827;13073;13406;13407;14154;15019;15020;15630;15631;17469;17995;18132;18702	1741;1742;2316;2317;3443;3444;3445;3446;3691;3692;4181;4182;4616;4617;4618;4619;5096;5097;5114;5115;5224;5225;5226;8233;8234;10535;10536;10547;10548;10636;10637;10638;10639;10640;11522;11523;11524;11525;11526;11975;16498;22079;22080;22081;22082;22659;22660;22661;22662;22663;22664;23360;23361;23362;23363;24902;24903;24904;26643;26644;27106;27107;27751;27752;27753;27754;29272;29273;30993;30994;3099…	1633;1634;2157;2158;3201;3202;3203;3204;3205;3206;3207;3433;3434;3435;3896;3897;3898;4305;4306;4307;4308;4741;4755;4756;4846;4847;4848;7629;7630;9756;9766;9849;9850;9851;9852;10665;10666;10667;10668;10669;11075;11076;15263;20273;20274;20804;20805;20806;20807;20808;21455;21456;21457;22869;22870;22871;24515;24516;24956;24957;25553;25554;25555;25556;25557;26947;28576;28577;28578;28579;28580;29730;29…	1633;2158;3202;3435;3896;4305;4741;4755;4847;7630;9756;9766;9851;10669;11076;15263;20274;20805;20806;21457;22871;24516;24957;25555;26947;28579;29730;33284;34287;34534;35590	565;566;567;568;569;570;571;572	829;915;1143;1156;1195;1375;1376;1388
tr|A0A0B4LG05|A0A0B4LG05_DROME;sp|P25823|TUD_DROME	tr|A0A0B4LG05|A0A0B4LG05_DROME;sp|P25823|TUD_DROME	57;57	57;57	57;57	>tr|A0A0B4LG05|A0A0B4LG05_DROME Tudor, isoform B OS=Drosophila melanogaster GN=tud PE=4 SV=1;>sp|P25823|TUD_DROME Maternal protein tudor OS=Drosophila melanogaster GN=tud PE=1 SV=2	2	57	57	57	43	51	43	51	43	51	31.5	31.5	31.5	284.87	2512	2512;2515	0	169.56	By MS/MS	By MS/MS	23.4	27.4	374340000	52449000	321890000	76209000	70794000	40	61	101				258	179;325;333;370;378;652;780;833;996;1116;1670;1759;1846;2499;2864;4082;4387;4467;4564;5630;5745;5957;6021;6146;6288;6500;6565;7470;7641;7692;8908;9124;9916;10991;12275;12398;12436;13515;13520;14169;14274;14407;14408;14563;15529;15792;16092;16097;16132;16239;16618;16930;17008;17355;17407;17480;18169	True;True;True;True;True;True;True;True;True;True;True;True;True;True;True;True;True;True;True;True;True;True;True;True;True;True;True;True;True;True;True;True;True;True;True;True;True;True;True;True;True;True;True;True;True;True;True;True;True;True;True;True;True;True;True;True;True	181;337;345;383;391;673;806;863;1030;1160;1735;1829;1921;2604;2984;4232;4546;4628;4725;5832;5947;6161;6229;6358;6503;6721;6786;7743;7918;7972;9231;9452;10266;11440;12766;12894;12936;14060;14065;14736;14844;14979;14980;15142;16148;16419;16730;16735;16772;16880;17280;17603;17682;18044;18096;18172;18878	361;662;663;685;686;687;758;759;773;1359;1360;1361;1362;1624;1625;1731;2066;2067;2068;2333;2334;3606;3607;3776;3777;3958;3959;5288;5289;6000;6001;6002;6003;6004;8488;9091;9092;9093;9094;9274;9614;11999;12000;12224;12225;12682;12683;12811;13054;13055;13395;13831;13832;13936;13937;13938;15965;15966;16322;16436;16437;19279;19871;21385;21386;23754;26535;26769;26844;26845;29077;29085;29086;30458;30459…	335;618;619;639;640;641;642;708;722;723;1268;1269;1270;1519;1520;1622;1924;1925;1926;2171;2172;2173;3352;3513;3514;3687;3688;4907;4908;4909;5575;5576;5577;5578;5579;7867;8422;8423;8581;8903;11100;11101;11306;11722;11846;12077;12078;12386;12782;12783;12881;12882;14763;14764;15105;15215;17757;18266;19666;19667;21829;24413;24634;24703;24704;26778;26783;26784;28072;28073;28271;28272;28273;28507;28508…	335;618;640;708;723;1270;1520;1622;1925;2171;3352;3513;3688;4907;5578;7867;8423;8581;8903;11101;11306;11722;11846;12078;12386;12782;12882;14764;15105;15215;17757;18266;19666;21829;24413;24634;24703;26778;26783;28073;28273;28507;28508;28833;30765;31306;31924;31931;32003;32208;32953;33523;33686;34379;34471;34600;35906	573;574;575;576;577;578;579	104;561;573;769;1009;1885;2026
tr|M9NEU5|M9NEU5_DROME;sp|P25843|PROF_DROME	tr|M9NEU5|M9NEU5_DROME;sp|P25843|PROF_DROME	4;4	4;4	4;4	>tr|M9NEU5|M9NEU5_DROME Profilin OS=Drosophila melanogaster GN=chic PE=3 SV=1;>sp|P25843|PROF_DROME Profilin OS=Drosophila melanogaster GN=chic PE=1 SV=1	2	4	4	4	4	4	4	4	4	4	58.7	58.7	58.7	13.723	126	126;126	0	9.9346	By MS/MS	By MS/MS	58.7	58.7	52193000	8030600	44162000	8350500	12312000	7	6	13				259	8997;14606;15750;17830	True;True;True;True	9323;15186;16377;18528	19607;19608;19609;19610;31338;31339;31340;31341;33803;33804;38178;38179	18032;18033;18034;18035;28911;28912;28913;31218;31219;31220;31221;31222;35266	18035;28911;31222;35266
tr|A0A0B4KHJ1|A0A0B4KHJ1_DROME;sp|P25867|UBCD1_DROME	tr|A0A0B4KHJ1|A0A0B4KHJ1_DROME;sp|P25867|UBCD1_DROME	2;2	2;2	2;2	>tr|A0A0B4KHJ1|A0A0B4KHJ1_DROME Effete, isoform B OS=Drosophila melanogaster GN=eff PE=3 SV=1;>sp|P25867|UBCD1_DROME Ubiquitin-conjugating enzyme E2-17 kDa OS=Drosophila melanogaster GN=eff PE=2 SV=1	2	2	2	2	1	2	1	2	1	2	28.6	28.6	28.6	16.678	147	147;147	0	5.5104	By MS/MS	By MS/MS	12.2	28.6	40790000	3420000	37370000	0	11376000	1	2	3				260	7650;16722	True;True	7928;17386	16341;16342;16343;35854	15121;15122;33148	15121;33148
sp|P25991-4|SUF_DROME;sp|P25991|SUF_DROME	sp|P25991-4|SUF_DROME;sp|P25991|SUF_DROME	5;5	5;5	5;5	>sp|P25991-4|SUF_DROME Isoform E of Protein suppressor of forked OS=Drosophila melanogaster GN=su(f);>sp|P25991|SUF_DROME Protein suppressor of forked OS=Drosophila melanogaster GN=su(f) PE=1 SV=2	2	5	5	5	4	3	4	3	4	3	9.5	9.5	9.5	84.458	733	733;765	0	6.0132	By MS/MS	By MS/MS	7.6	4.8	2433400	2433400	0	2433400	0	4	3	7				261	1233;1599;5560;6962;13933	True;True;True;True;True	1280;1658;5759;7204;14486	2586;3420;11842;11843;14887;14888;29949	2413;3177;10958;10959;13734;13735;27581	2413;3177;10958;13734;27581	580	39
sp|P26019|DPOLA_DROME	sp|P26019|DPOLA_DROME	20	20	20	>sp|P26019|DPOLA_DROME DNA polymerase alpha catalytic subunit OS=Drosophila melanogaster GN=DNApol-alpha180 PE=1 SV=2	1	20	20	20	11	19	11	19	11	19	17.9	17.9	17.9	169.9	1488	1488	0	35.063	By MS/MS	By MS/MS	12	16.2	158430000	15824000	142610000	18345000	36212000	8	16	24				262	1536;1537;3025;3390;3485;5124;6810;7962;9001;9724;9984;10764;11793;12049;14614;14901;15564;15693;16821;17976	True;True;True;True;True;True;True;True;True;True;True;True;True;True;True;True;True;True;True;True	1590;1591;3148;3524;3619;5308;7046;8251;9327;10072;10336;11208;12270;12534;15194;15492;16185;16320;17488;18680	3260;3261;3262;6356;7108;7288;7289;10953;10954;10955;14588;17033;17034;19616;19617;19618;21023;21534;23308;25537;25538;26058;31352;31925;31926;33399;33400;33401;33402;33697;36045;36046;38492;38493;38494;38495	3036;3037;5905;6583;6748;6749;10123;10124;13466;15748;18040;18041;19345;19797;21411;23482;23960;28925;29459;29460;30834;30835;30836;31111;33324;35546;35547	3036;3037;5905;6583;6749;10124;13466;15748;18041;19345;19797;21411;23482;23960;28925;29460;30835;31111;33324;35547	581;582;583	768;966;1235
tr|A0A0B4KGE6|A0A0B4KGE6_DROME;sp|P26270|PSMD7_DROME;tr|A0A0B4KFH4|A0A0B4KFH4_DROME	tr|A0A0B4KGE6|A0A0B4KGE6_DROME;sp|P26270|PSMD7_DROME;tr|A0A0B4KFH4|A0A0B4KFH4_DROME	5;5;5	5;5;5	5;5;5	>tr|A0A0B4KGE6|A0A0B4KGE6_DROME Regulatory particle non-ATPase 8, isoform C OS=Drosophila melanogaster GN=Rpn8 PE=4 SV=1;>sp|P26270|PSMD7_DROME 26S proteasome non-ATPase regulatory subunit 7 OS=Drosophila melanogaster GN=Rpn8 PE=1 SV=6;>tr|A0A0B4KFH4|A0A0B	3	5	5	5	5	5	5	5	5	5	16	16	16	38.089	338	338;338;358	0	11.102	By MS/MS	By MS/MS	16	16	117580000	13444000	104130000	21789000	21337000	4	5	9				263	11882;12968;13589;16560;17592	True;True;True;True;True	12363;13489;14134;17221;18288	25714;25715;27918;27919;29232;29233;29234;35528;35529;37714;37715	23639;23640;25712;25713;25714;26912;26913;32855;34836	23640;25712;26913;32855;34836
tr|A4V4I0|A4V4I0_DROME;sp|P26308|GBB1_DROME	tr|A4V4I0|A4V4I0_DROME;sp|P26308|GBB1_DROME	1;1	1;1	1;1	>tr|A4V4I0|A4V4I0_DROME G protein beta-subunit 13F, isoform B OS=Drosophila melanogaster GN=Gbeta13F PE=1 SV=1;>sp|P26308|GBB1_DROME Guanine nucleotide-binding protein subunit beta-1 OS=Drosophila melanogaster GN=Gbeta13F PE=1 SV=1	2	1	1	1	1	1	1	1	1	1	4.4	4.4	4.4	37.133	340	340;340	0.0015121	2.0754	By MS/MS	By MS/MS	4.4	4.4	0	0	0	0	0	1	1	2				264	10632	TRUE	11046	22889;22890	21008;21009	21009	584	1
sp|P26686-3|SRR55_DROME;sp|P26686-2|SRR55_DROME;tr|A0A0C4DHG5|A0A0C4DHG5_DROME;sp|P26686-5|SRR55_DROME;sp|P26686|SRR55_DROME;sp|P26686-7|SRR55_DROME;sp|P26686-4|SRR55_DROME;sp|P26686-6|SRR55_DROME;sp|P26686-9|SRR55_DROME;sp|P26686-8|SRR55_DROME	sp|P26686-3|SRR55_DROME;sp|P26686-2|SRR55_DROME;tr|A0A0C4DHG5|A0A0C4DHG5_DROME;sp|P26686-5|SRR55_DROME;sp|P26686|SRR55_DROME	11;11;11;11;11;5;4;4;4;3	11;11;11;11;11;5;4;4;4;3	11;11;11;11;11;5;4;4;4;3	>sp|P26686-3|SRR55_DROME Isoform B of Serine-arginine protein 55 OS=Drosophila melanogaster GN=B52;>sp|P26686-2|SRR55_DROME Isoform A of Serine-arginine protein 55 OS=Drosophila melanogaster GN=B52;>tr|A0A0C4DHG5|A0A0C4DHG5_DROME B52, isoform O OS=Drosophi	10	11	11	11	7	11	7	11	7	11	31.3	31.3	31.3	37.535	329	329;350;355;355;376;216;135;147;149;171	0	25.776	By MS/MS	By MS/MS	26.7	31.3	133350000	10440000	122910000	11121000	35078000	6	13	19				265	8422;9021;10944;11091;11918;12857;14714;17157;17158;17367;17433	True;True;True;True;True;True;True;True;True;True;True	8726;9347;11393;11542;12400;13374;15299;17838;17839;17840;18056;18123	18014;19656;19657;23658;23659;23967;23968;25795;25796;27680;27681;31570;36802;36803;36804;36805;37235;37236;37360;37361	16624;18073;18074;21737;21738;22030;22031;22032;23717;23718;25485;25486;29118;34010;34011;34012;34013;34401;34519;34520	16624;18074;21737;22031;23718;25485;29118;34010;34012;34401;34520	585;586	140;169
sp|P26802|DDX51_DROME	sp|P26802|DDX51_DROME	7	7	7	>sp|P26802|DDX51_DROME Probable ATP-dependent RNA helicase Dbp73D OS=Drosophila melanogaster GN=Dbp73D PE=2 SV=3	1	7	7	7	5	4	5	4	5	4	16.6	16.6	16.6	77.589	687	687	0	32.463	By MS/MS	By MS/MS	11.8	8.7	48085000	1030400	47055000	0	14324000	5	5	10				266	1026;1917;5178;8608;9077;15225;18116	True;True;True;True;True;True;True	1063;1994;5365;8920;9405;15832;18824	2151;4114;11068;18387;18388;19785;32685;32686;32687;38769	2000;3835;10229;16963;16964;18188;30176;30177;30178;35795	2000;3835;10229;16964;18188;30177;35795	587	387
tr|A4V4I8|A4V4I8_DROME;sp|P27619|DYN_DROME;tr|X2JE15|X2JE15_DROME;tr|E1JJA4|E1JJA4_DROME;tr|M9PHQ0|M9PHQ0_DROME;tr|A4V4J0|A4V4J0_DROME;sp|P27619-2|DYN_DROME;tr|M9PJN9|M9PJN9_DROME;tr|E1JJA5|E1JJA5_DROME;tr|F6J732|F6J732_DROME;tr|E8NH48|E8NH48_DROME;tr|F6J774|F6J774_DROME	tr|A4V4I8|A4V4I8_DROME;sp|P27619|DYN_DROME;tr|X2JE15|X2JE15_DROME;tr|E1JJA4|E1JJA4_DROME;tr|M9PHQ0|M9PHQ0_DROME;tr|A4V4J0|A4V4J0_DROME;sp|P27619-2|DYN_DROME;tr|M9PJN9|M9PJN9_DROME;tr|E1JJA5|E1JJA5_DROME	30;30;30;30;30;29;29;29;29;12;6;3	30;30;30;30;30;29;29;29;29;12;6;3	30;30;30;30;30;29;29;29;29;12;6;3	>tr|A4V4I8|A4V4I8_DROME Shibire, isoform F OS=Drosophila melanogaster GN=shi PE=1 SV=1;>sp|P27619|DYN_DROME Dynamin OS=Drosophila melanogaster GN=shi PE=1 SV=2;>tr|X2JE15|X2JE15_DROME Shibire, isoform P OS=Drosophila melanogaster GN=shi PE=1 SV=1;>tr|E1JJA	12	30	30	30	26	23	26	23	26	23	44.9	44.9	44.9	97.808	877	877;877;881;883;896;830;830;834;836;232;285;129	0	184.69	By MS/MS	By MS/MS	40.7	37.7	440960000	69190000	371770000	107800000	68490000	29	22	51				267	673;1056;1896;3552;3646;3653;3962;4251;5090;5390;5809;7766;7784;8461;8811;9679;10436;10924;12120;12227;12323;12884;12965;14348;15122;16004;16375;16376;16737;17428	True;True;True;True;True;True;True;True;True;True;True;True;True;True;True;True;True;True;True;True;True;True;True;True;True;True;True;True;True;True	695;1096;1973;3688;3785;3794;4110;4406;5274;5586;6012;8049;8068;8769;9130;10026;10806;10807;11373;12608;12716;12815;13402;13486;14918;15724;16638;17023;17024;17401;18118	1414;2202;2203;2204;2205;4074;4075;7406;7587;7588;7603;7604;8259;8260;8827;8828;10887;10888;10889;11512;11513;11514;12350;16607;16608;16640;18115;18776;20935;22444;22445;22446;23630;26190;26191;26416;26621;26622;27744;27745;27914;27915;30813;30814;32413;32414;34336;34337;35137;35138;35139;35140;35141;35884;35885;37348;37349;37350	1322;2052;2053;2054;2055;3796;6863;7030;7031;7047;7048;7650;7651;8177;8178;10068;10069;10652;10653;10654;10655;11418;15365;15395;16717;17331;19267;20605;20606;21712;24084;24085;24303;24495;25545;25708;25709;28403;28404;28405;29929;29930;31726;31727;32483;32484;32485;32486;33173;33174;34509;34510;34511	1322;2055;3796;6863;7030;7047;7651;8178;10069;10654;11418;15365;15395;16717;17331;19267;20605;21712;24084;24303;24495;25545;25709;28405;29930;31727;32483;32486;33174;34510	588;589;590;591;592;593;594;595;596;597;598	1;22;154;205;324;327;403;558;677;678;738
sp|P27864|RRP1_DROME;tr|B7YZZ9|B7YZZ9_DROME	sp|P27864|RRP1_DROME;tr|B7YZZ9|B7YZZ9_DROME	16;16	16;16	16;16	>sp|P27864|RRP1_DROME Recombination repair protein 1 OS=Drosophila melanogaster GN=Rrp1 PE=1 SV=2;>tr|B7YZZ9|B7YZZ9_DROME DNA-(apurinic or apyrimidinic site) lyase OS=Drosophila melanogaster GN=Rrp1 PE=1 SV=1	2	16	16	16	14	15	14	15	14	15	33.6	33.6	33.6	74.634	679	679;706	0	110.1	By MS/MS	By MS/MS	31.5	30.5	213510000	50131000	163380000	62202000	36065000	14	14	28				268	315;320;2037;2491;4572;4573;4693;6363;7058;8209;8509;10823;14778;14779;15776;17294	True;True;True;True;True;True;True;True;True;True;True;True;True;True;True;True	327;332;2117;2596;4733;4734;4863;6579;7307;8507;8818;11268;15365;15366;16403;17981	648;649;656;657;4336;4337;5272;5273;9628;9629;9928;9929;13543;13544;15092;15093;15094;17570;18205;18206;23429;23430;23431;31690;31691;31692;31693;33847;33848;33849;33850;33851;33852;37095;37096	603;604;612;613;4048;4049;4050;4896;8918;8919;9205;9206;9207;12529;13926;13927;16226;16805;21518;21519;29239;29240;29241;31266;31267;31268;31269;34267	604;613;4048;4896;8918;8919;9207;12529;13926;16226;16805;21518;29240;29241;31268;34267	599;600;601;602	93;500;602;631
sp|P28668|SYEP_DROME;sp|P28668-2|SYEP_DROME;tr|H8F4R5|H8F4R5_DROME	sp|P28668|SYEP_DROME;sp|P28668-2|SYEP_DROME;tr|H8F4R5|H8F4R5_DROME	42;25;25	42;25;25	42;25;25	>sp|P28668|SYEP_DROME Bifunctional glutamate/proline--tRNA ligase OS=Drosophila melanogaster GN=Aats-glupro PE=1 SV=2;>sp|P28668-2|SYEP_DROME Isoform B of Bifunctional glutamate/proline--tRNA ligase OS=Drosophila melanogaster GN=Aats-glupro;>tr|H8F4R5|H8F4	3	42	42	42	34	40	34	40	34	40	34.4	34.4	34.4	189.41	1714	1714;996;998	0	110.06	By MS/MS	By MS/MS	27.6	34.4	613530000	82022000	531510000	128550000	109940000	35	50	85				269	166;687;1095;1540;1646;1913;2728;2763;3671;3792;4588;5269;5599;7426;7879;8045;8146;8171;8761;9392;9516;9538;10021;10317;10498;10499;10523;11155;11339;11436;13383;13551;15071;15718;15909;16763;17423;17450;17542;17646;17839;18178	True;True;True;True;True;True;True;True;True;True;True;True;True;True;True;True;True;True;True;True;True;True;True;True;True;True;True;True;True;True;True;True;True;True;True;True;True;True;True;True;True;True	168;709;1139;1594;1710;1990;2841;2842;2880;3812;3936;4749;5459;5460;5800;7699;8165;8335;8442;8467;9077;9731;9861;9883;10373;10679;10880;10881;10914;11611;11796;11899;13921;14096;15672;16345;16540;17428;18113;18140;18234;18343;18537;18887	337;338;1442;1443;1444;2289;2290;3265;3266;3566;4106;4107;4108;4109;5731;5732;5733;5810;7641;7642;7874;7875;7876;9661;9662;11256;11257;11926;11927;15884;15885;16843;16844;16845;16846;17198;17199;17394;17395;17455;17456;18678;18679;18680;20389;20390;20636;20673;20674;20675;21603;21604;22210;22211;22565;22566;22567;22626;24121;24498;24727;24728;24729;24730;24731;28781;29151;29152;32283;32284;33743;…	313;314;315;1347;1348;1349;2129;3040;3041;3042;3043;3316;3827;3828;3829;3830;5312;5313;5314;5315;5395;7081;7082;7306;7307;7308;7309;8950;8951;10409;10410;11033;14682;14683;15582;15583;15898;16076;16077;16130;17243;17244;18758;18759;18992;19028;19029;19858;19859;20390;20391;20717;20718;20719;20774;22173;22505;22717;22718;22719;26508;26509;26842;26843;29809;29810;31154;31155;31156;31550;31551;33213…	314;1347;2129;3043;3316;3830;5313;5395;7081;7309;8950;10409;11033;14682;15583;15898;16077;16130;17244;18758;18992;19029;19859;20391;20717;20719;20774;22173;22505;22719;26508;26842;29810;31154;31551;33214;34502;34545;34721;34943;35288;35920	603;604;605;606;607;608;609;610;611;612	127;305;332;434;472;1114;1272;1327;1452;1612
tr|E1JGN9|E1JGN9_DROME;sp|P28750|EXU_DROME	tr|E1JGN9|E1JGN9_DROME;sp|P28750|EXU_DROME	21;21	21;21	21;21	>tr|E1JGN9|E1JGN9_DROME AT02443p OS=Drosophila melanogaster GN=exu PE=1 SV=1;>sp|P28750|EXU_DROME Maternal protein exuperantia OS=Drosophila melanogaster GN=exu PE=1 SV=2	2	21	21	21	15	20	15	20	15	20	40.6	40.6	40.6	57.974	532	532;532	0	215.7	By MS/MS	By MS/MS	35.5	40.6	543290000	21796000	521500000	33407000	141910000	12	31	43				270	351;527;528;1911;1988;2143;2144;2479;4112;5309;7543;7788;8234;11126;12375;12492;13237;13671;13706;14255;14573	True;True;True;True;True;True;True;True;True;True;True;True;True;True;True;True;True;True;True;True;True	364;547;548;1988;2065;2227;2228;2582;4263;5501;7818;8072;8533;11582;12869;12992;13771;14218;14253;14823;14824;15152	724;725;1120;1121;1122;1123;1124;4103;4104;4241;4546;4547;4548;5242;8555;11346;11347;16122;16123;16124;16651;16652;17620;17621;17622;24056;24057;24058;26721;26722;26961;26962;28470;29405;29406;29485;29486;30621;30622;30623;30624;30625;30626;30627;31276	673;674;1047;1048;1049;1050;1051;1052;3825;3960;4244;4245;4246;4247;4863;7927;10491;10492;14911;14912;14913;15404;16270;16271;16272;16273;22112;22113;22114;24594;24814;26227;27074;27143;27144;27145;28218;28219;28220;28221;28222;28223;28224;28225;28854	674;1050;1052;3825;3960;4244;4247;4863;7927;10492;14913;15404;16271;22114;24594;24814;26227;27074;27144;28225;28854	613;614	147;293
tr|M9PCM4|M9PCM4_DROME;sp|P29052|TF2B_DROME	tr|M9PCM4|M9PCM4_DROME;sp|P29052|TF2B_DROME	4;4	4;4	4;4	>tr|M9PCM4|M9PCM4_DROME Transcription factor IIB, isoform B OS=Drosophila melanogaster GN=TfIIB PE=4 SV=1;>sp|P29052|TF2B_DROME Transcription initiation factor IIB OS=Drosophila melanogaster GN=TfIIB PE=2 SV=1	2	4	4	4	4	3	4	3	4	3	22.2	22.2	22.2	34.369	315	315;315	0	20.376	By MS/MS	By MS/MS	22.2	18.1	57765000	5740700	52024000	8957000	12620000	2	4	6				271	3003;3836;16350;16482	True;True;True;True	3125;3982;16998;17137	6312;6313;7967;35086;35087;35368;35369	5871;5872;7391;32433;32434;32704	5871;7391;32434;32704	615	226
tr|A0A0B4KEH0|A0A0B4KEH0_DROME;sp|P29310|1433Z_DROME;sp|P29310-3|1433Z_DROME;tr|Q6LEH5|Q6LEH5_DROME;tr|Q8SWR6|Q8SWR6_DROME	tr|A0A0B4KEH0|A0A0B4KEH0_DROME;sp|P29310|1433Z_DROME;sp|P29310-3|1433Z_DROME	11;11;10;5;1	1;1;0;0;0	1;1;0;0;0	>tr|A0A0B4KEH0|A0A0B4KEH0_DROME 14-3-3zeta, isoform K OS=Drosophila melanogaster GN=14-3-3zeta PE=1 SV=1;>sp|P29310|1433Z_DROME 14-3-3 protein zeta OS=Drosophila melanogaster GN=14-3-3zeta PE=1 SV=1;>sp|P29310-3|1433Z_DROME Isoform C of 14-3-3 protein zeta	5	11	1	1	10	11	1	1	1	1	50.4	7.7	7.7	28.227	248	248;248;248;191;157	0	12.959	By MS/MS	By MS/MS	42.7	50.4	15942000	2727300	13215000	0	4022700	1	2	3				272	2477;2981;2982;10693;11310;11665;11915;14464;14578;16551;17853	False;False;False;False;False;True;False;False;False;False;False	2580;3103;3104;11115;11767;12135;12397;15040;15157;17210;18551	5238;5239;6271;6272;6273;6274;23024;23025;24444;24445;25211;25212;25213;25789;31036;31037;31282;31283;35508;35509;35510;38229;38230	4860;4861;5829;5830;5831;5832;21135;22454;22455;23174;23175;23176;23711;28622;28623;28859;28860;32835;32836;32837;35318;35319	4861;5829;5832;21135;22454;23175;23711;28622;28859;32836;35318	616;617	163;221
sp|P29310-2|1433Z_DROME	sp|P29310-2|1433Z_DROME	12	10	2	>sp|P29310-2|1433Z_DROME Isoform VI of 14-3-3 protein zeta OS=Drosophila melanogaster GN=14-3-3zeta	1	12	10	2	11	12	9	10	2	2	50.4	47.2	7.7	28.282	248	248	0	57.809	By MS/MS	By MS/MS	42.7	50.4	157420000	21946000	135480000	33785000	29401000	9	10	19				273	2477;2981;2982;10693;10885;11310;11664;11915;14464;14578;16551;17853	False;True;True;True;True;False;True;True;True;True;True;True	2580;3103;3104;11115;11333;11767;12134;12397;15040;15157;17210;18551	5238;5239;6271;6272;6273;6274;23024;23025;23557;23558;24444;24445;25209;25210;25789;31036;31037;31282;31283;35508;35509;35510;38229;38230	4860;4861;5829;5830;5831;5832;21135;21643;21644;22454;22455;23172;23173;23711;28622;28623;28859;28860;32835;32836;32837;35318;35319	4861;5829;5832;21135;21644;22454;23173;23711;28622;28859;32836;35318	616;617	163;221
tr|A8E700|A8E700_DROME;sp|P29327-2|RS6_DROME;tr|H1ZYF1|H1ZYF1_DROME;sp|P29327|RS6_DROME;tr|D2NUH9|D2NUH9_DROME;tr|Q95TP9|Q95TP9_DROME	tr|A8E700|A8E700_DROME;sp|P29327-2|RS6_DROME;tr|H1ZYF1|H1ZYF1_DROME;sp|P29327|RS6_DROME;tr|D2NUH9|D2NUH9_DROME;tr|Q95TP9|Q95TP9_DROME	2;2;2;2;2;1	2;2;2;2;2;1	2;2;2;2;2;1	>tr|A8E700|A8E700_DROME IP19982p (Fragment) OS=Drosophila melanogaster GN=RpS6 PE=2 SV=1;>sp|P29327-2|RS6_DROME Isoform B of 40S ribosomal protein S6 OS=Drosophila melanogaster GN=RpS6;>tr|H1ZYF1|H1ZYF1_DROME 40S ribosomal protein S6 OS=Drosophila melanoga	6	2	2	2	0	2	0	2	0	2	17	17	17	20.563	182	182;200;248;248;275;217	0.00055066	2.7793	By matching	By MS/MS	0	17	4549200	0	4549200	0	1384800	0	1	1				274	8628;10520	True;True	8942;10911	18428;22621	17004;20768	17004;20768	618	38
sp|P29349-3|CSW_DROME;sp|P29349-2|CSW_DROME;sp|P29349|CSW_DROME;tr|M9PGI1|M9PGI1_DROME;tr|L7XAI0|L7XAI0_DROME;sp|P29349-4|CSW_DROME	sp|P29349-3|CSW_DROME;sp|P29349-2|CSW_DROME;sp|P29349|CSW_DROME;tr|M9PGI1|M9PGI1_DROME;tr|L7XAI0|L7XAI0_DROME;sp|P29349-4|CSW_DROME	5;5;5;5;5;5	5;5;5;5;5;5	5;5;5;5;5;5	>sp|P29349-3|CSW_DROME Isoform 3 of Tyrosine-protein phosphatase corkscrew OS=Drosophila melanogaster GN=csw;>sp|P29349-2|CSW_DROME Isoform 1 of Tyrosine-protein phosphatase corkscrew OS=Drosophila melanogaster GN=csw;>sp|P29349|CSW_DROME Tyrosine-protein	6	5	5	5	3	5	3	5	3	5	11.4	11.4	11.4	74.528	682	682;841;845;894;945;945	0	10.436	By MS/MS	By MS/MS	7.5	11.4	35664000	746290	34918000	0	10629000	2	6	8				275	4543;4895;9147;15056;18098	True;True;True;True;True	4704;5073;9475;15657;18806	9425;9426;10363;10364;19909;19910;19911;32256;38737	8731;8732;9611;9612;18300;18301;29782;35768	8732;9612;18301;29782;35768	619	439
tr|Q9U916|Q9U916_DROME;tr|Q53YH3|Q53YH3_DROME;sp|P29413|CALR_DROME	tr|Q9U916|Q9U916_DROME;tr|Q53YH3|Q53YH3_DROME;sp|P29413|CALR_DROME	3;3;3	3;3;3	3;3;3	>tr|Q9U916|Q9U916_DROME Calreticulin OS=Drosophila melanogaster GN=Calr PE=2 SV=1;>tr|Q53YH3|Q53YH3_DROME Calreticulin, isoform B OS=Drosophila melanogaster GN=Calr PE=1 SV=1;>sp|P29413|CALR_DROME Calreticulin OS=Drosophila melanogaster GN=Crc PE=1 SV=2	3	3	3	3	3	2	3	2	3	2	14	14	14	46.809	406	406;406;406	0	8.5965	By MS/MS	By MS/MS	14	7.9	19495000	18050000	1445200	18050000	0	3	1	4				276	4511;5781;7773	True;True;True	4672;5984;8057	9368;12294;12295;16621;16622	8678;11365;11366;15377	8678;11365;15377
sp|P29613|TPIS_DROME;sp|P29613-1|TPIS_DROME;tr|K7Z7Z8|K7Z7Z8_DROME	sp|P29613|TPIS_DROME;sp|P29613-1|TPIS_DROME;tr|K7Z7Z8|K7Z7Z8_DROME	11;11;7	11;11;7	11;11;7	>sp|P29613|TPIS_DROME Triosephosphate isomerase OS=Drosophila melanogaster GN=Tpi PE=1 SV=3;>sp|P29613-1|TPIS_DROME Isoform A of Triosephosphate isomerase OS=Drosophila melanogaster GN=Tpi;>tr|K7Z7Z8|K7Z7Z8_DROME Triosephosphate isomerase (Fragment) OS=Dro	3	11	11	11	10	9	10	9	10	9	55.1	55.1	55.1	26.625	247	247;348;162	0	27.586	By MS/MS	By MS/MS	51	52.2	241500000	39542000	201960000	48701000	50190000	11	10	21				277	632;633;2100;4622;7267;8015;11309;12657;15435;16466;16467	True;True;True;True;True;True;True;True;True;True;True	653;654;2183;4785;7532;8305;11766;13162;16052;17120;17121	1323;1324;4466;4467;4468;4469;9753;9754;15508;15509;17131;17132;24440;24441;24442;24443;27260;27261;33147;35335;35336;35337;35338	1237;1238;4170;4171;4172;9041;9042;14323;14324;15837;15838;22450;22451;22452;22453;25106;25107;30588;32673;32674;32675	1237;1238;4172;9042;14323;15837;22452;25106;30588;32673;32675	620	81
tr|X2JC31|X2JC31_DROME;sp|P29742|CLH_DROME	tr|X2JC31|X2JC31_DROME;sp|P29742|CLH_DROME	71;71	71;71	71;71	>tr|X2JC31|X2JC31_DROME Clathrin heavy chain OS=Drosophila melanogaster GN=Chc PE=3 SV=1;>sp|P29742|CLH_DROME Clathrin heavy chain OS=Drosophila melanogaster GN=Chc PE=1 SV=1	2	71	71	71	68	62	68	62	68	62	52.3	52.3	52.3	191.18	1678	1678;1678	0	323.31	By MS/MS	By MS/MS	50.1	47.1	1097600000	354130000	743430000	370490000	185850000	70	59	129				278	228;433;564;566;580;674;823;824;881;1212;1572;1764;1765;1866;2673;2846;2890;3099;3196;3514;3546;3627;3890;3935;4344;5144;5362;5363;5778;6019;6117;6749;7295;7498;7653;7775;7825;8130;8139;8201;8262;8681;8855;9071;9284;9426;9498;9666;10702;11332;11403;11404;11563;11564;12246;12709;12881;14613;15065;15352;15523;15994;16025;16123;16221;16429;16535;17138;17492;17626;17801	True;True;True;True;True;True;True;True;True;True;True;True;True;True;True;True;True;True;True;True;True;True;True;True;True;True;True;True;True;True;True;True;True;True;True;True;True;True;True;True;True;True;True;True;True;True;True;True;True;True;True;True;True;True;True;True;True;True;True;True;True;True;True;True;True;True;True;True;True;True;True	234;449;584;586;600;696;853;854;911;1259;1630;1834;1835;1941;2785;2965;3010;3223;3321;3648;3682;3764;4036;4082;4502;5330;5555;5556;5981;6227;6327;6981;7561;7771;7931;8059;8109;8426;8435;8498;8562;8995;9176;9399;9613;9765;9842;10013;11126;11789;11864;11865;12032;12033;12735;13221;13399;15193;15666;15963;16142;16627;16628;16661;16763;16861;17080;17194;17819;18184;18323;18498	464;884;885;1188;1189;1192;1193;1219;1220;1221;1415;1708;1709;1710;1711;1712;1831;1832;2538;2539;3364;3365;3784;3785;3786;3787;3788;3995;3996;3997;5629;5630;5956;5957;6049;6050;6520;6521;6692;6693;7336;7337;7396;7397;7398;7542;8116;8204;9009;9010;10995;10996;11449;11450;11451;11452;12289;12290;12807;12808;12998;14439;15570;15571;16031;16032;16355;16356;16626;16627;16628;16730;16731;17358;17376;17…	434;822;823;1110;1113;1114;1115;1142;1143;1144;1323;1601;1602;1603;1604;1605;1709;1710;2364;3128;3521;3522;3523;3524;3525;3721;3722;5215;5533;5534;5628;5629;6051;6052;6053;6214;6794;6853;6854;6987;7523;7601;8345;10156;10157;10589;10590;10591;10592;11361;11843;11844;12025;13333;14379;14380;14820;14821;15133;15381;15382;15383;15481;15482;16044;16059;16060;16061;16062;16200;16201;16320;16321;17094;1…	434;823;1110;1113;1142;1323;1601;1603;1709;2364;3128;3523;3524;3721;5215;5533;5629;6052;6214;6794;6854;6987;7523;7601;8345;10157;10590;10591;11361;11843;12025;13333;14380;14820;15133;15383;15482;16044;16061;16201;16320;17094;17479;18178;18541;18810;18958;19249;21162;22493;22645;22647;22972;22975;24353;25220;25538;28924;29799;30418;30756;31706;31764;31984;32155;32592;32814;33974;34625;34908;35222	621;622;623;624;625;626;627;628;629;630	55;73;95;104;181;997;1315;1317;1333;1597
tr|F3YDH0|F3YDH0_DROME;sp|P29844|HSP7C_DROME;tr|F6J5W4|F6J5W4_DROME	tr|F3YDH0|F3YDH0_DROME;sp|P29844|HSP7C_DROME	26;26;6	23;23;6	23;23;6	>tr|F3YDH0|F3YDH0_DROME Heat shock 70-kDa protein cognate 3, isoform E OS=Drosophila melanogaster GN=Hsc70-3 PE=1 SV=1;>sp|P29844|HSP7C_DROME Heat shock 70 kDa protein cognate 3 OS=Drosophila melanogaster GN=Hsc70-3 PE=2 SV=2	3	26	23	23	25	23	22	20	22	20	51.1	46.8	46.8	72.26	656	656;656;242	0	110.59	By MS/MS	By MS/MS	51.1	45.9	537510000	151230000	386280000	156410000	98816000	32	28	60				279	735;980;1878;1980;2150;2202;2544;3735;3907;6469;6756;7450;7542;10347;10561;10562;10954;11505;11571;14197;16190;16219;16234;16632;17202;17489	True;True;True;True;True;True;True;True;True;True;False;True;True;True;False;True;True;True;True;True;False;True;True;True;True;True	761;1014;1953;1954;2057;2234;2289;2653;3877;4053;6689;6989;7723;7817;10710;10958;10959;10960;11403;11972;12040;14764;16830;16859;16875;17295;17885;18181	1539;1540;1541;1542;2031;2032;4022;4023;4024;4225;4226;4227;4228;4557;4660;4661;4662;4663;5371;5372;5373;5374;7761;7762;7763;7764;8146;13774;13775;14455;14456;14457;15927;15928;15929;15930;16120;16121;22276;22277;22717;22718;22719;22720;22721;22722;22723;22724;23673;23674;24885;24886;25021;25022;25023;25024;30508;30509;30510;30511;34739;34740;34792;34793;34794;34838;34839;34840;34841;34842;35670;…	1445;1446;1447;1448;1891;1892;3745;3746;3747;3946;3947;3948;4253;4349;4350;4975;4976;4977;7195;7196;7197;7198;7549;12730;12731;13347;13348;13349;13350;14723;14724;14725;14726;14727;14728;14909;14910;20450;20451;20852;20853;20854;20855;20856;20857;20858;20859;21752;22852;22853;22990;22991;22992;28116;28117;28118;32104;32149;32150;32151;32152;32198;32199;32200;32201;32981;34085;34086;34087;34088;34…	1448;1891;3746;3946;4253;4350;4976;7198;7549;12731;13347;14724;14910;20450;20857;20859;21752;22853;22990;28116;32104;32150;32199;32981;34087;34619	631;632;633;634;635	148;153;196;351;472
tr|A0A0B4LFD2|A0A0B4LFD2_DROME;sp|P29845|HSP7E_DROME	tr|A0A0B4LFD2|A0A0B4LFD2_DROME;sp|P29845|HSP7E_DROME	29;29	28;28	28;28	>tr|A0A0B4LFD2|A0A0B4LFD2_DROME Heat shock protein cognate 5, isoform B OS=Drosophila melanogaster GN=Hsc70-5 PE=3 SV=1;>sp|P29845|HSP7E_DROME Heat shock 70 kDa protein cognate 5 OS=Drosophila melanogaster GN=Hsc70-5 PE=1 SV=2	2	29	28	28	29	25	28	24	28	24	49.3	48.3	48.3	74.065	686	686;686	0	75.609	By MS/MS	By MS/MS	49.3	45.6	654520000	126700000	527820000	167150000	115090000	35	27	62				280	322;971;1329;1442;1875;2137;3202;3203;3449;3513;3547;10563;10882;11658;11965;13243;13690;13691;14162;14196;14427;14428;15305;15306;15747;16495;16526;17052;17430	True;True;True;True;True;True;True;True;True;True;True;True;True;False;True;True;True;True;True;True;True;True;True;True;True;True;True;True;True	334;1004;1378;1494;1950;2221;3328;3329;3330;3583;3647;3683;10961;10962;11330;12128;12448;13777;14237;14238;14726;14763;15002;15003;15914;15915;16374;17150;17183;17728;18120	659;2008;2009;2788;2789;3004;3005;4016;4017;4534;4535;6703;6704;6705;6706;6707;6708;7217;7218;7219;7334;7335;7399;7400;22725;22726;22727;22728;22729;22730;22731;23549;23550;23551;25198;25199;25200;25201;25886;25887;28481;28482;29451;29452;29453;29454;29455;29456;29457;29458;30437;30438;30506;30507;30966;30967;30968;32862;32863;32864;33797;33798;33799;33800;35392;35393;35465;36537;36538;37352;3735…	615;1869;1870;2608;2609;2812;2813;3739;3740;4230;4231;6222;6223;6224;6225;6685;6686;6791;6792;6793;6855;6856;20860;20861;20862;20863;20864;20865;20866;21637;21638;21639;23163;23164;23800;23801;26236;27114;27115;27116;27117;27118;27119;28053;28115;28547;28548;28549;28550;30336;30337;31210;31211;31212;31213;31214;31215;32727;32728;32794;33769;33770;34513;34514;34515;34516	615;1869;2609;2813;3739;4230;6222;6225;6686;6791;6856;20862;21639;23163;23801;26236;27115;27117;28053;28115;28547;28549;30336;30337;31214;32728;32794;33769;34515	636;637;638;639;640;641	172;174;232;389;561;596
tr|Q1WWG8|Q1WWG8_DROME;tr|Q8IR39|Q8IR39_DROME;tr|C6TPA7|C6TPA7_DROME;tr|X2JKD2|X2JKD2_DROME;tr|M9NDX3|M9NDX3_DROME;sp|P30189|TOP1_DROME;tr|Q494M1|Q494M1_DROME	tr|Q1WWG8|Q1WWG8_DROME;tr|Q8IR39|Q8IR39_DROME;tr|C6TPA7|C6TPA7_DROME;tr|X2JKD2|X2JKD2_DROME;tr|M9NDX3|M9NDX3_DROME;sp|P30189|TOP1_DROME;tr|Q494M1|Q494M1_DROME	2;2;2;2;2;2;2	2;2;2;2;2;2;2	2;2;2;2;2;2;2	>tr|Q1WWG8|Q1WWG8_DROME IP16129p (Fragment) OS=Drosophila melanogaster GN=Top1 PE=2 SV=1;>tr|Q8IR39|Q8IR39_DROME Topoisomerase 1, isoform B OS=Drosophila melanogaster GN=Top1 PE=1 SV=1;>tr|C6TPA7|C6TPA7_DROME AT12251p OS=Drosophila melanogaster GN=Top1-RB	7	2	2	2	1	2	1	2	1	2	10.2	10.2	10.2	45.122	382	382;581;581;593;970;972;974	0	15.074	By MS/MS	By MS/MS	5	10.2	19103000	2991400	16111000	0	4904400	2	3	5				281	5757;15356	True;True	5960;15967	12248;32961;32962;32963;32964;32965	11326;30425;30426;30427;30428	11326;30427
tr|E1JJL4|E1JJL4_DROME;sp|P30432|FUR2_DROME;sp|P30432-2|FUR2_DROME	tr|E1JJL4|E1JJL4_DROME;sp|P30432|FUR2_DROME;sp|P30432-2|FUR2_DROME	1;1;1	1;1;1	1;1;1	>tr|E1JJL4|E1JJL4_DROME Furin 2, isoform I OS=Drosophila melanogaster GN=Fur2 PE=3 SV=1;>sp|P30432|FUR2_DROME Furin-like protease 2 OS=Drosophila melanogaster GN=Fur2 PE=2 SV=2;>sp|P30432-2|FUR2_DROME Isoform A of Furin-like protease 2 OS=Drosophila melano	3	1	1	1	0	1	0	1	0	1	1.1	1.1	1.1	180.69	1655	1655;1679;1682	1	-2	By matching	By MS/MS	0	1.1	2007200	0	2007200	0	611000	0	1	1	+			282	6951	TRUE	7192	14868	13719	13719	642	759
tr|M9PB84|M9PB84_DROME;sp|P31009|RS2_DROME	tr|M9PB84|M9PB84_DROME;sp|P31009|RS2_DROME	8;8	8;8	8;8	>tr|M9PB84|M9PB84_DROME Ribosomal protein S2, isoform B OS=Drosophila melanogaster GN=RpS2 PE=3 SV=1;>sp|P31009|RS2_DROME 40S ribosomal protein S2 OS=Drosophila melanogaster GN=RpS2 PE=1 SV=2	2	8	8	8	5	8	5	8	5	8	44.2	44.2	44.2	28.899	267	267;267	0	19.544	By MS/MS	By MS/MS	26.6	44.2	53061000	7725600	45335000	8583800	12811000	1	6	7				283	453;2785;2829;3345;5470;5505;7948;15918	True;True;True;True;True;True;True;True	469;2904;2948;3476;5667;5704;8236;16549	925;5851;5926;7018;7019;11665;11666;11730;11731;17001;17002;17003;34171;34172	860;5434;5504;6502;10799;10862;15721;15722;31568	860;5434;5504;6502;10799;10862;15722;31568	643;644	199;242
tr|E1JIJ5|E1JIJ5_DROME;sp|P31409|VATB_DROME	tr|E1JIJ5|E1JIJ5_DROME;sp|P31409|VATB_DROME	11;11	11;11	11;11	>tr|E1JIJ5|E1JIJ5_DROME Vacuolar H[+]-ATPase 55kD subunit, isoform C OS=Drosophila melanogaster GN=Vha55 PE=1 SV=1;>sp|P31409|VATB_DROME V-type proton ATPase subunit B OS=Drosophila melanogaster GN=Vha55 PE=2 SV=1	2	11	11	11	10	7	10	7	10	7	28.4	28.4	28.4	54.549	490	490;490	0	28.974	By MS/MS	By MS/MS	28.4	20.4	43369000	17352000	26017000	16206000	9066000	9	7	16				284	1592;1593;1596;3783;7150;7173;11632;12183;12776;15819;15877	True;True;True;True;True;True;True;True;True;True;True	1651;1652;1655;3927;7404;7427;12102;12671;13291;16446;16507	3408;3409;3410;3415;3416;7857;7858;15261;15293;15294;25150;26322;27518;33939;33940;33941;34072;34073	3166;3167;3171;3172;7290;7291;14088;14118;14119;23118;24209;25351;31354;31355;31356;31478;31479	3166;3167;3171;7290;14088;14119;23118;24209;25351;31356;31479
tr|X2J5G6|X2J5G6_DROME;sp|P32100|RL7_DROME	tr|X2J5G6|X2J5G6_DROME;sp|P32100|RL7_DROME	2;2	2;2	2;2	>tr|X2J5G6|X2J5G6_DROME Ribosomal protein L7, isoform B OS=Drosophila melanogaster GN=RpL7 PE=3 SV=1;>sp|P32100|RL7_DROME 60S ribosomal protein L7 OS=Drosophila melanogaster GN=RpL7 PE=1 SV=2	2	2	2	2	0	2	0	2	0	2	8.3	8.3	8.3	29.552	252	252;252	0.0033915	1.7877	By matching	By MS/MS	0	8.3	4871700	0	4871700	0	1483000	0	2	2				285	11496;16945	True;True	11962;17618	24858;36296	22828;33552	22828;33552
sp|P32234|128UP_DROME	sp|P32234|128UP_DROME	16	16	15	>sp|P32234|128UP_DROME GTP-binding protein 128up OS=Drosophila melanogaster GN=128up PE=2 SV=2	1	16	16	15	14	16	14	16	13	15	53	53	51.1	41.131	368	368	0	135.59	By MS/MS	By MS/MS	48.9	53	1928600000	179910000	1748700000	298210000	407570000	23	20	43				286	2156;4922;5371;6692;7231;7302;7656;7944;9172;12605;14413;15655;16343;16360;17565;17601	True;True;True;True;True;True;True;True;True;True;True;True;True;True;True;True	2240;5100;5101;5565;6922;7491;7568;7569;7934;8232;9500;13109;14985;16281;16991;17008;18258;18298	4569;4570;4571;10428;10429;10430;10431;10432;10433;10434;11472;11473;11474;11475;14313;14314;14315;15413;15585;15586;15587;16361;16362;16363;16991;16992;19961;19962;19963;19964;19965;27162;27163;30932;30933;33609;33610;35073;35074;35104;35105;35106;37640;37641;37739;37740;37741;37742	4263;4264;4265;9666;9667;9668;9669;9670;10610;10611;10612;10613;10614;13215;13216;13217;14237;14393;14394;14395;14396;15138;15139;15714;15715;18352;18353;18354;18355;18356;25014;25015;28515;31017;31018;32419;32420;32452;32453;32454;34769;34858;34859;34860	4265;9668;10612;13216;14237;14394;15138;15714;18355;25015;28515;31017;32420;32453;34769;34860	645;646	15;194
sp|P32392|ARP3_DROME	sp|P32392|ARP3_DROME	1	1	1	>sp|P32392|ARP3_DROME Actin-related protein 3 OS=Drosophila melanogaster GN=Arp3 PE=2 SV=3	1	1	1	1	1	1	1	1	1	1	2.6	2.6	2.6	47.032	418	418	0.0033784	1.7517	By matching	By MS/MS	2.6	2.6	9524500	3818800	5705700	0	1736900	0	1	1				287	11182	TRUE	11638	24168;24169	22210	22210
tr|E1JGX2|E1JGX2_DROME;sp|P32865|GPRK1_DROME	tr|E1JGX2|E1JGX2_DROME;sp|P32865|GPRK1_DROME	3;3	3;3	3;3	>tr|E1JGX2|E1JGX2_DROME Protein-serine/threonine kinase OS=Drosophila melanogaster GN=Gprk1 PE=1 SV=1;>sp|P32865|GPRK1_DROME G protein-coupled receptor kinase 1 OS=Drosophila melanogaster GN=Gprk1 PE=2 SV=2	2	3	3	3	1	3	1	3	1	3	5.7	5.7	5.7	80.566	700	700;700	0.0005423	2.6508	By matching	By MS/MS	2.9	5.7	18408000	1343400	17064000	0	5194500	0	2	2				288	250;251;10974	True;True;True	256;257;11423	509;510;23723;23724	476;477;21799	476;477;21799	647;648	15;17
tr|M9NCS8|M9NCS8_DROME;sp|P33438|GLT_DROME	tr|M9NCS8|M9NCS8_DROME;sp|P33438|GLT_DROME	1;1	1;1	1;1	>tr|M9NCS8|M9NCS8_DROME Glutactin, isoform D OS=Drosophila melanogaster GN=Glt PE=4 SV=1;>sp|P33438|GLT_DROME Glutactin OS=Drosophila melanogaster GN=Glt PE=1 SV=2	2	1	1	1	1	0	1	0	1	0	2.8	2.8	2.8	118.75	1026	1026;1026	0.0033882	1.7806	By MS/MS	By matching	2.8	0	983460	983460	0	983460	0	0	0	0				289	9658	TRUE	10005	20895	19233	19233
tr|Q8MT27|Q8MT27_DROME;tr|M9WDW1|M9WDW1_DROME;tr|A0A0C5K8A0|A0A0C5K8A0_DROME;sp|P34739|TTF2_DROME	tr|Q8MT27|Q8MT27_DROME;tr|M9WDW1|M9WDW1_DROME;tr|A0A0C5K8A0|A0A0C5K8A0_DROME;sp|P34739|TTF2_DROME	12;12;12;12	12;12;12;12	12;12;12;12	>tr|Q8MT27|Q8MT27_DROME RE70645p OS=Drosophila melanogaster GN=lds PE=2 SV=1;>tr|M9WDW1|M9WDW1_DROME FI21104p1 OS=Drosophila melanogaster GN=lds-RA PE=2 SV=1;>tr|A0A0C5K8A0|A0A0C5K8A0_DROME FI21128p1 OS=Drosophila melanogaster GN=lds-RA PE=2 SV=1;>sp|P3473	4	12	12	12	10	10	10	10	10	10	20.4	20.4	20.4	93.762	835	835;835;1061;1061	0	25.57	By MS/MS	By MS/MS	15.9	15.2	34661000	8887200	25773000	6641400	10091000	10	9	19				290	726;3119;6748;7914;8261;8914;11341;12745;13501;14184;15269;17046	True;True;True;True;True;True;True;True;True;True;True;True	752;3243;6980;8202;8561;9237;11798;13258;14046;14751;15877;17721	1524;6554;14437;14438;16931;16932;17668;17669;19286;24500;24501;27442;27443;29050;29051;30489;30490;32779;32780;36522;36523	1431;6083;13331;13332;15660;15661;16318;16319;17764;22507;25284;26756;26757;28096;28097;30262;30263;33757;33758	1431;6083;13331;15660;16318;17764;22507;25284;26756;28096;30262;33758	649;650;651	114;491;498
tr|M9MRD0|M9MRD0_DROME;sp|P35122|UCHL_DROME;tr|M9PE40|M9PE40_DROME	tr|M9MRD0|M9MRD0_DROME;sp|P35122|UCHL_DROME;tr|M9PE40|M9PE40_DROME	11;11;10	11;11;10	11;11;10	>tr|M9MRD0|M9MRD0_DROME Ubiquitin carboxyl-terminal hydrolase OS=Drosophila melanogaster GN=Uch PE=3 SV=1;>sp|P35122|UCHL_DROME Ubiquitin carboxyl-terminal hydrolase OS=Drosophila melanogaster GN=Uch PE=2 SV=2;>tr|M9PE40|M9PE40_DROME Ubiquitin carboxyl-ter	3	11	11	11	9	10	9	10	9	10	63.9	63.9	63.9	25.85	227	227;227;224	0	24.368	By MS/MS	By MS/MS	49.8	56.8	64270000	8404600	55865000	13338000	11196000	6	11	17				291	423;2934;4436;4487;5579;5840;5841;8822;10614;14750;16507	True;True;True;True;True;True;True;True;True;True;True	438;3054;4597;4648;5779;6043;6044;9141;11022;15336;17162	864;865;6146;6147;9209;9210;9211;9320;9321;11885;11886;12436;12437;12438;18799;18800;18801;22836;31634;31635;35415;35416	804;805;5713;8527;8528;8626;10995;11499;11500;17352;17353;17354;20958;29176;29177;32747;32748	805;5713;8528;8626;10995;11499;11500;17352;20958;29176;32748	652	1
tr|E1JJN1|E1JJN1_DROME;sp|P35128|UBE2N_DROME	tr|E1JJN1|E1JJN1_DROME;sp|P35128|UBE2N_DROME	2;2	2;2	2;2	>tr|E1JJN1|E1JJN1_DROME Bendless, isoform B OS=Drosophila melanogaster GN=ben PE=1 SV=1;>sp|P35128|UBE2N_DROME Ubiquitin-conjugating enzyme E2 N OS=Drosophila melanogaster GN=ben PE=2 SV=1	2	2	2	2	2	2	2	2	2	2	17.9	17.9	17.9	17.236	151	151;151	0.00055679	2.8559	By MS/MS	By MS/MS	17.9	17.9	3889700	983340	2906400	979920	888150	2	3	5				292	9451;16861	True;True	9794;17532	20502;20503;36128;36129	18866;18867;18868;33399;33400	18866;33400	653	16
tr|G7H851|G7H851_DROME;sp|P35220|CTNA_DROME;tr|I1WYI4|I1WYI4_DROME	tr|G7H851|G7H851_DROME;sp|P35220|CTNA_DROME;tr|I1WYI4|I1WYI4_DROME	1;1;1	1;1;1	1;1;1	>tr|G7H851|G7H851_DROME LP08869p1 OS=Drosophila melanogaster GN=alpha-Cat-RA PE=2 SV=1;>sp|P35220|CTNA_DROME Catenin alpha OS=Drosophila melanogaster GN=alpha-Cat PE=1 SV=2;>tr|I1WYI4|I1WYI4_DROME FI19832p1 (Fragment) OS=Drosophila melanogaster GN=alpha-Ca	3	1	1	1	1	1	1	1	1	1	4.5	4.5	4.5	62.739	560	560;917;928	0	5.5389	By matching	By MS/MS	4.5	4.5	3844300	307780	3536500	0	1076500	0	1	1				293	1588	TRUE	1647	3402;3403	3161	3161
sp|P35381|ATPA_DROME	sp|P35381|ATPA_DROME	16	16	16	>sp|P35381|ATPA_DROME ATP synthase subunit alpha, mitochondrial OS=Drosophila melanogaster GN=blw PE=1 SV=2	1	16	16	16	14	14	14	14	14	14	35.1	35.1	35.1	59.421	552	552	0	35.84	By MS/MS	By MS/MS	31	31.3	214800000	29834000	184970000	36321000	46047000	13	13	26				294	1487;2010;2752;3617;3922;4267;5087;5262;5722;12994;14723;14724;14998;15634;16772;17269	True;True;True;True;True;True;True;True;True;True;True;True;True;True;True;True	1541;2087;2866;3754;4068;4425;5271;5450;5924;13515;15308;15309;15595;16258;17437;17955	3130;3131;4276;4277;5782;7520;7521;7522;8175;8873;8874;10881;10882;11239;12183;12184;27966;27967;31582;31583;31584;32141;32142;33555;33556;35947;35948;37047;37048	2922;3995;3996;5362;6964;6965;6966;7576;8217;10063;10395;11272;11273;25761;25762;29130;29131;29132;29662;29663;30967;30968;33228;33229;34223;34224	2922;3996;5362;6966;7576;8217;10063;10395;11272;25761;29130;29132;29663;30968;33228;34224	654	104
sp|P35421|PUR4_DROME	sp|P35421|PUR4_DROME	4	4	4	>sp|P35421|PUR4_DROME Phosphoribosylformylglycinamidine synthase OS=Drosophila melanogaster GN=ade2 PE=1 SV=2	1	4	4	4	4	2	4	2	4	2	4.6	4.6	4.6	148.08	1354	1354	0	4.9338	By MS/MS	By MS/MS	4.6	1.8	8419400	3141900	5277500	2707500	2041000	3	2	5				295	211;3317;9314;17943	True;True;True;True	218;3446;9643;18645	428;6948;6949;20214;20215;38425	404;6435;18592;18593;35486	404;6435;18592;35486
sp|P35600|RFC1_DROME	sp|P35600|RFC1_DROME	21	21	21	>sp|P35600|RFC1_DROME Replication factor C subunit 1 OS=Drosophila melanogaster GN=Gnf1 PE=1 SV=2	1	21	21	21	16	19	16	19	16	19	25.3	25.3	25.3	108.61	986	986	0	98.167	By MS/MS	By MS/MS	18.7	24	165720000	55780000	109940000	57675000	31573000	16	20	36				296	1271;1539;2162;3061;3176;4929;6149;8315;8508;8783;9245;12482;12989;13878;13927;14238;14753;15762;15958;15959;16178	True;True;True;True;True;True;True;True;True;True;True;True;True;True;True;True;True;True;True;True;True	1319;1593;2246;3185;3301;5108;6361;8616;8817;9101;9574;12982;13510;14430;14480;14806;15339;16389;16590;16591;16818	2664;2665;3264;4580;6432;6433;6657;6658;6659;10448;13063;13064;17783;17784;18203;18204;18725;18726;20090;20091;20092;20093;20094;26941;27958;29840;29841;29938;29939;30590;30591;31640;33821;33822;34250;34251;34252;34712;34713	2490;2491;3039;4275;5977;5978;5979;6182;6183;9681;12087;12088;12089;16422;16803;16804;17281;18479;18480;18481;18482;24792;25754;27480;27481;27570;27571;28190;29184;31242;31243;31638;31639;31640;32073;32074	2490;3039;4275;5979;6183;9681;12088;16422;16803;17281;18482;24792;25754;27480;27570;28190;29184;31242;31638;31640;32073	655	569
sp|P35875|PARP_DROME;sp|P35875-2|PARP_DROME;sp|P35875-3|PARP_DROME	sp|P35875|PARP_DROME;sp|P35875-2|PARP_DROME	11;10;4	11;10;4	11;10;4	>sp|P35875|PARP_DROME Poly [ADP-ribose] polymerase OS=Drosophila melanogaster GN=Parp PE=2 SV=1;>sp|P35875-2|PARP_DROME Isoform I of Poly [ADP-ribose] polymerase OS=Drosophila melanogaster GN=Parp	3	11	11	11	4	11	4	11	4	11	17.1	17.1	17.1	113.79	994	994;804;613	0	28.882	By MS/MS	By MS/MS	5.6	17.1	80762000	5775500	74986000	0	22827000	5	12	17				297	3071;3778;8556;9823;10036;10420;13140;13216;13845;15572;17732	True;True;True;True;True;True;True;True;True;True;True	3195;3922;8867;10172;10388;10788;13670;13750;14396;16193;18430	6466;6467;7850;18293;21215;21629;21630;22413;28282;28427;28428;29768;29769;33418;37990	6009;6010;7285;16880;19509;19882;19883;20580;26049;26186;26187;26188;26189;27416;27417;30852;35096	6010;7285;16880;19509;19882;20580;26049;26189;27417;30852;35096	656	1
tr|M9MQH9|M9MQH9_DROME;sp|P36179|2AAA_DROME;tr|M9NDI6|M9NDI6_DROME;tr|H5V8B8|H5V8B8_DROME;tr|Q8MT47|Q8MT47_DROME	tr|M9MQH9|M9MQH9_DROME;sp|P36179|2AAA_DROME;tr|M9NDI6|M9NDI6_DROME;tr|H5V8B8|H5V8B8_DROME	18;18;17;17;8	18;18;17;17;8	18;18;17;17;8	>tr|M9MQH9|M9MQH9_DROME Protein phosphatase 2A at 29B, isoform C OS=Drosophila melanogaster GN=Pp2A-29B PE=1 SV=1;>sp|P36179|2AAA_DROME Serine/threonine-protein phosphatase PP2A 65 kDa regulatory subunit OS=Drosophila melanogaster GN=Pp2A-29B PE=2 SV=4;>tr	5	18	18	18	14	17	14	17	14	17	45	45	45	65.423	591	591;591;650;650;307	0	138.1	By MS/MS	By MS/MS	35	45	677530000	93506000	584020000	114310000	148120000	14	18	32				298	1520;2316;5145;5788;7363;7364;7969;8255;8256;9283;9960;10156;13155;14491;15620;15785;16577;17304	True;True;True;True;True;True;True;True;True;True;True;True;True;True;True;True;True;True	1574;2412;5331;5991;7635;7636;8258;8554;8555;8556;9612;10312;10514;13688;15067;16242;16412;17238;17992	3225;3226;4889;4890;10997;12311;12312;15754;15755;15756;15757;17044;17045;17659;17660;17661;17662;20156;20157;21490;21491;21890;21891;28321;28322;28323;28324;31088;31089;33518;33519;33869;33870;33871;33872;35560;35561;37115;37116	3003;3004;4561;4562;10158;11379;11380;14555;14556;14557;14558;15757;16308;16309;16310;16311;18539;18540;19757;19758;20101;26087;26088;26089;26090;28667;28668;30940;31285;31286;31287;31288;32881;32882;32883;34284	3003;4562;10158;11380;14555;14556;15757;16308;16311;18540;19757;20101;26089;28667;30940;31288;32882;34284	657;658;659;660	429;450;487;491
tr|M9PJQ5|M9PJQ5_DROME;tr|M9NH88|M9NH88_DROME;sp|P36188-2|TNNI_DROME;tr|E4NKM1|E4NKM1_DROME;sp|P36188-3|TNNI_DROME	tr|M9PJQ5|M9PJQ5_DROME;tr|M9NH88|M9NH88_DROME;sp|P36188-2|TNNI_DROME;tr|E4NKM1|E4NKM1_DROME;sp|P36188-3|TNNI_DROME	2;2;2;2;2	2;2;2;2;2	2;2;2;2;2	>tr|M9PJQ5|M9PJQ5_DROME Wings up A, isoform K OS=Drosophila melanogaster GN=wupA PE=1 SV=1;>tr|M9NH88|M9NH88_DROME Wings up A, isoform J OS=Drosophila melanogaster GN=wupA PE=1 SV=1;>sp|P36188-2|TNNI_DROME Isoform 1 of Troponin I OS=Drosophila melanogaster	5	2	2	2	0	2	0	2	0	2	14.7	14.7	14.7	21.65	184	184;199;199;208;208	0	3.5283	By matching	By MS/MS	0	14.7	2542400	0	2542400	0	773920	0	2	2				299	7105;11335	True;True	7358;11792	15179;24490	14009;22497	14009;22497
sp|P36241|RL19_DROME	sp|P36241|RL19_DROME	2	2	2	>sp|P36241|RL19_DROME 60S ribosomal protein L19 OS=Drosophila melanogaster GN=RpL19 PE=1 SV=2	1	2	2	2	1	2	1	2	1	2	12.8	12.8	12.8	23.998	203	203	0.00054348	2.679	By matching	By MS/MS	8.4	12.8	2950900	404020	2546900	0	775300	0	2	2				300	10571;17390	True;True	10972;18079	22752;37273;37274	20883;34439	20883;34439	661	154
sp|P36951|HYI_DROME	sp|P36951|HYI_DROME	6	6	6	>sp|P36951|HYI_DROME Putative hydroxypyruvate isomerase OS=Drosophila melanogaster GN=Gip PE=2 SV=1	1	6	6	6	6	4	6	4	6	4	29.9	29.9	29.9	29.093	264	264	0	10.091	By MS/MS	By MS/MS	29.9	20.1	34795000	5043000	29752000	7764900	6334700	6	4	10				301	954;1498;3772;8253;10544;15767	True;True;True;True;True;True	987;1552;3916;8552;10938;16394	1976;3155;3156;7837;7838;17657;22673;22674;33831;33832	1836;2944;2945;7272;7273;16306;20813;20814;31252;31253	1836;2944;7272;16306;20814;31252	662	140
sp|P37276|DYHC_DROME;tr|M9PEC8|M9PEC8_DROME;tr|M9PEN4|M9PEN4_DROME;tr|M9PBQ3|M9PBQ3_DROME;sp|P37276-2|DYHC_DROME;tr|M9PE73|M9PE73_DROME;tr|M9PBQ0|M9PBQ0_DROME;tr|M9PHG8|M9PHG8_DROME;tr|Q1EBX0|Q1EBX0_DROME	sp|P37276|DYHC_DROME;tr|M9PEC8|M9PEC8_DROME;tr|M9PEN4|M9PEN4_DROME;tr|M9PBQ3|M9PBQ3_DROME;sp|P37276-2|DYHC_DROME;tr|M9PE73|M9PE73_DROME;tr|M9PBQ0|M9PBQ0_DROME;tr|M9PHG8|M9PHG8_DROME	153;153;153;153;151;151;151;151;45	153;153;153;153;151;151;151;151;45	153;153;153;153;151;151;151;151;45	>sp|P37276|DYHC_DROME Dynein heavy chain, cytoplasmic OS=Drosophila melanogaster GN=Dhc64C PE=2 SV=2;>tr|M9PEC8|M9PEC8_DROME Dynein heavy chain 64C, isoform G OS=Drosophila melanogaster GN=Dhc64C PE=1 SV=1;>tr|M9PEN4|M9PEN4_DROME Dynein heavy chain 64C, is	9	153	153	153	110	143	110	143	110	143	45.2	45.2	45.2	530.18	4639	4639;4648;4652;4661;4638;4647;4651;4660;1312	0	323.31	By MS/MS	By MS/MS	32.6	42.6	2281800000	326750000	1955000000	455180000	451450000	98	171	269				302	174;571;733;859;942;987;988;1308;1309;1622;1827;1835;1927;1995;2083;2108;2216;2279;2296;2379;2557;2692;2708;2909;2910;2925;3096;3273;3649;3736;3832;3918;4031;4043;4221;4324;4329;4346;4453;4454;4566;4744;5036;5259;5553;5650;5805;6177;6211;6261;6265;6403;6567;6582;6855;6885;7090;7256;7285;7286;7443;7488;7745;7746;7920;8157;8203;8274;8283;8388;8721;8741;8748;8970;8988;9385;9437;9500;9672;9816;9896;1…	True;True;True;True;True;True;True;True;True;True;True;True;True;True;True;True;True;True;True;True;True;True;True;True;True;True;True;True;True;True;True;True;True;True;True;True;True;True;True;True;True;True;True;True;True;True;True;True;True;True;True;True;True;True;True;True;True;True;True;True;True;True;True;True;True;True;True;True;True;True;True;True;True;True;True;True;True;True;True;True…	176;591;759;889;973;974;1021;1022;1357;1358;1683;1899;1908;1909;2004;2072;2164;2191;2303;2373;2391;2481;2666;2804;2820;3029;3030;3045;3220;3401;3789;3878;3978;4064;4180;4192;4375;4482;4487;4504;4614;4615;4727;4918;5219;5447;5752;5852;6008;6391;6425;6475;6479;6620;6788;6805;7093;7123;7343;7521;7551;7552;7716;7761;8026;8027;8208;8453;8500;8574;8583;8692;9036;9056;9063;9296;9314;9724;9779;9844;10019…	350;351;1200;1201;1535;1536;1780;1781;1949;1950;2047;2048;2049;2050;2051;2744;2745;2746;3460;3461;3914;3931;3932;3933;4129;4130;4131;4132;4133;4251;4252;4426;4427;4428;4429;4479;4480;4686;4821;4822;4823;4824;4855;5039;5040;5041;5042;5043;5397;5662;5663;5664;5694;5695;6092;6093;6094;6095;6129;6130;6516;6517;6858;7593;7594;7765;7766;7767;7959;7960;8166;8167;8168;8390;8391;8411;8412;8413;8769;8770;8…	326;327;328;1122;1123;1443;1667;1813;1814;1906;1907;1908;1909;1910;2566;2567;3220;3644;3661;3662;3849;3850;3851;3852;3853;3969;3970;4130;4131;4132;4180;4181;4374;4497;4498;4499;4500;4528;4689;4690;4691;4692;4996;5245;5246;5247;5276;5277;5669;5670;5671;5672;5673;5700;6048;6359;7036;7037;7199;7200;7384;7385;7568;7569;7570;7774;7775;7776;7794;7795;8127;8128;8129;8130;8319;8325;8348;8349;8558;8559;85…	328;1123;1443;1667;1813;1907;1908;2566;2567;3220;3644;3662;3852;3969;4131;4181;4374;4498;4528;4692;4996;5245;5277;5671;5673;5700;6048;6359;7037;7200;7385;7570;7776;7794;8128;8319;8325;8348;8560;8562;8910;9322;9965;10389;10951;11139;11410;12151;12226;12339;12344;12614;12886;12917;13551;13601;13981;14309;14360;14361;14708;14799;15306;15307;15670;16103;16203;16345;16358;16576;17170;17208;17219;17988…	663;664;665;666;667;668;669;670;671;672;673;674;675;676;677;678;679;680;681;682;683;684;685;686;687;688;689;690;691;692;693;694;695	336;402;413;654;931;963;977;1129;1309;1388;1447;1569;1579;1647;1881;1956;2207;2208;2328;2426;2432;2446;2588;2600;3028;3053;3203;3264;3391;3565;4334;4573;4574
tr|X2JC80|X2JC80_DROME;sp|P38979-2|RSSA_DROME;tr|C6SV50|C6SV50_DROME;sp|P38979|RSSA_DROME	tr|X2JC80|X2JC80_DROME;sp|P38979-2|RSSA_DROME;tr|C6SV50|C6SV50_DROME;sp|P38979|RSSA_DROME	9;9;9;9	9;9;9;9	9;9;9;9	>tr|X2JC80|X2JC80_DROME 40S ribosomal protein SA OS=Drosophila melanogaster GN=sta PE=1 SV=1;>sp|P38979-2|RSSA_DROME Isoform A of 40S ribosomal protein SA OS=Drosophila melanogaster GN=sta;>tr|C6SV50|C6SV50_DROME 40S ribosomal protein SA OS=Drosophila mela	4	9	9	9	7	8	7	8	7	8	41.1	41.1	41.1	30.228	270	270;270;313;313	0	29.541	By MS/MS	By MS/MS	40.7	41.1	261900000	19977000	241920000	17631000	73965000	7	9	16				303	236;716;717;4463;4464;9416;12686;13022;18088	True;True;True;True;True;True;True;True;True	242;741;742;4624;4625;9755;13195;13545;13546;18796	479;1497;1498;1499;1500;1501;1502;9268;9269;9270;20428;20429;27324;28042;28043;28044;28045;38721;38722	448;1403;1404;1405;1406;1407;1408;8575;8576;8577;8578;18794;25166;25839;25840;35751;35752	448;1404;1407;8575;8578;18794;25166;25840;35752	696;697	135;174
tr|Q6W4E3|Q6W4E3_DROME;tr|Q6W4C3|Q6W4C3_DROME;tr|Q6W4C2|Q6W4C2_DROME;sp|P39205|CIN_DROME	tr|Q6W4E3|Q6W4E3_DROME;tr|Q6W4C3|Q6W4C3_DROME;tr|Q6W4C2|Q6W4C2_DROME;sp|P39205|CIN_DROME	1;1;1;1	1;1;1;1	1;1;1;1	>tr|Q6W4E3|Q6W4E3_DROME Cinnamon (Fragment) OS=Drosophila melanogaster GN=cin PE=4 SV=1;>tr|Q6W4C3|Q6W4C3_DROME Cinnamon (Fragment) OS=Drosophila melanogaster GN=cin PE=4 SV=1;>tr|Q6W4C2|Q6W4C2_DROME Cinnamon (Fragment) OS=Drosophila melanogaster GN=cin PE	4	1	1	1	1	1	1	1	1	1	5.1	5.1	5.1	27.61	253	253;253;253;601	0	3.8746	By MS/MS	By MS/MS	5.1	5.1	1473700	517500	956210	0	291080	1	2	3				304	16523	TRUE	17179	35446;35447	32775;32776;32777	32776
tr|M9PGQ6|M9PGQ6_DROME;sp|P39736|BX42_DROME	tr|M9PGQ6|M9PGQ6_DROME;sp|P39736|BX42_DROME	7;7	7;7	7;7	>tr|M9PGQ6|M9PGQ6_DROME Bx42, isoform B OS=Drosophila melanogaster GN=Bx42 PE=4 SV=1;>sp|P39736|BX42_DROME Puff-specific protein Bx42 OS=Drosophila melanogaster GN=Bx42 PE=1 SV=1	2	7	7	7	3	6	3	6	3	6	24.1	24.1	24.1	61.156	547	547;547	0	13.972	By MS/MS	By MS/MS	10.2	20.3	11390000	3670000	7719600	2874000	3145900	2	9	11				305	518;3458;5263;11905;13017;13455;13888	True;True;True;True;True;True;True	538;3592;5451;12387;13538;13997;14440	1106;7235;7236;11240;11241;25772;28019;28949;29859	1033;1034;6702;10396;10397;23693;23694;23695;25813;26660;27497	1034;6702;10397;23695;25813;26660;27497	698;699	429;520
sp|P40301|PSA2_DROME	sp|P40301|PSA2_DROME	3	3	3	>sp|P40301|PSA2_DROME Proteasome subunit alpha type-2 OS=Drosophila melanogaster GN=Prosalpha2 PE=1 SV=1	1	3	3	3	3	3	3	3	3	3	23.1	23.1	23.1	25.906	234	234	0	16.253	By MS/MS	By MS/MS	23.1	23.1	10522000	2332400	8189300	1715000	3110300	2	2	4				306	7843;18045;18052	True;True;True	8127;18751;18758	16773;16774;38643;38644;38656;38657	15517;35681;35682;35693	15517;35681;35693
sp|P40304|PSB1_DROME	sp|P40304|PSB1_DROME	4	4	4	>sp|P40304|PSB1_DROME Proteasome subunit beta type-1 OS=Drosophila melanogaster GN=Prosbeta6 PE=2 SV=2	1	4	4	4	4	3	4	3	4	3	28.5	28.5	28.5	25.842	235	235	0	15.933	By MS/MS	By MS/MS	28.5	22.6	62984000	10857000	52127000	6002400	20723000	5	2	7				307	494;2140;3968;5647	True;True;True;True	513;2224;4116;5849	1055;1056;4541;4542;4543;8269;8270;8271;8272;12039	987;4240;4241;7658;7659;7660;11135	987;4241;7660;11135
sp|P40320|METK_DROME;tr|C8VV92|C8VV92_DROME;sp|P40320-4|METK_DROME;tr|A4UZW2|A4UZW2_DROME;sp|P40320-3|METK_DROME;tr|D5SHQ7|D5SHQ7_DROME;tr|E4NKH6|E4NKH6_DROME;tr|M9PAY2|M9PAY2_DROME;sp|P40320-2|METK_DROME	sp|P40320|METK_DROME;tr|C8VV92|C8VV92_DROME;sp|P40320-4|METK_DROME;tr|A4UZW2|A4UZW2_DROME;sp|P40320-3|METK_DROME;tr|D5SHQ7|D5SHQ7_DROME	5;4;4;4;4;3;1;1;1	5;4;4;4;4;3;1;1;1	5;4;4;4;4;3;1;1;1	>sp|P40320|METK_DROME S-adenosylmethionine synthase OS=Drosophila melanogaster GN=Sam-S PE=2 SV=2;>tr|C8VV92|C8VV92_DROME LD43104p OS=Drosophila melanogaster GN=M(2)21AB-RG PE=2 SV=1;>sp|P40320-4|METK_DROME Isoform 4 of S-adenosylmethionine synthase OS=Dro	9	5	5	5	4	4	4	4	4	4	17.2	17.2	17.2	44.696	408	408;381;381;408;408;260;115;138;200	0	15.436	By MS/MS	By MS/MS	15.2	15.4	22004000	6884600	15119000	5990000	5496900	8	4	12				308	489;3226;14791;15595;15961	True;True;True;True;True	508;3353;15379;16217;16593	1041;1042;6767;31718;31719;33468;33469;33470;33471;34256	972;973;6276;29263;29264;29265;29266;30895;30896;30897;30898;31644	972;6276;29266;30896;31644
sp|P40417-1|ERKA_DROME;sp|P40417-2|ERKA_DROME;sp|P40417|ERKA_DROME;tr|M9ZYW3|M9ZYW3_DROME;tr|D9PTS4|D9PTS4_DROME	sp|P40417-1|ERKA_DROME;sp|P40417-2|ERKA_DROME;sp|P40417|ERKA_DROME;tr|M9ZYW3|M9ZYW3_DROME;tr|D9PTS4|D9PTS4_DROME	5;5;5;5;5	5;5;5;5;5	5;5;5;5;5	>sp|P40417-1|ERKA_DROME Isoform H of Mitogen-activated protein kinase ERK-A OS=Drosophila melanogaster GN=rl;>sp|P40417-2|ERKA_DROME Isoform G of Mitogen-activated protein kinase ERK-A OS=Drosophila melanogaster GN=rl;>sp|P40417|ERKA_DROME Mitogen-activate	5	5	5	5	3	3	3	3	3	3	30.1	30.1	30.1	30.778	266	266;331;376;407;408	0	15.539	By MS/MS	By MS/MS	13.5	20.7	51016000	843870	50172000	0	15273000	2	3	5				309	2251;7114;7199;8670;9917	True;True;True;True;True	2338;7368;7455;8984;10267	4750;4751;15196;15348;18496;21387	4432;14025;14171;17071;19668	4432;14025;14171;17071;19668	700	236
tr|F6J1D0|F6J1D0_DROME;sp|P40423|SQH_DROME	tr|F6J1D0|F6J1D0_DROME;sp|P40423|SQH_DROME	1;1	1;1	1;1	>tr|F6J1D0|F6J1D0_DROME CG3595 OS=Drosophila melanogaster GN=sqh PE=1 SV=1;>sp|P40423|SQH_DROME Myosin regulatory light chain sqh OS=Drosophila melanogaster GN=sqh PE=1 SV=1	2	1	1	1	1	1	1	1	1	1	6.3	6.3	6.3	19.954	174	174;174	0.0033573	1.6841	By MS/MS	By MS/MS	6.3	6.3	1758700	1758700	0	1758700	0	2	1	3				310	11067	TRUE	11518	23913;23914	21985;21986;21987	21985
tr|M9ZVK8|M9ZVK8_DROME;sp|P40796|LA_DROME;tr|Q8T8V5|Q8T8V5_DROME	tr|M9ZVK8|M9ZVK8_DROME;sp|P40796|LA_DROME;tr|Q8T8V5|Q8T8V5_DROME	19;19;18	19;19;18	19;19;18	>tr|M9ZVK8|M9ZVK8_DROME FI21003p1 OS=Drosophila melanogaster GN=La-RB PE=2 SV=1;>sp|P40796|LA_DROME La protein homolog OS=Drosophila melanogaster GN=La PE=1 SV=2;>tr|Q8T8V5|Q8T8V5_DROME AT22034p OS=Drosophila melanogaster GN=La PE=2 SV=1	3	19	19	19	7	19	7	19	7	19	55.4	55.4	55.4	44.884	390	390;390;390	0	71.831	By MS/MS	By MS/MS	29	55.4	330470000	13595000	316880000	24813000	75410000	3	25	28				311	389;1374;2372;2687;3428;4860;4861;5441;6798;7736;8351;8352;9998;10838;10839;10931;10932;12589;13219	True;True;True;True;True;True;True;True;True;True;True;True;True;True;True;True;True;True;True	402;1426;2474;2799;3562;5038;5039;5638;7033;8017;8654;8655;10350;11283;11284;11380;11381;13093;13753	794;795;796;2874;2875;5027;5650;7178;7179;10305;10306;10307;11609;14548;16531;17858;17859;17860;17861;21556;21557;23461;23462;23463;23464;23641;23642;27135;28432;28433;28434	742;743;2693;2694;4680;4681;5235;6651;9556;9557;9558;9559;10746;13431;15292;16489;16490;16491;16492;19818;19819;21553;21554;21555;21721;21722;24988;26193;26194;26195	743;2694;4681;5235;6651;9557;9558;10746;13431;15292;16491;16492;19818;21553;21555;21721;21722;24988;26193	701	180
sp|P40797|PNUT_DROME	sp|P40797|PNUT_DROME	8	8	8	>sp|P40797|PNUT_DROME Protein peanut OS=Drosophila melanogaster GN=pnut PE=1 SV=2	1	8	8	8	5	7	5	7	5	7	21.5	21.5	21.5	60.143	539	539	0	10.696	By MS/MS	By MS/MS	13.4	18.2	16483000	5575000	10908000	5316900	3578700	6	5	11				312	7637;9790;12196;13767;15076;15793;16888;16936	True;True;True;True;True;True;True;True	7914;10138;12684;14314;15677;16420;17560;17609	16314;16315;21154;21155;26343;29595;32293;32294;33888;36182;36183;36281	15098;15099;19454;24232;27256;29817;29818;29819;31308;33447;33536	15099;19454;24232;27256;29819;31308;33447;33536	702	117
tr|M9PDG3|M9PDG3_DROME;sp|P40798-2|STC_DROME;tr|M9PD57|M9PD57_DROME;sp|P40798|STC_DROME;tr|E8NH79|E8NH79_DROME	tr|M9PDG3|M9PDG3_DROME;sp|P40798-2|STC_DROME;tr|M9PD57|M9PD57_DROME;sp|P40798|STC_DROME;tr|E8NH79|E8NH79_DROME	9;9;9;9;7	9;9;9;9;7	9;9;9;9;7	>tr|M9PDG3|M9PDG3_DROME Shuttle craft, isoform C OS=Drosophila melanogaster GN=stc PE=1 SV=1;>sp|P40798-2|STC_DROME Isoform B of Protein shuttle craft OS=Drosophila melanogaster GN=stc;>tr|M9PD57|M9PD57_DROME Shuttle craft, isoform D OS=Drosophila melanoga	5	9	9	9	3	9	3	9	3	9	12	12	12	121.91	1095	1095;1099;1102;1106;699	0	13.346	By MS/MS	By MS/MS	3.5	12	54150000	9243400	44907000	11293000	11621000	2	11	13				313	1774;4655;5316;6464;9677;11773;14236;14595;14889	True;True;True;True;True;True;True;True;True	1844;4821;5508;6684;10024;12250;14803;15174;15480	3802;3803;9832;11357;13765;20932;20933;25497;30585;31314;31315;31904;31905	3540;3541;9119;10503;12721;12722;19265;23446;28187;28893;28894;29440;29441	3541;9119;10503;12722;19265;23446;28187;28894;29440	703	930
tr|L0MNA8|L0MNA8_DROME;sp|P40945|ARF2_DROME	tr|L0MNA8|L0MNA8_DROME;sp|P40945|ARF2_DROME	3;3	2;2	2;2	>tr|L0MNA8|L0MNA8_DROME ADP ribosylation factor at 102F, isoform B OS=Drosophila melanogaster GN=Arf102F PE=3 SV=1;>sp|P40945|ARF2_DROME ADP-ribosylation factor 2 OS=Drosophila melanogaster GN=Arf102F PE=2 SV=2	2	3	2	2	1	2	1	1	1	1	32.2	20.6	20.6	20.617	180	180;180	0.00053821	2.5831	By MS/MS	By MS/MS	11.1	21.1	7178600	740940	6437700	0	1959700	1	0	1				314	6202;8728;11986	True;False;True	6416;9043;12469	13188;18614;18615;25928	12203;17182;17183;23844	12203;17183;23844	704	134
tr|X2JGM9|X2JGM9_DROME;sp|P41042|RS4_DROME	tr|X2JGM9|X2JGM9_DROME;sp|P41042|RS4_DROME	8;8	8;8	8;8	>tr|X2JGM9|X2JGM9_DROME 40S ribosomal protein S4 OS=Drosophila melanogaster GN=RpS4 PE=3 SV=1;>sp|P41042|RS4_DROME 40S ribosomal protein S4 OS=Drosophila melanogaster GN=RpS4 PE=1 SV=2	2	8	8	8	4	7	4	7	4	7	29.9	29.9	29.9	29.134	261	261;261	0	6.642	By MS/MS	By MS/MS	18.4	23.4	37430000	2514000	34916000	7651200	5491600	1	8	9				315	3508;3881;5596;7299;8749;9797;14843;17564	True;True;True;True;True;True;True;True	3642;4027;5797;7565;9064;10145;15432;18257	7328;8096;11918;11919;11920;11921;15579;18653;18654;21169;21170;31810;37639	6784;7506;11028;11029;14387;17221;19468;29349;34768	6784;7506;11028;14387;17221;19468;29349;34768	705;706	87;182
tr|A4UZL5|A4UZL5_DROME;sp|P41043|GSTS1_DROME;tr|A0A0B4KFT5|A0A0B4KFT5_DROME	tr|A4UZL5|A4UZL5_DROME;sp|P41043|GSTS1_DROME;tr|A0A0B4KFT5|A0A0B4KFT5_DROME	7;7;6	7;7;6	7;7;6	>tr|A4UZL5|A4UZL5_DROME Glutathione S transferase S1, isoform C OS=Drosophila melanogaster GN=GstS1 PE=1 SV=1;>sp|P41043|GSTS1_DROME Glutathione S-transferase S1 OS=Drosophila melanogaster GN=GstS1 PE=1 SV=2;>tr|A0A0B4KFT5|A0A0B4KFT5_DROME Glutathione S tr	3	7	7	7	6	5	6	5	6	5	36.9	36.9	36.9	27.613	249	249;249;250	0	14.953	By MS/MS	By MS/MS	32.5	28.9	28635000	7417900	21217000	8785800	5090800	5	5	10				316	768;5632;6122;6337;7981;8577;17883	True;True;True;True;True;True;True	794;5834;6332;6553;8271;8889;18582	1604;12003;13008;13491;13492;17071;17072;18333;18334;38295;38296	1501;11103;12034;12481;12482;15780;15781;16915;35374;35375	1501;11103;12034;12482;15781;16915;35375
tr|M9NG39|M9NG39_DROME;sp|P41073-3|PEP_DROME;sp|P41073|PEP_DROME;tr|D5AEL0|D5AEL0_DROME;sp|P41073-2|PEP_DROME;tr|C0PTV1|C0PTV1_DROME	tr|M9NG39|M9NG39_DROME;sp|P41073-3|PEP_DROME;sp|P41073|PEP_DROME;tr|D5AEL0|D5AEL0_DROME	31;31;31;28;3;3	31;31;31;28;3;3	31;31;31;28;3;3	>tr|M9NG39|M9NG39_DROME Protein on ecdysone puffs, isoform D OS=Drosophila melanogaster GN=Pep PE=1 SV=1;>sp|P41073-3|PEP_DROME Isoform C of Zinc finger protein on ecdysone puffs OS=Drosophila melanogaster GN=Pep;>sp|P41073|PEP_DROME Zinc finger protein on	6	31	31	31	22	30	22	30	22	30	47.5	47.5	47.5	75.598	693	693;693;716;716;109;189	0	297.57	By MS/MS	By MS/MS	40.4	46.2	512360000	37121000	475240000	78317000	87498000	21	46	67				317	2;3;19;20;1521;1522;1711;2861;2862;2869;2872;2873;2874;2894;3524;3949;4676;5364;6004;6439;6440;7757;7903;8080;8516;10995;11512;12076;12551;12552;12924	True;True;True;True;True;True;True;True;True;True;True;True;True;True;True;True;True;True;True;True;True;True;True;True;True;True;True;True;True;True;True	2;3;19;20;1575;1576;1780;2981;2982;2989;2992;2993;2994;3014;3658;3659;4096;4846;5557;6211;6212;6658;6659;8040;8189;8371;8826;11444;11979;12562;12563;13053;13054;13444	4;5;6;39;40;41;3227;3228;3229;3687;3688;3689;3690;5994;5995;5996;5997;5998;6014;6018;6019;6020;6021;6022;6056;6057;7356;7357;7358;8230;8231;8232;9888;9889;9890;9891;9892;11453;11454;12778;12779;12780;13710;13711;13712;13713;13714;13715;16588;16903;17265;17266;18218;18219;23759;23760;24897;24898;26110;26111;26112;26113;26114;26115;26116;26117;27068;27069;27830;27831	3;4;5;34;35;36;37;38;39;3005;3006;3007;3430;3431;3432;5569;5570;5571;5572;5573;5587;5592;5593;5594;5595;5596;5635;5636;6813;6814;6815;7627;7628;9173;9174;9175;9176;9177;10593;10594;11814;11815;11816;12679;12680;12681;12682;15347;15632;15961;15962;16817;21836;21837;21838;22865;22866;24006;24007;24008;24009;24010;24011;24012;24915;24916;25626	4;5;34;38;3005;3006;3431;5569;5572;5587;5593;5595;5596;5635;6815;7628;9176;10593;11815;12681;12682;15347;15632;15962;16817;21838;22865;24008;24915;24916;25626	707;708;709;710	24;58;192;202
tr|M9MRC9|M9MRC9_DROME;sp|P41092|RL27A_DROME	tr|M9MRC9|M9MRC9_DROME;sp|P41092|RL27A_DROME	3;3	3;3	3;3	>tr|M9MRC9|M9MRC9_DROME Ribosomal protein L27A, isoform C OS=Drosophila melanogaster GN=RpL27A PE=3 SV=1;>sp|P41092|RL27A_DROME 60S ribosomal protein L27a OS=Drosophila melanogaster GN=RpL27A PE=1 SV=2	2	3	3	3	1	3	1	3	1	3	26.8	26.8	26.8	17.022	149	149;149	0	9.2952	By MS/MS	By MS/MS	12.1	26.8	12458000	1173800	11284000	0	3435100	1	3	4				318	4366;5015;7092	True;True;True	4525;5198;7345	9051;9052;10644;15155	8384;8385;9856;13983	8385;9856;13983
sp|P41094|RS18_DROME	sp|P41094|RS18_DROME	1	1	1	>sp|P41094|RS18_DROME 40S ribosomal protein S18 OS=Drosophila melanogaster GN=RpS18 PE=1 SV=1	1	1	1	1	1	1	1	1	1	1	8.6	8.6	8.6	17.611	152	152	0.001993	1.9978	By matching	By MS/MS	8.6	8.6	4807300	1113100	3694200	0	1124500	0	1	1				319	13924	TRUE	14477	29933;29934	27566	27566
tr|M9PFF0|M9PFF0_DROME;sp|P41126|RL13_DROME	tr|M9PFF0|M9PFF0_DROME;sp|P41126|RL13_DROME	4;4	4;4	4;4	>tr|M9PFF0|M9PFF0_DROME 60S ribosomal protein L13 OS=Drosophila melanogaster GN=RpL13 PE=1 SV=1;>sp|P41126|RL13_DROME 60S ribosomal protein L13 OS=Drosophila melanogaster GN=RpL13 PE=1 SV=1	2	4	4	4	1	4	1	4	1	4	24.8	24.8	24.8	24.951	218	218;218	0	12.046	By matching	By MS/MS	4.1	24.8	19844000	317850	19526000	0	5092500	0	4	4				320	484;4874;5345;8958	True;True;True;True	503;5052;5538;9284	1033;10328;11415;19528;19529;19530	966;9578;10557;17963	966;9578;10557;17963
tr|X2JFR6|X2JFR6_DROME;sp|P41374|IF2A_DROME	tr|X2JFR6|X2JFR6_DROME;sp|P41374|IF2A_DROME	22;22	22;22	22;22	>tr|X2JFR6|X2JFR6_DROME Eukaryotic translation initiation factor 2alpha, isoform B OS=Drosophila melanogaster GN=eIF-2alpha PE=4 SV=1;>sp|P41374|IF2A_DROME Eukaryotic translation initiation factor 2 subunit 1 OS=Drosophila melanogaster GN=eIF-2alpha PE=2 S	2	22	22	22	22	21	22	21	22	21	64.8	64.8	64.8	38.645	341	341;341	0	189.29	By MS/MS	By MS/MS	64.8	62.5	1631500000	450470000	1181000000	420690000	353220000	26	29	55				321	243;297;680;844;1081;5167;5680;6140;6141;7108;7268;8522;10254;12523;12524;14780;14904;15638;15639;16371;17135;17136	True;True;True;True;True;True;True;True;True;True;True;True;True;True;True;True;True;True;True;True;True;True	249;308;309;702;874;1124;5353;5882;6352;6353;7361;7362;7533;8832;10615;13024;13025;15367;15495;16262;16263;16264;17019;17816;17817	496;497;608;609;610;611;612;613;1424;1425;1747;1748;1749;1750;2257;2258;11045;11046;12102;12103;12104;12105;13041;13042;13043;13044;13045;13046;15183;15184;15185;15186;15187;15188;15189;15510;15511;18230;18231;22090;22091;27017;27018;27019;27020;31694;31695;31930;31931;33564;33565;33566;33567;33568;33569;33570;35131;35132;36759;36760;36761;36762	463;464;562;563;564;565;566;567;568;569;1332;1639;1640;1641;1642;2099;2100;10205;10206;11195;11196;12064;12065;12066;12067;12068;12069;14013;14014;14015;14016;14017;14018;14325;14326;16826;20281;20282;20283;24866;24867;24868;24869;24870;29242;29243;29464;30974;30975;30976;30977;30978;30979;30980;30981;32476;32477;32478;33971;33972	463;566;1332;1640;2100;10206;11195;12064;12069;14018;14326;16826;20282;24866;24870;29242;29464;30975;30979;32477;33971;33972	711;712;713	235;271;313
tr|F3YDB2|F3YDB2_DROME;sp|P41375|IF2B_DROME	tr|F3YDB2|F3YDB2_DROME;sp|P41375|IF2B_DROME	9;9	9;9	9;9	>tr|F3YDB2|F3YDB2_DROME LD35750p OS=Drosophila melanogaster GN=eIF-2beta-RA PE=2 SV=1;>sp|P41375|IF2B_DROME Eukaryotic translation initiation factor 2 subunit 2 OS=Drosophila melanogaster GN=eIF-2beta PE=1 SV=1	2	9	9	9	9	9	9	9	9	9	32.1	32.1	32.1	35.217	312	312;312	0	76.555	By MS/MS	By MS/MS	32.1	32.1	347410000	24889000	322520000	50232000	54372000	8	14	22				322	3766;4513;5961;8101;8635;12128;13404;15640;16253	True;True;True;True;True;True;True;True;True	3909;4674;6165;6166;8392;8393;8949;12616;13943;16265;16896	7823;7824;7825;7826;9371;9372;12691;12692;12693;12694;12695;12696;12697;17302;17303;17304;17305;18436;18437;26205;26206;28826;28827;33571;33572;34884;34885;34886;34887	7260;7261;7262;7263;8680;8681;11728;11729;11730;11731;11732;11733;11734;11735;15993;15994;15995;17011;17012;24099;24100;26552;30982;30983;32238;32239;32240	7262;8680;11733;15995;17011;24100;26552;30983;32240	714;715;716	173;202;229
tr|M9PIS3|M9PIS3_DROME;tr|A0A0F6T1J9|A0A0F6T1J9_DROME;sp|P41572|6PGD_DROME;tr|K7ZI00|K7ZI00_DROME	tr|M9PIS3|M9PIS3_DROME;tr|A0A0F6T1J9|A0A0F6T1J9_DROME;sp|P41572|6PGD_DROME;tr|K7ZI00|K7ZI00_DROME	8;8;8;4	8;8;8;4	8;8;8;4	>tr|M9PIS3|M9PIS3_DROME 6-phosphogluconate dehydrogenase, decarboxylating OS=Drosophila melanogaster GN=Pgd PE=3 SV=1;>tr|A0A0F6T1J9|A0A0F6T1J9_DROME 6-phosphogluconate dehydrogenase, decarboxylating OS=Drosophila melanogaster GN=Pgd PE=3 SV=1;>sp|P41572|6	4	8	8	8	6	5	6	5	6	5	27.2	27.2	27.2	52.49	481	481;481;481;258	0	21.826	By MS/MS	By MS/MS	21.6	15.6	14864000	11814000	3050800	11814000	0	7	5	12				323	535;1935;2835;3717;8768;9574;16502;17461	True;True;True;True;True;True;True;True	555;2012;2954;3859;9085;9919;17157;18151	1139;4149;4150;5935;7729;18695;18696;20736;20737;35405;37417	1065;3867;3868;5513;7166;17256;17257;19090;19091;32738;32739;34567	1065;3867;5513;7166;17256;19090;32739;34567	717	62
sp|P41900|T2FB_DROME	sp|P41900|T2FB_DROME	4	4	4	>sp|P41900|T2FB_DROME General transcription factor IIF subunit 2 OS=Drosophila melanogaster GN=TfIIFbeta PE=2 SV=2	1	4	4	4	1	4	1	4	1	4	16.2	16.2	16.2	32.106	277	277	0	6.9443	By MS/MS	By MS/MS	5.4	16.2	6603500	1038000	5565500	0	1694200	2	5	7				324	2069;6079;7442;15566	True;True;True;True	2150;6287;7715;16187	4397;12914;15909;33405;33406	4101;11950;14706;30838;30839;30840;30841	4101;11950;14706;30841
tr|Q540V5|Q540V5_DROME;sp|P42207|SEPT1_DROME	tr|Q540V5|Q540V5_DROME;sp|P42207|SEPT1_DROME	4;4	4;4	4;4	>tr|Q540V5|Q540V5_DROME RE30523p OS=Drosophila melanogaster GN=Sep1 PE=2 SV=1;>sp|P42207|SEPT1_DROME Septin-1 OS=Drosophila melanogaster GN=Sep1 PE=1 SV=1	2	4	4	4	4	3	4	3	4	3	18.6	18.6	18.6	41.131	361	361;361	0	9.4807	By MS/MS	By MS/MS	18.6	12.5	6144300	4052600	2091600	2511800	2177600	2	3	5				325	2474;2747;4870;8515	True;True;True;True	2577;2861;5048;8825	5231;5232;5768;5769;10321;18216;18217	4852;5350;5351;9572;16816	4852;5351;9572;16816
tr|M9PDN9|M9PDN9_DROME;sp|P42271|TBG2_DROME	tr|M9PDN9|M9PDN9_DROME;sp|P42271|TBG2_DROME	3;3	3;3	3;3	>tr|M9PDN9|M9PDN9_DROME Tubulin gamma chain OS=Drosophila melanogaster GN=gammaTub37C PE=3 SV=1;>sp|P42271|TBG2_DROME Tubulin gamma-2 chain OS=Drosophila melanogaster GN=gammaTub37C PE=2 SV=3	2	3	3	3	1	3	1	3	1	3	11.6	11.6	11.6	51.296	457	457;457	0	6.0058	By matching	By MS/MS	2	11.6	9849100	369190	9479900	0	2885800	0	3	3				326	3512;8989;10819	True;True;True	3646;9315;11264	7333;19592;23423;23424	6790;18019;21513	6790;18019;21513	718	414
sp|P42284-1|LOLA2_DROME;sp|P42284-3|LOLA2_DROME;sp|Q867Z4-3|LOLA4_DROME;sp|P42284|LOLA2_DROME;sp|Q867Z4-2|LOLA4_DROME;sp|Q867Z4-5|LOLA4_DROME;sp|Q9V5M3-5|LOLA6_DROME;sp|Q9V5M3-4|LOLA6_DROME;tr|D3DMG1|D3DMG1_DROME;sp|Q9V5M6-3|LOLA5_DROME;sp|Q7KQZ4-4|LOLA3_DROME;sp|Q9V5M6-5|LOLA5_DROME;sp|Q9V5M3-2|LOLA6_DROME;sp|Q7KQZ4-2|LOLA3_DROME;sp|Q9V5M6-4|LOLA5_DROME;sp|Q7KQZ4-3|LOLA3_DROME;sp|Q9V5M6-2|LOLA5_…	sp|P42284-1|LOLA2_DROME;sp|P42284-3|LOLA2_DROME;sp|Q867Z4-3|LOLA4_DROME;sp|P42284|LOLA2_DROME;sp|Q867Z4-2|LOLA4_DROME;sp|Q867Z4-5|LOLA4_DROME;sp|Q9V5M3-5|LOLA6_DROME;sp|Q9V5M3-4|LOLA6_DROME;tr|D3DMG1|D3DMG1_DROME;sp|Q9V5M6-3|LOLA5_DROME;sp|Q7KQZ4-4|LOLA3_DROME;sp|Q9V5M6-5|LOLA5_DROME;sp|Q9V5M3-2|LOLA6_DROME;sp|Q7KQZ4-2|LOLA3_DROME;sp|Q9V5M6-4|LOLA5_DROME;sp|Q7KQZ4-3|LOLA3_DROME;sp|Q9V5M6-2|LOLA5_…	2;2;2;2;2;2;2;2;2;2;2;2;2;2;2;2;2;2;2;2;2;2;2;1	2;2;2;2;2;2;2;2;2;2;2;2;2;2;2;2;2;2;2;2;2;2;2;1	2;2;2;2;2;2;2;2;2;2;2;2;2;2;2;2;2;2;2;2;2;2;2;1	>sp|P42284-1|LOLA2_DROME Isoform M of Longitudinals lacking protein, isoforms H/M/V OS=Drosophila melanogaster GN=lola;>sp|P42284-3|LOLA2_DROME Isoform H of Longitudinals lacking protein, isoforms H/M/V OS=Drosophila melanogaster GN=lola;>sp|Q867Z4-3|LOLA4	24	2	2	2	0	2	0	2	0	2	5.8	5.8	5.8	49.319	465	465;518;546;549;565;575;577;602;603;603;608;665;668;706;720;748;757;771;787;878;891;963;970;115	0.0015369	2.187	By matching	By MS/MS	0	5.8	2446700	0	2446700	0	744790	0	2	2				327	4798;9879	True;True	4972;10229	10148;21319	9418;19605	9418;19605
tr|A0A0B4LFY0|A0A0B4LFY0_DROME;sp|P42286|THR_DROME	tr|A0A0B4LFY0|A0A0B4LFY0_DROME;sp|P42286|THR_DROME	1;1	1;1	1;1	>tr|A0A0B4LFY0|A0A0B4LFY0_DROME Three rows, isoform C OS=Drosophila melanogaster GN=thr PE=4 SV=1;>sp|P42286|THR_DROME Protein three rows OS=Drosophila melanogaster GN=thr PE=1 SV=2	2	1	1	1	1	1	1	1	1	1	1.5	1.5	1.5	157.55	1379	1379;1379	0	3.0531	By matching	By MS/MS	1.5	1.5	3634300	1351900	2282400	0	694780	0	2	2				328	8723	TRUE	9038	18603;18604	17172;17173	17173
tr|Q0IGW6|Q0IGW6_DROME;tr|M9ND86|M9ND86_DROME;sp|P43248|MSH2_DROME;tr|A0A024E347|A0A024E347_DROME;tr|A8WHG4|A8WHG4_DROME	tr|Q0IGW6|Q0IGW6_DROME;tr|M9ND86|M9ND86_DROME;sp|P43248|MSH2_DROME;tr|A0A024E347|A0A024E347_DROME	13;13;13;13;1	13;13;13;13;1	13;13;13;13;1	>tr|Q0IGW6|Q0IGW6_DROME RE64551p OS=Drosophila melanogaster GN=spel1 PE=2 SV=1;>tr|M9ND86|M9ND86_DROME Spellchecker1, isoform D OS=Drosophila melanogaster GN=spel1 PE=1 SV=1;>sp|P43248|MSH2_DROME DNA mismatch repair protein spellchecker 1 OS=Drosophila mel	5	13	13	13	10	10	10	10	10	10	22.4	22.4	22.4	103.34	917	917;917;917;939;118	0	25.871	By MS/MS	By MS/MS	17.4	16.9	233570000	15989000	217580000	19872000	62351000	7	10	17				329	1097;1693;2098;3688;4473;5376;5457;12333;13923;14359;16676;17518;17866	True;True;True;True;True;True;True;True;True;True;True;True;True	1141;1761;2181;3829;4634;5570;5654;12826;14476;14929;17339;18210;18564	2293;2294;3650;4463;7675;9291;9292;11482;11483;11484;11639;26642;29931;29932;30836;30837;35765;37533;37534;38254;38255	2134;2135;3395;4167;7115;8597;10623;10624;10777;24514;27564;27565;28424;28425;33066;34667;34668;35340	2134;3395;4167;7115;8597;10624;10777;24514;27565;28425;33066;34667;35340	719;720	87;451
sp|P43332|SNRPA_DROME;tr|K7Z580|K7Z580_DROME	sp|P43332|SNRPA_DROME;tr|K7Z580|K7Z580_DROME	5;3	5;3	5;3	>sp|P43332|SNRPA_DROME U1 small nuclear ribonucleoprotein A OS=Drosophila melanogaster GN=snf PE=1 SV=1;>tr|K7Z580|K7Z580_DROME Sans fille (Fragment) OS=Drosophila melanogaster GN=snf PE=4 SV=1	2	5	5	5	5	3	5	3	5	3	28.2	28.2	28.2	24.546	216	216;116	0	6.2851	By MS/MS	By MS/MS	28.2	15.7	13841000	4935300	8905300	3823500	3822600	4	3	7				330	7451;10473;10706;13181;15410	True;True;True;True;True	7724;10850;11133;13715;16026	15931;15932;22516;23096;28370;28371;33096;33097;33098	14729;20673;21203;26132;26133;30540;30541	14729;20673;21203;26133;30541	721;722;723;724;725;726	1;3;48;69;79;209
sp|P45437|COPB_DROME	sp|P45437|COPB_DROME	29	29	29	>sp|P45437|COPB_DROME Coatomer subunit beta OS=Drosophila melanogaster GN=betaCOP PE=2 SV=2	1	29	29	29	22	27	22	27	22	27	43.6	43.6	43.6	107.41	964	964	0	77.848	By MS/MS	By MS/MS	34	40.8	513090000	81752000	431340000	108480000	90160000	23	31	54				331	21;883;1732;2209;2285;2362;4509;9055;9268;10087;10158;10578;10820;10858;10875;10987;11133;13572;13573;15081;15485;15677;16600;16837;17035;17241;17252;17556;17662	True;True;True;True;True;True;True;True;True;True;True;True;True;True;True;True;True;True;True;True;True;True;True;True;True;True;True;True;True	21;913;1801;2296;2379;2464;4670;9381;9382;9597;10440;10441;10516;10980;11265;11305;11323;11436;11589;14117;14118;15682;16102;16304;17262;17506;17709;17927;17938;18249;18359	42;43;1835;1836;1837;1838;3725;3726;4673;4834;4835;5007;5008;5009;5010;9364;9365;19726;19727;19728;19729;19730;19731;19732;20132;21746;21747;21895;21896;21897;21898;21899;21900;22765;22766;23425;23426;23506;23507;23537;23747;24071;29195;29196;29197;32323;32324;33243;33244;33667;33668;35610;35611;36077;36492;36493;36494;36985;36986;37009;37623;37624;37858;37859;37860;37861	40;1713;1714;3467;4360;4509;4510;4661;4662;4663;4664;4665;8675;8676;18139;18140;18141;18142;18143;18144;18516;19976;19977;20105;20106;20107;20896;20897;21514;21515;21596;21626;21821;22127;26883;26884;26885;29843;29844;30682;30683;31076;31077;32924;32925;33353;33735;33736;34169;34170;34192;34751;34752;34974;34975;34976;34977	40;1714;3467;4360;4510;4663;8676;18144;18516;19977;20107;20896;21514;21596;21626;21821;22127;26884;26885;29843;30683;31076;32925;33353;33735;34169;34192;34752;34977	727;728;729;730;731;732;733;734;735	22;135;185;194;316;321;598;601;654
sp|P45594|CADF_DROME	sp|P45594|CADF_DROME	10	10	9	>sp|P45594|CADF_DROME Cofilin/actin-depolymerizing factor homolog OS=Drosophila melanogaster GN=tsr PE=1 SV=1	1	10	10	9	9	9	9	9	9	9	66.2	66.2	65.5	17.153	148	148	0	19.27	By MS/MS	By MS/MS	65.5	65.5	205440000	50915000	154530000	50460000	40473000	9	16	25				332	1299;8661;10619;10620;10818;13920;17738;17739;17819;18148	True;True;True;True;True;True;True;True;True;True	1348;8975;11029;11030;11031;11263;14473;18436;18517;18856	2726;2727;18480;18481;22852;22853;22854;22855;22856;22857;22858;22859;22860;22861;22862;22863;23419;23420;23421;23422;29926;29927;38000;38001;38161;38162;38828;38829;38830;38831	2549;2550;2551;2552;17053;17054;20974;20975;20976;20977;20978;20979;20980;20981;20982;20983;21510;21511;21512;27560;35105;35106;35251;35252;35853;35854;35855;35856	2549;17054;20974;20976;21510;27560;35105;35252;35856	736;737;738	74;92;105
sp|P45888-2|ARP2_DROME;sp|P45888|ARP2_DROME;tr|F6J178|F6J178_DROME	sp|P45888-2|ARP2_DROME;sp|P45888|ARP2_DROME;tr|F6J178|F6J178_DROME	4;3;2	4;3;2	4;3;2	>sp|P45888-2|ARP2_DROME Isoform A of Actin-related protein 2 OS=Drosophila melanogaster GN=Arp2;>sp|P45888|ARP2_DROME Actin-related protein 2 OS=Drosophila melanogaster GN=Arp2 PE=2 SV=3;>tr|F6J178|F6J178_DROME CG9901 (Fragment) OS=Drosophila melanogaster	3	4	4	4	1	4	1	4	1	4	21.8	21.8	21.8	44.702	394	394;399;213	0	5.7591	By MS/MS	By MS/MS	3.6	21.8	7485200	838670	6646500	0	2023300	1	4	5				333	3896;5659;6602;6950	True;True;True;True	4042;5861;6827;7191	8127;12062;12063;14020;14867	7532;11154;11155;12955;13718	7532;11155;12955;13718	739;740	56;114
sp|P45889|ACTZ_DROME	sp|P45889|ACTZ_DROME	4	4	4	>sp|P45889|ACTZ_DROME Actin-related protein 1 OS=Drosophila melanogaster GN=Arp1 PE=2 SV=2	1	4	4	4	4	2	4	2	4	2	17.3	17.3	17.3	42.719	376	376	0	7.0987	By MS/MS	By MS/MS	17.3	8.2	20070000	20070000	0	20070000	0	4	2	6				334	3433;10362;14358;16824	True;True;True;True	3567;10725;14928;17491	7188;7189;22303;30834;30835;36053	6659;6660;20474;28422;28423;33331	6659;20474;28423;33331	741;742	48;342
sp|P46150-2|MOEH_DROME;tr|M9PHG2|M9PHG2_DROME;tr|C7LAH9|C7LAH9_DROME;tr|M9NG50|M9NG50_DROME;sp|P46150|MOEH_DROME;sp|P46150-3|MOEH_DROME;sp|P46150-4|MOEH_DROME;tr|C9QP54|C9QP54_DROME;sp|P46150-5|MOEH_DROME	sp|P46150-2|MOEH_DROME;tr|M9PHG2|M9PHG2_DROME;tr|C7LAH9|C7LAH9_DROME;tr|M9NG50|M9NG50_DROME;sp|P46150|MOEH_DROME;sp|P46150-3|MOEH_DROME;sp|P46150-4|MOEH_DROME;tr|C9QP54|C9QP54_DROME;sp|P46150-5|MOEH_DROME	26;26;26;25;25;25;25;25;24	26;26;26;25;25;25;25;25;24	26;26;26;25;25;25;25;25;24	>sp|P46150-2|MOEH_DROME Isoform D of Moesin/ezrin/radixin homolog 1 OS=Drosophila melanogaster GN=Moe;>tr|M9PHG2|M9PHG2_DROME Moesin, isoform M OS=Drosophila melanogaster GN=Moe PE=1 SV=1;>tr|C7LAH9|C7LAH9_DROME Moesin, isoform K OS=Drosophila melanogaster	9	26	26	26	21	26	21	26	21	26	53.7	53.7	53.7	67.857	575	575;584;646;578;578;640;649;675;512	0	161.52	By MS/MS	By MS/MS	49.9	53.7	687690000	80221000	607470000	119470000	141580000	21	34	55				335	737;897;1130;2200;2253;3380;3549;4579;6306;6611;6848;7212;7213;7701;8525;9070;9681;10835;11174;11907;12283;12786;12843;13953;15725;17247	True;True;True;True;True;True;True;True;True;True;True;True;True;True;True;True;True;True;True;True;True;True;True;True;True;True	763;928;1174;2287;2340;2341;3514;3685;4740;6522;6836;7085;7086;7468;7469;7982;8836;9397;9398;10028;11280;11630;12389;12774;13302;13360;14507;16352;17933	1544;1545;1861;1862;2367;2368;4656;4657;4658;4754;4755;4756;4757;7093;7094;7402;9644;9645;9646;9647;13428;13429;13430;14033;14034;14035;14663;14664;14665;15368;15369;15370;15371;15372;16453;18237;18238;18239;19765;19766;19767;19768;19769;20937;20938;23453;23454;23455;23456;24153;24154;25777;25778;26550;26551;27540;27541;27542;27543;27646;29986;29987;33756;33757;36997;36998	1450;1733;1734;2203;2204;4345;4346;4347;4435;4436;4437;6568;6858;8935;8936;8937;8938;12423;12424;12425;12969;12970;13537;13538;13539;14191;14192;14193;15227;16831;16832;16833;18174;18175;18176;18177;19269;19270;21545;21546;21547;21548;22199;23699;23700;23701;23702;24428;24429;24430;25370;25371;25459;27618;27619;31170;31171;31172;34182;34183	1450;1734;2203;4345;4436;6568;6858;8935;12423;12969;13539;14191;14193;15227;16832;18176;19269;21548;22199;23699;24428;25370;25459;27618;31172;34183	743;744;745;746;747;748;749;750;751;752;753;754	13;183;189;190;201;269;286;293;306;365;403;416
tr|A0A0B4LGZ5|A0A0B4LGZ5_DROME;sp|P46222|RL11_DROME;tr|Q4V5R3|Q4V5R3_DROME	tr|A0A0B4LGZ5|A0A0B4LGZ5_DROME;sp|P46222|RL11_DROME;tr|Q4V5R3|Q4V5R3_DROME	3;3;2	3;3;2	3;3;2	>tr|A0A0B4LGZ5|A0A0B4LGZ5_DROME Ribosomal protein L11, isoform B OS=Drosophila melanogaster GN=RpL11 PE=1 SV=1;>sp|P46222|RL11_DROME 60S ribosomal protein L11 OS=Drosophila melanogaster GN=RpL11 PE=1 SV=2;>tr|Q4V5R3|Q4V5R3_DROME IP06777p OS=Drosophila mela	3	3	3	3	1	3	1	3	1	3	16.8	16.8	16.8	21.112	184	184;184;163	0	3.3401	By MS/MS	By MS/MS	7.6	16.8	7838600	1631800	6206900	0	1889400	1	2	3				336	6330;13483;16641	True;True;True	6546;14027;17304	13480;29007;35689;35690	12472;26715;32998	12472;26715;32998
tr|X2JCS6|X2JCS6_DROME;sp|P46223|RL7A_DROME	tr|X2JCS6|X2JCS6_DROME;sp|P46223|RL7A_DROME	2;2	2;2	2;2	>tr|X2JCS6|X2JCS6_DROME Ribosomal protein L7A, isoform E OS=Drosophila melanogaster GN=RpL7A PE=4 SV=1;>sp|P46223|RL7A_DROME 60S ribosomal protein L7a OS=Drosophila melanogaster GN=RpL7A PE=1 SV=2	2	2	2	2	1	2	1	2	1	2	11.4	11.4	11.4	30.731	271	271;271	0	7.0436	By matching	By MS/MS	4.1	11.4	2629100	273900	2355200	0	716930	0	2	2				337	10996;14797	True;True	11445;15385	23761;23762;31726	21839;29273	21839;29273
sp|P46415|ADHX_DROME	sp|P46415|ADHX_DROME	10	10	10	>sp|P46415|ADHX_DROME Alcohol dehydrogenase class-3 OS=Drosophila melanogaster GN=Fdh PE=1 SV=3	1	10	10	10	9	10	9	10	9	10	37.5	37.5	37.5	40.389	379	379	0	131.9	By MS/MS	By MS/MS	37.2	37.5	584560000	53990000	530570000	73983000	138900000	13	16	29				338	476;2268;4000;7644;7786;8029;10058;16080;16163;16164	True;True;True;True;True;True;True;True;True;True	495;2356;2357;4149;7921;8070;8319;10410;16717;16803;16804	1014;1015;1016;1017;1018;4787;4788;4789;4790;4791;8332;8333;16326;16327;16328;16329;16330;16645;16646;16647;16648;17162;17163;17164;17165;21675;21676;34510;34511;34512;34513;34687;34688;34689	947;948;949;950;951;4468;4469;4470;7717;7718;15108;15109;15110;15111;15400;15401;15402;15867;15868;15869;15870;19918;19919;31891;31892;31893;31894;32050;32051	950;4470;7717;15111;15402;15869;19919;31893;32050;32051	755;756	126;367
tr|M9PF24|M9PF24_DROME;sp|P46824|KLC_DROME;tr|M9PFG7|M9PFG7_DROME	tr|M9PF24|M9PF24_DROME;sp|P46824|KLC_DROME;tr|M9PFG7|M9PFG7_DROME	15;15;14	15;15;14	15;15;14	>tr|M9PF24|M9PF24_DROME Kinesin light chain, isoform B OS=Drosophila melanogaster GN=Klc PE=4 SV=1;>sp|P46824|KLC_DROME Kinesin light chain OS=Drosophila melanogaster GN=Klc PE=1 SV=1;>tr|M9PFG7|M9PFG7_DROME Kinesin light chain, isoform C OS=Drosophila mel	3	15	15	15	12	14	12	14	12	14	34.3	34.3	34.3	58.044	508	508;508;507	0	39.602	By MS/MS	By MS/MS	29.1	31.7	88759000	14109000	74651000	17451000	19382000	10	17	27				339	654;796;2620;4315;8781;9935;11271;12272;15280;15281;15289;15851;16147;16661;17669	True;True;True;True;True;True;True;True;True;True;True;True;True;True;True	675;825;2731;4473;9099;10286;11728;12763;15888;15889;15897;16480;16787;17324;18366	1365;1366;1367;1368;1654;5514;5515;8964;8965;18722;18723;21428;21429;24371;26530;26531;32798;32799;32800;32801;32815;32816;32817;34022;34023;34660;34661;35731;37878;37879	1273;1274;1275;1276;1550;5108;5109;8302;8303;17278;17279;19702;19703;22386;24409;24410;30282;30283;30284;30298;30299;31430;31431;32023;33034;34991;34992	1275;1550;5109;8302;17279;19703;22386;24410;30283;30284;30299;31431;32023;33034;34991
sp|P46863|KL61_DROME;tr|Q0PQ30|Q0PQ30_DROME;tr|Q0PQ31|Q0PQ31_DROME;tr|Q7KVC2|Q7KVC2_DROME	sp|P46863|KL61_DROME;tr|Q0PQ30|Q0PQ30_DROME;tr|Q0PQ31|Q0PQ31_DROME	75;67;66;2	75;67;66;2	75;67;66;2	>sp|P46863|KL61_DROME Kinesin-like protein Klp61F OS=Drosophila melanogaster GN=Klp61F PE=1 SV=2;>tr|Q0PQ30|Q0PQ30_DROME Microtubule dependent motor protein OS=Drosophila melanogaster GN=Klp61F PE=3 SV=1;>tr|Q0PQ31|Q0PQ31_DROME Microtubule dependent motor	4	75	75	75	73	62	73	62	73	62	68.9	68.9	68.9	121.16	1066	1066;1066;1066;164	0	323.31	By MS/MS	By MS/MS	68.4	60.1	7368300000	3511200000	3857100000	3510400000	1002200000	133	87	220				340	782;892;893;981;982;1052;1140;2090;2165;3046;3312;3313;3336;3363;3443;3589;3609;3759;3760;3761;3831;4089;4343;5474;5475;5517;6532;6569;7315;7387;7388;7828;7829;7927;8091;8281;8576;9325;9436;9511;10624;10681;10682;11170;11566;11567;11584;11970;12054;12411;12412;12415;12416;12419;13002;13100;13431;13536;13566;13695;14023;14352;14767;14876;14911;14927;15087;15385;15658;15659;15846;15847;16439;17070;…	True;True;True;True;True;True;True;True;True;True;True;True;True;True;True;True;True;True;True;True;True;True;True;True;True;True;True;True;True;True;True;True;True;True;True;True;True;True;True;True;True;True;True;True;True;True;True;True;True;True;True;True;True;True;True;True;True;True;True;True;True;True;True;True;True;True;True;True;True;True;True;True;True;True;True	808;809;810;811;922;923;1015;1016;1092;1184;2172;2249;3170;3440;3441;3442;3465;3466;3496;3497;3577;3725;3745;3902;3903;3904;3977;4239;4501;5671;5672;5716;6753;6790;6791;7582;7660;7661;8112;8113;8215;8382;8581;8888;9654;9776;9777;9778;9856;11037;11038;11102;11103;11626;12035;12036;12053;12453;12539;12909;12910;12911;12914;12915;12918;13523;13629;13972;14081;14111;14242;14582;14922;15353;15354;1546…	1627;1628;1629;1630;1631;1632;1633;1852;1853;1854;1855;2033;2034;2035;2036;2037;2038;2039;2196;2389;2390;4440;4441;4584;4585;6395;6396;6397;6398;6399;6937;6938;6939;6940;7000;7001;7002;7003;7055;7056;7057;7201;7202;7203;7204;7205;7206;7466;7467;7503;7504;7810;7811;7812;7813;7814;7953;7954;7955;7956;7957;7958;8502;8503;8504;8505;8506;8507;8508;8509;9008;11674;11675;11676;11677;11678;11679;11680;11…	1522;1523;1524;1525;1526;1527;1528;1529;1530;1531;1725;1726;1727;1728;1893;1894;1895;1896;1897;1898;2048;2225;2226;4143;4144;4280;5945;5946;5947;5948;5949;6425;6426;6427;6428;6483;6484;6485;6486;6535;6536;6670;6671;6672;6673;6674;6913;6914;6945;6946;7245;7246;7247;7248;7249;7380;7381;7382;7383;7879;7880;7881;7882;7883;7884;7885;8343;8344;10807;10808;10809;10810;10811;10812;10813;10885;12833;12888…	1523;1725;1727;1896;1898;2048;2225;4144;4280;5946;6425;6428;6484;6535;6671;6913;6945;7245;7247;7249;7380;7881;8343;10807;10812;10885;12833;12889;14413;14617;14620;15487;15493;15686;15982;16355;16914;18614;18830;18986;20992;21113;21115;22195;22981;22983;23012;23812;23968;24657;24659;24664;24667;24673;25778;25983;26606;26815;26876;27126;27763;28411;29208;29421;29474;29512;29863;30483;31022;31027;31…	757;758;759;760;761;762;763;764;765;766;767;768;769;770;771;772;773;774;775;776;777;778;779;780;781	113;147;148;154;224;251;442;490;542;548;571;591;595;630;633;640;661;665;729;730;731;733;747;754;865
tr|X2JDR5|X2JDR5_DROME;sp|P47938|THIO1_DROME	tr|X2JDR5|X2JDR5_DROME;sp|P47938|THIO1_DROME	5;5	5;5	5;5	>tr|X2JDR5|X2JDR5_DROME Thioredoxin OS=Drosophila melanogaster GN=dhd PE=3 SV=1;>sp|P47938|THIO1_DROME Thioredoxin-1 OS=Drosophila melanogaster GN=dhd PE=1 SV=1	2	5	5	5	4	5	4	5	4	5	57.9	57.9	57.9	12.384	107	107;107	0	8.4277	By MS/MS	By MS/MS	36.4	57.9	110080000	22049000	88032000	24235000	24086000	4	8	12				341	6432;8338;8339;12768;13956	True;True;True;True;True	6651;8639;8640;8641;8642;13282;14511;14512	13696;13697;13698;13699;17829;17830;17831;17832;17833;17834;17835;17836;27498;29997;29998;29999	12664;12665;12666;12667;16464;16465;16466;16467;16468;16469;25331;27629;27630	12666;16464;16469;25331;27630	782;783;784	74;100;101
sp|P48148|RHO1_DROME	sp|P48148|RHO1_DROME	4	4	4	>sp|P48148|RHO1_DROME Ras-like GTP-binding protein Rho1 OS=Drosophila melanogaster GN=Rho1 PE=1 SV=1	1	4	4	4	4	3	4	3	4	3	26	26	26	21.723	192	192	0	8.9167	By MS/MS	By MS/MS	26	21.4	11401000	2081300	9319800	3545900	1372400	4	3	7				342	2940;7074;12585;14788	True;True;True;True	3061;7326;13089;15375	6156;6157;15120;15121;27130;27131;31714	5723;5724;13953;13954;24981;24982;29258	5724;13954;24982;29258
tr|E1JJM9|E1JJM9_DROME;sp|P48149|RS15A_DROME	tr|E1JJM9|E1JJM9_DROME;sp|P48149|RS15A_DROME	1;1	1;1	1;1	>tr|E1JJM9|E1JJM9_DROME Ribosomal protein S15Aa, isoform F OS=Drosophila melanogaster GN=RpS15Aa PE=1 SV=1;>sp|P48149|RS15A_DROME 40S ribosomal protein S15Aa OS=Drosophila melanogaster GN=RpS15Aa PE=1 SV=2	2	1	1	1	1	1	1	1	1	1	10.8	10.8	10.8	14.771	130	130;130	0	3.0808	By matching	By MS/MS	10.8	10.8	16409000	1698800	14710000	0	4477800	0	1	1				343	5859	TRUE	6062	12475;12476	11541	11541
sp|P48159|RL23_DROME;tr|A8E792|A8E792_DROME	sp|P48159|RL23_DROME;tr|A8E792|A8E792_DROME	2;1	2;1	2;1	>sp|P48159|RL23_DROME 60S ribosomal protein L23 OS=Drosophila melanogaster GN=RpL23 PE=1 SV=2;>tr|A8E792|A8E792_DROME TA01212p OS=Drosophila melanogaster GN=RpL17A PE=2 SV=1	2	2	2	2	1	1	1	1	1	1	25	25	25	14.936	140	140;140	0.0055633	1.4648	By MS/MS	By MS/MS	10.7	14.3	0	0	0	0	0	1	1	2				344	7347;9568	True;True	7618;9913	15721;20724	14528;19079	14528;19079	785;786	26;60
tr|H0RN81|H0RN81_DROME;sp|P48375|FKB12_DROME	tr|H0RN81|H0RN81_DROME;sp|P48375|FKB12_DROME	5;5	5;5	5;5	>tr|H0RN81|H0RN81_DROME Peptidyl-prolyl cis-trans isomerase OS=Drosophila melanogaster GN=FK506-bp2-RA PE=2 SV=1;>sp|P48375|FKB12_DROME 12 kDa FK506-binding protein OS=Drosophila melanogaster GN=FK506-bp2 PE=3 SV=2	2	5	5	5	5	5	5	5	5	5	77.8	77.8	77.8	11.666	108	108;108	0	23.216	By MS/MS	By MS/MS	77.8	77.8	69177000	16397000	52781000	18388000	6974100	7	4	11				345	5004;5614;5651;8896;17250	True;True;True;True;True	5185;5816;5853;9218;17936	10610;10611;10612;10613;11966;11967;12046;12047;19252;19253;37005;37006;37007	9821;9822;11066;11067;11140;11141;17730;17731;17732;34189;34190	9822;11066;11140;17732;34190
tr|A0A0B4KHS9|A0A0B4KHS9_DROME;sp|P48461|PP11_DROME	tr|A0A0B4KHS9|A0A0B4KHS9_DROME;sp|P48461|PP11_DROME	13;13	1;1	1;1	>tr|A0A0B4KHS9|A0A0B4KHS9_DROME Serine/threonine-protein phosphatase OS=Drosophila melanogaster GN=Pp1alpha-96A PE=3 SV=1;>sp|P48461|PP11_DROME Serine/threonine-protein phosphatase alpha-1 isoform OS=Drosophila melanogaster GN=Pp1alpha-96A PE=1 SV=1	2	13	1	1	9	10	1	1	1	1	52	3.7	3.7	37.37	327	327;327	0.0097002	1.1567	By MS/MS	By MS/MS	34.6	45.9	5484900	622300	4862600	0	1480200	1	0	1				346	575;3000;4213;5128;5773;6352;7061;7642;8629;12491;13146;14213;14981	False;False;False;False;False;False;False;False;False;False;True;False;False	595;3122;4367;5312;5976;6568;7310;7919;8943;12991;13676;14780;15577	1210;1211;1212;1213;6306;6307;8758;8759;10961;10962;12278;12279;13526;13527;15097;16323;16324;18429;26960;28295;28296;30544;32107	1133;1134;1135;1136;5866;5867;8116;10128;10129;11352;11353;12510;12511;12512;13930;13931;15106;17005;24813;26061;26062;28151;29632	1136;5867;8116;10129;11352;12510;13930;15106;17005;24813;26062;28151;29632	405;406;787	5;188;212
tr|Q8SWU9|Q8SWU9_DROME;tr|H5V895|H5V895_DROME;sp|P48462|PP1B_DROME;tr|Q8T0U6|Q8T0U6_DROME	tr|Q8SWU9|Q8SWU9_DROME;tr|H5V895|H5V895_DROME;sp|P48462|PP1B_DROME;tr|Q8T0U6|Q8T0U6_DROME	4;4;4;4	1;1;1;1	1;1;1;1	>tr|Q8SWU9|Q8SWU9_DROME Serine/threonine-protein phosphatase OS=Drosophila melanogaster GN=flw PE=2 SV=1;>tr|H5V895|H5V895_DROME Serine/threonine-protein phosphatase OS=Drosophila melanogaster GN=flw PE=1 SV=1;>sp|P48462|PP1B_DROME Serine/threonine-protein	4	4	1	1	2	3	0	1	0	1	11.8	4.2	4.2	37.772	330	330;330;330;461	0.0060213	1.4541	By matching	By MS/MS	7	11.8	2932500	0	2932500	0	892690	0	1	1				347	576;5128;7642;12491	True;False;False;False	596;5312;7919;12991	1214;10961;10962;16323;16324;26960	1137;10128;10129;15106;24813	1137;10129;15106;24813
sp|P48588|RS25_DROME	sp|P48588|RS25_DROME	2	2	2	>sp|P48588|RS25_DROME 40S ribosomal protein S25 OS=Drosophila melanogaster GN=RpS25 PE=1 SV=3	1	2	2	2	1	2	1	2	1	2	19.7	19.7	19.7	13.201	117	117	0	3.588	By MS/MS	By MS/MS	8.5	19.7	3865200	512780	3352500	0	1020500	1	3	4				348	9014;12649	True;True	9340;13154	19643;19644;27246;27247	18062;18063;25093;25094	18063;25094
sp|P48591|RIR1_DROME	sp|P48591|RIR1_DROME	26	26	26	>sp|P48591|RIR1_DROME Ribonucleoside-diphosphate reductase large subunit OS=Drosophila melanogaster GN=RnrL PE=1 SV=2	1	26	26	26	23	22	23	22	23	22	41.7	41.7	41.7	91.977	812	812	0	90.831	By MS/MS	By MS/MS	38.7	34.1	408450000	95081000	313370000	94689000	90184000	19	24	43				349	441;442;2218;2300;4619;5079;6086;6334;6709;7694;9546;10070;10595;11573;12876;12959;13011;14024;14514;15901;16005;16288;16769;16954;16955;18134	True;True;True;True;True;True;True;True;True;True;True;True;True;True;True;True;True;True;True;True;True;True;True;True;True;True	457;458;2305;2395;4782;5263;6294;6295;6550;6939;7974;9891;10422;11001;12042;13394;13480;13532;14583;15091;16532;16639;16934;17434;17627;17628;18842	898;899;900;901;902;903;904;905;4689;4860;4861;4862;9748;9749;10864;10865;12928;12929;12930;12931;12932;12933;13486;13487;14351;14352;16439;20689;20690;21697;21698;22799;25026;27727;27728;27903;27904;28009;28010;28011;30142;30143;31136;34133;34134;34338;34339;34340;34341;34965;34966;35939;35940;35941;35942;36308;36309;36310;36311;36312;38803;38804	836;837;838;839;4377;4532;4533;9038;10048;10049;11962;11963;11964;11965;11966;12478;13258;15217;19045;19046;19047;19935;20925;22994;25530;25698;25803;25804;25805;27766;28715;31536;31537;31728;31729;31730;31731;32316;33223;33224;33225;33566;33567;33568;33569;33570;35825;35826	837;839;4377;4533;9038;10048;11966;12478;13258;15217;19047;19935;20925;22994;25530;25698;25805;27766;28715;31537;31730;32316;33225;33566;33569;35826	788;789;790;791;792;793	251;350;526;581;622;666
sp|P48592|RIR2_DROME	sp|P48592|RIR2_DROME	2	2	2	>sp|P48592|RIR2_DROME Ribonucleoside-diphosphate reductase subunit M2 OS=Drosophila melanogaster GN=RnrS PE=1 SV=2	1	2	2	2	2	1	2	1	2	1	8.1	8.1	8.1	45.114	393	393	0	3.2013	By MS/MS	By matching	8.1	4.6	12622000	3000900	9621000	3000900	0	2	0	2				350	10525;14581	True;True	10916;15160	22630;22631;31286	20777;28863	20777;28863	794	376
sp|P48598-2|IF4E_DROME;tr|M9PBZ9|M9PBZ9_DROME;sp|P48598|IF4E_DROME	sp|P48598-2|IF4E_DROME;tr|M9PBZ9|M9PBZ9_DROME;sp|P48598|IF4E_DROME	9;9;9	9;9;9	9;9;9	>sp|P48598-2|IF4E_DROME Isoform II of Eukaryotic translation initiation factor 4E OS=Drosophila melanogaster GN=eIF-4E;>tr|M9PBZ9|M9PBZ9_DROME Eukaryotic initiation factor 4E, isoform H OS=Drosophila melanogaster GN=eIF-4E PE=1 SV=1;>sp|P48598|IF4E_DROME E	3	9	9	9	8	8	8	8	8	8	63.3	63.3	63.3	27.827	248	248;259;259	0	59.14	By MS/MS	By MS/MS	56.9	58.5	141240000	19989000	121250000	28411000	27798000	5	14	19				351	2778;6040;7344;8796;11172;11422;14599;15625;17538	True;True;True;True;True;True;True;True;True	2897;6248;7615;9115;11628;11885;15178;15179;16247;18230	5838;5839;12841;15710;15711;15712;18749;18750;24151;24693;24694;24695;31323;31324;31325;33526;33527;33528;37582;37583	5419;5420;11875;14516;14517;14518;14519;17303;17304;17305;22197;22681;22682;28900;28901;28902;30947;30948;34714	5420;11875;14519;17303;22197;22681;28900;30948;34714	795;796;797	73;92;134
tr|A0A0B4LIJ0|A0A0B4LIJ0_DROME;sp|P48601|PRS4_DROME	tr|A0A0B4LIJ0|A0A0B4LIJ0_DROME;sp|P48601|PRS4_DROME	3;3	3;3	3;3	>tr|A0A0B4LIJ0|A0A0B4LIJ0_DROME Regulatory particle triple-A ATPase 2, isoform B OS=Drosophila melanogaster GN=Rpt2 PE=3 SV=1;>sp|P48601|PRS4_DROME 26S protease regulatory subunit 4 OS=Drosophila melanogaster GN=Rpt2 PE=1 SV=2	2	3	3	3	3	1	3	1	3	1	10.7	10.7	10.7	49.323	439	439;439	0	6.3598	By MS/MS	By MS/MS	10.7	3	4727700	2724300	2003400	2724300	0	3	1	4				352	1471;6512;15980	True;True;True	1524;6733;16613	3067;13851;13852;34291	2867;12801;12802;31680	2867;12802;31680
tr|M9PBN7|M9PBN7_DROME;sp|P48603|CAPZB_DROME	tr|M9PBN7|M9PBN7_DROME;sp|P48603|CAPZB_DROME	3;3	3;3	3;3	>tr|M9PBN7|M9PBN7_DROME Capping protein beta, isoform B OS=Drosophila melanogaster GN=cpb PE=4 SV=1;>sp|P48603|CAPZB_DROME F-actin-capping protein subunit beta OS=Drosophila melanogaster GN=cpb PE=2 SV=1	2	3	3	3	3	2	3	2	3	2	19.9	19.9	19.9	31.363	276	276;276	0	15.979	By MS/MS	By MS/MS	19.9	16.3	14836000	3173300	11663000	3173300	0	4	1	5				353	11284;11635;12403	True;True;True	11741;12105;12899	24398;24399;25156;26776;26777	22411;22412;23124;24641;24642	22412;23124;24641
tr|A4V303|A4V303_DROME;sp|P48605|TCPG_DROME	tr|A4V303|A4V303_DROME;sp|P48605|TCPG_DROME	22;22	22;22	22;22	>tr|A4V303|A4V303_DROME T-complex protein 1 subunit gamma OS=Drosophila melanogaster GN=Cctgamma PE=1 SV=1;>sp|P48605|TCPG_DROME T-complex protein 1 subunit gamma OS=Drosophila melanogaster GN=Cctgamma PE=2 SV=2	2	22	22	22	18	21	18	21	18	21	55.3	55.3	55.3	59.394	544	544;544	0	121.75	By MS/MS	By MS/MS	44.7	55.3	458760000	73381000	385380000	92330000	93762000	21	26	47				354	205;206;2689;3055;5351;5615;6341;6377;6599;7166;7810;8133;10106;10503;10604;11326;14773;14787;14874;14875;15231;15557	True;True;True;True;True;True;True;True;True;True;True;True;True;True;True;True;True;True;True;True;True;True	211;212;2801;3179;5544;5817;6557;6593;6824;7420;8094;8429;10461;10462;10887;10888;11011;11783;15360;15374;15465;15466;15838;16178	416;417;5654;5655;6413;6414;6415;6416;11428;11429;11430;11431;11968;11969;11970;13500;13501;13578;13579;14014;14015;14016;15282;15283;16698;16699;17363;17364;17365;21786;21787;21788;21789;21790;21791;22577;22578;22579;22817;22818;24471;24472;24473;24474;31682;31683;31713;31877;31878;31879;32699;32700;33387	391;392;5239;5962;5963;5964;5965;10570;10571;10572;10573;11068;11069;11070;12489;12490;12555;12556;12951;12952;14108;14109;15449;15450;15451;16049;16050;16051;20012;20013;20014;20015;20727;20728;20729;20938;20939;20940;22482;22483;22484;29232;29233;29257;29417;29418;29419;30188;30189;30822	391;392;5239;5962;10572;11070;12490;12556;12952;14108;15451;16050;20014;20728;20939;22483;29233;29257;29417;29419;30189;30822	798;799;800;801	1;47;269;418
tr|M9PDV1|M9PDV1_DROME;sp|P48608|DIA_DROME;tr|M9NCZ5|M9NCZ5_DROME;tr|D2NUK4|D2NUK4_DROME;tr|D1Z399|D1Z399_DROME	tr|M9PDV1|M9PDV1_DROME;sp|P48608|DIA_DROME;tr|M9NCZ5|M9NCZ5_DROME;tr|D2NUK4|D2NUK4_DROME	8;8;8;8;1	8;8;8;8;1	8;8;8;8;1	>tr|M9PDV1|M9PDV1_DROME Diaphanous, isoform E OS=Drosophila melanogaster GN=dia PE=1 SV=1;>sp|P48608|DIA_DROME Protein diaphanous OS=Drosophila melanogaster GN=dia PE=2 SV=2;>tr|M9NCZ5|M9NCZ5_DROME Diaphanous, isoform D OS=Drosophila melanogaster GN=dia PE	5	8	8	8	5	4	5	4	5	4	13.6	13.6	13.6	123.17	1091	1091;1091;1098;1098;130	0	16.457	By MS/MS	By MS/MS	8.3	6.3	9633300	3408000	6225300	3408000	0	4	4	8				355	1589;2176;2831;3876;4368;7793;14388;16017	True;True;True;True;True;True;True;True	1648;2260;2950;4022;4527;8077;14959;16653	3404;4604;5928;5929;8086;9054;16662;30889;34369	3162;4294;5506;7495;8387;8388;15413;28477;31756	3162;4294;5506;7495;8388;15413;28477;31756	802;803;804	369;1019;1029
sp|P48609|CDK5_DROME	sp|P48609|CDK5_DROME	2	1	1	>sp|P48609|CDK5_DROME Cyclin-dependent kinase 5 homolog OS=Drosophila melanogaster GN=Cdk5 PE=1 SV=2	1	2	1	1	1	2	0	1	0	1	15.3	12.6	12.6	33.18	294	294	0.0033509	1.6727	By matching	By MS/MS	2.7	15.3	1322400	0	1322400	0	402560	0	0	0				356	8200;16671	False;True	8497;17334	17535;17536;35749	16198;16199;33051	16198;33051
sp|P48610-3|KARG_DROME;sp|P48610-2|KARG_DROME;tr|A8JNP1|A8JNP1_DROME;sp|P48610|KARG_DROME;tr|A8JNP2|A8JNP2_DROME;sp|P48610-4|KARG_DROME;tr|A2VEU1|A2VEU1_DROME	sp|P48610-3|KARG_DROME;sp|P48610-2|KARG_DROME;tr|A8JNP1|A8JNP1_DROME;sp|P48610|KARG_DROME;tr|A8JNP2|A8JNP2_DROME;sp|P48610-4|KARG_DROME	15;15;14;14;14;14;1	15;15;14;14;14;14;1	15;15;14;14;14;14;1	>sp|P48610-3|KARG_DROME Isoform B of Arginine kinase OS=Drosophila melanogaster GN=Argk;>sp|P48610-2|KARG_DROME Isoform A of Arginine kinase OS=Drosophila melanogaster GN=Argk;>tr|A8JNP1|A8JNP1_DROME Arginine kinase, isoform G OS=Drosophila melanogaster GN	7	15	15	15	13	14	13	14	13	14	36.3	36.3	36.3	47.889	432	432;562;356;356;375;396;128	0	69.167	By MS/MS	By MS/MS	31.5	35.6	328240000	46289000	281950000	83006000	48803000	10	17	27				357	1561;2723;4772;5105;5531;6779;6780;8529;10256;10518;12962;13957;14970;17146;17147	True;True;True;True;True;True;True;True;True;True;True;True;True;True;True	1619;2836;4946;5289;5730;7012;7013;8840;10617;10907;10908;13483;14513;15565;17827;17828	3343;3344;3345;5721;5722;10095;10096;10097;10098;10918;10919;11784;14499;14500;14501;14502;18244;18245;18246;22093;22094;22616;22617;27908;27909;30000;30001;32077;32078;32079;36778;36779;36780;36781;36782;36783	3110;3111;5301;9364;9365;9366;9367;9368;10092;10907;13392;13393;13394;13395;16837;16838;16839;20285;20763;20764;25701;27631;27632;29606;29607;33987;33988;33989;33990;33991	3111;5301;9368;10092;10907;13392;13394;16837;20285;20763;25701;27632;29606;33988;33990	805;806;807	207;309;407
sp|P48611|PTPS_DROME	sp|P48611|PTPS_DROME	1	1	1	>sp|P48611|PTPS_DROME 6-pyruvoyl tetrahydrobiopterin synthase OS=Drosophila melanogaster GN=pr PE=1 SV=1	1	1	1	1	0	1	0	1	0	1	16.7	16.7	16.7	19.337	168	168	0.0046816	1.5294	By matching	By MS/MS	0	16.7	4795800	0	4795800	0	1459900	0	1	1				358	11241	TRUE	11698	24306	22331	22331
tr|E1JHA4|E1JHA4_DROME;sp|P48809|RB27C_DROME;tr|L0CPX5|L0CPX5_DROME;tr|L0CRN0|L0CRN0_DROME;tr|L0CR94|L0CR94_DROME;tr|L0CQ56|L0CQ56_DROME;tr|L0CRN5|L0CRN5_DROME;tr|L0CRY8|L0CRY8_DROME;tr|L0CRY2|L0CRY2_DROME;tr|L0CQ61|L0CQ61_DROME	tr|E1JHA4|E1JHA4_DROME;sp|P48809|RB27C_DROME;tr|L0CPX5|L0CPX5_DROME;tr|L0CRN0|L0CRN0_DROME;tr|L0CR94|L0CR94_DROME;tr|L0CQ56|L0CQ56_DROME;tr|L0CRN5|L0CRN5_DROME;tr|L0CRY8|L0CRY8_DROME;tr|L0CRY2|L0CRY2_DROME;tr|L0CQ61|L0CQ61_DROME	13;13;11;10;10;9;9;9;9;9	13;13;11;10;10;9;9;9;9;9	13;13;11;10;10;9;9;9;9;9	>tr|E1JHA4|E1JHA4_DROME Heterogeneous nuclear ribonucleoprotein at 27C, isoform D OS=Drosophila melanogaster GN=Hrb27C PE=1 SV=1;>sp|P48809|RB27C_DROME Heterogeneous nuclear ribonucleoprotein 27C OS=Drosophila melanogaster GN=Hrb27C PE=1 SV=2;>tr|L0CPX5|L0	10	13	13	13	13	11	13	11	13	11	43.9	43.9	43.9	44.769	421	421;421;421;421;421;417;418;420;420;420	0	73.13	By MS/MS	By MS/MS	43.9	41.6	825100000	242080000	583020000	260260000	155150000	20	21	41				359	1182;2052;3988;4835;8689;10464;12001;13469;15042;15116;16276;17178;17179	True;True;True;True;True;True;True;True;True;True;True;True;True	1227;1228;2133;4136;4137;5013;9003;10840;12484;14012;15643;15718;16922;17860;17861;17862	2476;2477;2478;2479;2480;4364;4365;4366;4367;8306;8307;8308;10249;10250;10251;10252;18538;18539;18540;18541;22499;22500;25958;25959;28974;28975;28976;32234;32403;32404;34941;34942;34943;34944;36840;36841;36842;36843;36844	2304;2305;2306;2307;2308;2309;4074;4075;4076;4077;7693;7694;7695;9507;9508;9509;17111;17112;17113;17114;17115;17116;20657;20658;23872;23873;26686;26687;26688;26689;29756;29919;29920;32293;32294;32295;32296;34043;34044;34045;34046;34047	2307;4075;7693;9509;17114;20658;23873;26687;29756;29919;32296;34045;34047	808;809;810;811	1;39;128;356
tr|E1JIK0|E1JIK0_DROME;sp|P48810|RB87F_DROME;sp|P48810-2|RB87F_DROME	tr|E1JIK0|E1JIK0_DROME;sp|P48810|RB87F_DROME;sp|P48810-2|RB87F_DROME	13;13;11	13;13;11	11;11;9	>tr|E1JIK0|E1JIK0_DROME Heterogeneous nuclear ribonucleoprotein at 87F, isoform C OS=Drosophila melanogaster GN=Hrb87F PE=1 SV=1;>sp|P48810|RB87F_DROME Heterogeneous nuclear ribonucleoprotein 87F OS=Drosophila melanogaster GN=Hrb87F PE=2 SV=2;>sp|P48810-2|	3	13	13	11	8	12	8	12	7	10	50.4	50.4	48.1	39.499	385	385;385;325	0	41.086	By MS/MS	By MS/MS	31.4	50.4	177200000	52187000	125010000	39699000	44367000	3	15	18				360	371;1983;4801;4828;5306;5365;7930;8646;11580;12006;12742;15709;17463	True;True;True;True;True;True;True;True;True;True;True;True;True	384;2060;4975;5005;5006;5498;5558;8218;8960;12049;12489;13255;16336;18153	760;761;4231;10152;10226;10227;10228;10229;10230;11342;11455;11456;16967;18456;18457;25038;25039;25040;25967;25968;27436;33725;33726;37420;37421	709;710;3952;9421;9489;9490;9491;10487;10595;15695;17028;17029;23005;23006;23880;25277;31137;34571	710;3952;9421;9490;10487;10595;15695;17029;23006;23880;25277;31137;34571	812;813;814	56;77;378
sp|P49735|MCM2_DROME	sp|P49735|MCM2_DROME	12	12	12	>sp|P49735|MCM2_DROME DNA replication licensing factor Mcm2 OS=Drosophila melanogaster GN=Mcm2 PE=1 SV=1	1	12	12	12	12	9	12	9	12	9	20.9	20.9	20.9	100.41	887	887	0	50.344	By MS/MS	By MS/MS	20.9	16	113060000	27756000	85299000	26318000	24016000	15	7	22				361	181;509;774;1511;2074;2336;3889;7436;12020;12218;12650;17072	True;True;True;True;True;True;True;True;True;True;True;True	183;184;528;800;1565;2155;2436;4035;7709;12504;12706;13155;17750	366;367;368;1088;1089;1615;3182;4405;4406;4407;4408;4409;4410;4935;8113;8114;8115;15900;15901;25999;26000;26396;26397;27248;27249;27250;36584;36585	340;341;342;1019;1511;2970;4108;4109;4110;4111;4603;7520;7521;7522;14697;14698;23910;24284;25095;25096;25097;33813	340;1019;1511;2970;4109;4603;7520;14698;23910;24284;25095;33813	815;816;817	152;251;655
sp|P49846|TAF5_DROME	sp|P49846|TAF5_DROME	1	1	1	>sp|P49846|TAF5_DROME Transcription initiation factor TFIID subunit 5 OS=Drosophila melanogaster GN=Taf5 PE=1 SV=1	1	1	1	1	0	1	0	1	0	1	2.1	2.1	2.1	79.324	704	704	0.0005277	2.4285	By matching	By MS/MS	0	2.1	0	0	0	0	0	0	1	1				362	12467	TRUE	12967	26910	24763	24763
tr|M9PG32|M9PG32_DROME;sp|P49847|TAF6_DROME	tr|M9PG32|M9PG32_DROME;sp|P49847|TAF6_DROME	3;3	3;3	3;3	>tr|M9PG32|M9PG32_DROME TBP-associated factor 6, isoform B OS=Drosophila melanogaster GN=Taf6 PE=4 SV=1;>sp|P49847|TAF6_DROME Transcription initiation factor TFIID subunit 6 OS=Drosophila melanogaster GN=Taf6 PE=1 SV=2	2	3	3	3	0	3	0	3	0	3	7.6	7.6	7.6	65.566	605	605;606	0.00056402	2.9578	By matching	By MS/MS	0	7.6	1901500	0	1901500	0	578830	0	3	3				363	3191;7176;16913	True;True;True	3316;7431;17586	6685;15299;36237	6207;14125;33499	6207;14125;33499
sp|P49963|SRP19_DROME	sp|P49963|SRP19_DROME	4	4	4	>sp|P49963|SRP19_DROME Signal recognition particle 19 kDa protein OS=Drosophila melanogaster GN=Srp19 PE=2 SV=2	1	4	4	4	2	4	2	4	2	4	26.9	26.9	26.9	18.395	160	160	0	5.2992	By MS/MS	By MS/MS	15.6	26.9	9443200	2257900	7185300	2526500	1918700	1	4	5				364	1367;3498;11675;17469	True;True;True;True	1418;3632;12146;18159	2860;7311;25236;25237;37433;37434	2681;6769;23197;34580;34581	2681;6769;23197;34580	818;819	7;112
sp|P50887|RL22_DROME	sp|P50887|RL22_DROME	10	10	10	>sp|P50887|RL22_DROME 60S ribosomal protein L22 OS=Drosophila melanogaster GN=RpL22 PE=1 SV=2	1	10	10	10	8	10	8	10	8	10	35.8	35.8	35.8	30.61	299	299	0	34.908	By MS/MS	By MS/MS	35.1	35.8	27175000	3695700	23479000	4514600	6328300	7	9	16				365	6;17;18;154;155;295;7377;9031;16892;17260	True;True;True;True;True;True;True;True;True;True	6;17;18;156;157;306;7650;9357;17564;17946	11;12;36;37;38;312;313;314;315;605;606;15787;15788;19678;19679;36190;36191;37026;37027;37028	9;31;32;33;290;291;292;559;560;14591;18096;18097;33454;33455;34205;34206;34207;34208	9;32;33;290;292;559;14591;18097;33455;34206
sp|P51140|DSH_DROME	sp|P51140|DSH_DROME	2	2	2	>sp|P51140|DSH_DROME Segment polarity protein dishevelled OS=Drosophila melanogaster GN=dsh PE=1 SV=2	1	2	2	2	2	2	2	2	2	2	10.1	10.1	10.1	68.916	623	623	0	4.1506	By matching	By MS/MS	10.1	10.1	34167000	2424400	31742000	2060700	10026000	0	3	3				366	7427;14903	True;True	7700;15494	15886;15887;31928;31929	14684;29462;29463	14684;29463
sp|P51406|BYS_DROME	sp|P51406|BYS_DROME	6	6	6	>sp|P51406|BYS_DROME Bystin OS=Drosophila melanogaster GN=bys PE=1 SV=2	1	6	6	6	3	6	3	6	3	6	16.1	16.1	16.1	49.966	436	436	0	12.594	By MS/MS	By MS/MS	7.8	16.1	65987000	3430400	62556000	0	19043000	3	7	10				367	1892;2676;3264;4578;5067;17267	True;True;True;True;True;True	1969;2788;3392;4739;5250;17953	4062;4063;5633;6835;9643;10835;10836;37042;37043	3784;3785;5218;6336;8933;8934;10022;10023;34219;34220	3784;5218;6336;8934;10023;34220
tr|A0A0H4Y1G5|A0A0H4Y1G5_DROME;sp|P51592|HYD_DROME;tr|A0A0B4LGZ6|A0A0B4LGZ6_DROME;tr|N0D584|N0D584_DROME;tr|B5RJK6|B5RJK6_DROME	tr|A0A0H4Y1G5|A0A0H4Y1G5_DROME;sp|P51592|HYD_DROME;tr|A0A0B4LGZ6|A0A0B4LGZ6_DROME;tr|N0D584|N0D584_DROME	14;14;14;11;2	14;14;14;11;2	14;14;14;11;2	>tr|A0A0H4Y1G5|A0A0H4Y1G5_DROME FI24602p1 OS=Drosophila melanogaster GN=hyd-RA PE=2 SV=1;>sp|P51592|HYD_DROME E3 ubiquitin-protein ligase hyd OS=Drosophila melanogaster GN=hyd PE=1 SV=3;>tr|A0A0B4LGZ6|A0A0B4LGZ6_DROME Hyperplastic discs, isoform B OS=Droso	5	14	14	14	4	13	4	13	4	13	7.5	7.5	7.5	318.88	2885	2885;2885;2887;1801;804	0	48.237	By MS/MS	By MS/MS	2.3	6.9	46737000	4402100	42335000	7084100	10205000	3	17	20				368	1912;4058;4792;7339;10026;12163;13364;13535;13648;14376;14445;17102;17124;18174	True;True;True;True;True;True;True;True;True;True;True;True;True;True	1989;4208;4966;7610;10378;12651;13901;14080;14194;14946;15021;17781;17804;18883	4105;8445;10139;15702;15703;21612;26273;26274;28730;28731;29115;29357;30872;30997;30998;36684;36729;38888	3826;7823;9408;14506;14507;14508;19866;24162;26462;26463;26810;27025;27026;28459;28581;28582;28583;33902;33903;33942;35914	3826;7823;9408;14507;19866;24162;26463;26810;27025;28459;28581;33903;33942;35914	820;821;822;823	4;880;888;2195
sp|P52029|G6PI_DROME	sp|P52029|G6PI_DROME	17	17	17	>sp|P52029|G6PI_DROME Glucose-6-phosphate isomerase OS=Drosophila melanogaster GN=Pgi PE=2 SV=2	1	17	17	17	13	14	13	14	13	14	50.2	50.2	50.2	62.338	558	558	0	129.52	By MS/MS	By MS/MS	38.2	40.7	111790000	24949000	86838000	28204000	21800000	17	16	33				369	385;512;1898;2272;5194;5494;6949;7080;8138;8876;8978;10851;12172;14984;15911;17137;18075	True;True;True;True;True;True;True;True;True;True;True;True;True;True;True;True;True	398;532;1975;2363;5382;5693;7189;7190;7333;8434;9198;9304;11297;12660;15580;16542;17818;18783	789;790;1094;1095;1096;4078;4801;11101;11710;11711;14864;14865;14866;15133;15134;15135;15136;17374;17375;18988;18989;19571;19572;23489;26300;32112;32113;34152;34153;34154;34155;36763;38699	737;738;1024;1025;3798;3799;3800;4480;10263;10841;10842;10843;13715;13716;13717;13963;13964;13965;13966;16058;17513;17514;17515;17516;17999;18000;21579;24188;29635;29636;31554;31555;33973;35731	738;1024;3798;4480;10263;10843;13716;13963;16058;17516;17999;21579;24188;29636;31555;33973;35731	824;825;826;827	89;124;171;441
tr|H5V888|H5V888_DROME;tr|C8VV04|C8VV04_DROME;tr|C7LA80|C7LA80_DROME;sp|P52034-3|PFKA_DROME;sp|P52034|PFKA_DROME;tr|A0A0B4KFI7|A0A0B4KFI7_DROME;tr|A0A0B4K7L1|A0A0B4K7L1_DROME;sp|P52034-2|PFKA_DROME	tr|H5V888|H5V888_DROME;tr|C8VV04|C8VV04_DROME;tr|C7LA80|C7LA80_DROME;sp|P52034-3|PFKA_DROME;sp|P52034|PFKA_DROME;tr|A0A0B4KFI7|A0A0B4KFI7_DROME;tr|A0A0B4K7L1|A0A0B4K7L1_DROME;sp|P52034-2|PFKA_DROME	11;11;11;11;11;11;11;11	11;11;11;11;11;11;11;11	11;11;11;11;11;11;11;11	>tr|H5V888|H5V888_DROME ATP-dependent 6-phosphofructokinase OS=Drosophila melanogaster GN=Pfk-RB PE=2 SV=1;>tr|C8VV04|C8VV04_DROME ATP-dependent 6-phosphofructokinase OS=Drosophila melanogaster GN=Pfk-RB PE=2 SV=1;>tr|C7LA80|C7LA80_DROME ATP-dependent 6-ph	8	11	11	11	8	11	8	11	8	11	16.6	16.6	16.6	86.647	788	788;788;788;788;788;922;950;950	0	38.96	By MS/MS	By MS/MS	13.6	16.6	123370000	6832100	116540000	17542000	24766000	8	11	19				370	112;1090;1287;4418;4419;4754;4936;6713;12030;14059;16950	True;True;True;True;True;True;True;True;True;True;True	114;1134;1336;4579;4580;4928;5116;6943;12514;14619;17623	231;232;2279;2280;2700;2701;9160;9161;9162;9163;10070;10071;10469;10470;14361;14362;26021;30218;30219;36304	217;218;2118;2119;2523;2524;2525;8483;8484;8485;8486;9337;9338;9700;9701;13269;13270;23924;27842;33560	218;2119;2525;8484;8486;9338;9700;13269;23924;27842;33560	828	351
sp|P52295|IMA_DROME	sp|P52295|IMA_DROME	20	20	20	>sp|P52295|IMA_DROME Importin subunit alpha OS=Drosophila melanogaster GN=Pen PE=1 SV=2	1	20	20	20	19	18	19	18	19	18	50	50	50	57.821	522	522	0	315.3	By MS/MS	By MS/MS	47.9	47.7	1772800000	284320000	1488500000	331420000	311210000	27	27	54				371	1106;1825;2139;2629;3466;5786;6937;6938;7211;9332;11159;11191;11213;11458;12047;12156;12762;13955;14525;17351	True;True;True;True;True;True;True;True;True;True;True;True;True;True;True;True;True;True;True;True	1150;1897;2223;2740;3600;5989;7176;7177;7467;9661;9662;11615;11647;11670;11922;11923;12532;12644;13276;14509;14510;15102;18040	2314;2315;3906;3907;3908;3909;3910;3911;4538;4539;4540;5536;5537;5538;7249;7250;12308;14835;14836;14837;14838;14839;15366;15367;20246;20247;20248;20249;20250;24127;24187;24245;24246;24777;24778;24779;24780;26055;26056;26256;26257;26258;26259;26260;27477;27478;29990;29991;29992;29993;29994;29995;29996;31160;31161;31162;37201;37202;37203;37204;37205	2154;2155;2156;3637;3638;3639;3640;3641;4234;4235;4236;4237;4238;4239;5127;5128;6712;6713;6714;11377;13689;13690;13691;13692;13693;14189;14190;18622;18623;18624;18625;22178;22226;22273;22763;22764;22765;23958;24149;24150;24151;24152;25314;27622;27623;27624;27625;27626;27627;27628;28742;28743;28744;34370;34371;34372;34373	2155;3639;4237;5128;6713;11377;13691;13693;14189;18624;22178;22226;22273;22763;23958;24151;25314;27623;28743;34372	829;830;831;832	90;108;169;293
sp|P52304|POLO_DROME;tr|B6UXN9|B6UXN9_DROME;tr|B6UXR5|B6UXR5_DROME	sp|P52304|POLO_DROME;tr|B6UXN9|B6UXN9_DROME;tr|B6UXR5|B6UXR5_DROME	15;11;9	15;11;9	15;11;9	>sp|P52304|POLO_DROME Serine/threonine-protein kinase polo OS=Drosophila melanogaster GN=polo PE=1 SV=2;>tr|B6UXN9|B6UXN9_DROME Polo (Fragment) OS=Drosophila melanogaster GN=polo PE=4 SV=1;>tr|B6UXR5|B6UXR5_DROME Polo (Fragment) OS=Drosophila melanogaster	3	15	15	15	10	12	10	12	10	12	35.2	35.2	35.2	66.973	576	576;369;369	0	47.313	By MS/MS	By MS/MS	19.8	29.7	317050000	29232000	287820000	57456000	39375000	9	9	18				372	1094;4429;6524;6600;6662;8006;8779;8961;10587;10659;13834;14369;14743;15243;18194	True;True;True;True;True;True;True;True;True;True;True;True;True;True;True	1138;4590;6745;6825;6889;8296;9097;9287;10992;11075;14385;14939;15329;15851;18903	2287;2288;9196;9197;13877;14017;14018;14140;17115;18715;18716;18717;18718;18719;19536;22786;22943;29748;29749;30859;30860;31622;32730;38929;38930;38931;38932	2127;2128;8517;8518;12824;12953;13066;15822;17273;17274;17275;17969;20914;21057;27400;28448;28449;29166;30215;35948;35949;35950	2127;8518;12824;12953;13066;15822;17273;17969;20914;21057;27400;28449;29166;30215;35949	833;834;835;836;837;838;839	253;257;307;444;489;570;574
tr|X2JAX3|X2JAX3_DROME;sp|P52486|UBCD4_DROME;tr|Q6NN75|Q6NN75_DROME	tr|X2JAX3|X2JAX3_DROME;sp|P52486|UBCD4_DROME	6;6;2	6;6;2	6;6;2	>tr|X2JAX3|X2JAX3_DROME Ubiquitin conjugating enzyme 4, isoform B OS=Drosophila melanogaster GN=Ubc4 PE=1 SV=1;>sp|P52486|UBCD4_DROME Ubiquitin-conjugating enzyme E2-22 kDa OS=Drosophila melanogaster GN=Ubc4 PE=1 SV=2	3	6	6	6	6	4	6	4	6	4	51.8	51.8	51.8	22.51	199	199;199;96	0	13.7	By MS/MS	By MS/MS	51.8	32.7	19696000	6124000	13572000	5911300	4344000	5	4	9				373	2173;4507;6196;6491;7625;13222	True;True;True;True;True;True	2257;4668;6410;6711;7902;13756	4597;4598;9358;9359;9360;9361;13178;13813;13814;16294;28439;28440	4288;4289;8672;8673;12194;12766;12767;15080;26199	4288;8673;12194;12766;15080;26199
sp|P53034|RFC2_DROME	sp|P53034|RFC2_DROME	19	19	19	>sp|P53034|RFC2_DROME Replication factor C subunit 2 OS=Drosophila melanogaster GN=RfC4 PE=2 SV=1	1	19	19	19	17	18	17	18	17	18	68.9	68.9	68.9	37.173	331	331	0	208.21	By MS/MS	By MS/MS	62.8	68.9	647690000	257720000	389970000	204050000	168780000	22	21	43				374	2742;3060;3805;4137;6708;6943;6944;7098;7540;7541;8831;9164;9567;9963;11852;12089;15400;15763;16073	True;True;True;True;True;True;True;True;True;True;True;True;True;True;True;True;True;True;True	2856;3184;3950;4288;6938;7182;7183;7351;7814;7815;7816;9150;9492;9912;10315;12331;12577;16013;16390;16710	5759;5760;6431;7905;7906;8605;8606;8607;8608;14347;14348;14349;14350;14847;14848;14849;14850;14851;14852;15164;15165;15166;16115;16116;16117;16118;16119;18815;18816;18817;18818;19943;19944;20722;20723;21495;21496;21497;25662;26141;26142;26143;26144;33061;33062;33063;33823;33824;34497	5341;5342;5976;7336;7337;7971;7972;7973;13254;13255;13256;13257;13699;13700;13701;13702;13703;13704;13992;13993;14905;14906;14907;14908;17368;17369;17370;17371;18330;18331;19077;19078;19761;19762;23593;23594;24035;24036;24037;24038;30512;30513;30514;31244;31882	5342;5976;7337;7971;13256;13699;13702;13992;14907;14908;17370;18330;19077;19761;23594;24038;30512;31244;31882	840;841;842;843	126;138;209;246
tr|A0A0B4LGF8|A0A0B4LGF8_DROME;sp|P53777|MLP1_DROME	tr|A0A0B4LGF8|A0A0B4LGF8_DROME;sp|P53777|MLP1_DROME	1;1	1;1	1;1	>tr|A0A0B4LGF8|A0A0B4LGF8_DROME Muscle LIM protein at 60A, isoform F OS=Drosophila melanogaster GN=Mlp60A PE=1 SV=1;>sp|P53777|MLP1_DROME Muscle LIM protein 1 OS=Drosophila melanogaster GN=Mlp60A PE=2 SV=1	2	1	1	1	1	0	1	0	1	0	23.9	23.9	23.9	9.9583	92	92;92	0	3.593	By MS/MS	By matching	23.9	0	955760	955760	0	955760	0	1	0	1				375	5674	TRUE	5876	12087	11177	11177
sp|P53997|SET_DROME	sp|P53997|SET_DROME	2	2	2	>sp|P53997|SET_DROME Protein SET OS=Drosophila melanogaster GN=Set PE=1 SV=2	1	2	2	2	2	1	2	1	2	1	8.9	8.9	8.9	30.994	269	269	0.00055432	2.8308	By MS/MS	By MS/MS	8.9	5.2	11845000	1799700	10046000	1799700	0	2	1	3				376	7094;9291	True;True	7347;9620	15158;15159;20173	13986;13987;18556	13987;18556
sp|P54353|DOD_DROME	sp|P54353|DOD_DROME	3	3	3	>sp|P54353|DOD_DROME Putative peptidyl-prolyl cis-trans isomerase dodo OS=Drosophila melanogaster GN=dod PE=2 SV=3	1	3	3	3	2	1	2	1	2	1	28.3	28.3	28.3	18.376	166	166	0	4.1414	By MS/MS	By MS/MS	20.5	7.8	0	0	0	0	0	2	1	3				377	7576;9561;14389	True;True;True	7852;9906;14960	16194;20713;30890	14980;19068;28478	14980;19068;28478	844;845	21;27
sp|P54357|MLC2_DROME;tr|M9NEW1|M9NEW1_DROME	sp|P54357|MLC2_DROME;tr|M9NEW1|M9NEW1_DROME	2;1	2;1	2;1	>sp|P54357|MLC2_DROME Myosin-2 essential light chain OS=Drosophila melanogaster GN=Mlc-c PE=1 SV=1;>tr|M9NEW1|M9NEW1_DROME Myosin light chain cytoplasmic, isoform B OS=Drosophila melanogaster GN=Mlc-c PE=4 SV=1	2	2	2	2	1	2	1	2	1	2	27.2	27.2	27.2	16.613	147	147;153	0	5.1629	By MS/MS	By MS/MS	17	27.2	4940700	369910	4570800	0	1391400	1	1	2				378	197;7333	True;True	201;7604	398;399;15689	373;14491	373;14491
sp|P54358|DPOD1_DROME	sp|P54358|DPOD1_DROME	25	25	25	>sp|P54358|DPOD1_DROME DNA polymerase delta catalytic subunit OS=Drosophila melanogaster GN=DNApol-delta PE=2 SV=2	1	25	25	25	22	24	22	24	22	24	30.4	30.4	30.4	124.9	1092	1092	0	85.701	By MS/MS	By MS/MS	24.5	29.2	335420000	52545000	282870000	66735000	71919000	23	22	45				379	312;412;2616;3384;3644;3676;4115;5214;6395;6419;6539;6988;6989;7310;8713;9233;10719;11562;12402;12603;12749;14651;16937;17201;17440	True;True;True;True;True;True;True;True;True;True;True;True;True;True;True;True;True;True;True;True;True;True;True;True;True	324;426;2727;3518;3783;3817;4266;5402;6611;6637;6638;6760;7230;7231;7577;9028;9562;11150;12031;12898;13107;13263;15232;17610;17884;18130	643;644;840;841;5506;5507;7098;7099;7583;7584;7585;7650;8560;8561;11144;11145;13616;13617;13618;13619;13672;13673;13897;13898;14935;14936;14937;14938;15598;15599;18583;20073;23169;23170;24998;24999;26774;26775;27159;27160;27452;27453;31429;36282;36283;36885;36886;36887;37375;37376	599;600;783;5102;6572;6573;7025;7026;7027;7028;7088;7932;7933;10309;10310;12594;12595;12596;12642;12643;12844;12845;13780;13781;13782;14406;17156;18460;18461;21270;21271;22970;24639;24640;25010;25011;25012;25293;28988;33537;33538;34083;34084;34531;34532	599;783;5102;6573;7027;7088;7932;10310;12595;12643;12845;13780;13781;14406;17156;18460;21271;22970;24640;25012;25293;28988;33538;34084;34531	846;847;848	213;324;1021
tr|A0A0B4KGJ1|A0A0B4KGJ1_DROME;sp|P54359|SEPT2_DROME	tr|A0A0B4KGJ1|A0A0B4KGJ1_DROME;sp|P54359|SEPT2_DROME	1;1	1;1	1;1	>tr|A0A0B4KGJ1|A0A0B4KGJ1_DROME Septin 2, isoform B OS=Drosophila melanogaster GN=Sep2 PE=3 SV=1;>sp|P54359|SEPT2_DROME Septin-2 OS=Drosophila melanogaster GN=Sep2 PE=2 SV=2	2	1	1	1	0	1	0	1	0	1	5.3	5.3	5.3	42.011	360	360;419	0.00055402	2.83	By matching	By MS/MS	0	5.3	7732100	0	7732100	0	2353700	0	2	2				380	1590	TRUE	1649	3405;3406	3163;3164	3164
sp|P54362|AP3D_DROME;tr|M9PJM7|M9PJM7_DROME;tr|Q6NNU5|Q6NNU5_DROME;tr|D6W4T4|D6W4T4_DROME;tr|M9PHJ5|M9PHJ5_DROME;tr|D3DMP9|D3DMP9_DROME	sp|P54362|AP3D_DROME;tr|M9PJM7|M9PJM7_DROME;tr|Q6NNU5|Q6NNU5_DROME;tr|D6W4T4|D6W4T4_DROME;tr|M9PHJ5|M9PHJ5_DROME	5;4;4;3;3;2	5;4;4;3;3;2	5;4;4;3;3;2	>sp|P54362|AP3D_DROME AP-3 complex subunit delta OS=Drosophila melanogaster GN=g PE=1 SV=4;>tr|M9PJM7|M9PJM7_DROME AP-3 complex subunit delta OS=Drosophila melanogaster GN=g PE=1 SV=1;>tr|Q6NNU5|Q6NNU5_DROME AP-3 complex subunit delta OS=Drosophila melanog	6	5	5	5	5	2	5	2	5	2	5.5	5.5	5.5	114.84	1034	1034;967;1034;761;1033;457	0	7.5183	By MS/MS	By MS/MS	5.5	2.1	5053800	2932500	2121300	2302400	1275800	4	2	6				381	8637;8885;12490;15335;15470	True;True;True;True;True	8951;9207;12990;15945;16087	18440;19002;26959;32924;32925;33211;33212	17015;17529;24812;30391;30392;30650;30651	17015;17529;24812;30392;30651
tr|E1JJI5|E1JJI5_DROME;sp|P54367|KC1A_DROME	tr|E1JJI5|E1JJI5_DROME;sp|P54367|KC1A_DROME	17;17	17;17	17;17	>tr|E1JJI5|E1JJI5_DROME Casein kinase ialpha, isoform D OS=Drosophila melanogaster GN=CkIalpha PE=1 SV=1;>sp|P54367|KC1A_DROME Casein kinase I isoform alpha OS=Drosophila melanogaster GN=CkIalpha PE=1 SV=1	2	17	17	17	14	16	14	16	14	16	59.9	59.9	59.9	39.535	337	337;337	0	46.816	By MS/MS	By MS/MS	48.1	56.1	119350000	21483000	97869000	21543000	27895000	12	17	29				382	2113;3527;3909;5455;5582;5864;6045;6992;8658;10741;11020;13866;15083;15334;15849;15850;17578	True;True;True;True;True;True;True;True;True;True;True;True;True;True;True;True;True	2196;3662;4055;5652;5782;6067;6253;7234;8972;11181;11469;14418;15684;15944;16477;16478;16479;18273	4489;7362;7363;8148;8149;11636;11637;11889;11890;12485;12486;12849;12850;14942;14943;18477;23261;23262;23821;29809;29810;32328;32329;32330;32922;32923;34016;34017;34018;34019;34020;34021;37684;37685	4189;6819;6820;7551;7552;10772;10773;10774;10775;10998;10999;11549;11884;11885;13786;17050;21365;21895;27454;29848;29849;30389;30390;31425;31426;31427;31428;31429;34807;34808	4189;6819;7552;10772;10999;11549;11885;13786;17050;21365;21895;27454;29849;30389;31428;31429;34808	849;850;851;852;853;854;855;856;857	93;118;123;147;227;244;261;278;303
sp|P54385-2|DHE3_DROME;tr|A0A0C4DHE7|A0A0C4DHE7_DROME;sp|P54385|DHE3_DROME;tr|Q8IMY1|Q8IMY1_DROME	sp|P54385-2|DHE3_DROME;tr|A0A0C4DHE7|A0A0C4DHE7_DROME;sp|P54385|DHE3_DROME;tr|Q8IMY1|Q8IMY1_DROME	5;4;4;3	5;4;4;3	5;4;4;3	>sp|P54385-2|DHE3_DROME Isoform C of Glutamate dehydrogenase, mitochondrial OS=Drosophila melanogaster GN=Gdh;>tr|A0A0C4DHE7|A0A0C4DHE7_DROME Glutamate dehydrogenase OS=Drosophila melanogaster GN=Gdh PE=1 SV=1;>sp|P54385|DHE3_DROME Glutamate dehydrogenase,	4	5	5	5	2	5	2	5	2	5	12.8	12.8	12.8	61.081	549	549;391;562;404	0	17.706	By MS/MS	By MS/MS	5.8	12.8	20475000	9707400	10767000	8735900	4249200	3	4	7				383	3520;4408;6704;7204;14959	True;True;True;True;True	3654;4569;6934;7460;15554	7348;7349;7350;9142;14340;15354;32061;32062	6805;6806;6807;8467;13246;14178;29591	6805;8467;13246;14178;29591
sp|P54397|FKB39_DROME	sp|P54397|FKB39_DROME	15	15	15	>sp|P54397|FKB39_DROME 39 kDa FK506-binding nuclear protein OS=Drosophila melanogaster GN=FK506-bp1 PE=1 SV=2	1	15	15	15	12	15	12	15	12	15	38.4	38.4	38.4	39.343	357	357	0	72.931	By MS/MS	By MS/MS	34.5	38.4	623250000	153500000	469740000	144910000	121620000	15	24	39				384	681;682;3808;3809;6644;7502;10325;12033;13319;13320;13947;13948;14939;16554;17154	True;True;True;True;True;True;True;True;True;True;True;True;True;True;True	703;704;3953;3954;6871;7775;10687;12517;13854;13855;14501;14502;15532;17213;17214;17835	1426;1427;1428;1429;1430;7910;7911;7912;14103;14104;14105;14106;16038;16039;16040;16041;22228;22229;22230;26028;26029;28637;28638;28639;28640;28641;28642;28643;28644;28645;28646;29977;29978;29979;29980;32004;32005;35515;35516;35517;36796;36797	1333;1334;1335;1336;1337;7340;7341;7342;13032;13033;13034;14827;14828;14829;14830;20409;20410;23931;26378;26379;26380;26381;26382;26383;26384;26385;26386;26387;27609;27610;27611;27612;27613;29535;32842;32843;32844;32845;34004;34005	1333;1336;7340;7342;13034;14829;20410;23931;26378;26384;27610;27612;29535;32845;34005	858;859;860;861	3;9;316;330
tr|X2JGP4|X2JGP4_DROME;sp|P54399|PDI_DROME;sp|P54399-2|PDI_DROME	tr|X2JGP4|X2JGP4_DROME;sp|P54399|PDI_DROME	24;24;10	24;24;10	24;24;10	>tr|X2JGP4|X2JGP4_DROME Protein disulfide-isomerase OS=Drosophila melanogaster GN=Pdi PE=3 SV=1;>sp|P54399|PDI_DROME Protein disulfide-isomerase OS=Drosophila melanogaster GN=Pdi PE=2 SV=1	3	24	24	24	21	23	21	23	21	23	64.3	64.3	64.3	55.78	496	496;496;190	0	98.755	By MS/MS	By MS/MS	53.6	61.9	411100000	101940000	309160000	117600000	77963000	26	30	56				385	132;2304;2343;2347;2777;3823;4150;6535;9083;10440;11897;11898;12114;12210;13475;14520;14521;14552;16024;16177;16809;17842;17843;18032	True;True;True;True;True;True;True;True;True;True;True;True;True;True;True;True;True;True;True;True;True;True;True;True	134;2399;2444;2448;2896;3969;4301;6756;9411;10812;12378;12379;12602;12698;14018;15097;15098;15130;16660;16817;17475;18540;18541;18738	264;265;4867;4951;4952;4953;4959;4960;5837;7935;7936;7937;7938;8631;8632;13891;13892;19799;19800;22455;22456;25751;25752;25753;25754;26180;26181;26182;26183;26377;26378;28986;28987;31149;31150;31151;31152;31153;31154;31237;31238;34377;34710;34711;36018;36019;38208;38209;38210;38211;38617;38618	247;4538;4618;4619;4620;4624;4625;5418;7362;7363;7364;7365;7996;7997;7998;7999;12837;12838;12839;18200;20613;20614;23675;23676;23677;24074;24075;24076;24077;24267;24268;26699;28728;28729;28730;28731;28732;28733;28734;28735;28818;31763;32071;32072;33294;33295;33296;33297;35296;35297;35298;35299;35660;35661;35662;35663	247;4538;4620;4624;5418;7362;7999;12839;18200;20613;23675;23677;24076;24268;26699;28729;28735;28818;31763;32071;33296;35296;35299;35661	862;863	307;425
tr|A0A0B4LGS4|A0A0B4LGS4_DROME;sp|P54611|VATE_DROME	tr|A0A0B4LGS4|A0A0B4LGS4_DROME;sp|P54611|VATE_DROME	9;9	9;9	9;9	>tr|A0A0B4LGS4|A0A0B4LGS4_DROME Vacuolar H[+]-ATPase 26kD subunit, isoform C OS=Drosophila melanogaster GN=Vha26 PE=3 SV=1;>sp|P54611|VATE_DROME V-type proton ATPase subunit E OS=Drosophila melanogaster GN=Vha26 PE=2 SV=1	2	9	9	9	8	9	8	9	8	9	40.3	40.3	40.3	26.082	226	226;226	0	28.704	By MS/MS	By MS/MS	39.8	40.3	258420000	30192000	228230000	49806000	49708000	10	11	21				386	316;970;6834;7257;7886;8458;9029;11724;17066	True;True;True;True;True;True;True;True;True	328;1003;7071;7522;8172;8765;9355;12196;17744	650;651;2006;2007;14633;14634;15491;15492;15493;16858;18105;18106;18107;18108;19673;19674;19675;19676;25339;25340;36570;36571	605;606;607;1868;13510;13511;14310;14311;15594;16707;16708;16709;16710;16711;18089;18090;18091;18092;18093;18094;23296;23297;33800	606;1868;13510;14310;15594;16711;18094;23297;33800	864;865	75;128
sp|P54622|SSBP_DROME	sp|P54622|SSBP_DROME	2	2	2	>sp|P54622|SSBP_DROME Single-stranded DNA-binding protein, mitochondrial OS=Drosophila melanogaster GN=mtSSB PE=1 SV=2	1	2	2	2	2	2	2	2	2	2	19.2	19.2	19.2	16.367	146	146	0	5.0344	By MS/MS	By MS/MS	19.2	19.2	2917700	1989700	928010	1929200	342960	4	1	5				387	7482;15689	True;True	7755;16316	15993;15994;33689;33690;33691	14784;14785;14786;31104;31105	14785;31104
tr|A1Z9D4|A1Z9D4_DROME;tr|A0A0B4K7N9|A0A0B4K7N9_DROME;sp|P54623-3|CNN_DROME;tr|A1Z9D3|A1Z9D3_DROME;sp|P54623-2|CNN_DROME;sp|P54623|CNN_DROME;tr|A0A0B4K863|A0A0B4K863_DROME	tr|A1Z9D4|A1Z9D4_DROME;tr|A0A0B4K7N9|A0A0B4K7N9_DROME;sp|P54623-3|CNN_DROME;tr|A1Z9D3|A1Z9D3_DROME;sp|P54623-2|CNN_DROME;sp|P54623|CNN_DROME;tr|A0A0B4K863|A0A0B4K863_DROME	1;1;1;1;1;1;1	1;1;1;1;1;1;1	1;1;1;1;1;1;1	>tr|A1Z9D4|A1Z9D4_DROME Centrosomin, isoform D OS=Drosophila melanogaster GN=cnn PE=1 SV=1;>tr|A0A0B4K7N9|A0A0B4K7N9_DROME Centrosomin, isoform M OS=Drosophila melanogaster GN=cnn PE=1 SV=1;>sp|P54623-3|CNN_DROME Isoform B of Centrosomin OS=Drosophila mela	7	1	1	1	0	1	0	1	0	1	2.3	2.3	2.3	123.67	1090	1090;1120;1120;1130;1148;1320;1378	0	4.1934	By matching	By MS/MS	0	2.3	0	0	0	0	0	0	1	1				388	2693	TRUE	2805	5665	5248	5248
tr|M9PIG8|M9PIG8_DROME;sp|P55035|PSMD4_DROME	tr|M9PIG8|M9PIG8_DROME;sp|P55035|PSMD4_DROME	2;2	2;2	2;2	>tr|M9PIG8|M9PIG8_DROME Regulatory particle non-ATPase 10, isoform B OS=Drosophila melanogaster GN=Rpn10 PE=4 SV=1;>sp|P55035|PSMD4_DROME 26S proteasome non-ATPase regulatory subunit 4 OS=Drosophila melanogaster GN=Rpn10 PE=1 SV=2	2	2	2	2	2	2	2	2	2	2	7.1	7.1	7.1	42.618	396	396;396	0	4.2831	By MS/MS	By MS/MS	7.1	7.1	19269000	1846000	17423000	0	5303600	1	3	4				389	4777;7608	True;True	4951;7885	10108;10109;16253;16254;16255	9377;9378;15039;15040	9378;15039
sp|P55162|HEM_DROME	sp|P55162|HEM_DROME	9	9	9	>sp|P55162|HEM_DROME Membrane-associated protein Hem OS=Drosophila melanogaster GN=Hem PE=2 SV=1	1	9	9	9	8	4	8	4	8	4	11.7	11.7	11.7	129.38	1126	1126	0	12.456	By MS/MS	By MS/MS	9.5	5.3	13687000	4504800	9182400	0	2795200	9	4	13				390	458;765;3115;8789;9914;11356;12276;13904;18211	True;True;True;True;True;True;True;True;True	477;791;3239;9107;10264;11813;12767;14456;18921	978;1599;6548;18735;21382;21383;24532;24533;26536;29890;29891;38967	914;1495;6078;17289;19662;19663;19664;22535;22536;24414;27529;27530;35980	914;1495;6078;17289;19663;22536;24414;27529;35980	866;867	176;352
tr|A0A0B4K7S0|A0A0B4K7S0_DROME;sp|P55824|FAF_DROME;sp|P55824-3|FAF_DROME;tr|A0A0B4K6W2|A0A0B4K6W2_DROME;tr|D5A7R4|D5A7R4_DROME	tr|A0A0B4K7S0|A0A0B4K7S0_DROME;sp|P55824|FAF_DROME;sp|P55824-3|FAF_DROME;tr|A0A0B4K6W2|A0A0B4K6W2_DROME	30;30;29;29;2	30;30;29;29;2	30;30;29;29;2	>tr|A0A0B4K7S0|A0A0B4K7S0_DROME Fat facets, isoform D OS=Drosophila melanogaster GN=faf PE=1 SV=1;>sp|P55824|FAF_DROME Probable ubiquitin carboxyl-terminal hydrolase FAF OS=Drosophila melanogaster GN=faf PE=1 SV=2;>sp|P55824-3|FAF_DROME Isoform 3 of Probab	5	30	30	30	20	26	20	26	20	26	15.4	15.4	15.4	310.59	2773	2773;2778;2711;2761;412	0	69.87	By MS/MS	By MS/MS	9	13.8	180380000	25084000	155300000	40081000	32277000	16	25	41				391	1207;3412;4039;4122;4272;4273;5657;5689;6693;6868;6998;7445;8374;9380;9563;9738;10348;11113;11288;11385;13575;14251;15091;15274;16488;16557;16714;16777;17698;18056	True;True;True;True;True;True;True;True;True;True;True;True;True;True;True;True;True;True;True;True;True;True;True;True;True;True;True;True;True;True	1254;3546;4188;4273;4430;4431;5859;5891;6923;7106;7241;7718;8677;9719;9908;10086;10711;11567;11745;11846;14120;14819;15693;15882;17143;17217;17377;17442;18395;18762	2527;2528;7152;7153;8404;8405;8574;8575;8576;8884;8885;8886;12059;12117;12118;14316;14705;14706;14959;15914;15915;17911;20367;20715;20716;21049;22278;22279;24025;24404;24405;24607;24608;29199;30611;30612;32353;32354;32786;32787;35380;35381;35521;35522;35836;35837;35955;35956;37926;38664	2351;6625;6626;7788;7789;7943;7944;8226;8227;11152;11207;11208;13218;13573;13800;14711;14712;16537;18736;19070;19071;19368;20452;20453;22087;22416;22605;26887;28211;29870;29871;30269;30270;30271;32715;32849;33133;33134;33238;35034;35699	2351;6626;7789;7943;8226;8227;11152;11207;13218;13573;13800;14711;16537;18736;19070;19368;20452;22087;22416;22605;26887;28211;29871;30270;32715;32849;33134;33238;35034;35699	868;869;870;871;872	349;700;838;1939;2084
sp|P55828|RS20_DROME	sp|P55828|RS20_DROME	1	1	1	>sp|P55828|RS20_DROME 40S ribosomal protein S20 OS=Drosophila melanogaster GN=RpS20 PE=1 SV=1	1	1	1	1	1	1	1	1	1	1	10	10	10	13.488	120	120	0.00199	1.9876	By MS/MS	By MS/MS	10	10	608280	608280	0	608280	0	1	1	2				392	6710	TRUE	6940	14353;14354	13259;13260	13260
sp|P55830|RS3A_DROME;sp|P55830-2|RS3A_DROME	sp|P55830|RS3A_DROME;sp|P55830-2|RS3A_DROME	17;14	17;14	17;14	>sp|P55830|RS3A_DROME 40S ribosomal protein S3a OS=Drosophila melanogaster GN=RpS3A PE=1 SV=4;>sp|P55830-2|RS3A_DROME Isoform B of 40S ribosomal protein S3a OS=Drosophila melanogaster GN=RpS3A	2	17	17	17	9	17	9	17	9	17	67.2	67.2	67.2	30.34	268	268;218	0	28.478	By MS/MS	By MS/MS	33.2	67.2	351600000	37031000	314570000	49163000	82060000	8	20	28				393	1151;6318;7666;8150;8268;8882;8883;9179;10745;11713;14501;14801;15801;16237;16255;16256;17284	True;True;True;True;True;True;True;True;True;True;True;True;True;True;True;True;True	1195;6534;7945;8446;8568;9204;9205;9507;11186;12185;15077;15389;16428;16878;16898;16899;17971	2410;2411;13453;13454;13455;13456;16381;17404;17405;17406;17407;17408;17685;18997;18998;18999;19975;19976;23268;23269;25323;31109;31732;31733;33900;34847;34848;34891;34892;37078;37079	2241;12449;12450;12451;15157;16086;16087;16088;16089;16334;17524;17525;17526;18366;18367;21371;21372;21373;23281;28686;29279;29280;31319;32205;32244;32245;34253;34254	2241;12451;15157;16089;16334;17524;17526;18367;21373;23281;28686;29279;31319;32205;32244;32245;34254	873;874;875	38;106;171
sp|P55841|RL14_DROME;tr|Q5U0W4|Q5U0W4_DROME;tr|Q5BIL1|Q5BIL1_DROME	sp|P55841|RL14_DROME;tr|Q5U0W4|Q5U0W4_DROME;tr|Q5BIL1|Q5BIL1_DROME	3;3;3	3;3;3	3;3;3	>sp|P55841|RL14_DROME 60S ribosomal protein L14 OS=Drosophila melanogaster GN=RpL14 PE=1 SV=1;>tr|Q5U0W4|Q5U0W4_DROME GM06787p (Fragment) OS=Drosophila melanogaster PE=2 SV=1;>tr|Q5BIL1|Q5BIL1_DROME RH72463p (Fragment) OS=Drosophila melanogaster GN=RpL14 P	3	3	3	3	2	2	2	2	2	2	20.5	20.5	20.5	19.173	166	166;167;177	0	3.3639	By MS/MS	By MS/MS	13.3	14.5	17546000	1032300	16514000	1032300	0	2	1	3				394	9376;10109;16799	True;True;True	9715;10465;17464	20361;21798;35996;35997	18732;20021;33275;33276	18732;20021;33276
tr|C6SUW3|C6SUW3_DROME;sp|P55935|RS9_DROME;tr|Q95RG1|Q95RG1_DROME	tr|C6SUW3|C6SUW3_DROME;sp|P55935|RS9_DROME;tr|Q95RG1|Q95RG1_DROME	2;2;1	2;2;1	2;2;1	>tr|C6SUW3|C6SUW3_DROME LD13662p OS=Drosophila melanogaster GN=RpS9 PE=1 SV=1;>sp|P55935|RS9_DROME 40S ribosomal protein S9 OS=Drosophila melanogaster GN=RpS9 PE=1 SV=2;>tr|Q95RG1|Q95RG1_DROME LD32106p OS=Drosophila melanogaster GN=RpS9 PE=1 SV=1	3	2	2	2	1	2	1	2	1	2	10.8	10.8	10.8	22.623	195	195;195;137	0.0063607	1.349	By matching	By MS/MS	4.6	10.8	4343200	619920	3723300	0	1133400	0	2	2				395	8065;8672	True;True	8356;8986	17239;18499;18500	15934;17076	15934;17076
sp|P56175|RCL1_DROME	sp|P56175|RCL1_DROME	1	1	1	>sp|P56175|RCL1_DROME Probable RNA 3-terminal phosphate cyclase-like protein OS=Drosophila melanogaster GN=Rtc1 PE=2 SV=3	1	1	1	1	0	1	0	1	0	1	4.7	4.7	4.7	42.09	384	384	0.00054795	2.7501	By matching	By MS/MS	0	4.7	0	0	0	0	0	0	1	1				396	4229	TRUE	4383	8790	8143	8143
sp|P56538|IF6_DROME	sp|P56538|IF6_DROME	4	4	4	>sp|P56538|IF6_DROME Eukaryotic translation initiation factor 6 OS=Drosophila melanogaster GN=eIF6 PE=2 SV=3	1	4	4	4	3	2	3	2	3	2	30.6	30.6	30.6	26.494	245	245	0	4.8999	By MS/MS	By MS/MS	20.4	15.1	1319200	669740	649410	669740	0	3	2	5				397	9533;12541;15662;17009	True;True;True;True	9878;13042;16288;17683	20666;20667;27050;33633;36442	19021;19022;24898;31041;33690	19022;24898;31041;33690	876	160
tr|M9PG22|M9PG22_DROME;sp|P61209|ARF1_DROME	tr|M9PG22|M9PG22_DROME;sp|P61209|ARF1_DROME	4;4	4;4	3;3	>tr|M9PG22|M9PG22_DROME ADP ribosylation factor at 79F, isoform J OS=Drosophila melanogaster GN=Arf79F PE=3 SV=1;>sp|P61209|ARF1_DROME ADP-ribosylation factor 1 OS=Drosophila melanogaster GN=Arf79F PE=2 SV=2	2	4	4	3	3	4	3	4	3	3	40.1	40.1	28.6	20.688	182	182;182	0	72.988	By MS/MS	By MS/MS	28.6	40.1	123020000	37223000	85797000	25849000	24214000	5	10	15				398	6203;8728;10572;11175	True;True;True;True	6417;9043;10973;10974;11631	13189;13190;13191;13192;18614;18615;22753;22754;22755;22756;22757;22758;24155;24156	12204;12205;12206;12207;12208;12209;17182;17183;20884;20885;20886;20887;20888;22200;22201	12205;17183;20888;22200	877	110
sp|P61851|SODC_DROME;tr|M9PF91|M9PF91_DROME	sp|P61851|SODC_DROME;tr|M9PF91|M9PF91_DROME	8;7	8;7	8;7	>sp|P61851|SODC_DROME Superoxide dismutase [Cu-Zn] OS=Drosophila melanogaster GN=Sod PE=1 SV=2;>tr|M9PF91|M9PF91_DROME Superoxide dismutase [Cu-Zn] OS=Drosophila melanogaster GN=Sod PE=3 SV=1	2	8	8	8	7	7	7	7	7	7	79.1	79.1	79.1	15.698	153	153;167	0	17.49	By MS/MS	By MS/MS	79.1	68	25871000	7365600	18505000	7662000	5336700	7	7	14				399	1479;2950;2951;5189;5540;6596;15899;17105	True;True;True;True;True;True;True;True	1533;3072;3073;5376;5739;6821;16530;17784	3110;3111;6213;6214;11085;11086;11804;11805;14006;14007;34129;34130;36687;36688	2902;5773;5774;10245;10246;10247;10248;10928;12944;12945;12946;31532;31533;33906	2902;5773;5774;10247;10928;12945;31532;33906	878	57
tr|A0A0B4LF57|A0A0B4LF57_DROME;sp|P62152|CALM_DROME	tr|A0A0B4LF57|A0A0B4LF57_DROME;sp|P62152|CALM_DROME	1;1	1;1	1;1	>tr|A0A0B4LF57|A0A0B4LF57_DROME Calmodulin, isoform C OS=Drosophila melanogaster GN=Cam PE=1 SV=1;>sp|P62152|CALM_DROME Calmodulin OS=Drosophila melanogaster GN=Cam PE=1 SV=2	2	1	1	1	0	1	0	1	0	1	20.1	20.1	20.1	16.81	149	149;149	0	12.185	By matching	By MS/MS	0	20.1	13159000	0	13159000	0	4005800	0	1	1				400	271	TRUE	281	558	517	517
sp|P80455|RS12_DROME	sp|P80455|RS12_DROME	6	6	6	>sp|P80455|RS12_DROME 40S ribosomal protein S12 OS=Drosophila melanogaster GN=RpS12 PE=1 SV=2	1	6	6	6	2	5	2	5	2	5	69.1	69.1	69.1	15.168	139	139	0	12.795	By MS/MS	By MS/MS	33.1	47.5	30506000	3058600	27447000	0	8355200	2	6	8				401	285;1981;7980;10255;11961;13791	True;True;True;True;True;True	295;2058;8270;10616;12444;14339	586;4229;17070;22092;25878;29650;29651	541;3949;3950;15779;20284;23792;27305;27306	541;3949;15779;20284;23792;27306	879	19
[truncated: 1,994 more rows]

## Sheet: CON, REV filtered
Protein IDs	Majority protein IDs	Peptide counts (all)	Peptide counts (razor+unique)	Peptide counts (unique)	Fasta headers	Number of proteins	Peptides	Razor + unique peptides	Unique peptides	Peptides C6	Peptides S6	Razor + unique peptides C6	Razor + unique peptides S6	Unique peptides C6	Unique peptides S6	Sequence coverage [%]	Unique + razor sequence coverage [%]	Unique sequence coverage [%]	Mol. weight [kDa]	Sequence length	Sequence lengths	Q-value	Score	Identification type C6	Identification type S6	Sequence coverage C6 [%]	Sequence coverage S6 [%]	Intensity	Intensity C6	Intensity S6	LFQ intensity C6	LFQ intensity S6	MS/MS Count C6	MS/MS Count S6	MS/MS Count	Only identified by site	Reverse	Potential contaminant	id	Peptide IDs	Peptide is razor	Mod. peptide IDs	Evidence IDs	MS/MS IDs	Best MS/MS	Oxidation (M) site IDs	Oxidation (M) site positions
[truncated: 2,237 more rows]

[truncated: 1 more sheets: LFQ6]
