# Supplementary material for: The phospho-docking protein 14-3-3 regulates microtubule-associated proteins in oocytes including the chromosomal passenger Borealin
Source: PLoS Genet. 2022 Jun 6;18(6):e1009995. doi: 10.1371/journal.pgen.1009995 (PMC9203013; doi:10.1371/journal.pgen.1009995)
Supplement: S6 Table — (XLSX) [file pgen.1009995.s010.xlsx]

## Sheet: proteinGroups
Protein IDs	Majority protein IDs	Peptide counts (all)	Peptide counts (razor+unique)	Peptide counts (unique)	Protein names	Gene names	Fasta headers	Number of proteins	Peptides	Razor + unique peptides	Unique peptides	Peptides 7C	Peptides 7S	Razor + unique peptides 7C	Razor + unique peptides 7S	Unique peptides 7C	Unique peptides 7S	Sequence coverage [%]	Unique + razor sequence coverage [%]	Unique sequence coverage [%]	Mol. weight [kDa]	Sequence length	Sequence lengths	Q-value	Score	Identification type 7C	Identification type 7S	Sequence coverage 7C [%]	Sequence coverage 7S [%]	Intensity	Intensity 7C	Intensity 7S	LFQ intensity 7C	LFQ intensity 7S	MS/MS count 7C	MS/MS count 7S	MS/MS count	Only identified by site	Reverse	Potential contaminant	id	Peptide IDs	Peptide is razor	Mod. peptide IDs	Evidence IDs	MS/MS IDs	Best MS/MS	Oxidation (M) site IDs	Oxidation (M) site positions
A0A023GQA5;P24156;V9H1B9	A0A023GQA5;P24156	14;14;1	14;14;1	14;14;1	Protein l(2)37Cc	l(2)37Cc	tr|A0A023GQA5|A0A023GQA5_DROME Lethal (2) 37Cc, isoform D OS=Drosophila melanogaster GN=l(2)37Cc PE=1 SV=1;sp|P24156|L2CC_DROME Protein l(2)37Cc OS=Drosophila melanogaster GN=l(2)37Cc PE=2 SV=2	3	14	14	14	9	14	9	14	9	14	68.1	68.1	68.1	30.383	276	276;276;27	0	46.17	By MS/MS	By MS/MS	43.5	68.1	30075000	9714900	20360000	27602000	19794000	7	18	25				0	108;1320;3617;4425;5287;5566;6046;6047;6541;9366;9759;9892;10351;13348	True;True;True;True;True;True;True;True;True;True;True;True;True;True	113;1398;3796;4642;5536;5837;6340;6341;6857;9885;10294;10431;10911;14037	202;203;2746;2747;7391;9183;9184;9185;10868;11499;11500;12438;12439;12440;13447;13448;13449;19472;20238;20239;20488;20489;21370;27452;27453	204;2650;2651;7159;8916;8917;10566;11148;11149;12084;12085;12086;12087;13023;13024;13025;13026;18845;19597;19830;19831;19832;20685;26654;26655	204;2651;7159;8916;10566;11148;12085;12087;13026;18845;19597;19831;20685;26655
Q0IGW6;M9ND86;A0A024E347;P43248;A8WHG4	Q0IGW6;M9ND86;A0A024E347;P43248	13;13;13;13;1	13;13;13;13;1	13;13;13;13;1	DNA mismatch repair protein spellchecker 1	spel1;spel1-RD	tr|Q0IGW6|Q0IGW6_DROME RE64551p OS=Drosophila melanogaster GN=spel1 PE=2 SV=1;tr|M9ND86|M9ND86_DROME Spellchecker1, isoform D OS=Drosophila melanogaster GN=spel1 PE=1 SV=1;tr|A0A024E347|A0A024E347_DROME FI23518p1 (Fragment) OS=Drosophila melanogaster GN=sp	5	13	13	13	11	12	11	12	11	12	17.7	17.7	17.7	103.34	917	917;917;939;917;118	0	22.35	By MS/MS	By MS/MS	15.5	16.4	22484000	6315600	16169000	17836000	15467000	4	11	15				1	1407;1728;2632;3565;4210;5887;6313;8999;10905;13004;13300;13988;14302	True;True;True;True;True;True;True;True;True;True;True;True;True	1491;1821;2773;3744;4418;6177;6623;9506;11490;13681;13989;14702;15026	2956;2957;3578;3579;5342;7295;7296;8729;8730;12127;12128;13010;13011;18680;22538;26770;26771;27372;27373;28732;28733;28734;29346;29347	2860;3457;3458;5159;7071;8468;11772;12605;18080;21839;26012;26578;27880;27881;28467;28468	2860;3458;5159;7071;8468;11772;12605;18080;21839;26012;26578;27881;28467
Q86NN5;A0A024E3A5;Q9VPE2;Q059D4	Q86NN5;A0A024E3A5;Q9VPE2	3;3;2;1	3;3;2;1	3;3;2;1		ND-39;CG6020-RA	tr|Q86NN5|Q86NN5_DROME GM13757p OS=Drosophila melanogaster GN=ND-39 PE=2 SV=1;tr|A0A024E3A5|A0A024E3A5_DROME FI24283p1 OS=Drosophila melanogaster GN=CG6020-RA PE=2 SV=1;tr|Q9VPE2|Q9VPE2_DROME NADH dehydrogenase (Ubiquinone) 39 kDa subunit, isoform A OS=Dro	4	3	3	3	1	3	1	3	1	3	16.8	16.8	16.8	37.789	327	327;416;416;324	0	10.192	By matching	By MS/MS	4.3	16.8	3042800	818900	2223900	0	2223900	0	5	5				2	90;3275;13708	True;True;True	93;3447;14411	169;6584;6585;28178	170;171;6384;6385;27349	171;6385;27349
A0A075BK61;A0A075BLW2;A0A075BK58;A0A075BJR6;A0A075BJR4;A0A075BJR0;A0A075BJG7;A0A075BID9;A0A075BID5;A0A075BID1;M9PI58;Q9VUE5;A0A075BLW4;A0A075BK49;A0A075BLW3;A0A075BJG9;Q24156	A0A075BK61;A0A075BLW2;A0A075BK58;A0A075BJR6;A0A075BJR4;A0A075BJR0;A0A075BJG7;A0A075BID9;A0A075BID5;A0A075BID1;M9PI58;Q9VUE5;A0A075BLW4;A0A075BK49;A0A075BLW3;A0A075BJG9;Q24156	9;9;9;9;9;9;9;9;9;9;9;9;8;8;8;8;8	9;9;9;9;9;9;9;9;9;9;9;9;8;8;8;8;8	9;9;9;9;9;9;9;9;9;9;9;9;8;8;8;8;8		stwl	tr|A0A075BK61|A0A075BK61_DROME Stonewall (Fragment) OS=Drosophila melanogaster GN=stwl PE=4 SV=1;tr|A0A075BLW2|A0A075BLW2_DROME Stonewall (Fragment) OS=Drosophila melanogaster GN=stwl PE=4 SV=1;tr|A0A075BK58|A0A075BK58_DROME Stonewall (Fragment) OS=Drosoph	17	9	9	9	5	9	5	9	5	9	19	19	19	105.66	976	976;987;987;987;987;987;987;987;987;987;999;1037;983;983;987;987;1037	0	61.871	By MS/MS	By MS/MS	8.5	19	116130000	45983000	70147000	82011000	116100000	3	9	12				3	5901;8663;8847;10909;12098;12283;12393;13384;13904	True;True;True;True;True;True;True;True;True	6191;9150;9349;11494;12728;12923;13036;14073;14615	12159;17976;18385;18386;22546;22547;24893;24894;25267;25483;25484;27519;28566;28567	11805;17362;17779;17780;21847;21848;24222;24579;24774;26716;27716;27717	11805;17362;17779;21848;24222;24579;24774;26716;27716
A0A075BLT4;A0A075BJU9;A0A075BJU3;A0A075BJD6;A0A075BJD5;A0A075BJ89;X2J7U0;A0A075BLT1;A0A075BJ92;Q9VKM1	A0A075BLT4;A0A075BJU9;A0A075BJU3;A0A075BJD6;A0A075BJD5;A0A075BJ89;X2J7U0;A0A075BLT1;A0A075BJ92;Q9VKM1	11;11;11;11;11;11;10;10;10;10	11;11;11;11;11;11;10;10;10;10	11;11;11;11;11;11;10;10;10;10	Piwi-like protein;Protein piwi	piwi	tr|A0A075BLT4|A0A075BLT4_DROME Piwi OS=Drosophila melanogaster GN=piwi PE=3 SV=1;tr|A0A075BJU9|A0A075BJU9_DROME Piwi OS=Drosophila melanogaster GN=piwi PE=3 SV=1;tr|A0A075BJU3|A0A075BJU3_DROME Piwi OS=Drosophila melanogaster GN=piwi PE=3 SV=1;tr|A0A075BJD6	10	11	11	11	3	10	3	10	3	10	16.5	16.5	16.5	97.188	843	843;843;843;843;843;843;843;843;843;843	0	24.317	By MS/MS	By MS/MS	3.9	15.4	7469300	1208700	6260600	4955000	4669300	3	12	15				4	4155;4298;4371;5592;5933;6156;6197;6997;11052;12197;13482	True;True;True;True;True;True;True;True;True;True;True	4359;4512;4586;5868;6225;6455;6499;7334;11642;12837;14177	8635;8906;9084;11569;12222;12223;12665;12760;14590;14591;22824;22825;25110;27713	8374;8646;8817;8818;11219;11874;11875;12297;12381;12382;14092;14093;22146;24426;26905	8374;8646;8817;11219;11875;12297;12382;14093;22146;24426;26905
A0A077HCQ5;A0A077HCY9;Q1ECB3	A0A077HCQ5;A0A077HCY9;Q1ECB3	11;10;6	1;0;0	0;0;0	Alcohol dehydrogenase	Adh	tr|A0A077HCQ5|A0A077HCQ5_DROME Alcohol dehydrogenase (Fragment) OS=Drosophila melanogaster GN=Adh PE=3 SV=1;tr|A0A077HCY9|A0A077HCY9_DROME Alcohol dehydrogenase (Fragment) OS=Drosophila melanogaster GN=Adh PE=3 SV=1;tr|Q1ECB3|Q1ECB3_DROME Alcohol dehydroge	3	11	1	0	10	11	1	1	0	0	78.2	8.4	0	25.681	238	238;238;179	0	6.9192	By MS/MS	By MS/MS	76.5	78.2	18942000	2933100	16009000	0	16009000	1	1	2				5	163;516;3928;6502;7105;8785;9104;9105;12507;12558;13769	False;False;False;False;False;False;False;False;True;False;False	168;542;4124;6817;7444;9276;9615;9616;13157;13208;14476	304;305;1008;1009;8177;8178;8179;8180;13373;13374;13375;13376;14793;14794;18244;18245;18901;18902;18903;25718;25719;25807;25808;25809;25810;28302;28303;28304;28305	304;305;975;976;7925;7926;7927;7928;7929;12952;12953;12954;12955;14291;14292;17636;18301;18302;18303;25008;25009;25097;25098;25099;25100;27463;27464;27465;27466	304;975;7925;12952;14291;17636;18302;18303;25008;25098;27465
J9TIE4;J9THZ9;C6KI54;A0A0A0RZ60;A0A126QBG4;C8CB16;P00408;A0A088BCF8;A0A126QBH8	J9TIE4;J9THZ9;C6KI54;A0A0A0RZ60;A0A126QBG4;C8CB16;P00408;A0A088BCF8;A0A126QBH8	2;2;2;2;2;2;2;1;1	2;2;2;2;2;2;2;1;1	2;2;2;2;2;2;2;1;1	Cytochrome c oxidase subunit 2	COX2;COII;mt:CoII	tr|J9TIE4|J9TIE4_DROME Cytochrome c oxidase subunit 2 OS=Drosophila melanogaster GN=COX2 PE=3 SV=1;tr|J9THZ9|J9THZ9_DROME Cytochrome c oxidase subunit 2 OS=Drosophila melanogaster GN=COX2 PE=3 SV=1;tr|C6KI54|C6KI54_DROME Cytochrome c oxidase subunit 2 OS=D	9	2	2	2	1	2	1	2	1	2	16.2	16.2	16.2	26.22	228	228;228;228;228;229;238;228;208;229	0	7.9347	By MS/MS	By MS/MS	8.8	16.2	3899600	466080	3433600	0	3433600	2	2	4				6	5563;7131	True;True	5834;7470	11492;11493;14834	11142;11143;11144;14329	11142;14329
Q1RKY1;A0A0B4LG19;A0A0B4J401;B7YZL2;A1ZBH5;B7YZL7;B7YZL6;Q7YTZ4;B7YZL5;B7YZL8;Q95TV9;Q0E919;B7YZL1;B7YZL3	Q1RKY1;A0A0B4LG19;A0A0B4J401;B7YZL2;A1ZBH5;B7YZL7;B7YZL6;Q7YTZ4;B7YZL5;B7YZL8;Q95TV9;Q0E919;B7YZL1;B7YZL3	1;1;1;1;1;1;1;1;1;1;1;1;1;1	1;1;1;1;1;1;1;1;1;1;1;1;1;1	1;1;1;1;1;1;1;1;1;1;1;1;1;1		CG10737;CG10737-RC	tr|Q1RKY1|Q1RKY1_DROME IP14914p OS=Drosophila melanogaster GN=CG10737 PE=1 SV=1;tr|A0A0B4LG19|A0A0B4LG19_DROME Uncharacterized protein, isoform W OS=Drosophila melanogaster GN=CG10737 PE=1 SV=1;tr|A0A0B4J401|A0A0B4J401_DROME Uncharacterized protein, isofor	14	1	1	1	0	1	0	1	0	1	1.6	1.6	1.6	88.597	812	812;837;852;870;870;879;893;903;924;934;944;944;944;955	0.0054348	1.8899		By MS/MS	0	1.6	1078900	0	1078900	0	1078900	0	1	1				7	4620	TRUE	4845	9546	9272	9272
E5DK16;A0A0B4JCS1;F0JAG5;A0A0B4JD00;A8DY69;I0E2I4;A0A0B4JCQ5;Q8SXP0	E5DK16;A0A0B4JCS1;F0JAG5;A0A0B4JD00;A8DY69;I0E2I4;A0A0B4JCQ5;Q8SXP0	1;1;1;1;1;1;1;1	1;1;1;1;1;1;1;1	1;1;1;1;1;1;1;1		Lpin;CG8709-RH	tr|E5DK16|E5DK16_DROME Lipin isoform J OS=Drosophila melanogaster GN=Lpin PE=1 SV=1;tr|A0A0B4JCS1|A0A0B4JCS1_DROME Lipin, isoform G OS=Drosophila melanogaster GN=Lpin PE=1 SV=1;tr|F0JAG5|F0JAG5_DROME GH21970p OS=Drosophila melanogaster GN=CG8709-RH PE=2 SV	8	1	1	1	1	1	1	1	1	1	1.4	1.4	1.4	106.62	962	962;1016;1019;1034;1035;1043;1088;1089	0	3.3149	By matching	By MS/MS	1.4	1.4	1270100	639080	631070	0	631070	0	1	1				8	11057	TRUE	11647	22835;22836	22155	22155
Q9XYM5;C1C3E9;Q5BIG7;A0A0B4JD03;A0A0B4JCQ7;Q7KNF5;A1Z7P9;A1Z7P7;A0A0B4K6T9;A0A0B4LEH9;A0A0B4JD33;A1Z7Q1;Q8IGK3;A1Z7P8;A1Z7P5	Q9XYM5;C1C3E9;Q5BIG7;A0A0B4JD03;A0A0B4JCQ7;Q7KNF5;A1Z7P9;A1Z7P7;A0A0B4K6T9;A0A0B4LEH9;A0A0B4JD33;A1Z7Q1;Q8IGK3;A1Z7P8;A1Z7P5	2;2;2;2;2;2;2;2;2;2;2;2;2;2;2	2;2;2;2;2;2;2;2;2;2;2;2;2;2;2	2;2;2;2;2;2;2;2;2;2;2;2;2;2;2		Su(var)2-10;Su(var)2-10-RG	tr|Q9XYM5|Q9XYM5_DROME LD27861p OS=Drosophila melanogaster GN=Su(var)2-10 PE=1 SV=1;tr|C1C3E9|C1C3E9_DROME MIP09475p OS=Drosophila melanogaster GN=Su(var)2-10-RG PE=2 SV=1;tr|Q5BIG7|Q5BIG7_DROME RE55465p OS=Drosophila melanogaster GN=Su(var)2-10 PE=1 SV=1;	15	2	2	2	1	2	1	2	1	2	7.9	7.9	7.9	57.941	522	522;530;533;537;537;554;565;569;570;577;584;593;601;604;640	0	11.986	By matching	By MS/MS	4.2	7.9	3941800	413460	3528400	0	3528400	0	4	4				9	6437;13556	True;True	6750;14255	13246;27877;27878	12830;27063;27064;27065	12830;27063
E4NKM4;A0A0B4JCU8;Q9V8M5	E4NKM4;A0A0B4JCU8;Q9V8M5	2;2;2	2;2;2	2;2;2	3-hydroxyisobutyrate dehydrogenase;Probable 3-hydroxyisobutyrate dehydrogenase, mitochondrial	CG15093-RB;CG15093	tr|E4NKM4|E4NKM4_DROME RH73972p OS=Drosophila melanogaster GN=CG15093-RB PE=2 SV=1;tr|A0A0B4JCU8|A0A0B4JCU8_DROME 3-hydroxyisobutyrate dehydrogenase OS=Drosophila melanogaster GN=CG15093 PE=1 SV=1;sp|Q9V8M5|3HIDH_DROME Probable 3-hydroxyisobutyrate dehydro	3	2	2	2	0	2	0	2	0	2	17.7	17.7	17.7	26.149	249	249;324;324	0	14.722		By MS/MS	0	17.7	4761100	0	4761100	0	4761100	0	3	3				10	1815;8610	True;True	1913;9094	3747;17872	3615;3616;17259	3615;17259
F6M9W1;A0A0B4LHQ4;A0A0B4JD62;A0A0B4JDB5;A0A0B4LGQ5;A0A0B4JCW5;F6M9W2;A0A0B4JCV6;A0A0B4LGR2;A0A0B4JDA1;Q9VN58;F6M9W0;Q6NNZ7;D0IQI6	F6M9W1;A0A0B4LHQ4;A0A0B4JD62;A0A0B4JDB5;A0A0B4LGQ5;A0A0B4JCW5;F6M9W2;A0A0B4JCV6;A0A0B4LGR2;A0A0B4JDA1;Q9VN58;F6M9W0	15;15;15;15;15;15;15;15;15;15;15;15;3;1	15;15;15;15;15;15;15;15;15;15;15;15;3;1	15;15;15;15;15;15;15;15;15;15;15;15;3;1		ctrip	tr|F6M9W1|F6M9W1_DROME CTRIP isoform B OS=Drosophila melanogaster PE=2 SV=1;tr|A0A0B4LHQ4|A0A0B4LHQ4_DROME Circadian trip, isoform M OS=Drosophila melanogaster GN=ctrip PE=1 SV=1;tr|A0A0B4JD62|A0A0B4JD62_DROME Circadian trip, isoform I OS=Drosophila melano	14	15	15	15	6	15	6	15	6	15	7.3	7.3	7.3	289.61	2708	2708;2708;2736;2737;2901;2929;2930;2930;3111;3139;3140;3140;561;268	0	36.025	By MS/MS	By MS/MS	2.9	7.3	16892000	2389100	14503000	9749200	11403000	3	14	17				11	348;647;4727;4811;4841;7130;7552;7705;7860;8184;9583;11134;11220;11979;12698	True;True;True;True;True;True;True;True;True;True;True;True;True;True;True	365;680;4955;5041;5073;7469;7908;8062;8225;8609;10109;11729;11818;12608;13353	674;1263;9790;9791;9948;10010;14832;14833;15653;15654;15920;16248;16249;16924;19893;19894;22993;23161;23162;24642;26108	655;1212;9516;9673;9730;14328;15138;15386;15681;15682;16339;19249;19250;22305;22468;23977;25379	655;1212;9516;9673;9730;14328;15138;15386;15681;16339;19249;22305;22468;23977;25379	0;1	2425;2703
A0A0B4JCW4;A0A126GUR6;Q9VHJ8;Q95U38;D6W4K6	A0A0B4JCW4;A0A126GUR6;Q9VHJ8;Q95U38	16;16;16;16;6	16;16;16;16;6	16;16;16;16;6	Succinyl-CoA ligase subunit beta	skap	tr|A0A0B4JCW4|A0A0B4JCW4_DROME Succinyl-CoA ligase subunit beta OS=Drosophila melanogaster GN=skap PE=1 SV=1;tr|A0A126GUR6|A0A126GUR6_DROME Succinyl-CoA ligase subunit beta OS=Drosophila melanogaster GN=skap PE=1 SV=1;tr|Q9VHJ8|Q9VHJ8_DROME Succinyl-CoA li	5	16	16	16	11	16	11	16	11	16	46.3	46.3	46.3	48.983	451	451;452;502;503;263	0	85.034	By MS/MS	By MS/MS	30.2	46.3	63762000	9814400	53948000	24259000	49957000	8	25	33				12	28;353;1392;1612;1843;2106;2343;2556;3086;3087;7092;7977;8086;8155;13043;13871	True;True;True;True;True;True;True;True;True;True;True;True;True;True;True;True	29;370;1474;1699;1941;1942;2231;2480;2697;3251;3252;7431;8346;8469;8470;8571;13721;13722;14582	58;59;682;683;2923;2924;3352;3800;3801;3802;3803;3804;4336;4337;4787;5191;6221;6222;6223;14773;14774;16480;16481;16482;16692;16693;16694;16858;16859;26853;26854;28510;28511	56;57;661;2826;2827;2828;3239;3664;3665;3666;3667;3668;4182;4183;4615;4616;5019;6030;6031;14268;15905;15906;15907;16094;16095;16096;16275;26092;26093;26094;26095;27660;27661;27662	57;661;2827;3239;3666;4183;4616;5019;6030;6031;14268;15906;16096;16275;26095;27660	2;3;4	224;387;440
A0A0B4JCY2	A0A0B4JCY2	1	1	1			tr|A0A0B4JCY2|A0A0B4JCY2_DROME Uncharacterized protein OS=Drosophila melanogaster GN=CG42727 PE=4 SV=1	1	1	1	1	0	1	0	1	0	1	7.6	7.6	7.6	24.595	211	211	1	-2		By MS/MS	0	7.6	205680	0	205680	0	205680	0	1	1	+			13	13516	TRUE	14211	27777	26967	26967	5	92
Q9GQV2;A0A0B4JCY6;Q7KSF4;A0A0B4KHN1;A0A0B4KGT8;Q9VEN1;Q8T3K7;Q29R34;A0A0B4KGB3;C7LAD0;A4V310;B7Z0L2;Q9VEN1-2;C7LAD1;Q6NN54	Q9GQV2;A0A0B4JCY6;Q7KSF4;A0A0B4KHN1;A0A0B4KGT8;Q9VEN1;Q8T3K7;Q29R34	15;15;15;15;15;15;11;11;7;7;7;7;7;6;5	15;15;15;15;15;15;11;11;7;7;7;7;7;6;5	15;15;15;15;15;15;11;11;7;7;7;7;7;6;5	Filamin-A	cher	tr|Q9GQV2|Q9GQV2_DROME Filamin isoform A OS=Drosophila melanogaster GN=cher PE=4 SV=1;tr|A0A0B4JCY6|A0A0B4JCY6_DROME Cheerio, isoform I OS=Drosophila melanogaster GN=cher PE=1 SV=1;tr|Q7KSF4|Q7KSF4_DROME Cheerio, isoform G OS=Drosophila melanogaster GN=che	15	15	15	15	8	12	8	12	8	12	10.8	10.8	10.8	239.17	2210	2210;2240;2399;2404;2429;2210;1396;1396;838;857;857;919;838;919;838	0	38.562	By MS/MS	By MS/MS	5	9	13664000	3566400	10098000	9801700	10221000	9	12	21				14	1343;2375;2438;2834;4699;7469;7785;10635;11022;12242;13006;13431;14365;14433;14495	True;True;True;True;True;True;True;True;True;True;True;True;True;True;True	1421;2514;2577;2984;4927;7823;8144;11209;11612;12882;13683;14125;15096;15166;15228	2786;4844;4845;4968;5739;5740;9724;15499;15500;16080;21938;22766;22767;25191;26774;27614;29485;29604;29702;29703	2690;4669;4670;4790;5561;5562;5563;5564;9453;9454;14989;14990;15525;21253;22079;22080;24502;26014;26810;26811;28612;28723;28819	2690;4669;4790;5562;9453;14990;15525;21253;22079;24502;26014;26811;28612;28723;28819
F0JAN3;A0A0B4KH09;A0A0B4K6L6;A0A0B4LHP1;A0A0B4JD02;A0A0B4JDF1;P16371-2;P16371	F0JAN3;A0A0B4KH09;A0A0B4K6L6;A0A0B4LHP1;A0A0B4JD02;A0A0B4JDF1;P16371-2;P16371	1;1;1;1;1;1;1;1	1;1;1;1;1;1;1;1	1;1;1;1;1;1;1;1	Protein groucho	gro-RB;gro	tr|F0JAN3|F0JAN3_DROME LD02490p (Fragment) OS=Drosophila melanogaster GN=gro-RB PE=2 SV=1;tr|A0A0B4KH09|A0A0B4KH09_DROME Groucho, isoform I OS=Drosophila melanogaster GN=gro PE=1 SV=1;tr|A0A0B4K6L6|A0A0B4K6L6_DROME Groucho, isoform H OS=Drosophila melanoga	8	1	1	1	1	1	1	1	1	1	2.6	2.6	2.6	65.566	605	605;698;709;717;719;728;719;730	0	4.0638	By MS/MS	By MS/MS	2.6	2.6	1121000	345170	775830	0	775830	1	1	2				15	12301	TRUE	12941	25298;25299	24608;24609	24609
A0A0B4LEY5;Q960L7;A1Z7T2;A0A0B4K6U3;A0A0B4K727;A0A0B4LF03;A0A0B4LEI8;E1JH15;A0A0B4JD07;A1Z7T1;A1Z7T3;A0A0B4LFX2;A8DY76;A1Z7T0;A1Z7T0-2;C8VUZ0;C8VUY9;Q7YU74;A1Z7T4	A0A0B4LEY5;Q960L7;A1Z7T2;A0A0B4K6U3;A0A0B4K727;A0A0B4LF03;A0A0B4LEI8;E1JH15;A0A0B4JD07;A1Z7T1;A1Z7T3;A0A0B4LFX2;A8DY76;A1Z7T0;A1Z7T0-2;C8VUZ0;C8VUY9	3;3;3;3;3;3;3;3;3;3;3;3;3;3;3;2;2;1;1	3;3;3;3;3;3;3;3;3;3;3;3;3;3;3;2;2;1;1	3;3;3;3;3;3;3;3;3;3;3;3;3;3;3;2;2;1;1	Serine/threonine-protein kinase N	Pkn;Pkn-RF	tr|A0A0B4LEY5|A0A0B4LEY5_DROME Protein kinase N, isoform O OS=Drosophila melanogaster GN=Pkn PE=1 SV=1;tr|Q960L7|Q960L7_DROME LD45949p OS=Drosophila melanogaster GN=Pkn PE=2 SV=1;tr|A1Z7T2|A1Z7T2_DROME Protein kinase N, isoform F OS=Drosophila melanogaster	19	3	3	3	0	3	0	3	0	3	3.9	3.9	3.9	129.54	1167	1167;1174;1205;1260;1275;1278;1280;1284;1354;1407;1422;1477;1501;1190;1260;823;823;590;590	0	10.508		By MS/MS	0	3.9	1616400	0	1616400	0	1616400	0	3	3				16	1823;7174;11578	True;True;True	1921;7513;12182	3761;14927;23824	3629;14430;23147	3629;14430;23147
A0A0B4JD11;Q9NJH0	A0A0B4JD11;Q9NJH0	24;24	24;24	24;24	Elongation factor 1-gamma	Ef1gamma	tr|A0A0B4JD11|A0A0B4JD11_DROME Ef1gamma, isoform C OS=Drosophila melanogaster GN=Ef1gamma PE=4 SV=1;sp|Q9NJH0|EF1G_DROME Elongation factor 1-gamma OS=Drosophila melanogaster GN=Ef1gamma PE=2 SV=2	2	24	24	24	16	24	16	24	16	24	60.1	60.1	60.1	48.967	431	431;431	0	212.54	By MS/MS	By MS/MS	36.2	60.1	297090000	44934000	252160000	123490000	253370000	20	31	51				17	41;710;4271;4378;4401;6053;6246;6373;7944;7945;9329;9330;9797;9798;10054;10067;10642;11847;11848;12975;13220;13489;13915;13941	True;True;True;True;True;True;True;True;True;True;True;True;True;True;True;True;True;True;True;True;True;True;True;True	42;743;4482;4594;4617;6347;6551;6684;8313;8314;9846;9847;10335;10336;10603;10617;11216;12470;12471;13649;13650;13908;14184;14626;14654	85;86;87;88;89;1408;1409;1410;1411;8846;9096;9097;9098;9099;9137;9138;12453;12454;12455;12456;12860;12861;12862;12863;13119;13120;16424;16425;16426;16427;19396;19397;19398;19399;19400;20306;20307;20308;20797;20823;20824;21954;24350;24351;24352;26711;26712;27208;27209;27210;27211;27724;27725;27726;27727;28585;28586;28642;28643	83;84;85;1358;1359;1360;8586;8828;8829;8830;8831;8875;12095;12096;12097;12098;12099;12100;12101;12472;12473;12715;15854;15855;15856;15857;18776;18777;18778;18779;18780;19661;19662;20137;20161;20162;21270;23688;23689;23690;25956;25957;26425;26426;26427;26915;26916;26917;26918;26919;26920;27732;27733;27792;27793	84;1358;8586;8829;8875;12096;12472;12715;15854;15856;18776;18780;19661;19662;20137;20162;21270;23688;23690;25957;26426;26915;27732;27792	6	332
Q5BI38;Q7KQC4;A0A0B4JD18;Q95RE0;A0A0B4KEQ5;A1Z9K4	Q5BI38;Q7KQC4;A0A0B4JD18;Q95RE0;A0A0B4KEQ5;A1Z9K4	1;1;1;1;1;1	1;1;1;1;1;1	1;1;1;1;1;1		RN-tre	tr|Q5BI38|Q5BI38_DROME LD33902p (Fragment) OS=Drosophila melanogaster GN=RN-tre PE=2 SV=1;tr|Q7KQC4|Q7KQC4_DROME Related to the N terminus of tre oncogene, isoform B OS=Drosophila melanogaster GN=RN-tre PE=1 SV=1;tr|A0A0B4JD18|A0A0B4JD18_DROME Related to t	6	1	1	1	0	1	0	1	0	1	4.1	4.1	4.1	41.617	364	364;457;468;485;546;571	0.0059347	1.776		By MS/MS	0	4.1	0	0	0	0	0	0	1	1				18	8500	TRUE	8976	17646	17033	17033
Q961V3;A0A0B4JD23;Q7KRU0;Q8IMI0;A0A0B4JDE3;Q9VA53;A0A0B4KHW7;A0A0B4KHJ3;A0A0B4KHF5	Q961V3;A0A0B4JD23;Q7KRU0;Q8IMI0;A0A0B4JDE3;Q9VA53;A0A0B4KHW7;A0A0B4KHJ3;A0A0B4KHF5	8;8;8;8;8;8;7;7;7	8;8;8;8;8;8;7;7;7	8;8;8;8;8;8;7;7;7		CG2246-RB;CG2246-RA	tr|Q961V3|Q961V3_DROME CG2246, isoform D OS=Drosophila melanogaster GN=CG2246 PE=1 SV=1;tr|A0A0B4JD23|A0A0B4JD23_DROME CG2246, isoform J OS=Drosophila melanogaster GN=CG2246 PE=1 SV=1;tr|Q7KRU0|Q7KRU0_DROME CG2246, isoform C OS=Drosophila melanogaster GN=C	9	8	8	8	6	7	6	7	6	7	32.7	32.7	32.7	40.534	367	367;385;386;387;404;406;356;376;377	0	19.719	By MS/MS	By MS/MS	24.5	29.7	17543000	4526600	13017000	12882000	12732000	6	9	15				19	1099;2466;2858;6049;9009;9479;10668;13227	True;True;True;True;True;True;True;True	1163;2606;3009;6343;9517;10001;11242;13915	2224;2225;5014;5015;5789;12443;12444;18724;19692;19693;22027;22028;27221;27222	2141;2142;4832;4833;5610;12089;12090;18124;18125;19053;19054;19055;21336;21337;26437;26438	2141;4832;5610;12089;18125;19053;21337;26437
A0A0B4JD26;A0A0B4KFQ6;A0A0B4KEQ8;A0A0B4KEV2;A0A0B4JD78;A0A0B4KG15;A1Z9X0-5;A1Z9X0-4;A1Z9X0-2;A1Z9X0;A1Z9X0-3	A0A0B4JD26;A0A0B4KFQ6;A0A0B4KEQ8;A0A0B4KEV2;A0A0B4JD78;A0A0B4KG15;A1Z9X0-5;A1Z9X0-4;A1Z9X0-2;A1Z9X0;A1Z9X0-3	2;2;2;2;2;2;2;2;2;2;2	2;2;2;2;2;2;2;2;2;2;2	2;2;2;2;2;2;2;2;2;2;2	Protein kinase C;Atypical protein kinase C	aPKC	tr|A0A0B4JD26|A0A0B4JD26_DROME Atypical protein kinase C, isoform I OS=Drosophila melanogaster GN=aPKC PE=1 SV=1;tr|A0A0B4KFQ6|A0A0B4KFQ6_DROME Protein kinase C OS=Drosophila melanogaster GN=aPKC PE=1 SV=1;tr|A0A0B4KEQ8|A0A0B4KEQ8_DROME Protein kinase C OS	11	2	2	2	0	2	0	2	0	2	5.3	5.3	5.3	58.253	511	511;519;620;634;951;958;503;524;526;606;608	0	4.7271		By MS/MS	0	5.3	2436400	0	2436400	0	2436400	0	2	2				20	1824;9837	True;True	1922;10375	3762;20377	3630;19725	3630;19725
A0A0B4JD46;Q8T8R1	A0A0B4JD46;Q8T8R1	8;8	8;8	8;8	CCHC-type zinc finger protein CG3800	CG3800	tr|A0A0B4JD46|A0A0B4JD46_DROME CG3800, isoform B OS=Drosophila melanogaster GN=CG3800 PE=4 SV=1;sp|Q8T8R1|Y3800_DROME CCHC-type zinc finger protein CG3800 OS=Drosophila melanogaster GN=CG3800 PE=1 SV=1	2	8	8	8	7	6	7	6	7	6	49.1	49.1	49.1	17.615	165	165;165	0	30.239	By MS/MS	By MS/MS	49.1	43.6	22247000	10555000	11692000	27572000	12206000	9	8	17				21	174;1456;1459;1605;1606;4260;8434;8435	True;True;True;True;True;True;True;True	179;1541;1544;1691;1692;1693;4471;8910;8911	320;321;3051;3055;3056;3057;3058;3338;3339;3340;3341;3342;3343;8816;17535;17536;17537	319;2954;2955;2958;2959;2960;3224;3225;3226;3227;3228;3229;3230;8557;16919;16920;16921	319;2955;2959;3226;3229;8557;16919;16921	7	42
A0A0B4JD48;C6SV44;Q95029-2;Q95029	A0A0B4JD48;C6SV44;Q95029-2;Q95029	13;13;13;13	13;13;13;13	13;13;13;13	Cathepsin L;Cathepsin L heavy chain;Cathepsin L light chain	Cp1;Cp1-RC	tr|A0A0B4JD48|A0A0B4JD48_DROME Cysteine proteinase-1, isoform D OS=Drosophila melanogaster GN=Cp1 PE=1 SV=1;tr|C6SV44|C6SV44_DROME RE21773p (Fragment) OS=Drosophila melanogaster GN=Cp1-RC PE=2 SV=1;sp|Q95029-2|CATL_DROME Isoform A of Cathepsin L OS=Drosoph	4	13	13	13	11	12	11	12	11	12	57.4	57.4	57.4	27.041	249	249;375;341;371	0	145.47	By MS/MS	By MS/MS	45	57.4	83693000	17182000	66510000	61350000	52978000	14	16	30				22	1906;1949;3744;3869;3870;4415;8659;9016;9017;10519;11548;14209;14250	True;True;True;True;True;True;True;True;True;True;True;True;True	2014;2060;3928;4063;4064;4631;9145;9524;9525;11088;12152;14931;14974	3930;4018;7762;8031;8032;8033;8034;9165;9166;17969;17970;18738;18739;18740;18741;18742;18743;21707;21708;23757;23758;23759;23760;23761;23762;29174;29175;29259;29260;29261;29262;29263	3799;3800;3884;7506;7507;7778;7779;7780;7781;8900;17357;18136;18137;18138;18139;18140;18141;21033;21034;23081;23082;23083;23084;23085;28289;28290;28291;28378;28379;28380;28381;28382	3799;3884;7507;7779;7780;8900;17357;18136;18139;21033;23085;28289;28379
A0A0B4JDA0;Q9VF03;Q8MSY3;Q7KPY3	A0A0B4JDA0;Q9VF03;Q8MSY3;Q7KPY3	8;8;7;7	8;8;7;7	8;8;7;7		mor	tr|A0A0B4JDA0|A0A0B4JDA0_DROME Moira, isoform B OS=Drosophila melanogaster GN=mor PE=1 SV=1;tr|Q9VF03|Q9VF03_DROME Brahma associated protein 155 kDa OS=Drosophila melanogaster GN=mor PE=1 SV=3;tr|Q8MSY3|Q8MSY3_DROME LD06146p OS=Drosophila melanogaster GN=m	4	8	8	8	5	7	5	7	5	7	12.7	12.7	12.7	124.84	1145	1145;1209;1002;1189	0	20.795	By MS/MS	By MS/MS	7.2	11.3	9991500	1956600	8035000	7506600	5973300	5	8	13				23	851;1789;2384;7455;10475;11733;12316;14290	True;True;True;True;True;True;True;True	905;1887;2523;7809;11044;12352;12956;15014	1755;3701;4862;4863;15477;21632;24133;24134;24135;24136;25325;25326;29326;29327	1690;3569;4686;14968;20945;23468;23469;23470;23471;24630;28442;28443;28444	1690;3569;4686;14968;20945;23471;24630;28443
Q9VNF8;A0A0B4K6T4;A0A0B4K5Z8;Q9NFN9;Q8IGT0;Q95TD2	Q9VNF8;A0A0B4K6T4;A0A0B4K5Z8;Q9NFN9;Q8IGT0	9;9;9;8;8;3	9;9;9;8;8;3	9;9;9;8;8;3		Sec23	tr|Q9VNF8|Q9VNF8_DROME Sec23 ortholog, isoform A OS=Drosophila melanogaster GN=Sec23 PE=1 SV=2;tr|A0A0B4K6T4|A0A0B4K6T4_DROME Sec23 ortholog, isoform D OS=Drosophila melanogaster GN=Sec23 PE=1 SV=1;tr|A0A0B4K5Z8|A0A0B4K5Z8_DROME Sec23 ortholog, isoform E O	6	9	9	9	7	7	7	7	7	7	20.8	20.8	20.8	86.801	773	773;780;781;769;773;312	0	37.86	By MS/MS	By MS/MS	14.5	15	16101000	4065200	12036000	10492000	12200000	8	7	15				24	311;3371;3671;3754;7824;7950;9518;11099;12540	True;True;True;True;True;True;True;True;True	325;3544;3850;3939;8187;8319;10042;11692;13190	605;606;6815;6816;7631;7786;7787;16162;16163;16434;16435;19774;19775;22923;25769;25770	590;591;6616;6617;7380;7528;7529;15600;15863;15864;19140;19141;19142;22244;22245;22246;25060	590;6616;7380;7528;15600;15864;19141;22246;25060
Q7KNC5;Q8MSQ5;Q8IPN9;B7Z0T3;Q9VNA2;A0A0B4K6S8;A4V2F2;Q9VNA1;Q0KIB9;A0A0B4K620;Q4ABH3;C6TPB0;A0A0B4K699;C8VUZ6;B7Z0T6;Q8IPN8;A0A0B4KF88;Q7K554;A0A0B4KG49;F3YDK0;C6TPC2;Q8IPN6;Q7KTR7;Q8IPN7;F3YD53;Q7KTR8	Q7KNC5;Q8MSQ5;Q8IPN9;B7Z0T3;Q9VNA2;A0A0B4K6S8;A4V2F2;Q9VNA1;Q0KIB9;A0A0B4K620;Q4ABH3;C6TPB0;A0A0B4K699;C8VUZ6;B7Z0T6;Q8IPN8;A0A0B4KF88;Q7K554;A0A0B4KG49	8;8;8;8;8;8;8;8;8;8;7;7;6;5;5;5;5;4;4;3;3;2;2;2;2;2	8;8;8;8;8;8;8;8;8;8;7;7;6;5;5;5;5;4;4;3;3;2;2;2;2;2	8;8;8;8;8;8;8;8;8;8;7;7;6;5;5;5;5;4;4;3;3;2;2;2;2;2		mtd;l(3)82Fd-RM;l(3)82Fd-RG;l(3)82Fd	tr|Q7KNC5|Q7KNC5_DROME L82B OS=Drosophila melanogaster GN=mtd PE=1 SV=1;tr|Q8MSQ5|Q8MSQ5_DROME Mustard, isoform G OS=Drosophila melanogaster GN=mtd PE=1 SV=1;tr|Q8IPN9|Q8IPN9_DROME Mustard, isoform K OS=Drosophila melanogaster GN=mtd PE=1 SV=1;tr|B7Z0T3|B7	26	8	8	8	5	8	5	8	5	8	11.3	11.3	11.3	111.51	1025	1025;1033;1055;1106;1127;1180;1246;1270;1314;1344;1012;1026;1158;665;789;869;871;678;686;641;821;192;210;213;233;267	0	18.107	By MS/MS	By MS/MS	7.2	11.3	9428200	1514800	7913400	4014400	8114600	4	10	14				25	3110;3217;3830;4750;7416;11344;11423;12961	True;True;True;True;True;True;True;True	3275;3386;4022;4978;7770;11944;12025;13633	6270;6271;6474;6475;7945;7946;9827;15412;23386;23387;23529;23530;26679	6077;6078;6279;7689;7690;7691;7692;9553;14904;22690;22691;22843;22844;25925	6078;6279;7691;9553;14904;22691;22843;25925
A0A0B4K664;Q9VEZ3;A0A0B4K700;E1JIM4;D3DMH7;Q95TZ9	A0A0B4K664;Q9VEZ3;A0A0B4K700;E1JIM4;D3DMH7	123;122;121;120;91;48	123;122;121;120;91;48	7;6;5;4;5;2		msps;msps-RA	tr|A0A0B4K664|A0A0B4K664_DROME Mini spindles, isoform E OS=Drosophila melanogaster GN=msps PE=1 SV=1;tr|Q9VEZ3|Q9VEZ3_DROME LP04448p OS=Drosophila melanogaster GN=msps PE=1 SV=3;tr|A0A0B4K700|A0A0B4K700_DROME Mini spindles, isoform D OS=Drosophila melanoga	6	123	123	7	95	119	95	119	5	6	66.8	66.8	5.8	229.54	2074	2074;2042;2082;2050;1428;1029	0	323.31	By MS/MS	By MS/MS	56.6	64.9	1720300000	188340000	1531900000	703300000	1248800000	94	194	288				26	8;68;261;262;413;711;712;743;813;982;1036;1037;1040;1316;1317;1657;1691;1997;2001;2108;2184;2267;2287;2314;2476;2477;2536;2680;2809;2872;3514;3635;3898;3959;3960;4085;4086;4118;4195;4479;4485;4789;4948;5008;5218;5407;5770;5970;5971;6085;6091;6190;6194;6248;6262;6410;6503;6569;6570;6707;6708;6996;7297;7298;7315;7346;7503;7526;7527;7967;8158;8338;8339;8356;8394;8529;8530;8713;8714;8747;9259;9293;93…	True;True;True;True;True;True;True;True;True;True;True;True;True;True;True;True;True;True;True;True;True;True;True;True;True;True;True;True;True;True;True;True;True;True;True;True;True;True;True;True;True;True;True;True;True;True;True;True;True;True;True;True;True;True;True;True;True;True;True;True;True;True;True;True;True;True;True;True;True;True;True;True;True;True;True;True;True;True;True;True…	8;71;274;275;435;744;745;746;780;781;782;860;1043;1099;1100;1103;1394;1395;1745;1782;2109;2113;2233;2313;2400;2421;2422;2423;2451;2616;2617;2676;2824;2958;3023;3693;3814;4092;4156;4157;4158;4288;4289;4322;4403;4700;4706;5019;5184;5185;5250;5251;5465;5668;6056;6264;6265;6379;6385;6491;6496;6553;6569;6722;6818;6885;6886;7032;7033;7333;7643;7644;7663;7699;7859;7882;7883;8336;8575;8576;8806;8807;8808…	18;19;131;132;524;525;526;527;528;529;818;819;820;821;1412;1413;1414;1415;1416;1417;1418;1419;1420;1421;1422;1423;1485;1486;1487;1488;1489;1490;1491;1492;1493;1494;1495;1496;1497;1663;1664;1989;1990;2096;2097;2098;2099;2100;2101;2106;2107;2740;2741;2742;3441;3442;3443;3444;3505;3506;4101;4102;4107;4108;4340;4341;4342;4343;4493;4494;4652;4684;4685;4686;4687;4688;4732;4733;5031;5032;5033;5034;5153;…	17;18;135;136;509;510;511;512;513;790;791;792;1361;1362;1363;1364;1365;1366;1367;1368;1369;1425;1426;1427;1428;1429;1430;1431;1432;1433;1596;1597;1915;1916;2019;2020;2021;2025;2026;2027;2645;2646;2647;3322;3323;3324;3386;3387;3966;3971;3972;4186;4187;4188;4189;4337;4338;4339;4478;4511;4512;4513;4514;4515;4560;4852;4853;4854;4855;4981;4982;4983;4984;5269;5270;5510;5635;6885;7316;7317;7318;7827;782…	18;135;509;512;790;1361;1362;1426;1597;1916;2019;2021;2025;2645;2647;3322;3387;3966;3971;4186;4338;4478;4515;4560;4852;4854;4984;5269;5510;5635;6885;7318;7827;7993;7995;8244;8246;8301;8439;9009;9022;9634;9924;10049;10417;10868;11563;11951;11954;12147;12157;12366;12378;12476;12505;12779;12956;13075;13078;13354;13356;14090;14668;14670;14704;14769;15050;15093;15094;15892;16282;16723;16729;16761;1683…	8;9;10;11;12;13;14;15;16;17;18;19;20;21;22;23;24;25;26	56;90;267;487;785;786;848;869;931;982;1186;1187;1199;1344;1388;1536;1593;1727;1734
A0A0B4K689;Q9VE06;Q9Y1A8;D5A7Q9	A0A0B4K689;Q9VE06;Q9Y1A8	3;3;3;1	3;3;3;1	3;3;3;1		cdi	tr|A0A0B4K689|A0A0B4K689_DROME Center divider, isoform B OS=Drosophila melanogaster GN=cdi PE=4 SV=1;tr|Q9VE06|Q9VE06_DROME Center divider, isoform A OS=Drosophila melanogaster GN=cdi PE=2 SV=1;tr|Q9Y1A8|Q9Y1A8_DROME Serine/threonine protein kinase OS=Dros	4	3	3	3	2	2	2	2	2	2	4.6	4.6	4.6	100.57	942	942;1213;1219;128	0	3.598	By MS/MS	By MS/MS	2.7	3.1	701370	186230	515140	0	515140	1	2	3				27	381;5297;11389	True;True;True	403;5546;11990	759;10883;10884;23459	740;10580;22767	740;10580;22767
D3DMK4;Q9XZ01;A0A0B4K692	D3DMK4;Q9XZ01;A0A0B4K692	2;2;2	2;2;2	2;2;2		Nep2-RA;Nep2	tr|D3DMK4|D3DMK4_DROME MIP15789p OS=Drosophila melanogaster GN=Nep2-RA PE=2 SV=1;tr|Q9XZ01|Q9XZ01_DROME Neprilysin 2, isoform A OS=Drosophila melanogaster GN=Nep2 PE=1 SV=1;tr|A0A0B4K692|A0A0B4K692_DROME Neprilysin 2, isoform B OS=Drosophila melanogaster G	3	2	2	2	0	2	0	2	0	2	11.9	11.9	11.9	40.006	354	354;763;774	0.00065963	2.53		By MS/MS	0	11.9	498760	0	498760	0	498760	0	2	2				28	12097;12430	True;True	12727;13073	24892;25549	24221;24836	24221;24836
E8NH46;A0A0B4K6D2;Q9VH95	E8NH46;A0A0B4K6D2;Q9VH95	3;3;3	3;3;3	3;3;3	Uncharacterized protein CG16817	CG16817-RA;CG16817	tr|E8NH46|E8NH46_DROME MIP29050p OS=Drosophila melanogaster GN=CG16817-RA PE=2 SV=1;tr|A0A0B4K6D2|A0A0B4K6D2_DROME Uncharacterized protein, isoform B OS=Drosophila melanogaster GN=CG16817 PE=1 SV=1;sp|Q9VH95|YC17_DROME Uncharacterized protein CG16817 OS=Dr	3	3	3	3	3	1	3	1	3	1	24.5	24.5	24.5	20.722	184	184;184;184	0	7.1185	By MS/MS	By MS/MS	24.5	8.7	8474200	3164200	5310000	6279000	7836700	5	2	7				29	60;6381;10025	True;True;True	63;6692;10574	119;13132;20746;20747;20748;20749	121;12726;20086;20087;20088;20089;20090	121;12726;20087
B8A429;Q9VG78;A0A0B4K6G3	B8A429;Q9VG78;A0A0B4K6G3	1;1;1	1;1;1	1;1;1		pps-RA;pps	tr|B8A429|B8A429_DROME IP14651p OS=Drosophila melanogaster GN=pps-RA PE=2 SV=1;tr|Q9VG78|Q9VG78_DROME Protein partner of snf, isoform A OS=Drosophila melanogaster GN=pps PE=1 SV=1;tr|A0A0B4K6G3|A0A0B4K6G3_DROME Protein partner of snf, isoform B OS=Drosophi	3	1	1	1	0	1	0	1	0	1	1.1	1.1	1.1	126.32	1151	1151;2016;2018	0.0069889	1.65		By MS/MS	0	1.1	441650	0	441650	0	441650	0	1	1				30	13207	TRUE	13894	27176	26397	26397
A0A0B4K6U2;E1JIJ7;Q8INH9;A0A0B4K6G6;Q9VG05;Q8MQW9;Q8SZU5	A0A0B4K6U2;E1JIJ7;Q8INH9;A0A0B4K6G6;Q9VG05;Q8MQW9	3;3;3;3;3;2;1	3;3;3;3;3;2;1	3;3;3;3;3;2;1		CG7518	tr|A0A0B4K6U2|A0A0B4K6U2_DROME CG7518, isoform G OS=Drosophila melanogaster GN=CG7518 PE=1 SV=1;tr|E1JIJ7|E1JIJ7_DROME CG7518, isoform I OS=Drosophila melanogaster GN=CG7518 PE=1 SV=2;tr|Q8INH9|Q8INH9_DROME CG7518, isoform J OS=Drosophila melanogaster GN=C	7	3	3	3	1	2	1	2	1	2	1.8	1.8	1.8	252.51	2306	2306;2310;2360;2460;2464;1038;633	0.00067889	2.8119	By MS/MS	By MS/MS	0.6	1.2	535140	0	535140	0	535140	1	2	3				31	5801;7428;13695	True;True;True	6088;7782;14398	11980;15433;28152	11615;14924;27328	11615;14924;27328
A0A0B4KGY9;D0Z767;A0A0B4K6K8;Q9VBQ1;A0A0B4KHV4;Q8MS04;Q8IMS8;Q7JN15;Q86PA1	A0A0B4KGY9;D0Z767;A0A0B4K6K8;Q9VBQ1;A0A0B4KHV4;Q8MS04;Q8IMS8	7;7;7;7;7;7;7;3;2	7;7;7;7;7;7;7;3;2	7;7;7;7;7;7;7;3;2		msi;msi-RB	tr|A0A0B4KGY9|A0A0B4KGY9_DROME Musashi, isoform H OS=Drosophila melanogaster GN=msi PE=1 SV=1;tr|D0Z767|D0Z767_DROME MIP15164p OS=Drosophila melanogaster GN=msi-RB PE=2 SV=1;tr|A0A0B4K6K8|A0A0B4K6K8_DROME Musashi, isoform D OS=Drosophila melanogaster GN=ms	9	7	7	7	7	4	7	4	7	4	20.1	20.1	20.1	58.684	567	567;578;605;606;618;634;634;213;313	0	26.49	By MS/MS	By MS/MS	20.1	10.2	15528000	5072000	10456000	11704000	12867000	9	3	12				32	2249;3835;5235;7317;9350;10036;11372	True;True;True;True;True;True;True	2381;4029;5482;7665;9868;10585;11973	4614;4615;7961;7962;10759;15210;15211;19439;20767;23430;23431	4447;4448;7706;7707;10452;10453;14708;14709;18815;20105;20106;22734	4447;7706;10453;14708;18815;20106;22734
A0A0B4K6N1;Q8MLY8	A0A0B4K6N1;Q8MLY8	3;3	3;3	3;3	40S ribosomal protein S8	RpS8	tr|A0A0B4K6N1|A0A0B4K6N1_DROME 40S ribosomal protein S8 OS=Drosophila melanogaster GN=RpS8 PE=3 SV=1;sp|Q8MLY8|RS8_DROME 40S ribosomal protein S8 OS=Drosophila melanogaster GN=RpS8 PE=1 SV=1	2	3	3	3	2	3	2	3	2	3	22.1	22.1	22.1	23.759	208	208;208	0	9.4477	By MS/MS	By MS/MS	14.4	22.1	3243400	590120	2653300	0	2653300	1	4	5				33	4954;6730;14196	True;True;True	5192;7055;14917	10233;10234;13843;13844;29152	9937;9938;13395;28269;28270	9938;13395;28269
A0A0B4K6N7;Q9VE34;Q9VE34-2	A0A0B4K6N7;Q9VE34	4;4;1	4;4;1	4;4;1	Ectopic P granules protein 5 homolog	CG14299	tr|A0A0B4K6N7|A0A0B4K6N7_DROME Uncharacterized protein, isoform D OS=Drosophila melanogaster GN=CG14299 PE=1 SV=1;sp|Q9VE34|EPG5_DROME Ectopic P granules protein 5 homolog OS=Drosophila melanogaster GN=CG14299 PE=1 SV=2	3	4	4	4	2	4	2	4	2	4	2.2	2.2	2.2	280.56	2454	2454;2455;1041	0	10.694	By MS/MS	By MS/MS	1.1	2.2	5305100	645680	4659400	3196700	3259700	2	3	5				34	275;12376;12383;14186	True;True;True;True	288;13018;13026;14907	545;25445;25460;25461;29134;29135	530;24737;24753;24754;28254;28255	530;24737;24753;28254
A0A0B4LHY1;Q8WR53;Q7KRS7;A8JRI1;Q95UI6;A0A0B4K6P4;A0A0B4K6W9;Q7KES3;Q8T0H5;Q8IMF8;Q3T7F7;E1JJ45;Q1RKY6	A0A0B4LHY1;Q8WR53;Q7KRS7;A8JRI1;Q95UI6;A0A0B4K6P4;A0A0B4K6W9;Q7KES3;Q8T0H5;Q8IMF8;Q3T7F7;E1JJ45	8;8;8;8;8;8;8;7;7;7;5;5;1	8;8;8;8;8;8;8;7;7;7;5;5;1	8;8;8;8;8;8;8;7;7;7;5;5;1		heph	tr|A0A0B4LHY1|A0A0B4LHY1_DROME Hephaestus, isoform Z OS=Drosophila melanogaster GN=heph PE=1 SV=1;tr|Q8WR53|Q8WR53_DROME Hephaestus OS=Drosophila melanogaster GN=heph PE=1 SV=1;tr|Q7KRS7|Q7KRS7_DROME Hephaestus, isoform G OS=Drosophila melanogaster GN=heph	13	8	8	8	6	8	6	8	6	8	20.2	20.2	20.2	65.098	604	604;608;615;622;789;799;898;568;571;581;493;493;325	0	26.473	By MS/MS	By MS/MS	14.6	20.2	13332000	2709500	10623000	9822300	8340900	3	11	14				35	4791;6711;8150;8634;8843;10270;10800;13194	True;True;True;True;True;True;True;True	5021;7036;8565;9119;9345;10829;11381;13881	9912;9913;13806;13807;16848;17918;17919;17920;18378;18379;21223;21224;22318;22319;27154	9637;13363;16266;17301;17302;17303;17772;17773;17774;20546;21625;21626;21627;26374	9637;13363;16266;17302;17773;20546;21625;26374
A0A0B4KHW3;A0A0B4K6V1;D0IQH2;Q9VA73-3;Q9VA73-2;Q9VA73	A0A0B4KHW3;A0A0B4K6V1;D0IQH2;Q9VA73-3;Q9VA73-2;Q9VA73	2;2;2;2;2;2	2;2;2;2;2;2	2;2;2;2;2;2	Calcium-binding mitochondrial carrier protein Aralar1	aralar1;aralar1-RB	tr|A0A0B4KHW3|A0A0B4KHW3_DROME Aralar1, isoform F OS=Drosophila melanogaster GN=aralar1 PE=1 SV=1;tr|A0A0B4K6V1|A0A0B4K6V1_DROME Aralar1, isoform E OS=Drosophila melanogaster GN=aralar1 PE=1 SV=1;tr|D0IQH2|D0IQH2_DROME GH21613p (Fragment) OS=Drosophila mel	6	2	2	2	1	2	1	2	1	2	4	4	4	76.51	694	694;707;757;679;682;695	0	6.1143	By MS/MS	By MS/MS	2.3	4	4149400	570850	3578600	0	3578600	1	2	3				36	2089;5642	True;True	2213;5920	4303;4304;11671	4150;4151;11321	4150;11321
Q9VHK3;A0A0B4K6Y7	Q9VHK3;A0A0B4K6Y7	13;13	1;1	1;1		pyd	tr|Q9VHK3|Q9VHK3_DROME Polychaetoid, isoform A OS=Drosophila melanogaster GN=pyd PE=1 SV=3;tr|A0A0B4K6Y7|A0A0B4K6Y7_DROME Polychaetoid, isoform O OS=Drosophila melanogaster GN=pyd PE=1 SV=1	2	13	1	1	0	13	0	1	0	1	11	1	1	230.21	2090	2090;2395	0	6.9924		By MS/MS	0	11	1960300	0	1960300	0	1960300	0	2	2				37	1919;1981;1982;2720;2756;4350;4478;4563;7759;8557;8846;12425;13131	False;False;False;False;False;False;True;False;False;False;False;False;False	2029;2093;2094;2867;2905;4565;4699;4785;8117;8118;9034;9348;13068;13814	3961;4076;4077;5525;5595;9034;9275;9276;9439;9440;16026;16027;17752;18384;25539;27032	3825;3942;3943;5341;5414;8765;9007;9008;9166;9167;9168;15475;15476;15477;17136;17778;24828;26260	3825;3942;3943;5341;5414;8765;9007;9167;15476;17136;17778;24828;26260	27	446
A0A0B4KHR8;A0A0H4XWY3;A0A0B4K725;Q9VCA8;A0A0B4LHK4;A0A0B4KHZ8;U3RLS1	A0A0B4KHR8;A0A0H4XWY3;A0A0B4K725;Q9VCA8;A0A0B4LHK4;A0A0B4KHZ8	47;47;47;47;43;43;10	47;47;47;47;43;43;10	47;47;47;47;43;43;10	Ankyrin repeat and KH domain-containing protein mask	mask	tr|A0A0B4KHR8|A0A0B4KHR8_DROME Multiple ankyrin repeats single KH domain, isoform E OS=Drosophila melanogaster GN=mask PE=4 SV=1;tr|A0A0H4XWY3|A0A0H4XWY3_DROME FI24704p1 (Fragment) OS=Drosophila melanogaster GN=mask-RA PE=2 SV=1;tr|A0A0B4K725|A0A0B4K725_DR	7	47	47	47	29	41	29	41	29	41	20.2	20.2	20.2	423.07	4000	4000;4006;4010;4001;3623;3636;786	0	241.46	By MS/MS	By MS/MS	12.4	17.6	70399000	10649000	59750000	38039000	50681000	32	56	88				38	12;442;934;999;1786;2007;2020;2288;2344;3039;3204;3583;3682;3684;3718;3872;4819;6057;6819;6855;7224;7568;7696;8041;8413;8474;8572;8625;8962;9025;9150;9646;10488;10896;10897;11026;11215;11286;11313;11599;11875;11880;12337;13313;13321;14007;14031	True;True;True;True;True;True;True;True;True;True;True;True;True;True;True;True;True;True;True;True;True;True;True;True;True;True;True;True;True;True;True;True;True;True;True;True;True;True;True;True;True;True;True;True;True;True;True	12;465;989;1061;1882;2119;2132;2424;2481;3203;3373;3762;3861;3863;3899;3900;4066;5049;6351;7145;7186;7565;7924;8053;8414;8888;8950;9054;9110;9468;9534;9661;10176;11057;11480;11481;11616;11812;11884;11912;12204;12498;12503;12504;12978;14002;14010;14722;14746	25;26;868;869;1903;2026;2027;3688;4117;4141;4142;4689;4788;4789;6142;6143;6448;7328;7329;7651;7656;7657;7716;7717;8037;9960;12461;12462;12463;13991;13992;14069;14070;15022;15023;15678;15904;15905;16600;17491;17492;17601;17797;17903;18609;18610;18611;18758;19038;19039;20004;20005;21657;21658;22518;22519;22520;22521;22773;22774;23149;23280;23281;23334;23863;23864;24395;24401;24402;25366;25367;27394…	24;25;26;27;28;836;837;1831;1953;1954;1955;3556;3980;4000;4001;4516;4617;4618;5951;6255;7099;7398;7404;7405;7406;7407;7462;7463;7783;7784;9685;12105;12106;12107;12108;13534;13535;13609;14519;15160;15161;15162;15372;15373;15374;15375;16013;16877;16878;16990;17177;17288;18018;18019;18159;18437;19362;19363;20980;20981;20982;21822;21823;21824;21825;22087;22088;22089;22090;22452;22583;22584;22585;2264…	26;836;1831;1954;3556;3980;4000;4516;4617;5951;6255;7099;7398;7406;7463;7783;9685;12105;13534;13609;14519;15160;15373;16013;16877;16990;17177;17288;18019;18159;18437;19363;20982;21822;21824;22087;22452;22583;22641;23188;23735;23741;24663;26595;26609;27917;27954	28;29;30	823;1264;2519
A0A0B4K726;Q960E8	A0A0B4K726;Q960E8	4;4	4;4	4;4	General transcription factor IIH subunit 1	Tfb1	tr|A0A0B4K726|A0A0B4K726_DROME TFB1 ortholog, isoform D OS=Drosophila melanogaster GN=Tfb1 PE=4 SV=1;sp|Q960E8|TF2H1_DROME General transcription factor IIH subunit 1 OS=Drosophila melanogaster GN=Tfb1 PE=2 SV=1	2	4	4	4	2	2	2	2	2	2	7.9	7.9	7.9	66.339	585	585;585	0	8.4935	By MS/MS	By MS/MS	4.8	5.3	5741200	743750	4997400	2069800	0	3	2	5				39	157;5558;5559;11244	True;True;True;True	162;5828;5829;11842	293;11484;11485;23211	293;294;11135;11136;22511	294;11135;11136;22511
A0A0B4K730;E2QC90;Q7JUY7;E0R983	A0A0B4K730;E2QC90;Q7JUY7;E0R983	5;5;5;4	5;5;5;4	5;5;5;4	PTB domain-containing adapter protein ced-6	ced-6;ced-6-RC	tr|A0A0B4K730|A0A0B4K730_DROME Ced-6, isoform F OS=Drosophila melanogaster GN=ced-6 PE=1 SV=1;tr|E2QC90|E2QC90_DROME Ced-6, isoform B OS=Drosophila melanogaster GN=ced-6 PE=1 SV=1;sp|Q7JUY7|CED6_DROME PTB domain-containing adapter protein ced-6 OS=Drosophi	4	5	5	5	3	4	3	4	3	4	16.1	16.1	16.1	55.769	514	514;517;517;533	0	13.885	By MS/MS	By MS/MS	6.8	13.8	4998600	1080800	3917800	3430100	3495700	2	3	5				40	188;3159;8830;9246;9921	True;True;True;True;True	193;3326;9332;9761;10462	348;6354;6355;18358;18359;19249;20543	347;6159;17754;18636;19884	347;6159;17754;18636;19884
A0A0B4LF82;Q5U0Y0;A0A0B4K765;A0A0B4LF93;O17143;A1Z928;O17142;A1Z927;A0A126GUN9;O77025;Q960C3	A0A0B4LF82;Q5U0Y0;A0A0B4K765;A0A0B4LF93;O17143;A1Z928;O17142;A1Z927;A0A126GUN9;O77025	6;6;6;5;5;5;5;5;5;5;2	6;6;6;5;5;5;5;5;5;5;2	6;6;6;5;5;5;5;5;5;5;2		Sin3A	tr|A0A0B4LF82|A0A0B4LF82_DROME Sin3A, isoform H OS=Drosophila melanogaster GN=Sin3A PE=1 SV=1;tr|Q5U0Y0|Q5U0Y0_DROME LD13852p OS=Drosophila melanogaster GN=Sin3A PE=1 SV=1;tr|A0A0B4K765|A0A0B4K765_DROME Sin3A, isoform G OS=Drosophila melanogaster GN=Sin3A	11	6	6	6	3	6	3	6	3	6	5.3	5.3	5.3	220.36	2060	2060;2062;2066;1747;1751;1751;1773;1776;1786;2061;732	0	11.816	By MS/MS	By MS/MS	2.4	5.3	4995700	1147200	3848500	3063100	3977800	2	8	10				41	5552;6488;10137;10234;11020;12686	True;True;True;True;True;True	5822;6802;10691;10793;11610;13340	11472;11473;13348;13349;20966;21164;21165;22763;22764;26083	11122;11123;11124;12930;20304;20487;20488;22076;22077;25356	11122;12930;20304;20487;22076;25356
A0A0B4KH51;Q9Y0S9;A0A0B4K774	A0A0B4KH51;Q9Y0S9;A0A0B4K774	1;1;1	1;1;1	1;1;1		Abi	tr|A0A0B4KH51|A0A0B4KH51_DROME Abelson interacting protein, isoform C OS=Drosophila melanogaster GN=Abi PE=1 SV=1;tr|Q9Y0S9|Q9Y0S9_DROME Abelson interacting protein, isoform A OS=Drosophila melanogaster GN=Abi PE=1 SV=1;tr|A0A0B4K774|A0A0B4K774_DROME Abels	3	1	1	1	0	1	0	1	0	1	4.9	4.9	4.9	51.854	472	472;473;477	0.0060024	1.8531		By MS/MS	0	4.9	900200	0	900200	0	900200	0	2	2				42	12447	TRUE	13094	25592;25593	24885;24886	24885
A1ZB77;Q95RC4;A1ZB80;E1JGL5;A0A0B4K7G1;A1ZB83;A0A0B4LGX1;A0A0B4K897;A1ZB78;Q7JRI6;Q8IGG3;A1ZB79	A1ZB77;Q95RC4;A1ZB80;E1JGL5;A0A0B4K7G1;A1ZB83;A0A0B4LGX1;A0A0B4K897;A1ZB78;Q7JRI6;Q8IGG3;A1ZB79	3;3;3;3;3;3;3;3;2;2;2;2	3;3;3;3;3;3;3;3;2;2;2;2	3;3;3;3;3;3;3;3;2;2;2;2		CG5174;CG5174-RA	tr|A1ZB77|A1ZB77_DROME CG5174, isoform J OS=Drosophila melanogaster GN=CG5174 PE=1 SV=1;tr|Q95RC4|Q95RC4_DROME LD44733p OS=Drosophila melanogaster GN=CG5174 PE=2 SV=1;tr|A1ZB80|A1ZB80_DROME CG5174, isoform A OS=Drosophila melanogaster GN=CG5174-RA PE=1 SV=	12	3	3	3	3	3	3	3	3	3	18.8	18.8	18.8	20.503	186	186;208;208;209;222;355;365;369;166;188;202;202	0	7.0116	By MS/MS	By MS/MS	18.8	18.8	4920800	1454200	3466600	3860900	3290600	3	3	6				43	2971;10583;12649	True;True;True	3132;11156;13302	6024;6025;6026;21833;21834;26009;26010	5840;5841;21156;21157;25293;25294	5840;21157;25293
A0A0B4K7G4;P13469;Q8IGX8	A0A0B4K7G4;P13469;Q8IGX8	25;25;13	25;25;13	25;25;13	DNA-binding protein modulo	mod	tr|A0A0B4K7G4|A0A0B4K7G4_DROME Modulo, isoform C OS=Drosophila melanogaster GN=mod PE=1 SV=1;sp|P13469|MODU_DROME DNA-binding protein modulo OS=Drosophila melanogaster GN=mod PE=1 SV=2;tr|Q8IGX8|Q8IGX8_DROME RE08878p OS=Drosophila melanogaster GN=mod PE=2	3	25	25	25	21	25	21	25	21	25	47.4	47.4	47.4	60.309	542	542;542;248	0	161.29	By MS/MS	By MS/MS	40.2	47.4	176600000	36121000	140480000	124670000	116330000	17	34	51				44	552;553;803;1178;1266;3189;3304;3558;4604;5648;6121;6456;6549;6937;8914;8915;10367;12384;12609;12645;12646;12773;12977;13552;13553	True;True;True;True;True;True;True;True;True;True;True;True;True;True;True;True;True;True;True;True;True;True;True;True;True	580;581;846;1247;1339;3357;3476;3737;4829;5926;6420;6769;6865;7272;9418;9419;10927;13027;13260;13298;13299;13435;13652;13653;14250;14251	1077;1078;1079;1080;1615;1616;1617;1618;2369;2370;2371;2372;2617;2618;6416;6417;6629;6630;6631;6632;7283;7284;9519;9520;11679;12594;12595;13276;13460;13461;14316;14317;18517;18518;18519;21405;21406;21407;25462;25463;25464;25465;25928;25929;26003;26004;26005;26006;26258;26259;26716;26717;27866;27867;27868;27869;27870;27871	1039;1040;1041;1042;1540;1541;1542;1543;2288;2289;2290;2529;2530;6219;6220;6427;6428;7062;9247;11329;12228;12229;12862;13037;13038;13845;13846;17915;17916;17917;17918;20718;20719;20720;20721;24755;24756;24757;24758;24759;24760;25214;25287;25288;25289;25290;25525;25961;25962;27054;27055;27056;27057	1039;1041;1543;2289;2529;6220;6428;7062;9247;11329;12228;12862;13037;13846;17916;17918;20719;24756;25214;25287;25290;25525;25962;27055;27056	31	451
Q9VBU7;A0A0B4K7J2;Q8SWV7;D3DMF2	Q9VBU7;A0A0B4K7J2;Q8SWV7;D3DMF2	75;75;43;42	75;75;43;42	75;75;43;42		Nup358;Nup358-RA	tr|Q9VBU7|Q9VBU7_DROME Nucleoporin 358kD, isoform A OS=Drosophila melanogaster GN=Nup358 PE=1 SV=2;tr|A0A0B4K7J2|A0A0B4K7J2_DROME Nucleoporin 358kD, isoform B OS=Drosophila melanogaster GN=Nup358 PE=1 SV=1;tr|Q8SWV7|Q8SWV7_DROME LD43045p OS=Drosophila mela	4	75	75	75	51	74	51	74	51	74	40.2	40.2	40.2	296.38	2695	2695;2718;1349;1729	0	323.31	By MS/MS	By MS/MS	28.5	39.7	373840000	64610000	309230000	261610000	220050000	51	91	142				45	160;443;520;767;991;1006;1821;2003;2004;2664;2705;2881;2892;2985;3044;3319;3320;3496;3547;3894;4013;4357;4802;5054;5185;5186;5293;6108;6435;6537;6650;7065;7371;7397;7412;7413;7914;8011;8355;8388;9495;9499;9507;9680;9682;9974;10074;10389;10507;10608;10689;10815;11086;11114;11207;11247;11862;11863;11868;11869;11887;11899;12108;12143;12292;12293;12294;13270;13456;13617;13811;14213;14513;14545;14546	True;True;True;True;True;True;True;True;True;True;True;True;True;True;True;True;True;True;True;True;True;True;True;True;True;True;True;True;True;True;True;True;True;True;True;True;True;True;True;True;True;True;True;True;True;True;True;True;True;True;True;True;True;True;True;True;True;True;True;True;True;True;True;True;True;True;True;True;True;True;True;True;True;True;True	165;466;546;808;1053;1068;1919;2115;2116;2806;2852;3032;3044;3146;3208;3491;3492;3673;3726;4088;4212;4572;5032;5297;5431;5432;5542;6407;6748;6853;6972;7404;7724;7751;7766;7767;8279;8380;8827;8862;10017;10018;10022;10030;10212;10214;10519;10520;10624;10952;11076;11182;11265;11396;11678;11707;11804;11845;12485;12486;12491;12492;12511;12523;12738;12778;12932;12933;12934;13959;14150;14151;14316;14520…	299;300;301;870;1019;1020;1541;1542;1543;2008;2009;2044;2045;3758;4111;4112;4113;5411;5412;5500;5501;5829;5853;5854;6047;6048;6150;6151;6664;6665;7048;7049;7256;7257;8073;8074;8371;8372;9057;9058;9934;10427;10428;10429;10661;10662;10663;10877;10878;12565;12566;13242;13243;13441;13678;13679;14724;14725;15328;15329;15330;15331;15383;15384;15405;15406;15407;16351;16352;16544;17372;17443;17444;19723;…	299;300;301;838;986;987;1477;1478;1479;1934;1935;1972;3626;3974;3975;3976;5231;5232;5319;5320;5647;5673;5861;5862;5958;6455;6456;6841;6842;6843;6844;7034;7035;7816;7817;8106;8788;8789;9656;10137;10138;10139;10140;10357;10358;10359;10574;10575;12203;12204;12205;12827;12828;13017;13239;14219;14825;14826;14876;14896;14897;14898;14899;15784;15785;15960;16759;16827;16828;19083;19084;19103;19115;19436;…	300;838;986;1478;1935;1972;3626;3974;3976;5231;5319;5647;5673;5862;5958;6455;6456;6841;7035;7816;8106;8789;9656;10137;10357;10358;10574;12204;12827;13017;13239;14219;14826;14876;14897;14899;15785;15960;16759;16827;19083;19103;19115;19436;19439;19996;20175;20772;21013;21208;21410;21659;22210;22266;22435;22515;23714;23716;23726;23727;23751;23771;24241;24323;24591;24592;24594;26524;26853;27184;27549…	32;33;34;35;36	168;581;582;683;852
A0A0B4K7K6;Q9VBG6	A0A0B4K7K6;Q9VBG6	3;3	3;3	3;3	Protein HGH1 homolog	CG6073	tr|A0A0B4K7K6|A0A0B4K7K6_DROME CG6073, isoform B OS=Drosophila melanogaster GN=CG6073 PE=4 SV=1;sp|Q9VBG6|HGH1_DROME Protein HGH1 homolog OS=Drosophila melanogaster GN=CG6073 PE=2 SV=2	2	3	3	3	2	2	2	2	2	2	12.2	12.2	12.2	41.799	369	369;369	0	5.485	By MS/MS	By MS/MS	6.2	9.5	1619600	522830	1096800	1455000	0	1	3	4				46	2475;3598;7246	True;True;True	2615;3777;7588	5030;7356;15060;15061	4850;4851;7124;14561	4851;7124;14561
A0A0B4K7L0;D0Z764;Q9W252	A0A0B4K7L0;D0Z764;Q9W252	11;11;11	11;11;11	11;11;11	DNA repair protein RAD50	rad50;rad50-RB	tr|A0A0B4K7L0|A0A0B4K7L0_DROME Rad50, isoform E OS=Drosophila melanogaster GN=rad50 PE=1 SV=1;tr|D0Z764|D0Z764_DROME FI13085p (Fragment) OS=Drosophila melanogaster GN=rad50-RB PE=2 SV=1;sp|Q9W252|RAD50_DROME DNA repair protein RAD50 OS=Drosophila melanogas	3	11	11	11	5	10	5	10	5	10	12	12	12	152.13	1318	1318;1322;1318	0	21.888	By MS/MS	By MS/MS	5.9	10.5	8148600	1557200	6591400	6352700	3830000	4	8	12				47	2570;3528;4393;5075;5208;6138;6200;10356;11691;11693;14053	True;True;True;True;True;True;True;True;True;True;True	2711;3707;4609;5319;5455;6437;6503;10916;12305;12307;14770	5221;5222;7221;9124;10466;10708;12627;12628;12629;12768;21383;21384;24046;24049;28864;28865	5045;7005;8856;10172;10400;12260;12261;12262;12391;20701;20702;23381;23385;27998;27999	5045;7005;8856;10172;10400;12260;12391;20701;23381;23385;27998
H5V888;C8VV04;C7LA80;A0A0B4KFI7;A0A0B4K7L1;P52034-3;P52034;P52034-2	H5V888;C8VV04;C7LA80;A0A0B4KFI7;A0A0B4K7L1;P52034-3;P52034;P52034-2	13;13;13;13;13;13;13;13	13;13;13;13;13;13;13;13	13;13;13;13;13;13;13;13	ATP-dependent 6-phosphofructokinase	Pfk-RB;Pfk-RC;Pfk	tr|H5V888|H5V888_DROME ATP-dependent 6-phosphofructokinase OS=Drosophila melanogaster GN=Pfk-RB PE=2 SV=1;tr|C8VV04|C8VV04_DROME ATP-dependent 6-phosphofructokinase OS=Drosophila melanogaster GN=Pfk-RB PE=2 SV=1;tr|C7LA80|C7LA80_DROME ATP-dependent 6-phosp	8	13	13	13	12	12	12	12	12	12	23	23	23	86.647	788	788;788;788;922;950;788;788;950	0	114	By MS/MS	By MS/MS	19.5	21.4	27911000	8242700	19669000	21491000	21117000	12	15	27				48	95;871;1060;2009;2389;2569;3516;3925;5334;5888;9360;11016;12010	True;True;True;True;True;True;True;True;True;True;True;True;True	99;925;1124;2121;2528;2710;3695;4121;5589;6178;9878;11605;12639	179;180;1787;1788;2144;4119;4120;4869;5217;5218;5219;5220;7089;7090;8172;8173;11043;11044;12129;12130;19459;19460;22755;22756;24715;24716	183;184;1725;1726;1727;2061;3982;4692;4693;5039;5040;5041;5042;5043;5044;6889;6890;7922;10728;10729;10730;11773;11774;18832;22067;24047;24048	183;1726;2061;3982;4693;5040;6889;7922;10728;11773;18832;22067;24048
B7YZG4;B7YZG2;B7YZG3;A1Z9I8;E1JH62;A1Z9I9;A0A0B4K7P8;A0A0B4K7Y9;E1JH64;A1Z9J2;Q7KJN8;A1Z9J0;E1JH65;A0A0B4K788;A0A0B4K867;B7YZG6;B7YZG5;E1JH63;A1Z9J1;A0A0B4K869;O96936;A0A0B4K718;Q7KAJ2;O77291;Q8MR19;Q9U479	B7YZG4;B7YZG2;B7YZG3;A1Z9I8;E1JH62;A1Z9I9;A0A0B4K7P8;A0A0B4K7Y9;E1JH64;A1Z9J2;Q7KJN8;A1Z9J0;E1JH65;A0A0B4K788;A0A0B4K867;B7YZG6;B7YZG5;E1JH63;A1Z9J1;A0A0B4K869;O96936;A0A0B4K718	36;36;36;36;36;36;36;36;35;35;35;35;35;35;35;35;35;35;35;34;32;30;12;11;8;1	36;36;36;36;36;36;36;36;35;35;35;35;35;35;35;35;35;35;35;34;32;30;12;11;8;1	1;1;1;1;1;1;1;1;0;0;0;0;0;0;0;0;0;0;0;0;0;0;1;0;0;0		shot	tr|B7YZG4|B7YZG4_DROME Short stop, isoform J OS=Drosophila melanogaster GN=shot PE=1 SV=1;tr|B7YZG2|B7YZG2_DROME Short stop, isoform K OS=Drosophila melanogaster GN=shot PE=1 SV=1;tr|B7YZG3|B7YZG3_DROME Short stop, isoform I OS=Drosophila melanogaster GN=s	26	36	36	1	18	33	18	33	1	1	9.6	9.6	0.3	613.1	5368	5368;5370;5375;5385;5388;5390;5394;5408;5155;5160;5201;5201;5458;5462;5463;5479;5486;5499;5501;5434;4151;4100;2285;2396;1140;638	0	125.23	By MS/MS	By MS/MS	4.9	8.7	29883000	3758400	26125000	15419000	21165000	9	36	45				49	57;576;1763;1773;2064;2209;2541;2819;2891;3518;3521;3578;4505;4792;4829;5593;5793;6339;6341;7287;7390;7606;7726;7861;9457;9478;9600;10288;11719;11879;12210;12922;13021;13239;14298;14487	True;True;True;True;True;True;True;True;True;True;True;True;True;True;True;True;True;True;True;True;True;True;True;True;True;True;True;True;True;True;True;True;True;True;True;True	60;605;1859;1869;2185;2338;2681;2968;3043;3697;3700;3757;4726;4727;5022;5060;5869;6080;6649;6651;7633;7744;7962;8083;8226;9979;10000;10127;10847;12336;12502;12850;13592;13698;13927;15022;15220	114;1131;1132;3644;3665;3666;4246;4247;4539;5163;5164;5705;5706;5852;7093;7097;7098;7320;7321;9328;9329;9914;9915;9982;11570;11968;11969;13051;13053;15150;15151;15374;15746;15962;15963;16250;19654;19691;19928;21261;21262;24097;24400;25132;26602;26603;26806;26807;27245;27246;29339;29688;29689	113;1087;3519;3535;4097;4381;4991;4992;5527;5672;6893;6896;6897;7092;7093;9060;9061;9638;9708;11220;11601;11602;12642;12644;12645;14647;14866;15227;15421;15683;15684;15685;19016;19052;19285;20578;23432;23740;24447;25853;26045;26046;26460;26461;26462;28460;28806;28807	113;1087;3519;3535;4097;4381;4991;5527;5672;6893;6896;7092;9060;9638;9708;11220;11602;12642;12645;14647;14866;15227;15421;15684;19016;19052;19285;20578;23432;23740;24447;25853;26046;26461;28460;28806
B9EQU6;A0A0B4K807;D3DN03;A0A0B4K7R5;D3DMK9;E1JH79;C0PUX0;Q9NKV0-3;Q9NKV0-2;Q9NKV0-4;Q9NKV0	B9EQU6;A0A0B4K807;D3DN03;A0A0B4K7R5;D3DMK9;E1JH79;C0PUX0;Q9NKV0-3;Q9NKV0-2;Q9NKV0-4;Q9NKV0	2;2;2;2;2;2;2;2;2;2;2	2;2;2;2;2;2;2;2;2;2;2	2;2;2;2;2;2;2;2;2;2;2	Myeloid leukemia factor	Mlf-RC;Mlf;Mlf-RA;Mlf-RD	tr|B9EQU6|B9EQU6_DROME MIP01764p (Fragment) OS=Drosophila melanogaster GN=Mlf-RC PE=2 SV=1;tr|A0A0B4K807|A0A0B4K807_DROME Myelodysplasia/myeloid leukemia factor, isoform G OS=Drosophila melanogaster GN=Mlf PE=1 SV=1;tr|D3DN03|D3DN03_DROME AT03418p OS=Droso	11	2	2	2	1	1	1	1	1	1	10.5	10.5	10.5	29.506	266	266;288;308;308;310;349;365;273;309;374;376	0	11.39	By MS/MS	By MS/MS	7.9	10.5	5801000	327870	5473100	0	5473100	2	2	4				50	9337;10483	True;True	9854;11052	19411;21650	18788;18789;20972;20973	18789;20973
A0A0B4K7S0;P55824;A0A0B4K6W2;P55824-3;D5A7R4	A0A0B4K7S0;P55824;A0A0B4K6W2;P55824-3	34;34;33;33;3	34;34;33;33;3	34;34;33;33;3	Ubiquitin carboxyl-terminal hydrolase;Probable ubiquitin carboxyl-terminal hydrolase FAF	faf	tr|A0A0B4K7S0|A0A0B4K7S0_DROME Fat facets, isoform D OS=Drosophila melanogaster GN=faf PE=1 SV=1;sp|P55824|FAF_DROME Probable ubiquitin carboxyl-terminal hydrolase FAF OS=Drosophila melanogaster GN=faf PE=1 SV=2;tr|A0A0B4K6W2|A0A0B4K6W2_DROME Fat facets, i	5	34	34	34	24	31	24	31	24	31	16.8	16.8	16.8	310.59	2773	2773;2778;2761;2711;412	0	69.304	By MS/MS	By MS/MS	11.1	15.3	52566000	11003000	41563000	34180000	38004000	17	29	46				51	2734;2969;3227;3403;4512;4534;5451;5458;5545;5862;6571;7034;7277;7425;7518;7923;8005;8587;8729;9098;9604;9762;11031;11127;11193;11930;12082;12303;12329;13135;13193;13325;13355;14445	True;True;True;True;True;True;True;True;True;True;True;True;True;True;True;True;True;True;True;True;True;True;True;True;True;True;True;True;True;True;True;True;True;True	2881;3129;3396;3578;4734;4756;5713;5720;5815;6151;6887;7372;7621;7779;7874;8290;8374;9071;9217;9609;10131;10297;11621;11722;11788;12556;12712;12943;12969;13818;13880;14014;14044;15178	5554;5555;6020;6494;6495;6883;6884;9343;9344;9381;11273;11274;11286;11287;11458;11459;12083;13498;14660;14661;15122;15428;15429;15588;16378;16379;16532;16533;17838;18127;18128;18894;19933;19934;19935;20244;22781;22782;22983;23105;23106;24538;24539;24540;24864;25301;25302;25351;27038;27039;27152;27153;27413;27414;27463;29622;29623	5367;5368;5837;6299;6300;6675;9076;9110;10939;10940;10952;11113;11725;13079;14159;14617;14919;14920;15078;15810;15950;17225;17518;17519;18294;19289;19290;19291;19601;22097;22293;22407;22408;23870;23871;24197;24198;24611;24651;26265;26266;26372;26373;26614;26664;28744	5367;5837;6299;6675;9076;9110;10939;10952;11113;11725;13079;14159;14617;14920;15078;15810;15950;17225;17518;18294;19289;19601;22097;22293;22407;23871;24198;24611;24651;26266;26373;26614;26664;28744	37	838
A1ZAN7;A0A0B4LFF8;Q8T9E3;A0A0B4K7T7;O44381;O44113;A1ZAN6;E8NH10	A1ZAN7;A0A0B4LFF8;Q8T9E3;A0A0B4K7T7;O44381;O44113;A1ZAN6;E8NH10	6;6;6;6;6;6;6;5	6;6;6;6;6;6;6;5	6;6;6;6;6;6;6;5		RhoGEF2;RhoGEF2-RD	tr|A1ZAN7|A1ZAN7_DROME Rho guanine nucleotide exchange factor 2, isoform E OS=Drosophila melanogaster GN=RhoGEF2 PE=1 SV=1;tr|A0A0B4LFF8|A0A0B4LFF8_DROME Rho guanine nucleotide exchange factor 2, isoform H OS=Drosophila melanogaster GN=RhoGEF2 PE=1 SV=1;tr	8	6	6	6	0	6	0	6	0	6	4	4	4	242.24	2205	2205;2456;2555;2557;2559;2559;2559;1755	0	11.597		By MS/MS	0	4	3589700	0	3589700	0	3589700	0	6	6				52	1586;1972;7245;11649;13788;14426	True;True;True;True;True;True	1672;2084;7587;12259;14496;15159	3297;4061;15059;23963;28343;29592	3192;3925;14560;23292;27505;28713	3192;3925;14560;23292;27505;28713
A0A126GUM8;A0A0B4K7U5;E1JH02;A0A0B4KFC5;Q86S05-3;Q86S05-2;Q86S05;A0A0B4K6T1;D0Z768	A0A126GUM8;A0A0B4K7U5;E1JH02;A0A0B4KFC5;Q86S05-3;Q86S05-2;Q86S05;A0A0B4K6T1;D0Z768	16;16;16;16;16;16;16;15;12	16;16;16;16;16;16;16;15;12	16;16;16;16;16;16;16;15;12	Protein lingerer	lig;lig-RA	tr|A0A126GUM8|A0A126GUM8_DROME Lingerer, isoform L OS=Drosophila melanogaster GN=lig PE=1 SV=1;tr|A0A0B4K7U5|A0A0B4K7U5_DROME Lingerer, isoform H OS=Drosophila melanogaster GN=lig PE=1 SV=1;tr|E1JH02|E1JH02_DROME Lingerer, isoform E OS=Drosophila melanogas	9	16	16	16	16	15	16	15	16	15	22.9	22.9	22.9	127.51	1261	1261;1330;1332;1417;1332;1343;1375;1300;1079	0	155.6	By MS/MS	By MS/MS	22.9	22.9	84604000	20443000	64160000	58861000	59920000	22	31	53				53	96;1911;2731;2822;3919;3961;4330;5000;9637;9638;10228;11130;11384;12350;13062;13508	True;True;True;True;True;True;True;True;True;True;True;True;True;True;True;True	100;2019;2020;2878;2971;4113;4159;4544;5242;10167;10168;10787;11725;11985;12991;12992;13741;14203	181;182;3940;3941;3942;3943;5548;5549;5712;5713;8156;8157;8158;8159;8252;8253;8970;8971;10323;10324;10325;10326;19991;19992;19993;19994;21154;21155;21156;21157;22987;22988;23448;23449;23450;23451;25391;25392;25393;25394;25395;25396;26887;26888;26889;26890;27763;27764	185;186;3807;3808;3809;3810;5361;5362;5363;5533;7907;7908;7909;7910;7911;7912;7996;7997;8706;10032;10033;10034;10035;10036;19349;19350;19351;19352;20478;20479;20480;20481;22297;22298;22299;22300;22750;22751;22752;22753;22754;22755;24683;24684;24685;24686;24687;24688;24689;26123;26124;26125;26126;26955	185;3808;5363;5533;7908;7996;8706;10035;19349;19351;20481;22298;22751;24686;26125;26955	38;39	1035;1165
A0A0B4K7Y7;Q9VAW5;A0A0B4K6K9;Q9VAW5-1;F9W345;Q9VAW5-2;F9W325;E1NZB5	A0A0B4K7Y7;Q9VAW5;A0A0B4K6K9;Q9VAW5-1;F9W345;Q9VAW5-2;F9W325	24;24;19;19;15;15;14;4	24;24;19;19;15;15;14;4	24;24;19;19;15;15;14;4	La-related protein 1	larp;larp-RB	tr|A0A0B4K7Y7|A0A0B4K7Y7_DROME La related protein, isoform G OS=Drosophila melanogaster GN=larp PE=1 SV=1;sp|Q9VAW5|LARP_DROME La-related protein 1 OS=Drosophila melanogaster GN=larp PE=1 SV=5;tr|A0A0B4K6K9|A0A0B4K6K9_DROME La related protein, isoform F OS	8	24	24	24	10	23	10	23	10	23	18.7	18.7	18.7	178.14	1673	1673;1673;1409;1403;965;965;965;293	0	126.1	By MS/MS	By MS/MS	8.7	18	24472000	2981500	21490000	10165000	19622000	6	27	33				54	1052;1200;2706;3175;3253;3479;3486;3632;6127;7194;8073;8358;8359;8878;10019;10514;10714;11279;11485;11518;12533;12612;13991;14198	True;True;True;True;True;True;True;True;True;True;True;True;True;True;True;True;True;True;True;True;True;True;True;True	1115;1269;2853;3343;3424;3656;3663;3811;6426;7534;8453;8830;8831;9381;10568;11083;11292;11877;12089;12122;13183;13263;14705;14919	2129;2418;5502;6387;6388;6541;7017;7018;7031;7032;7559;12607;14964;16661;17380;17381;17382;17383;18449;20738;21698;22142;22143;23270;23271;23650;23709;23710;25758;25759;25934;28739;28740;29154;29155	2049;2326;5321;6188;6346;6808;6809;6810;6825;7311;12241;14464;16062;16768;16769;16770;16771;16772;17844;20079;21024;21456;21457;22573;22574;22969;23032;23033;25049;25221;27885;27886;28272	2049;2326;5321;6188;6346;6808;6825;7311;12241;14464;16062;16769;16772;17844;20079;21024;21457;22573;22969;23032;25049;25221;27885;28272
A0A0B4K7Z5;Q7KLV9;Q7KLV9-2	A0A0B4K7Z5;Q7KLV9;Q7KLV9-2	17;17;16	17;17;16	17;17;16	26S proteasome non-ATPase regulatory subunit 11	Rpn6	tr|A0A0B4K7Z5|A0A0B4K7Z5_DROME Regulatory particle non-ATPase 6, isoform C OS=Drosophila melanogaster GN=Rpn6 PE=1 SV=1;sp|Q7KLV9|PSD11_DROME 26S proteasome non-ATPase regulatory subunit 11 OS=Drosophila melanogaster GN=Rpn6 PE=1 SV=1;sp|Q7KLV9-2|PSD11_DRO	3	17	17	17	14	17	14	17	14	17	46	46	46	47.263	422	422;422;439	0	54.163	By MS/MS	By MS/MS	38.9	46	61095000	11984000	49111000	35631000	46832000	7	20	27				55	382;963;5344;5410;5411;5572;6462;6604;10707;10708;11604;12469;12677;13278;13564;13759;13798	True;True;True;True;True;True;True;True;True;True;True;True;True;True;True;True;True	404;1024;5600;5671;5672;5845;6776;6921;11285;11286;12209;13118;13331;13967;14263;14465;14507	760;761;1956;1957;11065;11066;11196;11197;11198;11199;11200;11201;11513;11514;13287;13288;13581;22130;22131;22132;22133;23875;23876;25648;25649;26063;26064;26065;26066;27329;27889;27890;28279;28280;28281;28282;28369;28370	741;1883;1884;1885;10749;10750;10871;10872;10873;10874;10875;11163;11164;12875;13156;21445;21446;21447;23203;24944;25337;25338;25339;26541;27077;27445;27446;27530	741;1883;10749;10872;10875;11164;12875;13156;21445;21447;23203;24944;25337;26541;27077;27446;27530
A0A0B4K812;Q7KNS3	A0A0B4K812;Q7KNS3	10;10	10;10	10;10	Lissencephaly-1 homolog	Lis-1	tr|A0A0B4K812|A0A0B4K812_DROME Lissencephaly-1 homolog OS=Drosophila melanogaster GN=Lis-1 PE=3 SV=1;sp|Q7KNS3|LIS1_DROME Lissencephaly-1 homolog OS=Drosophila melanogaster GN=Lis-1 PE=1 SV=2	2	10	10	10	7	10	7	10	7	10	36	36	36	46.459	411	411;411	0	22.993	By MS/MS	By MS/MS	23.4	36	15493000	2946900	12546000	10181000	9149500	5	13	18				56	2158;3974;4100;5999;7748;7958;9668;12177;12260;14351	True;True;True;True;True;True;True;True;True;True	2284;4172;4303;6293;8106;8327;10199;12815;12900;15077	4434;4435;8282;8534;8535;12356;12357;16006;16007;16008;16448;16449;20040;25071;25072;25073;25226;29451;29452	4271;4272;8023;8272;8273;12009;12010;15459;15460;15461;15877;15878;19404;19405;24390;24391;24539;28577	4271;8023;8272;12009;15459;15878;19405;24391;24539;28577
X5D3H6;A0A0B4KFL0;A0A0B4K851;C4IY22;A0A126GUM4;Q4Z8K6-3;Q4Z8K6-2;Q4Z8K6	X5D3H6;A0A0B4KFL0;A0A0B4K851;C4IY22;A0A126GUM4;Q4Z8K6-3;Q4Z8K6-2;Q4Z8K6	5;5;5;5;5;5;5;5	5;5;5;5;5;5;5;5	5;5;5;5;5;5;5;5	Ran-binding proteins 9/10 homolog	RanBPM-RC;RanBPM;CG42236-RD	tr|X5D3H6|X5D3H6_DROME FI24005p1 OS=Drosophila melanogaster GN=RanBPM-RC PE=2 SV=1;tr|A0A0B4KFL0|A0A0B4KFL0_DROME Ran-binding protein M, isoform F OS=Drosophila melanogaster GN=RanBPM PE=1 SV=1;tr|A0A0B4K851|A0A0B4K851_DROME Ran-binding protein M, isoform	8	5	5	5	4	4	4	4	4	4	15.2	15.2	15.2	66.42	598	598;770;961;962;1127;598;960;962	0	38.6	By MS/MS	By MS/MS	12.2	13.2	17690000	3552900	14137000	11091000	12023000	5	9	14				57	1451;6165;7931;8003;11587	True;True;True;True;True	1536;6464;8298;8372;12191	3043;12680;16391;16392;16393;16394;16529;16530;23843;23844;23845;23846	2946;12307;12308;15821;15822;15823;15824;15946;15947;15948;23164;23165;23166;23167	2946;12308;15821;15947;23166
A1Z945;A0A0B4K859;D0IQ88	A1Z945;A0A0B4K859	3;3;1	3;3;1	3;3;1			tr|A1Z945|A1Z945_DROME CG8771, isoform B OS=Drosophila melanogaster GN=CG8771 PE=1 SV=2;tr|A0A0B4K859|A0A0B4K859_DROME CG8771, isoform C OS=Drosophila melanogaster GN=CG8771 PE=1 SV=1	3	3	3	3	2	2	2	2	2	2	2.1	2.1	2.1	210.31	1839	1839;1866;430	0	5.0225	By MS/MS	By MS/MS	1.3	1.4	1369000	316510	1052500	0	1052500	2	2	4				58	1751;8415;11115	True;True;True	1847;8890;11708	3625;17495;22953;22954	3500;16881;22269;22270	3500;16881;22269
A0A0B4K891;Q7K581	A0A0B4K891;Q7K581	7;7	7;7	7;7			tr|A0A0B4K891|A0A0B4K891_DROME CG8963, isoform E OS=Drosophila melanogaster GN=CG8963 PE=1 SV=1;tr|Q7K581|Q7K581_DROME CG8963, isoform A OS=Drosophila melanogaster GN=CG8963 PE=1 SV=1	2	7	7	7	5	6	5	6	5	6	17.9	17.9	17.9	58.357	520	520;559	0	23.28	By MS/MS	By MS/MS	13.7	17.9	11220000	3316600	7903800	9042800	8091100	5	7	12				59	920;1441;4810;6448;6449;7114;7617	True;True;True;True;True;True;True	975;1525;5040;6761;6762;7453;7973	1876;1877;3026;9946;9947;13263;13264;14807;14808;15767;15768	1807;1808;2928;9670;9671;9672;12849;12850;14304;14305;15247;15248	1807;2928;9672;12849;12850;14304;15248
A0A0B4K8A5;Q9W2F2	A0A0B4K8A5;Q9W2F2	18;18	18;18	18;18	Protein mahjong	mahj	tr|A0A0B4K8A5|A0A0B4K8A5_DROME Mahjong, isoform B OS=Drosophila melanogaster GN=mahj PE=4 SV=1;sp|Q9W2F2|DCAF1_DROME Protein mahjong OS=Drosophila melanogaster GN=mahj PE=1 SV=2	2	18	18	18	14	18	14	18	14	18	18.8	18.8	18.8	172.08	1544	1544;1544	0	64.748	By MS/MS	By MS/MS	12.4	18.8	27521000	5170600	22351000	18219000	18521000	13	18	31				60	218;388;2657;2936;7181;7292;7756;9847;10050;10096;10352;10360;10836;12136;12783;12981;14248;14378	True;True;True;True;True;True;True;True;True;True;True;True;True;True;True;True;True;True	229;410;2798;3095;7520;7638;8114;10385;10599;10648;10912;10920;11417;12771;13445;13657;14972;15110	429;430;775;776;5390;5391;5961;5962;14939;14940;15159;15160;16020;16021;20397;20790;20791;20893;20894;21371;21393;21394;22403;22404;24987;24988;26275;26276;26723;29253;29254;29507	419;420;754;755;5208;5209;5210;5211;5776;5777;14442;14443;14444;14658;15472;19740;20132;20237;20238;20686;20687;20710;21716;24311;24312;25542;25543;25967;25968;28372;28373;28634	419;754;5208;5776;14444;14658;15472;19740;20132;20237;20687;20710;21716;24311;25542;25967;28373;28634
A0A0B4KEH0;P29310;P29310-3;P29310-2;Q6LEH5	A0A0B4KEH0;P29310;P29310-3;P29310-2;Q6LEH5	6;6;5;5;3	5;5;4;4;2	5;5;4;4;2	14-3-3 protein zeta	14-3-3zeta;Egfr	tr|A0A0B4KEH0|A0A0B4KEH0_DROME 14-3-3zeta, isoform K OS=Drosophila melanogaster GN=14-3-3zeta PE=1 SV=1;sp|P29310|1433Z_DROME 14-3-3 protein zeta OS=Drosophila melanogaster GN=14-3-3zeta PE=1 SV=1;sp|P29310-3|1433Z_DROME Isoform C of 14-3-3 protein zeta OS	5	6	5	5	6	5	5	4	5	4	28.6	25.4	25.4	28.227	248	248;248;248;248;191	0	33.123	By MS/MS	By MS/MS	28.6	21	12433000	4225900	8207300	11376000	8591400	3	5	8				61	8745;9066;11397;11491;13185;14289	False;True;True;True;True;True	9234;9576;11998;12095;13872;15013	18155;18156;18840;23476;23477;23660;23661;27139;27140;29324;29325	17547;18238;22787;22978;22979;26359;26360;26361;28441	17547;18238;22787;22978;26361;28441
E8NHA7;A0A0B4KEI5;Q9V9K7	E8NHA7;A0A0B4KEI5;Q9V9K7	4;4;4	4;4;4	4;4;4	Serrate RNA effector molecule homolog	Ars2-RC;Ars2	tr|E8NHA7|E8NHA7_DROME GH05193p OS=Drosophila melanogaster GN=Ars2-RC PE=2 SV=1;tr|A0A0B4KEI5|A0A0B4KEI5_DROME Ars2, isoform E OS=Drosophila melanogaster GN=Ars2 PE=1 SV=1;sp|Q9V9K7|SRRT_DROME Serrate RNA effector molecule homolog OS=Drosophila melanogaste	3	4	4	4	3	3	3	3	3	3	6.1	6.1	6.1	80.22	709	709;935;943	0	9.3653	By MS/MS	By MS/MS	4.7	4.5	3574300	845460	2728800	2552100	2529500	2	2	4				62	3597;4982;12863;13747	True;True;True;True	3776;5222;13533;14453	7355;10287;26492;26493;28259;28260	7123;9991;25748;27426	7123;9991;25748;27426
A0A0B4KEK7;Q9V637	A0A0B4KEK7;Q9V637	2;2	2;2	2;2	Proteasome inhibitor PI31 subunit	PI31	tr|A0A0B4KEK7|A0A0B4KEK7_DROME PI31, isoform D OS=Drosophila melanogaster GN=PI31 PE=4 SV=1;sp|Q9V637|PSMF1_DROME Proteasome inhibitor PI31 subunit OS=Drosophila melanogaster GN=PI31 PE=1 SV=1	2	2	2	2	1	2	1	2	1	2	12.2	12.2	12.2	30.088	270	270;270	0	3.836	By MS/MS	By MS/MS	7.8	12.2	1511100	0	1511100	0	1511100	1	2	3				63	2598;2975	True;True	2739;3136	5279;6031;6032	5102;5846;5847	5102;5846
A1Z8M2;A0A0B4KFE3;A0A0B4KEM1;Q9BMQ0;A8DYA3	A1Z8M2;A0A0B4KFE3;A0A0B4KEM1;Q9BMQ0;A8DYA3	1;1;1;1;1	1;1;1;1;1	1;1;1;1;1		tou	tr|A1Z8M2|A1Z8M2_DROME Toutatis, isoform A OS=Drosophila melanogaster GN=tou PE=1 SV=2;tr|A0A0B4KFE3|A0A0B4KFE3_DROME Toutatis, isoform F OS=Drosophila melanogaster GN=tou PE=1 SV=1;tr|A0A0B4KEM1|A0A0B4KEM1_DROME Toutatis, isoform G OS=Drosophila melanogas	5	1	1	1	1	1	1	1	1	1	0.7	0.7	0.7	322.21	2999	2999;3058;3094;3109;3131	0.0064365	1.678	By matching	By MS/MS	0.7	0.7	779100	159910	619190	0	619190	0	1	1				64	594	TRUE	624	1167;1168	1123	1123
A1Z9L2;A1Z9L0;A0A0B4KFX4;Q8T076;A0A0B4KEP1;A0A0B4LFC1;A0A0B4KFM5;A0A0B4KF25;G2J5V2	A1Z9L2;A1Z9L0;A0A0B4KFX4;Q8T076;A0A0B4KEP1;A0A0B4LFC1;A0A0B4KFM5;A0A0B4KF25;G2J5V2	3;3;3;3;3;3;3;3;2	3;3;3;3;3;3;3;3;2	3;3;3;3;3;3;3;3;2		Rcd1;Rcd1-RC	tr|A1Z9L2|A1Z9L2_DROME Reduction in Cnn dots 1, isoform C OS=Drosophila melanogaster GN=Rcd1 PE=1 SV=1;tr|A1Z9L0|A1Z9L0_DROME LD05087p OS=Drosophila melanogaster GN=Rcd1 PE=1 SV=1;tr|A0A0B4KFX4|A0A0B4KFX4_DROME Reduction in Cnn dots 1, isoform F OS=Drosoph	9	3	3	3	1	3	1	3	1	3	6.1	6.1	6.1	100.8	934	934;1001;1046;1066;1066;1108;1111;1131;523	0	11.171	By MS/MS	By MS/MS	1.4	6.1	2496700	311450	2185300	0	2185300	1	3	4				65	928;7010;12613	True;True;True	983;7347;13264	1891;1892;14612;25935	1818;1819;14113;14114;25222	1819;14114;25222
Q95RL2;Q5U156;A0A0B4KER0	Q95RL2;Q5U156;A0A0B4KER0	10;10;10	10;10;10	10;10;10		row	tr|Q95RL2|Q95RL2_DROME LD21608p OS=Drosophila melanogaster GN=row PE=1 SV=1;tr|Q5U156|Q5U156_DROME RE01954p OS=Drosophila melanogaster GN=row PE=1 SV=1;tr|A0A0B4KER0|A0A0B4KER0_DROME Relative of woc, isoform C OS=Drosophila melanogaster GN=row PE=1 SV=1	3	10	10	10	8	9	8	9	8	9	22.9	22.9	22.9	67.032	602	602;1281;1301	0	19.029	By MS/MS	By MS/MS	18.4	20.9	10525000	2565600	7959300	7622600	7476500	5	8	13				66	118;1217;1238;3077;3439;3610;8008;8648;12929;13765	True;True;True;True;True;True;True;True;True;True	123;1288;1310;3242;3614;3789;8377;9134;13599;14471	217;2451;2452;2546;2547;6209;6951;6952;7380;7381;16537;16538;17947;17948;26614;28293;28294	217;2359;2360;2461;6020;6745;7150;15955;17335;17336;25864;27456;27457	217;2360;2461;6020;6745;7150;15955;17336;25864;27456
B7YZJ2;B7YZJ1;E1JH90;A0A0B4KET5;E1JH91;H6WS59;A0A0B4KEY4;A1ZAU8-2;A1ZAU8-3;A1ZAU8;A0A0U3DWR7;A0A0B4KEY6;A0A0B4KFU3;A0A0B4KG58;A0A0B4KFA4;Q8T0T0	B7YZJ2;B7YZJ1;E1JH90;A0A0B4KET5;E1JH91;H6WS59;A0A0B4KEY4;A1ZAU8-2;A1ZAU8-3;A1ZAU8;A0A0U3DWR7;A0A0B4KEY6;A0A0B4KFU3;A0A0B4KG58;A0A0B4KFA4;Q8T0T0	21;21;21;21;21;21;21;21;21;21;20;20;20;20;20;19	21;21;21;21;21;21;21;21;21;21;20;20;20;20;20;19	21;21;21;21;21;21;21;21;21;21;20;20;20;20;20;19	Patronin	Patronin	tr|B7YZJ2|B7YZJ2_DROME Patronin, isoform E OS=Drosophila melanogaster GN=Patronin PE=1 SV=1;tr|B7YZJ1|B7YZJ1_DROME Patronin, isoform D OS=Drosophila melanogaster GN=Patronin PE=1 SV=1;tr|E1JH90|E1JH90_DROME Patronin, isoform F OS=Drosophila melanogaster GN	16	21	21	21	6	21	6	21	6	21	16.9	16.9	16.9	180.46	1599	1599;1663;1671;1674;1683;1689;1689;1517;1540;1630;1384;1439;1504;1538;1680;1396	0	53.597	By MS/MS	By MS/MS	5.7	16.9	42241000	3511600	38729000	12427000	36075000	2	24	26				67	817;830;833;2008;3876;4036;4833;5573;5656;6238;7558;7561;7981;7982;8085;9803;11027;11028;11370;11378;14473	True;True;True;True;True;True;True;True;True;True;True;True;True;True;True;True;True;True;True;True;True	864;879;883;2120;4070;4235;5064;5846;5935;6543;7914;7917;8350;8351;8468;10341;11617;11618;11971;11979;15206	1673;1674;1711;1712;1721;4118;8043;8044;8412;8413;8414;9989;9990;11515;11697;11698;12843;12844;15663;15669;16489;16490;16691;20317;22775;22776;23428;23440;29665;29666	1604;1605;1651;1659;3981;7789;8150;8151;9713;9714;11165;11347;12459;15147;15152;15913;15914;16093;19670;19671;22091;22092;22732;22742;28784;28785	1604;1651;1659;3981;7789;8151;9714;11165;11347;12459;15147;15152;15913;15914;16093;19670;22091;22092;22732;22742;28784	40;41	1;1546
Q7JVY0;A0A0B4KEU5;A0A0B4KEJ7	Q7JVY0;A0A0B4KEU5;A0A0B4KEJ7	10;10;9	10;10;9	10;10;9	Coronin	coro	tr|Q7JVY0|Q7JVY0_DROME Coronin OS=Drosophila melanogaster GN=coro PE=1 SV=1;tr|A0A0B4KEU5|A0A0B4KEU5_DROME Coronin OS=Drosophila melanogaster GN=coro PE=1 SV=1;tr|A0A0B4KEJ7|A0A0B4KEJ7_DROME Coronin OS=Drosophila melanogaster GN=coro PE=1 SV=1	3	10	10	10	8	9	8	9	8	9	32	32	32	57.268	528	528;534;535	0	25.472	By MS/MS	By MS/MS	26.7	24.6	13116000	5354500	7761600	13015000	9647800	5	9	14				68	1061;2737;3962;4936;6309;8554;11298;12155;13882;14151	True;True;True;True;True;True;True;True;True;True	1125;2886;4160;5172;6619;9031;11897;12791;14593;14871	2145;5561;8254;8255;10195;10196;13003;17748;17749;23303;23304;23305;25022;25023;28527;28528;29075;29076	2062;5377;7998;9900;12598;17132;17133;22609;22610;22611;24343;24344;27677;28200	2062;5377;7998;9900;12598;17132;22610;24343;27677;28200
A0A0B4KEY5;P82147	A0A0B4KEY5;P82147	2;2	2;2	2;2	Protein lethal(2)essential for life	l(2)efl	tr|A0A0B4KEY5|A0A0B4KEY5_DROME Lethal (2) essential for life, isoform C OS=Drosophila melanogaster GN=l(2)efl PE=3 SV=1;sp|P82147|L2EFL_DROME Protein lethal(2)essential for life OS=Drosophila melanogaster GN=l(2)efl PE=1 SV=1	2	2	2	2	1	2	1	2	1	2	9.1	9.1	9.1	21.309	187	187;187	0.0059382	1.7767	By MS/MS	By MS/MS	6.4	9.1	1868500	444070	1424400	0	1424400	1	2	3				69	7912;7913	True;True	8277;8278	16348;16349;16350	15781;15782;15783	15781;15783
A0A0B4KF23;E1JGX3;A8WHK9;Q7PLI2	A0A0B4KF23;E1JGX3;A8WHK9;Q7PLI2	10;10;10;10	10;10;10;10	10;10;10;10	Nipped-B protein	Nipped-B	tr|A0A0B4KF23|A0A0B4KF23_DROME Nipped-B, isoform J OS=Drosophila melanogaster GN=Nipped-B PE=1 SV=1;tr|E1JGX3|E1JGX3_DROME Nipped-B, isoform G OS=Drosophila melanogaster GN=Nipped-B PE=1 SV=1;tr|A8WHK9|A8WHK9_DROME RE31579p OS=Drosophila melanogaster PE=2	4	10	10	10	6	9	6	9	6	9	7.3	7.3	7.3	223.3	1957	1957;2053;2053;2077	0	24.196	By MS/MS	By MS/MS	4.5	6.7	7084100	2482200	4602000	6936200	4573500	6	10	16				70	3333;4241;7272;7928;9192;11112;11144;11401;12679;13083	True;True;True;True;True;True;True;True;True;True	3505;4450;7615;8295;9707;11705;11739;12002;13333;13762	6683;6684;8779;8780;8781;15114;16387;19135;19136;22944;23009;23010;23482;23483;26069;26932	6474;6475;8517;8518;14608;15817;18531;18532;18533;18534;22263;22319;22320;22795;22796;25341;26165	6474;8518;14608;15817;18532;22263;22319;22795;25341;26165
A0A0B4KF46;Q8T0L3;O46111	A0A0B4KF46;Q8T0L3;O46111	38;37;32	38;37;32	38;37;32		Uba1	tr|A0A0B4KF46|A0A0B4KF46_DROME Ubiquitin activating enzyme 1, isoform C OS=Drosophila melanogaster GN=Uba1 PE=1 SV=1;tr|Q8T0L3|Q8T0L3_DROME GH24511p OS=Drosophila melanogaster GN=Uba1 PE=1 SV=1;tr|O46111|O46111_DROME Ubiquitin activating enzyme OS=Drosophi	3	38	38	38	26	34	26	34	26	34	51.1	51.1	51.1	111.77	1008	1008;1191;1008	0	200.35	By MS/MS	By MS/MS	38	49.3	128480000	31812000	96667000	102230000	80726000	26	40	66				71	323;431;472;1111;1544;2857;3041;3315;3560;4642;5057;5183;5184;5889;6064;6619;6657;7446;7447;7466;7890;8022;8043;8238;8512;9675;10330;10455;10661;11999;12621;12622;12988;12989;13000;13001;13867;14098	True;True;True;True;True;True;True;True;True;True;True;True;True;True;True;True;True;True;True;True;True;True;True;True;True;True;True;True;True;True;True;True;True;True;True;True;True;True	338;453;496;1175;1630;3008;3205;3487;3739;4867;5300;5429;5430;6179;6358;6937;6981;7800;7801;7820;8255;8392;8416;8677;8678;8988;10207;10890;11023;11235;12628;13272;13273;13664;13665;13677;13678;14578;14817	630;631;852;922;923;924;2246;2247;3217;3218;5787;5788;6146;6147;6658;7287;9599;9600;9601;10433;10434;10435;10659;10660;12131;12132;12472;13611;13702;15463;15464;15465;15495;15496;16303;16566;16567;16602;17039;17040;17041;17665;17666;20058;20059;20060;20061;21332;21594;21595;22016;22017;24693;24694;24695;25947;25948;25949;25950;25951;26736;26737;26762;26763;28504;28505;28955;28956	615;820;882;883;884;2163;3118;3119;5608;5609;5953;5954;5955;6449;7064;9324;9325;9326;9327;10144;10145;10353;10354;10355;10356;11775;11776;12117;13181;13264;14952;14953;14984;14985;15739;15984;15985;16015;16437;16438;16439;17055;17056;19424;19425;19426;19427;19428;20649;20909;20910;21328;24025;24026;24027;25234;25235;25236;25237;25978;25979;26001;26002;26003;27653;27654;28080;28081	615;820;882;2163;3119;5609;5955;6449;7064;9325;10145;10355;10356;11775;12117;13181;13264;14952;14953;14985;15739;15984;16015;16439;17055;19426;20649;20909;21328;24026;25234;25237;25978;25979;26001;26002;27653;28081	42;43;44	32;218;491
A0A0B4KG14;A0A0B4KF57;Q9VMY8;Q8T0A7	A0A0B4KG14;A0A0B4KF57;Q9VMY8;Q8T0A7	2;2;2;1	2;2;2;1	2;2;2;1		aux	tr|A0A0B4KG14|A0A0B4KG14_DROME Auxilin, isoform C OS=Drosophila melanogaster GN=aux PE=1 SV=1;tr|A0A0B4KF57|A0A0B4KF57_DROME Auxilin, isoform D OS=Drosophila melanogaster GN=aux PE=1 SV=1;tr|Q9VMY8|Q9VMY8_DROME Auxilin, isoform A OS=Drosophila melanogaster	4	2	2	2	1	2	1	2	1	2	2.2	2.2	2.2	126.69	1153	1153;1157;1165;664	0.0018785	2.1264	By matching	By MS/MS	1	2.2	585630	126320	459310	0	459310	0	2	2				72	8449;9062	True;True	8925;9572	17557;17558;18834	16945;18230	16945;18230
Q8IPP3;A0A0B4KF82;Q8IPP4;Q24279;A0A0B4KGI6;A0A0B4KG43;Q9VN82;Q95TT5	Q8IPP3;A0A0B4KF82;Q8IPP4;Q24279;A0A0B4KGI6;A0A0B4KG43;Q9VN82;Q95TT5	2;2;2;2;2;2;2;2	2;2;2;2;2;2;2;2	2;2;2;2;2;2;2;2		cno	tr|Q8IPP3|Q8IPP3_DROME Canoe, isoform D OS=Drosophila melanogaster GN=cno PE=1 SV=2;tr|A0A0B4KF82|A0A0B4KF82_DROME Canoe, isoform I OS=Drosophila melanogaster GN=cno PE=1 SV=1;tr|Q8IPP4|Q8IPP4_DROME Canoe, isoform C OS=Drosophila melanogaster GN=cno PE=1 S	8	2	2	2	0	2	0	2	0	2	1.7	1.7	1.7	200.51	1817	1817;1818;1882;1893;1951;1968;2051;2051	0	5.635		By MS/MS	0	1.7	1932700	0	1932700	0	1932700	0	2	2				73	2248;12782	True;True	2380;13444	4613;26274	4446;25541	4446;25541
A0A0B4KF90;A0A0B4KGC6;B7Z0U7;A0A0B4KFE2;E1JJ78;C1C3H4;A0A0B4K6V2;A0A0B4K631;A0A0B4K603;Q9VI75	A0A0B4KF90;A0A0B4KGC6;B7Z0U7;A0A0B4KFE2;E1JJ78;C1C3H4;A0A0B4K6V2;A0A0B4K631;A0A0B4K603;Q9VI75	8;8;8;8;8;7;6;6;5;5	8;8;8;8;8;7;6;6;5;5	8;8;8;8;8;7;6;6;5;5	Phosphatidylinositol-binding clathrin assembly protein LAP	lap;lap-RB	tr|A0A0B4KF90|A0A0B4KF90_DROME Like-AP180, isoform J OS=Drosophila melanogaster GN=lap PE=1 SV=1;tr|A0A0B4KGC6|A0A0B4KGC6_DROME Like-AP180, isoform H OS=Drosophila melanogaster GN=lap PE=1 SV=1;tr|B7Z0U7|B7Z0U7_DROME Like-AP180, isoform C OS=Drosophila mel	10	8	8	8	6	7	6	7	6	7	16.4	16.4	16.4	72.386	678	678;704;758;776;788;752;673;685;572;468	0	24.846	By MS/MS	By MS/MS	12.1	14.6	11037000	2602700	8434300	8692800	6984700	6	7	13				74	942;3109;4837;10151;11121;11646;12173;13635	True;True;True;True;True;True;True;True	997;3274;5068;10706;11716;12256;12810;14335	1914;6269;9998;9999;20995;20996;20997;20998;22967;22968;23956;23957;25055;28036;28037	1839;1840;6076;9721;9722;20329;20330;20331;22281;22282;23285;24372;27216	1840;6076;9721;20329;22282;23285;24372;27216	45	3
Q9VHX9;Q8SYR7;A0A0B4KFA6	Q9VHX9;Q8SYR7;A0A0B4KFA6	8;8;8	8;8;8	8;8;8		CD98hc	tr|Q9VHX9|Q9VHX9_DROME CD98 heavy chain, isoform A OS=Drosophila melanogaster GN=CD98hc PE=1 SV=1;tr|Q8SYR7|Q8SYR7_DROME RE39378p OS=Drosophila melanogaster GN=CD98hc PE=2 SV=1;tr|A0A0B4KFA6|A0A0B4KFA6_DROME CD98 heavy chain, isoform D OS=Drosophila melano	3	8	8	8	7	8	7	8	7	8	21.8	21.8	21.8	62.676	565	565;565;567	0	23.24	By MS/MS	By MS/MS	18.4	21.8	41218000	16383000	24835000	30590000	30872000	10	11	21				75	1651;3068;3147;4745;7922;12770;13008;13152	True;True;True;True;True;True;True;True	1739;3233;3313;4973;8289;13432;13685;13837	3430;3431;6190;6191;6334;6335;9819;9820;16377;26252;26253;26779;26780;26781;26782;26783;26784;26785;27080;27081	3309;3310;3311;3312;6000;6001;6002;6003;6139;6140;9548;15809;25521;26020;26021;26022;26023;26024;26025;26302;26303	3309;6001;6139;9548;15809;25521;26020;26302
Q6NN86;A0A0B4LGR1;Q9VI14;A0A0B4KFB8	Q6NN86;A0A0B4LGR1;Q9VI14;A0A0B4KFB8	1;1;1;1	1;1;1;1	1;1;1;1		CG15187	tr|Q6NN86|Q6NN86_DROME AT20168p OS=Drosophila melanogaster GN=CG33097 PE=1 SV=1;tr|A0A0B4LGR1|A0A0B4LGR1_DROME Uncharacterized protein, isoform M OS=Drosophila melanogaster GN=CG42724 PE=1 SV=1;tr|Q9VI14|Q9VI14_DROME GH12404p OS=Drosophila melanogaster GN=	4	1	1	1	1	0	1	0	1	0	2.4	2.4	2.4	73.6	669	669;761;763;1123	0.003123	2.1043	By MS/MS		2.4	0	312490	312490	0	869630	0	1	0	1				76	10791	TRUE	11372	22303	21609	21609
Q960I0;Q86NS4;A1Z7H3;Q8T3L1;A1Z7H2;A0A0B4KFE4	Q960I0;Q86NS4;A1Z7H3;Q8T3L1;A1Z7H2;A0A0B4KFE4	4;4;4;4;4;4	4;4;4;4;4;4	4;4;4;4;4;4		Acsl;l(2)44DEa	tr|Q960I0|Q960I0_DROME LP07340p OS=Drosophila melanogaster GN=Acsl PE=2 SV=1;tr|Q86NS4|Q86NS4_DROME RH17880p OS=Drosophila melanogaster GN=l(2)44DEa PE=2 SV=1;tr|A1Z7H3|A1Z7H3_DROME Acyl-CoA synthetase long-chain, isoform C OS=Drosophila melanogaster GN=Ac	6	4	4	4	3	2	3	2	3	2	11.5	11.5	11.5	48.17	434	434;707;707;715;717;728	0	7.4294	By MS/MS	By MS/MS	8.1	6.2	1707600	538210	1169400	0	1169400	3	3	6				77	2983;7900;10340;12205	True;True;True;True	3144;8265;10900;12845	6044;16326;21348;25122;25123;25124	5858;5859;15757;20664;24436;24437	5859;15757;20664;24436
A0A0B4KFE9;A1Z8P9;B5RJS5;Q8IGK6;Q961T0	A0A0B4KFE9;A1Z8P9	23;23;9;6;5	23;23;9;6;5	23;23;9;6;5	Nucleoprotein TPR	Mtor	tr|A0A0B4KFE9|A0A0B4KFE9_DROME Megator, isoform B OS=Drosophila melanogaster GN=Mtor PE=1 SV=1;sp|A1Z8P9|TPR_DROME Nucleoprotein TPR OS=Drosophila melanogaster GN=Mtor PE=1 SV=1	5	23	23	23	14	20	14	20	14	20	13.3	13.3	13.3	262.35	2346	2346;2346;786;442;951	0	66.826	By MS/MS	By MS/MS	7.5	12.5	28094000	4738000	23356000	18752000	17789000	15	18	33				78	798;856;1723;2449;3027;3567;4547;4548;4861;5138;5665;6232;6336;7026;7089;7948;8848;9765;10303;10604;11137;11327;11710	True;True;True;True;True;True;True;True;True;True;True;True;True;True;True;True;True;True;True;True;True;True;True	841;910;1815;2588;3191;3746;4769;4770;5093;5384;5944;6536;6646;7364;7428;8317;9350;10300;10863;11178;11732;11926;12326	1608;1762;3562;3563;4985;6123;6124;7299;7300;9406;9407;10043;10579;10580;11715;12830;13045;13046;13047;14642;14643;14770;16431;16432;18387;20249;21287;21288;21878;21879;22997;22998;23358;24082;24083	1533;1534;1697;3439;4808;5933;5934;7073;7074;9132;9133;9759;9760;10280;10281;11364;12447;12638;12639;14141;14142;14265;15861;17781;19605;20602;20603;21199;21200;22309;22666;23418;23419	1534;1697;3439;4808;5933;7073;9132;9133;9760;10280;11364;12447;12638;14141;14265;15861;17781;19605;20603;21199;22309;22666;23419
A0A0B4KGE6;A0A0B4KFH4;P26270	A0A0B4KGE6;A0A0B4KFH4;P26270	14;14;14	14;14;14	14;14;14	26S proteasome non-ATPase regulatory subunit 7	Rpn8	tr|A0A0B4KGE6|A0A0B4KGE6_DROME Regulatory particle non-ATPase 8, isoform C OS=Drosophila melanogaster GN=Rpn8 PE=4 SV=1;tr|A0A0B4KFH4|A0A0B4KFH4_DROME Regulatory particle non-ATPase 8, isoform B OS=Drosophila melanogaster GN=Rpn8 PE=4 SV=1;sp|P26270|PSMD7_	3	14	14	14	10	13	10	13	10	13	58.3	58.3	58.3	38.089	338	338;358;338	0	101.56	By MS/MS	By MS/MS	44.4	52.4	49043000	8020600	41022000	24333000	37331000	11	17	28				79	1735;1816;4453;5860;6492;6931;10022;10605;11806;12203;13196;13818;13819;14079	True;True;True;True;True;True;True;True;True;True;True;True;True;True	1829;1914;4671;6148;6806;7266;10571;11179;12426;12843;13883;14527;14528;14798	3592;3593;3748;3749;9234;12079;12080;13353;14300;14301;14302;20742;21880;21881;21882;21883;24265;24266;24267;25119;27156;28402;28403;28404;28405;28406;28407;28911;28912	3471;3472;3617;3618;3619;8968;11721;11722;12935;13831;13832;13833;20082;21201;21202;21203;21204;23598;23599;23600;23601;24434;26376;27560;27561;27562;27563;27564;28040;28041	3471;3619;8968;11722;12935;13833;20082;21202;23599;24434;26376;27560;27562;28040
Q9NHF1;Q9VN89;Q8SZ40;A0A0B4KFL3;F0JAP0	Q9NHF1;Q9VN89;Q8SZ40;A0A0B4KFL3;F0JAP0	2;2;2;2;1	2;2;2;2;1	2;2;2;2;1	Katanin p60 ATPase-containing subunit A1	Kat60;katanin-60-RA	tr|Q9NHF1|Q9NHF1_DROME Katanin p60 ATPase-containing subunit A1 OS=Drosophila melanogaster GN=Kat60 PE=2 SV=1;tr|Q9VN89|Q9VN89_DROME Katanin p60 ATPase-containing subunit A1 OS=Drosophila melanogaster GN=Kat60 PE=1 SV=2;tr|Q8SZ40|Q8SZ40_DROME Katanin p60 A	5	2	2	2	1	2	1	2	1	2	4.2	4.2	4.2	63.318	571	571;572;572;605;554	0.0059453	1.7894	By matching	By MS/MS	2.3	4.2	472640	143190	329450	0	329450	0	2	2				80	9010;12486	True;True	9518;13135	18725;18726;25682	18126;24976	18126;24976
A0A0B4KH36;A0A0B4KFQ0;A0A0B4KGR9;Q9VH01;A0A0B4KG50;G4LU76;Q8MS47;G4LU38	A0A0B4KH36;A0A0B4KFQ0;A0A0B4KGR9;Q9VH01;A0A0B4KG50	17;17;17;17;17;3;3;2	17;17;17;17;17;3;3;2	17;17;17;17;17;3;3;2		Bruce	tr|A0A0B4KH36|A0A0B4KH36_DROME BIR repeat containing ubiquitin-conjugating enzyme, isoform C OS=Drosophila melanogaster GN=Bruce PE=1 SV=1;tr|A0A0B4KFQ0|A0A0B4KFQ0_DROME BIR repeat containing ubiquitin-conjugating enzyme, isoform E OS=Drosophila melanogast	8	17	17	17	10	17	10	17	10	17	5.9	5.9	5.9	536.53	4852	4852;4865;4875;4876;4976;357;1151;971	0	44.332	By MS/MS	By MS/MS	3.2	5.9	15528000	2270000	13258000	8713900	10861000	7	20	27				81	64;396;795;3233;4380;5016;5475;5989;7453;7615;7697;8957;12118;12164;12474;13246;13493	True;True;True;True;True;True;True;True;True;True;True;True;True;True;True;True;True	67;418;837;3402;4596;5259;5737;6283;7807;7971;8054;9463;12748;12800;13123;13934;14188	124;125;790;1599;1600;6503;6504;9101;10359;10360;11315;11316;12337;15474;15475;15764;15765;15906;18598;18599;24934;25038;25039;25658;27259;27260;27733;27734	127;128;767;1526;1527;6308;6309;8833;10080;10081;10982;10983;11990;14963;14964;14965;14966;15244;15376;18005;18006;24257;24356;24357;24955;26473;26925	127;767;1526;6308;8833;10080;10983;11990;14964;15244;15376;18006;24257;24356;24955;26473;26925
A0A0B4KFR6;H1UUI3;Q9VGK7;A0A0B4KGU0;Q5BID1	A0A0B4KFR6;H1UUI3;Q9VGK7;A0A0B4KGU0;Q5BID1	17;17;17;16;13	17;17;17;16;13	17;17;17;16;13	Putative elongator complex protein 1	Elp1;Elp1-RA	tr|A0A0B4KFR6|A0A0B4KFR6_DROME Elongator complex protein 1 OS=Drosophila melanogaster GN=Elp1 PE=1 SV=1;tr|H1UUI3|H1UUI3_DROME FI18107p1 (Fragment) OS=Drosophila melanogaster GN=Elp1-RA PE=2 SV=1;sp|Q9VGK7|ELP1_DROME Putative elongator complex protein 1 OS	5	17	17	17	11	15	11	15	11	15	16.8	16.8	16.8	143.29	1256	1256;1258;1252;1253;1212	0	88.466	By MS/MS	By MS/MS	11.4	15.1	54220000	4656700	49563000	32575000	29947000	6	15	21				82	601;736;2011;2319;3935;4650;5004;5005;5608;6639;8909;9787;10115;12111;13398;13830;13995	True;True;True;True;True;True;True;True;True;True;True;True;True;True;True;True;True	631;772;2123;2456;4131;4875;5246;5247;5885;6960;9413;10323;10669;12741;14087;14539;14710	1180;1181;1470;1471;4123;4124;4739;8189;8190;9616;9617;10332;10333;10334;11603;11604;13658;18505;20288;20929;24919;24920;27544;27545;28428;28429;28750	1135;1136;1410;1411;3985;3986;4566;7938;7939;9341;10041;10042;11250;13224;17904;19644;20274;24245;24246;26742;27587;27896	1135;1411;3985;4566;7939;9341;10041;10042;11250;13224;17904;19644;20274;24246;26742;27587;27896
A0A0B4KFX5;A0A0B4KGG9;A4V2S3;A0A0B4KHB2;A0A0B4KFT4;A0A0B4KGZ7;O46036-2;O46036	A0A0B4KFX5;A0A0B4KGG9;A4V2S3;A0A0B4KHB2;A0A0B4KFT4;A0A0B4KGZ7;O46036-2;O46036	1;1;1;1;1;1;1;1	1;1;1;1;1;1;1;1	1;1;1;1;1;1;1;1	C-terminal-binding protein	CtBP	tr|A0A0B4KFX5|A0A0B4KFX5_DROME C-terminal binding protein, isoform I OS=Drosophila melanogaster GN=CtBP PE=1 SV=1;tr|A0A0B4KGG9|A0A0B4KGG9_DROME C-terminal binding protein, isoform F OS=Drosophila melanogaster GN=CtBP PE=1 SV=1;tr|A4V2S3|A4V2S3_DROME C-ter	8	1	1	1	1	1	1	1	1	1	2.9	2.9	2.9	41.344	379	379;383;386;473;476;481;386;476	0.0012763	2.2611	By MS/MS	By MS/MS	2.9	2.9	915570	443750	471820	0	471820	2	1	3				83	5298	TRUE	5547	10885;10886	10581;10582;10583	10582
A4UZL5;A0A0B4KFT5;P41043	A4UZL5;A0A0B4KFT5;P41043	1;1;1	1;1;1	1;1;1	Glutathione S-transferase S1	GstS1	tr|A4UZL5|A4UZL5_DROME Glutathione S transferase S1, isoform C OS=Drosophila melanogaster GN=GstS1 PE=1 SV=1;tr|A0A0B4KFT5|A0A0B4KFT5_DROME Glutathione S transferase S1, isoform D OS=Drosophila melanogaster GN=GstS1 PE=1 SV=1;sp|P41043|GSTS1_DROME Glutathi	3	1	1	1	1	0	1	0	1	0	5.6	5.6	5.6	27.613	249	249;250;249	0.006993	1.6596	By MS/MS		5.6	0	710270	710270	0	1976600	0	2	0	2				84	14310	TRUE	15035	29362;29363	28487;28488	28487
A0A0B4KFV2;B7YZK4;B7YZK6;K4GUH7;A0A0B4KG78;A0A0B4JCT7;B7YZK5	A0A0B4KFV2;B7YZK4;B7YZK6;K4GUH7;A0A0B4KG78;A0A0B4JCT7;B7YZK5	12;12;10;10;10;10;10	12;12;10;10;10;10;10	2;2;0;0;0;0;0		Jabba	tr|A0A0B4KFV2|A0A0B4KFV2_DROME Jabba, isoform H OS=Drosophila melanogaster GN=Jabba PE=1 SV=1;tr|B7YZK4|B7YZK4_DROME Jabba, isoform E OS=Drosophila melanogaster GN=Jabba PE=1 SV=1;tr|B7YZK6|B7YZK6_DROME Jabba, isoform D OS=Drosophila melanogaster GN=Jabba	7	12	12	2	6	12	6	12	0	2	31.2	31.2	6.7	43.069	388	388;438;367;404;406;537;560	0	44.614	By MS/MS	By MS/MS	18	31.2	49337000	8674400	40662000	30794000	29998000	6	16	22				85	267;640;641;1710;1954;2282;7406;7993;7994;9965;10072;13058	True;True;True;True;True;True;True;True;True;True;True;True	280;672;673;674;1802;2065;2416;7760;8362;8363;10510;10622;13737	535;1246;1247;1248;1249;1250;1251;3541;3542;4027;4678;4679;15395;15396;16509;16510;16511;20631;20632;20835;20836;26881;26882	519;1195;1196;1197;1198;1199;1200;3416;3893;4504;4505;4506;14889;15929;15930;15931;15932;19974;19975;19976;20173;26118	519;1195;1200;3416;3893;4504;14889;15929;15932;19974;20173;26118	46	64
A0A0B4KFW0;Q8T0S6	A0A0B4KFW0;Q8T0S6	5;5	5;5	5;5	Serine/threonine-protein kinase hippo	hpo	tr|A0A0B4KFW0|A0A0B4KFW0_DROME Hippo, isoform B OS=Drosophila melanogaster GN=hpo PE=4 SV=1;sp|Q8T0S6|HIPPO_DROME Serine/threonine-protein kinase hippo OS=Drosophila melanogaster GN=hpo PE=1 SV=1	2	5	5	5	3	4	3	4	3	4	9.1	9.1	9.1	75.109	669	669;669	0	6.7059	By MS/MS	By MS/MS	5.8	7.2	3056400	1019600	2036800	0	2036800	3	4	7				86	93;1132;3381;7904;14424	True;True;True;True;True	97;1198;3554;8269;15157	174;2286;2287;6834;16331;16332;29589	176;2205;2206;6634;15763;15764;28711	176;2205;6634;15763;28711
A0A0B4KFZ9;P84040	A0A0B4KFZ9;P84040	8;8	8;8	8;8	Histone H4	His4r;His4	tr|A0A0B4KFZ9|A0A0B4KFZ9_DROME Histone H4 OS=Drosophila melanogaster GN=His4r PE=3 SV=1;sp|P84040|H4_DROME Histone H4 OS=Drosophila melanogaster GN=His4 PE=1 SV=2	2	8	8	8	5	8	5	8	5	8	56.3	56.3	56.3	11.381	103	103;103	0	92.541	By MS/MS	By MS/MS	43.7	56.3	71732000	19077000	52655000	57756000	32244000	8	12	20				87	1599;1909;5766;5767;6332;12627;12628;12969	True;True;True;True;True;True;True;True	1685;2017;6052;6053;6642;13278;13279;13280;13281;13643	3325;3326;3327;3328;3935;3936;3937;3938;11916;11917;11918;13039;25961;25962;25963;25964;25965;25966;25967;25968;25969;25970;26702	3213;3214;3215;3216;3803;3804;3805;11557;11558;12632;25247;25248;25249;25250;25251;25252;25253;25254;25255;25948	3215;3804;11557;11558;12632;25247;25251;25948	47	85
A0A0B4KG81;A1ZBE8	A0A0B4KG81;A1ZBE8	4;4	4;4	4;4	Protein dopey-1 homolog	CG15099	tr|A0A0B4KG81|A0A0B4KG81_DROME Uncharacterized protein, isoform B OS=Drosophila melanogaster GN=CG15099 PE=4 SV=1;sp|A1ZBE8|DOP1_DROME Protein dopey-1 homolog OS=Drosophila melanogaster GN=CG15099 PE=1 SV=1	2	4	4	4	0	4	0	4	0	4	2.2	2.2	2.2	300.17	2683	2683;2599	0	4.2521		By MS/MS	0	2.2	995630	0	995630	0	995630	0	3	3				88	585;4101;6796;9014	True;True;True;True	614;4304;7122;9522	1148;8536;13953;18733	1101;8274;13498;18130	1101;8274;13498;18130
A0A0B4KG83;Q9VEC3	A0A0B4KG83;Q9VEC3	1;1	1;1	1;1	Actin-related protein 5	Arp5	tr|A0A0B4KG83|A0A0B4KG83_DROME Actin-related protein 5, isoform B OS=Drosophila melanogaster GN=Arp5 PE=3 SV=1;sp|Q9VEC3|ARP5_DROME Actin-related protein 5 OS=Drosophila melanogaster GN=Arp5 PE=1 SV=1	2	1	1	1	0	1	0	1	0	1	2.9	2.9	2.9	75.121	648	648;648	0.0069727	1.6429		By MS/MS	0	2.9	786870	0	786870	0	786870	0	2	2				89	9111	TRUE	9622	18912	18311;18312	18312
A0A0B4KHB1;Q7KSE8;A0A0B4KGD1;E1JIN6;Q8IN94;B6IDZ6	A0A0B4KHB1;Q7KSE8;A0A0B4KGD1;E1JIN6;Q8IN94;B6IDZ6	5;5;5;5;5;4	5;5;5;5;5;4	5;5;5;5;5;4	Trithorax group protein osa	osa;osa-RC	tr|A0A0B4KHB1|A0A0B4KHB1_DROME Osa, isoform E OS=Drosophila melanogaster GN=osa PE=1 SV=1;tr|Q7KSE8|Q7KSE8_DROME Osa, isoform C OS=Drosophila melanogaster GN=osa PE=1 SV=1;tr|A0A0B4KGD1|A0A0B4KGD1_DROME Osa, isoform F OS=Drosophila melanogaster GN=osa PE=1	6	5	5	5	2	5	2	5	2	5	2.8	2.8	2.8	268.84	2555	2555;2556;2559;2716;2716;2177	0	9.0108	By MS/MS	By MS/MS	1.1	2.8	4146600	1026900	3119700	3716600	2260900	1	4	5				90	2577;4385;5690;8775;10809	True;True;True;True;True	2718;4601;5969;9266;11390	5236;9108;11763;18222;18223;22341;22342	5056;8839;11406;17615;17616;21648	5056;8839;11406;17615;21648
Q32KD3;Q7KSW1;Q494I1;A0A0B4KGS8;Q9VHW9;A0A0B4KGF6;Q1WWE5	Q32KD3;Q7KSW1;Q494I1;A0A0B4KGS8;Q9VHW9;A0A0B4KGF6;Q1WWE5	3;3;3;3;3;3;2	3;3;3;3;3;3;2	3;3;3;3;3;3;2		CG2747	tr|Q32KD3|Q32KD3_DROME CG2747, isoform D OS=Drosophila melanogaster GN=CG2747 PE=1 SV=1;tr|Q7KSW1|Q7KSW1_DROME CG2747, isoform B OS=Drosophila melanogaster GN=CG2747 PE=1 SV=1;tr|Q494I1|Q494I1_DROME CG2747, isoform C OS=Drosophila melanogaster GN=CG2747 PE	7	3	3	3	1	3	1	3	1	3	2.1	2.1	2.1	229.9	2106	2106;2117;2154;2161;2165;2172;1186	0	3.191	By MS/MS	By MS/MS	0.5	2.1	2329400	1104900	1224500	0	1224500	2	2	4				91	6756;11131;13809	True;True;True	7081;11726;14518	13886;22989;28385;28386;28387	13434;22301;27545;27546	13434;22301;27545
Q9VDY8;A0A0B4KGG5;Q8T3L2	Q9VDY8;A0A0B4KGG5;Q8T3L2	4;4;3	4;4;3	4;4;3		vib	tr|Q9VDY8|Q9VDY8_DROME MIP08680p OS=Drosophila melanogaster GN=vib PE=1 SV=1;tr|A0A0B4KGG5|A0A0B4KGG5_DROME Vibrator, isoform B OS=Drosophila melanogaster GN=vib PE=1 SV=1;tr|Q8T3L2|Q8T3L2_DROME SD01527p OS=Drosophila melanogaster GN=vib PE=2 SV=1	3	4	4	4	4	4	4	4	4	4	21.7	21.7	21.7	31.286	272	272;273;272	0	6.3034	By MS/MS	By MS/MS	21.7	21.7	3601100	1902200	1698900	5257300	1735300	5	2	7				92	2482;8473;9909;14379	True;True;True;True	2622;8949;10449;15111	5042;5043;17599;17600;20518;20519;29508;29509	4863;4864;16988;16989;19858;19859;28635	4864;16988;19858;28635
A0A0B4LIF3;A0A0H4Y1G0;A0A0B4KGH5;Q86NP2	A0A0B4LIF3;A0A0H4Y1G0;A0A0B4KGH5;Q86NP2	4;4;4;4	4;4;4;4	4;4;4;4	Negative elongation factor A	Nelf-A	tr|A0A0B4LIF3|A0A0B4LIF3_DROME Negative elongation factor A, isoform C OS=Drosophila melanogaster GN=Nelf-A PE=4 SV=1;tr|A0A0H4Y1G0|A0A0H4Y1G0_DROME FI24705p1 OS=Drosophila melanogaster GN=Nelf-A-RB PE=2 SV=1;tr|A0A0B4KGH5|A0A0B4KGH5_DROME Negative elongat	4	4	4	4	0	4	0	4	0	4	5.8	5.8	5.8	134.82	1250	1250;1251;1264;1251	0	8.0535		By MS/MS	0	5.8	2055800	0	2055800	0	2055800	0	5	5				93	1158;8383;11972;12518	True;True;True;True	1225;8857;12601;13168	2329;17433;24630;25736	2249;16817;23966;23967;25026	2249;16817;23966;25026
A0A0B4KGK3;Q95RA8	A0A0B4KGK3;Q95RA8	1;1	1;1	1;1	MOB kinase activator-like 1	mats	tr|A0A0B4KGK3|A0A0B4KGK3_DROME Mob as tumor suppressor, isoform B OS=Drosophila melanogaster GN=mats PE=4 SV=1;sp|Q95RA8|MOB1_DROME MOB kinase activator-like 1 OS=Drosophila melanogaster GN=mats PE=1 SV=1	2	1	1	1	1	0	1	0	1	0	5.5	5.5	5.5	25.229	219	219;219	0.0059312	1.7759	By MS/MS		5.5	0	226760	226760	0	631060	0	1	0	1				94	14145	TRUE	14865	29067	28191	28191
Q53XD3;A0A0B4KGP8;Q24208-2;Q24208	Q53XD3;A0A0B4KGP8;Q24208-2;Q24208	6;6;6;6	6;6;6;6	6;6;6;6	Eukaryotic translation initiation factor 2 subunit 3	Su(var)3-9;eIF-2gamma	tr|Q53XD3|Q53XD3_DROME RE71279p OS=Drosophila melanogaster GN=Su(var)3-9 PE=2 SV=1;tr|A0A0B4KGP8|A0A0B4KGP8_DROME Eukaryotic initiation factor 2gamma, isoform D OS=Drosophila melanogaster GN=eIF-2gamma PE=1 SV=1;sp|Q24208-2|IF2G_DROME Isoform C of Eukaryot	4	6	6	6	5	5	5	5	5	5	19.7	19.7	19.7	50.478	467	467;475;467;475	0	11.909	By MS/MS	By MS/MS	18	16.7	10339000	2077700	8261100	6428900	7614200	5	7	12				95	3599;3951;5945;5977;6988;7360	True;True;True;True;True;True	3778;4148;6237;6271;7325;7713	7357;7358;7359;8233;12247;12248;12313;12314;12315;14568;14569;15288	7125;7126;7127;7128;7129;7979;11896;11965;11966;14074;14075;14786	7127;7979;11896;11965;14074;14786
A0A0H4XWW0;M9W6J0;A0A0B4KGU4;Q9VHP0;Q9NBW6	A0A0H4XWW0;M9W6J0;A0A0B4KGU4;Q9VHP0	46;46;46;46;1	46;46;46;46;1	44;44;44;44;0	ATP-dependent RNA helicase bel	bel-RB;bel	tr|A0A0H4XWW0|A0A0H4XWW0_DROME FI24601p1 OS=Drosophila melanogaster GN=bel-RB PE=2 SV=1;tr|M9W6J0|M9W6J0_DROME FI21109p1 OS=Drosophila melanogaster GN=bel-RB PE=2 SV=1;tr|A0A0B4KGU4|A0A0B4KGU4_DROME Belle, isoform B OS=Drosophila melanogaster GN=bel PE=4 S	5	46	46	44	40	44	40	44	38	42	68.2	68.2	66.7	85.08	798	798;799;801;798;108	0	323.31	By MS/MS	By MS/MS	66	65.3	576290000	104670000	471620000	357130000	353090000	54	72	126				96	1688;1841;1994;2531;2532;2542;3120;3121;3386;3387;3683;3750;3751;3904;3906;4114;4559;4880;5922;6131;6306;8140;8141;8185;8186;8278;8595;8596;9345;9357;9440;9681;9737;9835;10409;10449;10937;11539;11540;11575;12451;13065;13959;13984;14093;14193	True;True;True;True;True;True;True;True;True;True;True;True;True;True;True;True;True;True;True;True;True;True;True;True;True;True;True;True;True;True;True;True;True;True;True;True;True;True;True;True;True;True;True;True;True;True	1779;1939;2106;2671;2672;2682;2683;3285;3286;3559;3560;3561;3862;3934;3935;3936;4098;4100;4318;4781;5114;6213;6214;6430;6616;8551;8552;8553;8610;8611;8612;8726;8727;9079;9080;9863;9875;9962;10213;10271;10272;10373;10973;11016;11526;12143;12144;12179;13098;13744;14672;14698;14812;14914	3499;3795;3796;4095;4096;5143;5144;5145;5146;5147;5165;5166;6285;6286;6287;6288;6289;6290;6844;6845;6846;6847;6848;6849;7652;7653;7654;7655;7774;7775;7776;7777;7778;7779;7780;7781;7782;8106;8107;8108;8110;8111;8112;8113;8556;8557;9432;9433;10082;10083;12204;12205;12206;12207;12612;12613;12614;12615;12998;12999;16828;16829;16830;16831;16832;16925;16926;16927;16928;17120;17121;17122;17123;17848;178…	3380;3381;3660;3661;3960;3961;4970;4971;4972;4973;4974;4993;4994;6092;6093;6094;6095;6096;6097;6098;6099;6643;6644;6645;6646;6647;7399;7400;7401;7402;7403;7520;7521;7522;7523;7524;7525;7856;7857;7858;7859;7860;7862;7863;7864;7865;7866;7867;7868;8292;8293;8294;9159;9160;9161;9795;9796;11855;11856;11857;11858;12247;12248;12249;12250;12251;12593;12594;12595;16243;16244;16245;16246;16247;16248;16249;…	3380;3660;3961;4970;4974;4993;6092;6098;6643;6645;7400;7520;7524;7857;7864;8292;9161;9795;11855;12249;12595;16243;16249;16341;16343;16515;17234;17236;18804;18828;18973;19438;19557;19722;20818;20898;21913;23068;23071;23142;24893;26131;27824;27876;28071;28265	48;49;50;51;52;53;54;55;56;57	336;357;422;442;464;467;482;492;653;692
A0A0B4KH76;A0A0B4KGW7;Q9VGC3	A0A0B4KH76;A0A0B4KGW7;Q9VGC3	2;2;2	2;2;2	2;2;2	Conserved oligomeric Golgi complex subunit 1	CG4848	tr|A0A0B4KH76|A0A0B4KH76_DROME CG4848, isoform B OS=Drosophila melanogaster GN=CG4848 PE=4 SV=1;tr|A0A0B4KGW7|A0A0B4KGW7_DROME CG4848, isoform C OS=Drosophila melanogaster GN=CG4848 PE=4 SV=1;sp|Q9VGC3|COG1_DROME Conserved oligomeric Golgi complex subunit	3	2	2	2	1	2	1	2	1	2	4.1	4.1	4.1	96.539	854	854;886;886	0	3.0637	By MS/MS	By MS/MS	1.9	4.1	0	0	0	0	0	1	2	3				97	2765;11177	True;True	2914;11772	5608;23081;23082	5425;22386;22387	5425;22386
H1UUJ8;A0A0B4KGX1;Q01989-3;Q01989;Q01989-2;A0A0B4LHV4	H1UUJ8;A0A0B4KGX1;Q01989-3;Q01989;Q01989-2;A0A0B4LHV4	3;3;3;3;3;2	3;3;3;3;3;2	3;3;3;3;3;2	Myosin heavy chain 95F	jar-RG;jar	tr|H1UUJ8|H1UUJ8_DROME FI18104p1 OS=Drosophila melanogaster GN=jar PE=1 SV=1;tr|A0A0B4KGX1|A0A0B4KGX1_DROME Jaguar, isoform L OS=Drosophila melanogaster GN=jar PE=1 SV=1;sp|Q01989-3|MYS9_DROME Isoform I of Myosin heavy chain 95F OS=Drosophila melanogaster	6	3	3	3	1	3	1	3	1	3	3.6	3.6	3.6	143.3	1253	1253;1268;1073;1253;1268;1238	0	8.9129	By matching	By MS/MS	1.2	3.6	3403200	264870	3138400	0	3138400	0	3	3				98	5440;6485;8559	True;True;True	5702;6799;9036	11256;11257;13344;17755	10924;12926;17138	10924;12926;17138	58	1040
A0A0B4KGX7;Q95TN8	A0A0B4KGX7;Q95TN8	7;7	7;7	7;7		gwl	tr|A0A0B4KGX7|A0A0B4KGX7_DROME Greatwall, isoform B OS=Drosophila melanogaster GN=gwl PE=1 SV=1;tr|Q95TN8|Q95TN8_DROME Greatwall, isoform A OS=Drosophila melanogaster GN=gwl PE=1 SV=1	2	7	7	7	1	7	1	7	1	7	11.1	11.1	11.1	88.715	803	803;846	0	14.019	By matching	By MS/MS	1.9	11.1	12983000	259760	12724000	0	12724000	0	7	7				99	1658;1799;3052;4242;5485;8829;9129	True;True;True;True;True;True;True	1746;1897;3217;4451;5748;9331;9640	3445;3717;6164;8782;11335;18356;18357;18945	3325;3587;5969;8519;11004;17753;18346	3325;3587;5969;8519;11004;17753;18346
Q4AB57;A0A0B4KH25;P84051;P08985	Q4AB57;A0A0B4KH25;P84051;P08985	1;1;1;1	1;1;1;1	1;1;1;1	Histone H2A;Histone H2A.v	His2A:CG33859;His2Av;His2A	tr|Q4AB57|Q4AB57_DROME Histone H2A OS=Drosophila melanogaster GN=His2A:CG33859 PE=3 SV=1;tr|A0A0B4KH25|A0A0B4KH25_DROME Histone H2A OS=Drosophila melanogaster GN=His2Av PE=3 SV=1;sp|P84051|H2A_DROME Histone H2A OS=Drosophila melanogaster GN=His2A PE=1 SV=2	4	1	1	1	1	1	1	1	1	1	7.3	7.3	7.3	13.364	124	124;141;124;141	0.0037221	2.069	By MS/MS	By MS/MS	7.3	7.3	11987000	2860700	9126100	0	9126100	1	1	2				100	425	TRUE	447	841;842	809;810	809
Q9VDI1;A0A0B4KH28	Q9VDI1;A0A0B4KH28	12;12	12;12	12;12		Synd	tr|Q9VDI1|Q9VDI1_DROME LD46328p OS=Drosophila melanogaster GN=Synd PE=1 SV=2;tr|A0A0B4KH28|A0A0B4KH28_DROME Syndapin, isoform C OS=Drosophila melanogaster GN=Synd PE=1 SV=1	2	12	12	12	8	11	8	11	8	11	36	36	36	55.909	494	494;495	0	91.045	By MS/MS	By MS/MS	27.1	33.6	18233000	4125200	14108000	11724000	13864000	8	15	23				101	824;5406;6590;8392;8393;9059;10276;10541;12371;13048;13943;14382	True;True;True;True;True;True;True;True;True;True;True;True	873;5667;6907;8866;8867;9569;10835;11113;13013;13727;14656;15114	1698;1699;11188;11189;11190;13555;17451;17452;18829;18830;21236;21237;21750;21751;21752;25437;25438;26864;26865;28645;28646;29513	1635;1636;1637;10865;10866;10867;13130;16836;16837;16838;18227;20559;20560;21076;21077;21078;21079;24728;24729;26103;27795;27796;28638	1635;10867;13130;16836;16838;18227;20559;21077;24728;26103;27796;28638
A0A0B4KH34;P22464-3;P22464-2;P22464	A0A0B4KH34;P22464-3;P22464-2;P22464	7;7;7;7	7;7;7;7	7;7;7;7	Annexin;Annexin B9	AnxB9	tr|A0A0B4KH34|A0A0B4KH34_DROME Annexin OS=Drosophila melanogaster GN=AnxB9 PE=1 SV=1;sp|P22464-3|ANXB9_DROME Isoform c of Annexin B9 OS=Drosophila melanogaster GN=AnxB9;sp|P22464-2|ANXB9_DROME Isoform b of Annexin B9 OS=Drosophila melanogaster GN=AnxB9;sp|	4	7	7	7	5	6	5	6	5	6	25.6	25.6	25.6	35.944	324	324;324;324;324	0	61.719	By MS/MS	By MS/MS	16.4	21.9	12373000	2671500	9701600	8287000	8849300	4	7	11				102	536;1491;2325;6699;9428;11176;11938	True;True;True;True;True;True;True	563;1576;2462;7024;9949;11771;12564	1049;1050;3117;4750;13779;13780;19581;19582;23079;23080;24556	1012;3013;4574;13333;13334;18946;18947;18948;22384;22385;23885	1012;3013;4574;13334;18947;22384;23885
Q8MSW3;B7Z0L1;B7Z0L0;Q9VES3;Q8INA9;A0A0B4KH94;A8JR25;P10674	Q8MSW3;B7Z0L1;B7Z0L0;Q9VES3;Q8INA9;A0A0B4KH94;A8JR25;P10674	1;1;1;1;1;1;1;1	1;1;1;1;1;1;1;1	1;1;1;1;1;1;1;1	Fasciclin-1	Fas1	tr|Q8MSW3|Q8MSW3_DROME LD25556p OS=Drosophila melanogaster GN=Fas1 PE=2 SV=1;tr|B7Z0L1|B7Z0L1_DROME Fasciclin 1, isoform E OS=Drosophila melanogaster GN=Fas1 PE=1 SV=1;tr|B7Z0L0|B7Z0L0_DROME Fasciclin 1, isoform F OS=Drosophila melanogaster GN=Fas1 PE=1 SV	8	1	1	1	1	1	1	1	1	1	5.4	5.4	5.4	46.808	423	423;624;636;649;655;661;662;652	0.0090549	1.5241	By matching	By MS/MS	5.4	5.4	894620	239730	654890	0	654890	0	1	1				103	13125	TRUE	13808	27021;27022	26251	26251
H8F4N7;A0A0B4KHA1;P25992	H8F4N7;A0A0B4KHA1;P25992	2;2;2	2;2;2	2;2;2	Yemanuclein-alpha	yemalpha-RA;yem;yemalpha	tr|H8F4N7|H8F4N7_DROME FI18125p1 OS=Drosophila melanogaster GN=yemalpha-RA PE=2 SV=1;tr|A0A0B4KHA1|A0A0B4KHA1_DROME Yemanuclein, isoform B OS=Drosophila melanogaster GN=yem PE=1 SV=1;sp|P25992|YEMA_DROME Yemanuclein-alpha OS=Drosophila melanogaster GN=yema	3	2	2	2	1	1	1	1	1	1	5.2	5.2	5.2	109.31	1002	1002;1101;1002	0	3.2361	By MS/MS	By MS/MS	2.4	2.8	840480	577640	262840	0	262840	1	1	2				104	3232;13195	True;True	3401;13882	6502;27155	6307;26375	6307;26375
Q8IN90;C6SV32;Q5BIJ2;D2NUL2;Q0KI58;A0A0B4KHP7;B7Z0L6;A0A0B4KHB9;Q9NFM7;Q9VEC6;Q8IN89;B7Z0L7	Q8IN90;C6SV32;Q5BIJ2;D2NUL2;Q0KI58;A0A0B4KHP7;B7Z0L6;A0A0B4KHB9;Q9NFM7;Q9VEC6;Q8IN89;B7Z0L7	5;5;5;5;5;5;5;5;4;4;4;3	5;5;5;5;5;5;5;5;4;4;4;3	5;5;5;5;5;5;5;5;4;4;4;3		PP2A-B;PP2A-B-RC;PP2A-B-RK	tr|Q8IN90|Q8IN90_DROME PP2A-B, isoform C OS=Drosophila melanogaster GN=PP2A-B PE=1 SV=1;tr|C6SV32|C6SV32_DROME AT28535p (Fragment) OS=Drosophila melanogaster GN=PP2A-B-RC PE=2 SV=1;tr|Q5BIJ2|Q5BIJ2_DROME PP2A-B, isoform K OS=Drosophila melanogaster GN=	12	5	5	5	4	4	4	4	4	4	12.8	12.8	12.8	64.391	554	554;557;656;656;670;683;703;716;670;951;984;438	0	12.736	By MS/MS	By MS/MS	10.8	9.6	4599000	1059000	3540000	3376000	3111200	3	4	7				105	3352;5691;7693;8429;11969	True;True;True;True;True	3524;5970;8050;8905;12598	6781;6782;11764;15899;15900;17528;17529;24625	6581;6582;11407;15367;15368;16913;23963	6582;11407;15367;16913;23963
B7Z0R2;A0A0B4KHD2;Q9VAS8	B7Z0R2;A0A0B4KHD2;Q9VAS8	4;4;4	4;4;4	4;4;4		spg	tr|B7Z0R2|B7Z0R2_DROME Sponge, isoform D OS=Drosophila melanogaster GN=spg PE=1 SV=2;tr|A0A0B4KHD2|A0A0B4KHD2_DROME Sponge, isoform F OS=Drosophila melanogaster GN=spg PE=1 SV=1;tr|Q9VAS8|Q9VAS8_DROME Sponge, isoform E OS=Drosophila melanogaster GN=spg PE=	3	4	4	4	2	3	2	3	2	3	2.4	2.4	2.4	227.05	2002	2002;2008;2187	0	8.2197	By MS/MS	By MS/MS	1.3	1.7	2478500	608060	1870400	0	1870400	1	3	4				106	5105;6742;7796;11053	True;True;True;True	5350;7067;8155;11643	10521;13862;16102;22826;22827	10222;13413;15543;22147	10222;13413;15543;22147
A0A0B4KHE9;Q9V3P6;A0A0B4KI10;Q9V3P6-2	A0A0B4KHE9;Q9V3P6;A0A0B4KI10;Q9V3P6-2	41;41;40;35	41;41;40;35	41;41;40;35	26S proteasome non-ATPase regulatory subunit 1	Rpn2	tr|A0A0B4KHE9|A0A0B4KHE9_DROME Regulatory particle non-ATPase 2, isoform C OS=Drosophila melanogaster GN=Rpn2 PE=4 SV=1;sp|Q9V3P6|PSMD1_DROME 26S proteasome non-ATPase regulatory subunit 1 OS=Drosophila melanogaster GN=Rpn2 PE=1 SV=1;tr|A0A0B4KI10|A0A0B4KI	4	41	41	41	32	38	32	38	32	38	48.7	48.7	48.7	113.2	1020	1020;1020;1029;946	0	226.13	By MS/MS	By MS/MS	39.7	43.9	207710000	49693000	158020000	140890000	145200000	29	55	84				107	159;259;1422;1442;1988;2183;2233;2234;2498;2723;3967;4643;4644;6086;6109;6202;6223;6444;6679;6680;6693;7738;8402;8417;8484;9026;9273;9274;10031;10032;10192;10892;10949;11287;11947;11948;12789;12889;12997;14175;14176	True;True;True;True;True;True;True;True;True;True;True;True;True;True;True;True;True;True;True;True;True;True;True;True;True;True;True;True;True;True;True;True;True;True;True;True;True;True;True;True;True	164;272;1506;1526;2100;2311;2312;2365;2366;2638;2870;4165;4868;4869;6380;6408;6505;6527;6757;7004;7005;7018;8095;8876;8877;8893;8960;9535;9789;9790;10580;10581;10747;11475;11476;11538;11885;12573;12574;13452;13559;13673;14895;14896;14897	296;297;298;522;2985;3027;3028;4085;4086;4489;4490;4491;4492;4589;4590;4591;5085;5086;5087;5088;5531;5532;8260;8261;8262;9602;9603;9604;12506;12567;12568;12772;12814;12815;13258;13742;13743;13744;13745;13767;15985;15986;15987;15988;17468;17469;17470;17471;17472;17473;17503;17504;17619;17620;18759;18760;19298;19299;19300;19301;20758;20759;20760;21068;21069;21070;21071;22504;22505;22506;22507;22508…	297;298;507;2886;2929;2930;3950;4333;4334;4335;4336;4424;4425;4910;4911;4912;5347;5348;8004;8005;9328;9329;12148;12206;12207;12208;12395;12434;12435;12843;13299;13300;13301;13302;13321;15440;15441;15442;15443;16852;16853;16854;16855;16856;16857;16858;16890;16891;17010;17011;18160;18161;18162;18682;18683;18684;18685;20097;20098;20099;20393;20394;20395;21809;21810;21811;21812;21813;21814;21815;2193…	297;507;2886;2930;3950;4335;4424;4425;4911;5348;8004;9328;9329;12148;12207;12395;12434;12843;13299;13300;13321;15443;16857;16890;17010;18161;18682;18684;20097;20098;20393;21814;21932;22586;23906;23907;25558;25785;25994;28238;28241	59;60;61;62;63	17;247;547;669;690
Q9VA83;Q9U7A3;Q9U4U2;A0A0B4KHF0	Q9VA83;Q9U7A3;Q9U4U2;A0A0B4KHF0	3;3;3;3	3;3;3;3	3;3;3;3	Ferritin	Fer2LCH	tr|Q9VA83|Q9VA83_DROME Ferritin OS=Drosophila melanogaster GN=Fer2LCH PE=1 SV=1;tr|Q9U7A3|Q9U7A3_DROME Ferritin OS=Drosophila melanogaster GN=Fer2LCH PE=2 SV=1;tr|Q9U4U2|Q9U4U2_DROME Ferritin OS=Drosophila melanogaster GN=Fer2LCH PE=3 SV=1;tr|A0A0B4KHF0|A0	4	3	3	3	1	2	1	2	1	2	22	22	22	25.242	227	227;227;227;236	0	5.7414	By MS/MS	By MS/MS	4.4	17.6	3535600	197270	3338300	0	3338300	1	2	3				108	1160;10339;11527	True;True;True	1227;10899;12131	2332;21347;23724	2252;20663;23048	2252;20663;23048
Q9VC56;Q8IMW2;A0A0B4LIK5;A0A0B4KHF3;A0A0B4KI06;Q7KS15;Q8IH89;Q8T8T3	Q9VC56;Q8IMW2;A0A0B4LIK5;A0A0B4KHF3;A0A0B4KI06;Q7KS15	6;6;6;6;6;5;2;1	6;6;6;6;6;5;2;1	6;6;6;6;6;5;2;1	Ubiquitin carboxyl-terminal hydrolase	puf	tr|Q9VC56|Q9VC56_DROME Puffyeye, isoform D OS=Drosophila melanogaster GN=puf PE=1 SV=2;tr|Q8IMW2|Q8IMW2_DROME Puffyeye, isoform F OS=Drosophila melanogaster GN=puf PE=1 SV=2;tr|A0A0B4LIK5|A0A0B4LIK5_DROME Puffyeye, isoform I OS=Drosophila melanogaster GN=p	8	6	6	6	1	6	1	6	1	6	2.1	2.1	2.1	440.37	3912	3912;3912;3921;3921;3930;2832;370;344	0	13.11	By MS/MS	By MS/MS	0.4	2.1	3770200	249650	3520500	0	3520500	1	6	7				109	4749;6558;7880;10545;11960;12972	True;True;True;True;True;True	4977;6874;8245;11117;12588;13646	9826;13474;13475;16285;21756;24606;26706	9552;13054;13055;15722;21083;23941;25952	9552;13054;15722;21083;23941;25952
A0A0B4KHJ5;D5SHR2;Q9VFC8-2;Q9VFC8	A0A0B4KHJ5;D5SHR2;Q9VFC8-2;Q9VFC8	14;14;14;14	14;14;14;14	14;14;14;14	Glycogen [starch] synthase	GlyS;CG6904-RA	tr|A0A0B4KHJ5|A0A0B4KHJ5_DROME Glycogen synthase, isoform D OS=Drosophila melanogaster GN=GlyS PE=1 SV=1;tr|D5SHR2|D5SHR2_DROME GH19589p OS=Drosophila melanogaster GN=CG6904-RA PE=2 SV=1;sp|Q9VFC8-2|GYS_DROME Isoform B of Glycogen [starch] synthase OS=Dros	4	14	14	14	11	13	11	13	11	13	23.8	23.8	23.8	79.233	689	689;709;689;709	0	45.031	By MS/MS	By MS/MS	18.7	21.5	25944000	5030400	20913000	16668000	18244000	8	13	21				110	764;2027;2028;3484;3681;4225;6128;7623;8329;8487;11532;12227;14296;14297	True;True;True;True;True;True;True;True;True;True;True;True;True;True	805;2143;2144;3661;3860;4433;6427;7979;8796;8963;12136;12867;15020;15021	1535;1536;4164;4165;4166;4167;7028;7029;7649;7650;8752;8753;12608;15778;15779;17325;17625;23735;23736;25161;25162;29336;29337;29338	1470;1471;1472;4020;4021;6821;6822;6823;7396;7397;8489;12242;15256;16711;16712;17016;23060;23061;24474;24475;28456;28457;28458;28459	1470;4020;4021;6821;7397;8489;12242;15256;16712;17016;23060;24474;28457;28459
A0A0B4KHJ7;Q9Y0I1	A0A0B4KHJ7;Q9Y0I1	3;3	3;3	3;3	NuA4 complex subunit EAF3 homolog	MRG15	tr|A0A0B4KHJ7|A0A0B4KHJ7_DROME MORF-related gene 15, isoform B OS=Drosophila melanogaster GN=MRG15 PE=4 SV=1;sp|Q9Y0I1|EAF3_DROME NuA4 complex subunit EAF3 homolog OS=Drosophila melanogaster GN=MRG15 PE=1 SV=1	2	3	3	3	2	3	2	3	2	3	11.7	11.7	11.7	47.723	429	429;424	0	26.631	By MS/MS	By MS/MS	6.8	11.7	2106100	635000	1471100	1895800	1342500	1	3	4				111	9175;10248;12908	True;True;True	9689;10807;13578	19107;19108;21185;26571;26572	18506;20512;25820;25821	18506;20512;25821
Q9VDE3;A0A0B4KHK1;O44382	Q9VDE3;A0A0B4KHK1;O44382	5;5;4	5;5;4	5;5;4		slmb	tr|Q9VDE3|Q9VDE3_DROME LD08669p OS=Drosophila melanogaster GN=slmb PE=2 SV=1;tr|A0A0B4KHK1|A0A0B4KHK1_DROME Supernumerary limbs, isoform B OS=Drosophila melanogaster GN=slmb PE=4 SV=1;tr|O44382|O44382_DROME Slimb OS=Drosophila melanogaster GN=slmb PE=2 SV=	3	5	5	5	2	4	2	4	2	4	12.9	12.9	12.9	58.952	510	510;597;510	0	5.6326	By MS/MS	By MS/MS	5.3	11	3593200	661260	2931900	0	2931900	2	2	4				112	129;1640;4112;13268;13879	True;True;True;True;True	134;1728;4316;13957;14590	237;238;3413;8554;27308;28523	239;3294;8289;26522;27673	239;3294;8289;26522;27673
A0A0B4KHM2;Q9XZ58	A0A0B4KHM2;Q9XZ58	6;6	6;6	6;6	COP9 signalosome complex subunit 5	CSN5	tr|A0A0B4KHM2|A0A0B4KHM2_DROME COP9 signalosome subunit 5, isoform B OS=Drosophila melanogaster GN=CSN5 PE=4 SV=1;sp|Q9XZ58|CSN5_DROME COP9 signalosome complex subunit 5 OS=Drosophila melanogaster GN=CSN5 PE=1 SV=1	2	6	6	6	4	5	4	5	4	5	26.8	26.8	26.8	36.87	325	325;327	0	9.74	By MS/MS	By MS/MS	16	22.5	5959800	1737900	4221900	4530700	4527600	3	5	8				113	4532;5130;5740;9840;10451;12654	True;True;True;True;True;True	4754;5376;6023;10378;11018;13307	9378;9379;10565;11853;11854;20381;20382;21585;26018	9107;9108;10265;11495;11496;19728;19729;20902;25301	9107;10265;11496;19728;20902;25301
A0A0B4KHS9;P48461;Q95V52;Q95V51;Q5K375;Q5LJN2;A8QI94;Q8SWU9;H5V895;Q8T0U6;P48462	A0A0B4KHS9;P48461	4;4;1;1;1;1;1;1;1;1;1	4;4;1;1;1;1;1;1;1;1;1	2;2;0;0;0;0;0;0;0;0;0	Serine/threonine-protein phosphatase;Serine/threonine-protein phosphatase alpha-1 isoform	Pp1alpha-96A	tr|A0A0B4KHS9|A0A0B4KHS9_DROME Serine/threonine-protein phosphatase OS=Drosophila melanogaster GN=Pp1alpha-96A PE=3 SV=1;sp|P48461|PP11_DROME Serine/threonine-protein phosphatase alpha-1 isoform OS=Drosophila melanogaster GN=Pp1alpha-96A PE=1 SV=1	11	4	4	2	1	4	1	4	1	2	14.4	14.4	6.7	37.37	327	327;327;306;309;309;313;317;330;330;461;330	0	16.759	By MS/MS	By MS/MS	3.1	14.4	6658400	202070	6456300	0	6456300	1	4	5				114	475;4214;9147;10211	True;True;True;True	499;4422;9658;10766	928;929;8736;19032;19033;21108	889;890;8474;18432;18433;20431	889;8474;18433;20431
A0A0B4KHT9;Q9I7I0	A0A0B4KHT9;Q9I7I0	3;3	3;3	3;3	G2/mitotic-specific cyclin-B3	CycB3	tr|A0A0B4KHT9|A0A0B4KHT9_DROME Cyclin B3, isoform B OS=Drosophila melanogaster GN=CycB3 PE=3 SV=1;sp|Q9I7I0|CCNB3_DROME G2/mitotic-specific cyclin-B3 OS=Drosophila melanogaster GN=CycB3 PE=1 SV=1	2	3	3	3	1	2	1	2	1	2	5.4	5.4	5.4	64.771	575	575;575	0	3.1914	By MS/MS	By MS/MS	1.4	4	3010600	324350	2686300	0	2686300	1	2	3				115	2164;5910;10101	True;True;True	2290;6200;10654	4447;12177;20904	4284;11822;20246	4284;11822;20246
Q8IH06;E1JIT0;B3DNL7;A0A0B4KHV5;O01367-2;O01367-3;O01367	Q8IH06;E1JIT0;B3DNL7;A0A0B4KHV5;O01367-2;O01367-3;O01367	1;1;1;1;1;1;1	1;1;1;1;1;1;1	1;1;1;1;1;1;1	Protein held out wings	how	tr|Q8IH06|Q8IH06_DROME LD34273p OS=Drosophila melanogaster GN=CG18854 PE=2 SV=1;tr|E1JIT0|E1JIT0_DROME Held out wings, isoform E OS=Drosophila melanogaster GN=how PE=1 SV=1;tr|B3DNL7|B3DNL7_DROME Held out wings, isoform D OS=Drosophila melanogaster GN=how	7	1	1	1	0	1	0	1	0	1	7	7	7	24.676	228	228;404;405;418;375;380;405	0	3.974		By MS/MS	0	7	550260	0	550260	0	550260	0	1	1				116	897	TRUE	951	1832	1769	1769
A0A0B4KI43;Q9VB55;Q9N9Z6;Q6AWL3;A0A0B4KHZ0;A8JRE3;Q95TK6;A0A0B4K7W6;D6W4L7	A0A0B4KI43;Q9VB55;Q9N9Z6;Q6AWL3;A0A0B4KHZ0;A8JRE3;Q95TK6;A0A0B4K7W6;D6W4L7	8;8;8;8;8;8;7;5;4	8;8;8;8;8;8;7;5;4	8;8;8;8;8;8;7;5;4		woc;woc-RB	tr|A0A0B4KI43|A0A0B4KI43_DROME Without children, isoform D OS=Drosophila melanogaster GN=woc PE=1 SV=1;tr|Q9VB55|Q9VB55_DROME Without children, isoform A OS=Drosophila melanogaster GN=woc PE=1 SV=2;tr|Q9N9Z6|Q9N9Z6_DROME WOC protein OS=Drosophila melanogas	9	8	8	8	5	7	5	7	5	7	5.9	5.9	5.9	187.32	1687	1687;1688;1688;1688;1702;1703;1043;712;409	0	22.531	By MS/MS	By MS/MS	3.1	5.3	8054300	1153000	6901300	4935300	5174800	4	6	10				117	35;3542;3651;5098;7970;9130;9359;10062	True;True;True;True;True;True;True;True	36;3721;3830;5342;8339;9641;9877;10612	74;75;7249;7593;7594;10508;10509;16467;16468;18946;19458;20814	74;75;7028;7345;7346;10209;10210;15896;18347;18348;18831;20154	74;7028;7346;10209;15896;18348;18831;20154
A0A0B4KI24;Q27415-2;Q27415	A0A0B4KI24;Q27415-2;Q27415	4;4;4	4;4;4	4;4;4	Nucleoplasmin-like protein	Nlp	tr|A0A0B4KI24|A0A0B4KI24_DROME Nucleoplasmin, isoform B OS=Drosophila melanogaster GN=Nlp PE=4 SV=1;sp|Q27415-2|NLP_DROME Isoform 2 of Nucleoplasmin-like protein OS=Drosophila melanogaster GN=Nlp;sp|Q27415|NLP_DROME Nucleoplasmin-like protein OS=Drosophila	3	4	4	4	4	3	4	3	4	3	30.3	30.3	30.3	16.996	152	152;121;152	0	17.991	By MS/MS	By MS/MS	30.3	21.7	18521000	7749100	10772000	17818000	14519000	3	3	6				118	611;1285;2010;2693	True;True;True;True	641;1362;2122;2839	1194;1195;2677;2678;4121;4122;5475	1147;1148;2589;3983;3984;5292	1147;2589;3983;5292
A0A0B4KI71;P23226-2	A0A0B4KI71;P23226-2	47;47	1;1	1;1	205 kDa microtubule-associated protein	Map205	tr|A0A0B4KI71|A0A0B4KI71_DROME Microtubule-associated protein 205, isoform C OS=Drosophila melanogaster GN=Map205 PE=1 SV=1;sp|P23226-2|MA205_DROME Isoform C2 of 205 kDa microtubule-associated protein OS=Drosophila melanogaster GN=Map205	2	47	1	1	35	45	1	1	1	1	50.3	1.1	1.1	118.15	1109	1109;1109	0	3.0648	By matching	By MS/MS	45.8	48	3244000	519250	2724800	0	2724800	0	1	1				119	125;1976;2078;2499;2500;2856;3549;4097;4098;4313;4746;5341;6315;6331;6354;6432;6703;6916;7243;7244;7328;7549;8099;8699;9006;9058;9224;9225;9654;9918;9919;9938;10198;10199;10699;10862;10876;11046;11346;11787;12009;12454;12455;12457;12470;12765;13626	False;False;False;False;False;False;False;False;False;False;False;False;False;False;False;False;False;False;False;False;False;False;False;False;False;False;False;False;False;False;False;False;False;False;False;False;False;False;False;False;False;False;False;False;False;True;False	130;2088;2200;2201;2202;2639;2640;3007;3728;4300;4301;4527;4974;5597;6625;6641;6665;6745;7028;7249;7585;7586;7676;7905;8487;8488;9186;9513;9514;9568;9739;9740;10184;10458;10459;10481;10753;10754;11276;11277;11445;11459;11636;11946;12407;12638;13101;13102;13104;13119;13427;14325;14326	229;230;231;232;4069;4275;4276;4277;4278;4279;4280;5089;5090;5091;5785;5786;7262;7263;7264;7265;8528;8529;8530;8531;8936;8937;9821;11059;11060;11061;13013;13014;13035;13036;13037;13038;13081;13082;13235;13236;13788;13789;14182;14183;15053;15054;15055;15056;15057;15058;15234;15235;15649;15650;16720;16721;16722;16723;16724;16725;16726;18061;18062;18063;18064;18715;18716;18717;18718;18827;18828;1920…	230;231;232;233;3934;3935;4120;4121;4122;4123;4124;4125;4913;4914;4915;5606;5607;7041;7042;7043;7044;7045;8266;8267;8268;8269;8270;8673;9549;10745;10746;12607;12629;12630;12631;12681;12818;12819;12820;12821;13345;13346;13720;13721;14555;14556;14557;14558;14559;14733;14734;15134;15135;16128;16129;16130;16131;16132;16133;16134;16135;16136;17450;17451;17452;17453;17454;17455;18113;18114;18115;18116;…	231;3934;4124;4913;4915;5607;7045;8266;8268;8673;9549;10745;12607;12629;12681;12818;13345;13720;14558;14559;14734;15134;16135;17450;18114;18226;18603;18604;19376;19876;19877;19921;20404;20408;21430;21750;21773;22134;22694;23569;24043;24901;24904;24909;24945;25511;27200	64;65;66;67;68;69	1;357;371;748;902;1048
Q86NS0;A0A0B4LEK8;A1Z813	Q86NS0;A0A0B4LEK8;A1Z813	4;4;4	4;4;4	4;4;4		CG1472;Sec24AB	tr|Q86NS0|Q86NS0_DROME RE70550p OS=Drosophila melanogaster GN=CG1472 PE=2 SV=1;tr|A0A0B4LEK8|A0A0B4LEK8_DROME Sec24AB ortholog, isoform C OS=Drosophila melanogaster GN=Sec24AB PE=1 SV=1;tr|A1Z813|A1Z813_DROME Sec24AB ortholog, isoform A OS=Drosophila melan	3	4	4	4	4	4	4	4	4	4	6.9	6.9	6.9	95.549	852	852;1162;1184	0	7.7089	By MS/MS	By MS/MS	6.9	6.9	5757500	1203600	4553800	3716400	4187000	3	2	5				120	4165;5003;12681;13440	True;True;True;True	4369;5245;13335;14134	8647;8648;10330;10331;26072;26073;27633;27634	8389;10040;25343;26829;26830	8389;10040;25343;26829
A0A0B4LEV2;Q26454;Q5BI95	A0A0B4LEV2;Q26454	29;29;14	29;29;14	29;29;14	DNA replication licensing factor MCM4	dpa	tr|A0A0B4LEV2|A0A0B4LEV2_DROME DNA helicase OS=Drosophila melanogaster GN=dpa PE=1 SV=1;sp|Q26454|MCM4_DROME DNA replication licensing factor MCM4 OS=Drosophila melanogaster GN=dpa PE=1 SV=2	3	29	29	29	22	27	22	27	22	27	46.1	46.1	46.1	96.609	866	866;866;544	0	110.4	By MS/MS	By MS/MS	32.1	46	82851000	19657000	63194000	59733000	51647000	17	33	50				121	213;414;490;2400;2742;3261;4005;4040;4325;4347;4348;5122;5620;6540;6685;7678;8614;9757;10271;10282;10827;11060;11460;11800;12409;12410;12901;13389;13770	True;True;True;True;True;True;True;True;True;True;True;True;True;True;True;True;True;True;True;True;True;True;True;True;True;True;True;True;True	224;436;515;2539;2891;3432;4204;4240;4539;4562;4563;5368;5897;6856;7010;8035;9099;10292;10830;10841;11408;11650;12063;12064;12420;13052;13053;13571;14078;14477	420;822;959;4892;4893;4894;5569;5570;6554;8355;8356;8357;8424;8425;8959;9029;9030;9031;9032;10551;10552;11625;11626;13445;13446;13752;13753;15868;15869;15870;17881;17882;20234;20235;20236;21225;21226;21250;21251;22387;22388;22839;22840;23611;23612;23613;24252;24253;25511;25512;25513;26558;26559;27527;27528;28306;28307	410;411;793;925;4716;4717;4718;5390;6359;6360;8091;8092;8164;8165;8693;8761;8762;8763;10253;10254;11270;13021;13022;13308;13309;15340;15341;15342;17267;17268;19594;19595;20547;20548;20569;21700;21701;21702;22158;22931;22932;23585;24802;24803;24804;25805;25806;26725;27467;27468	410;793;925;4716;5390;6359;8091;8164;8693;8761;8763;10254;11270;13022;13309;15342;17268;19595;20548;20569;21701;22158;22932;23585;24803;24804;25805;26725;27467	70;71	35;593
A0A0B4LEV3;Q7JWR9	A0A0B4LEV3;Q7JWR9	12;12	12;12	12;12	Zinc finger CCCH domain-containing protein 15 homolog	CG8635	tr|A0A0B4LEV3|A0A0B4LEV3_DROME CG8635, isoform B OS=Drosophila melanogaster GN=CG8635 PE=4 SV=1;sp|Q7JWR9|ZC3HF_DROME Zinc finger CCCH domain-containing protein 15 homolog OS=Drosophila melanogaster GN=CG8635 PE=1 SV=1	2	12	12	12	10	11	10	11	10	11	34.2	34.2	34.2	45.291	404	404;404	0	49.453	By MS/MS	By MS/MS	33.7	31.7	9668500	3665300	6003200	9587100	6616400	8	11	19				122	1811;2540;2903;4564;4565;7127;9800;11559;13134;13733;13734;14216	True;True;True;True;True;True;True;True;True;True;True;True	1909;2680;3058;4786;4787;7466;10338;12163;13817;14437;14438;14938	3738;3739;5161;5162;5900;5901;9441;9442;9443;14827;14828;20312;23782;23783;27036;27037;28228;28229;28230;29189;29190	3607;3608;4989;4990;5721;5722;9169;9170;9171;14323;19666;23104;23105;23106;26264;27401;27402;28309;28310	3607;4989;5722;9170;9171;14323;19666;23105;26264;27401;27402;28310
Q95SB3;A1Z7A9;A0A0B4LEV8;Q8MSN4;A1Z7A8	Q95SB3;A1Z7A9;A0A0B4LEV8;Q8MSN4;A1Z7A8	2;2;2;2;2	2;2;2;2;2	2;2;2;2;2		coil	tr|Q95SB3|Q95SB3_DROME GM04053p OS=Drosophila melanogaster GN=coil PE=2 SV=1;tr|A1Z7A9|A1Z7A9_DROME Coilin, isoform C OS=Drosophila melanogaster GN=coil PE=1 SV=1;tr|A0A0B4LEV8|A0A0B4LEV8_DROME Coilin, isoform E OS=Drosophila melanogaster GN=coil PE=1 SV=1	5	2	2	2	0	2	0	2	0	2	5.5	5.5	5.5	53.794	488	488;488;633;634;634	0	4.7574		By MS/MS	0	5.5	580360	0	580360	0	319010	0	3	3				123	11018;11039	True;True	11608;11629	22760;22761;22800	22072;22073;22118	22073;22118
Q5U0U9;A1Z7J7;A1Z7J6;A0A0B4LEY1;A0A0B4LEZ1;Q961K5	Q5U0U9;A1Z7J7;A1Z7J6;A0A0B4LEY1;A0A0B4LEZ1;Q961K5	15;15;15;15;15;8	15;15;15;15;15;8	15;15;15;15;15;8		Sec31	tr|Q5U0U9|Q5U0U9_DROME AT25839p OS=Drosophila melanogaster GN=Sec31 PE=2 SV=1;tr|A1Z7J7|A1Z7J7_DROME Sec31 ortholog, isoform A OS=Drosophila melanogaster GN=Sec31 PE=1 SV=1;tr|A1Z7J6|A1Z7J6_DROME Sec31 ortholog, isoform B OS=Drosophila melanogaster GN=Sec3	6	15	15	15	10	14	10	14	10	14	16.7	16.7	16.7	135.99	1240	1240;1240;1241;1259;1260;777	0	57.018	By MS/MS	By MS/MS	9.6	16	30409000	6532100	23877000	24341000	17714000	7	18	25				124	1493;2102;2504;2844;5611;5636;6011;7935;9665;9799;9941;10751;10899;12688;13596	True;True;True;True;True;True;True;True;True;True;True;True;True;True;True	1578;2227;2644;2994;5888;5913;6305;8302;10196;10337;10484;11329;11484;13342;14295	3120;4329;4330;5097;5760;5761;5762;5763;11608;11609;11660;11661;12374;12375;16401;20036;20309;20310;20311;20587;22217;22218;22525;22526;26085;26086;27962;27963	3016;4175;4920;5587;5588;11253;11254;11255;11310;11311;12027;12028;15830;19399;19400;19663;19664;19665;19931;21531;21829;21830;25358;27147;27148	3016;4175;4920;5588;11253;11310;12027;15830;19400;19663;19931;21531;21829;25358;27148
A0A0B4LEY4;A1Z7K9;Q8SWW0;Q8MRI7	A0A0B4LEY4;A1Z7K9;Q8SWW0;Q8MRI7	4;4;3;2	4;4;3;2	4;4;3;2	PAB-dependent poly(A)-specific ribonuclease subunit PAN2	PAN2	tr|A0A0B4LEY4|A0A0B4LEY4_DROME PAB-dependent poly(A)-specific ribonuclease subunit PAN2 OS=Drosophila melanogaster GN=PAN2 PE=1 SV=1;tr|A1Z7K9|A1Z7K9_DROME PAB-dependent poly(A)-specific ribonuclease subunit PAN2 OS=Drosophila melanogaster GN=PAN2 PE=1 SV=	4	4	4	4	1	4	1	4	1	4	4	4	4	138.88	1240	1240;1241;930;658	0	7.2576	By MS/MS	By MS/MS	1	4	2086500	327120	1759400	0	1759400	1	3	4				125	1849;3325;5699;11311	True;True;True;True	1948;3497;5978;11910	3812;3813;6672;11779;23331	3677;6462;11421;22637	3677;6462;11421;22637
A0A0B4LEY6;Q94518	A0A0B4LEY6;Q94518	4;4	4;4	4;4	Nascent polypeptide-associated complex subunit alpha	Nacalpha	tr|A0A0B4LEY6|A0A0B4LEY6_DROME Nascent polypeptide associated complex protein alpha subunit, isoform D OS=Drosophila melanogaster GN=Nacalpha PE=4 SV=1;sp|Q94518|NACA_DROME Nascent polypeptide-associated complex subunit alpha OS=Drosophila melanogaster GN=	2	4	4	4	3	4	3	4	3	4	26.7	26.7	26.7	23.021	217	217;217	0	111.43	By MS/MS	By MS/MS	19.4	26.7	15391000	8313600	7077300	24757000	5456400	4	5	9				126	5132;8621;8834;8864	True;True;True;True	5378;9106;9336;9366	10568;10569;10570;17896;17897;18364;18425;18426	10268;10269;10270;10271;17282;17283;17759;17823;17824	10271;17282;17759;17824
A0A0B4LF26;Q7K550	A0A0B4LF26;Q7K550	4;4	4;4	4;4	Eukaryotic translation initiation factor 3 subunit J	Adam	tr|A0A0B4LF26|A0A0B4LF26_DROME Eukaryotic translation initiation factor 3 subunit J OS=Drosophila melanogaster GN=Adam PE=3 SV=1;sp|Q7K550|EIF3J_DROME Eukaryotic translation initiation factor 3 subunit J OS=Drosophila melanogaster GN=Adam PE=1 SV=1	2	4	4	4	4	2	4	2	4	2	19.5	19.5	19.5	26.567	236	236;236	0	7.3627	By MS/MS	By MS/MS	19.5	10.6	2385700	1179100	1206600	2666700	1821300	2	1	3				127	2793;5672;10729;11765	True;True;True;True	2942;5951;11307;12384	5658;5659;11733;22170;24196;24197	5482;11379;21484;23530	5482;11379;21484;23530
A0A0B4LF45;Q7KR10;P82712	A0A0B4LF45;Q7KR10;P82712	3;3;3	3;3;3	3;3;3	Probable cytochrome P450 12d1 distal, mitochondrial;Probable cytochrome P450 12d1 proximal, mitochondrial	Cyp12d1-p;Cyp12d1-d	tr|A0A0B4LF45|A0A0B4LF45_DROME Cyp12d1-p, isoform B OS=Drosophila melanogaster GN=Cyp12d1-p PE=3 SV=1;sp|Q7KR10|CCD1D_DROME Probable cytochrome P450 12d1 distal, mitochondrial OS=Drosophila melanogaster GN=Cyp12d1-d PE=2 SV=1;sp|P82712|CCD1P_DROME Probable	3	3	3	3	1	3	1	3	1	3	8.6	8.6	8.6	60.21	521	521;521;521	0	6.4002	By MS/MS	By MS/MS	2.5	8.6	1335000	183370	1151600	0	767940	1	4	5				128	1923;8273;8353	True;True;True	2033;8719;8720;8825	3969;3970;17105;17106;17369	3835;3836;16498;16499;16756	3835;16499;16756	72;73	167;450
A0A0B4LF57;P62152	A0A0B4LF57;P62152	1;1	1;1	1;1	Calmodulin	Cam	tr|A0A0B4LF57|A0A0B4LF57_DROME Calmodulin, isoform C OS=Drosophila melanogaster GN=Cam PE=1 SV=1;sp|P62152|CALM_DROME Calmodulin OS=Drosophila melanogaster GN=Cam PE=1 SV=2	2	1	1	1	0	1	0	1	0	1	20.1	20.1	20.1	16.81	149	149;149	0	3.6774		By MS/MS	0	20.1	310210	0	310210	0	310210	0	1	1				129	219	TRUE	230	431	421	421
A0A0B4LGC0;A0A0B4LF88;Q9V6K1-2;Q9V6K1	A0A0B4LGC0;A0A0B4LF88;Q9V6K1-2;Q9V6K1	3;3;3;3	3;3;3;3	3;3;3;3	Tripeptidyl-peptidase 2	TppII	tr|A0A0B4LGC0|A0A0B4LGC0_DROME Tripeptidyl-peptidase II, isoform F OS=Drosophila melanogaster GN=TppII PE=4 SV=1;tr|A0A0B4LF88|A0A0B4LF88_DROME Tripeptidyl-peptidase II, isoform E OS=Drosophila melanogaster GN=TppII PE=4 SV=1;sp|Q9V6K1-2|TPP2_DROME Isoform	4	3	3	3	2	2	2	2	2	2	3.8	3.8	3.8	148.91	1354	1354;1375;1354;1441	0	5.2336	By MS/MS	By MS/MS	3.1	3	1826300	498830	1327500	0	1327500	1	2	3				130	316;4335;9045	True;True;True	330;4549;9555	616;8980;8981;18806	601;8713;18206	601;8713;18206
A1Z942;A1Z943;Q0E9A1;Q8IHB6;E1JH47;A4IJ68;Q7JQK6;A0A0B4LGA3;Q961I1;A0A0B4LF95;A1Z944;Q1RL13	A1Z942;A1Z943;Q0E9A1;Q8IHB6;E1JH47;A4IJ68;Q7JQK6;A0A0B4LGA3;Q961I1;A0A0B4LF95;A1Z944;Q1RL13	3;3;3;3;3;3;3;3;3;3;3;3	3;3;3;3;3;3;3;3;3;3;3;3	3;3;3;3;3;3;3;3;3;3;3;3		nemy	tr|A1Z942|A1Z942_DROME Glutaminase, isoform E OS=Drosophila melanogaster GN=GLS PE=1 SV=1;tr|A1Z943|A1Z943_DROME Glutaminase, isoform C OS=Drosophila melanogaster GN=GLS PE=1 SV=1;tr|Q0E9A1|Q0E9A1_DROME Glutaminase, isoform F OS=Drosophila melanogaster GN=	12	3	3	3	1	3	1	3	1	3	7.7	7.7	7.7	72.049	648	648;658;671;701;701;703;706;712;716;727;737;775	0	6.2351	By matching	By MS/MS	1.9	7.7	1424800	227310	1197500	0	1197500	0	4	4				131	1319;4168;14376	True;True;True	1397;4372;15107	2744;2745;8652;29502	2649;8393;8394;28629	2649;8394;28629
A0A0B4LFA6;Q7K2G1;Q7K2G1-2	A0A0B4LFA6;Q7K2G1;Q7K2G1-2	6;6;6	6;6;6	6;6;6	Proteasomal ubiquitin receptor ADRM1 homolog	Rpn13	tr|A0A0B4LFA6|A0A0B4LFA6_DROME Regulatory particle non-ATPase 13, isoform G OS=Drosophila melanogaster GN=Rpn13 PE=1 SV=1;sp|Q7K2G1|ADRM1_DROME Proteasomal ubiquitin receptor ADRM1 homolog OS=Drosophila melanogaster GN=Rpn13 PE=1 SV=1;sp|Q7K2G1-2|ADRM1_DRO	3	6	6	6	3	6	3	6	3	6	17.7	17.7	17.7	45.555	424	424;389;424	0	103.25	By MS/MS	By MS/MS	13	17.7	16200000	1386000	14813000	8735900	9934800	2	11	13				132	5594;9057;9683;9896;12395;12881	True;True;True;True;True;True	5870;9567;10215;10435;13038;13551	11571;11572;18823;18824;18825;18826;20076;20077;20494;20495;20496;25487;26521	11221;11222;18221;18222;18223;18224;19440;19441;19837;19838;19839;24777;25773	11221;18221;19440;19838;24777;25773
A0A0B4LFB3;Q7JVI3	A0A0B4LFB3;Q7JVI3	23;23	23;23	23;23	Eukaryotic translation initiation factor 3 subunit M	Tango7	tr|A0A0B4LFB3|A0A0B4LFB3_DROME Eukaryotic translation initiation factor 3 subunit M OS=Drosophila melanogaster GN=Tango7 PE=3 SV=1;sp|Q7JVI3|EIF3M_DROME Eukaryotic translation initiation factor 3 subunit M OS=Drosophila melanogaster GN=Tango7 PE=2 SV=1	2	23	23	23	19	23	19	23	19	23	69	69	69	44.086	387	387;387	0	323.31	By MS/MS	By MS/MS	64.1	69	167330000	41827000	125510000	117280000	119890000	21	37	58				133	932;1433;1839;2031;2368;2631;3336;3808;4432;5354;6214;6780;6811;7184;7185;7305;9307;11096;11811;11812;12401;12804;14224	True;True;True;True;True;True;True;True;True;True;True;True;True;True;True;True;True;True;True;True;True;True;True	987;1517;1937;2147;2506;2772;3508;3999;4649;5612;6518;7106;7137;7523;7524;7651;7652;7653;9824;11688;11689;12432;12433;13044;13467;14946	1899;3004;3005;3790;3791;3792;4171;4172;4832;4833;5338;5339;5340;5341;6688;6689;7904;9194;9195;11082;11083;11084;12797;12798;13925;13926;13979;13980;14946;14947;14948;14949;14950;15185;15186;15187;15188;15189;15190;15191;19360;19361;19362;19363;22915;22916;22917;22918;24286;24287;24288;25497;25498;26362;26363;29203;29204;29205;29206;29207;29208	1826;2905;2906;3656;3657;3658;4025;4656;4657;5153;5154;5155;5156;5157;5158;6479;6480;6481;7645;8925;10765;10766;12423;13472;13473;13474;13522;13523;14451;14452;14453;14454;14680;14681;14682;14683;14684;14685;14686;18736;18737;18738;22235;22236;22237;22238;23623;23624;24786;24787;25629;25630;28323;28324;28325;28326;28327;28328	1826;2905;3656;4025;4656;5153;6479;7645;8925;10766;12423;13474;13523;14451;14452;14681;18736;22237;23623;23624;24787;25629;28324	74;75;76	163;284;293
A0A0B4LFB8;Q95U20;E8NH94;A0A0B4LGF5;A1Z9N0;F0JAH2;F0JAK2;A0A0B4LF33	A0A0B4LFB8;Q95U20;E8NH94;A0A0B4LGF5;A1Z9N0;F0JAH2;F0JAK2;A0A0B4LF33	2;2;2;2;2;1;1;1	2;2;2;2;2;1;1;1	2;2;2;2;2;1;1;1		Opa1;opa1-like-RA	tr|A0A0B4LFB8|A0A0B4LFB8_DROME Optic atrophy 1 ortholog, isoform D OS=Drosophila melanogaster GN=Opa1 PE=1 SV=1;tr|Q95U20|Q95U20_DROME GH13793p OS=Drosophila melanogaster GN=Opa1 PE=1 SV=1;tr|E8NH94|E8NH94_DROME SD22917p OS=Drosophila melanogaster GN=opa1-	8	2	2	2	1	2	1	2	1	2	2	2	2	106.93	930	930;933;969;969;972;453;540;622	0.0059844	1.8481	By matching	By MS/MS	1.1	2	19085000	11645000	7440100	0	7440100	0	2	2				134	8728;13316	True;True	9216;14005	18125;18126;27401	17517;26603	17517;26603
Q8IGK0;A8DYD3;A1Z9M3;B7YZE6;A0A0B4LFC7;C9QPD9;A8DYD2;A8DYD1;A1Z9M4;Q9NI49;A0A0B4LF29;Q7KHK4;A0A126GUP1;Q8T0L4;Q9GT73	Q8IGK0;A8DYD3;A1Z9M3;B7YZE6;A0A0B4LFC7;C9QPD9;A8DYD2;A8DYD1;A1Z9M4;Q9NI49;A0A0B4LF29;Q7KHK4;A0A126GUP1;Q8T0L4	5;5;5;5;5;5;5;5;4;4;4;4;4;3;1	5;5;5;5;5;5;5;5;4;4;4;4;4;3;1	5;5;5;5;5;5;5;5;4;4;4;4;4;3;1		cg;cg-RF	tr|Q8IGK0|Q8IGK0_DROME RE74316p OS=Drosophila melanogaster GN=cg PE=2 SV=1;tr|A8DYD3|A8DYD3_DROME Combgap, isoform F OS=Drosophila melanogaster GN=cg PE=1 SV=1;tr|A1Z9M3|A1Z9M3_DROME Combgap, isoform B OS=Drosophila melanogaster GN=cg PE=1 SV=1;tr|B7YZE6|B	15	5	5	5	2	5	2	5	2	5	15	15	15	61.383	561	561;770;772;773;780;790;825;837;629;650;665;671;686;509;375	0	12.546	By matching	By MS/MS	4.6	15	5471300	361410	5109900	2161200	3954500	0	5	5				135	2780;3241;3244;11892;13187	True;True;True;True;True	2929;3412;3415;12516;13874	5637;6520;6523;24421;24422;27142;27143	5457;5458;6323;6326;23759;26364	5457;6323;6326;23759;26364
A0A0B4LFD2;P29845	A0A0B4LFD2;P29845	10;10	9;9	9;9	Heat shock 70 kDa protein cognate 5	Hsc70-5	tr|A0A0B4LFD2|A0A0B4LFD2_DROME Heat shock protein cognate 5, isoform B OS=Drosophila melanogaster GN=Hsc70-5 PE=3 SV=1;sp|P29845|HSP7E_DROME Heat shock 70 kDa protein cognate 5 OS=Drosophila melanogaster GN=Hsc70-5 PE=1 SV=2	2	10	9	9	7	9	6	8	6	8	20.1	19.1	19.1	74.065	686	686;686	0	23.084	By MS/MS	By MS/MS	11.5	18.1	14413000	3249600	11163000	11412000	8794200	3	8	11				136	1192;1548;2814;8425;9061;9296;11360;12517;13138;13603	True;True;True;True;False;True;True;True;True;True	1261;1634;2963;8901;9571;9812;11961;13167;13821;14302	2402;2403;3222;3223;5695;17519;17520;18832;18833;19333;23413;23414;25735;27045;27046;27973;27974	2314;3124;3125;5516;16905;16906;16907;18229;18715;22717;22718;25025;26271;27160	2314;3125;5516;16906;18229;18715;22718;25025;26271;27160
A0A0B4LFD9;Q8T3U2	A0A0B4LFD9;Q8T3U2	1;1	1;1	1;1	40S ribosomal protein S23	RpS23	tr|A0A0B4LFD9|A0A0B4LFD9_DROME Ribosomal protein S23, isoform B OS=Drosophila melanogaster GN=RpS23 PE=3 SV=1;sp|Q8T3U2|RS23_DROME 40S ribosomal protein S23 OS=Drosophila melanogaster GN=RpS23 PE=1 SV=1	2	1	1	1	1	1	1	1	1	1	7.7	7.7	7.7	16.016	143	143;143	0.00064977	2.4083	By matching	By MS/MS	7.7	7.7	1243900	312550	931310	0	931310	0	1	1				137	12767	TRUE	13429	26244;26245	25514	25514
A0A0B4LFH2;Q7JUP3;F0JAP4	A0A0B4LFH2;Q7JUP3;F0JAP4	4;4;4	4;4;4	4;4;4		casp;casp-RB	tr|A0A0B4LFH2|A0A0B4LFH2_DROME Caspar, isoform C OS=Drosophila melanogaster GN=casp PE=1 SV=1;tr|Q7JUP3|Q7JUP3_DROME Caspar, isoform A OS=Drosophila melanogaster GN=casp PE=1 SV=1;tr|F0JAP4|F0JAP4_DROME LP13643p (Fragment) OS=Drosophila melanogaster GN=cas	3	4	4	4	3	4	3	4	3	4	10.7	10.7	10.7	77.927	690	690;695;706	0	12.309	By MS/MS	By MS/MS	7.4	10.7	3627400	908630	2718800	2618300	2629200	2	4	6				138	4724;8002;13170;14183	True;True;True;True	4952;8371;13857;14904	9784;9785;9786;16527;16528;27116;29129;29130	9512;9513;15944;15945;26337;28250	9512;15944;26337;28250
E2QCF1;A0A0B4LFH8;Q7KN85;Q6AWP8;Q7JNC6	E2QCF1;A0A0B4LFH8;Q7KN85;Q6AWP8	6;6;6;6;1	6;6;6;6;1	6;6;6;6;1		ATPCL	tr|E2QCF1|E2QCF1_DROME ATP-citrate synthase OS=Drosophila melanogaster GN=ATPCL PE=1 SV=1;tr|A0A0B4LFH8|A0A0B4LFH8_DROME ATP-citrate synthase OS=Drosophila melanogaster GN=ATPCL PE=1 SV=1;tr|Q7KN85|Q7KN85_DROME ATP-citrate synthase OS=Drosophila melanogast	5	6	6	6	5	6	5	6	5	6	7.3	7.3	7.3	119.75	1095	1095;1096;1112;1112;391	0	16.346	By MS/MS	By MS/MS	6.2	7.3	6480200	1996600	4483600	5907900	3440100	6	5	11				139	1602;2328;7854;8010;8282;10155	True;True;True;True;True;True	1688;2465;8219;8379;8733;10710	3332;3333;3334;4758;4759;16236;16237;16541;16542;16543;17131;21003;21004;21005	3220;3221;4582;4583;4584;15670;15671;15958;15959;16522;20336;20337	3220;4582;15670;15958;16522;20337	77	1
Q6NP57;Q2Q3W0;A0A0B4LFK8;Q95YG3;A1ZAW0;Q2Q3V8;Q2Q3V6;Q2Q3V4;Q2Q3V9;Q2Q3W1;Q2Q3V7;Q2Q3V5	Q6NP57;Q2Q3W0;A0A0B4LFK8;Q95YG3;A1ZAW0;Q2Q3V8;Q2Q3V6;Q2Q3V4;Q2Q3V9;Q2Q3W1;Q2Q3V7;Q2Q3V5	14;14;14;14;14;13;13;13;12;12;12;12	14;14;14;14;14;13;13;13;12;12;12;12	14;14;14;14;14;13;13;13;12;12;12;12		Dcr-2-RA;Dcr-2	tr|Q6NP57|Q6NP57_DROME SD11113p (Fragment) OS=Drosophila melanogaster GN=Dcr-2-RA PE=2 SV=2;tr|Q2Q3W0|Q2Q3W0_DROME Dicer-2 (Fragment) OS=Drosophila melanogaster GN=Dcr-2 PE=4 SV=1;tr|A0A0B4LFK8|A0A0B4LFK8_DROME Dicer-2, isoform B OS=Drosophila melanogaster	12	14	14	14	10	11	10	11	10	11	10.2	10.2	10.2	195.24	1701	1701;1715;1721;1722;1722;1715;1715;1715;1715;1715;1715;1715	0	30.097	By MS/MS	By MS/MS	7.2	8	15202000	4432500	10770000	12538000	10567000	5	11	16				140	892;3594;4197;4566;7068;8825;9075;10948;11995;12130;12784;13411;14326;14430	True;True;True;True;True;True;True;True;True;True;True;True;True;True	946;3773;4405;4788;7407;9327;9586;11537;12624;12765;13446;14101;15052;15163	1824;7351;7352;8708;8709;9444;14731;14732;18348;18853;18854;18855;22620;22621;24688;24689;24975;26277;27573;29394;29395;29599	1762;7120;8443;9172;14223;17743;18251;18252;18253;21930;24019;24020;24299;25544;26776;28519;28720	1762;7120;8443;9172;14223;17743;18251;21930;24020;24299;25544;26776;28519;28720
A0A0B4LFL2;A1ZAX1	A0A0B4LFL2;A1ZAX1	46;46	46;46	46;46	Eukaryotic translation initiation factor 3 subunit C	eIF3-S8	tr|A0A0B4LFL2|A0A0B4LFL2_DROME Eukaryotic translation initiation factor 3 subunit C OS=Drosophila melanogaster GN=eIF3-S8 PE=3 SV=1;sp|A1ZAX1|EIF3C_DROME Eukaryotic translation initiation factor 3 subunit C OS=Drosophila melanogaster GN=eIF3-S8 PE=1 SV=1	2	46	46	46	36	44	36	44	36	44	51.4	51.4	51.4	105.65	910	910;910	0	323.31	By MS/MS	By MS/MS	42.7	50.2	241770000	51969000	189800000	171640000	159430000	31	68	99				141	255;542;763;1438;1539;1552;1632;1749;1882;2257;2297;2407;2593;3101;3102;3756;5311;5405;6169;6382;6602;7059;7154;7201;7205;7504;7505;8121;8161;8227;8839;8925;9651;9700;9844;9869;10061;11845;11958;13109;13745;13746;13876;13877;14129;14249	True;True;True;True;True;True;True;True;True;True;True;True;True;True;True;True;True;True;True;True;True;True;True;True;True;True;True;True;True;True;True;True;True;True;True;True;True;True;True;True;True;True;True;True;True;True	268;569;804;1522;1625;1638;1719;1845;1983;1984;2389;2433;2546;2734;3266;3267;3941;5565;5666;6468;6693;6919;7398;7493;7541;7546;7860;7861;8517;8518;8580;8663;8664;9341;9429;10181;10232;10382;10408;10611;12468;12585;13791;14451;14452;14587;14588;14848;14973	514;515;1059;1060;1531;1532;1533;1534;3019;3207;3208;3231;3232;3233;3234;3386;3387;3619;3620;3621;3622;3869;3870;3871;3872;4629;4630;4631;4632;4704;4705;4907;4908;5270;5271;6256;6257;6258;6259;7790;7791;10923;10924;11185;11186;11187;12690;12691;13133;13134;13577;13578;14710;14711;14894;14895;14977;14978;14988;14989;14990;15562;15563;15564;16770;16771;16772;16773;16876;16877;17018;17019;17020;1702…	500;501;1018;1019;1020;1021;1022;1467;1468;1469;2921;3106;3107;3133;3134;3135;3136;3137;3270;3271;3495;3496;3497;3733;3734;3735;3736;4459;4460;4461;4529;4730;4731;5093;5094;6062;6063;6064;7532;10620;10621;10862;10863;10864;12318;12319;12727;12728;13154;14208;14398;14475;14476;14487;14488;14489;14490;14491;14492;15051;15052;15053;15054;16181;16182;16183;16289;16290;16421;16422;16423;17765;17935;17…	500;1020;1469;2921;3106;3133;3270;3497;3734;4460;4529;4730;5093;6063;6064;7532;10621;10862;12318;12728;13154;14208;14398;14475;14492;15051;15053;16181;16290;16421;17765;17936;19369;19481;19734;19786;20152;23686;23934;26218;27424;27425;27668;27670;28160;28377	78;79;80;81;82;83;84;85	296;399;557;578;579;791;798;810
A0A0B4LFL3;O96827	A0A0B4LFL3;O96827	10;10	10;10	10;10	Probable elongation factor 1-beta	Ef1beta	tr|A0A0B4LFL3|A0A0B4LFL3_DROME Elongation factor 1 beta, isoform C OS=Drosophila melanogaster GN=Ef1beta PE=3 SV=1;sp|O96827|EF1B_DROME Probable elongation factor 1-beta OS=Drosophila melanogaster GN=Ef1beta PE=1 SV=3	2	10	10	10	7	10	7	10	7	10	50.9	50.9	50.9	24.247	222	222;222	0	193.67	By MS/MS	By MS/MS	50.9	50.9	79959000	19643000	60316000	58468000	42141000	10	16	26				142	165;210;211;337;338;938;2607;2608;11292;11959	True;True;True;True;True;True;True;True;True;True	170;221;222;352;353;354;355;993;2748;2749;11890;11891;12586;12587	308;309;415;416;417;651;652;653;654;655;656;657;1908;1909;5295;5296;5297;5298;5299;23290;23291;23292;24602;24603;24604;24605	307;308;405;406;407;636;637;638;639;640;641;1835;5116;5117;5118;5119;5120;22596;22597;22598;23935;23936;23937;23938;23939;23940	307;405;407;636;640;1835;5117;5120;22597;23935	86;87;88	152;155;164
A0A0B4LFQ7;Q8MSQ2;A1ZAP1	A0A0B4LFQ7;Q8MSQ2;A1ZAP1	1;1;1	1;1;1	1;1;1		CG9646;CG9646-RA	tr|A0A0B4LFQ7|A0A0B4LFQ7_DROME CG9646, isoform B OS=Drosophila melanogaster GN=CG9646 PE=1 SV=1;tr|Q8MSQ2|Q8MSQ2_DROME SD21944p OS=Drosophila melanogaster GN=CG9646 PE=2 SV=1;tr|A1ZAP1|A1ZAP1_DROME CG9646, isoform A OS=Drosophila melanogaster GN=CG9646-RA	3	1	1	1	1	0	1	0	1	0	2.7	2.7	2.7	51.045	448	448;889;889	0.0059701	1.8332	By MS/MS		2.7	0	0	0	0	0	0	1	0	1				143	8039	TRUE	8412	16598	16011	16011
A0A0B4LFR4;Q7K110	A0A0B4LFR4;Q7K110	1;1	1;1	1;1		OstDelta	tr|A0A0B4LFR4|A0A0B4LFR4_DROME Oligosaccharide transferase delta subunit, isoform B OS=Drosophila melanogaster GN=OstDelta PE=1 SV=1;tr|Q7K110|Q7K110_DROME LD18774p OS=Drosophila melanogaster GN=OstDelta PE=1 SV=1	2	1	1	1	1	1	1	1	1	1	2.1	2.1	2.1	69.1	633	633;634	0	3.2282	By MS/MS	By MS/MS	2.1	2.1	1220500	303100	917410	0	917410	1	1	2				144	13298	TRUE	13987	27362;27363	26569;26570	26569
A0A0B4LG05;P25823	A0A0B4LG05;P25823	62;62	62;62	62;62	Maternal protein tudor	tud	tr|A0A0B4LG05|A0A0B4LG05_DROME Tudor, isoform B OS=Drosophila melanogaster GN=tud PE=4 SV=1;sp|P25823|TUD_DROME Maternal protein tudor OS=Drosophila melanogaster GN=tud PE=1 SV=2	2	62	62	62	48	58	48	58	48	58	34	34	34	284.87	2512	2512;2515	0	317.08	By MS/MS	By MS/MS	27.3	32.7	171660000	31970000	139690000	100720000	127940000	41	71	112				145	273;278;300;310;537;642;683;805;896;1387;1475;1520;2029;2146;2227;2332;2614;3264;3492;3561;4275;4367;4721;4735;4760;4767;4870;4984;5172;5219;5729;5883;6017;6961;7121;7675;8628;8629;8640;8744;9615;9644;9647;10094;10543;11122;11156;11186;11187;11221;11349;11478;12289;12290;12549;12844;13066;13247;13457;13496;13559;13958	True;True;True;True;True;True;True;True;True;True;True;True;True;True;True;True;True;True;True;True;True;True;True;True;True;True;True;True;True;True;True;True;True;True;True;True;True;True;True;True;True;True;True;True;True;True;True;True;True;True;True;True;True;True;True;True;True;True;True;True;True;True	286;291;314;324;564;675;716;848;950;1469;1560;1606;2145;2272;2358;2469;2755;3435;3669;3740;4486;4582;4949;4963;4990;4997;5102;5224;5418;5466;6012;6173;6311;7296;7460;8031;8032;9113;9114;9125;9233;10143;10174;10177;10646;11115;11717;11751;11781;11782;11819;11949;12082;12929;12930;13199;13512;13745;13935;14152;14191;14258;14671	542;543;548;549;587;588;603;604;1051;1052;1252;1253;1354;1355;1621;1622;1623;1830;1831;2916;2917;3086;3087;3165;3166;4168;4169;4414;4576;4577;4765;4766;4767;4768;5308;5309;6558;6559;7041;7042;7288;7289;8853;8854;9079;9778;9779;9801;9802;9847;9862;9863;10055;10056;10057;10058;10290;10641;10642;10729;11835;12119;12120;12383;14459;14460;14461;14819;15863;15864;17907;17908;17909;17932;18152;18153;181…	526;527;528;533;572;573;588;589;1013;1201;1202;1203;1300;1546;1547;1548;1766;1767;1768;2820;2987;2988;3064;3065;4022;4023;4252;4413;4589;4590;4591;5128;6364;6835;6836;7065;7066;8593;8812;9505;9506;9528;9529;9530;9531;9572;9587;9588;9769;9770;9771;9772;9994;9995;10338;10339;10420;11476;11766;11767;12036;13968;13969;13970;13971;14314;15335;15336;17292;17293;17320;17543;17544;17545;17546;19313;19359…	528;533;572;588;1013;1202;1300;1546;1768;2820;2988;3064;4022;4252;4413;4590;5128;6364;6836;7066;8593;8812;9506;9529;9572;9588;9771;9994;10339;10420;11476;11766;12036;13969;14314;15335;17292;17293;17320;17543;19313;19360;19364;20234;21081;22284;22351;22399;22400;22470;22699;22956;24586;24587;25081;25713;26133;26475;26858;26933;27069;27822	89;90	298;769
A8DYJ3;A0A0B4LG26;Q11002;Q11002-2	A8DYJ3;A0A0B4LG26;Q11002;Q11002-2	2;2;2;1	2;2;2;1	2;2;2;1	Calpain-A;Calpain-A catalytic subunit	CalpA	tr|A8DYJ3|A8DYJ3_DROME Calpain-A, isoform C OS=Drosophila melanogaster GN=CalpA PE=1 SV=1;tr|A0A0B4LG26|A0A0B4LG26_DROME Calpain-A, isoform D OS=Drosophila melanogaster GN=CalpA PE=1 SV=1;sp|Q11002|CANA_DROME Calpain-A OS=Drosophila melanogaster GN=CalpA P	4	2	2	2	0	2	0	2	0	2	5.4	5.4	5.4	93.962	828	828;843;828;565	0	16.888		By MS/MS	0	5.4	3381000	0	3381000	0	3381000	0	2	2				146	6981;13166	True;True	7317;13853	14497;27108	14005;26328	14005;26328
A0A0B4LG52;Q9W237	A0A0B4LG52;Q9W237	3;3	3;3	3;3	40S ribosomal protein S16	RpS16	tr|A0A0B4LG52|A0A0B4LG52_DROME Ribosomal protein S16, isoform B OS=Drosophila melanogaster GN=RpS16 PE=3 SV=1;sp|Q9W237|RS16_DROME 40S ribosomal protein S16 OS=Drosophila melanogaster GN=RpS16 PE=1 SV=1	2	3	3	3	3	3	3	3	3	3	23.6	23.6	23.6	16.774	148	148;148	0	7.6218	By MS/MS	By MS/MS	23.6	23.6	7338900	1386200	5952700	4058000	5752300	2	4	6				147	2446;7519;13649	True;True;True	2585;7875;14349	4978;4979;15589;15590;28064;28065;28066	4800;15079;15080;27250;27251;27252	4800;15080;27250
A0A0B4LGC6;Q8MLS7;A0A0B4LG95;Q7K274	A0A0B4LGC6;Q8MLS7;A0A0B4LG95;Q7K274	7;7;7;7	7;7;7;7	7;7;7;7		l(2)k09913	tr|A0A0B4LGC6|A0A0B4LGC6_DROME Lethal (2) k09913, isoform G OS=Drosophila melanogaster GN=l(2)k09913 PE=1 SV=1;tr|Q8MLS7|Q8MLS7_DROME Lethal (2) k09913, isoform D OS=Drosophila melanogaster GN=l(2)k09913 PE=1 SV=1;tr|A0A0B4LG95|A0A0B4LG95_DROME Lethal (2)	4	7	7	7	4	7	4	7	4	7	25.3	25.3	25.3	33.302	288	288;316;388;389	0	21.658	By MS/MS	By MS/MS	15.3	25.3	17165000	3268300	13896000	10957000	12035000	2	9	11				148	903;904;8814;9208;11105;11263;12352	True;True;True;True;True;True;True	957;958;9315;9723;11698;11861;12994	1843;1844;1845;1846;1847;18313;19179;19180;22932;23246;25399;25400	1777;1778;1779;1780;1781;17701;18574;22253;22549;24694;24695	1777;1780;17701;18574;22253;22549;24694
A0A0B4LGB7;E8NHA8;P22700-2;P22700	A0A0B4LGB7;E8NHA8;P22700-2;P22700	7;7;7;7	7;7;7;7	7;7;7;7	Calcium-transporting ATPase;Calcium-transporting ATPase sarcoplasmic/endoplasmic reticulum type	Ca-P60A;Ca-P60A-RC	tr|A0A0B4LGB7|A0A0B4LGB7_DROME Calcium-transporting ATPase OS=Drosophila melanogaster GN=SERCA PE=1 SV=1;tr|E8NHA8|E8NHA8_DROME Calcium-transporting ATPase OS=Drosophila melanogaster GN=Ca-P60A-RC PE=2 SV=1;sp|P22700-2|ATC1_DROME Isoform A of Calcium-trans	4	7	7	7	3	7	3	7	3	7	10.9	10.9	10.9	109.35	999	999;1020;1002;1020	0	12.54	By MS/MS	By MS/MS	4.2	10.9	12070000	1446200	10624000	7846400	6802300	2	8	10				149	3510;5109;5432;10837;11902;12568;13011	True;True;True;True;True;True;True	3689;5355;5694;11418;12526;13218;13688	7079;10529;10530;11243;11244;22405;24439;25832;25833;26790	6880;10229;10230;10231;10232;10912;21717;23775;25120;25121;26029	6880;10230;10912;21717;23775;25120;26029
A0A0B4LGH1	A0A0B4LGH1	28	1	1		betaTub60D	tr|A0A0B4LGH1|A0A0B4LGH1_DROME Beta-Tubulin at 60D, isoform B OS=Drosophila melanogaster GN=betaTub60D PE=1 SV=1	1	28	1	1	23	27	1	1	1	1	66.9	2.6	2.6	50.778	453	453	0	3.0352	By matching	By MS/MS	57.8	66.9	10409000	2774600	7634700	0	7634700	0	1	1				150	546;809;810;2305;2900;3431;3432;3628;3995;3996;5576;5715;5717;5757;5758;6105;6198;6574;6918;8298;8305;8306;8803;9005;10482;13667;13688;14345	False;False;False;False;False;False;False;False;False;False;False;False;False;False;False;False;False;False;False;False;False;False;False;False;False;False;True;False	573;574;853;854;855;856;857;2441;2442;3052;3053;3606;3607;3807;4194;4195;5850;5851;5997;5999;6000;6041;6042;6043;6403;6404;6500;6501;6890;6891;7252;7253;8753;8764;8765;8766;9297;9298;9512;11051;14369;14370;14391;15071	1065;1066;1067;1068;1069;1070;1635;1636;1637;1638;1639;1640;1641;1642;1643;1644;1645;1646;1647;1648;1649;1650;1651;1652;1653;1654;1655;1656;1657;1658;1659;4716;4717;4718;4719;5869;5870;5871;5872;5873;5874;6932;6933;6934;6935;6936;6937;7553;8326;8327;8328;11520;11521;11522;11523;11524;11525;11526;11527;11528;11529;11530;11531;11532;11533;11534;11535;11536;11537;11805;11806;11807;11808;11810;11811;…	1026;1027;1028;1029;1030;1031;1032;1033;1564;1565;1566;1567;1568;1569;1570;1571;1572;1573;1574;1575;1576;1577;1578;1579;1580;1581;1582;1583;1584;1585;1586;1587;1588;1589;1590;1591;4540;4541;4542;4543;4544;5689;5690;5691;5692;6720;6721;6722;6723;6724;6725;6726;6727;6728;6729;6730;7303;7304;8061;8062;8063;8064;11171;11172;11173;11174;11175;11176;11177;11178;11179;11180;11181;11182;11183;11184;11185…	1029;1580;1591;4544;5692;6721;6725;7303;8062;8064;11184;11447;11455;11527;11530;12196;12385;13094;13736;16614;16658;16660;17669;18089;20968;27284;27316;28570	91;92;93;94;95;96;97;98;99;100;101;102	78;152;169;238;262;272;298;304;305;335;368;393
A0A0B4LGL5;Q8MSU3	A0A0B4LGL5;Q8MSU3	2;2	2;2	2;2	Putative ferric-chelate reductase 1 homolog	CG8399	tr|A0A0B4LGL5|A0A0B4LGL5_DROME CG8399, isoform B OS=Drosophila melanogaster GN=CG8399 PE=4 SV=1;sp|Q8MSU3|FRRS1_DROME Putative ferric-chelate reductase 1 homolog OS=Drosophila melanogaster GN=CG8399 PE=2 SV=1	2	2	2	2	0	2	0	2	0	2	4	4	4	71.349	656	656;647	0	2.9726		By MS/MS	0	4	1813800	0	1813800	0	1813800	0	2	2				151	10997;13461	True;True	11586;14156	22720;27668	22035;26863	22035;26863
Q8SZV3;A0A0B4LGP3;Q24336;Q7KVF1;Q9W0X0;Q8IGY0	Q8SZV3;A0A0B4LGP3;Q24336;Q7KVF1;Q9W0X0;Q8IGY0	1;1;1;1;1;1	1;1;1;1;1;1	1;1;1;1;1;1		emp	tr|Q8SZV3|Q8SZV3_DROME GH06663p OS=Drosophila melanogaster GN=emp PE=2 SV=1;tr|A0A0B4LGP3|A0A0B4LGP3_DROME Epithelial membrane protein, isoform E OS=Drosophila melanogaster GN=emp PE=1 SV=1;tr|Q24336|Q24336_DROME Epithelial membrane protein OS=Drosophila m	6	1	1	1	0	1	0	1	0	1	2.8	2.8	2.8	53.031	469	469;508;519;520;551;601	0.0095937	1.5009		By MS/MS	0	2.8	474010	0	474010	0	474010	0	1	1				152	11814	TRUE	12435	24290	23626	23626
A0A0B4LGQ1;Q00637	A0A0B4LGQ1;Q00637	3;3	3;3	3;3	Superoxide dismutase;Superoxide dismutase [Mn], mitochondrial	Sod2	tr|A0A0B4LGQ1|A0A0B4LGQ1_DROME Superoxide dismutase OS=Drosophila melanogaster GN=Sod2 PE=3 SV=1;sp|Q00637|SODM_DROME Superoxide dismutase [Mn], mitochondrial OS=Drosophila melanogaster GN=Sod2 PE=2 SV=3	2	3	3	3	2	3	2	3	2	3	24.9	24.9	24.9	24.659	217	217;217	0	8.2627	By MS/MS	By MS/MS	15.7	24.9	5932600	513810	5418700	0	5418700	2	5	7				153	3407;4678;7496	True;True;True	3582;4903;7852	6889;9684;9685;9686;15548;15549;15550	6679;9418;9419;15036;15037;15038;15039	6679;9418;15037
A0A0B4LGQ8;Q9VN19	A0A0B4LGQ8;Q9VN19	4;4	4;4	4;4	Golgi to ER traffic protein 4 homolog	CG9853	tr|A0A0B4LGQ8|A0A0B4LGQ8_DROME CG9853, isoform C OS=Drosophila melanogaster GN=CG9853 PE=4 SV=1;sp|Q9VN19|GET4_DROME Golgi to ER traffic protein 4 homolog OS=Drosophila melanogaster GN=CG9853 PE=2 SV=1	2	4	4	4	3	3	3	3	3	3	20.6	20.6	20.6	38.489	339	339;339	0	16.602	By MS/MS	By MS/MS	15	15	9189300	2609600	6579800	6220400	7089900	4	5	9				154	2740;6944;9879;10027	True;True;True;True	2889;7279;10418;10576	5565;5566;14329;14330;14331;20456;20457;20752	5385;5386;5387;13857;13858;13859;19799;19800;20092	5386;13859;19799;20092
A0A0B4LGS4;P54611	A0A0B4LGS4;P54611	9;9	9;9	9;9	V-type proton ATPase subunit E	Vha26	tr|A0A0B4LGS4|A0A0B4LGS4_DROME Vacuolar H[+]-ATPase 26kD subunit, isoform C OS=Drosophila melanogaster GN=Vha26 PE=3 SV=1;sp|P54611|VATE_DROME V-type proton ATPase subunit E OS=Drosophila melanogaster GN=Vha26 PE=2 SV=1	2	9	9	9	8	7	8	7	8	7	44.7	44.7	44.7	26.082	226	226;226	0	29.449	By MS/MS	By MS/MS	39.8	36.7	41204000	12403000	28801000	40137000	22072000	8	9	17				155	264;784;5427;5704;6631;7055;8932;9121;13619	True;True;True;True;True;True;True;True;True	277;825;5689;5985;5986;6952;7393;7394;9436;9632;14318	532;1571;11235;11236;11790;11791;13644;13645;13646;13647;14700;14701;14702;14703;18548;18549;18931;18932;28001;28002;28003;28004	516;1504;10905;10906;11432;11433;13211;13212;13213;14199;14200;14201;14202;17947;18333;27186;27187;27188	516;1504;10905;11433;13212;14200;17947;18333;27187	103;104	75;128
A0A0B4LGT9;Q9VHV6	A0A0B4LGT9;Q9VHV6	1;1	1;1	1;1			tr|A0A0B4LGT9|A0A0B4LGT9_DROME CG9667, isoform B OS=Drosophila melanogaster GN=CG9667 PE=1 SV=1;tr|Q9VHV6|Q9VHV6_DROME CG9667, isoform A OS=Drosophila melanogaster GN=CG9667 PE=1 SV=2	2	1	1	1	1	0	1	0	1	0	6.8	6.8	6.8	30.48	264	264;272	0.0079591	1.5447	By MS/MS		6.8	0	299610	299610	0	833780	0	1	0	1				156	5326	TRUE	5581	11025	10711	10711
A0A0B4LGV6;Q9VHG5	A0A0B4LGV6;Q9VHG5	3;3	3;3	3;3		Ibf1	tr|A0A0B4LGV6|A0A0B4LGV6_DROME Insulator binding factor 1, isoform B OS=Drosophila melanogaster GN=Ibf1 PE=1 SV=1;tr|Q9VHG5|Q9VHG5_DROME Insulator binding factor 1, isoform A OS=Drosophila melanogaster GN=Ibf1 PE=1 SV=1	2	3	3	3	2	3	2	3	2	3	22.4	22.4	22.4	27.062	237	237;242	0	19.464	By MS/MS	By MS/MS	16.9	22.4	6105500	554210	5551300	2079500	5014100	2	3	5				157	5694;5763;11169	True;True;True	5973;6049;11764	11767;11768;11911;11912;23066	11410;11551;11552;11553;22370	11410;11551;22370
A0A0B4LGW1;Q9V877;B6UYB0;B6UYB7;B6UYB6;B6UYB5;B6UYB1;B6UYA7;B6UYA6;B6UYA5;B6UYA4;B6UYA3;B6UYA2;B6UYA0;B6UY99;B6UY98;B6UY96;B6UY95;B6UY94;B6UY93;B6UY92;B6UY91;B6UY86;B6UYB4;B6UY97;B6UYA1	A0A0B4LGW1;Q9V877;B6UYB0;B6UYB7;B6UYB6;B6UYB5;B6UYB1;B6UYA7;B6UYA6;B6UYA5;B6UYA4;B6UYA3;B6UYA2;B6UYA0;B6UY99;B6UY98;B6UY96;B6UY95;B6UY94;B6UY93;B6UY92;B6UY91;B6UY86;B6UYB4;B6UY97;B6UYA1	10;10;9;9;9;9;9;9;9;9;9;9;9;9;9;9;9;9;9;9;9;9;9;8;8;7	10;10;9;9;9;9;9;9;9;9;9;9;9;9;9;9;9;9;9;9;9;9;9;8;8;7	10;10;9;9;9;9;9;9;9;9;9;9;9;9;9;9;9;9;9;9;9;9;9;8;8;7	Kinesin-like protein;Kinesin-like protein subito	sub	tr|A0A0B4LGW1|A0A0B4LGW1_DROME Kinesin-like protein OS=Drosophila melanogaster GN=sub PE=1 SV=1;sp|Q9V877|SUB_DROME Kinesin-like protein subito OS=Drosophila melanogaster GN=sub PE=1 SV=1;tr|B6UYB0|B6UYB0_DROME Kinesin-like protein (Fragment) OS=Drosophila	26	10	10	10	3	10	3	10	3	10	19.7	19.7	19.7	71.386	628	628;628;522;523;523;523;523;523;523;523;523;523;523;523;523;523;523;523;523;523;523;523;523;406;523;523	0	29.19	By MS/MS	By MS/MS	5.4	19.7	16479000	937850	15541000	5115100	13036000	1	12	13				158	686;2649;4178;4617;4618;8615;10465;11404;12690;13465	True;True;True;True;True;True;True;True;True;True	719;2790;4382;4842;4843;9100;11033;12005;13344;14160	1360;1361;5374;8670;9542;9543;17883;17884;21610;21611;23486;23487;26089;27675	1304;1305;5191;8410;9268;9269;9270;17269;20922;22799;22800;25362;26869	1305;5191;8410;9268;9270;17269;20922;22799;25362;26869
A0A0B4LGZ5;P46222	A0A0B4LGZ5;P46222	1;1	1;1	1;1	60S ribosomal protein L11	RpL11	tr|A0A0B4LGZ5|A0A0B4LGZ5_DROME Ribosomal protein L11, isoform B OS=Drosophila melanogaster GN=RpL11 PE=1 SV=1;sp|P46222|RL11_DROME 60S ribosomal protein L11 OS=Drosophila melanogaster GN=RpL11 PE=1 SV=2	2	1	1	1	1	1	1	1	1	1	7.6	7.6	7.6	21.112	184	184;184	0.0018987	2.2035	By MS/MS	By MS/MS	7.6	7.6	1852200	593260	1259000	0	1259000	1	1	2				159	13277	TRUE	13966	27327;27328	26539;26540	26540
A0A0H4Y1G5;A0A0B4LGZ6;P51592;N0D584;B5RJK6	A0A0H4Y1G5;A0A0B4LGZ6;P51592;N0D584	19;19;19;15;4	19;19;19;15;4	19;19;19;15;4	E3 ubiquitin-protein ligase hyd	hyd;hyd-RA	tr|A0A0H4Y1G5|A0A0H4Y1G5_DROME FI24602p1 OS=Drosophila melanogaster GN=hyd-RA PE=2 SV=1;tr|A0A0B4LGZ6|A0A0B4LGZ6_DROME Hyperplastic discs, isoform B OS=Drosophila melanogaster GN=hyd PE=1 SV=1;sp|P51592|HYD_DROME E3 ubiquitin-protein ligase hyd OS=Drosophi	5	19	19	19	9	17	9	17	9	17	10.4	10.4	10.4	318.88	2885	2885;2887;2885;1801;804	0	51.052	By MS/MS	By MS/MS	4.4	9.4	19341000	2627200	16714000	10825000	12871000	4	21	25				160	3242;3419;3426;4346;5320;5651;6890;7188;7986;10393;10939;11324;11375;11783;11946;13059;13706;13942;14536	True;True;True;True;True;True;True;True;True;True;True;True;True;True;True;True;True;True;True	3413;3594;3601;4561;5575;5929;7223;7527;8355;10956;11528;11923;11976;12403;12572;13738;14409;14655;15270	6521;6911;6924;9026;9027;9028;11013;11683;11684;11685;14136;14955;16497;16498;21462;21463;22605;23353;23354;23435;23436;24227;24228;24573;26883;28174;28175;28644;29774;29775	6324;6699;6711;8757;8758;8759;8760;10699;11332;11333;13675;14457;15919;20778;20779;21917;22662;22737;22738;23563;23905;26119;27346;27794;28887	6324;6699;6711;8759;10699;11332;13675;14457;15919;20779;21917;22662;22737;23563;23905;26119;27346;27794;28887
E1JGP0;C8VV69;A0A0B4LH50;P53501;P10981;C6TP14;B6IDW7;P83967;M9PFZ6;P02574;Q3ZAJ5;F0JAT3;P45891	E1JGP0;C8VV69;A0A0B4LH50;P53501;P10981;C6TP14;B6IDW7;P83967;M9PFZ6;P02574	14;14;14;14;14;13;13;13;11;11;1;1;1	2;2;2;2;2;2;2;2;1;1;0;0;0	2;2;2;2;2;2;2;2;1;1;0;0;0	Actin-57B;Actin-87E;Actin, indirect flight muscle;Actin, larval muscle	Act57B;Act57B-RA;Act87E;Act88F-RA;Act88F;Act79B	tr|E1JGP0|E1JGP0_DROME LD04994p1 OS=Drosophila melanogaster GN=Act57B-RC PE=2 SV=1;tr|C8VV69|C8VV69_DROME LD47405p OS=Drosophila melanogaster GN=Act57B-RA PE=2 SV=1;tr|A0A0B4LH50|A0A0B4LH50_DROME Actin 87E, isoform C OS=Drosophila melanogaster GN=Act87E PE	13	14	2	2	14	14	2	2	2	2	46.1	7.5	7.5	40.258	360	360;376;376;376;376;376;376;376;376;376;368;415;376	0	7.7807	By MS/MS	By MS/MS	46.1	46.1	21912000	5718700	16193000	15379000	9811600	1	3	4				161	398;1244;1872;2012;2013;4540;4801;5323;6628;11529;12490;12769;14388;14389	False;False;False;False;False;False;False;False;False;False;False;False;True;True	420;1316;1973;2124;2125;4762;5031;5578;6948;6949;12133;13139;13431;15120;15121;15122	793;794;2560;2561;3855;3856;4125;4126;4127;4128;4129;4130;9392;9393;9932;9933;11020;11021;13635;13636;13637;13638;23727;23728;23729;23730;23731;25688;25689;25690;26247;26248;26249;26250;26251;29523;29524;29525;29526;29527;29528	770;771;2471;2472;3718;3987;3988;3989;3990;9119;9120;9121;9654;9655;10707;10708;13204;13205;23051;23052;23053;23054;24981;24982;24983;24984;25516;25517;25518;25519;25520;28649;28650;28651;28652	771;2471;3718;3987;3989;9121;9654;10707;13204;23054;24981;25518;28650;28652	105;106	67;175
A0A0B4LH53;P54351;M9PH10;P46461;A9YH29;F6J9Y7	A0A0B4LH53;P54351;M9PH10;P46461	4;4;2;2;1;1	4;4;2;2;1;1	4;4;2;2;1;1	Vesicle-fusing ATPase 2;Vesicle-fusing ATPase 1	Nsf2;comt	tr|A0A0B4LH53|A0A0B4LH53_DROME N-ethylmaleimide-sensitive factor 2, isoform B OS=Drosophila melanogaster GN=Nsf2 PE=4 SV=1;sp|P54351|NSF2_DROME Vesicle-fusing ATPase 2 OS=Drosophila melanogaster GN=Nsf2 PE=2 SV=2;tr|M9PH10|M9PH10_DROME Comatose, isoform B	6	4	4	4	1	3	1	3	1	3	7.8	7.8	7.8	83.433	752	752;752;745;745;231;235	0	7.6899	By MS/MS	By MS/MS	1.6	6.2	2917700	445950	2471700	0	2471700	2	3	5				162	4042;4358;8519;14450	True;True;True;True	4242;4573;8995;15183	8428;9059;17684;29630	8168;8169;8790;17072;28750	8169;8790;17072;28750
A0A0B4LHC3;A0A0B4LHN0;A0A0B4LHC1;B5RIZ2;Q9VDS5	A0A0B4LHC3;A0A0B4LHN0;A0A0B4LHC1;B5RIZ2;Q9VDS5	1;1;1;1;1	1;1;1;1;1	1;1;1;1;1	Rho GTPase-activating protein 92B	RhoGAP92B;RhoGAP92B-RA	tr|A0A0B4LHC3|A0A0B4LHC3_DROME Rho GTPase activating protein at 92B, isoform C OS=Drosophila melanogaster GN=RhoGAP92B PE=1 SV=1;tr|A0A0B4LHN0|A0A0B4LHN0_DROME Rho GTPase activating protein at 92B, isoform D OS=Drosophila melanogaster GN=RhoGAP92B PE=1 SV=	5	1	1	1	0	1	0	1	0	1	1.8	1.8	1.8	60.765	543	543;648;739;740;740	0.004899	1.9784		By MS/MS	0	1.8	470880	0	470880	0	470880	0	1	1				163	5669	TRUE	5948	11730	11376	11376
Q9W1I7;A0A0B4LHC9	Q9W1I7;A0A0B4LHC9	2;2	2;2	2;2			tr|Q9W1I7|Q9W1I7_DROME CG5554, isoform A OS=Drosophila melanogaster GN=CG5554 PE=1 SV=1;tr|A0A0B4LHC9|A0A0B4LHC9_DROME CG5554, isoform B OS=Drosophila melanogaster GN=CG5554 PE=1 SV=1	2	2	2	2	1	2	1	2	1	2	7.7	7.7	7.7	36.344	323	323;330	0	6.6365	By MS/MS	By MS/MS	3.7	7.7	3127300	0	3127300	0	3127300	1	2	3				164	3180;5124	True;True	3348;5370	6399;10555;10556	6199;10257;10258	6199;10257
A0A0B4LHE7;Q9XZH6	A0A0B4LHE7;Q9XZH6	2;2	2;2	2;2	V-type proton ATPase subunit G	Vha13	tr|A0A0B4LHE7|A0A0B4LHE7_DROME Vacuolar H[+] ATPase 13kD subunit, isoform B OS=Drosophila melanogaster GN=Vha13 PE=4 SV=1;sp|Q9XZH6|VATG_DROME V-type proton ATPase subunit G OS=Drosophila melanogaster GN=Vha13 PE=3 SV=1	2	2	2	2	2	2	2	2	2	2	13.7	13.7	13.7	13.625	117	117;117	0	21.545	By MS/MS	By MS/MS	13.7	13.7	3531300	1518100	2013100	0	2013100	3	3	6				165	1107;1108	True;True	1171;1172	2238;2239;2240;2241;2242;2243	2155;2156;2157;2158;2159;2160	2155;2158
A0A0B4LHF7;Q9VD51	A0A0B4LHF7;Q9VD51	6;6	6;6	6;6	Probable ATP-dependent RNA helicase pitchoune	pit	tr|A0A0B4LHF7|A0A0B4LHF7_DROME Pitchoune, isoform C OS=Drosophila melanogaster GN=pit PE=3 SV=1;sp|Q9VD51|DDX18_DROME Probable ATP-dependent RNA helicase pitchoune OS=Drosophila melanogaster GN=pit PE=2 SV=2	2	6	6	6	0	6	0	6	0	6	12.8	12.8	12.8	76.927	680	680;680	0	10.593		By MS/MS	0	12.8	6180600	0	6180600	0	6180600	0	5	5				166	4048;4300;6162;7123;12047;13512	True;True;True;True;True;True	4248;4514;6461;7462;12676;14207	8437;8909;12676;14822;24796;27770	8177;8648;12304;14318;24124;26961	8177;8648;12304;14318;24124;26961
A0A0B4LHS9;Q94547-2;Q94547	A0A0B4LHS9;Q94547-2;Q94547	8;8;8	8;8;8	8;8;8	Regulator of gene activity	Rga	tr|A0A0B4LHS9|A0A0B4LHS9_DROME Regena, isoform C OS=Drosophila melanogaster GN=Rga PE=4 SV=1;sp|Q94547-2|RGA_DROME Isoform B of Regulator of gene activity OS=Drosophila melanogaster GN=Rga;sp|Q94547|RGA_DROME Regulator of gene activity OS=Drosophila melano	3	8	8	8	5	7	5	7	5	7	18.8	18.8	18.8	59.271	579	579;579;585	0	13.976	By MS/MS	By MS/MS	9.3	17.1	11999000	3270500	8728100	9105200	8724400	3	7	10				167	878;970;4379;8395;8409;10521;10570;13744	True;True;True;True;True;True;True;True	932;1031;4595;8869;8884;11090;11143;14450	1800;1801;1968;9100;17454;17455;17485;17486;21711;21806;21807;28256	1741;1897;1898;8832;16840;16872;16873;21037;21132;27423	1741;1897;8832;16840;16873;21037;21132;27423
A0A0B4LI25;P20480;B6UXE6;B6UXE1;B6UXD9;B6UXF5;B6UXE7;B6UXE2;B6UXE0;Q5UHE2;B6UXF6	A0A0B4LI25;P20480;B6UXE6;B6UXE1;B6UXD9;B6UXF5;B6UXE7;B6UXE2;B6UXE0;Q5UHE2;B6UXF6	31;31;29;29;29;28;27;27;27;22;22	2;2;0;0;0;0;0;0;0;0;0	2;2;0;0;0;0;0;0;0;0;0	Kinesin-like protein;Protein claret segregational	ncd	tr|A0A0B4LI25|A0A0B4LI25_DROME Kinesin-like protein OS=Drosophila melanogaster GN=ncd PE=1 SV=1;sp|P20480|NCD_DROME Protein claret segregational OS=Drosophila melanogaster GN=ncd PE=1 SV=1;tr|B6UXE6|B6UXE6_DROME Kinesin-like protein (Fragment) OS=Drosophil	11	31	2	2	19	31	2	2	2	2	53.1	4	4	77.473	700	700;700;641;641;641;641;641;641;641;535;641	0	26.477	By matching	By MS/MS	37.6	53.1	18256000	946080	17310000	2679400	15429000	0	7	7				168	423;1031;1131;1148;1149;1846;1847;2571;3018;3243;4553;4731;4997;5181;6260;6839;7765;8723;8826;9053;9346;9725;10863;10864;11561;11756;12022;12121;12557;12691;13229	False;False;False;False;False;False;False;False;True;False;False;False;False;False;False;False;False;False;False;False;False;False;False;False;False;False;False;True;False;False;False	445;1093;1197;1215;1216;1945;1946;2712;3182;3414;4775;4959;5238;5427;6567;7168;8124;9210;9328;9563;9864;10257;11446;11447;12165;12375;12651;12752;12753;13207;13345;13346;13917	838;839;2086;2285;2312;2313;3807;3808;3809;5223;6108;6109;6522;9419;9420;9421;9796;10316;10655;10656;12898;14039;14040;16034;16035;16036;18109;18110;18349;18350;18351;18817;18818;19429;19430;20166;20167;22446;22447;22448;22449;22450;23788;23789;24180;24181;24182;24183;24736;24737;24738;24739;24740;24741;24938;24939;24940;24941;24942;24943;25804;25805;25806;26090;26091;26092;26093;26094;27224;2722…	807;2010;2204;2230;2231;3672;3673;3674;5046;5920;6325;9146;9147;9520;10023;10350;12502;13580;13581;15484;15485;15486;17501;17744;17745;17746;17747;17748;17749;18216;18217;18805;18806;19532;21751;21752;21753;21754;23111;23112;23113;23517;23518;24070;24071;24072;24073;24074;24075;24261;24262;24263;24264;24265;24266;25094;25095;25096;25363;25364;25365;25366;26441;26442;26443	807;2010;2204;2230;2231;3672;3674;5046;5920;6325;9146;9520;10023;10350;12502;13581;15484;17501;17746;18216;18806;19532;21751;21754;23111;23518;24075;24265;25094;25363;26442	107;108;109;110	343;444;500;643
A0A0B4LI86;P08266	A0A0B4LI86;P08266	14;14	14;14	14;14	DNA-directed RNA polymerase;DNA-directed RNA polymerase II subunit RPB2	RpII140	tr|A0A0B4LI86|A0A0B4LI86_DROME DNA-directed RNA polymerase subunit beta OS=Drosophila melanogaster GN=RpII140 PE=3 SV=1;sp|P08266|RPB2_DROME DNA-directed RNA polymerase II subunit RPB2 OS=Drosophila melanogaster GN=RpII140 PE=2 SV=2	2	14	14	14	9	13	9	13	9	13	15	15	15	134.04	1176	1176;1176	0	44.349	By MS/MS	By MS/MS	11.1	15	21138000	3370800	17767000	10813000	16335000	8	13	21				169	3728;3799;4262;5588;5813;5915;6888;7754;7755;8378;8780;9081;12007;13648	True;True;True;True;True;True;True;True;True;True;True;True;True;True	3911;3990;4473;5864;6100;6205;7221;8112;8113;8852;9271;9592;12636;14348	7736;7892;8819;11560;11561;12005;12006;12188;12189;14133;14134;16018;16019;17423;17424;18235;18236;18864;18865;24708;28062;28063	7480;7633;8559;11210;11211;11212;11645;11835;11836;11837;11838;13671;13672;15470;15471;16808;17629;18262;18263;24041;27249	7480;7633;8559;11210;11645;11835;13671;15470;15471;16808;17629;18263;24041;27249
Q9VDS7;A0A0B4LID7;Q960M5	Q9VDS7;A0A0B4LID7;Q960M5	14;14;11	14;14;11	14;14;11		CG4538-RA;CG4538	tr|Q9VDS7|Q9VDS7_DROME CG4538, isoform A OS=Drosophila melanogaster GN=CG4538-RA PE=1 SV=2;tr|A0A0B4LID7|A0A0B4LID7_DROME CG4538, isoform C OS=Drosophila melanogaster GN=CG4538 PE=1 SV=1;tr|Q960M5|Q960M5_DROME LD45279p OS=Drosophila melanogaster GN=CG4538	3	14	14	14	10	11	10	11	10	11	28.7	28.7	28.7	71.278	673	673;679;478	0	34.115	By MS/MS	By MS/MS	20.2	23.3	14748000	3515100	11233000	8993900	9815600	7	13	20				170	1013;1014;1415;1878;2069;4315;4447;4902;7256;8194;10495;11025;12252;13242	True;True;True;True;True;True;True;True;True;True;True;True;True;True	1075;1076;1499;1979;2191;4529;4664;5137;7598;8620;11064;11615;12892;13930	2056;2057;2058;2972;3862;3863;4261;8939;8940;9215;9216;9217;9218;10120;15078;15079;16939;16940;21667;22771;22772;25211;27253	1983;1984;2872;3726;3727;3728;4108;8675;8947;8948;8949;9831;14573;16354;20991;22084;22085;22086;24527;26468	1983;1984;2872;3727;4108;8675;8947;9831;14573;16354;20991;22084;24527;26468	111	428
A0A0B4LIJ0;P48601	A0A0B4LIJ0;P48601	9;9	9;9	9;9	26S protease regulatory subunit 4	Rpt2	tr|A0A0B4LIJ0|A0A0B4LIJ0_DROME Regulatory particle triple-A ATPase 2, isoform B OS=Drosophila melanogaster GN=Rpt2 PE=3 SV=1;sp|P48601|PRS4_DROME 26S protease regulatory subunit 4 OS=Drosophila melanogaster GN=Rpt2 PE=1 SV=2	2	9	9	9	8	8	8	8	8	8	26.4	26.4	26.4	49.323	439	439;439	0	28.9	By MS/MS	By MS/MS	22.1	21.9	16559000	6158100	10401000	12583000	14955000	6	8	14				171	496;937;1213;5182;6380;12179;12719;12720;13815	True;True;True;True;True;True;True;True;True	521;992;1284;5428;6691;12817;13375;13376;14524	969;970;1907;2444;2445;10657;10658;13130;13131;25076;26142;26143;26144;26145;28397;28398	937;1834;2354;2355;10351;10352;12725;24394;25415;25416;25417;25418;27555;27556	937;1834;2355;10352;12725;24394;25416;25418;27556
A0A0C4DHE6;Q9VFS5-2;Q9VFS5;Q8MSW1	A0A0C4DHE6;Q9VFS5-2;Q9VFS5;Q8MSW1	2;2;2;1	2;2;2;1	2;2;2;1	Serine/threonine-protein phosphatase 4 regulatory subunit 3	flfl	tr|A0A0C4DHE6|A0A0C4DHE6_DROME Falafel, isoform E OS=Drosophila melanogaster GN=flfl PE=1 SV=1;sp|Q9VFS5-2|PP4R3_DROME Isoform D of Serine/threonine-protein phosphatase 4 regulatory subunit 3 OS=Drosophila melanogaster GN=flfl;sp|Q9VFS5|PP4R3_DROME Serine/	4	2	2	2	1	2	1	2	1	2	2.4	2.4	2.4	109.29	980	980;973;980;401	0	29.964	By MS/MS	By MS/MS	1.2	2.4	1535400	255190	1280200	0	1280200	1	2	3				172	5197;11338	True;True	5443;11938	10688;10689;23374	10381;10382;22682	10381;22682
A0A0C4DHE7;Q8IMY1;P54385-2;P54385	A0A0C4DHE7;Q8IMY1;P54385-2;P54385	3;3;3;3	3;3;3;3	3;3;3;3	Glutamate dehydrogenase;Glutamate dehydrogenase, mitochondrial	Gdh	tr|A0A0C4DHE7|A0A0C4DHE7_DROME Glutamate dehydrogenase OS=Drosophila melanogaster GN=Gdh PE=1 SV=1;tr|Q8IMY1|Q8IMY1_DROME Glutamate dehydrogenase OS=Drosophila melanogaster GN=Gdh PE=1 SV=1;sp|P54385-2|DHE3_DROME Isoform C of Glutamate dehydrogenase, mitoc	4	3	3	3	2	2	2	2	2	2	7.7	7.7	7.7	43.064	391	391;404;549;562	0	3.1664	By MS/MS	By MS/MS	5.4	4.9	1209400	411240	798140	1144400	0	1	2	3				173	1390;3007;11581	True;True;True	1472;3170;12185	2921;6086;23827;23828	2824;5896;23150	2824;5896;23150
Q9GT67;Q8WR09;A1ZA89;Q8STB9;Q8WR08;A0A0C4DHF6	Q9GT67;Q8WR09;A1ZA89;Q8STB9;Q8WR08;A0A0C4DHF6	1;1;1;1;1;1	1;1;1;1;1;1	1;1;1;1;1;1		Dg	tr|Q9GT67|Q9GT67_DROME Dystroglycan-like protein DG (Fragment) OS=Drosophila melanogaster GN=Dg PE=2 SV=2;tr|Q8WR09|Q8WR09_DROME Dystroglycan type III OS=Drosophila melanogaster GN=Dg PE=2 SV=1;tr|A1ZA89|A1ZA89_DROME Dystroglycan, isoform B OS=Drosophila m	6	1	1	1	1	1	1	1	1	1	3.2	3.2	3.2	72.836	649	649;914;914;997;1179;1262	0	3.4252	By MS/MS	By MS/MS	3.2	3.2	1253400	217590	1035900	0	1035900	2	1	3				174	360	TRUE	377	696;697	674;675;676	674
A0A0C4DHG5;P26686-4;P26686-6;P26686-9;P26686-3;P26686-2;P26686-5;P26686;P26686-8	A0A0C4DHG5;P26686-4;P26686-6;P26686-9;P26686-3;P26686-2;P26686-5;P26686;P26686-8	2;2;2;2;2;2;2;2;1	2;2;2;2;2;2;2;2;1	2;2;2;2;2;2;2;2;1	Serine-arginine protein 55	B52	tr|A0A0C4DHG5|A0A0C4DHG5_DROME B52, isoform O OS=Drosophila melanogaster GN=B52 PE=4 SV=1;sp|P26686-4|SRR55_DROME Isoform D of Serine-arginine protein 55 OS=Drosophila melanogaster GN=B52;sp|P26686-6|SRR55_DROME Isoform F of Serine-arginine protein 55 OS=D	9	2	2	2	2	2	2	2	2	2	9.3	9.3	9.3	40.381	355	355;135;147;149;329;350;355;376;171	0	11.343	By MS/MS	By MS/MS	9.3	9.3	9764800	1035200	8729600	3338500	8271900	2	3	5				175	7050;8561	True;True	7388;9038	14691;14692;17758;17759	14189;14190;14191;17141;17142	14189;17142
A0A0C4FEI6;Q9VF28	A0A0C4FEI6;Q9VF28	1;1	1;1	1;1	Actin-related protein 2/3 complex subunit 3	Arpc3A	tr|A0A0C4FEI6|A0A0C4FEI6_DROME Actin-related protein 2/3 complex subunit 3 OS=Drosophila melanogaster PE=2 SV=1;tr|Q9VF28|Q9VF28_DROME Actin-related protein 2/3 complex subunit 3 OS=Drosophila melanogaster GN=Arpc3A PE=1 SV=4	2	1	1	1	0	1	0	1	0	1	13.1	13.1	13.1	18.281	160	160;177	0.0037152	2.0512		By MS/MS	0	13.1	738900	0	738900	0	738900	0	1	1				176	4239	TRUE	4448	8776	8515	8515
Q8MT27;M9WDW1;A0A0C5K8A0;P34739	Q8MT27;M9WDW1;A0A0C5K8A0;P34739	21;21;21;21	21;21;21;21	21;21;21;21	Transcription termination factor 2	lds;lds-RA	tr|Q8MT27|Q8MT27_DROME RE70645p OS=Drosophila melanogaster GN=lds PE=2 SV=1;tr|M9WDW1|M9WDW1_DROME FI21104p1 OS=Drosophila melanogaster GN=lds-RA PE=2 SV=1;tr|A0A0C5K8A0|A0A0C5K8A0_DROME FI21128p1 OS=Drosophila melanogaster GN=lds-RA PE=2 SV=1;sp|P34739|TT	4	21	21	21	15	19	15	19	15	19	30.9	30.9	30.9	93.762	835	835;835;1061;1061	0	70.162	By MS/MS	By MS/MS	22.4	29.8	57677000	10073000	47604000	29824000	45813000	14	18	32				177	802;1699;2522;2544;3395;3947;4560;5362;6201;6461;8769;9818;10860;11135;12076;12156;13598;13611;13857;13858;13927	True;True;True;True;True;True;True;True;True;True;True;True;True;True;True;True;True;True;True;True;True	845;1790;2662;2685;3569;4144;4782;5620;6504;6775;9260;10356;11443;11730;12706;12792;14297;14310;14568;14569;14639	1614;3520;3521;5129;5130;5169;5170;6862;8225;8226;9434;11098;11099;12769;12770;12771;13285;13286;18205;18206;20342;22442;22443;22994;22995;24850;24851;24852;24853;25024;27965;27966;27988;28489;28490;28606;28607	1539;3399;4957;4997;6657;7972;9162;10779;10780;12392;12393;12394;12872;12873;12874;17595;17596;19697;21748;22306;22307;24187;24188;24189;24345;27152;27153;27176;27177;27636;27637;27760;27761;27762	1539;3399;4957;4997;6657;7972;9162;10779;12394;12874;17596;19697;21748;22306;24188;24345;27153;27176;27636;27637;27761	112	114
Q7YU20;Q9W4K1;O77290;A0A0C5K8A6;F6J365;F6J363;A9YIB1;A9YIA7;A9YIA5;A9YIA4;A9YIA3;A9YIA1;A9YIA0	Q7YU20;Q9W4K1;O77290;A0A0C5K8A6	4;4;4;4;1;1;1;1;1;1;1;1;1	4;4;4;4;1;1;1;1;1;1;1;1;1	4;4;4;4;1;1;1;1;1;1;1;1;1	AP-3 complex subunit beta	rb;rb-RA	tr|Q7YU20|Q7YU20_DROME AP-3 complex subunit beta OS=Drosophila melanogaster GN=rb PE=2 SV=1;tr|Q9W4K1|Q9W4K1_DROME AP-3 complex subunit beta OS=Drosophila melanogaster GN=rb PE=1 SV=1;tr|O77290|O77290_DROME AP-3 complex subunit beta OS=Drosophila melanogas	13	4	4	4	4	3	4	3	4	3	4.5	4.5	4.5	126.96	1159	1159;1160;1160;1178;257;257;257;257;257;257;257;257;257	0	8.9319	By MS/MS	By MS/MS	4.5	2.9	5257200	1823800	3433400	4114300	4394600	3	3	6				178	1969;6964;7535;9433	True;True;True;True	2081;7299;7891;9954	4056;4057;14468;14469;15623;15624;19593	3921;3922;13977;13978;15108;18957	3921;13978;15108;18957
A0A0C5KMR0;M9PHG0;M9PHY4;M9PHV3;Q9VX32;Q9VX32-2;M9PJQ3;D1Z398	A0A0C5KMR0;M9PHG0;M9PHY4;M9PHV3;Q9VX32;Q9VX32-2;M9PJQ3	3;3;3;3;3;3;2;1	3;3;3;3;3;3;2;1	3;3;3;3;3;3;2;1	Rho GTPase-activating protein 190	RhoGAPp190-RB;RhoGAPp190	tr|A0A0C5KMR0|A0A0C5KMR0_DROME FI22442p1 OS=Drosophila melanogaster GN=RhoGAPp190-RB PE=2 SV=1;tr|M9PHG0|M9PHG0_DROME Rho GTPase activating protein p190, isoform D OS=Drosophila melanogaster GN=RhoGAPp190 PE=1 SV=1;tr|M9PHY4|M9PHY4_DROME Rho GTPase activat	8	3	3	3	0	3	0	3	0	3	2	2	2	178.77	1561	1561;1564;1579;1621;1561;1564;1398;518	0	2.9658		By MS/MS	0	2	1200400	0	1200400	0	1200400	0	2	2				179	3037;4684;5951	True;True;True	3201;4911;6243	6137;9700;12263	5947;9428;11911	5947;9428;11911
Q2XXV4;Q9VY97;Q9GTU6;Q7YU37;A0A0C5KMR8	Q2XXV4;Q9VY97;Q9GTU6;Q7YU37;A0A0C5KMR8	3;3;3;3;3	3;3;3;3;3	3;3;3;3;3		mus101;mus101-RA	tr|Q2XXV4|Q2XXV4_DROME CG11156 (Fragment) OS=Drosophila melanogaster GN=mus101 PE=4 SV=1;tr|Q9VY97|Q9VY97_DROME Mutagen-sensitive 101 OS=Drosophila melanogaster GN=mus101 PE=1 SV=1;tr|Q9GTU6|Q9GTU6_DROME BRCT-domain protein MUS101 OS=Drosophila melanogaste	5	3	3	3	2	3	2	3	2	3	2.9	2.9	2.9	157.05	1412	1412;1425;1425;1425;1446	0	3.7468	By MS/MS	By MS/MS	2.1	2.9	2221200	298310	1922900	0	1922900	1	3	4				180	559;6665;12300	True;True;True	587;6990;12940	1092;1093;13717;13718;25297	1053;13275;13276;24607	1053;13276;24607
A0A0E3T5D4;A0A0E3T4A9;M9PBD9;Q9VIW3;M9PD65;A0A0E3T479;A0A0E3T462;A0A0E3X848;C0LA70;C0LA69;C0LA68;C0LA78;A0A0E3T5D1;A0A0E3T458	A0A0E3T5D4;A0A0E3T4A9;M9PBD9;Q9VIW3;M9PD65;A0A0E3T479;A0A0E3T462;A0A0E3X848;C0LA70;C0LA69;C0LA68;C0LA78;A0A0E3T5D1;A0A0E3T458	23;23;23;23;22;22;22;22;17;17;17;16;16;15	23;23;23;23;22;22;22;22;17;17;17;16;16;15	23;23;23;23;22;22;22;22;17;17;17;16;16;15	Ran GTPase-activating protein	RanGAP;Sd-RanGAP	tr|A0A0E3T5D4|A0A0E3T5D4_DROME Ran GTPase activating protein OS=Drosophila melanogaster GN=RanGAP PE=4 SV=1;tr|A0A0E3T4A9|A0A0E3T4A9_DROME Ran GTPase activating protein OS=Drosophila melanogaster GN=RanGAP PE=4 SV=1;tr|M9PBD9|M9PBD9_DROME Ran GTPase activa	14	23	23	23	19	22	19	22	19	22	55	55	55	65.69	593	593;593;596;596;588;593;593;596;362;362;362;362;362;362	0	105.37	By MS/MS	By MS/MS	42.5	53.3	129410000	22451000	106960000	89036000	77185000	18	31	49				181	78;402;714;1377;2204;2683;2928;4120;4718;4955;6736;7027;7823;8941;9749;11330;11804;11820;12212;13337;13338;13343;13380	True;True;True;True;True;True;True;True;True;True;True;True;True;True;True;True;True;True;True;True;True;True;True	81;424;748;1459;2333;2828;3087;4324;4946;5193;7061;7365;8186;9447;10284;11929;11930;12424;12441;12852;14026;14027;14032;14069	148;149;801;802;1427;1428;2903;4530;4531;5459;5946;5947;5948;5949;8568;8569;9767;9768;10235;10236;10237;13852;14644;14645;16159;16160;16161;18571;18572;18573;20219;20220;23361;23362;23363;23364;24262;24263;24298;24299;25135;25136;27433;27434;27435;27436;27444;27445;27511;27512;27513	150;151;152;777;1372;1373;2807;4375;5274;5763;5764;5765;8306;8307;9496;9939;9940;9941;13401;13402;14143;14144;15597;15598;15599;17976;17977;17978;19580;19581;22669;22670;22671;22672;23592;23593;23594;23595;23596;23634;24450;24451;26637;26638;26639;26647;26648;26709;26710;26711	151;777;1373;2807;4375;5274;5763;8307;9496;9939;13401;14144;15598;17976;19580;22669;23594;23634;24451;26638;26639;26647;26709	113	9
M9PIS3;A0A0F6T1J9;P41572;K7ZI00	M9PIS3;A0A0F6T1J9;P41572	3;3;3;1	3;3;3;1	3;3;3;1	6-phosphogluconate dehydrogenase, decarboxylating	Pgd	tr|M9PIS3|M9PIS3_DROME 6-phosphogluconate dehydrogenase, decarboxylating OS=Drosophila melanogaster GN=Pgd PE=3 SV=1;tr|A0A0F6T1J9|A0A0F6T1J9_DROME 6-phosphogluconate dehydrogenase, decarboxylating OS=Drosophila melanogaster GN=Pgd PE=3 SV=1;sp|P41572|6PGD	4	3	3	3	1	3	1	3	1	3	8.5	8.5	8.5	52.49	481	481;481;481;258	0	6.7391	By matching	By MS/MS	2.1	8.5	4139000	218820	3920200	0	3920200	0	2	2				182	6866;7431;13142	True;True;True	7198;7785;13826	14088;15440;15441;27061	13627;14930;26286	13627;14930;26286
A0A0H4YFU3;Q9I7T7-2;Q9I7T7	A0A0H4YFU3;Q9I7T7-2;Q9I7T7	4;4;4	4;4;4	4;4;4	La-related protein CG11505	CG11505	tr|A0A0H4YFU3|A0A0H4YFU3_DROME FI24706p1 OS=Drosophila melanogaster GN=CG11505-RD PE=2 SV=1;sp|Q9I7T7-2|Y1505_DROME Isoform A of La-related protein CG11505 OS=Drosophila melanogaster GN=CG11505;sp|Q9I7T7|Y1505_DROME La-related protein CG11505 OS=Drosophila	3	4	4	4	3	3	3	3	3	3	5.4	5.4	5.4	160.77	1521	1521;1521;1531	0	16.648	By MS/MS	By MS/MS	4.6	3.5	3362300	821700	2540600	2268300	2559100	3	4	7				183	2472;4226;7806;11255	True;True;True;True	2612;4434;8165;11853	5027;8754;8755;16118;23229;23230	4846;4847;8490;15555;15556;22528;22529	4846;8490;15556;22528
A4V2A4;Q95SZ9;M9PIK1;P91632;A0A0S0WH03;M9NGB9;Q0E8A7;M9NDY6;A4IJ59;M9NEH9	A4V2A4;Q95SZ9;M9PIK1;P91632;A0A0S0WH03;M9NGB9;Q0E8A7;M9NDY6;A4IJ59;M9NEH9	2;2;2;2;2;2;2;2;2;2	2;2;2;2;2;2;2;2;2;2	2;2;2;2;2;2;2;2;2;2		mub	tr|A4V2A4|A4V2A4_DROME Mushroom-body expressed, isoform G OS=Drosophila melanogaster GN=mub PE=1 SV=1;tr|Q95SZ9|Q95SZ9_DROME LD32520p OS=Drosophila melanogaster GN=mub PE=1 SV=1;tr|M9PIK1|M9PIK1_DROME Mushroom-body expressed, isoform L OS=Drosophila melano	10	2	2	2	2	2	2	2	2	2	7	7	7	37.881	359	359;364;368;386;415;433;539;539;557;573	0	3.7242	By matching	By MS/MS	7	7	3013900	1052900	1961000	2796800	2094400	0	2	2				184	5605;7054	True;True	5881;7392	11590;11591;14698;14699	11242;14198	11242;14198
A0A0S0WIA2;Q9I7N0;Q8T9C5;Q7KTD0;Q7KTC9;Q7KTC8;Q7KTC7;Q7KTC6;Q7KTC5;Q7KTC4;Q7KTC3;Q7KTC2;Q7KTC1;Q7KTB9;Q7KTB8;Q7KTB7;Q9VK56;Q7KTC0;A2RVE8	A0A0S0WIA2;Q9I7N0;Q8T9C5;Q7KTD0;Q7KTC9;Q7KTC8;Q7KTC7;Q7KTC6;Q7KTC5;Q7KTC4;Q7KTC3;Q7KTC2;Q7KTC1;Q7KTB9;Q7KTB8;Q7KTB7;Q9VK56;Q7KTC0	4;4;4;4;4;4;4;4;4;4;4;4;4;4;4;4;4;4;1	4;4;4;4;4;4;4;4;4;4;4;4;4;4;4;4;4;4;1	4;4;4;4;4;4;4;4;4;4;4;4;4;4;4;4;4;4;1		MRP	tr|A0A0S0WIA2|A0A0S0WIA2_DROME Multidrug-Resistance like protein 1, isoform R OS=Drosophila melanogaster GN=MRP PE=1 SV=1;tr|Q9I7N0|Q9I7N0_DROME FI23224p1 OS=Drosophila melanogaster GN=MRP PE=1 SV=2;tr|Q8T9C5|Q8T9C5_DROME SD07655p OS=Drosophila melanogaste	19	4	4	4	1	4	1	4	1	4	3.8	3.8	3.8	167.63	1492	1492;1548;1548;1548;1548;1548;1548;1548;1548;1548;1548;1548;1548;1548;1548;1548;1549;1549;594	0	8.2563	By MS/MS	By MS/MS	1.1	3.8	1477800	148000	1329800	0	1329800	1	4	5				185	196;7768;7966;11296	True;True;True;True	202;8127;8335;11895	364;16040;16041;16460;23299	364;15491;15492;15890;22606	364;15491;15890;22606
A0A0S0WNN6;Q9TVM2;Q8IH79	A0A0S0WNN6;Q9TVM2;Q8IH79	37;37;24	37;37;24	37;37;24	Exportin-1	emb	tr|A0A0S0WNN6|A0A0S0WNN6_DROME Embargoed, isoform B OS=Drosophila melanogaster GN=emb PE=1 SV=1;sp|Q9TVM2|XPO1_DROME Exportin-1 OS=Drosophila melanogaster GN=emb PE=1 SV=1;tr|Q8IH79|Q8IH79_DROME GH01059p (Fragment) OS=Drosophila melanogaster GN=emb PE=2 SV	3	37	37	37	28	29	28	29	28	29	40.4	40.4	40.4	122.8	1063	1063;1063;697	0	163.26	By MS/MS	By MS/MS	32.9	37.5	105310000	25435000	79879000	67168000	77210000	35	41	76				186	347;534;698;1175;2032;2141;2238;2239;2240;2401;2861;2865;2990;3391;3633;3634;5872;5926;6029;6522;6523;6623;7236;7651;7862;8038;8490;8632;8764;9177;9410;10071;12436;12859;13364;14362;14537	True;True;True;True;True;True;True;True;True;True;True;True;True;True;True;True;True;True;True;True;True;True;True;True;True;True;True;True;True;True;True;True;True;True;True;True;True	364;560;561;731;1243;1244;2148;2267;2370;2371;2372;2540;3012;3016;3151;3565;3812;3813;6161;6218;6323;6837;6838;6943;7578;8007;8227;8410;8411;8966;9117;9254;9691;9930;10621;13082;13083;13529;14053;15093;15271	673;1043;1044;1045;1046;1384;2361;2362;2363;2364;4173;4174;4406;4407;4598;4599;4600;4895;5793;5794;5800;5801;6053;6856;7560;7561;7562;7563;12102;12103;12212;12407;12408;13417;13418;13627;15042;15043;15823;15824;16251;16252;16594;16595;16596;16597;17629;17914;17915;18193;18194;18195;18196;19110;19111;19548;20831;20832;20833;20834;25573;25574;26485;26486;27483;27484;29481;29776;29777	654;1008;1009;1010;1330;1331;2283;2284;4026;4027;4243;4244;4245;4432;4433;4434;4719;5616;5617;5621;5622;5623;5624;5867;6652;7312;7313;7314;7315;11747;11748;11749;11865;12054;12055;12991;12992;12993;13196;13197;14542;14543;14544;15299;15300;15301;15686;15687;16006;16007;16008;16009;16010;17019;17299;17584;17585;17586;17587;17588;18509;18510;18511;18912;20170;20171;20172;24864;24865;24866;25739;257…	654;1009;1331;2283;4026;4243;4432;4433;4434;4719;5616;5621;5867;6652;7313;7314;11747;11865;12054;12991;12992;13197;14544;15299;15687;16008;17019;17299;17585;18510;18912;20172;24865;25739;26683;28606;28888	114;115;116;117;118	4;117;416;537;650
L0CRU3;L0CQ14;L0CPS9;L0CR41;L0CQ09;L0CRU8;L0CRI6;L0CR46;A0A0S0WNT6;E8NHB6;Q9VNS0;Q9VNS0-2	L0CRU3;L0CQ14;L0CPS9;L0CR41;L0CQ09;L0CRU8;L0CRI6;L0CR46;A0A0S0WNT6;E8NHB6;Q9VNS0;Q9VNS0-2	2;2;2;2;2;2;2;2;2;2;2;2	2;2;2;2;2;2;2;2;2;2;2;2	2;2;2;2;2;2;2;2;2;2;2;2	Protein maelstrom	mael;mael-RC	tr|L0CRU3|L0CRU3_DROME Maelstrom (Fragment) OS=Drosophila melanogaster GN=mael PE=4 SV=1;tr|L0CQ14|L0CQ14_DROME Maelstrom (Fragment) OS=Drosophila melanogaster GN=mael PE=4 SV=1;tr|L0CPS9|L0CPS9_DROME Maelstrom (Fragment) OS=Drosophila melanogaster GN=mael	12	2	2	2	1	2	1	2	1	2	5.4	5.4	5.4	49.992	447	447;452;452;453;453;454;455;455;459;543;459;462	0	3.789	By matching	By MS/MS	2	5.4	30341000	3653800	26688000	0	26688000	0	2	2				187	7719;12166	True;True	8076;12802	15949;15950;25042	15411;24360	15411;24360
A4UZC9;Q0E9C8;Q7JP00;Q24457;A0A126GUM1;A1Z8A4;Q7K0T7;Q9V5N1;Q7JN04;A1Z8A6	A4UZC9;Q0E9C8;Q7JP00;Q24457;A0A126GUM1;A1Z8A4;Q7K0T7;Q9V5N1;Q7JN04;A1Z8A6	4;4;4;4;4;4;4;4;4;4	4;4;4;4;4;4;4;4;4;4	4;4;4;4;4;4;4;4;4;4		psq	tr|A4UZC9|A4UZC9_DROME Pipsqueak, isoform J OS=Drosophila melanogaster GN=psq PE=1 SV=1;tr|Q0E9C8|Q0E9C8_DROME Pipsqueak, isoform D OS=Drosophila melanogaster GN=psq PE=1 SV=1;tr|Q7JP00|Q7JP00_DROME PsqB OS=Drosophila melanogaster GN=psq PE=2 SV=1;tr|Q2445	10	4	4	4	2	4	2	4	2	4	10.6	10.6	10.6	69.748	639	639;645;646;660;1043;1046;1064;1065;1085;1123	0	11.258	By matching	By MS/MS	5.3	10.6	3236700	253610	2983100	1048500	2640400	0	7	7				188	1041;6407;10976;11514	True;True;True;True	1104;6719;11565;12118	2108;2109;13182;13183;13184;22678;23701;23702	2028;12770;12771;12772;21989;23025;23026	2028;12770;21989;23026
A0A126GUS7;Q9NFU0-2;A0A0B4K618;Q9NFU0-3;A0A0B4KGP6;A0A0B4KFN9;B3G0S8;B3G0S3;B3G0T0	A0A126GUS7;Q9NFU0-2;A0A0B4K618;Q9NFU0-3;A0A0B4KGP6;A0A0B4KFN9	16;16;15;14;13;13;3;3;2	16;16;15;14;13;13;3;3;2	1;1;1;1;0;0;0;0;0	Fragile X mental retardation syndrome-related protein 1	Fmr1	tr|A0A126GUS7|A0A126GUS7_DROME Fmr1, isoform J OS=Drosophila melanogaster GN=Fmr1 PE=1 SV=1;sp|Q9NFU0-2|FMR1_DROME Isoform C of Fragile X mental retardation syndrome-related protein 1 OS=Drosophila melanogaster GN=Fmr1;tr|A0A0B4K618|A0A0B4K618_DROME Fmr1,	9	16	16	1	13	15	13	15	1	1	30	30	1.9	75.818	681	681;681;729;643;577;639;131;131;131	0	62.856	By MS/MS	By MS/MS	23.6	28.6	49035000	9323900	39711000	34164000	31495000	11	16	27				189	570;840;2519;4971;5378;5764;6640;8094;8100;8988;10967;11844;12204;12556;13322;13323	True;True;True;True;True;True;True;True;True;True;True;True;True;True;True;True	598;599;891;2659;5209;5637;6050;6961;8478;8489;9495;11556;12467;12844;13206;14011;14012	1115;1116;1117;1734;1735;5123;5124;10266;10267;11130;11131;11913;11914;13659;13660;16707;16727;16728;18658;18659;22658;24346;24347;25120;25121;25802;25803;27409;27410;27411	1069;1070;1071;1072;1670;1671;1672;4948;4949;4950;4951;9970;9971;10810;11554;11555;13225;16107;16137;18062;21967;23684;23685;24435;25092;25093;26610;26611;26612	1071;1672;4948;9970;10810;11554;13225;16107;16137;18062;21967;23684;24435;25092;26611;26612	119;120;121	1;281;388
A0A126GUT1;S5PU30;Q9VGS2	A0A126GUT1;S5PU30;Q9VGS2	8;8;8	8;8;8	8;8;8	Translationally-controlled tumor protein homolog	Tctp-RA;Tctp	tr|A0A126GUT1|A0A126GUT1_DROME Translationally controlled tumor protein ortholog, isoform B OS=Drosophila melanogaster GN=Tctp PE=3 SV=1;tr|S5PU30|S5PU30_DROME IP21842p1 (Fragment) OS=Drosophila melanogaster GN=Tctp-RA PE=2 SV=1;sp|Q9VGS2|TCTP_DROME Transl	3	8	8	8	7	7	7	7	7	7	45.9	45.9	45.9	19.637	172	172;188;172	0	22.429	By MS/MS	By MS/MS	39	37.8	27684000	5993000	21691000	15663000	21552000	8	9	17				190	1733;2456;6028;6687;7749;7839;11015;11557	True;True;True;True;True;True;True;True	1826;1827;2595;6322;7012;8107;8203;11604;12161	3586;3587;3588;3589;4995;12404;12405;12406;13756;13757;13758;16009;16010;16202;16203;22753;22754;23779	3466;3467;3468;3469;4817;12052;12053;13312;13313;13314;15462;15463;15636;15637;22065;22066;23100	3468;4817;12052;13312;15462;15636;22065;23100	122	13
A0A126GUU0;T1UM80;Q9V3G6	A0A126GUU0;T1UM80;Q9V3G6	4;4;4	4;4;4	4;4;4	CCR4-NOT transcription complex subunit 10	CG18616-RA;Not10	tr|A0A126GUU0|A0A126GUU0_DROME Not10, isoform B OS=Drosophila melanogaster GN=Not10 PE=4 SV=1;tr|T1UM80|T1UM80_DROME LD30516p1 (Fragment) OS=Drosophila melanogaster GN=CG18616-RA PE=2 SV=1;sp|Q9V3G6|CNO10_DROME CCR4-NOT transcription complex subunit 10 OS=	3	4	4	4	3	4	3	4	3	4	7.1	7.1	7.1	69.692	635	635;648;635	0	5.2467	By MS/MS	By MS/MS	5.5	7.1	5342500	1026100	4316400	3391200	3780800	1	4	5				191	2178;3172;10111;11418	True;True;True;True	2305;3340;10665;12020	4480;4481;6381;6382;20922;20923;23520;23521	4324;6183;6184;20268;20269;22832;22833	4324;6184;20269;22833
A0A126GUU7;Q9VEX9	A0A126GUU7;Q9VEX9	1;1	1;1	1;1	Histone deacetylase complex subunit SAP18	Bin1	tr|A0A126GUU7|A0A126GUU7_DROME Bicoid interacting protein 1, isoform B OS=Drosophila melanogaster GN=Bin1 PE=4 SV=1;sp|Q9VEX9|SAP18_DROME Histone deacetylase complex subunit SAP18 OS=Drosophila melanogaster GN=Bin1 PE=1 SV=1	2	1	1	1	0	1	0	1	0	1	8	8	8	17.287	150	150;150	0.0095721	1.4965		By MS/MS	0	8	365060	0	365060	0	365060	0	1	1				192	4012	TRUE	4211	8370	8105	8105
Q9VEZ6;A0A126GUV0;B7ZWP8;C1C588	Q9VEZ6;A0A126GUV0;B7ZWP8;C1C588	6;6;6;6	6;6;6;6	6;6;6;6		CG10407-RA	tr|Q9VEZ6|Q9VEZ6_DROME Uncharacterized protein, isoform A OS=Drosophila melanogaster GN=CG10407 PE=1 SV=1;tr|A0A126GUV0|A0A126GUV0_DROME Uncharacterized protein, isoform C OS=Drosophila melanogaster GN=CG10407 PE=1 SV=1;tr|B7ZWP8|B7ZWP8_DROME RH45484p (Fra	4	6	6	6	6	5	6	5	6	5	24.3	24.3	24.3	29.545	259	259;263;280;284	0	9.8866	By MS/MS	By MS/MS	24.3	20.5	10227000	4273800	5953400	10431000	5537600	4	5	9				193	814;3285;4866;6054;8075;8233	True;True;True;True;True;True	861;3457;5098;6348;8455;8456;8671	1665;1666;6598;6599;10049;10050;12457;12458;16664;16665;16666;17032	1598;6396;6397;9765;12102;16066;16067;16068;16431	1598;6397;9765;12102;16067;16431
A0A126GUW2;Q9VEJ2	A0A126GUW2;Q9VEJ2	2;2	2;2	2;2	Nucleolar protein 14 homolog	l(3)07882	tr|A0A126GUW2|A0A126GUW2_DROME Lethal (3) 07882, isoform B OS=Drosophila melanogaster GN=l(3)07882 PE=4 SV=1;sp|Q9VEJ2|NOP14_DROME Nucleolar protein 14 homolog OS=Drosophila melanogaster GN=l(3)07882 PE=2 SV=2	2	2	2	2	0	2	0	2	0	2	3.4	3.4	3.4	97.55	852	852;852	0	3.8304		By MS/MS	0	3.4	1877200	0	1877200	0	1877200	0	2	2				194	10049;12667	True;True	10598;13321	20789;26042	20131;25319	20131;25319
A0A140HLF6	A0A140HLF6	1	1	1			tr|A0A140HLF6|A0A140HLF6_DROME Ataxin-2 binding protein 1 transcript variant N OS=Drosophila melanogaster GN=A2bp1 PE=2 SV=1	1	1	1	1	0	1	0	1	0	1	2.6	2.6	2.6	61.062	614	614	0.0064516	1.6962		By MS/MS	0	2.6	981180	0	981180	0	981180	0	1	1				195	13693	TRUE	14396	28149	27326	27326
A0A140SQB4;Q2EZ47;Q8I8U7	A0A140SQB4;Q2EZ47;Q8I8U7	25;25;23	25;25;23	25;25;23	Transcription-associated protein 1	Nipped-A	tr|A0A140SQB4|A0A140SQB4_DROME Nipped-A, isoform F OS=Drosophila melanogaster GN=Nipped-A PE=1 SV=1;tr|Q2EZ47|Q2EZ47_DROME Nipped-A OS=Drosophila melanogaster GN=Nipped-A PE=1 SV=1;sp|Q8I8U7|TRA1_DROME Transcription-associated protein 1 OS=Drosophila melan	3	25	25	25	11	24	11	24	11	24	8.3	8.3	8.3	429.93	3741	3741;3790;3803	0	37.826	By MS/MS	By MS/MS	3.6	8	16682000	3336500	13346000	12452000	10178000	11	27	38				196	84;175;655;707;1604;3364;4149;4605;4619;4690;4692;5528;6008;6048;6798;6980;7215;7353;8001;9271;10462;11452;11598;13020;14170	True;True;True;True;True;True;True;True;True;True;True;True;True;True;True;True;True;True;True;True;True;True;True;True;True	87;180;688;740;1690;3537;4353;4830;4844;4918;4920;5795;5796;6302;6342;7124;7316;7556;7706;8370;9787;11030;12055;12203;13697;14890	158;322;1281;1282;1283;1401;1402;3336;3337;6803;6804;8624;8625;9521;9544;9545;9709;9710;9713;11422;11423;12371;12441;12442;13956;13957;14495;14496;15007;15277;16526;19295;21606;23595;23596;23862;26805;29104	160;320;1228;1229;1230;1348;1349;1350;1351;1352;3223;6603;6604;8363;8364;9248;9271;9439;9441;11077;11078;12024;12088;13501;13502;14001;14002;14003;14004;14505;14777;15943;18680;20919;22916;22917;23187;26044;28230	160;320;1228;1351;3223;6604;8363;9248;9271;9439;9441;11078;12024;12088;13501;14002;14505;14777;15943;18680;20919;22917;23187;26044;28230
Q9W1V2;A0AMS9	Q9W1V2;A0AMS9	1;1	1;1	1;1		CG3085	tr|Q9W1V2|Q9W1V2_DROME CG3085 protein OS=Drosophila melanogaster GN=CG3085 PE=2 SV=1;tr|A0AMS9|A0AMS9_DROME CG3085 protein OS=Drosophila melanogaster GN=CG3085 PE=4 SV=1	2	1	1	1	1	0	1	0	1	0	3.5	3.5	3.5	50.696	432	432;432	0.0090447	1.507	By MS/MS		3.5	0	1365600	1365600	0	3800300	0	1	0	1				197	12879	TRUE	13549	26518	25770	25770
Q9VGW7;C0MJ37;A0ANP8	Q9VGW7;C0MJ37;A0ANP8	4;4;4	4;4;4	4;4;4		Art1;CG6554	tr|Q9VGW7|Q9VGW7_DROME Arginine methyltransferase 1 OS=Drosophila melanogaster GN=Art1 PE=1 SV=1;tr|C0MJ37|C0MJ37_DROME CG6554-PA OS=Drosophila melanogaster GN=CG6554 PE=3 SV=1;tr|A0ANP8|A0ANP8_DROME CG6554 protein OS=Drosophila melanogaster GN=CG6554 PE=3	3	4	4	4	3	3	3	3	3	3	14.6	14.6	14.6	42.805	376	376;376;376	0	12.948	By MS/MS	By MS/MS	9.6	11.7	3128300	1210200	1918200	2812500	2473500	3	3	6				198	376;2905;4400;9812	True;True;True;True	397;3060;4616;10350	748;5904;5905;9136;20330;20331	730;5725;8874;19685;19686;19687	730;5725;8874;19685
Q9VG70;Q7KSM5;Q7KJV5;A0ANV7;A0ANW1;A0ANV9;A0ANV4	Q9VG70;Q7KSM5;Q7KJV5;A0ANV7;A0ANW1;A0ANV9;A0ANV4	6;6;6;6;5;5;5	6;6;6;6;5;5;5	6;6;6;6;5;5;5		Aos1;CG12276	tr|Q9VG70|Q9VG70_DROME Smt3 activating enzyme 1 OS=Drosophila melanogaster GN=Aos1 PE=2 SV=2;tr|Q7KSM5|Q7KSM5_DROME Activator of SUMO 1 OS=Drosophila melanogaster GN=Aos1 PE=1 SV=1;tr|Q7KJV5|Q7KJV5_DROME Ubiquitin-like protein activating enzyme N subunit O	7	6	6	6	5	6	5	6	5	6	27.9	27.9	27.9	37.659	337	337;337;337;337;337;337;337	0	31.305	By MS/MS	By MS/MS	21.1	27.9	13090000	3041500	10049000	8944900	9568500	7	8	15				199	2157;7122;8551;8715;13792;14143	True;True;True;True;True;True	2283;7461;9028;9202;14500;14863	4432;4433;14820;14821;17742;17743;18093;18094;18095;18096;28350;29062;29063;29064	4269;4270;14315;14316;14317;17126;17127;17485;17486;17487;17488;17489;27512;28187;28188	4270;14315;17126;17486;27512;28188
Q9U5W4;A0ANY9;Q9VM69;A0ANZ0	Q9U5W4;A0ANY9;Q9VM69;A0ANZ0	20;20;20;19	20;20;20;19	20;20;20;19		nop5;CG10206	tr|Q9U5W4|Q9U5W4_DROME CG10206 protein OS=Drosophila melanogaster GN=nop5 PE=2 SV=1;tr|A0ANY9|A0ANY9_DROME CG10206 protein OS=Drosophila melanogaster GN=CG10206 PE=4 SV=1;tr|Q9VM69|Q9VM69_DROME CG10206-PA OS=Drosophila melanogaster GN=nop5 PE=1 SV=2;tr|A0A	4	20	20	20	13	20	13	20	13	20	55.5	55.5	55.5	57.042	510	510;510;511;510	0	225.56	By MS/MS	By MS/MS	40.2	55.5	128060000	13430000	114630000	52592000	93702000	10	29	39				200	1771;1913;1914;3402;4787;4823;5393;6211;6225;6943;7597;8128;8226;9460;9860;10322;10323;11917;12813;14201	True;True;True;True;True;True;True;True;True;True;True;True;True;True;True;True;True;True;True;True	1867;2022;2023;2024;3577;5017;5054;5652;6515;6529;7278;7953;8530;8531;8532;8533;8662;9982;10399;10882;10883;12541;13476;14923	3662;3946;3947;3948;3949;3950;6879;6880;6881;6882;9903;9904;9905;9969;11159;11160;12792;12793;12818;12819;14326;14327;14328;15726;16792;16793;16794;16795;16796;16797;16798;17017;19658;19659;20423;21320;21321;21322;24475;24476;26383;26384;29161;29162;29163	3533;3813;3814;3815;3816;6673;6674;9629;9630;9631;9695;10840;10841;12420;12437;13855;13856;15209;16207;16208;16209;16210;16211;16212;16213;16214;16420;19020;19021;19022;19766;20635;20636;20637;23811;23812;23813;25647;25648;28278;28279	3533;3813;3816;6674;9629;9695;10840;12420;12437;13856;15209;16212;16420;19021;19766;20635;20637;23812;25647;28278	123;124	1;218
Q9VUI0;C0MJG7;A0AP16;C0MJG4;A0AP24	Q9VUI0;C0MJG7;A0AP16;C0MJG4;A0AP24	4;4;4;3;3	4;4;4;3;3	4;4;4;3;3		gnu;CG5272	tr|Q9VUI0|Q9VUI0_DROME CG5272 protein OS=Drosophila melanogaster GN=gnu PE=2 SV=1;tr|C0MJG7|C0MJG7_DROME CG5272-PA OS=Drosophila melanogaster GN=CG5272 PE=4 SV=1;tr|A0AP16|A0AP16_DROME CG5272 protein OS=Drosophila melanogaster GN=CG5272 PE=4 SV=1;tr|C0MJG4	5	4	4	4	2	4	2	4	2	4	32.9	32.9	32.9	27.223	240	240;240;240;240;240	0	21.228	By MS/MS	By MS/MS	14.2	32.9	9856100	970970	8885200	6532000	5055300	2	5	7				201	8832;11437;11886;13913	True;True;True;True	9334;12040;12510;14624	18361;18362;23563;23564;24411;28582	17756;17757;22879;22880;22881;23750;27730	17757;22881;23750;27730
Q7K0D3;C0MJK5;A0AP75;A0AP71;A0AP73	Q7K0D3;C0MJK5;A0AP75;A0AP71;A0AP73	5;5;5;4;4	5;5;5;4;4	5;5;5;4;4		CG12909	tr|Q7K0D3|Q7K0D3_DROME CG12909 protein OS=Drosophila melanogaster GN=CG12909 PE=1 SV=1;tr|C0MJK5|C0MJK5_DROME CG12909-PA OS=Drosophila melanogaster GN=CG12909 PE=4 SV=1;tr|A0AP75|A0AP75_DROME CG12909 protein OS=Drosophila melanogaster GN=CG12909 PE=4 SV=1;	5	5	5	5	2	5	2	5	2	5	19.6	19.6	19.6	32.108	281	281;281;281;281;281	0	13.753	By matching	By MS/MS	9.3	19.6	8325300	566870	7758400	2428400	6907600	0	5	5				202	8407;8894;8895;10617;14062	True;True;True;True;True	8882;9397;9398;11191;14781	17481;18479;18480;21902;21903;28884;28885	16869;17873;17874;17875;21220;28017	16869;17873;17875;21220;28017
A0APA1;A0AP98;A0AP95;C0MJN7;C0MJN5;C0MJN4;C0MJM8;A0APA0;A0AP93;A0AP92;Q9VPP5	A0APA1;A0AP98;A0AP95;C0MJN7;C0MJN5;C0MJN4;C0MJM8;A0APA0;A0AP93;A0AP92;Q9VPP5	2;2;2;1;1;1;1;1;1;1;1	2;2;2;1;1;1;1;1;1;1;1	2;2;2;1;1;1;1;1;1;1;1	Ribonuclease;Ribonuclease H2 subunit A	CG13690	tr|A0APA1|A0APA1_DROME Ribonuclease OS=Drosophila melanogaster GN=CG13690 PE=3 SV=1;tr|A0AP98|A0AP98_DROME Ribonuclease OS=Drosophila melanogaster GN=CG13690 PE=3 SV=1;tr|A0AP95|A0AP95_DROME Ribonuclease OS=Drosophila melanogaster GN=CG13690 PE=3 SV=1;tr|C	11	2	2	2	1	2	1	2	1	2	6.6	6.6	6.6	38.75	347	347;347;347;347;347;347;347;347;347;347;347	0	4.0529	By MS/MS	By MS/MS	3.7	6.6	1499500	414430	1085000	0	1085000	0	2	2				203	9067;10229	True;True	9577;10788	18841;18842;21158	18239;18240;20482	18239;20482
Q7JXC4;A0APE4;A0APE6	Q7JXC4;A0APE4;A0APE6	4;4;3	4;4;3	4;4;3		P32;CG6459	tr|Q7JXC4|Q7JXC4_DROME CG6459 protein OS=Drosophila melanogaster GN=P32 PE=1 SV=1;tr|A0APE4|A0APE4_DROME CG6459 protein OS=Drosophila melanogaster GN=CG6459 PE=4 SV=1;tr|A0APE6|A0APE6_DROME CG6459 protein OS=Drosophila melanogaster GN=CG6459 PE=4 SV=1	3	4	4	4	4	4	4	4	4	4	21.3	21.3	21.3	28.975	263	263;263;263	0	33.508	By MS/MS	By MS/MS	21.3	21.3	18837000	2909000	15928000	9405700	14618000	3	6	9				204	2662;7621;10696;12615	True;True;True;True	2804;7977;11272;13266	5407;5408;5409;15774;15775;22105;22106;22107;22108;25938;25939	5228;5229;15253;15254;21421;21422;21423;25225;25226	5228;15254;21421;25226
Q9Y118;A0APF9;A0APF4;C0MJU1;C0MJU0;C0MJT6;C0MJT5;C0MJT2;C0MJT1;A0APG0;A0APF8;A0APF7;A0APF6;A0APF5;A0APF3;A0APF2;A0APF1	Q9Y118;A0APF9;A0APF4;C0MJU1;C0MJU0;C0MJT6;C0MJT5;C0MJT2;C0MJT1;A0APG0;A0APF8;A0APF7;A0APF6;A0APF5;A0APF3;A0APF2;A0APF1	2;2;2;1;1;1;1;1;1;1;1;1;1;1;1;1;1	2;2;2;1;1;1;1;1;1;1;1;1;1;1;1;1;1	2;2;2;1;1;1;1;1;1;1;1;1;1;1;1;1;1		Pol32;CG3975	tr|Q9Y118|Q9Y118_DROME BG:DS07295.3 OS=Drosophila melanogaster GN=Pol32 PE=1 SV=1;tr|A0APF9|A0APF9_DROME CG3975 protein OS=Drosophila melanogaster GN=CG3975 PE=4 SV=1;tr|A0APF4|A0APF4_DROME CG3975 protein OS=Drosophila melanogaster GN=CG3975 PE=4 SV=1;tr|C	17	2	2	2	1	2	1	2	1	2	5.3	5.3	5.3	47.045	431	431;431;431;431;431;431;431;431;431;431;431;431;431;431;431;431;431	0.0006566	2.4764	By MS/MS	By MS/MS	2.8	5.3	1362400	373020	989350	0	989350	1	1	2				205	11377;13547	True;True	11978;14245	23439;27855;27856	22741;27043	22741;27043
Q9W2K3;C0MK29;C0MK27;C0MK24;C0MK19;A0AQG8;A0AQG6;A0AQG5;A0AQG3;A0AQG1;A0AQG0;A0AQF9	Q9W2K3;C0MK29;C0MK27;C0MK24;C0MK19;A0AQG8;A0AQG6;A0AQG5;A0AQG3;A0AQG1;A0AQG0;A0AQF9	1;1;1;1;1;1;1;1;1;1;1;1	1;1;1;1;1;1;1;1;1;1;1;1	1;1;1;1;1;1;1;1;1;1;1;1		hng1;CG9437	tr|Q9W2K3|Q9W2K3_DROME CG9437 protein OS=Drosophila melanogaster GN=hng1 PE=1 SV=1;tr|C0MK29|C0MK29_DROME CG9437-PA OS=Drosophila melanogaster GN=CG9437 PE=4 SV=1;tr|C0MK27|C0MK27_DROME CG9437-PA OS=Drosophila melanogaster GN=CG9437 PE=4 SV=1;tr|C0MK24|C0M	12	1	1	1	1	1	1	1	1	1	6	6	6	36.506	315	315;315;315;315;315;315;315;315;315;315;315;315	0.00066181	2.5602	By matching	By MS/MS	6	6	1151600	182850	968760	0	968760	0	1	1				206	11252	TRUE	11850	23224;23225	22524	22524
Q95SA6;A0AQH0;Q8SYQ2	Q95SA6;A0AQH0;Q8SYQ2	7;7;5	7;7;5	7;7;5	Proteasome subunit beta type	Prosbeta1	tr|Q95SA6|Q95SA6_DROME Proteasome subunit beta type OS=Drosophila melanogaster GN=Prosbeta1 PE=2 SV=1;tr|A0AQH0|A0AQH0_DROME Proteasome subunit beta type OS=Drosophila melanogaster GN=Prosbeta1 PE=1 SV=1;tr|Q8SYQ2|Q8SYQ2_DROME Proteasome subunit beta type	3	7	7	7	5	5	5	5	5	5	50	50	50	24.206	224	224;224;224	0	18.059	By MS/MS	By MS/MS	41.5	32.6	7726200	2396600	5329600	5377500	4840600	6	7	13				207	1295;1572;2789;3936;5237;9895;10490	True;True;True;True;True;True;True	1372;1658;2938;4132;4133;5484;10434;11059	2698;2699;2700;3273;5652;8191;8192;8193;8194;10762;10763;20493;21660	2607;2608;2609;3171;5473;7940;7941;7942;10455;10456;10457;19836;20984	2607;3171;5473;7940;10455;19836;20984	125	134
A0JL24;Q0E8F8;M9PI07;M9PC64;Q8IQE9;M9PF47	A0JL24;Q0E8F8;M9PI07;M9PC64;Q8IQE9;M9PF47	1;1;1;1;1;1	1;1;1;1;1;1	1;1;1;1;1;1		fd68A	tr|A0JL24|A0JL24_DROME Fork head transcription factor short isoform OS=Drosophila melanogaster GN=FoxK PE=2 SV=1;tr|Q0E8F8|Q0E8F8_DROME Fork head transcription factor long isoform OS=Drosophila melanogaster GN=FoxK PE=1 SV=1;tr|M9PI07|M9PI07_DROME Forkhead	6	1	1	1	1	1	1	1	1	1	4.4	4.4	4.4	71.205	654	654;740;745;745;746;760	0	4.7085	By matching	By MS/MS	4.4	4.4	1412500	427180	985290	0	985290	0	1	1				208	10502	TRUE	11071	21678;21679	21005	21005
A0ZWT7;A0ZWS9;A0ZWS4;A0ZWR4;A0ZWQ9;A0ZWP7;A0ZWP4;A0ZWT8;A0ZWS8;A0ZWS3;A0ZWR3;A0ZWQ8;A0ZWP8;A0ZWP3;A0ZWT9;A0ZWS7;A0ZWS2;A0ZWR2;A0ZWQ7;A0ZWP9;A0ZWP2;A0ZWT6;A0ZWT0;A0ZWS5;A0ZWR5;A0ZWR0;A0ZWP6;A0ZWP5;Q9VLY9;A0ZWU0;A0ZWS6;A0ZWS1;A0ZWR1;A0ZWQ6;A0ZWQ0;A0ZWP1;Q8IPH5;Q8IPH4;Q9VLZ0;Q9NFV7;A0ZWT4;A0ZWR9;A0ZWQ4;A0ZWT3;A0ZWR8;A0ZWQ3;A0ZWT2;A0ZWR7;A0ZWQ2;A0ZWT5;A0ZWS0;A0ZWQ5;A0ZWT1;A0ZWR6;A0ZWQ1;H8YGY1;H8YGX1;…	A0ZWT7;A0ZWS9;A0ZWS4;A0ZWR4;A0ZWQ9;A0ZWP7;A0ZWP4;A0ZWT8;A0ZWS8;A0ZWS3;A0ZWR3;A0ZWQ8;A0ZWP8;A0ZWP3;A0ZWT9;A0ZWS7;A0ZWS2;A0ZWR2;A0ZWQ7;A0ZWP9;A0ZWP2;A0ZWT6;A0ZWT0;A0ZWS5;A0ZWR5;A0ZWR0;A0ZWP6;A0ZWP5;Q9VLY9;A0ZWU0;A0ZWS6;A0ZWS1;A0ZWR1;A0ZWQ6;A0ZWQ0;A0ZWP1;Q8IPH5;Q8IPH4;Q9VLZ0;Q9NFV7;A0ZWT4;A0ZWR9;A0ZWQ4;A0ZWT3;A0ZWR8;A0ZWQ3;A0ZWT2;A0ZWR7;A0ZWQ2;A0ZWT5;A0ZWS0;A0ZWQ5;A0ZWT1;A0ZWR6;A0ZWQ1	3;3;3;3;3;3;3;3;3;3;3;3;3;3;3;3;3;3;3;3;3;3;3;3;3;3;3;3;3;3;3;3;3;3;3;3;3;3;3;3;2;2;2;2;2;2;2;2;2;2;2;2;2;2;2;1;1;1;1;1;1;1;1;1;1;1;1;1;1;1;1;1;1;1;1;1;1;1;1;1;1;1;1;1;1;1;1;1;1;1;1;1;1;1;1;1;1;1;1;1;1;1;1;1;1;1;1;1;1;1;1;1	3;3;3;3;3;3;3;3;3;3;3;3;3;3;3;3;3;3;3;3;3;3;3;3;3;3;3;3;3;3;3;3;3;3;3;3;3;3;3;3;2;2;2;2;2;2;2;2;2;2;2;2;2;2;2;1;1;1;1;1;1;1;1;1;1;1;1;1;1;1;1;1;1;1;1;1;1;1;1;1;1;1;1;1;1;1;1;1;1;1;1;1;1;1;1;1;1;1;1;1;1;1;1;1;1;1;1;1;1;1;1;1	3;3;3;3;3;3;3;3;3;3;3;3;3;3;3;3;3;3;3;3;3;3;3;3;3;3;3;3;3;3;3;3;3;3;3;3;3;3;3;3;2;2;2;2;2;2;2;2;2;2;2;2;2;2;2;1;1;1;1;1;1;1;1;1;1;1;1;1;1;1;1;1;1;1;1;1;1;1;1;1;1;1;1;1;1;1;1;1;1;1;1;1;1;1;1;1;1;1;1;1;1;1;1;1;1;1;1;1;1;1;1;1		TepII;Tep2	tr|A0ZWT7|A0ZWT7_DROME Thiolester containing protein II, isoform E (Fragment) OS=Drosophila melanogaster GN=TepII PE=4 SV=1;tr|A0ZWS9|A0ZWS9_DROME Thiolester containing protein II, isoform E (Fragment) OS=Drosophila melanogaster GN=TepII PE=4 SV=1;tr|A0ZWS	112	3	3	3	2	2	2	2	2	2	4	4	4	151.99	1367	1367;1367;1367;1367;1367;1367;1367;1376;1376;1376;1376;1376;1376;1376;1378;1378;1378;1378;1378;1378;1378;1387;1387;1387;1387;1387;1387;1387;1399;1399;1399;1399;1399;1399;1399;1399;1400;1408;1409;1420;1366;1367;1367;1375;1376;1376;1377;1378;1378;1386;1387;1387;1398;1399;1399;181;182;182;182;182;182;182;182;182;182;182;182;190;191;191;191;191;191;191;191;191;191;192;193;193;193;193;193;193;193;193;…	0	5.5592	By MS/MS	By MS/MS	2.3	2.8	1036200	521710	514470	1451900	0	2	2	4				209	4234;5425;13469	True;True;True	4443;5687;14164	8768;11232;27682;27683	8505;10902;26876;26877	8505;10902;26877
A1A708-2;A1A708	A1A708-2;A1A708	2;2	2;2	2;2	Uncharacterized protein CG4951	CG4951	sp|A1A708-2|Y4951_DROME Isoform A of Uncharacterized protein CG4951 OS=Drosophila melanogaster GN=CG4951;sp|A1A708|Y4951_DROME Uncharacterized protein CG4951 OS=Drosophila melanogaster GN=CG4951 PE=1 SV=1	2	2	2	2	1	2	1	2	1	2	8.8	8.8	8.8	35.879	320	320;446	0	3.7738	By matching	By MS/MS	3.4	8.8	2229600	512020	1717600	0	1717600	0	2	2				210	10549;13350	True;True	11121;14039	21765;27455;27456	21093;26657	21093;26657
A1A716	A1A716	1	1	1			tr|A1A716|A1A716_DROME IP17405p OS=Drosophila melanogaster GN=CG34251 PE=2 SV=1	1	1	1	1	1	1	1	1	1	1	5.9	5.9	5.9	20.054	185	185	1	-2	By matching	By MS/MS	5.9	5.9	1166800	600870	565910	0	335230	0	2	2	+			211	8032	TRUE	8404	16585;16586;16587	15999;16000	16000	126	1
Q8SZH5;A1YK11;A1YK07;A1YK03;A1YK02;A1YK01;A1YK00;H1UUL1	Q8SZH5;A1YK11;A1YK07;A1YK03;A1YK02;A1YK01;A1YK00;H1UUL1	6;6;6;6;6;6;6;5	6;6;6;6;6;6;6;5	6;6;6;6;6;6;6;5		Nup75;Nup75-RA	tr|Q8SZH5|Q8SZH5_DROME LD29726p OS=Drosophila melanogaster GN=Nup75 PE=2 SV=1;tr|A1YK11|A1YK11_DROME Nup75 OS=Drosophila melanogaster GN=Nup75 PE=4 SV=1;tr|A1YK07|A1YK07_DROME Nup75 OS=Drosophila melanogaster GN=Nup75 PE=4 SV=1;tr|A1YK03|A1YK03_DROME Nup75	8	6	6	6	3	6	3	6	3	6	13.9	13.9	13.9	76.913	668	668;668;668;668;668;668;668;687	0	18.776	By MS/MS	By MS/MS	6.3	13.9	7177000	903470	6273500	2990700	5797200	3	9	12				212	716;3249;10236;11456;11530;12356	True;True;True;True;True;True	750;3420;10795;12059;12134;12998	1432;1433;6530;21167;21168;23605;23606;23732;23733;25410	1376;6334;20490;20491;20492;22924;22925;22926;23055;23056;23057;24703	1376;6334;20491;22926;23055;24703
Q9V466;A1YK65;A1YK63;A1YK61;A1YK58;A1YK56;A1YK60;A1YK62;A1YK57;A1YK55;A1YK59;A1YK54	Q9V466;A1YK65;A1YK63;A1YK61;A1YK58;A1YK56;A1YK60;A1YK62;A1YK57;A1YK55;A1YK59;A1YK54	17;17;17;17;17;17;16;16;16;16;15;14	17;17;17;17;17;17;16;16;16;16;15;14	17;17;17;17;17;17;16;16;16;16;15;14		Nup107	tr|Q9V466|Q9V466_DROME BcDNA.LD18761 OS=Drosophila melanogaster GN=Nup107 PE=1 SV=1;tr|A1YK65|A1YK65_DROME Nup107 OS=Drosophila melanogaster GN=Nup107 PE=4 SV=1;tr|A1YK63|A1YK63_DROME Nup107 OS=Drosophila melanogaster GN=Nup107 PE=4 SV=1;tr|A1YK61|A1YK61_D	12	17	17	17	13	16	13	16	13	16	25.7	25.7	25.7	97.381	845	845;845;845;845;845;846;845;845;845;845;845;845	0	80.222	By MS/MS	By MS/MS	18.7	24.3	28433000	6033000	22400000	23143000	16047000	11	21	32				213	525;1127;1628;2038;3351;3811;4722;4950;5742;5896;6280;6413;6453;6454;7182;8319;9953	True;True;True;True;True;True;True;True;True;True;True;True;True;True;True;True;True	551;1193;1715;2154;3523;4002;4950;5187;6025;6186;6587;6725;6766;6767;7521;8785;10498	1028;2278;2279;2280;2281;3379;3380;4184;4185;6779;6780;7910;9780;9781;10225;11857;12145;12146;12933;12934;12935;12936;12937;12938;13196;13197;13271;13272;13273;13274;14941;14942;17309;20611;20612	993;2195;2196;2197;2198;2199;3265;3266;4037;4038;4039;6579;6580;7652;9507;9508;9509;9930;11498;11788;12532;12533;12534;12535;12784;12785;12857;12858;12859;12860;14445;14446;16693;19956	993;2195;3266;4039;6579;7652;9509;9930;11498;11788;12532;12785;12857;12860;14445;16693;19956
Q9VCW3;A1YK86;A1YK85;A1YK83;A1YK82;A1YK79;A1YK78;A1YK77;A1YK81;A1YK80;Q961A9	Q9VCW3;A1YK86;A1YK85;A1YK83;A1YK82;A1YK79;A1YK78;A1YK77;A1YK81;A1YK80;Q961A9	10;10;10;10;10;10;10;10;9;9;6	10;10;10;10;10;10;10;10;9;9;6	10;10;10;10;10;10;10;10;9;9;6		Nup133	tr|Q9VCW3|Q9VCW3_DROME LP09464p OS=Drosophila melanogaster GN=Nup133 PE=1 SV=2;tr|A1YK86|A1YK86_DROME Nup133 OS=Drosophila melanogaster GN=Nup133 PE=4 SV=1;tr|A1YK85|A1YK85_DROME Nup133 OS=Drosophila melanogaster GN=Nup133 PE=4 SV=1;tr|A1YK83|A1YK83_DROME	11	10	10	10	9	8	9	8	9	8	13.2	13.2	13.2	135.14	1200	1200;1200;1200;1200;1200;1200;1200;1200;1200;1200;1020	0	18.738	By MS/MS	By MS/MS	10.4	10.5	11104000	2925100	8178500	8377700	7941200	5	9	14				214	1928;2023;2652;5714;6401;10245;11373;11977;13408;13757	True;True;True;True;True;True;True;True;True;True	2038;2139;2793;5996;6713;10804;11974;12606;14098;14463	3980;3981;4158;5381;5382;11803;11804;13172;21181;23432;23433;24638;24639;27569;27570;28276;28277	3847;4016;5198;5199;11444;11445;11446;12760;20508;20509;22735;23975;26772;27443	3847;4016;5198;11444;12760;20508;22735;23975;26772;27443
Q7KMI7;A1Z6G6;A9UNG7	Q7KMI7;A1Z6G6;A9UNG7	2;2;2	2;2;2	2;2;2		BcDNA.LD22679	tr|Q7KMI7|Q7KMI7_DROME BcDNA.LD22679 OS=Drosophila melanogaster GN=BcDNA.LD22679 PE=2 SV=1;tr|A1Z6G6|A1Z6G6_DROME CG1344, isoform A OS=Drosophila melanogaster GN=CG1344 PE=1 SV=1;tr|A9UNG7|A9UNG7_DROME LD46837p (Fragment) OS=Drosophila melanogaster PE=2 SV	3	2	2	2	0	2	0	2	0	2	4.8	4.8	4.8	73.135	641	641;683;690	0.00067024	2.6939		By MS/MS	0	4.8	457640	0	457640	0	457640	0	3	3				215	8332;12446	True;True	8800;13093	17329;25591	16716;16717;24884	16716;24884
A1Z6H4;Q7K1T1	A1Z6H4;Q7K1T1	6;6	6;6	6;6		vlc	tr|A1Z6H4|A1Z6H4_DROME RE52822p OS=Drosophila melanogaster GN=vlc PE=1 SV=1;tr|Q7K1T1|Q7K1T1_DROME LD44824p OS=Drosophila melanogaster GN=vlc PE=1 SV=1	2	6	6	6	5	6	5	6	5	6	16	16	16	63.597	583	583;605	0	21.324	By MS/MS	By MS/MS	13.2	16	12877000	1837600	11040000	6207800	9945500	4	7	11				216	1011;4290;4742;5077;7980;14041	True;True;True;True;True;True	1073;4503;4970;5321;8349;14757	2054;8886;8887;9814;9815;10470;10471;16486;16487;16488;28842;28843;28844	1981;8626;8627;9542;10176;10177;15911;15912;27975;27976;27977	1981;8627;9542;10177;15911;27975
A1Z6I7;Q7KN56;O76755	A1Z6I7;Q7KN56;O76755	15;14;13	15;14;13	15;14;13		BubR1	tr|A1Z6I7|A1Z6I7_DROME Bub1-related kinase OS=Drosophila melanogaster GN=BubR1 PE=1 SV=1;tr|Q7KN56|Q7KN56_DROME LD23835p (Fragment) OS=Drosophila melanogaster GN=BubR1 PE=2 SV=1;tr|O76755|O76755_DROME Mitotic checkpoint control protein kinase BUB1 OS=Droso	3	15	15	15	8	12	8	12	8	12	18.1	18.1	18.1	165.06	1460	1460;1484;1461	0	70.357	By MS/MS	By MS/MS	9.5	14.9	15703000	4898900	10804000	16422000	8015300	6	13	19				217	2619;5151;5639;8061;8489;8943;9086;9156;9542;9622;10347;10398;10467;10606;11347	True;True;True;True;True;True;True;True;True;True;True;True;True;True;True	2760;5397;5916;8438;8965;9449;9597;9668;10067;10151;10907;10961;11035;11180;11947	5316;5317;10603;10604;11664;16636;17627;17628;18578;18870;18871;18872;19055;19818;19819;19966;21364;21471;21614;21884;23391	5134;10303;10304;11315;16043;17018;17983;17984;18270;18271;18272;18457;19181;19323;20678;20785;20924;21205;22696	5134;10303;11315;16043;17018;17984;18272;18457;19181;19323;20678;20785;20924;21205;22696	127	1
Q7KNF3;A1Z6L9;Q8IHC2;Q8MSU6	Q7KNF3;A1Z6L9;Q8IHC2;Q8MSU6	21;21;20;12	21;21;20;12	21;21;20;12		Trap1	tr|Q7KNF3|Q7KNF3_DROME Hsp90-related protein TRAP1 OS=Drosophila melanogaster GN=Trap1 PE=2 SV=1;tr|A1Z6L9|A1Z6L9_DROME FI21274p1 OS=Drosophila melanogaster GN=Trap1 PE=1 SV=1;tr|Q8IHC2|Q8IHC2_DROME AT15050p OS=Drosophila melanogaster GN=Trap1 PE=2 SV=1;tr	4	21	21	21	15	19	15	19	15	19	41.7	41.7	41.7	77.417	686	686;691;690;349	0	51.56	By MS/MS	By MS/MS	30.2	37.9	39599000	10222000	29377000	31732000	25533000	9	24	33				218	156;1686;2295;2355;2587;2588;2604;2747;2878;3051;6659;8207;8297;9278;9496;9605;10919;12346;13236;14448;14502	True;True;True;True;True;True;True;True;True;True;True;True;True;True;True;True;True;True;True;True;True	161;1777;2431;2492;2728;2729;2745;2896;3029;3216;6983;8635;8751;8752;9794;10019;10132;11504;12987;13924;15181;15235	291;292;3494;3495;4702;4806;4807;5260;5261;5262;5291;5579;5580;5823;5824;6162;6163;13704;13705;16967;17218;17219;17220;19306;19307;19725;19936;22561;22562;25384;25385;25386;27240;27241;29627;29715;29716	292;3377;4527;4634;5081;5082;5083;5112;5113;5397;5642;5643;5967;5968;13266;13267;16375;16611;16612;16613;18689;19085;19292;21860;21861;24677;24678;26453;26454;26455;28747;28831;28832;28833	292;3377;4527;4634;5082;5083;5112;5397;5642;5967;13267;16375;16611;18689;19085;19292;21860;24678;26453;28747;28833	128	465
Q6NMU5;A1Z6M6	Q6NMU5;A1Z6M6	3;3	3;3	3;3		Dpit47	tr|Q6NMU5|Q6NMU5_DROME AT19681p OS=Drosophila melanogaster GN=Dpit47 PE=2 SV=1;tr|A1Z6M6|A1Z6M6_DROME DNA polymerase interacting tpr containing protein of 47kD, isoform A OS=Drosophila melanogaster GN=Dpit47 PE=1 SV=1	2	3	3	3	2	3	2	3	2	3	9.1	9.1	9.1	46.88	396	396;396	0	13.007	By MS/MS	By MS/MS	6.3	9.1	2591300	797500	1793800	2426000	1587200	2	3	5				219	2081;8036;11712	True;True;True	2205;8408;12329	4283;4284;4285;16592;24086;24087	4128;4129;16004;23422;23423	4129;16004;23422
Q8T996;O44116;A1Z6S6;Q86LF4;A1Z6S7;Q9V3N4;Q9U999	Q8T996;O44116;A1Z6S6;Q86LF4;A1Z6S7	5;5;5;5;5;1;1	5;5;5;5;5;1;1	5;5;5;5;5;1;1		vimar	tr|Q8T996|Q8T996_DROME SD10607p OS=Drosophila melanogaster GN=vimar PE=2 SV=1;tr|O44116|O44116_DROME Vimar OS=Drosophila melanogaster GN=vimar PE=2 SV=1;tr|A1Z6S6|A1Z6S6_DROME RE54322p OS=Drosophila melanogaster GN=vimar PE=1 SV=1;tr|Q86LF4|Q86LF4_DROME RE	7	5	5	5	3	5	3	5	3	5	10.3	10.3	10.3	59.021	533	533;634;634;635;635;3583;3584	0	6.5911	By MS/MS	By MS/MS	5.8	10.3	3002700	932200	2070500	3227900	1436900	2	4	6				220	1683;6470;10640;11194;12096	True;True;True;True;True	1774;6784;11214;11789;12726	3489;13319;13320;21951;23107;23108;24890;24891	3372;12906;21267;22409;22410;24219;24220	3372;12906;21267;22410;24220
Q6NP39;Q9U5W8;A1Z6V5	Q6NP39;Q9U5W8;A1Z6V5	1;1;1	1;1;1	1;1;1		Spn43Ab	tr|Q6NP39|Q6NP39_DROME RE38703p (Fragment) OS=Drosophila melanogaster GN=Spn43Ab PE=2 SV=1;tr|Q9U5W8|Q9U5W8_DROME Serpin, putative OS=Drosophila melanogaster GN=Spn43Ab PE=2 SV=1;tr|A1Z6V5|A1Z6V5_DROME FI01422p OS=Drosophila melanogaster GN=Spn43Ab PE=1 SV	3	1	1	1	0	1	0	1	0	1	5.7	5.7	5.7	22.883	212	212;393;393	0.0095613	1.4938		By MS/MS	0	5.7	0	0	0	0	0	0	1	1				221	4288	TRUE	4500	8878	8616	8616
A1Z713	A1Z713	5	5	5		Vps13	tr|A1Z713|A1Z713_DROME Vacuolar protein sorting 13, isoform A OS=Drosophila melanogaster GN=Vps13 PE=1 SV=2	1	5	5	5	0	5	0	5	0	5	2.3	2.3	2.3	374.54	3321	3321	0	23.257		By MS/MS	0	2.3	1725400	0	1725400	0	1725400	0	5	5				222	1571;5269;5709;8852;12915	True;True;True;True;True	1657;5518;5991;9354;13585	3272;10838;11797;18394;26583	3170;10537;11439;17788;25830	3170;10537;11439;17788;25830
Q8SXT6;A1Z7K2	Q8SXT6;A1Z7K2	5;5	5;5	5;5		CG2396;CG30349-RA	tr|Q8SXT6|Q8SXT6_DROME RE25260p OS=Drosophila melanogaster GN=CG2396 PE=2 SV=1;tr|A1Z7K2|A1Z7K2_DROME FI03455p OS=Drosophila melanogaster GN=CG30349-RA PE=1 SV=1	2	5	5	5	3	4	3	4	3	4	14.8	14.8	14.8	68.338	620	620;620	0	6.248	By MS/MS	By MS/MS	9.7	10	5662600	1650700	4011900	5666800	2938900	2	3	5				223	4076;10568;10840;12149;13870	True;True;True;True;True	4278;11141;11421;12784;14581	8494;21803;22410;22411;25008;28508;28509	8232;21130;21721;24332;27658;27659	8232;21130;21721;24332;27658
A1Z7K8;Q8SYK9	A1Z7K8	8;2	8;2	8;2			tr|A1Z7K8|A1Z7K8_DROME CG8235 OS=Drosophila melanogaster GN=AIMP1 PE=1 SV=1	2	8	8	8	2	8	2	8	2	8	34.7	34.7	34.7	34.401	323	323;204	0	14.469	By MS/MS	By MS/MS	8.7	34.7	7631700	1186600	6445000	5201500	4545900	2	9	11				224	249;2912;3667;3668;5063;5925;6258;7953	True;True;True;True;True;True;True;True	262;3070;3846;3847;5306;6217;6565;8322	504;5919;7626;7627;10443;10444;12211;12891;12892;12893;12894;16442	492;5738;7375;7376;10153;11863;11864;12496;12497;12498;15871	492;5738;7375;7376;10153;11864;12496;15871
B7FNR1;A1Z877	B7FNR1;A1Z877	14;14	14;14	14;14		Ndg-RA;Ndg	tr|B7FNR1|B7FNR1_DROME RE69505p OS=Drosophila melanogaster GN=Ndg-RA PE=2 SV=1;tr|A1Z877|A1Z877_DROME LP19846p OS=Drosophila melanogaster GN=Ndg PE=1 SV=1	2	14	14	14	11	13	11	13	11	13	18.1	18.1	18.1	149.05	1350	1350;1350	0	41.359	By MS/MS	By MS/MS	12.7	17	27770000	3476400	24294000	15912000	18057000	5	19	24				225	1058;2026;4006;7573;7888;9148;9742;10167;10168;11440;12001;12693;13074;13723	True;True;True;True;True;True;True;True;True;True;True;True;True;True	1121;2142;4205;7929;8253;9659;10277;10722;10723;12043;12630;13348;13753;14426	2139;2140;4163;8358;8359;15686;15687;16297;16298;16299;19034;19035;20202;20203;21028;21029;21030;23568;23569;24697;26096;26097;26098;26911;28205;28206	2056;2057;4019;8093;15173;15174;15733;15734;18434;19565;20357;20358;20359;22884;22885;22886;22887;22888;24029;25368;25369;26147;27377;27378	2056;4019;8093;15174;15733;18434;19565;20357;20359;22884;24029;25368;26147;27378
Q9GPQ1;Q9GPQ0;Q7JX87;A1Z893;A1Z892;Q8SY26	Q9GPQ1;Q9GPQ0;Q7JX87;A1Z893;A1Z892	3;3;3;3;3;1	3;3;3;3;3;1	3;3;3;3;3;1		Prx2540-1;Prx2540-2;CG12896-RA	tr|Q9GPQ1|Q9GPQ1_DROME 1-cys peroxiredoxin DPx-2540-1 OS=Drosophila melanogaster GN=Prx2540-1 PE=2 SV=1;tr|Q9GPQ0|Q9GPQ0_DROME 1-cys peroxiredoxin DPx-2540-2 OS=Drosophila melanogaster GN=Prx2540-2 PE=2 SV=1;tr|Q7JX87|Q7JX87_DROME Peroxiredoxin 2540-2 OS=D	6	3	3	3	3	2	3	2	3	2	16.8	16.8	16.8	24.77	220	220;220;220;220;220;155	0	5.4489	By MS/MS	By MS/MS	16.8	10.5	3484300	1419900	2064400	3643200	2372700	2	3	5				226	694;6882;13775	True;True;True	727;7215;14482	1376;1377;1378;14122;28316;28317	1321;1322;1323;13656;27475;27476	1323;13656;27476
J7K3P9;A1Z8L8;Q95TS2;D3DMU9	J7K3P9;A1Z8L8;Q95TS2;D3DMU9	2;2;2;2	2;2;2;2	2;2;2;2		CG7777-RB	tr|J7K3P9|J7K3P9_DROME AQP7777 transcript variant D OS=Drosophila melanogaster GN=CG7777 PE=1 SV=1;tr|A1Z8L8|A1Z8L8_DROME CG7777, isoform A OS=Drosophila melanogaster GN=CG7777 PE=1 SV=1;tr|Q95TS2|Q95TS2_DROME CG7777, isoform B OS=Drosophila melanogaster G	4	2	2	2	0	2	0	2	0	2	12.7	12.7	12.7	27.93	259	259;264;268;270	0	3.9564		By MS/MS	0	12.7	5535000	0	5535000	0	5535000	0	2	2				227	4080;14469	True;True	4283;15202	8499;29661	8238;28779	8238;28779	129	173
A1Z8Q7;Q7JUM5;A5YTR9;E1JH39	A1Z8Q7;Q7JUM5;A5YTR9;E1JH39	1;1;1;1	1;1;1;1	1;1;1;1		MCPH1	tr|A1Z8Q7|A1Z8Q7_DROME Microcephalin, isoform A OS=Drosophila melanogaster GN=MCPH1 PE=1 SV=1;tr|Q7JUM5|Q7JUM5_DROME LD43341p OS=Drosophila melanogaster GN=MCPH1 PE=1 SV=1;tr|A5YTR9|A5YTR9_DROME IP08064p OS=Drosophila melanogaster GN=MCPH1 PE=1 SV=1;tr|E1J	4	1	1	1	0	1	0	1	0	1	1.8	1.8	1.8	86.188	779	779;826;981;1028	0.0012821	2.29		By MS/MS	0	1.8	289500	0	289500	0	289500	0	1	1				228	11276	TRUE	11874	23266	22570	22570
A1Z8S6;Q95U25	A1Z8S6	13;4	13;4	13;4		pds5	tr|A1Z8S6|A1Z8S6_DROME Pds5, isoform A OS=Drosophila melanogaster GN=pds5 PE=1 SV=1	2	13	13	13	5	12	5	12	5	12	13.5	13.5	13.5	138.89	1218	1218;415	0	35.516	By MS/MS	By MS/MS	4.3	12.8	11515000	1332600	10182000	6335200	7555800	2	16	18				229	46;494;1624;3076;3283;3557;4441;6014;7193;7293;7984;9937;13378	True;True;True;True;True;True;True;True;True;True;True;True;True	47;519;1711;3241;3455;3736;4658;6308;7533;7639;8353;10479;10480;14067	96;965;3374;6208;6594;6595;7281;7282;9207;12379;14963;15161;15162;16493;16494;20577;20578;27507	96;932;3260;6019;6394;7060;7061;8939;8940;12032;14463;14659;15917;19917;19918;19919;19920;26705	96;932;3260;6019;6394;7060;8939;12032;14463;14659;15917;19918;26705	130	1182
A1Z8U0;Q960V2;Q6NLN4	A1Z8U0;Q960V2	19;14;1	19;14;1	19;14;1		Prp8	tr|A1Z8U0|A1Z8U0_DROME Pre-mRNA processing factor 8 OS=Drosophila melanogaster GN=Prp8 PE=1 SV=1;tr|Q960V2|Q960V2_DROME LD33339p OS=Drosophila melanogaster GN=Prp8 PE=2 SV=1	3	19	19	19	8	18	8	18	8	18	12.4	12.4	12.4	279.57	2396	2396;1328;569	0	48.469	By MS/MS	By MS/MS	5.3	11.6	17228000	2974600	14254000	9151600	13380000	6	18	24				230	577;979;1706;1921;2251;2292;2758;4189;4633;6989;7404;7772;11593;11737;11805;11980;12214;12400;14259	True;True;True;True;True;True;True;True;True;True;True;True;True;True;True;True;True;True;True	606;1040;1798;2031;2383;2428;2907;4396;4858;7326;7758;8131;12197;12356;12425;12609;12854;13043;14983	1133;1985;1986;3533;3534;3964;4621;4695;4696;5597;5598;8694;9579;14570;15393;16049;23854;24143;24144;24264;24643;24644;25138;25496;29276;29277	1088;1912;3411;3828;4453;4521;5416;8430;9307;14076;14886;14887;15498;23177;23478;23479;23597;23978;23979;24453;24454;24785;28396;28397	1088;1912;3411;3828;4453;4521;5416;8430;9307;14076;14886;15498;23177;23478;23597;23978;24453;24785;28396	131	1928
A1Z8W8;A1Z8W9;A0A0B4K7N0	A1Z8W8;A1Z8W9;A0A0B4K7N0	3;2;2	3;2;2	3;2;2		garz	tr|A1Z8W8|A1Z8W8_DROME Gartenzwerg, isoform B OS=Drosophila melanogaster GN=garz PE=1 SV=1;tr|A1Z8W9|A1Z8W9_DROME Gartenzwerg, isoform A OS=Drosophila melanogaster GN=garz PE=1 SV=1;tr|A0A0B4K7N0|A0A0B4K7N0_DROME Gartenzwerg, isoform C OS=Drosophila melano	3	3	3	3	0	3	0	3	0	3	2.9	2.9	2.9	220.59	1983	1983;1740;1741	0	7.6277		By MS/MS	0	2.9	1262800	0	1262800	0	1262800	0	3	3				231	759;1016;11583	True;True;True	799;1078;12187	1522;2062;23830	1457;1987;23152	1457;1987;23152
A1Z934	A1Z934	6	6	6			tr|A1Z934|A1Z934_DROME CG8778 OS=Drosophila melanogaster GN=CG8778 PE=1 SV=1	1	6	6	6	6	6	6	6	6	6	24.7	24.7	24.7	31.909	299	299	0	46.377	By MS/MS	By MS/MS	24.7	24.7	11988000	3925500	8062500	9536600	9450400	5	5	10				232	1817;2578;4193;6420;9394;9577	True;True;True;True;True;True	1915;2719;4401;6733;9914;10103	3750;3751;5237;5238;8701;8702;13211;13212;19521;19522;19523;19880;19881	3620;3621;5057;8437;12797;12798;18886;18887;19237;19238	3620;5057;8437;12797;18886;19238
A1Z968;Q5KTT4;Q86NR8;Q0E996	A1Z968;Q5KTT4	30;29;14;14	30;29;14;14	30;29;14;14		NAT1	tr|A1Z968|A1Z968_DROME NAT1, isoform D OS=Drosophila melanogaster GN=NAT1 PE=1 SV=1;tr|Q5KTT4|Q5KTT4_DROME Putative uncharacterized protein dNAT1 (Fragment) OS=Drosophila melanogaster GN=dNAT1 PE=2 SV=1	4	30	30	30	16	27	16	27	16	27	26	26	26	162.87	1488	1488;1526;918;918	0	182.54	By MS/MS	By MS/MS	14.6	26	53444000	7180100	46264000	27646000	37795000	15	37	52				233	1193;1194;3447;3448;3920;3921;4449;5086;5978;6629;6634;6897;7636;7647;7881;8694;8695;8732;9191;9234;9534;10182;10187;10638;10999;11216;13144;14355;14375;14410	True;True;True;True;True;True;True;True;True;True;True;True;True;True;True;True;True;True;True;True;True;True;True;True;True;True;True;True;True;True	1262;1263;3622;3623;4114;4115;4666;5330;6272;6950;6955;7230;7992;8003;8246;9181;9182;9220;9221;9706;9749;10059;10737;10742;11212;11588;11813;13828;15081;15106;15143	2404;2405;2406;2407;2408;6963;6964;8160;8161;9221;10490;12316;12317;13639;13640;13653;14149;15800;15801;15817;16286;16287;18054;18055;18134;18135;18136;19134;19228;19229;19803;19804;21052;21053;21059;21060;21947;21948;21949;22722;23150;23151;23152;27064;29460;29500;29501;29563	2315;2316;2317;2318;6757;6758;7913;7914;8952;10195;11967;11968;13206;13218;13689;15275;15276;15277;15278;15279;15293;15723;15724;15725;17441;17442;17443;17444;17526;17527;17528;18530;18615;19168;19169;20379;20380;20385;21262;21263;21264;22037;22453;22454;22455;22456;22457;22458;26288;28584;28585;28627;28628;28685	2315;2318;6757;6758;7913;7914;8952;10195;11968;13206;13218;13689;15277;15293;15723;17442;17444;17528;18530;18615;19168;20380;20385;21263;22037;22454;26288;28585;28627;28685	132	930
A1Z992;U3NIM6;Q8T0H4;B5RJS1	A1Z992;U3NIM6;Q8T0H4;B5RJS1	6;6;4;4	6;6;4;4	6;6;4;4		AGBE;AGBE-RA;CG33138-RA	tr|A1Z992|A1Z992_DROME 1,4-Alpha-Glucan branching enzyme OS=Drosophila melanogaster GN=AGBE PE=1 SV=1;tr|U3NIM6|U3NIM6_DROME FI23925p1 (Fragment) OS=Drosophila melanogaster GN=AGBE-RA PE=2 SV=1;tr|Q8T0H4|Q8T0H4_DROME LD03583p OS=Drosophila melanogaster GN=	4	6	6	6	4	5	4	5	4	5	15	15	15	79.108	685	685;724;463;463	0	14.46	By MS/MS	By MS/MS	10.5	12.7	5286400	1573100	3713200	4017800	4073400	6	6	12				234	5621;9143;10116;13050;13069;13972	True;True;True;True;True;True	5898;9654;10670;13729;13748;14685	11627;19024;19025;20930;20931;26868;26869;26901;26902;28709	11271;11272;18423;18424;18425;20275;26106;26107;26137;26138;26139;27855	11271;18423;20275;26106;26137;27855
T2FGD8;A1Z9A8	T2FGD8;A1Z9A8	7;7	7;7	7;7	Protein PTCD3 homolog, mitochondrial	CG4679-RA;CG4679	tr|T2FGD8|T2FGD8_DROME FI21483p1 OS=Drosophila melanogaster GN=CG4679-RA PE=2 SV=1;sp|A1Z9A8|PTCD3_DROME Protein PTCD3 homolog, mitochondrial OS=Drosophila melanogaster GN=CG4679 PE=2 SV=1	2	7	7	7	3	6	3	6	3	6	17.5	17.5	17.5	74.206	652	652;652	0	26.223	By MS/MS	By MS/MS	7.4	13.8	7300500	976130	6324400	4751500	4289400	5	5	10				235	9;511;5645;6335;9695;11058;11062	True;True;True;True;True;True;True	9;537;5923;6645;10227;11648;11652	20;21;998;999;11675;13044;20107;22837;22843;22844	19;963;964;965;11325;12637;19472;22156;22161;22162	19;965;11325;12637;19472;22156;22161
H1UUG6;A8WHL0;E1JH59;A1Z9E2;A1Z9E2-2	H1UUG6;A8WHL0;E1JH59;A1Z9E2;A1Z9E2-2	10;10;10;10;8	10;10;10;10;8	10;10;10;10;8	Protein lin-54 homolog	mip120-RA;CG6061;mip120	tr|H1UUG6|H1UUG6_DROME FI18123p1 OS=Drosophila melanogaster GN=mip120-RA PE=2 SV=1;tr|A8WHL0|A8WHL0_DROME RE32583p OS=Drosophila melanogaster GN=CG6061 PE=2 SV=1;tr|E1JH59|E1JH59_DROME Myb-interacting protein 120, isoform B OS=Drosophila melanogaster GN=mi	5	10	10	10	3	10	3	10	3	10	17.5	17.5	17.5	100.02	950	950;950;952;950;560	0	33.276	By MS/MS	By MS/MS	5.1	17.5	13283000	694060	12589000	3094000	11427000	2	12	14				236	696;4051;4808;5891;7686;9185;10030;11472;11659;12084	True;True;True;True;True;True;True;True;True;True	729;4251;5038;6181;8043;9700;10579;12076;12270;12714	1381;8443;9941;12135;12136;15887;15888;19125;20756;20757;23631;23981;23982;24867	1326;1327;8185;9662;11780;11781;15356;15357;18522;20095;20096;22950;23312;24200	1326;8185;9662;11780;15356;18522;20096;22950;23312;24200
Q95TV3;Q86NS6;A1Z9E3	Q95TV3;Q86NS6;A1Z9E3	2;2;2	2;2;2	2;2;2	Elongation factor Tu	EfTuM	tr|Q95TV3|Q95TV3_DROME GM14682p OS=Drosophila melanogaster GN=EfTuM PE=2 SV=1;tr|Q86NS6|Q86NS6_DROME Elongation factor Tu OS=Drosophila melanogaster GN=EfTuM PE=2 SV=1;tr|A1Z9E3|A1Z9E3_DROME Elongation factor Tu OS=Drosophila melanogaster GN=EfTuM PE=1 SV=	3	2	2	2	2	2	2	2	2	2	11	11	11	32.987	300	300;489;489	0	7.1601	By MS/MS	By MS/MS	11	11	2199900	564970	1634900	0	1634900	1	1	2				237	2539;7264	True;True	2679;7606	5159;5160;15093;15094	4987;4988;14588;14589	4987;14588
C3KGI3;A1Z9G2	C3KGI3;A1Z9G2	7;7	7;7	7;7		CG6197-RA;fand	tr|C3KGI3|C3KGI3_DROME RE06860p OS=Drosophila melanogaster GN=CG6197-RA PE=2 SV=1;tr|A1Z9G2|A1Z9G2_DROME FI18620p1 OS=Drosophila melanogaster GN=fand PE=1 SV=1	2	7	7	7	3	5	3	5	3	5	11	11	11	103.35	883	883;883	0	17.153	By MS/MS	By MS/MS	5	8.8	4016000	619000	3397000	0	3397000	2	4	6				238	3636;4088;5038;5823;6938;9643;13739	True;True;True;True;True;True;True	3815;4291;5281;6110;7273;10173;14443	7566;8511;10398;12021;14318;20000;28240;28241	7319;8249;10112;11664;13847;19358;27410	7319;8249;10112;11664;13847;19358;27410
A1Z9I5;Q9N9Z9;Q8MRH0	A1Z9I5;Q9N9Z9;Q8MRH0	18;17;14	18;17;14	18;17;14		tum	tr|A1Z9I5|A1Z9I5_DROME FI24033p1 OS=Drosophila melanogaster GN=tum PE=1 SV=1;tr|Q9N9Z9|Q9N9Z9_DROME AcGAP protein OS=Drosophila melanogaster GN=tum PE=2 SV=1;tr|Q8MRH0|Q8MRH0_DROME RE37229p OS=Drosophila melanogaster GN=tum PE=2 SV=1	3	18	18	18	12	18	12	18	12	18	37.1	37.1	37.1	69.762	625	625;625;456	0	82.533	By MS/MS	By MS/MS	24.5	37.1	62551000	6515900	56035000	20368000	53059000	8	20	28				239	308;782;1183;1626;1769;3184;4174;5246;5685;6436;7717;8122;8750;10885;11288;11531;13731;14328	True;True;True;True;True;True;True;True;True;True;True;True;True;True;True;True;True;True	322;823;1252;1713;1865;3352;4378;5494;5964;6749;8074;8519;9240;11468;11886;12135;14435;15054	599;600;1567;1568;2382;2383;2384;3376;3377;3658;3659;6406;8663;8664;10783;10784;11755;13244;13245;15946;16774;18167;22488;22489;23283;23284;23734;28225;28226;29397;29398	585;586;1500;1501;2299;2300;2301;2302;3262;3263;3529;3530;6207;8404;10479;11399;12829;15407;15408;16184;17556;21793;22588;22589;23058;23059;27399;28521;28522	586;1500;2301;3262;3529;6207;8404;10479;11399;12829;15407;16184;17556;21793;22588;23058;27399;28521	133	204
Q95S87;A1Z9J6	Q95S87;A1Z9J6	1;1	1;1	1;1		mRpL53	tr|Q95S87|Q95S87_DROME GM05817p OS=Drosophila melanogaster PE=2 SV=1;tr|A1Z9J6|A1Z9J6_DROME Mitochondrial ribosomal protein L53 OS=Drosophila melanogaster GN=mRpL53 PE=1 SV=1	2	1	1	1	0	1	0	1	0	1	9	9	9	16.888	155	155;155	0.00065147	2.4283		By MS/MS	0	9	665150	0	665150	0	665150	0	1	1				240	3049	TRUE	3213	6158	5964	5964
A1Z9S5;A1Z9S6	A1Z9S5;A1Z9S6	3;3	3;3	3;3		Su(var)2-HP2	tr|A1Z9S5|A1Z9S5_DROME RE12383p OS=Drosophila melanogaster GN=Su(var)2-HP2 PE=1 SV=1;tr|A1Z9S6|A1Z9S6_DROME Su(Var)2-HP2, isoform A OS=Drosophila melanogaster GN=Su(var)2-HP2 PE=1 SV=1	2	3	3	3	0	3	0	3	0	3	2.9	2.9	2.9	176.1	1633	1633;3257	0	16.174		By MS/MS	0	2.9	1971300	0	1971300	0	1971300	0	4	4				241	2848;10566;13580	True;True;True	2998;11139;14279	5768;21800;27927	5593;21127;21128;27107	5593;21127;27107
Q8MPP2;A1ZA22;Q9GQ88;Q8MSR4;Q95SC4	Q8MPP2;A1ZA22;Q9GQ88;Q8MSR4;Q95SC4	2;2;1;1;1	2;2;1;1;1	2;2;1;1;1		eIF2B-gamma;eIF2B-gamma-RA	tr|Q8MPP2|Q8MPP2_DROME EIF2B-gamma protein OS=Drosophila melanogaster GN=eIF2B-gamma PE=2 SV=1;tr|A1ZA22|A1ZA22_DROME eIF2B-gamma OS=Drosophila melanogaster GN=eIF2B-gamma PE=1 SV=1;tr|Q9GQ88|Q9GQ88_DROME Eukaryotic initiation factor eIF2B gamma subunit OS	5	2	2	2	0	2	0	2	0	2	7.5	7.5	7.5	50.671	455	455;455;455;455;488	0	11.021		By MS/MS	0	7.5	1784000	0	1784000	0	1784000	0	3	3				242	5869;11752	True;True	6158;12371	12098;24174	11740;11741;23513	11741;23513
Q9NBB1;Q9NBB0;A1ZA73	Q9NBB1;Q9NBB0;A1ZA73	1;1;1	1;1;1	1;1;1		Strn-Mlck	tr|Q9NBB1|Q9NBB1_DROME Stretchin-MLCK (Fragment) OS=Drosophila melanogaster GN=Strn-Mlck PE=2 SV=1;tr|Q9NBB0|Q9NBB0_DROME Stretchin-MLCK (Fragment) OS=Drosophila melanogaster GN=Strn-Mlck PE=2 SV=1;tr|A1ZA73|A1ZA73_DROME Stretchin-Mlck, isoform R OS=Drosop	3	1	1	1	1	1	1	1	1	1	30.8	30.8	30.8	3.0035	26	26;212;1918	0.00064309	2.3263	By matching	By MS/MS	30.8	30.8	1176200	590270	585970	0	585970	0	1	1				243	5236	TRUE	5483	10760;10761	10454	10454
A1ZAB5;A0A0B4KEX0;Q8MQR3	A1ZAB5;A0A0B4KEX0	25;23;9	25;23;9	25;23;9	Protein clueless	clu	sp|A1ZAB5|CLU_DROME Protein clueless OS=Drosophila melanogaster GN=clu PE=1 SV=1;tr|A0A0B4KEX0|A0A0B4KEX0_DROME Protein clueless OS=Drosophila melanogaster GN=clu PE=1 SV=1	3	25	25	25	23	22	23	22	23	22	23.4	23.4	23.4	160.85	1448	1448;1289;667	0	145.31	By MS/MS	By MS/MS	20.8	20.3	69117000	23194000	45923000	61009000	47717000	23	23	46				244	2103;2222;2223;2563;2661;2739;4550;4709;4922;5035;6216;6906;7310;7512;7555;7728;8751;8985;9347;10108;10634;12363;13038;13388;13691	True;True;True;True;True;True;True;True;True;True;True;True;True;True;True;True;True;True;True;True;True;True;True;True;True	2228;2353;2354;2704;2803;2888;4772;4937;5157;5278;6520;7239;7658;7868;7911;8085;9241;9492;9865;10661;11208;13005;13715;14077;14394	4331;4332;4564;4565;4566;4567;4568;4569;5201;5202;5203;5405;5406;5564;9411;9412;9748;9749;9750;9751;10167;10168;10393;12800;14166;15196;15197;15575;15576;15657;15658;15966;15967;15968;15969;18168;18653;18654;19431;19432;20915;20916;21936;21937;25423;25424;26844;26845;27523;27524;27525;27526;28145;28146	4176;4177;4403;4404;4405;4406;4407;5028;5029;5226;5227;5384;9137;9138;9477;9478;9875;10109;12425;13705;14693;14694;15067;15141;15142;15424;15425;17557;17558;18056;18057;18807;18808;20260;20261;21250;21251;21252;24715;24716;26086;26721;26722;26723;26724;27322;27323	4176;4404;4405;5029;5226;5384;9138;9478;9875;10109;12425;13705;14694;15067;15142;15424;17558;18056;18808;20261;21252;24715;26086;26723;27322	134	326
Q95TQ3;L0CRJ2;L0CRI8;L0CRI4;L0CRI0;L0CRH4;L0CR85;L0CR80;L0CR73;L0CR69;L0CR66;L0CR62;L0CQU4;L0CQU0;L0CQT1;L0CQS7;L0CQS4;L0CPQ3;L0CPQ0;L0CPP3;L0CPN9;L0CPN5;L0CPN0;L0CPI1;L0CPH6;L0CPH2;L0CPG6;L0CPG1;L0CPF7;A1ZAC4	Q95TQ3;L0CRJ2;L0CRI8;L0CRI4;L0CRI0;L0CRH4;L0CR85;L0CR80;L0CR73;L0CR69;L0CR66;L0CR62;L0CQU4;L0CQU0;L0CQT1;L0CQS7;L0CQS4;L0CPQ3;L0CPQ0;L0CPP3;L0CPN9;L0CPN5;L0CPN0;L0CPI1;L0CPH6;L0CPH2;L0CPG6;L0CPG1;L0CPF7;A1ZAC4	1;1;1;1;1;1;1;1;1;1;1;1;1;1;1;1;1;1;1;1;1;1;1;1;1;1;1;1;1;1	1;1;1;1;1;1;1;1;1;1;1;1;1;1;1;1;1;1;1;1;1;1;1;1;1;1;1;1;1;1	1;1;1;1;1;1;1;1;1;1;1;1;1;1;1;1;1;1;1;1;1;1;1;1;1;1;1;1;1;1		krimp	tr|Q95TQ3|Q95TQ3_DROME LD30829p OS=Drosophila melanogaster GN=krimp PE=2 SV=1;tr|L0CRJ2|L0CRJ2_DROME KRIMP OS=Drosophila melanogaster GN=krimp PE=4 SV=1;tr|L0CRI8|L0CRI8_DROME KRIMP OS=Drosophila melanogaster GN=krimp PE=4 SV=1;tr|L0CRI4|L0CRI4_DROME KRIMP	30	1	1	1	0	1	0	1	0	1	2.2	2.2	2.2	75.84	676	676;746;746;746;746;746;746;746;746;746;746;746;746;746;746;746;746;746;746;746;746;746;746;746;746;746;746;746;746;746	0.0043103	2.0126		By MS/MS	0	2.2	342500	0	342500	0	342500	0	1	1				245	3330	TRUE	3502	6679	6471	6471
O77293;A1ZAC7	O77293;A1ZAC7	1;1	1;1	1;1		fidipidine	tr|O77293|O77293_DROME Fidipidine OS=Drosophila melanogaster GN=fidipidine PE=4 SV=1;tr|A1ZAC7|A1ZAC7_DROME Fidipidine OS=Drosophila melanogaster GN=fidipidine PE=1 SV=1	2	1	1	1	0	1	0	1	0	1	1.2	1.2	1.2	67.422	588	588;595	0	8.3934		By MS/MS	0	1.2	1182600	0	1182600	0	1182600	0	0	0				246	6547	TRUE	6863	13457	13034	13034
Q95U02;O96831;A1ZAK1	Q95U02;O96831;A1ZAK1	2;2;2	2;2;2	2;2;2		IntS8	tr|Q95U02|Q95U02_DROME GH18129p OS=Drosophila melanogaster GN=IntS8 PE=2 SV=1;tr|O96831|O96831_DROME EG:EG0003.5 protein OS=Drosophila melanogaster GN=IntS8 PE=4 SV=1;tr|A1ZAK1|A1ZAK1_DROME FI09622p OS=Drosophila melanogaster GN=IntS8 PE=1 SV=1	3	2	2	2	0	2	0	2	0	2	2.7	2.7	2.7	113.58	1007	1007;1007;1007	0.0019011	2.2134		By MS/MS	0	2.7	0	0	0	0	0	0	2	2				247	987;9508	True;True	1049;10031	2001;19754	1928;19116	1928;19116
A1ZAK7;A1ZAK8;Q960R6;L0CRT5;L0CRT0;L0CRH5;L0CR32;L0CPZ9;L0CPZ4;L0CPR4;A1ZAK9;L0CR28;O96828	A1ZAK7;A1ZAK8;Q960R6;L0CRT5;L0CRT0;L0CRH5;L0CR32;L0CPZ9;L0CPZ4;L0CPR4;A1ZAK9;L0CR28;O96828	5;5;4;4;4;4;4;4;4;4;4;3;3	5;5;4;4;4;4;4;4;4;4;4;3;3	5;5;4;4;4;4;4;4;4;4;4;3;3		Psi	tr|A1ZAK7|A1ZAK7_DROME LD35640p OS=Drosophila melanogaster GN=Psi PE=1 SV=1;tr|A1ZAK8|A1ZAK8_DROME P-element somatic inhibitor, isoform C OS=Drosophila melanogaster GN=Psi PE=1 SV=1;tr|Q960R6|Q960R6_DROME LD38872p OS=Drosophila melanogaster GN=Psi PE=2 SV=	13	5	5	5	2	4	2	4	2	4	13.4	13.4	13.4	81.587	796	796;797;661;716;716;716;716;716;716;716;716;716;806	0	16.295	By MS/MS	By MS/MS	4.1	11.4	4653600	386880	4266700	0	4266700	2	5	7				248	8160;8548;10202;10690;11248	True;True;True;True;True	8579;9025;10757;11266;11846	16874;16875;17739;21091;22096;23217	16286;16287;16288;17122;20416;21412;22516	16286;17122;20416;21412;22516
A1ZAS3;Q8MQK4	A1ZAS3;Q8MQK4	7;7	7;7	7;7	Uridine kinase	l(2)k01209	tr|A1ZAS3|A1ZAS3_DROME Uridine kinase OS=Drosophila melanogaster GN=l(2)k01209 PE=1 SV=1;tr|Q8MQK4|Q8MQK4_DROME Uridine kinase OS=Drosophila melanogaster GN=l(2)k01209 PE=1 SV=1	2	7	7	7	1	7	1	7	1	7	19.1	19.1	19.1	63.012	561	561;626	0	11.876	By MS/MS	By MS/MS	2.3	19.1	6917600	472510	6445100	0	6445100	1	8	9				249	5233;5499;5990;6343;11871;12017;12525	True;True;True;True;True;True;True	5480;5763;6284;6653;12494;12646;13175	10756;11360;12338;12339;13056;24389;24726;25746	10449;11028;11991;11992;12647;12648;23731;24058;25037	10449;11028;11992;12648;23731;24058;25037
A1ZB71;Q7JZM3	A1ZB71;Q7JZM3	3;3	3;3	3;3		GstE6	tr|A1ZB71|A1ZB71_DROME Glutathione S transferase E6 OS=Drosophila melanogaster GN=GstE6 PE=1 SV=1;tr|Q7JZM3|Q7JZM3_DROME RE21095p (Fragment) OS=Drosophila melanogaster GN=GstE6 PE=1 SV=1	2	3	3	3	3	3	3	3	3	3	16.7	16.7	16.7	25.014	222	222;231	0	8.8516	By MS/MS	By MS/MS	16.7	16.7	5478200	2126500	3351700	5681800	3587800	3	3	6				250	993;6210;7778	True;True;True	1055;6514;8137	2012;2013;12789;12790;12791;16061;16062	1938;12417;12418;12419;15508;15509	1938;12417;15509
Q8SX15;A1ZBA5	Q8SX15;A1ZBA5	1;1	1;1	1;1		mRpS28	tr|Q8SX15|Q8SX15_DROME RH13070p OS=Drosophila melanogaster GN=mRpS28 PE=2 SV=1;tr|A1ZBA5|A1ZBA5_DROME FI07234p OS=Drosophila melanogaster GN=mRpS28 PE=2 SV=1	2	1	1	1	0	1	0	1	0	1	13.4	13.4	13.4	21.286	194	194;194	0	3.0412		By MS/MS	0	13.4	1352700	0	1352700	0	1352700	0	2	2				251	329	TRUE	344	640	624;625	625
A1ZBF1;C3KGJ8	A1ZBF1;C3KGJ8	10;9	7;6	7;6		CG18190-RB	tr|A1ZBF1|A1ZBF1_DROME FI16628p1 OS=Drosophila melanogaster GN=CG18190-RB PE=1 SV=2;tr|C3KGJ8|C3KGJ8_DROME IP08151p OS=Drosophila melanogaster GN=CG18190-RB PE=2 SV=1	2	10	7	7	7	9	4	6	4	6	50.8	44.8	44.8	28.743	248	248;198	0	14.958	By MS/MS	By MS/MS	34.3	44.8	17173000	3328600	13844000	13151000	9956300	6	7	13				252	2268;3152;3445;4306;4307;6698;6787;7821;7850;11944	True;True;False;False;False;True;True;True;True;True	2401;3318;3620;4520;4521;7023;7113;8183;8184;8215;12570	4653;6342;6343;6960;6961;8922;8923;8924;8925;13775;13776;13777;13778;13935;16156;16157;16228;24569;24570	4479;6147;6148;6754;6755;8661;8662;8663;8664;8665;13329;13330;13331;13332;13483;15593;15594;15664;23901;23902	4479;6147;6755;8661;8664;13329;13483;15594;15664;23901	135;136	18;177
A1ZBJ2;C9QPI7	A1ZBJ2;C9QPI7	37;37	37;37	37;37		CG7461-RB	tr|A1ZBJ2|A1ZBJ2_DROME CG7461, isoform B OS=Drosophila melanogaster GN=CG7461 PE=1 SV=2;tr|C9QPI7|C9QPI7_DROME RH10980p (Fragment) OS=Drosophila melanogaster GN=CG7461-RB PE=2 SV=1	2	37	37	37	26	36	26	36	26	36	66.2	66.2	66.2	68.367	627	627;644	0	323.31	By MS/MS	By MS/MS	54.7	66.2	235460000	51361000	184100000	158500000	157130000	26	48	74				253	130;344;801;1059;1096;1097;1284;1425;1426;1780;2112;2653;2654;4043;4044;4338;4339;4932;5067;5201;6006;6317;6482;7084;8441;8646;8757;8880;9194;9842;10047;10353;10354;11613;12501;12695;12760	True;True;True;True;True;True;True;True;True;True;True;True;True;True;True;True;True;True;True;True;True;True;True;True;True;True;True;True;True;True;True;True;True;True;True;True;True	135;361;844;1122;1123;1160;1161;1360;1361;1509;1510;1876;2237;2794;2795;4243;4244;4552;4553;5167;5311;5448;6300;6627;6796;7423;8917;9132;9247;9383;9709;10380;10596;10913;10914;12219;13150;13350;13421;13422	239;240;666;667;668;1612;1613;2141;2142;2143;2218;2219;2220;2673;2674;2675;2676;2991;2992;2993;2994;2995;3675;3676;3677;3678;4349;4350;4351;5383;5384;5385;8429;8430;8431;8432;9007;9008;9009;9010;9011;10187;10188;10453;10454;10697;10698;12369;13016;13339;14756;14757;14758;14759;17543;17943;17944;18176;18177;18178;18179;18453;18454;19141;20385;20785;20786;21372;21373;21374;21375;21376;21377;23896;2…	240;241;242;648;649;1537;1538;2058;2059;2060;2136;2137;2585;2586;2587;2588;2891;2892;2893;2894;2895;3545;3546;3547;4193;4194;5200;5201;5202;8170;8171;8172;8173;8740;8741;8742;8743;8744;9892;9893;10161;10389;10390;12022;12609;12923;14250;14251;14252;16928;16929;17331;17332;17566;17567;17568;17847;17848;18539;19731;20127;20128;20688;20689;20690;20691;23224;23225;23226;24997;25371;25372;25373;25374;…	241;648;1538;2058;2136;2137;2587;2892;2895;3547;4194;5201;5202;8170;8172;8741;8744;9893;10161;10390;12022;12609;12923;14251;16929;17331;17566;17848;18539;19731;20128;20688;20689;23225;24997;25372;25502	137;138	307;574
A4VA49;A4VA48;A4VA47;A1ZBU8;Q8IGD1;B5RJ56	A4VA49;A4VA48;A4VA47;A1ZBU8;Q8IGD1;B5RJ56	3;3;3;3;3;3	3;3;3;3;3;3	3;3;3;3;3;3		CG18067;CG18067-RA	tr|A4VA49|A4VA49_DROME CG18067 protein (Fragment) OS=Drosophila melanogaster GN=CG18067 PE=4 SV=1;tr|A4VA48|A4VA48_DROME CG18067 protein (Fragment) OS=Drosophila melanogaster GN=CG18067 PE=4 SV=1;tr|A4VA47|A4VA47_DROME CG18067 protein (Fragment) OS=Drosoph	6	3	3	3	1	3	1	3	1	3	24.8	24.8	24.8	24.044	222	222;222;222;245;250;250	0	22.824	By MS/MS	By MS/MS	10.8	24.8	6424400	0	6424400	0	6424400	1	4	5				254	5371;5693;8460	True;True;True	5630;5972;8936	11120;11766;17578;17579	10801;11409;16965;16966;16967	10801;11409;16965
Q9V948;E1JGN7;Q7KA80;A1ZBW1;A1ZBW0;Q7KHL0;D3DMD1;A1ZBW3;Q8IGP8;A1ZBW4;Q8SZZ6	Q9V948;E1JGN7;Q7KA80;A1ZBW1;A1ZBW0;Q7KHL0;D3DMD1;A1ZBW3	6;6;6;6;6;6;4;4;2;2;1	6;6;6;6;6;6;4;4;2;2;1	6;6;6;6;6;6;4;4;2;2;1		bl;bl-RB	tr|Q9V948|Q9V948_DROME HnRNP K protein homolog OS=Drosophila melanogaster GN=HnRNP-K PE=2 SV=3;tr|E1JGN7|E1JGN7_DROME Heterogeneous nuclear ribonucleoprotein K, isoform E OS=Drosophila melanogaster GN=HnRNP-K PE=1 SV=1;tr|Q7KA80|Q7KA80_DROME Heterogeneous	11	6	6	6	5	5	5	5	5	5	16.7	16.7	16.7	49.623	490	490;493;496;496;502;508;413;413;315;315;238	0	10.648	By MS/MS	By MS/MS	14.1	16.7	8775200	2358600	6416600	5885600	7094900	4	5	9				255	1203;2518;3704;5498;12991;13887	True;True;True;True;True;True	1272;2658;3884;5762;13667;14598	2421;2422;5121;5122;7693;11358;11359;26741;26742;28537	2329;2330;4946;4947;7441;11027;25983;25984;27687	2330;4946;7441;11027;25983;27687
Q9W061;O96685;A2VEF9;Q95RC8	Q9W061;O96685;A2VEF9;Q95RC8	2;2;2;2	2;2;2;2	2;2;2;2		mu2	tr|Q9W061|Q9W061_DROME Mutator 2, isoform B OS=Drosophila melanogaster GN=mu2 PE=1 SV=1;tr|O96685|O96685_DROME Mutator 2 OS=Drosophila melanogaster GN=mu2 PE=1 SV=1;tr|A2VEF9|A2VEF9_DROME IP15561p OS=Drosophila melanogaster GN=mu2 PE=1 SV=1;tr|Q95RC8|Q95RC	4	2	2	2	1	2	1	2	1	2	2.6	2.6	2.6	138.3	1259	1259;1261;1274;1280	0	6.5029	By MS/MS	By MS/MS	1.3	2.6	1204000	125540	1078500	0	1078500	1	2	3				256	233;11394	True;True	244;11995	461;462;23471	447;448;22781	447;22781
D5SHQ7;C8VV92;A4UZW2;P40320-4;P40320-3;P40320	D5SHQ7;C8VV92;A4UZW2;P40320-4;P40320-3;P40320	1;1;1;1;1;1	1;1;1;1;1;1	1;1;1;1;1;1	S-adenosylmethionine synthase	M(2)21AB-RB;M(2)21AB-RG;Sam-S	tr|D5SHQ7|D5SHQ7_DROME GH08738p OS=Drosophila melanogaster GN=M(2)21AB-RB PE=2 SV=1;tr|C8VV92|C8VV92_DROME LD43104p OS=Drosophila melanogaster GN=M(2)21AB-RG PE=2 SV=1;tr|A4UZW2|A4UZW2_DROME S-adenosylmethionine synthase OS=Drosophila melanogaster GN=Sam-S	6	1	1	1	1	1	1	1	1	1	5.8	5.8	5.8	28.952	260	260;381;408;381;408;408	0	24.526	By MS/MS	By MS/MS	5.8	5.8	1768400	343680	1424700	0	1424700	1	1	2				257	403	TRUE	425	803;804	778;779	778
A4UZZ4;Q9XTL9	A4UZZ4;Q9XTL9	14;14	14;14	14;14	Alpha-1,4 glucan phosphorylase;Glycogen phosphorylase	GlyP	tr|A4UZZ4|A4UZZ4_DROME Alpha-1,4 glucan phosphorylase OS=Drosophila melanogaster GN=GlyP PE=1 SV=1;sp|Q9XTL9|PYG_DROME Glycogen phosphorylase OS=Drosophila melanogaster GN=GlyP PE=2 SV=2	2	14	14	14	13	8	13	8	13	8	24.9	24.9	24.9	96.996	844	844;844	0	26.254	By MS/MS	By MS/MS	23.1	13.3	19262000	8299300	10963000	19891000	12356000	13	10	23				258	101;1034;1943;2128;2485;3167;5242;5421;6159;6951;9778;10159;12935;13141	True;True;True;True;True;True;True;True;True;True;True;True;True;True	106;1096;1097;2054;2254;2625;3335;5490;5683;6458;7286;10313;10714;13605;13825	191;192;2091;2092;2093;2094;4009;4010;4385;5055;5056;5057;6372;6373;10775;11226;12671;14443;20269;21011;26625;26626;27059;27060	194;2016;2017;3874;3875;4223;4876;4877;4878;4879;4880;6175;6176;10470;10471;10896;12301;13954;19627;20344;25874;25875;26285	194;2016;3874;4223;4877;6176;10470;10896;12301;13954;19627;20344;25875;26285	139	198
A4V0N4;Q27331;V9GZU6;M9PD18;P48602;Q8T464;Q9VK47;Q8MXF7;Q8MLX7	A4V0N4;Q27331	25;25;10;10;10;4;4;3;3	25;25;10;10;10;4;4;3;3	25;25;10;10;10;4;4;3;3	V-type proton ATPase catalytic subunit A isoform 2	Vha68-2	tr|A4V0N4|A4V0N4_DROME MIP16230p OS=Drosophila melanogaster GN=Vha68-2 PE=1 SV=1;sp|Q27331|VATA2_DROME V-type proton ATPase catalytic subunit A isoform 2 OS=Drosophila melanogaster GN=Vha68-2 PE=1 SV=2	9	25	25	25	17	25	17	25	17	25	52.3	52.3	52.3	68.301	614	614;614;614;614;614;561;743;241;241	0	314.82	By MS/MS	By MS/MS	35.3	52.3	105710000	16972000	88733000	63186000	67767000	13	30	43				259	189;650;1078;1746;2215;2453;4625;4845;4858;5404;5892;6161;6427;7198;7199;7430;8613;11633;12594;12787;12938;13063;13216;13261;14451	True;True;True;True;True;True;True;True;True;True;True;True;True;True;True;True;True;True;True;True;True;True;True;True;True	194;683;1142;1841;2346;2592;4850;5077;5090;5665;6182;6460;6740;7538;7539;7784;9097;9098;12240;12241;13244;13450;13609;13742;13904;13950;15184	349;350;1270;1271;1272;2182;2183;3613;3614;4554;4555;4991;9553;10015;10038;11182;11183;11184;12137;12138;12674;12675;13227;14970;14971;14972;14973;15436;15437;15438;15439;17877;17878;17879;17880;23928;23929;23930;23931;25900;25901;26284;26285;26633;26891;27201;27202;27291;27292;29631;29632	348;1220;1221;2101;3490;4395;4813;9280;9281;9735;9755;10860;10861;11782;12303;12809;14469;14470;14471;14926;14927;14928;14929;17263;17264;17265;17266;23254;23255;23256;23257;23258;25187;25552;25553;25879;26127;26418;26419;26505;28751;28752;28753	348;1220;2101;3490;4395;4813;9281;9735;9755;10860;11782;12303;12809;14469;14471;14929;17265;23257;25187;25553;25879;26127;26418;26505;28752	140;141;142	315;365;547
A4V166;H1ZY86;H1ZY83;A4V164;H5V8B9;C7LAC8;Q9W0V1-3;Q9W0V1-2;Q9W0V1-1;Q9W0V1	A4V166;H1ZY86;H1ZY83;A4V164;H5V8B9;C7LAC8;Q9W0V1-3;Q9W0V1-2;Q9W0V1-1;Q9W0V1	2;2;2;2;2;2;2;2;2;2	2;2;2;2;2;2;2;2;2;2	2;2;2;2;2;2;2;2;2;2	3-phosphoinositide-dependent protein kinase 1	Pdk1;Pk61C;Pk61C-RD	tr|A4V166|A4V166_DROME LD02269p OS=Drosophila melanogaster GN=Pdk1 PE=2 SV=1;tr|H1ZY86|H1ZY86_DROME Protein kinase 61C (Fragment) OS=Drosophila melanogaster GN=Pk61C PE=4 SV=1;tr|H1ZY83|H1ZY83_DROME Protein kinase 61C (Fragment) OS=Drosophila melanogaster	10	2	2	2	1	1	1	1	1	1	3.7	3.7	3.7	60.953	539	539;542;542;755;836;836;539;755;819;836	0.0095883	1.5004	By MS/MS	By MS/MS	2	1.7	1481400	1481400	0	4122700	0	1	1	2				260	5205;6136	True;True	5452;6435	10704;12625	10397;12258	10397;12258
Q7JYK1;Q8IGR0;Q8MT02;Q9W418;A4V1F9;Q8MSM5;P18101;P15357;P0CG69;Q24576;Q7JPZ3;Q27927;Q24577;H9BVD7;H9BVD5;H9BVD4;H9BVD3;H9BVD2;R9PY16;Q24575;Q7JPZ2	Q7JYK1;Q8IGR0;Q8MT02;Q9W418;A4V1F9;Q8MSM5;P18101;P15357;P0CG69;Q24576;Q7JPZ3;Q27927;Q24577;H9BVD7;H9BVD5;H9BVD4;H9BVD3;H9BVD2;R9PY16;Q24575;Q7JPZ2	6;6;6;6;6;6;6;6;6;5;5;5;5;5;5;5;5;5;5;4;4	6;6;6;6;6;6;6;6;6;5;5;5;5;5;5;5;5;5;5;4;4	6;6;6;6;6;6;6;6;6;5;5;5;5;5;5;5;5;5;5;4;4	Ubiquitin-60S ribosomal protein L40;Ubiquitin;60S ribosomal protein L40;Ubiquitin-40S ribosomal protein S27a;Ubiquitin;40S ribosomal protein S27a;Polyubiquitin;Ubiquitin	RpL40;aru;Ubi-p5E;Ubi-p63E;RpS27A	tr|Q7JYK1|Q7JYK1_DROME RE10554p OS=Drosophila melanogaster GN=RpL40 PE=1 SV=1;tr|Q8IGR0|Q8IGR0_DROME RE44350p OS=Drosophila melanogaster GN=aru PE=2 SV=1;tr|Q8MT02|Q8MT02_DROME GH17513p OS=Drosophila melanogaster GN=Ubi-p5E PE=2 SV=1;tr|Q9W418|Q9W418_DROME	21	6	6	6	4	6	4	6	4	6	41.4	41.4	41.4	14.729	128	128;156;306;534;763;1067;128;156;763;75;76;76;76;231;231;231;231;231;301;76;76	0	165.06	By MS/MS	By MS/MS	36.7	41.4	198830000	79474000	119360000	222710000	112350000	10	10	20				261	2827;5668;9487;12006;12147;12148	True;True;True;True;True;True	2976;5947;10009;12635;12782;12783	5721;5722;5723;5724;11719;11720;11721;11722;11723;11724;11725;11726;11727;11728;11729;19709;24705;24706;24707;25005;25006;25007	5540;5541;5542;5543;11367;11368;11369;11370;11371;11372;11373;11374;11375;19071;24038;24039;24040;24329;24330;24331	5542;11367;19071;24038;24329;24331
A4V201;E1JI11;M9PFP3;M9PI76;B7Z060;P47825-2;P47825	A4V201;E1JI11;M9PFP3;M9PI76;B7Z060;P47825-2;P47825	3;3;3;3;3;3;3	3;3;3;3;3;3;3	3;3;3;3;3;3;3	Transcription initiation factor TFIID subunit 4	Taf4	tr|A4V201|A4V201_DROME TBP-associated factor 4, isoform D OS=Drosophila melanogaster GN=Taf4 PE=1 SV=1;tr|E1JI11|E1JI11_DROME TBP-associated factor 4, isoform F OS=Drosophila melanogaster GN=Taf4 PE=1 SV=1;tr|M9PFP3|M9PFP3_DROME TBP-associated factor 4, is	7	3	3	3	2	3	2	3	2	3	6.9	6.9	6.9	92.06	851	851;921;962;1047;1088;851;921	0	5.3716	By MS/MS	By MS/MS	3.1	6.9	2753700	331400	2422300	0	2422300	2	3	5				262	1574;5478;7078	True;True;True	1660;5740;7417	3275;3276;11321;11322;14748	3173;3174;10986;10987;14241	3173;10986;14241
A4V2B8;P08181	A4V2B8;P08181	13;13	13;13	13;13	Casein kinase II subunit alpha	CkIIalpha	tr|A4V2B8|A4V2B8_DROME Casein kinase IIalpha, isoform C OS=Drosophila melanogaster GN=CkIIalpha PE=1 SV=1;sp|P08181|CSK2A_DROME Casein kinase II subunit alpha OS=Drosophila melanogaster GN=CkIIalpha PE=1 SV=2	2	13	13	13	13	10	13	10	13	10	54.5	54.5	54.5	39.959	336	336;336	0	52.069	By MS/MS	By MS/MS	54.5	52.1	78818000	18925000	59893000	52924000	54973000	15	21	36				263	2075;2214;2726;3587;3948;3949;4094;6110;6962;12239;13918;14434;14558	True;True;True;True;True;True;True;True;True;True;True;True;True	2197;2343;2344;2345;2873;3766;4145;4146;4297;6409;7297;12879;14629;15167;15292	4270;4271;4549;4550;4551;4552;4553;5535;5536;5537;5538;7335;7336;7337;7338;8227;8228;8229;8230;8524;8525;12569;12570;14462;14463;14464;14465;25182;25183;25184;28591;28592;29605;29812	4116;4390;4391;4392;4393;4394;5352;5353;5354;5355;7105;7106;7107;7108;7109;7973;7974;7975;7976;7977;8263;12209;13972;13973;13974;13975;24493;24494;24495;27739;27740;27741;27742;27743;28724;28920	4116;4394;5353;7108;7973;7975;8263;12209;13973;24495;27739;28724;28920	143;144	317;330
A4V303;P48605	A4V303;P48605	35;35	35;35	35;35	T-complex protein 1 subunit gamma	Cctgamma	tr|A4V303|A4V303_DROME T-complex protein 1 subunit gamma OS=Drosophila melanogaster GN=Cctgamma PE=1 SV=1;sp|P48605|TCPG_DROME T-complex protein 1 subunit gamma OS=Drosophila melanogaster GN=Cctgamma PE=2 SV=2	2	35	35	35	32	33	32	33	32	33	69.5	69.5	69.5	59.394	544	544;544	0	206.15	By MS/MS	By MS/MS	63.4	69.5	284680000	70863000	213810000	173870000	216190000	47	51	98				264	169;1743;3816;3922;4267;4461;4481;4573;5039;5066;5243;5244;5643;5941;6140;6175;6176;7828;8124;8125;8208;8210;8651;8758;9873;10924;11665;11741;11742;11743;12050;12317;12897;13574;13994	True;True;True;True;True;True;True;True;True;True;True;True;True;True;True;True;True;True;True;True;True;True;True;True;True;True;True;True;True;True;True;True;True;True;True	174;1838;4007;4116;4478;4679;4702;4795;4796;5282;5310;5491;5492;5921;6233;6439;6475;6476;8191;8192;8522;8523;8524;8525;8526;8636;8639;8640;9137;9248;10412;11510;12277;12360;12361;12362;12679;12957;13567;14273;14709	313;314;3607;3608;7919;7920;8162;8163;8164;8834;8835;8836;8837;9244;9281;9282;9283;9284;9454;9455;9456;10399;10400;10451;10452;10776;10777;10778;10779;10780;11672;11673;12238;12239;12632;12633;12702;12703;12704;12705;12706;12707;16169;16170;16171;16172;16173;16174;16175;16176;16177;16777;16778;16779;16780;16781;16782;16783;16784;16785;16786;16787;16968;16973;16974;16975;16976;17952;17953;18180;18…	312;313;3484;3485;7661;7915;7916;8576;8577;8578;8579;8978;9013;9014;9015;9016;9183;9184;9185;9186;10113;10159;10160;10472;10473;10474;10475;10476;11322;11323;11890;11891;12264;12265;12266;12330;12331;12332;12333;15605;15606;15607;15608;15609;15610;15611;15612;16187;16188;16189;16190;16191;16192;16193;16194;16195;16196;16197;16198;16199;16200;16201;16202;16203;16376;16382;16383;16384;17342;17343;1…	313;3485;7661;7915;8576;8978;9014;9183;10113;10160;10472;10475;11322;11890;12265;12330;12331;15609;16190;16196;16376;16382;17342;17570;19791;21871;23333;23493;23496;23498;24132;24631;25800;27097;27895	145;146;147;148;149	1;106;269;418;489
A4V383;P91929	A4V383;P91929	3;3	3;3	3;3	NADH dehydrogenase [ubiquinone] 1 alpha subcomplex subunit 10, mitochondrial	ND-42;ND42	tr|A4V383|A4V383_DROME NADH dehydrogenase (Ubiquinone) 42 kDa subunit, isoform B OS=Drosophila melanogaster GN=ND-42 PE=1 SV=1;sp|P91929|NDUAA_DROME NADH dehydrogenase [ubiquinone] 1 alpha subcomplex subunit 10, mitochondrial OS=Drosophila melanogaster GN=	2	3	3	3	2	3	2	3	2	3	11.5	11.5	11.5	46.897	407	407;407	0	7.8395	By matching	By MS/MS	7.6	11.5	1965800	341400	1624400	1082500	1492000	0	4	4				265	8189;9077;14460	True;True;True	8615;9588;15193	16932;16933;18858;18859;29644;29645	16346;16347;18257;28763	16346;18257;28763
A4V391;P12613	A4V391;P12613	25;25	25;25	25;25	T-complex protein 1 subunit alpha	T-cp1	tr|A4V391|A4V391_DROME Tcp1-like, isoform B OS=Drosophila melanogaster GN=T-cp1 PE=1 SV=1;sp|P12613|TCPA_DROME T-complex protein 1 subunit alpha OS=Drosophila melanogaster GN=T-cp1 PE=2 SV=2	2	25	25	25	21	24	21	24	21	24	51.9	51.9	51.9	59.556	557	557;557	0	84.12	By MS/MS	By MS/MS	46.5	49.9	184710000	47592000	137110000	150320000	106090000	22	36	58				266	19;451;1989;2752;2831;3070;4251;4947;5041;5318;5349;7166;8145;8177;10221;11233;11348;11446;11535;12336;13771;14006;14171;14262;14263	True;True;True;True;True;True;True;True;True;True;True;True;True;True;True;True;True;True;True;True;True;True;True;True;True	19;475;2101;2901;2980;2981;3235;4461;4462;5183;5284;5573;5605;5606;7505;8557;8558;8598;10780;11831;11948;12049;12139;12976;12977;14478;14721;14891;14986;14987	36;37;884;885;4087;4088;5588;5589;5730;5731;5732;5733;5734;6194;6195;8798;8799;8800;10215;10216;10403;10404;11007;11008;11009;11010;11071;11072;11073;11074;14914;14915;16836;16837;16838;16839;16903;21144;23188;23189;23392;23393;23582;23583;23584;23585;23739;25362;25363;25364;25365;28308;28309;28771;29105;29281;29282;29283;29284;29285	36;37;848;3951;3952;3953;5407;5408;5550;5551;5552;5553;5554;5555;5556;5557;6007;6008;8537;8538;8539;9921;9922;10115;10116;10693;10694;10695;10696;10755;10756;10757;10758;14417;16253;16254;16255;16256;16257;16318;20468;22492;22697;22698;22902;22903;22904;22905;23064;24660;24661;24662;27469;27915;28231;28401;28402;28403;28404;28405	37;848;3951;5407;5555;6007;8537;9921;10116;10696;10757;14417;16255;16318;20468;22492;22698;22905;23064;24660;27469;27915;28231;28402;28403	150;151;152;153;154;155;156	26;174;228;249;251;309;391
A4V3G8;Q7KRY6	A4V3G8;Q7KRY6	10;10	10;10	10;10	Nucleosomal histone kinase 1	ball	tr|A4V3G8|A4V3G8_DROME Ballchen, isoform B OS=Drosophila melanogaster GN=ball PE=1 SV=1;sp|Q7KRY6|NHK1_DROME Nucleosomal histone kinase 1 OS=Drosophila melanogaster GN=ball PE=1 SV=1	2	10	10	10	3	10	3	10	3	10	23.9	23.9	23.9	65.993	599	599;599	0	17.325	By MS/MS	By MS/MS	8.2	23.9	15076000	1373200	13702000	4466200	13058000	1	13	14				267	2177;3877;5285;5599;7766;8149;10095;12592;13215;13449	True;True;True;True;True;True;True;True;True;True	2304;4071;5534;5875;8125;8563;8564;10647;13242;13903;14143	4478;4479;8045;8046;10865;11579;11580;16037;16846;16847;20891;20892;25897;25898;27200;27649	4322;4323;7790;10563;11231;15487;16264;16265;20235;20236;25184;25185;26417;26843	4323;7790;10563;11231;15487;16265;20236;25184;26417;26843
C8VV67;A4V3J6;A4V3J5;E6PBW8;E8NH29;P07909-3;P07909-4;P07909-2;P07909	C8VV67;A4V3J6;A4V3J5;E6PBW8;E8NH29;P07909-3;P07909-4;P07909-2;P07909	9;9;9;9;9;9;9;9;9	9;9;9;9;9;9;9;9;9	7;7;7;7;7;7;7;7;7	Heterogeneous nuclear ribonucleoprotein A1	Hrb98DE-RE;Hrb98DE;Hrb98DE-RC;Hrb98DE-RA	tr|C8VV67|C8VV67_DROME RE34829p OS=Drosophila melanogaster GN=Hrb98DE-RE PE=2 SV=1;tr|A4V3J6|A4V3J6_DROME Heterogeneous nuclear ribonucleoprotein at 98DE, isoform F OS=Drosophila melanogaster GN=Hrb98DE PE=1 SV=1;tr|A4V3J5|A4V3J5_DROME Heterogeneous nuclea	9	9	9	7	6	9	6	9	5	7	29.2	29.2	26.4	38.55	360	360;361;365;372;396;360;361;364;365	0	47.116	By MS/MS	By MS/MS	19.2	29.2	24200000	3820000	20380000	11329000	14091000	6	12	18				268	406;3823;3824;3836;3909;6212;6768;9320;12477	True;True;True;True;True;True;True;True;True	428;4014;4015;4030;4103;6516;7093;9837;13126	807;7929;7930;7931;7932;7963;7964;8138;8139;12794;13903;13904;13905;19384;19385;25661;25662	782;7669;7670;7671;7672;7673;7674;7675;7708;7709;7889;7890;12421;13453;18761;18762;18763;24958;24959	782;7669;7671;7709;7889;12421;13453;18762;24958	157	79
A4V3Q6;P05303	A4V3Q6;P05303	15;15	1;1	1;1	Elongation factor 1-alpha;Elongation factor 1-alpha 2	Ef1alpha100E	tr|A4V3Q6|A4V3Q6_DROME Elongation factor 1-alpha OS=Drosophila melanogaster GN=Ef1alpha100E PE=1 SV=1;sp|P05303|EF1A2_DROME Elongation factor 1-alpha 2 OS=Drosophila melanogaster GN=Ef1alpha100E PE=2 SV=2	2	15	1	1	12	15	0	1	0	1	35.3	2.4	2.4	50.662	462	462;462	0	3.3647	By matching	By MS/MS	33.1	35.3	5602000	0	5602000	0	2985400	0	2	2				269	2390;3135;3660;4543;5261;5315;7470;8801;9233;9883;11396;11956;11957;14568;14569	False;False;False;False;False;False;False;False;True;False;False;False;False;False;False	2529;3300;3839;4765;5509;5570;7824;9294;9295;9748;10422;11997;12582;12583;12584;15302;15303	4870;4871;4872;4873;4874;6312;7610;7611;7612;7613;9397;9398;10812;10813;10814;10987;10988;10989;10990;10991;10992;10993;10994;10995;10996;10997;10998;10999;11000;11001;11002;11003;15501;15502;18271;18272;18273;18274;18275;18276;19226;19227;20461;20462;23474;23475;24597;24598;24599;24600;29830;29831;29832;29833;29834;29835;29836;29837;29838;29839;29840	4694;4695;4696;4697;4698;6119;7361;7362;7363;9124;10508;10509;10510;10676;10677;10678;10679;10680;10681;10682;10683;10684;10685;10686;10687;10688;10689;14991;14992;17661;17662;17663;17664;17665;17666;17667;18613;18614;19804;19805;22784;22785;22786;23929;23930;23931;23932;23933;28935;28936;28937;28938;28939;28940;28941;28942;28943;28944;28945;28946;28947	4695;6119;7363;9124;10509;10689;14991;17662;18613;19804;22786;23929;23931;28937;28943	158;159	49;102
A4V441;Q8SY66;Q24524	A4V441;Q8SY66;Q24524	3;3;3	3;3;3	3;3;3	Protein singed	sn	tr|A4V441|A4V441_DROME Singed, isoform B OS=Drosophila melanogaster GN=sn PE=1 SV=1;tr|Q8SY66|Q8SY66_DROME RH62992p OS=Drosophila melanogaster GN=sn PE=2 SV=1;sp|Q24524|SING_DROME Protein singed OS=Drosophila melanogaster GN=sn PE=3 SV=1	3	3	3	3	2	2	2	2	2	2	13.3	13.3	13.3	57.278	512	512;564;512	0	2.9623	By MS/MS	By MS/MS	7.8	9.8	1723500	237630	1485900	0	1485900	2	2	4				270	9559;11280;14342	True;True;True	10084;11878;15068	19847;23272;29430;29431	19206;22575;22576;28558	19206;22576;28558
A4V449;Q6NP42;Q94511;Q8MM97	A4V449;Q6NP42;Q94511;Q8MM97	9;9;9;5	9;9;9;5	9;9;9;5	NADH-ubiquinone oxidoreductase 75 kDa subunit, mitochondrial	ND-75;ND75	tr|A4V449|A4V449_DROME NADH dehydrogenase (Ubiquinone) 75 kDa subunit, isoform B OS=Drosophila melanogaster GN=ND-75 PE=1 SV=1;tr|Q6NP42|Q6NP42_DROME RE66734p (Fragment) OS=Drosophila melanogaster GN=ND75 PE=2 SV=1;sp|Q94511|NDUS1_DROME NADH-ubiquinone oxi	4	9	9	9	6	8	6	8	6	8	17.2	17.2	17.2	78.629	731	731;770;731;514	0	21.708	By MS/MS	By MS/MS	10.3	15	13855000	3608800	10247000	11977000	8312400	5	6	11				271	788;789;894;1368;3062;6261;6877;10597;14108	True;True;True;True;True;True;True;True;True	829;830;948;1450;3227;6568;7210;11171;14827	1582;1583;1584;1585;1827;2887;6177;12899;12900;14112;14113;21866;28971;28972	1515;1516;1764;2787;5984;12503;12504;13648;13649;21189;28098	1515;1516;1764;2787;5984;12503;13648;21189;28098
A4V488;Q07152;A9YKX5;F6J5F7	A4V488;Q07152	12;12;3;3	12;12;3;3	12;12;3;3	Inosine-5-monophosphate dehydrogenase	ras	tr|A4V488|A4V488_DROME Inosine-5-monophosphate dehydrogenase OS=Drosophila melanogaster GN=ras PE=1 SV=1;sp|Q07152|IMDH_DROME Inosine-5-monophosphate dehydrogenase OS=Drosophila melanogaster GN=ras PE=1 SV=1	4	12	12	12	11	9	11	9	11	9	31.1	31.1	31.1	57.829	537	537;537;209;235	0	32.201	By MS/MS	By MS/MS	28.7	22.2	16474000	7720100	8753500	19032000	10779000	11	9	20				272	1942;2888;8534;8727;9367;9520;11392;12775;12776;13448;14251;14334	True;True;True;True;True;True;True;True;True;True;True;True	2053;3040;9010;9215;9886;10044;11993;13437;13438;14142;14975;15060	4008;5846;5847;17716;18122;18123;18124;19473;19474;19777;23464;23465;23466;26261;26262;26263;26264;27648;29264;29265;29409;29410	3873;5666;17101;17515;17516;18846;19144;19145;22774;22775;25527;25528;25529;25530;26842;28383;28384;28534;28535;28536	3873;5666;17101;17516;18846;19145;22775;25527;25528;26842;28384;28534
A4V4A1;Q960Z0;Q9W1U1;Q8IHF4	A4V4A1;Q960Z0	48;48;1;1	48;48;1;1	48;48;1;1	Kinesin-like protein;Kinesin-like protein Klp10A	Klp10A	tr|A4V4A1|A4V4A1_DROME Kinesin-like protein OS=Drosophila melanogaster GN=Klp10A PE=1 SV=1;sp|Q960Z0|KI10A_DROME Kinesin-like protein Klp10A OS=Drosophila melanogaster GN=Klp10A PE=1 SV=1	4	48	48	48	31	48	31	48	31	48	70.6	70.6	70.6	88.671	805	805;805;729;729	0	323.31	By MS/MS	By MS/MS	53.5	70.6	470800000	64086000	406720000	176620000	371990000	33	100	133				273	827;828;908;1431;1432;2068;2422;2423;2922;3005;3115;3340;3474;3497;3498;4078;4430;5013;5014;5675;6093;6287;7019;8071;8318;8542;8886;9662;9676;9870;10529;10530;10698;10701;10799;11672;11699;11926;11961;12397;12607;12752;12946;13098;13265;13266;13789;14454	True;True;True;True;True;True;True;True;True;True;True;True;True;True;True;True;True;True;True;True;True;True;True;True;True;True;True;True;True;True;True;True;True;True;True;True;True;True;True;True;True;True;True;True;True;True;True;True	876;877;962;1515;1516;2190;2561;2562;3081;3167;3280;3512;3650;3651;3674;3675;4280;4281;4647;5256;5257;5954;6387;6388;6595;6596;7357;8449;8450;8783;8784;9018;9389;10193;10208;10409;11098;11099;11274;11275;11279;11380;12284;12285;12286;12313;12550;12551;12589;12590;13040;13258;13410;13411;13412;13617;13778;13779;13954;13955;14497;15187	1704;1705;1706;1707;1708;1709;1854;1855;3001;3002;3003;4259;4260;4937;4938;4939;5937;6079;6278;6695;7007;7008;7009;7050;7051;7052;8496;8497;9191;9192;10351;10352;10353;10354;10355;10356;11737;11738;11739;12520;12521;12522;12523;12524;12525;12526;12953;12954;12955;12956;14628;16654;16655;16656;17306;17307;17308;17730;18463;18464;18465;18466;20031;20032;20062;20063;20441;21725;21726;21727;21728;217…	1642;1643;1644;1645;1646;1647;1648;1649;1789;1790;2902;2903;2904;4107;4761;4762;5755;5890;6086;6487;6798;6799;6800;6801;6845;6846;6847;8235;8236;8923;10060;10061;10062;10063;10064;10065;10066;10067;10068;10069;10070;10071;10072;10073;10074;10075;11382;11383;11384;11385;11386;12161;12162;12163;12164;12548;12549;12550;14128;16057;16058;16059;16691;16692;17113;17856;17857;17858;17859;19393;19394;194…	1642;1648;1789;2903;2904;4107;4761;4762;5755;5890;6086;6487;6800;6845;6847;8236;8923;10061;10072;11383;12164;12550;14128;16057;16691;17113;17856;19393;19429;19788;21050;21052;21426;21432;21624;23352;23391;23857;23943;24779;25210;25482;25892;26191;26515;26519;27507;28757	160;161;162;163;164;165;166;167;168;169;170;171;172;173;174;175	1;21;62;82;101;103;107;241;255;308;343;361;378;407;583;586
A4V4A5;Q9VZ23	A4V4A5;Q9VZ23	10;10	10;10	10;10	GTP-binding nuclear protein Ran	Ran;ran	tr|A4V4A5|A4V4A5_DROME GTP-binding nuclear protein OS=Drosophila melanogaster GN=Ran PE=1 SV=1;sp|Q9VZ23|RAN_DROME GTP-binding nuclear protein Ran OS=Drosophila melanogaster GN=Ran PE=1 SV=1	2	10	10	10	8	9	8	9	8	9	63	63	63	24.708	216	216;216	0	50.269	By MS/MS	By MS/MS	49.1	57.9	55637000	22021000	33616000	53452000	41446000	5	11	16				274	973;1504;1855;3422;4756;6242;6391;8762;11003;12801	True;True;True;True;True;True;True;True;True;True	1034;1590;1955;3597;4986;6547;6702;9252;11592;13464	1972;1973;3142;3143;3827;3828;6917;9841;12855;13148;13149;13150;18190;18191;22729;22730;22731;22732;26356;26357	1902;3040;3041;3692;3693;6704;9563;12467;12739;12740;17580;17581;17582;22044;22045;22046;25624	1902;3040;3692;6704;9563;12467;12739;17581;22045;25624
A4V4C1;C9QPE1;M9NGA3;M9NDU6;M9PHA6;P08182-3;P08182;Q9NGY9;Q9NGY8;Q9NGY7	A4V4C1;C9QPE1;M9NGA3;M9NDU6;M9PHA6;P08182-3;P08182;Q9NGY9	3;3;3;3;3;3;3;2;1;1	3;3;3;3;3;3;3;2;1;1	3;3;3;3;3;3;3;2;1;1	Casein kinase II subunit beta	CkIIbeta;CkIIbeta-RC	tr|A4V4C1|A4V4C1_DROME Casein kinase II beta subunit, isoform C OS=Drosophila melanogaster GN=CkIIbeta PE=1 SV=1;tr|C9QPE1|C9QPE1_DROME MIP14664p OS=Drosophila melanogaster GN=CkIIbeta-RC PE=2 SV=1;tr|M9NGA3|M9NGA3_DROME Casein kinase II beta subunit, isof	10	3	3	3	2	3	2	3	2	3	22.8	22.8	22.8	24.829	215	215;222;233;233;234;215;235;111;62;100	0	14.103	By MS/MS	By MS/MS	8.8	22.8	4254100	767110	3487000	2747800	2874000	1	5	6				275	1423;4206;14413	True;True;True	1507;4414;15146	2986;2987;8723;29568;29569	2887;8459;8460;8461;8462;28690	2887;8461;28690
A4V4I0;P26308	A4V4I0;P26308	3;3	3;3	3;3	Guanine nucleotide-binding protein subunit beta-1	Gbeta13F	tr|A4V4I0|A4V4I0_DROME G protein beta-subunit 13F, isoform B OS=Drosophila melanogaster GN=Gbeta13F PE=1 SV=1;sp|P26308|GBB1_DROME Guanine nucleotide-binding protein subunit beta-1 OS=Drosophila melanogaster GN=Gbeta13F PE=1 SV=1	2	3	3	3	1	3	1	3	1	3	12.9	12.9	12.9	37.133	340	340;340	0	9.2906	By MS/MS	By MS/MS	2.9	12.9	2642600	307430	2335200	0	2335200	1	3	4				276	26;8235;8788	True;True;True	27;8674;9279	54;55;17035;18249;18250	52;53;16434;17639	53;16434;17639	176	1
A4V4S5;M9PF72;Q9Y1I2	A4V4S5;M9PF72;Q9Y1I2	6;6;6	6;6;6	6;6;6	Vacuolar protein sorting-associated protein 33A	car	tr|A4V4S5|A4V4S5_DROME Carnation, isoform B OS=Drosophila melanogaster GN=car PE=1 SV=1;tr|M9PF72|M9PF72_DROME Carnation, isoform C OS=Drosophila melanogaster GN=car PE=1 SV=1;sp|Q9Y1I2|VP33A_DROME Vacuolar protein sorting-associated protein 33A OS=Drosoph	3	6	6	6	4	6	4	6	4	6	14.6	14.6	14.6	68.765	617	617;639;617	0	11.425	By MS/MS	By MS/MS	8.4	14.6	12156000	2247500	9908500	8788000	7375300	2	6	8				277	1753;4867;5917;7773;9828;13458	True;True;True;True;True;True	1849;5099;6207;8132;10366;14153	3627;3628;10051;10052;12192;12193;16050;16051;20359;20360;27664;27665	3502;9766;11842;11843;15499;15500;19711;26859	3502;9766;11843;15499;19711;26859
E8NH77;E6PBX0;X2JLF7;A4V4T4;F2FB48;Q24246-4;Q24246-3;Q24246-10;Q24246-2;Q24246-9;Q24246-8;Q24246-6;Q24246-5;Q24246-7;Q24246-12;Q24246;F0JAG7;X2JCQ7;Q7KWG3;E6PBX8;B5RJJ8;E8NH86;Q9W5W4;O96509;T2FGB0;M9NE47;X2JCR4;Q8IRZ3;Q5BHW5;Q8MSA9;Q7KPH5	E8NH77;E6PBX0;X2JLF7;A4V4T4;F2FB48;Q24246-4;Q24246-3;Q24246-10;Q24246-2;Q24246-9;Q24246-8;Q24246-6;Q24246-5;Q24246-7;Q24246-12;Q24246;F0JAG7;X2JCQ7;Q7KWG3;E6PBX8;B5RJJ8;E8NH86;Q9W5W4;O96509;T2FGB0;M9NE47;X2JCR4;Q8IRZ3;Q5BHW5	12;12;12;12;12;12;12;12;12;12;12;12;12;12;12;12;11;11;11;11;11;11;10;10;9;8;8;8;8;5;1	12;12;12;12;12;12;12;12;12;12;12;12;12;12;12;12;11;11;11;11;11;11;10;10;9;8;8;8;8;5;1	12;12;12;12;12;12;12;12;12;12;12;12;12;12;12;12;11;11;11;11;11;11;10;10;9;8;8;8;8;5;1	Cytoplasmic dynein 1 intermediate chain	sw;sw-RJ;sw-RK;Sdic2;Sdic3-RB;sw-RD;Sdic1;Sdic;Sdic4;Sdic3	tr|E8NH77|E8NH77_DROME SD15168p OS=Drosophila melanogaster GN=sw PE=1 SV=1;tr|E6PBX0|E6PBX0_DROME LD30375p OS=Drosophila melanogaster GN=sw-RJ PE=2 SV=1;tr|X2JLF7|X2JLF7_DROME Short wing, isoform O OS=Drosophila melanogaster GN=sw PE=1 SV=1;tr|A4V4T4|A4V4T	31	12	12	12	10	10	10	10	10	10	26.3	26.3	26.3	70.249	634	634;642;643;643;653;626;627;627;634;635;636;642;643;650;653;663;506;535;543;554;554;643;517;517;544;480;487;533;544;294;109	0	41.022	By MS/MS	By MS/MS	22.1	23	46030000	8514000	37516000	28261000	31162000	9	16	25				278	2046;2949;2950;3420;5259;6593;6637;7479;8021;9566;10520;11368	True;True;True;True;True;True;True;True;True;True;True;True	2162;3108;3109;3110;3595;5507;6910;6958;7833;8391;10091;11089;11969	4198;4199;5981;5982;5983;5984;6912;6913;6914;6915;10807;10808;10809;10810;13558;13656;15517;15518;16564;16565;19858;21709;21710;23425;23426	4050;4051;5797;5798;5799;5800;6700;6701;6702;10504;10505;10506;13135;13222;15006;15980;15981;15982;15983;19216;21035;21036;22728;22729;22730	4051;5797;5800;6701;10504;13135;13222;15006;15981;19216;21035;22728	177	220
A4VA33;A4VA32;Q9V3Y7;I7CDY4	A4VA33;A4VA32;Q9V3Y7;I7CDY4	2;2;2;2	2;2;2;2	2;2;2;2		CG15293;CG15293-RA	tr|A4VA33|A4VA33_DROME CG15293 protein (Fragment) OS=Drosophila melanogaster GN=CG15293 PE=4 SV=1;tr|A4VA32|A4VA32_DROME CG15293 protein (Fragment) OS=Drosophila melanogaster GN=CG15293 PE=4 SV=1;tr|Q9V3Y7|Q9V3Y7_DROME Uncharacterized protein, isoform A OS	4	2	2	2	2	1	2	1	2	1	13.1	13.1	13.1	32.222	291	291;291;333;346	0.0018963	2.1912	By MS/MS	By MS/MS	13.1	6.2	2379000	1161400	1217600	3232100	0	1	1	2				279	9372;11059	True;True	9891;11649	19482;19483;22838	18853;22157	18853;22157
A5XCL5;Q9VSW2;E8NH18;E1JI91;Q9VSW1	A5XCL5;Q9VSW2;E8NH18;E1JI91;Q9VSW1	15;15;14;14;14	15;15;14;14;14	15;15;14;14;14		UGP;UGP-RE	tr|A5XCL5|A5XCL5_DROME LD36265p (Fragment) OS=Drosophila melanogaster GN=UGP PE=1 SV=1;tr|Q9VSW2|Q9VSW2_DROME RE14081p OS=Drosophila melanogaster GN=UGP PE=1 SV=2;tr|E8NH18|E8NH18_DROME RH27654p OS=Drosophila melanogaster GN=UGP-RE PE=2 SV=1;tr|E1JI91|E1JI	5	15	15	15	6	14	6	14	6	14	37	37	37	57.824	511	511;513;518;518;520	0	44.059	By MS/MS	By MS/MS	16.8	35.4	21455000	5220000	16235000	18646000	11714000	4	14	18				280	1197;1401;2410;3021;3169;3268;3295;3296;3946;7151;8188;8555;11190;12663;12664	True;True;True;True;True;True;True;True;True;True;True;True;True;True;True	1266;1485;2549;3185;3337;3439;3467;3468;4143;7490;8614;9032;11785;13316;13317;13318	2412;2413;2946;2947;4912;6114;6376;6566;6615;6616;6617;8224;14886;14887;16931;17750;23101;26035;26036;26037;26038	2323;2853;4735;5924;6178;6370;6412;6413;6414;7971;14391;16345;17134;22403;25313;25314;25315;25316	2323;2853;4735;5924;6178;6370;6413;6414;7971;14391;16345;17134;22403;25313;25316	178;179	1;164
Q9VAN7;A5XD87;A5XD83;A5XD89;A5XD88;A5XD86;Q9GU73	Q9VAN7;A5XD87;A5XD83;A5XD89;A5XD88;A5XD86	3;3;3;2;2;2;1	3;3;3;2;2;2;1	2;2;2;1;1;1;1	Phosphoglycerate mutase	Pglym78	tr|Q9VAN7|Q9VAN7_DROME GH13304p OS=Drosophila melanogaster GN=Pglym78 PE=1 SV=2;tr|A5XD87|A5XD87_DROME Phosphoglyceromutase (Fragment) OS=Drosophila melanogaster GN=Pglym78 PE=3 SV=1;tr|A5XD83|A5XD83_DROME Phosphoglyceromutase (Fragment) OS=Drosophila mela	7	3	3	2	3	2	3	2	2	1	17.3	17.3	13.7	28.572	255	255;255;255;255;255;255;220	0	4.1507	By MS/MS	By MS/MS	17.3	12.9	1288100	644670	643430	1794100	0	3	1	4				281	4641;5493;8903	True;True;True	4866;5756;9406	9597;9598;11347;18492;18493	9323;11016;17889;17890	9323;11016;17889
E2QCN4;A8DY80;A8DY81;A8DY82;A0A0B4LEZ3;Q95TG6;C0PUX1;Q8IH39	E2QCN4;A8DY80;A8DY81;A8DY82;A0A0B4LEZ3	46;46;46;44;44;12;12;12	46;46;46;44;44;12;12;12	46;46;46;44;44;12;12;12		Not1	tr|E2QCN4|E2QCN4_DROME Not1, isoform F OS=Drosophila melanogaster GN=Not1 PE=1 SV=1;tr|A8DY80|A8DY80_DROME Not1, isoform D OS=Drosophila melanogaster GN=Not1 PE=1 SV=1;tr|A8DY81|A8DY81_DROME Not1, isoform C OS=Drosophila melanogaster GN=Not1 PE=1 SV=1;tr|A	8	46	46	46	33	42	33	42	33	42	23.1	23.1	23.1	279.87	2492	2492;2503;2505;2220;2511;581;655;669	0	298.42	By MS/MS	By MS/MS	17.3	21.7	133010000	31170000	101840000	89944000	95355000	32	51	83				282	584;783;951;1005;1946;2741;2879;2980;3012;3577;3978;4202;4284;4484;4828;4945;5142;5273;5447;5448;5484;6034;6983;7433;7434;7586;7715;8118;8497;8509;8617;8718;8855;9000;9031;9287;9490;10571;10798;10936;10957;11602;11637;12002;12998;14312	True;True;True;True;True;True;True;True;True;True;True;True;True;True;True;True;True;True;True;True;True;True;True;True;True;True;True;True;True;True;True;True;True;True;True;True;True;True;True;True;True;True;True;True;True;True	613;824;1008;1067;2057;2890;3030;3141;3175;3756;4176;4410;4496;4705;5059;5181;5388;5522;5709;5710;5747;6328;7319;7787;7788;7942;8072;8513;8973;8985;9102;9205;9357;9507;9540;9803;10012;11144;11379;11525;11546;12207;12247;12631;13674;15037	1146;1147;1569;1570;1934;1935;2039;2040;2041;2042;2043;4014;5567;5568;5825;5826;6037;6095;7318;7319;8290;8291;8717;8718;8871;8872;9288;9289;9290;9981;10212;10213;10586;10843;11267;11268;11269;11333;11334;12415;12416;12417;12418;14500;14501;14502;15444;15445;15446;15710;15942;15943;16766;17641;17642;17661;17888;17889;18099;18406;18407;18681;18768;18769;18770;18771;19319;19715;19716;21808;21809;223…	1100;1502;1503;1861;1862;1967;1968;1969;1970;1971;3880;3881;5388;5389;5644;5852;5904;7090;7091;8028;8029;8451;8452;8607;8608;8609;9019;9020;9021;9707;9918;10286;10543;10933;10934;10935;10999;11000;11001;11002;11003;12062;12063;12064;14008;14009;14933;14934;14935;15193;15405;16176;17029;17030;17050;17273;17492;17802;18081;18168;18169;18701;19077;21133;21134;21621;21622;21912;21950;23195;23196;2319…	1100;1502;1861;1967;3880;5388;5644;5852;5904;7090;8028;8451;8607;9021;9707;9918;10286;10543;10933;10935;11001;12064;14008;14933;14935;15193;15405;16176;17029;17050;17273;17492;17802;18081;18169;18701;19077;21133;21622;21912;21950;23201;23267;24030;25996;28491	180;181	1101;1105
A8DYB0;A2VEG7;Q95TG7	A8DYB0	50;13;3	50;13;3	50;13;3			tr|A8DYB0|A8DYB0_DROME Uncharacterized protein OS=Drosophila melanogaster GN=CG13185 PE=1 SV=2	3	50	50	50	27	43	27	43	27	43	13.4	13.4	13.4	631.32	5526	5526;1239;727	0	135.41	By MS/MS	By MS/MS	6.5	11.5	55856000	7096900	48760000	30422000	37450000	22	44	66				283	245;675;773;1725;1775;2016;2265;3043;3058;3211;3251;4237;4725;4751;4976;5345;5436;5681;6056;6342;6424;6480;6592;7282;7308;7400;7458;7680;7978;8480;8833;9012;9380;10431;10569;10766;10990;11522;11628;12444;12503;12538;12779;13124;13248;13276;13762;13963;14428;14437	True;True;True;True;True;True;True;True;True;True;True;True;True;True;True;True;True;True;True;True;True;True;True;True;True;True;True;True;True;True;True;True;True;True;True;True;True;True;True;True;True;True;True;True;True;True;True;True;True;True	258;708;814;1817;1871;2128;2398;3207;3223;3380;3422;4446;4953;4979;5214;5601;5698;5960;6350;6652;6737;6794;6909;7628;7656;7754;7812;8037;8347;8956;9335;9520;9899;10998;11142;11344;11579;12126;12235;13091;13153;13188;13441;13807;13936;13965;14468;14676;15161;15170	495;496;1341;1551;1552;3566;3669;3670;4134;4135;4650;6149;6172;6462;6463;6537;6538;8774;9787;9828;9829;9830;10275;10276;11067;11251;11748;11749;12460;13054;13055;13220;13221;13335;13336;13557;15144;15194;15388;15481;15482;15874;16483;16484;17613;18363;18729;18730;19498;21545;21804;21805;22245;22246;22707;23716;23921;23922;25588;25589;25711;25712;25765;26269;26270;27020;27263;27264;27326;28288;282…	484;1287;1288;1487;3443;3538;3539;3540;3994;3995;4476;5957;5979;6268;6269;6343;8513;9514;9554;9555;9978;9979;10751;10919;11394;12104;12646;12803;12804;12805;12919;12920;12921;13133;13134;14640;14690;14880;14973;14974;15345;15908;15909;17005;17758;18128;18867;20865;21131;21556;21557;22023;23040;23249;24882;25000;25001;25055;25536;25537;25538;26250;26476;26477;26538;27452;27453;27837;27838;28717;28…	484;1288;1487;3443;3539;3994;4476;5957;5979;6268;6343;8513;9514;9555;9979;10751;10919;11394;12104;12646;12803;12919;13134;14640;14690;14880;14973;15345;15909;17005;17758;18128;18867;20865;21131;21556;22023;23040;23249;24882;25000;25055;25537;26250;26476;26538;27452;27837;28717;28730
A8WHG9;Q7JUZ6;A8DYF7	A8WHG9;Q7JUZ6;A8DYF7	1;1;1	1;1;1	1;1;1		CG8448;mrj	tr|A8WHG9|A8WHG9_DROME IP17752p OS=Drosophila melanogaster GN=mrj PE=1 SV=1;tr|Q7JUZ6|Q7JUZ6_DROME DnaJ-related co-chaperone MRJ OS=Drosophila melanogaster GN=mrj PE=1 SV=1;tr|A8DYF7|A8DYF7_DROME Mrj, isoform E OS=Drosophila melanogaster GN=mrj PE=1 SV=1	3	1	1	1	0	1	0	1	0	1	8.7	8.7	8.7	23.063	208	208;259;346	0	5.259		By MS/MS	0	8.7	2091100	0	2091100	0	2091100	0	1	1				284	13804	TRUE	14513	28378	27539	27539
A8DYH1	A8DYH1	1	1	1		mute	tr|A8DYH1|A8DYH1_DROME Muscle wasted, isoform C OS=Drosophila melanogaster GN=mute PE=1 SV=1	1	1	1	1	1	1	1	1	1	1	0.5	0.5	0.5	195.99	1739	1739	1	-2	By matching	By MS/MS	0.5	0.5	1052600	198340	854270	0	854270	0	1	1	+			285	5567	TRUE	5838	11501;11502	11150	11150	182;183	649;652
Q0E924;A8DYI7;A8DYI6	Q0E924;A8DYI7;A8DYI6	10;10;10	10;10;10	10;10;10		Phb2	tr|Q0E924|Q0E924_DROME LD46344p OS=Drosophila melanogaster GN=Phb2 PE=1 SV=2;tr|A8DYI7|A8DYI7_DROME Prohibitin 2, isoform D OS=Drosophila melanogaster GN=Phb2 PE=1 SV=1;tr|A8DYI6|A8DYI6_DROME Prohibitin 2, isoform E OS=Drosophila melanogaster GN=Phb2 PE=1	3	10	10	10	9	8	9	8	9	8	43.1	43.1	43.1	33.066	299	299;303;338	0	25.688	By MS/MS	By MS/MS	40.1	35.1	34640000	6563500	28077000	22400000	23942000	8	9	17				286	1859;3400;5660;5964;6842;9501;9760;13235;13349;13379	True;True;True;True;True;True;True;True;True;True	1959;3575;5939;6257;7172;10024;10295;13923;14038;14068	3834;3835;6876;6877;11704;11705;11706;11707;11708;12280;12281;14047;14048;19746;20240;20241;27239;27454;27508;27509;27510	3699;6670;6671;11356;11357;11358;11929;11930;13588;13589;19107;19598;26452;26656;26706;26707;26708	3699;6670;11358;11930;13588;19107;19598;26452;26656;26708
M9PBP2;Q0E8U6;Q9VQ54;A8DYT1;M9NE65;Q0E8U7;M9PB01;Q960J6	M9PBP2;Q0E8U6;Q9VQ54;A8DYT1;M9NE65;Q0E8U7;M9PB01;Q960J6	2;2;2;2;2;2;2;1	2;2;2;2;2;2;2;1	2;2;2;2;2;2;2;1		CG7337-RB;CG7337-RA;CG7337	tr|M9PBP2|M9PBP2_DROME CG7337, isoform H OS=Drosophila melanogaster GN=CG7337 PE=1 SV=1;tr|Q0E8U6|Q0E8U6_DROME CG7337, isoform B OS=Drosophila melanogaster GN=CG7337-RB PE=1 SV=1;tr|Q9VQ54|Q9VQ54_DROME CG7337, isoform A OS=Drosophila melanogaster GN=CG7337	8	2	2	2	0	2	0	2	0	2	1.8	1.8	1.8	160.4	1476	1476;1504;1508;1539;1554;2347;2397;1183	0.0075145	1.6123		By MS/MS	0	1.8	427030	0	427030	0	427030	0	2	2				287	3489;14510	True;True	3666;15243	7037;29730	6830;28850	6830;28850
A8DZ29;O61380;Q7YU50;Q8T4F9;Q9VCH1	A8DZ29;O61380	80;79;36;1;1	80;79;36;1;1	80;79;36;1;1		eIF4G	tr|A8DZ29|A8DZ29_DROME Eukaryotic translation initiation factor 4G, isoform B OS=Drosophila melanogaster GN=eIF4G PE=1 SV=1;tr|O61380|O61380_DROME Eukaryotic translation initiation factor 4G, isoform A OS=Drosophila melanogaster GN=eIF4G PE=1 SV=3	5	80	80	80	69	77	69	77	69	77	54.3	54.3	54.3	211.12	1919	1919;1666;888;933;2072	0	323.31	By MS/MS	By MS/MS	48.5	52.7	931200000	201880000	729320000	563600000	652220000	92	127	219				288	286;499;1010;1138;1487;1488;1924;2197;2973;2974;3108;3270;3306;3396;3418;4173;4188;4256;4324;4809;4878;5115;5403;5546;5547;5653;5786;5806;5807;6180;6181;6206;6235;6738;7076;7316;7528;7542;7626;7627;7641;7695;7787;8136;8386;8416;8475;8620;9035;9151;9153;9295;9569;9658;9824;10097;10667;10723;10944;10975;10989;11068;11069;11268;11413;11506;11724;11774;12115;12195;12305;12684;13123;13336;13600;13990;…	True;True;True;True;True;True;True;True;True;True;True;True;True;True;True;True;True;True;True;True;True;True;True;True;True;True;True;True;True;True;True;True;True;True;True;True;True;True;True;True;True;True;True;True;True;True;True;True;True;True;True;True;True;True;True;True;True;True;True;True;True;True;True;True;True;True;True;True;True;True;True;True;True;True;True;True;True;True;True;True	299;524;1072;1204;1205;1572;1573;2034;2326;3134;3135;3273;3441;3478;3570;3593;4377;4395;4467;4538;5039;5110;5111;5112;5361;5663;5664;5816;5817;5931;6072;6093;6094;6481;6482;6509;6539;7063;7415;7664;7884;7898;7982;7983;7997;8052;8146;8544;8545;8860;8891;8892;8951;9105;9544;9662;9664;9665;9811;10094;10095;10188;10189;10362;10649;11241;11301;11533;11564;11578;11658;11659;11866;12015;12110;12341;1234…	561;562;973;974;2051;2052;2053;2295;2296;2297;2298;3109;3110;3111;3112;3971;3972;4515;6028;6029;6030;6267;6268;6569;6570;6636;6637;6638;6639;6640;6641;6642;6643;6863;6864;6907;6908;6909;6910;8659;8660;8661;8662;8693;8809;8810;8957;8958;9942;9943;9944;9945;10076;10077;10078;10079;10080;10538;11180;11181;11460;11461;11462;11463;11687;11688;11689;11690;11691;11953;11954;11988;11989;11990;11991;11992…	541;542;941;942;943;1977;1978;1979;1980;2214;2215;2216;2217;3006;3007;3008;3837;3838;4363;5843;5844;5845;6074;6075;6372;6431;6432;6433;6434;6658;6697;6698;8402;8403;8428;8429;8549;8550;8691;8692;9663;9664;9665;9666;9667;9668;9669;9790;9791;9792;9793;10240;10857;10858;10859;11114;11115;11116;11336;11337;11338;11339;11340;11341;11342;11589;11623;11624;11625;11626;11627;11628;11629;11630;12341;12342…	541;943;1978;2217;3006;3008;3837;4363;5844;5845;6074;6372;6432;6658;6698;8402;8429;8550;8691;9666;9791;10240;10859;11114;11116;11336;11589;11625;11627;12341;12342;12401;12451;13405;14239;14706;15095;15118;15260;15263;15287;15371;15527;16236;16822;16883;16994;17280;18180;18440;18446;18714;19220;19384;19707;20239;21335;21471;21925;21988;22020;22168;22170;22558;22819;23007;23439;23541;24253;24419;24…	184;185;186;187;188;189;190;191;192;193;194;195;196;197;198	327;336;363;575;631;773;906;922;942;944;1075;1182;1241;1391;1730
A8E6K0;Q7KVQ0	A8E6K0;Q7KVQ0	4;4	4;4	4;4	Probable H/ACA ribonucleoprotein complex subunit 1	CG4038	tr|A8E6K0|A8E6K0_DROME FI01531p OS=Drosophila melanogaster GN=CG4038 PE=2 SV=1;sp|Q7KVQ0|GAR1_DROME Probable H/ACA ribonucleoprotein complex subunit 1 OS=Drosophila melanogaster GN=CG4038 PE=2 SV=1	2	4	4	4	2	3	2	3	2	3	23.2	23.2	23.2	22.665	237	237;237	0	5.8277	By MS/MS	By MS/MS	13.5	19.4	5374200	1454800	3919400	0	3919400	2	4	6				289	3689;5073;6767;12834	True;True;True;True	3868;5317;7092;13502	7668;10464;13902;26433;26434	7417;10170;13452;25689;25690;25691	7417;10170;13452;25691
A8E700;Q95TP9;H1ZYF1;D2NUH9;P29327-2;P29327	A8E700;Q95TP9;H1ZYF1;D2NUH9;P29327-2;P29327	1;1;1;1;1;1	1;1;1;1;1;1	1;1;1;1;1;1	40S ribosomal protein S6	RpS6;RpS6-RB	tr|A8E700|A8E700_DROME IP19982p (Fragment) OS=Drosophila melanogaster GN=RpS6 PE=2 SV=1;tr|Q95TP9|Q95TP9_DROME 40S ribosomal protein S6 OS=Drosophila melanogaster GN=RpS6 PE=1 SV=1;tr|H1ZYF1|H1ZYF1_DROME 40S ribosomal protein S6 OS=Drosophila melanogaster	6	1	1	1	0	1	0	1	0	1	11	11	11	20.563	182	182;217;248;275;200;248	0	5.7856		By MS/MS	0	11	430430	0	430430	0	430430	0	1	1				290	8142	TRUE	8554	16833	16250	16250	199	38
A8E774;P25007;F6J7B3;Q7K2I4;Q5U0U2	A8E774;P25007;F6J7B3	3;3;2;1;1	3;3;2;1;1	3;3;2;1;1	Peptidyl-prolyl cis-trans isomerase	Cyp1;CG9916	tr|A8E774|A8E774_DROME Peptidyl-prolyl cis-trans isomerase OS=Drosophila melanogaster GN=Cyp1 PE=2 SV=1;sp|P25007|PPIA_DROME Peptidyl-prolyl cis-trans isomerase OS=Drosophila melanogaster GN=Cyp1 PE=1 SV=2;tr|F6J7B3|F6J7B3_DROME Peptidyl-prolyl cis-trans i	5	3	3	3	1	3	1	3	1	3	22	22	22	24.666	227	227;227;131;164;194	0	4.4791	By MS/MS	By MS/MS	6.6	22	5842000	867000	4975000	0	4975000	1	2	3				291	10673;12954;13171	True;True;True	11247;13626;13858	22036;22037;26668;27117	21344;25915;26338	21344;25915;26338	200	124
A8E792;P48159	A8E792;P48159	3;3	3;3	3;3	60S ribosomal protein L23	RpL17A;RpL23	tr|A8E792|A8E792_DROME TA01212p OS=Drosophila melanogaster GN=RpL17A PE=2 SV=1;sp|P48159|RL23_DROME 60S ribosomal protein L23 OS=Drosophila melanogaster GN=RpL23 PE=1 SV=2	2	3	3	3	0	3	0	3	0	3	28.6	28.6	28.6	14.918	140	140;140	0	4.5758		By MS/MS	0	28.6	2055800	0	2055800	0	2055800	0	3	3				292	5021;5781;8795	True;True;True	5264;6067;9287	10370;11945;18261	10087;11582;17650	10087;11582;17650
Q9I7T8;A8JNJ2;Q8IRE7;Q9VZV3;Q7KV83;D3DMN9;Q95RR8	Q9I7T8;A8JNJ2;Q8IRE7;Q9VZV3;Q7KV83;D3DMN9;Q95RR8	1;1;1;1;1;1;1	1;1;1;1;1;1;1	1;1;1;1;1;1;1	PAB-dependent poly(A)-specific ribonuclease subunit PAN3	CG11486-RB;PAN3;CG11486-RK;CG11486-RC;CG11486	tr|Q9I7T8|Q9I7T8_DROME PAB-dependent poly(A)-specific ribonuclease subunit PAN3 OS=Drosophila melanogaster GN=CG11486-RB PE=1 SV=1;tr|A8JNJ2|A8JNJ2_DROME PAB-dependent poly(A)-specific ribonuclease subunit PAN3 OS=Drosophila melanogaster GN=PAN3 PE=1 SV=1;	7	1	1	1	0	1	0	1	0	1	3.1	3.1	3.1	80.235	742	742;749;757;780;788;807;790	0	7.1977		By MS/MS	0	3.1	850130	0	850130	0	850130	0	2	2				293	336	TRUE	351	650	634;635	635
Q7KV70;M9PBL6;A8JNJ6;Q9VZQ3;Q7KV69;Q8MRH2;Q23980;Q99140;Q7KQ57	Q7KV70;M9PBL6;A8JNJ6;Q9VZQ3;Q7KV69	11;11;11;10;10;4;4;4;2	11;11;11;10;10;4;4;4;2	11;11;11;10;10;4;4;4;2		kst	tr|Q7KV70|Q7KV70_DROME Karst, isoform C OS=Drosophila melanogaster GN=kst PE=1 SV=1;tr|M9PBL6|M9PBL6_DROME Karst, isoform G OS=Drosophila melanogaster GN=kst PE=1 SV=1;tr|A8JNJ6|A8JNJ6_DROME Karst, isoform E OS=Drosophila melanogaster GN=kst PE=1 SV=2;tr|Q	9	11	11	11	7	10	7	10	7	10	4.2	4.2	4.2	483.68	4207	4207;4321;4337;4097;4118;1025;1494;1645;971	0	27.982	By MS/MS	By MS/MS	2.4	3.9	8820900	1810600	7010300	6225800	5823200	6	10	16				294	87;1531;1566;1848;2176;5586;7577;7797;9973;10629;10743	True;True;True;True;True;True;True;True;True;True;True	90;1617;1652;1947;2303;5861;7933;8156;10518;11203;11321	163;164;3187;3188;3261;3262;3810;3811;4476;4477;11554;11555;15693;16103;16104;20646;21926;22205	165;166;3086;3087;3162;3675;3676;4320;4321;11202;11203;15179;15544;19993;21240;21518	165;3086;3162;3675;4320;11202;15179;15544;19993;21240;21518
M9PBM2;M9PE05;A8JNJ9;M9PH77;Q8MSX1-2;Q8MSX1;Q8MSX1-3	M9PBM2;M9PE05;A8JNJ9;M9PH77;Q8MSX1-2;Q8MSX1;Q8MSX1-3	7;7;7;7;7;7;7	7;7;7;7;7;7;7	7;7;7;7;7;7;7	Protein encore	enc	tr|M9PBM2|M9PBM2_DROME Encore, isoform G OS=Drosophila melanogaster GN=enc PE=1 SV=1;tr|M9PE05|M9PE05_DROME Encore, isoform H OS=Drosophila melanogaster GN=enc PE=1 SV=1;tr|A8JNJ9|A8JNJ9_DROME Encore, isoform E OS=Drosophila melanogaster GN=enc PE=1 SV=1;t	7	7	7	7	5	7	5	7	5	7	6.2	6.2	6.2	187.84	1798	1798;1827;1937;1942;1692;1818;1823	0	31.395	By MS/MS	By MS/MS	4.6	6.2	10516000	2596300	7920000	7727200	7418100	5	9	14				295	4849;5152;8574;10547;12271;12291;14212	True;True;True;True;True;True;True	5081;5398;9056;11119;12911;12931;14934	10021;10605;10606;17801;21759;21760;25248;25249;25277;25278;25279;29180;29181	9741;10305;10306;17181;21087;21088;21089;24560;24561;24589;24590;28298;28299;28300	9741;10305;17181;21087;24560;24590;28298
Q9VSI2;Q8MT33;A8JNN5	Q9VSI2;Q8MT33;A8JNN5	1;1;1	1;1;1	1;1;1		GAPcenA	tr|Q9VSI2|Q9VSI2_DROME GTPase activating protein and centrosome-associated ortholog, isoform A OS=Drosophila melanogaster GN=GAPcenA PE=1 SV=2;tr|Q8MT33|Q8MT33_DROME RE63030p OS=Drosophila melanogaster GN=GAPcenA PE=2 SV=1;tr|A8JNN5|A8JNN5_DROME GTPase act	3	1	1	1	0	1	0	1	0	1	1.3	1.3	1.3	113.29	1005	1005;1005;1194	0	6.3865		By MS/MS	0	1.3	269010	0	269010	0	269010	0	1	1				296	10267	TRUE	10826	21217	20541	20541
A8JNT6;Q9VUX7;A8JNT5;Q86R99;Q9VUX6;A8JNT4;Q86RA0;E3CTN8;Q8MV37;M9PCQ3;Q8MT32;Q8IQN4;M9NDA1;M9NFF6;M9NDS8;M9NEB2	A8JNT6;Q9VUX7;A8JNT5;Q86R99;Q9VUX6;A8JNT4;Q86RA0;E3CTN8;Q8MV37;M9PCQ3;Q8MT32;Q8IQN4;M9NDA1;M9NFF6;M9NDS8;M9NEB2	1;1;1;1;1;1;1;1;1;1;1;1;1;1;1;1	1;1;1;1;1;1;1;1;1;1;1;1;1;1;1;1	1;1;1;1;1;1;1;1;1;1;1;1;1;1;1;1		Mbs;Mbs-RA	tr|A8JNT6|A8JNT6_DROME Myosin binding subunit, isoform F OS=Drosophila melanogaster GN=Mbs PE=1 SV=1;tr|Q9VUX7|Q9VUX7_DROME GH16214p OS=Drosophila melanogaster GN=Mbs PE=1 SV=1;tr|A8JNT5|A8JNT5_DROME Myosin binding subunit, isoform G OS=Drosophila melanoga	16	1	1	1	0	1	0	1	0	1	3.8	3.8	3.8	39.253	367	367;377;795;797;860;925;927;953;1101;1111;1144;1144;1230;1243;1245;1273	0	10.084		By MS/MS	0	3.8	383810	0	383810	0	383810	0	1	1				297	6892	TRUE	7225	14139	13680	13680
Q9VVC5;Q8IQQ0;A8JNU6;Q8IGI6	Q9VVC5;Q8IQQ0;A8JNU6;Q8IGI6	12;12;12;8	12;12;12;8	12;12;12;8		Nc73EF	tr|Q9VVC5|Q9VVC5_DROME Neural conserved at 73EF, isoform A OS=Drosophila melanogaster GN=Nc73EF PE=1 SV=2;tr|Q8IQQ0|Q8IQQ0_DROME Neural conserved at 73EF, isoform F OS=Drosophila melanogaster GN=Nc73EF PE=1 SV=1;tr|A8JNU6|A8JNU6_DROME Neural conserved at 7	4	12	12	12	8	11	8	11	8	11	20.7	20.7	20.7	112.58	1008	1008;1017;1105;758	0	24.74	By MS/MS	By MS/MS	13.5	19.3	12029000	2357700	9671800	7627500	8605600	6	9	15				298	1155;2609;3527;6577;8370;10988;11023;11941;12772;12918;13839;14127	True;True;True;True;True;True;True;True;True;True;True;True	1222;2750;3706;6894;8842;11577;11613;12567;13434;13588;14549;14846	2324;2325;5300;5301;7220;13532;13533;17402;22703;22704;22768;24561;26256;26257;26588;26589;28445;29028;29029	2244;2245;5121;7004;13106;13107;16789;22018;22019;22081;23890;25524;25836;25837;25838;27599;28157;28158	2245;5121;7004;13107;16789;22018;22081;23890;25524;25836;27599;28157
M9PGG0;M9PG88;M9PIL3;Q9VNS2;A8JNX0	M9PGG0;M9PG88;M9PIL3;Q9VNS2;A8JNX0	6;6;6;6;6	6;6;6;6;6	6;6;6;6;6		ArfGAP3	tr|M9PGG0|M9PGG0_DROME ADP-ribosylation factor GTPase activating protein 3, isoform E OS=Drosophila melanogaster GN=ArfGAP3 PE=1 SV=1;tr|M9PG88|M9PG88_DROME ADP-ribosylation factor GTPase activating protein 3, isoform F OS=Drosophila melanogaster GN=ArfGAP	5	6	6	6	4	6	4	6	4	6	20.5	20.5	20.5	54.454	513	513;514;549;552;553	0	54.86	By MS/MS	By MS/MS	12.7	20.5	7343300	1042400	6300900	3900300	5301500	2	9	11				299	586;1098;3950;9568;11363;12370	True;True;True;True;True;True	615;1162;4147;10093;11964;13012	1149;1150;1151;2221;2222;2223;8231;8232;19860;23418;23419;25436	1102;1103;1104;2138;2139;2140;7978;19218;19219;22721;22722;24727	1103;2140;7978;19219;22721;24727
A8JRA4;Q8IMU5;Q8IGP2;Q9VBZ5	A8JRA4;Q8IMU5;Q8IGP2;Q9VBZ5	1;1;1;1	1;1;1;1	1;1;1;1		CG6422-RB;CG6422	tr|A8JRA4|A8JRA4_DROME CG6422, isoform C OS=Drosophila melanogaster GN=CG6422 PE=1 SV=1;tr|Q8IMU5|Q8IMU5_DROME CG6422, isoform B OS=Drosophila melanogaster GN=CG6422-RB PE=1 SV=1;tr|Q8IGP2|Q8IGP2_DROME RE55836p OS=Drosophila melanogaster GN=CG6422 PE=2 SV=	4	1	1	1	0	1	0	1	0	1	2.2	2.2	2.2	78.298	694	694;699;699;700	0	2.943		By MS/MS	0	2.2	264590	0	264590	0	264590	0	1	1				300	12380	TRUE	13022	25453	24746	24746
A8JUQ9;Q9NHV9;M9PHJ6;Q9NHV9-2	A8JUQ9;Q9NHV9;M9PHJ6;Q9NHV9-2	2;2;1;1	2;2;1;1	2;2;1;1	Protein vav	Vav	tr|A8JUQ9|A8JUQ9_DROME Vav ortholog, isoform C OS=Drosophila melanogaster GN=Vav PE=1 SV=1;sp|Q9NHV9|VAV_DROME Protein vav OS=Drosophila melanogaster GN=Vav PE=1 SV=2;tr|M9PHJ6|M9PHJ6_DROME Vav ortholog, isoform D OS=Drosophila melanogaster GN=Vav PE=1 SV=	4	2	2	2	0	2	0	2	0	2	3	3	3	113.58	1001	1001;793;964;766	0.00064851	2.3732		By MS/MS	0	3	674330	0	674330	0	674330	0	2	2				301	1526;11136	True;True	1612;11731	3175;22996	3075;22308	3075;22308
Q5BI67;A8JUU1;X2JJP5;A8JUU3;X2JEY9;M9PHF1;X2JEM2	Q5BI67;A8JUU1;X2JJP5;A8JUU3;X2JEY9;M9PHF1;X2JEM2	3;3;3;3;3;3;3	3;3;3;3;3;3;3	3;3;3;3;3;3;3		Sec16	tr|Q5BI67|Q5BI67_DROME LP14866p OS=Drosophila melanogaster GN=Sec16 PE=2 SV=1;tr|A8JUU1|A8JUU1_DROME Sec16 ortholog, isoform E OS=Drosophila melanogaster GN=Sec16 PE=1 SV=1;tr|X2JJP5|X2JJP5_DROME Sec16 ortholog, isoform H OS=Drosophila melanogaster GN=Sec1	7	3	3	3	0	3	0	3	0	3	2.2	2.2	2.2	213.17	1953	1953;2021;2137;2221;2242;2250;2326	0	6.1099		By MS/MS	0	2.2	911570	0	911570	0	911570	0	3	3				302	4687;11294;13864	True;True;True	4915;11893;14575	9705;23295;28500	9434;22602;27649	9434;22602;27649
A8JUV4	A8JUV4	2	2	2		Vml	tr|A8JUV4|A8JUV4_DROME Vitelline membrane-like, isoform A OS=Drosophila melanogaster GN=Vml PE=4 SV=1	1	2	2	2	2	1	2	1	2	1	6.9	6.9	6.9	56.116	578	578	0	9.6647	By MS/MS	By MS/MS	6.9	2.9	1599200	681320	917910	1896100	0	2	1	3				303	1361;2459	True;True	1442;2598	2873;2874;5002	2776;2777;4822	2776;4822
M9PH75;X2JEC4;A8JUZ9;M9MS17;M9PH82;A8JUZ8;M9PJ82;E2QD99;X2JIN0;M9MSA5;X2JDY1;A8JV00;M9PGT0;M9PDW8;M9PDW3;M9PJ79;A8JV02;Q3KN62;M9PGI5;A2RVJ2	M9PH75;X2JEC4;A8JUZ9;M9MS17;M9PH82;A8JUZ8;M9PJ82;E2QD99;X2JIN0;M9MSA5;X2JDY1;A8JV00;M9PGT0;M9PDW8;M9PDW3;M9PJ79	27;27;27;27;27;27;27;27;27;27;27;27;27;27;20;20;13;13;8;1	27;27;27;27;27;27;27;27;27;27;27;27;27;27;20;20;13;13;8;1	27;27;27;27;27;27;27;27;27;27;27;27;27;27;20;20;13;13;8;1			tr|M9PH75|M9PH75_DROME Uncharacterized protein, isoform Q OS=Drosophila melanogaster GN=CG34417 PE=1 SV=1;tr|X2JEC4|X2JEC4_DROME Uncharacterized protein, isoform Y OS=Drosophila melanogaster GN=CG34417 PE=1 SV=1;tr|A8JUZ9|A8JUZ9_DROME Uncharacterized prote	20	27	27	27	8	26	8	26	8	26	12.5	12.5	12.5	357.39	3183	3183;3212;3246;3329;3382;3383;3498;3541;4808;4862;4925;4979;5128;5182;1709;1826;862;864;997;419	0	82.218	By MS/MS	By MS/MS	3.9	12.1	29098000	2438400	26659000	8839300	24606000	3	33	36				304	407;947;1617;2378;2774;3247;3265;3964;4862;5129;5649;6278;8367;9667;9740;9922;9979;10368;10665;10736;11178;11274;12482;12919;13680;13860;14386	True;True;True;True;True;True;True;True;True;True;True;True;True;True;True;True;True;True;True;True;True;True;True;True;True;True;True	429;1003;1704;2517;2923;3418;3436;4162;5094;5375;5927;6585;8839;10198;10275;10463;10525;10928;11239;11314;11773;11872;13131;13589;14383;14571;15118	808;1927;3359;3360;4851;4852;5624;6528;6560;8257;10044;10564;11680;12930;17394;17395;20038;20039;20199;20544;20657;20658;20659;20660;21408;21409;22023;22191;22192;23083;23264;25673;26590;26591;28127;28493;28494;29521	783;1853;3247;4675;4676;5444;6331;6332;6365;8001;9761;10264;11330;12529;16781;16782;19402;19403;19561;19885;20006;20007;20008;20722;20723;21333;21506;22388;22568;24969;25839;25840;27305;27640;27641;27642;28646	783;1853;3247;4675;5444;6331;6365;8001;9761;10264;11330;12529;16781;19402;19561;19885;20008;20722;21333;21506;22388;22568;24969;25839;27305;27641;28646
A8JV18;Q9VXE6;A1YKA1;A1YKA7;A1YKB1;A1YKA8;A1YKA5;A1YKA3;Q960L2;Q95SX4	A8JV18;Q9VXE6;A1YKA1;A1YKA7;A1YKB1;A1YKA8;A1YKA5;A1YKA3	21;21;13;12;12;12;12;12;4;2	21;21;13;12;12;12;12;12;4;2	21;21;13;12;12;12;12;12;4;2	Nuclear pore complex protein Nup153	Nup153	tr|A8JV18|A8JV18_DROME Nucleoporin 153kD, isoform D OS=Drosophila melanogaster GN=Nup153 PE=1 SV=1;sp|Q9VXE6|NU153_DROME Nuclear pore complex protein Nup153 OS=Drosophila melanogaster GN=Nup153 PE=1 SV=4;tr|A1YKA1|A1YKA1_DROME Nup153 (Fragment) OS=Drosophi	10	21	21	21	10	20	10	20	10	20	19.5	19.5	19.5	201.23	1929	1929;1883;796;796;796;796;796;796;806;632	0	76.964	By MS/MS	By MS/MS	9.6	17.9	25639000	4502600	21136000	14453000	19213000	6	24	30				305	1875;2979;3094;4156;4157;5515;5516;6321;7330;8582;8989;9162;9925;9983;10823;10945;11588;11837;12456;12487;13463	True;True;True;True;True;True;True;True;True;True;True;True;True;True;True;True;True;True;True;True;True	1976;3140;3259;4360;4361;5782;5783;6631;7678;9066;9496;9676;10466;10529;11404;11534;12192;12459;13103;13136;14158	3859;6036;6246;6247;8636;8637;11404;11405;13020;13021;15237;17829;18660;19082;19083;20548;20665;20666;22367;22368;22615;22616;23847;24332;25611;25612;25683;25684;27671;27672	3721;5851;6054;8375;8376;8377;11061;11062;12613;12614;12615;14736;17216;18063;18483;18484;19889;20012;20013;21677;21678;21679;21926;23168;23169;23170;23669;24905;24977;26866	3721;5851;6054;8376;8377;11061;11062;12614;14736;17216;18063;18483;19889;20013;21679;21926;23168;23669;24905;24977;26866	201;202	260;774
K7X538;K7WQ31;M9NDG7;A8WHG1;Q6J5K9;K7WS88;K7WKS3;L0CPM5;L0CRG8;L0CR57;L0CR52;L0CQS0;L0CQR7;L0CPF3;L0CPE8	K7X538;K7WQ31;M9NDG7;A8WHG1;Q6J5K9;K7WS88;K7WKS3;L0CPM5;L0CRG8;L0CR57;L0CR52;L0CQS0;L0CQR7;L0CPF3;L0CPE8	3;3;3;3;3;2;2;2;2;2;2;2;2;2;2	3;3;3;3;3;2;2;2;2;2;2;2;2;2;2	3;3;3;3;3;2;2;2;2;2;2;2;2;2;2	Probable RNA helicase armi	armi;CG11513-RB	tr|K7X538|K7X538_DROME Armitage (Fragment) OS=Drosophila melanogaster PE=2 SV=1;tr|K7WQ31|K7WQ31_DROME Armitage (Fragment) OS=Drosophila melanogaster PE=2 SV=1;tr|M9NDG7|M9NDG7_DROME Armitage, isoform C OS=Drosophila melanogaster GN=armi PE=4 SV=1;tr|A8WHG	15	3	3	3	1	2	1	2	1	2	4.6	4.6	4.6	97.861	865	865;865;1154;1188;1188;865;865;1011;1274;1274;1274;1274;1274;1274;1274	0	3.347	By MS/MS	By MS/MS	1.6	3	675540	0	675540	0	675540	1	2	3				306	5561;11459;13163	True;True;True	5831;12062;13849	11488;23610;27103	11138;22930;26324	11138;22930;26324
A8WHK8;Q27272	A8WHK8;Q27272	2;2	2;2	2;2	Transcription initiation factor TFIID subunit 9	e(y)1	tr|A8WHK8|A8WHK8_DROME RE24789p OS=Drosophila melanogaster GN=e(y)1 PE=2 SV=1;sp|Q27272|TAF9_DROME Transcription initiation factor TFIID subunit 9 OS=Drosophila melanogaster GN=e(y)1 PE=1 SV=1	2	2	2	2	1	2	1	2	1	2	6.5	6.5	6.5	29.314	278	278;278	0.0059242	1.7712	By MS/MS	By MS/MS	2.9	6.5	769350	116880	652470	0	652470	1	2	3				307	1582;3570	True;True	1668;3749	3290;7308;7309	3184;7080;7081	3184;7080
Q9VC63;A8WHL5	Q9VC63;A8WHL5	1;1	1;1	1;1		CG5789-RA;CG5789	tr|Q9VC63|Q9VC63_DROME CG5789, isoform A OS=Drosophila melanogaster GN=CG5789-RA PE=1 SV=2;tr|A8WHL5|A8WHL5_DROME RE51716p OS=Drosophila melanogaster GN=CG5789 PE=2 SV=1	2	1	1	1	0	1	0	1	0	1	1.2	1.2	1.2	157.11	1402	1402;1402	0	3.279		By MS/MS	0	1.2	486130	0	486130	0	486130	0	1	1				308	14472	TRUE	15205	29664	28783	28783
A8Y560;O17445	A8Y560;O17445	2;2	2;2	2;2	Ribosomal protein L15;60S ribosomal protein L15	RpL15	tr|A8Y560|A8Y560_DROME Ribosomal protein L15 OS=Drosophila melanogaster GN=RpL15 PE=1 SV=2;sp|O17445|RL15_DROME 60S ribosomal protein L15 OS=Drosophila melanogaster GN=RpL15 PE=1 SV=1	2	2	2	2	0	2	0	2	0	2	4.9	4.9	4.9	24.325	204	204;204	0.0075058	1.61		By MS/MS	0	4.9	52007000	0	52007000	0	52007000	0	1	1				309	14458;14459	True;True	15191;15192	29642;29643	28761;28762	28761;28762
Q7PLP4;A8Y582;Q7PLP5;Q5BI36;Q8SY24;Q8T3K1;Q9VB48	Q7PLP4;A8Y582;Q7PLP5;Q5BI36;Q8SY24	13;13;13;9;9;1;1	13;13;13;9;9;1;1	13;13;13;9;9;1;1		CG41099;CG17419	tr|Q7PLP4|Q7PLP4_DROME Uncharacterized protein, isoform B OS=Drosophila melanogaster GN=CG41099 PE=1 SV=1;tr|A8Y582|A8Y582_DROME Uncharacterized protein, isoform D OS=Drosophila melanogaster GN=CG41099 PE=1 SV=1;tr|Q7PLP5|Q7PLP5_DROME Uncharacterized prote	7	13	13	13	10	13	10	13	10	13	15.9	15.9	15.9	123.1	1111	1111;1122;1124;843;861;1118;1120	0	31.887	By MS/MS	By MS/MS	11.8	15.9	30617000	4484500	26133000	17998000	20145000	6	11	17				310	1471;2605;3216;4682;5437;6386;7280;10086;10476;11859;13082;13427;14390	True;True;True;True;True;True;True;True;True;True;True;True;True	1556;2746;3385;4908;5699;6697;7626;10638;11045;12482;13761;14121;15123	3079;3080;5292;5293;6471;6472;6473;9694;9695;11252;11253;13139;13140;15140;20875;20876;21633;24367;24368;26930;26931;27608;27609;29529	2980;2981;5114;6277;6278;9425;10920;10921;12733;12734;14635;20221;20222;20946;23711;26164;26806;28653	2980;5114;6278;9425;10921;12733;14635;20221;20946;23711;26164;26806;28653	203	982
Q9VLC5;A9J7N9;Q4QPQ0;B0F5B2;B0F593;B0F5B3;B0F597;B0F5B1;B0F590;B0F5A6;B0F586;B0F585;B0F584;B0F5B7;B0F5A7;E8NH42	Q9VLC5;A9J7N9;Q4QPQ0;B0F5B2;B0F593;B0F5B3;B0F597;B0F5B1;B0F590;B0F5A6;B0F586;B0F585;B0F584;B0F5B7	6;6;6;3;3;3;3;3;3;3;3;3;3;3;2;1	6;6;6;3;3;3;3;3;3;3;3;3;3;3;2;1	6;6;6;3;3;3;3;3;3;3;3;3;3;3;2;1		Aldh	tr|Q9VLC5|Q9VLC5_DROME Aldehyde dehydrogenase OS=Drosophila melanogaster GN=Aldh PE=1 SV=1;tr|A9J7N9|A9J7N9_DROME Aldehyde dehydrogenase OS=Drosophila melanogaster GN=Aldh PE=2 SV=1;tr|Q4QPQ0|Q4QPQ0_DROME GH22814p (Fragment) OS=Drosophila melanogaster PE=2	16	6	6	6	6	3	6	3	6	3	16.7	16.7	16.7	57.018	520	520;520;563;80;81;82;83;84;84;103;103;103;110;111;76;271	0	14.43	By MS/MS	By MS/MS	16.7	7.3	6379100	3057900	3321200	6336700	5494400	8	2	10				311	880;893;2696;11840;12581;14147	True;True;True;True;True;True	934;947;2842;12462;13231;14867	1804;1805;1825;1826;5478;24337;24338;25875;29069	1743;1744;1763;5295;5296;23673;23674;23675;25159;25160;28194	1744;1763;5295;23673;25159;28194
A9UN30;I0B1N8;Q7KW39-2;Q7KW39	A9UN30;I0B1N8;Q7KW39-2;Q7KW39	3;3;3;3	3;3;3;3	3;3;3;3	Probable methylmalonate-semialdehyde dehydrogenase [acylating], mitochondrial	EG:171D11.1;CG17896-RB;CG17896	tr|A9UN30|A9UN30_DROME GH07313p OS=Drosophila melanogaster GN=EG:171D11.1 PE=2 SV=1;tr|I0B1N8|I0B1N8_DROME FI19805p1 (Fragment) OS=Drosophila melanogaster GN=CG17896-RB PE=2 SV=1;sp|Q7KW39-2|MMSA_DROME Isoform A of Probable methylmalonate-semialdehyde dehy	4	3	3	3	2	2	2	2	2	2	9	9	9	40.322	379	379;535;511;520	0	7.1632	By MS/MS	By MS/MS	8.4	9	1931400	1142500	788910	3179400	0	2	2	4				312	1302;7096;13428	True;True;True	1379;7435;14122	2715;2716;14780;27610	2621;2622;14276;26807	2621;14276;26807
B3DMQ9;A9UN61;B3DMQ6	B3DMQ9;A9UN61;B3DMQ6	4;4;3	4;4;3	4;4;3		CG13114-RB	tr|B3DMQ9|B3DMQ9_DROME IP19519p OS=Drosophila melanogaster GN=CG13114-RB PE=2 SV=1;tr|A9UN61|A9UN61_DROME IP19013p OS=Drosophila melanogaster GN=CG13114-RB PE=2 SV=1;tr|B3DMQ6|B3DMQ6_DROME IP19213p OS=Drosophila melanogaster GN=CG13114-RB PE=2 SV=1	3	4	4	4	4	4	4	4	4	4	18.3	18.3	18.3	45.907	426	426;426;286	0	43.829	By MS/MS	By MS/MS	18.3	18.3	15633000	3288400	12344000	11361000	10135000	6	6	12				313	5684;9609;14036;14192	True;True;True;True	5963;10137;14752;14913	11752;11753;11754;19944;19945;28832;28833;29144;29145	11397;11398;19298;19299;19300;19301;19302;27966;27967;27968;28263;28264	11398;19298;27967;28263
Q9VWQ6;Q9VWQ3;A9UN96	Q9VWQ6;Q9VWQ3;A9UN96	2;2;2	2;2;2	2;2;2		CG18259-RA;CG18259	tr|Q9VWQ6|Q9VWQ6_DROME FI13061p OS=Drosophila melanogaster GN=CG18259-RA PE=2 SV=2;tr|Q9VWQ3|Q9VWQ3_DROME CG6961 OS=Drosophila melanogaster GN=CG6961 PE=1 SV=2;tr|A9UN96|A9UN96_DROME LD25519p OS=Drosophila melanogaster GN=CG18259 PE=2 SV=1	3	2	2	2	0	2	0	2	0	2	7.6	7.6	7.6	53.082	474	474;474;474	0	6.9986		By MS/MS	0	7.6	1537100	0	1537100	0	1537100	0	3	3				314	10079;14234	True;True	10629;14956	20847;29224	20185;20186;28343	20186;28343
Q8MLS2;A9UNB7	Q8MLS2;A9UNB7	3;3	3;3	3;3		Rpi;CG30410	tr|Q8MLS2|Q8MLS2_DROME Ribose-5-phosphate isomerase, isoform B OS=Drosophila melanogaster GN=Rpi PE=1 SV=3;tr|A9UNB7|A9UNB7_DROME LP13860p OS=Drosophila melanogaster GN=CG30410 PE=2 SV=1	2	3	3	3	2	2	2	2	2	2	17.8	17.8	17.8	26.534	241	241;280	0	6.8277	By MS/MS	By MS/MS	10.8	11.2	512790	512790	0	1427100	0	3	2	5				315	2337;4621;5483	True;True;True	2474;4846;5746	4777;9547;9548;11332	4601;9273;9274;10997;10998	4601;9273;10997
Q9W0P2;A9UNE7;Q8T9I8	Q9W0P2;A9UNE7	3;3;1	3;3;1	3;3;1		Rev1	tr|Q9W0P2|Q9W0P2_DROME DNA repair protein REV1 OS=Drosophila melanogaster GN=Rev1 PE=1 SV=1;tr|A9UNE7|A9UNE7_DROME GH11153p (Fragment) OS=Drosophila melanogaster PE=2 SV=1	3	3	3	3	0	3	0	3	0	3	4.4	4.4	4.4	112.41	995	995;1012;305	0	3.5729		By MS/MS	0	4.4	1405300	0	1405300	0	1405300	0	3	3				316	320;10230;11562	True;True;True	334;10789;12166	621;21159;23790	605;20483;23114	605;20483;23114
Q9VIV8;A9UNF6;B3DNA4	Q9VIV8;A9UNF6;B3DNA4	8;8;7	8;8;7	8;8;7		CG13084-RA	tr|Q9VIV8|Q9VIV8_DROME Uncharacterized protein OS=Drosophila melanogaster GN=CG13084 PE=4 SV=1;tr|A9UNF6|A9UNF6_DROME IP19012p (Fragment) OS=Drosophila melanogaster GN=CG13084-RA PE=2 SV=1;tr|B3DNA4|B3DNA4_DROME IP19006p (Fragment) OS=Drosophila melanogast	3	8	8	8	8	5	8	5	8	5	19.6	19.6	19.6	51.298	454	454;468;468	0	14	By MS/MS	By MS/MS	19.6	11.2	7769600	3525700	4243900	8150300	5905400	7	4	11				317	1133;4475;4738;5010;5157;6010;7423;8598	True;True;True;True;True;True;True;True	1199;4696;4966;5253;5403;6304;7777;9082	2288;2289;9270;9271;9806;9807;10347;10616;12373;15423;15424;15425;17852;17853	2207;2208;9002;9003;9004;9535;10055;10314;12026;14915;14916;17238;17239	2207;9003;9535;10055;10314;12026;14916;17238
A9UNF7;Q8SZ03;Q7PLE6;H0RNB9	A9UNF7;Q8SZ03;Q7PLE6;H0RNB9	1;1;1;1	1;1;1;1	1;1;1;1		CG17691-RA;CG17691;CG17691-RE	tr|A9UNF7|A9UNF7_DROME LD02908p (Fragment) OS=Drosophila melanogaster GN=CG17691-RA PE=2 SV=2;tr|Q8SZ03|Q8SZ03_DROME RE25729p OS=Drosophila melanogaster GN=CG17691 PE=2 SV=1;tr|Q7PLE6|Q7PLE6_DROME Uncharacterized protein, isoform C OS=Drosophila melanogast	4	1	1	1	1	1	1	1	1	1	5	5	5	37.128	337	337;364;364;391	0.0012837	2.3002	By MS/MS	By matching	5	5	973690	355490	618200	0	618200	1	0	1				318	149	TRUE	154	280;281	284	284
A9UNF9;Q9VIE6	A9UNF9;Q9VIE6	2;2	2;2	2;2	Protein MCM10 homolog	Mcm10	tr|A9UNF9|A9UNF9_DROME LD09394p (Fragment) OS=Drosophila melanogaster PE=2 SV=1;sp|Q9VIE6|MCM10_DROME Protein MCM10 homolog OS=Drosophila melanogaster GN=Mcm10 PE=1 SV=2	2	2	2	2	0	2	0	2	0	2	3.5	3.5	3.5	88.26	790	790;776	0.0019108	2.2445		By MS/MS	0	3.5	888640	0	888640	0	888640	0	2	2				319	6285;8170	True;True	6593;8589	12950;16887	12546;16302	12546;16302
Q9VWV6;O97355;A9UNH0;F6J874;F6J873;F6J859;F6J843;F6J842;F6J836	Q9VWV6;O97355;A9UNH0;F6J874;F6J873;F6J859	3;3;3;2;2;2;1;1;1	3;3;3;2;2;2;1;1;1	3;3;3;2;2;2;1;1;1		Tsf1;CG6186	tr|Q9VWV6|Q9VWV6_DROME Transferrin 1, isoform A OS=Drosophila melanogaster GN=Tsf1 PE=1 SV=1;tr|O97355|O97355_DROME Transferrin OS=Drosophila melanogaster GN=Tsf1 PE=2 SV=1;tr|A9UNH0|A9UNH0_DROME LP08340p (Fragment) OS=Drosophila melanogaster PE=2 SV=1;tr|	9	3	3	3	2	1	2	1	2	1	8.4	8.4	8.4	71.811	641	641;641;642;160;160;160;237;237;237	0	7.3875	By MS/MS	By MS/MS	4.8	3.6	861040	482310	378730	1342200	0	2	1	3				320	10242;10861;13679	True;True;True	10801;11444;14382	21175;22444;28126	20501;21749;27304	20501;21749;27304
D0Z769;A9UNH9;P04052;Q8SXM3;A0A0P0I6H8;A0A0P0HG20;A0A0P0H2M6;A9YGC1;F6J9L9	D0Z769;A9UNH9;P04052;Q8SXM3	10;10;10;8;4;4;4;2;2	9;9;9;7;4;4;4;2;2	9;9;9;7;4;4;4;2;2	DNA-directed RNA polymerase;DNA-directed RNA polymerase II subunit RPB1	RpII215-RA;RpII215	tr|D0Z769|D0Z769_DROME DNA-directed RNA polymerase subunit OS=Drosophila melanogaster GN=RpII215-RA PE=2 SV=1;tr|A9UNH9|A9UNH9_DROME DNA-directed RNA polymerase subunit OS=Drosophila melanogaster PE=2 SV=1;sp|P04052|RPB1_DROME DNA-directed RNA polymerase I	9	10	9	9	4	10	3	9	3	9	8.6	8.2	8.2	209.17	1887	1887;1887;1887;1429;588;588;588;247;267	0	40.919	By MS/MS	By MS/MS	2.7	8.6	8831400	607350	8224000	2892500	7021700	2	9	11				321	940;2363;3312;3874;4483;9013;9279;10575;13561;14453	True;False;True;True;True;True;True;True;True;True	995;2500;3484;4068;4704;9521;9795;11148;14260;15186	1912;4821;4822;6653;8040;9286;9287;18731;18732;19308;21816;21817;27885;29634	1837;4646;6445;7786;7787;9018;18129;18690;21141;21142;27073;28756	1837;4646;6445;7786;9018;18129;18690;21141;27073;28756
A9YI14;A9YI11;A9YI09	A9YI14;A9YI11;A9YI09	2;2;2	1;1;1	1;1;1		CG11943	tr|A9YI14|A9YI14_DROME CG11943 (Fragment) OS=Drosophila melanogaster GN=CG11943 PE=4 SV=1;tr|A9YI11|A9YI11_DROME CG11943-PA (Fragment) OS=Drosophila melanogaster GN=CG11943 PE=4 SV=1;tr|A9YI09|A9YI09_DROME CG11943-PA (Fragment) OS=Drosophila melanogaster G	3	2	1	1	0	2	0	1	0	1	13.7	4.7	4.7	26.446	234	234;234;234	1	-2		By MS/MS	0	13.7	305220	0	305220	0	305220	0	1	1	+			322	8168;11200	True;False	8587;11796	16885;23119	16300;22420	16300;22420	204	1
B3DMP7;Q9W1G0	B3DMP7;Q9W1G0	4;4	4;4	4;4	Transaldolase;Probable transaldolase	CG2827-RA;Tal	tr|B3DMP7|B3DMP7_DROME Transaldolase OS=Drosophila melanogaster GN=CG2827-RA PE=2 SV=1;sp|Q9W1G0|TALDO_DROME Probable transaldolase OS=Drosophila melanogaster GN=Taldo PE=2 SV=2	2	4	4	4	3	3	3	3	3	3	14.2	14.2	14.2	36.733	331	331;331	0	19.598	By MS/MS	By MS/MS	14.2	14.2	28632000	1415600	27217000	21702000	9453800	3	3	6				323	634;635;2551;5457	True;True;True;True	666;667;2692;5719	1237;1238;1239;5182;11284;11285	1187;1188;1189;5011;10950;10951	1188;1189;5011;10950
Q8T9B4;Q9VLN6;B3DN70;F2FB92;Q960T8;Q9VIG9;Q7YU06;X2JAE9;Q7KT22;Q8MT77;Q9VGM1;Q9VJ21;Q9VDT3;A0A0B4KEG2;A0A0B4KGI0;P91660	Q8T9B4;Q9VLN6;B3DN70;F2FB92;Q960T8;Q9VIG9;Q7YU06;X2JAE9;Q7KT22;Q8MT77;Q9VGM1;Q9VJ21;Q9VDT3;A0A0B4KEG2;A0A0B4KGI0;P91660	2;2;2;1;1;1;1;1;1;1;1;1;1;1;1;1	2;2;2;1;1;1;1;1;1;1;1;1;1;1;1;1	2;2;2;1;1;1;1;1;1;1;1;1;1;1;1;1	Probable multidrug resistance-associated protein lethal(2)03659	CG7627;CG7627-RA;CG31792-RA;CG17338;CG9270-RA;CG9270;Mrp4;l(2)03659	tr|Q8T9B4|Q8T9B4_DROME SD08921p OS=Drosophila melanogaster GN=CG7627 PE=2 SV=1;tr|Q9VLN6|Q9VLN6_DROME CG7627, isoform A OS=Drosophila melanogaster GN=CG7627-RA PE=1 SV=2;tr|B3DN70|B3DN70_DROME RE10805p OS=Drosophila melanogaster GN=CG7627-RA PE=2 SV=1;tr|F	16	2	2	2	1	2	1	2	1	2	2.5	2.5	2.5	110.02	985	985;1355;1355;1011;1074;1145;1145;1213;1292;1307;1316;1323;1362;1374;1408;1374	0	6.0184	By matching	By MS/MS	0.9	2.5	2322600	111110	2211500	0	2211500	0	2	2				324	11235;14369	True;True	11833;15100	23192;23193;29490	22495;28617	22495;28617
B3DN78;Q00174	B3DN78;Q00174	29;29	29;29	29;29	Laminin subunit alpha	CG10236-RA;LanA	tr|B3DN78|B3DN78_DROME SD07123p OS=Drosophila melanogaster GN=CG10236-RA PE=2 SV=1;sp|Q00174|LAMA_DROME Laminin subunit alpha OS=Drosophila melanogaster GN=LanA PE=1 SV=2	2	29	29	29	17	26	17	26	17	26	12.5	12.5	12.5	411.15	3712	3712;3712	0	74.536	By MS/MS	By MS/MS	7.7	11	26493000	5510100	20983000	20361000	15956000	13	31	44				325	133;199;469;886;966;1547;1665;1696;1791;2156;3534;3833;5870;6889;7062;7368;7769;7867;8619;8739;9115;9227;9833;12194;12816;13073;13329;13453;13548	True;True;True;True;True;True;True;True;True;True;True;True;True;True;True;True;True;True;True;True;True;True;True;True;True;True;True;True;True	138;205;493;940;1027;1633;1753;1787;1889;2282;3713;4027;6159;7222;7401;7721;8128;8232;9104;9228;9626;9742;10371;12834;13481;13752;14018;14147;14246	246;247;248;370;371;917;918;1813;1962;3221;3455;3515;3516;3703;4430;4431;7235;7236;7957;7958;12099;12100;14135;14715;14716;15324;16042;16043;16259;16260;17892;18145;18919;18920;19216;20367;25103;25104;26396;26909;26910;27420;27654;27655;27857	250;251;252;369;878;879;1753;1890;3123;3337;3396;3572;4267;4268;7019;7703;11742;11743;13673;13674;14213;14820;15493;15694;15695;15696;15697;17275;17276;17277;17537;18318;18319;18606;19717;24417;24418;25659;26145;26146;26621;26847;26848;26849;27044	251;369;879;1753;1890;3123;3337;3396;3572;4267;7019;7703;11743;13673;14213;14820;15493;15697;17277;17537;18319;18606;19717;24418;25659;26146;26621;26848;27044
Q9W028;B3DNA6;B3DNC1;A9UN41	Q9W028;B3DNA6;B3DNC1;A9UN41	4;4;4;3	4;4;4;3	4;4;4;3		yellow-g2;CG13804-RA	tr|Q9W028|Q9W028_DROME IP19120p OS=Drosophila melanogaster GN=yellow-g2 PE=1 SV=1;tr|B3DNA6|B3DNA6_DROME IP19014p (Fragment) OS=Drosophila melanogaster GN=CG13804-RA PE=2 SV=1;tr|B3DNC1|B3DNC1_DROME IP19614p (Fragment) OS=Drosophila melanogaster GN=CG13804	4	4	4	4	3	4	3	4	3	4	15.7	15.7	15.7	42.526	382	382;397;398;391	0	7.7179	By MS/MS	By MS/MS	12.3	15.7	7125400	2303800	4821600	8504900	2728100	4	3	7				326	477;539;10516;12623	True;True;True;True	501;566;11085;13274	931;932;933;1055;1056;21700;21701;25952	892;893;894;895;1015;21026;25238	894;1015;21026;25238
Q7KT36;B3DNB7;B3DNA8;A8E6V2	Q7KT36;B3DNB7;B3DNA8	3;3;3;1	3;3;3;1	3;3;3;1		CG13083-RB	tr|Q7KT36|Q7KT36_DROME IP19005p OS=Drosophila melanogaster GN=CG13083-RB PE=2 SV=1;tr|B3DNB7|B3DNB7_DROME IP19511p (Fragment) OS=Drosophila melanogaster GN=CG13083-RB PE=2 SV=1;tr|B3DNA8|B3DNA8_DROME IP19105p (Fragment) OS=Drosophila melanogaster GN=CG1308	4	3	3	3	3	2	3	2	3	2	14.6	14.6	14.6	35.396	316	316;326;326;147	0	5.506	By MS/MS	By MS/MS	14.6	11.1	4833800	653110	4180700	1937400	4060900	2	3	5				327	4374;6403;12344	True;True;True	4590;6715;12985	9089;13174;13175;25380;25381	8823;12762;12763;24673;24674	8823;12762;24673
E1JJF7;B3DNM9;B3DNC0;B3DNA9;P07183	E1JJF7;B3DNM9;B3DNC0;B3DNA9;P07183	1;1;1;1;1	1;1;1;1;1	1;1;1;1;1	Chorion protein S38	Cp38;CG11213-RA	tr|E1JJF7|E1JJF7_DROME Chorion protein 38, isoform B OS=Drosophila melanogaster GN=Cp38 PE=1 SV=1;tr|B3DNM9|B3DNM9_DROME TA01446p (Fragment) OS=Drosophila melanogaster GN=CG11213-RA PE=2 SV=1;tr|B3DNC0|B3DNC0_DROME IP19609p (Fragment) OS=Drosophila melanog	5	1	1	1	1	1	1	1	1	1	2.3	2.3	2.3	30.447	306	306;331;331;331;306	0.0037175	2.053	By MS/MS	By MS/MS	2.3	2.3	4165800	822750	3343100	0	3343100	0	2	2				328	14174	TRUE	14894	29110;29111;29112	28234;28235;28236	28234
B3DNH2	B3DNH2	1	1	1		CG33779-RA	tr|B3DNH2|B3DNH2_DROME IP21136p (Fragment) OS=Drosophila melanogaster GN=CG33779-RA PE=2 SV=1	1	1	1	1	0	1	0	1	0	1	9.3	9.3	9.3	20.653	182	182	1	-2		By MS/MS	0	9.3	0	0	0	0	0	0	1	1	+			329	6326	TRUE	6636	13029	12622	12622	205	3
B3DNM6;Q9VI25	B3DNM6;Q9VI25	3;3	3;3	3;3	Neurochondrin homolog	CG2330-RA;Neurochondrin	tr|B3DNM6|B3DNM6_DROME RH09294p (Fragment) OS=Drosophila melanogaster GN=CG2330-RA PE=2 SV=1;sp|Q9VI25|NCDN_DROME Neurochondrin homolog OS=Drosophila melanogaster GN=Neurochondrin PE=2 SV=1	2	3	3	3	2	3	2	3	2	3	5.6	5.6	5.6	91.964	810	810;723	0	8.3744	By MS/MS	By MS/MS	3.1	5.6	3203000	789500	2413500	2604200	2006400	2	2	4				330	3692;8263;9368	True;True;True	3871;8709;9887	7672;7673;17089;17090;19475	7421;7422;16480;18847	7422;16480;18847
Q9VGW9;B3DNM7	Q9VGW9;B3DNM7	3;3	3;3	3;3		mRpL37;CG6547-RA	tr|Q9VGW9|Q9VGW9_DROME LD25118p OS=Drosophila melanogaster GN=mRpL37 PE=1 SV=3;tr|B3DNM7|B3DNM7_DROME RH29922p OS=Drosophila melanogaster GN=CG6547-RA PE=2 SV=1	2	3	3	3	3	3	3	3	3	3	12.3	12.3	12.3	45.757	408	408;408	0	6.4995	By matching	By MS/MS	12.3	12.3	6480600	824610	5655900	4033800	3916900	0	3	3				331	4558;4685;8967	True;True;True	4780;4912;9473	9430;9431;9701;9702;18619;18620;18621	9158;9429;18027;18028	9158;9429;18028
B4F5L6;Q9W328	B4F5L6;Q9W328	4;4	4;4	4;4	Protein LST8 homolog	CG3004;Lst8	tr|B4F5L6|B4F5L6_DROME CG3004-PA OS=Drosophila melanogaster GN=CG3004 PE=4 SV=1;sp|Q9W328|LST8_DROME Protein LST8 homolog OS=Drosophila melanogaster GN=Lst8 PE=2 SV=2	2	4	4	4	3	4	3	4	3	4	20.1	20.1	20.1	35.347	313	313;313	0	30.948	By MS/MS	By MS/MS	14.1	20.1	6252200	2350600	3901600	7250400	3192800	1	6	7				332	3584;3776;4198;5956	True;True;True;True	3763;3964;4406;6249	7330;7331;7847;7848;8710;8711;12270	7100;7101;7589;8444;8445;11918;11919	7100;7589;8445;11919
Q9VX62;B4F5N9	Q9VX62;B4F5N9	1;1	1;1	1;1		CG8675-RA;CG8675	tr|Q9VX62|Q9VX62_DROME CG8675 OS=Drosophila melanogaster GN=CG8675-RA PE=1 SV=1;tr|B4F5N9|B4F5N9_DROME CG8675-PA OS=Drosophila melanogaster GN=CG8675 PE=4 SV=1	2	1	1	1	1	1	1	1	1	1	6.4	6.4	6.4	27.225	234	234;234	0.0048603	1.9277	By MS/MS	By MS/MS	6.4	6.4	173140	173140	0	481850	0	1	1	2				333	10144	TRUE	10699	20981;20982	20318;20319	20318
Q9W4U2;C0MM13;B4F631;B4F625	Q9W4U2;C0MM13;B4F631;B4F625	1;1;1;1	1;1;1;1	1;1;1;1		CG3603	tr|Q9W4U2|Q9W4U2_DROME CG3603, isoform A OS=Drosophila melanogaster GN=CG3603 PE=1 SV=2;tr|C0MM13|C0MM13_DROME CG3603-PA OS=Drosophila melanogaster GN=CG3603 PE=4 SV=1;tr|B4F631|B4F631_DROME CG3603-PA OS=Drosophila melanogaster GN=CG3603 PE=4 SV=1;tr|B4F62	4	1	1	1	0	1	0	1	0	1	5.2	5.2	5.2	26.213	249	249;249;249;249	0.0080506	1.5898		By MS/MS	0	5.2	0	0	0	0	0	0	1	1				334	107	TRUE	112	201	203	203
B5RIH0;Q8IMP6-2;Q8IMP6	B5RIH0;Q8IMP6-2;Q8IMP6	2;2;2	2;2;2	2;2;2	Protein SPT2 homolog	CG5815	tr|B5RIH0|B5RIH0_DROME FI02070p (Fragment) OS=Drosophila melanogaster PE=2 SV=1;sp|Q8IMP6-2|SPT2_DROME Isoform 2 of Protein SPT2 homolog OS=Drosophila melanogaster GN=CG5815;sp|Q8IMP6|SPT2_DROME Protein SPT2 homolog OS=Drosophila melanogaster GN=CG5815 PE=	3	2	2	2	0	2	0	2	0	2	5.5	5.5	5.5	67.962	600	600;554;581	0	6.8553		By MS/MS	0	5.5	969870	0	969870	0	969870	0	4	4				335	11179;12170	True;True	11774;12806	23084;25047	22389;24364;24365;24366	22389;24365
Q9VJ19;Q8MT23;B5RIJ9	Q9VJ19;Q8MT23;B5RIJ9	3;3;3	3;3;3	3;3;3		RpL30	tr|Q9VJ19|Q9VJ19_DROME RE25263p OS=Drosophila melanogaster GN=RpL30 PE=1 SV=1;tr|Q8MT23|Q8MT23_DROME RH09938p OS=Drosophila melanogaster GN=RpL30 PE=2 SV=1;tr|B5RIJ9|B5RIJ9_DROME FI02875p (Fragment) OS=Drosophila melanogaster PE=2 SV=1	3	3	3	3	2	3	2	3	2	3	42.3	42.3	42.3	12.234	111	111;111;130	0	7.037	By MS/MS	By MS/MS	25.2	42.3	2524400	528740	1995700	1647800	1819400	1	3	4				336	7886;11792;12810	True;True;True	8251;12412;13473	16293;16294;24241;26377;26378	15730;23574;23575;25642	15730;23575;25642
Q9VV82;Q8SWQ9;M9PFR8;B5RIL6;M9PFW8;Q9I7R5;M9WT69;Q8T094	Q9VV82;Q8SWQ9;M9PFR8;B5RIL6;M9PFW8;Q9I7R5;M9WT69;Q8T094	25;25;25;25;23;23;17;15	25;25;25;25;23;23;17;15	25;25;25;25;23;23;17;15		CG18861;CG32164-RA	tr|Q9VV82|Q9VV82_DROME Uncharacterized protein, isoform A OS=Drosophila melanogaster GN=CG32164 PE=4 SV=2;tr|Q8SWQ9|Q8SWQ9_DROME RE37107p OS=Drosophila melanogaster GN=CG18861 PE=2 SV=1;tr|M9PFR8|M9PFR8_DROME Uncharacterized protein, isoform B OS=Drosophil	8	25	25	25	22	23	22	23	22	23	33.4	33.4	33.4	120.81	1079	1079;1079;1080;1120;1059;1080;679;617	0	87.706	By MS/MS	By MS/MS	30.8	31	73323000	15631000	57692000	47155000	49853000	19	29	48				337	168;450;895;1341;1482;2308;2703;2832;3293;3746;4413;4594;4912;5579;5580;5663;7983;8025;8089;9567;9601;10344;11572;13610;13666	True;True;True;True;True;True;True;True;True;True;True;True;True;True;True;True;True;True;True;True;True;True;True;True;True	173;473;474;949;1419;1567;2445;2850;2982;3465;3930;4629;4818;5147;5854;5855;5942;8352;8396;8473;10092;10128;10904;12176;14309;14367;14368	312;880;881;882;883;1828;1829;2781;2782;2783;3098;3099;4723;4724;5496;5497;5735;5736;6612;6613;7765;7766;9161;9162;9494;9495;9496;9497;10151;11541;11542;11543;11712;11713;16491;16492;16574;16575;16698;16699;16700;19859;19929;19930;21354;21355;21356;21357;23812;23813;23814;27987;28098;28099;28100;28101	311;845;846;847;1765;2686;2687;2688;2997;2998;4549;4550;5315;5316;5317;5558;5559;6410;7509;7510;7511;7512;8897;9228;9229;9230;9859;11190;11191;11192;11362;15915;15916;15989;16099;16100;16101;19217;19286;20669;20670;20671;20672;23135;23136;23137;27175;27281;27282	311;846;1765;2686;2997;4549;5317;5558;6410;7511;8897;9229;9859;11191;11192;11362;15916;15989;16100;19217;19286;20670;23136;27175;27281	206;207;208;209;210	1;45;410;721;1068
M9PET0;M9PC43;B5RIM9;P13706-4;P13706-2;P13706-3;P13706;D5AEK2;G3E6Y2	M9PET0;M9PC43;B5RIM9;P13706-4;P13706-2;P13706-3;P13706;D5AEK2	4;4;4;4;4;4;4;3;1	4;4;4;4;4;4;4;3;1	4;4;4;4;4;4;4;3;1	Glycerol-3-phosphate dehydrogenase [NAD(+)];Glycerol-3-phosphate dehydrogenase [NAD(+)], cytoplasmic	Gpdh	tr|M9PET0|M9PET0_DROME Glycerol-3-phosphate dehydrogenase [NAD(+)] OS=Drosophila melanogaster GN=Gpdh PE=1 SV=1;tr|M9PC43|M9PC43_DROME Glycerol-3-phosphate dehydrogenase [NAD(+)] OS=Drosophila melanogaster GN=Gpdh PE=1 SV=1;tr|B5RIM9|B5RIM9_DROME Glycerol-	9	4	4	4	2	3	2	3	2	3	13.7	13.7	13.7	38.258	350	350;353;360;350;353;360;363;201;99	0	6.8385	By MS/MS	By MS/MS	5.4	10.9	4407100	379640	4027400	0	4027400	2	2	4				338	1808;3580;8365;13644	True;True;True;True	1906;3759;8837;14344	3732;3733;7324;17392;28057	3603;3604;7095;16779;27244	3604;7095;16779;27244
B5RIR1;Q24046	B5RIR1;Q24046	6;6	6;6	6;6	Sodium/potassium-transporting ATPase subunit beta-1	nrv1	tr|B5RIR1|B5RIR1_DROME FI04125p OS=Drosophila melanogaster GN=nrv1 PE=1 SV=1;sp|Q24046|ATPB1_DROME Sodium/potassium-transporting ATPase subunit beta-1 OS=Drosophila melanogaster GN=nrv1 PE=1 SV=2	2	6	6	6	2	6	2	6	2	6	27.8	27.8	27.8	35.309	309	309;309	0	47.493	By MS/MS	By MS/MS	10.4	27.8	13469000	1999700	11470000	6959600	10075000	2	8	10				339	1765;4579;6303;7510;8639;9729	True;True;True;True;True;True	1861;4803;6613;7866;9124;10262	3647;3648;3649;3650;9463;12994;15571;15572;17931;20176	3521;3522;9194;9195;12589;15061;15062;15063;17319;19542	3521;9195;12589;15061;17319;19542
B5RIV0;Q9V3S9	B5RIV0;Q9V3S9	12;12	12;12	12;12	Very long-chain-fatty-acid--CoA ligase bubblegum	bgm	tr|B5RIV0|B5RIV0_DROME Bubblegum, isoform C OS=Drosophila melanogaster GN=bgm PE=1 SV=1;sp|Q9V3S9|BGM_DROME Very long-chain-fatty-acid--CoA ligase bubblegum OS=Drosophila melanogaster GN=bgm PE=2 SV=1	2	12	12	12	8	12	8	12	8	12	23.9	23.9	23.9	73.61	666	666;666	0	30.812	By MS/MS	By MS/MS	19.1	23.9	40173000	6964600	33208000	18673000	33005000	6	18	24				340	70;1677;1678;2534;2535;3550;4463;5906;10776;11340;12610;13385	True;True;True;True;True;True;True;True;True;True;True;True	73;1768;1769;2674;2675;3729;4682;4683;6196;11357;11940;13261;14074	135;136;137;3481;3482;3483;5150;5151;5152;7266;7267;9248;9249;12168;12169;22268;22269;23378;23379;25930;25931;27520	138;139;140;3363;3364;3365;4977;4978;4979;4980;7046;7047;8982;8983;8984;11813;11814;21579;22685;25215;25216;25217;25218;26717	138;3363;3365;4979;4980;7046;8983;11814;21579;22685;25215;26717	211	240
B5RIW4;Q9VI74	B5RIW4;Q9VI74	2;2	2;2	2;2	Protein SHQ1 homolog	CG10055-RA;CG10055	tr|B5RIW4|B5RIW4_DROME FI05809p OS=Drosophila melanogaster GN=CG10055-RA PE=2 SV=1;sp|Q9VI74|SHQ1_DROME Protein SHQ1 homolog OS=Drosophila melanogaster GN=CG10055 PE=2 SV=1	2	2	2	2	1	1	1	1	1	1	5.6	5.6	5.6	69.145	608	608;608	0	3.5025	By MS/MS	By MS/MS	3.5	2.1	226510	226510	0	630370	0	1	1	2				341	1979;9179	True;True	2091;9694	4074;19117	3940;18516	3940;18516
Q960D3;Q9VBX3;B5RIY3;Q6NLK4;A0A0S0X2W5;D2A6L8;A0A0H4CMP0	Q960D3;Q9VBX3;B5RIY3	4;4;4;1;1;1;1	4;4;4;1;1;1;1	4;4;4;1;1;1;1		vig2;CG11844-RB	tr|Q960D3|Q960D3_DROME SD06613p OS=Drosophila melanogaster GN=vig2 PE=1 SV=1;tr|Q9VBX3|Q9VBX3_DROME Vig2, isoform B OS=Drosophila melanogaster GN=vig2 PE=1 SV=2;tr|B5RIY3|B5RIY3_DROME FI06040p (Fragment) OS=Drosophila melanogaster GN=CG11844-RB PE=2 SV=1	7	4	4	4	2	4	2	4	2	4	10	10	10	45.219	412	412;443;451;329;331;351;402	0	12.596	By MS/MS	By MS/MS	6.1	10	3349800	375030	2974700	0	2974700	2	4	6				342	2816;3414;8883;14208	True;True;True;True	2965;3589;9386;14930	5698;5699;6901;18459;18460;29173	5518;5519;6690;17852;17853;28288	5519;6690;17852;28288
B5RJ65;Q05344;B1PFC9;B1PFC8;B1PFC6;B1PFC4;B1PFC1;B1PFC0;B1PFB9;B1PFB8;B1PFB6;B1PFB4;B1PFB2;B1PFA9;B1PFA7;B1PFA5;B1PFA4;B1PFA2;B1PFA0;B1PF99;B1PFB1;B1PFA3	B5RJ65;Q05344;B1PFC9;B1PFC8;B1PFC6;B1PFC4;B1PFC1;B1PFC0;B1PFB9;B1PFB8;B1PFB6;B1PFB4;B1PFB2;B1PFA9;B1PFA7;B1PFA5;B1PFA4;B1PFA2;B1PFA0;B1PF99;B1PFB1;B1PFA3	5;5;4;4;4;4;4;4;4;4;4;4;4;4;4;4;4;4;4;4;3;3	5;5;4;4;4;4;4;4;4;4;4;4;4;4;4;4;4;4;4;4;3;3	5;5;4;4;4;4;4;4;4;4;4;4;4;4;4;4;4;4;4;4;3;3	FACT complex subunit Ssrp1	Ssrp-RA;Ssrp	tr|B5RJ65|B5RJ65_DROME FI07619p OS=Drosophila melanogaster GN=Ssrp-RA PE=2 SV=1;sp|Q05344|SSRP1_DROME FACT complex subunit Ssrp1 OS=Drosophila melanogaster GN=Ssrp PE=1 SV=2;tr|B1PFC9|B1PFC9_DROME CG4797 (Fragment) OS=Drosophila melanogaster GN=Ssrp PE=4 S	22	5	5	5	5	4	5	4	5	4	9.5	9.5	9.5	81.532	723	723;723;493;493;493;493;493;493;493;493;493;493;493;493;493;493;493;493;493;493;493;493	0	13.485	By MS/MS	By MS/MS	9.5	7.6	8210300	2823600	5386700	7628800	5615700	6	4	10				343	4;3123;11718;11962;12917	True;True;True;True;True	4;3288;12335;12591;13587	7;8;6292;6293;24096;24612;24613;26586;26587	7;8;6101;23431;23949;23950;23951;25833;25834;25835	8;6101;23431;23951;25833
Q9VZL2;Q8MRX0;B5RJ81;Q8TA45	Q9VZL2;Q8MRX0;B5RJ81;Q8TA45	3;3;3;2	3;3;3;2	3;3;3;2		ida;ida-RA	tr|Q9VZL2|Q9VZL2_DROME Imaginal discs arrested OS=Drosophila melanogaster GN=ida PE=1 SV=2;tr|Q8MRX0|Q8MRX0_DROME SD16707p OS=Drosophila melanogaster GN=ida PE=2 SV=1;tr|B5RJ81|B5RJ81_DROME FI07771p (Fragment) OS=Drosophila melanogaster GN=ida-RA PE=2 SV=1	4	3	3	3	1	3	1	3	1	3	4.4	4.4	4.4	88.77	777	777;777;778;751	0	4.2386	By MS/MS	By MS/MS	1.5	4.4	1932700	333510	1599100	0	1599100	1	3	4				344	6576;14168;14279	True;True;True	6893;14888;15003	13530;13531;29101;29313	13104;13105;28227;28431	13104;28227;28431
Q9VEP3;B5RJI8	Q9VEP3;B5RJI8	9;9	9;9	9;9		CG4009-RA	tr|Q9VEP3|Q9VEP3_DROME CG4009, isoform B OS=Drosophila melanogaster GN=CG4009 PE=4 SV=2;tr|B5RJI8|B5RJI8_DROME IP19154p (Fragment) OS=Drosophila melanogaster GN=CG4009-RA PE=2 SV=1	2	9	9	9	5	8	5	8	5	8	17.4	17.4	17.4	73.866	649	649;658	0	15.059	By MS/MS	By MS/MS	11.6	14.2	8996800	1573200	7423600	5272000	6108500	4	9	13				345	1231;2312;3519;5895;6428;6429;14048;14049;14366	True;True;True;True;True;True;True;True;True	1303;2449;3698;6185;6741;6742;14764;14765;15097	2531;2532;4728;4729;7094;12143;12144;13228;13229;13230;13231;28856;28857;29486	2447;4554;6894;11786;11787;12810;12811;12812;12813;27989;27990;27991;28613	2447;4554;6894;11786;12811;12813;27990;27991;28613
Q7K115;D5SHR1;M9MQH0;H1UUM2;C6TP19;B5RJS0;X2JAX8	Q7K115;D5SHR1;M9MQH0;H1UUM2;C6TP19;B5RJS0;X2JAX8	5;5;5;5;5;5;5	5;5;5;5;5;5;5	5;5;5;5;5;5;5		CG42388-RF;CG42388-RC;CG4040-RA	tr|Q7K115|Q7K115_DROME LD16982p OS=Drosophila melanogaster GN=Nost PE=2 SV=1;tr|D5SHR1|D5SHR1_DROME IP05844p OS=Drosophila melanogaster GN=Nost PE=1 SV=1;tr|M9MQH0|M9MQH0_DROME Nostrin, isoform D OS=Drosophila melanogaster GN=Nost PE=1 SV=1;tr|H1UUM2|H1UUM	7	5	5	5	2	5	2	5	2	5	11.7	11.7	11.7	67.807	598	598;671;675;768;768;1225;1330	0	11.292	By matching	By MS/MS	4.3	11.7	4505100	227240	4277900	1508700	3401500	0	5	5				346	4172;4314;8578;9313;10929	True;True;True;True;True	4376;4528;9060;9830;11516	8658;8938;17807;17808;19371;19372;22582	8401;8674;17187;18751;21889	8401;8674;17187;18751;21889
Q9VVK8;H9ZYP2;B5X544	Q9VVK8;H9ZYP2;B5X544	1;1;1	1;1;1	1;1;1		CG5589-RA	tr|Q9VVK8|Q9VVK8_DROME CG5589 OS=Drosophila melanogaster GN=CG5589 PE=3 SV=1;tr|H9ZYP2|H9ZYP2_DROME FI20004p1 (Fragment) OS=Drosophila melanogaster GN=CG5589-RA PE=2 SV=1;tr|B5X544|B5X544_DROME RE58551p (Fragment) OS=Drosophila melanogaster GN=CG5589-RA PE	3	1	1	1	1	1	1	1	1	1	2.5	2.5	2.5	67.543	594	594;609;609	0.0075014	1.6007	By MS/MS	By MS/MS	2.5	2.5	5771000	2585900	3185100	0	3185100	1	1	2				347	8963	TRUE	9469	18612;18613	18020;18021	18021	212;213	496;499
Q960Q6;Q9VJY3;B5X546	Q960Q6;Q9VJY3;B5X546	1;1;1	1;1;1	1;1;1		CG7110;CG7110-RB	tr|Q960Q6|Q960Q6_DROME LD39933p OS=Drosophila melanogaster GN=CG7110 PE=2 SV=1;tr|Q9VJY3|Q9VJY3_DROME CG7110, isoform B OS=Drosophila melanogaster GN=CG7110 PE=4 SV=3;tr|B5X546|B5X546_DROME SD10968p OS=Drosophila melanogaster GN=CG7110-RB PE=2 SV=1	3	1	1	1	1	1	1	1	1	1	2.2	2.2	2.2	92.191	801	801;825;825	1	-2	By matching	By MS/MS	2.2	2.2	5294100	1493500	3800600	0	3800600	0	0	0	+			348	8070	TRUE	8448	16652;16653	16056	16056	214	1
N0D8I3;B6IDH0;Q9W420	N0D8I3;B6IDH0;Q9W420	4;4;4	4;4;4	4;4;4	Transcription elongation factor SPT6	Spt6;Spt6-RA	tr|N0D8I3|N0D8I3_DROME FI21108p1 OS=Drosophila melanogaster GN=Spt6 PE=1 SV=1;tr|B6IDH0|B6IDH0_DROME RE11071p OS=Drosophila melanogaster GN=Spt6-RA PE=2 SV=1;sp|Q9W420|SPT6H_DROME Transcription elongation factor SPT6 OS=Drosophila melanogaster GN=Spt6 PE=1	3	4	4	4	1	4	1	4	1	4	3.7	3.7	3.7	208.6	1831	1831;1831;1831	0	6.6694	By matching	By MS/MS	0.7	3.7	2125800	213550	1912300	0	1912300	0	5	5				349	2754;4384;6286;8468	True;True;True;True	2903;4600;6594;8944	5592;9106;9107;12951;12952;17591	5411;8837;8838;12547;16981	5411;8837;12547;16981
Q9VZL3;Q95R45;B6IDR5	Q9VZL3;Q95R45;B6IDR5	1;1;1	1;1;1	1;1;1		Sc2;Sc2-RA	tr|Q9VZL3|Q9VZL3_DROME Sc2 OS=Drosophila melanogaster GN=Sc2 PE=1 SV=1;tr|Q95R45|Q95R45_DROME SD09294p (Fragment) OS=Drosophila melanogaster GN=Sc2 PE=2 SV=2;tr|B6IDR5|B6IDR5_DROME FI06688p (Fragment) OS=Drosophila melanogaster GN=Sc2-RA PE=2 SV=1	3	1	1	1	1	1	1	1	1	1	4.6	4.6	4.6	34.185	302	302;306;306	0.0037198	2.057	By MS/MS	By MS/MS	4.6	4.6	264010	264010	0	734730	0	2	1	3				350	10794	TRUE	11375	22308;22309	21613;21614;21615	21615
C4IXZ5;C1C3C7;Q8T9F6;B6IDV6;Q8T4M0;E1JHB8;Q7KTI7;M9PCJ1;M9MRE1;Q8T4L8;Q7KTI8;Q9VLQ8;Q95P10;Q8IPG1;E1JHB6;M9PCX2;E1JHB7	C4IXZ5;C1C3C7;Q8T9F6;B6IDV6;Q8T4M0;E1JHB8;Q7KTI7;M9PCJ1;M9MRE1;Q8T4L8;Q7KTI8;Q9VLQ8;Q95P10;Q8IPG1;E1JHB6;M9PCX2;E1JHB7	1;1;1;1;1;1;1;1;1;1;1;1;1;1;1;1;1	1;1;1;1;1;1;1;1;1;1;1;1;1;1;1;1;1	1;1;1;1;1;1;1;1;1;1;1;1;1;1;1;1;1	Receptor protein-tyrosine kinase	Pvr-RA;Pvr-RF;Pvr	tr|C4IXZ5|C4IXZ5_DROME RT02653p (Fragment) OS=Drosophila melanogaster GN=Pvr-RA PE=2 SV=1;tr|C1C3C7|C1C3C7_DROME Receptor protein-tyrosine kinase OS=Drosophila melanogaster GN=Pvr-RF PE=2 SV=1;tr|Q8T9F6|Q8T9F6_DROME Receptor protein-tyrosine kinase OS=Dros	17	1	1	1	0	1	0	1	0	1	1.7	1.7	1.7	86.939	767	767;1216;1461;1468;1474;1474;1499;1499;1500;1503;1503;1509;1509;1509;1528;1568;1577	0.0080183	1.5721		By MS/MS	0	1.7	0	0	0	0	0	0	1	1				351	1507	TRUE	1593	3146	3044	3044
B6IDX2;Q9W1X8	B6IDX2;Q9W1X8	1;1	1;1	1;1	Probable GDP-L-fucose synthase	Gmer-RA;Gmer	tr|B6IDX2|B6IDX2_DROME FI03065p OS=Drosophila melanogaster GN=Gmer-RA PE=2 SV=1;sp|Q9W1X8|FCL_DROME Probable GDP-L-fucose synthase OS=Drosophila melanogaster GN=Gmer PE=2 SV=1	2	1	1	1	0	1	0	1	0	1	5	5	5	36.123	321	321;321	0.0048662	1.9416		By MS/MS	0	5	286150	0	286150	0	286150	0	1	1				352	1527	TRUE	1613	3176	3076	3076
B6UX66;B6UX56;B6UX51;B6UX47;B6UX46;B6UX63;B6UX57;B6UX53;B6UX48;B6UX45;B6UX38;Q9XYZ4;B6UX44	B6UX66;B6UX56;B6UX51;B6UX47;B6UX46;B6UX63;B6UX57;B6UX53;B6UX48;B6UX45;B6UX38;Q9XYZ4;B6UX44	2;2;2;2;2;2;2;2;2;2;2;2;1	2;2;2;2;2;2;2;2;2;2;2;2;1	2;2;2;2;2;2;2;2;2;2;2;2;1		mre11	tr|B6UX66|B6UX66_DROME Meiotic recombination 11 (Fragment) OS=Drosophila melanogaster GN=mre11 PE=3 SV=1;tr|B6UX56|B6UX56_DROME Meiotic recombination 11 (Fragment) OS=Drosophila melanogaster GN=mre11 PE=3 SV=1;tr|B6UX51|B6UX51_DROME Meiotic recombination 1	13	2	2	2	0	2	0	2	0	2	6.4	6.4	6.4	58.675	518	518;518;518;518;518;519;519;519;519;519;519;620;518	0	42.841		By MS/MS	0	6.4	8035000	0	8035000	0	8035000	0	2	2				353	7706;14003	True;True	8063;14718	15921;28767	15387;27911	15387;27911
B6UXG0;B6UXF4;B6UXE5;B6UXE3;B6UXF8;B6UXF1;B6UXE4;B6UXD8;B6UXF7;B6UXD4;B6UXF9	B6UXG0;B6UXF4;B6UXE5;B6UXE3;B6UXF8;B6UXF1;B6UXE4;B6UXD8;B6UXF7;B6UXD4;B6UXF9	32;32;32;32;31;31;31;31;30;30;27	32;32;32;32;31;31;31;31;30;30;27	3;3;3;3;3;3;3;3;3;3;1	Kinesin-like protein	ncd	tr|B6UXG0|B6UXG0_DROME Kinesin-like protein (Fragment) OS=Drosophila melanogaster GN=ncd PE=3 SV=1;tr|B6UXF4|B6UXF4_DROME Kinesin-like protein (Fragment) OS=Drosophila melanogaster GN=ncd PE=3 SV=1;tr|B6UXE5|B6UXE5_DROME Kinesin-like protein (Fragment) OS=	11	32	32	3	18	32	18	32	1	3	57.6	57.6	8.9	70.936	641	641;641;641;641;641;641;641;641;641;641;641	0	312.81	By MS/MS	By MS/MS	39.2	57.6	443580000	17577000	426010000	91919000	370210000	15	48	63				354	423;1031;1131;1148;1149;1846;1847;2571;3243;4553;4731;4997;5181;6260;6839;6970;7765;7918;8723;8826;9053;9346;9725;9726;10863;10864;11561;11756;12022;12557;12691;13229	True;True;True;True;True;True;True;True;True;True;True;True;True;True;True;True;True;True;True;True;True;True;True;True;True;True;True;True;True;True;True;True	445;1093;1197;1215;1216;1945;1946;2712;3414;4775;4959;5238;5427;6567;7168;7305;8124;8283;9210;9328;9563;9864;10257;10258;11446;11447;12165;12375;12651;13207;13345;13346;13917	838;839;2086;2285;2312;2313;3807;3808;3809;5223;6522;9419;9420;9421;9796;10316;10655;10656;12898;14039;14040;14479;16034;16035;16036;16358;16359;16360;16361;18109;18110;18349;18350;18351;18817;18818;19429;19430;20166;20167;20168;22446;22447;22448;22449;22450;23788;23789;24180;24181;24182;24183;24736;24737;24738;24739;24740;24741;25804;25805;25806;26090;26091;26092;26093;26094;27224;27225;27226;27…	807;2010;2204;2230;2231;3672;3673;3674;5046;6325;9146;9147;9520;10023;10350;12502;13580;13581;13985;15484;15485;15486;15789;15790;15791;17501;17744;17745;17746;17747;17748;17749;18216;18217;18805;18806;19532;19533;19534;19535;21751;21752;21753;21754;23111;23112;23113;23517;23518;24070;24071;24072;24073;24074;24075;25094;25095;25096;25363;25364;25365;25366;26441;26442;26443	807;2010;2204;2230;2231;3672;3674;5046;6325;9146;9520;10023;10350;12502;13581;13985;15484;15789;17501;17746;18216;18806;19532;19534;21751;21754;23111;23518;24075;25094;25363;26442	107;108;110	343;444;500
B7FNI3;Q9I7M2	B7FNI3;Q9I7M2	5;5	5;5	5;5	GTP-binding protein 10 homolog	CG10628-RA;CG10628	tr|B7FNI3|B7FNI3_DROME FI02804p (Fragment) OS=Drosophila melanogaster GN=CG10628-RA PE=2 SV=1;sp|Q9I7M2|GTPBA_DROME GTP-binding protein 10 homolog OS=Drosophila melanogaster GN=CG10628 PE=2 SV=2	2	5	5	5	2	5	2	5	2	5	22.2	22.2	22.2	43.056	396	396;383	0	7.7204	By MS/MS	By MS/MS	7.8	22.2	4922600	643890	4278700	2534100	3536500	1	6	7				355	464;2550;4944;6941;13226	True;True;True;True;True	488;2691;5180;7276;13914	906;907;5181;10210;10211;14323;27220	866;5010;9916;9917;13852;13853;26436	866;5010;9916;13853;26436
Q9VC36;Q7YU13;B7FNJ0	Q9VC36;Q7YU13;B7FNJ0	3;3;3	3;3;3	3;3;3		polybromo;polybromo-RA	tr|Q9VC36|Q9VC36_DROME Polybromo OS=Drosophila melanogaster GN=polybromo PE=1 SV=1;tr|Q7YU13|Q7YU13_DROME LD26355p OS=Drosophila melanogaster GN=polybromo PE=2 SV=1;tr|B7FNJ0|B7FNJ0_DROME FI03643p (Fragment) OS=Drosophila melanogaster GN=polybromo-RA PE=2	3	3	3	3	2	2	2	2	2	2	3	3	3	189.69	1654	1654;1654;1680	0	6.2963	By MS/MS	By MS/MS	1.6	2.4	2169700	413580	1756200	0	1756200	1	3	4				356	374;6036;14347	True;True;True	395;6330;15073	745;12420;12421;29445	727;12066;12067;12068;28572	727;12067;28572
C9QP23;B7FNJ7;Q960X8-2;Q960X8	C9QP23;B7FNJ7;Q960X8-2;Q960X8	1;1;1;1	1;1;1;1	1;1;1;1	Hepatocyte growth factor-regulated tyrosine kinase substrate	Hrs-RA;Hrs-RB;Hrs	tr|C9QP23|C9QP23_DROME GH12653p OS=Drosophila melanogaster GN=Hrs-RA PE=2 SV=1;tr|B7FNJ7|B7FNJ7_DROME FI04478p OS=Drosophila melanogaster GN=Hrs-RB PE=2 SV=1;sp|Q960X8-2|HRS_DROME Isoform A of Hepatocyte growth factor-regulated tyrosine kinase substrate OS	4	1	1	1	1	1	1	1	1	1	4.3	4.3	4.3	72.412	647	647;760;647;760	0	4.6242	By MS/MS	By MS/MS	4.3	4.3	1237700	268210	969490	0	969490	2	3	5				357	10481	TRUE	11050	21645;21646	20963;20964;20965;20966;20967	20963
X2JEF0;B7FNK0;P12646-2;P12646	X2JEF0;B7FNK0;P12646-2;P12646	3;3;3;3	3;3;3;3	3;3;3;3	Glucose-6-phosphate 1-dehydrogenase	Zw;Zw-RA	tr|X2JEF0|X2JEF0_DROME Glucose-6-phosphate 1-dehydrogenase OS=Drosophila melanogaster GN=Zw PE=1 SV=1;tr|B7FNK0|B7FNK0_DROME Glucose-6-phosphate 1-dehydrogenase OS=Drosophila melanogaster GN=Zw-RA PE=2 SV=1;sp|P12646-2|G6PD_DROME Isoform B of Glucose-6-pho	4	3	3	3	1	3	1	3	1	3	10	10	10	57.991	502	502;524;502;524	0	4.955	By matching	By MS/MS	2.2	10	2447300	236600	2210700	0	2210700	0	5	5				358	3957;6377;11905	True;True;True	4154;6688;12529	8243;8244;13126;24446;24447;24448	7989;12721;23781;23782;23783	7989;12721;23783
B7FNP6;Q9VRX2;D0IQG0;C5WLL9	B7FNP6;Q9VRX2;D0IQG0;C5WLL9	2;2;1;1	2;2;1;1	2;2;1;1		CG10144-RA	tr|B7FNP6|B7FNP6_DROME RE12102p OS=Drosophila melanogaster GN=CG10144-RA PE=2 SV=1;tr|Q9VRX2|Q9VRX2_DROME Uncharacterized protein OS=Drosophila melanogaster GN=CG10144 PE=1 SV=1;tr|D0IQG0|D0IQG0_DROME AT12648p (Fragment) OS=Drosophila melanogaster GN=CG101	4	2	2	2	2	0	2	0	2	0	2	2	2	122.92	1096	1096;1229;1071;1229	0.0090652	1.5262	By MS/MS		2	0	481360	481360	0	1339600	0	2	0	2				359	11434;14100	True;True	12037;14819	23557;28958	22872;28083	22872;28083
B7YZI0;Q9V7N5-2;Q9V7N5-3;Q9V7N5	B7YZI0;Q9V7N5-2;Q9V7N5-3;Q9V7N5	7;7;7;7	7;7;7;7	7;7;7;7	V-type proton ATPase subunit C	Vha44	tr|B7YZI0|B7YZI0_DROME Vacuolar H[+] ATPase 44kD subunit, isoform F OS=Drosophila melanogaster GN=Vha44 PE=1 SV=1;sp|Q9V7N5-2|VATC_DROME Isoform A of V-type proton ATPase subunit C OS=Drosophila melanogaster GN=Vha44;sp|Q9V7N5-3|VATC_DROME Isoform C of V-t	4	7	7	7	4	7	4	7	4	7	9.9	9.9	9.9	92.389	836	836;388;442;836	0	9.4884	By MS/MS	By MS/MS	5.1	9.9	14160000	3047100	11113000	9447800	10145000	4	7	11				360	1656;4223;9430;12717;12996;13413;14204	True;True;True;True;True;True;True	1744;4431;9951;13373;13672;14103;14926	3440;8748;8749;19585;19586;26140;26750;26751;27576;29166;29167	3321;8486;18950;18951;25413;25991;25992;25993;26779;28282;28283	3321;8486;18951;25413;25992;26779;28282
G4LTX3;B7YZJ4	G4LTX3;B7YZJ4	1;1	1;1	1;1		CG4975-RB	tr|G4LTX3|G4LTX3_DROME SD16468p1 OS=Drosophila melanogaster GN=CG4975-RB PE=2 SV=1;tr|B7YZJ4|B7YZJ4_DROME CG4975, isoform C OS=Drosophila melanogaster GN=CG4975 PE=4 SV=1	2	1	1	1	1	1	1	1	1	1	5.1	5.1	5.1	39.843	353	353;418	0	5.5788	By MS/MS	By matching	5.1	5.1	714610	277570	437040	0	437040	1	0	1				361	2712	TRUE	2859	5512;5513	5329	5329
B7YZQ7;A0A0B4K7G9;I0DHK6;O77460;B9EQY3	B7YZQ7;A0A0B4K7G9;I0DHK6;O77460;B9EQY3	12;11;11;11;10	12;11;11;11;10	12;11;11;11;10	Inorganic pyrophosphatase	Nurf-38;Nurf-38-RA;Nurf-38-RB	tr|B7YZQ7|B7YZQ7_DROME Nucleosome remodeling factor-38kD, isoform B OS=Drosophila melanogaster GN=Nurf-38 PE=1 SV=1;tr|A0A0B4K7G9|A0A0B4K7G9_DROME Nucleosome remodeling factor-38kD, isoform C OS=Drosophila melanogaster GN=Nurf-38 PE=1 SV=1;tr|I0DHK6|I0DHK6	5	12	12	12	10	9	10	9	10	9	64.5	64.5	64.5	32.646	290	290;290;347;338;330	0	59.165	By MS/MS	By MS/MS	51	50	17692000	6483300	11209000	18342000	10910000	13	6	19				362	3575;3773;4531;5322;5430;5634;8042;8363;8954;8994;13295;13434	True;True;True;True;True;True;True;True;True;True;True;True	3754;3961;4753;5577;5692;5911;8415;8835;9460;9501;13984;14128	7316;7840;7841;9376;9377;11018;11019;11240;11657;16601;17389;17390;18592;18593;18672;18673;27357;27618;27619;27620;27621	7087;7581;7582;7583;9104;9105;9106;10706;10910;11308;16014;16777;17999;18000;18073;26565;26815;26816;26817;26818	7087;7581;9104;10706;10910;11308;16014;16777;17999;18073;26565;26816	215	1
B7YZR7;E1JGK5;Q9V895;Q9V895-2	B7YZR7;E1JGK5;Q9V895;Q9V895-2	2;2;2;2	2;2;2;2	2;2;2;2	Acidic leucine-rich nuclear phosphoprotein 32 family member A	Mapmodulin;Anp32a	tr|B7YZR7|B7YZR7_DROME Mapmodulin, isoform B OS=Drosophila melanogaster GN=Mapmodulin PE=1 SV=1;tr|E1JGK5|E1JGK5_DROME Mapmodulin, isoform D OS=Drosophila melanogaster GN=Mapmodulin PE=1 SV=1;sp|Q9V895|AN32A_DROME Acidic leucine-rich nuclear phosphoprotein	4	2	2	2	0	2	0	2	0	2	16.1	16.1	16.1	29.176	261	261;363;261;363	0.00066138	2.5577		By MS/MS	0	16.1	404450	0	404450	0	404450	0	2	2				363	1762;11380	True;True	1858;11981	3643;23443	3518;22745	3518;22745
Q9VQL7;B7Z001;B6IDT3;Q7KML1	Q9VQL7;B7Z001;B6IDT3	57;57;44;19	57;57;44;19	55;55;43;18		CG3523-RA	tr|Q9VQL7|Q9VQL7_DROME Fatty acid synthase 1, isoform A OS=Drosophila melanogaster GN=FASN1 PE=1 SV=1;tr|B7Z001|B7Z001_DROME Fatty acid synthase 1, isoform C OS=Drosophila melanogaster GN=FASN1 PE=1 SV=2;tr|B6IDT3|B6IDT3_DROME GH17750p OS=Drosophila melano	4	57	57	55	46	53	46	53	45	51	33.9	33.9	32.9	266.44	2438	2438;2540;1846;898	0	294.47	By MS/MS	By MS/MS	26.9	31.8	266940000	45262000	221680000	172150000	169010000	44	65	109				364	102;328;703;1286;1375;1563;2037;2299;2568;2886;3025;3030;3339;3511;3968;4215;4427;4436;4613;4614;5473;5849;6205;6395;6478;6739;7000;7064;7195;7196;7356;7439;7594;7866;9544;9620;9703;9802;9874;9908;10021;10204;10232;10618;11855;12072;12231;12233;12309;12516;13009;13010;13075;13822;13955;14226;14404	True;True;True;True;True;True;True;True;True;True;True;True;True;True;True;True;True;True;True;True;True;True;True;True;True;True;True;True;True;True;True;True;True;True;True;True;True;True;True;True;True;True;True;True;True;True;True;True;True;True;True;True;True;True;True;True;True	107;343;736;1363;1457;1649;2153;2435;2709;3038;3189;3194;3511;3690;4166;4423;4644;4653;4838;4839;5735;6136;6508;6707;6792;7064;7337;7403;7535;7536;7709;7793;7950;8231;10069;10148;10235;10340;10413;10448;10570;10759;10791;11192;12478;12701;12871;12873;12949;13166;13686;13687;13754;14531;14668;14948;15137	193;638;639;1395;1396;2679;2680;2681;2898;2899;3256;3257;4182;4183;4707;5216;5841;5842;5843;6119;6120;6127;6128;6694;7080;7081;8263;8264;8737;8738;9187;9202;9534;9535;9536;11313;12057;12058;12059;12060;12061;12775;12776;13161;13162;13332;13856;13857;14595;14596;14720;14721;14722;14723;14965;14966;14967;14968;15282;15453;15722;15723;16257;16258;19821;19822;19961;19962;20119;20120;20121;20122;20316…	195;622;623;1342;1343;2590;2591;2592;2801;2802;3157;3158;4035;4036;4531;5038;5660;5661;5662;5663;5929;5930;5937;5938;5939;6486;6881;8006;8007;8475;8476;8477;8919;8932;9259;9260;9261;10979;11701;11702;11703;11704;11705;12398;12399;12400;12752;12917;13406;13407;13408;14098;14216;14217;14218;14465;14466;14467;14781;14942;15206;15692;15693;19183;19184;19319;19484;19485;19486;19487;19669;19792;19793;1…	195;622;1342;2590;2801;3157;4036;4531;5038;5661;5929;5938;6486;6881;8006;8477;8919;8932;9259;9261;10979;11705;12399;12752;12917;13407;14098;14216;14465;14467;14781;14942;15206;15693;19183;19319;19485;19669;19793;19857;20081;20418;20485;21221;23705;24180;24481;24484;24621;25024;26026;26027;26148;27569;27815;28330;28676
M9NEL3;M9NDB7;Q9VPL9;M9NCY5;B7Z002	M9NEL3;M9NDB7;Q9VPL9;M9NCY5;B7Z002	1;1;1;1;1	1;1;1;1;1	1;1;1;1;1		kis	tr|M9NEL3|M9NEL3_DROME Kismet, isoform F OS=Drosophila melanogaster GN=kis PE=1 SV=1;tr|M9NDB7|M9NDB7_DROME Kismet, isoform E OS=Drosophila melanogaster GN=kis PE=1 SV=1;tr|Q9VPL9|Q9VPL9_DROME KISMET-L long isoform OS=Drosophila melanogaster GN=kis PE=1 SV	5	1	1	1	0	1	0	1	0	1	0.3	0.3	0.3	560.92	5191	5191;5252;5322;5343;5517	0.0095775	1.4976		By MS/MS	0	0.3	369570	0	369570	0	369570	0	1	1				365	10213	TRUE	10768	21111	20433	20433
Q960S0;M9PH51;M9PE48;B7Z045;Q9VZU5	Q960S0;M9PH51;M9PE48;B7Z045;Q9VZU5	1;1;1;1;1	1;1;1;1;1	1;1;1;1;1		BtbVII	tr|Q960S0|Q960S0_DROME BTB-protein-VII, isoform A OS=Drosophila melanogaster GN=BtbVII PE=1 SV=1;tr|M9PH51|M9PH51_DROME BTB-protein-VII, isoform I OS=Drosophila melanogaster GN=BtbVII PE=1 SV=1;tr|M9PE48|M9PE48_DROME BTB-protein-VII, isoform H OS=Drosophil	5	1	1	1	1	1	1	1	1	1	1.9	1.9	1.9	78.417	743	743;747;748;816;907	1	-2	By matching	By MS/MS	1.9	1.9	930780	446240	484550	0	484550	0	1	1	+			366	4099	TRUE	4302	8532;8533	8271	8271	216	117
B7Z098;Q9VNX8;M9MS45	B7Z098;Q9VNX8;M9MS45	13;13;9	13;13;9	13;13;9	Eukaryotic translation initiation factor 2A	CG7414	tr|B7Z098|B7Z098_DROME CG7414, isoform D OS=Drosophila melanogaster GN=CG7414 PE=1 SV=2;sp|Q9VNX8|EIF2A_DROME Eukaryotic translation initiation factor 2A OS=Drosophila melanogaster GN=CG7414 PE=1 SV=1;tr|M9MS45|M9MS45_DROME CG7414, isoform C OS=Drosophila	3	13	13	13	10	13	10	13	10	13	32.3	32.3	32.3	70.07	638	638;638;555	0	65.716	By MS/MS	By MS/MS	24	32.3	25989000	5302800	20686000	16031000	19413000	11	16	27				367	0;375;1139;1374;1393;1970;2088;3918;4365;6102;7988;11103;14333	True;True;True;True;True;True;True;True;True;True;True;True;True	0;396;1206;1456;1475;2082;2212;4112;4580;6399;8357;11696;15059	0;1;746;747;2299;2896;2897;2925;2926;4058;4059;4301;4302;8154;8155;9075;9076;9077;12545;12546;16501;22928;22929;29407;29408	0;1;728;729;2218;2797;2798;2799;2800;2829;2830;3923;4148;4149;7904;7905;7906;8809;8810;12178;12179;12180;12181;15921;22250;22251;28533	0;728;2218;2799;2829;3923;4149;7906;8809;12178;15921;22250;28533
Q8MQJ3;M9ND57;Q9VS82;M9PEE7;B7Z0D3;Q7K3F6;Q9VS83;B3DNM3;M9PHN9;B7Z0D4;M9PBU3;Q1WWG9	Q8MQJ3;M9ND57;Q9VS82;M9PEE7;B7Z0D3;Q7K3F6;Q9VS83;B3DNM3;M9PHN9;B7Z0D4;M9PBU3;Q1WWG9	16;16;16;16;16;15;15;15;15;15;14;8	16;16;16;16;16;15;15;15;15;15;14;8	16;16;16;16;16;15;15;15;15;15;14;8		CG7546	tr|Q8MQJ3|Q8MQJ3_DROME LD36241p (Fragment) OS=Drosophila melanogaster GN=CG7546 PE=2 SV=1;tr|M9ND57|M9ND57_DROME CG7546, isoform E OS=Drosophila melanogaster GN=CG7546 PE=1 SV=1;tr|Q9VS82|Q9VS82_DROME CG7546, isoform A OS=Drosophila melanogaster GN=CG7546	12	16	16	16	11	14	11	14	11	14	31.3	31.3	31.3	103.65	979	979;1298;1332;1332;1346;977;1166;1166;1167;1199;1179;575	0	57.2	By MS/MS	By MS/MS	21	28	35574000	6208000	29366000	23396000	22346000	13	23	36				368	55;890;1860;1870;2724;3366;4996;5383;6500;10968;11385;11388;11822;12366;13381;14553	True;True;True;True;True;True;True;True;True;True;True;True;True;True;True;True	57;58;944;1960;1971;2871;3539;5237;5642;6815;11557;11986;11989;12443;13008;14070;15287	111;112;1821;1822;3836;3837;3853;5533;6806;6807;10314;10315;11141;11142;13371;22659;22660;22661;23452;23453;23457;23458;24301;25431;27514;27515;29802;29803	109;110;111;1759;1760;3700;3701;3715;3716;5349;5350;6606;10021;10022;10820;10821;12950;21968;21969;22756;22757;22758;22759;22763;22764;22765;22766;23636;23637;24722;26712;26713;28909;28910;28911;28912	111;1759;3701;3715;5350;6606;10022;10821;12950;21968;22757;22765;23636;24722;26712;28910	217	212
Q7KUB0;Q8IQA7;Q9VSI6;Q7KUB1;B7Z0E0;C8VV61	Q7KUB0;Q8IQA7;Q9VSI6;Q7KUB1;B7Z0E0;C8VV61	5;5;5;5;5;4	5;5;5;5;5;4	5;5;5;5;5;4	Isocitrate dehydrogenase [NADP]	Idh;Idh-RC	tr|Q7KUB0|Q7KUB0_DROME Isocitrate dehydrogenase [NADP] OS=Drosophila melanogaster GN=Idh PE=1 SV=1;tr|Q8IQA7|Q8IQA7_DROME Isocitrate dehydrogenase [NADP] OS=Drosophila melanogaster GN=Idh PE=1 SV=1;tr|Q9VSI6|Q9VSI6_DROME Isocitrate dehydrogenase [NADP] OS=	6	5	5	5	1	5	1	5	1	5	16.6	16.6	16.6	46.66	416	416;437;450;469;479;469	0	8.4623	By MS/MS	By MS/MS	3.1	16.6	5494800	0	5494800	0	5494800	1	5	6				369	435;2123;2877;7939;12559	True;True;True;True;True	457;2249;3028;8306;13209	858;4375;5822;16410;25811;25812	826;4217;5641;15837;25101;25102	826;4217;5641;15837;25101
Q960S8;M9ND61;Q9VSK3;Q6NKN1;B7Z0E2	Q960S8;M9ND61;Q9VSK3;Q6NKN1;B7Z0E2	2;2;2;2;2	2;2;2;2;2	2;2;2;2;2		Unr	tr|Q960S8|Q960S8_DROME LD37025p OS=Drosophila melanogaster GN=Unr PE=2 SV=1;tr|M9ND61|M9ND61_DROME Upstream of N-ras, isoform C OS=Drosophila melanogaster GN=Unr PE=1 SV=1;tr|Q9VSK3|Q9VSK3_DROME Upstream of N-ras, isoform A OS=Drosophila melanogaster GN=Un	5	2	2	2	1	2	1	2	1	2	4.7	4.7	4.7	89.969	806	806;1032;1039;1057;1057	0	6.171	By matching	By MS/MS	2	4.7	1001500	259030	742430	0	742430	0	2	2				370	6501;11715	True;True	6816;12332	13372;24090;24091	12951;23426	12951;23426
B7Z0G1;Q02870	B7Z0G1;Q02870	3;3	3;3	3;3	DNA excision repair protein haywire	hay	tr|B7Z0G1|B7Z0G1_DROME Haywire, isoform B OS=Drosophila melanogaster GN=hay PE=1 SV=1;sp|Q02870|ERCC3_DROME DNA excision repair protein haywire OS=Drosophila melanogaster GN=hay PE=1 SV=2	2	3	3	3	1	3	1	3	1	3	6.6	6.6	6.6	90.347	798	798;798	0	13.538	By matching	By MS/MS	1.3	6.6	3190500	408150	2782400	0	2782400	0	4	4				371	3390;9845;12013	True;True;True	3564;10383;12642	6854;6855;20394;20395;24720	6651;19737;19738;24054	6651;19737;24054
B7Z0I8;Q8SXM6;Q5BIH2;Q058V7	B7Z0I8;Q8SXM6	4;2;1;1	4;2;1;1	4;2;1;1			tr|B7Z0I8|B7Z0I8_DROME Uncharacterized protein OS=Drosophila melanogaster GN=CG42232 PE=1 SV=1;tr|Q8SXM6|Q8SXM6_DROME LD30834p OS=Drosophila melanogaster GN=CG14896 PE=2 SV=1	4	4	4	4	0	4	0	4	0	4	1.6	1.6	1.6	378.59	3441	3441;1253;553;935	0	3.9125		By MS/MS	0	1.6	1099900	0	1099900	0	1099900	0	3	3				372	2710;9894;11325;12236	True;True;True;True	2857;10433;11924;12876	5509;20492;23355;25177	5326;19835;22663;24489	5326;19835;22663;24489
Q1RL11;X2JJ32;B7Z134;D0IQI4;Q6IDE0;M9NGW5;M9NDS5;Q9W391;Q9W391-2	Q1RL11;X2JJ32;B7Z134;D0IQI4;Q6IDE0;M9NGW5;M9NDS5;Q9W391;Q9W391-2	1;1;1;1;1;1;1;1;1	1;1;1;1;1;1;1;1;1	1;1;1;1;1;1;1;1;1	Probable phosphorylase b kinase regulatory subunit alpha	CG7766;CG7766-RB	tr|Q1RL11|Q1RL11_DROME IP16072p OS=Drosophila melanogaster GN=CG7766 PE=2 SV=1;tr|X2JJ32|X2JJ32_DROME CG7766, isoform I OS=Drosophila melanogaster GN=CG7766 PE=1 SV=1;tr|B7Z134|B7Z134_DROME CG7766, isoform D OS=Drosophila melanogaster GN=CG7766 PE=1 SV=1;t	9	1	1	1	0	1	0	1	0	1	5.4	5.4	5.4	65.816	577	577;1210;1227;1257;1305;1338;1358;1247;1248	0	3.3854		By MS/MS	0	5.4	947670	0	947670	0	947670	0	1	1				373	10258	TRUE	10817	21199	20524	20524
B7Z138;Q9W2X2;Q9U4G6;X2JEP7;X2JJ95;X2JB32;Q8IRL5;X2JD61;X2JEC6	B7Z138;Q9W2X2;Q9U4G6;X2JEP7;X2JJ95;X2JB32;Q8IRL5;X2JD61;X2JEC6	7;7;7;6;6;6;6;6;6	7;7;7;6;6;6;6;6;6	3;3;3;2;2;2;2;2;2		CG34408-RA;BcDNA.GH09358	tr|B7Z138|B7Z138_DROME Uncharacterized protein, isoform D OS=Drosophila melanogaster GN=CG34408 PE=1 SV=1;tr|Q9W2X2|Q9W2X2_DROME FI03655p OS=Drosophila melanogaster GN=CG34408-RA PE=1 SV=3;tr|Q9U4G6|Q9U4G6_DROME BcDNA.GH09358 OS=Drosophila melanogaster GN=	9	7	7	3	3	7	3	7	1	3	7.2	7.2	3	162.81	1468	1468;1532;1532;1468;1654;1715;1718;1724;1728	0	51.747	By MS/MS	By MS/MS	3.4	7.2	9445500	793050	8652400	4193100	6666400	2	6	8				374	4058;5816;7145;8879;10028;11309;11865	True;True;True;True;True;True;True	4259;6103;7484;9382;10577;11908;12488	8456;12010;14862;14863;18450;18451;18452;20753;20754;23326;24380	8195;11650;14361;14362;14363;17845;17846;20093;22632;23721	8195;11650;14362;17845;20093;22632;23721
M9NEQ9;D4G7H1;C0H6Z8;B7ZWP7;Q9VWG3;Q9VB14	M9NEQ9;D4G7H1;C0H6Z8;B7ZWP7;Q9VWG3;Q9VB14	2;2;2;2;2;1	2;2;2;2;2;1	2;2;2;2;2;1	40S ribosomal protein S10b;40S ribosomal protein S10a	RpS10b;RpS10b-RC;RpS10b-RB;RpS10a	tr|M9NEQ9|M9NEQ9_DROME Ribosomal protein S10b, isoform D OS=Drosophila melanogaster GN=RpS10b PE=1 SV=1;tr|D4G7H1|D4G7H1_DROME FI14147p (Fragment) OS=Drosophila melanogaster GN=RpS10b-RC PE=2 SV=1;tr|C0H6Z8|C0H6Z8_DROME GM15153p (Fragment) OS=Drosophila me	6	2	2	2	2	2	2	2	2	2	14.4	14.4	14.4	17.878	160	160;179;180;186;160;163	0	3.3183	By MS/MS	By MS/MS	14.4	14.4	4880100	750280	4129800	2167000	4050700	1	3	4				375	4776;12745	True;True	5006;13403	9880;9881;9882;26190;26191	9605;9606;25461;25462	9605;25461
Q7KND1;Q8SYV6;O96532;B8A3U8	Q7KND1;Q8SYV6;O96532;B8A3U8	1;1;1;1	1;1;1;1	1;1;1;1		Rad17;Rad17-RA	tr|Q7KND1|Q7KND1_DROME DNA repair protein Rad17 OS=Drosophila melanogaster GN=Rad17 PE=2 SV=1;tr|Q8SYV6|Q8SYV6_DROME RE31829p OS=Drosophila melanogaster GN=Rad17 PE=2 SV=1;tr|O96532|O96532_DROME Rad17 OS=Drosophila melanogaster GN=Rad17 PE=1 SV=2;tr|B8A3U8	4	1	1	1	0	1	0	1	0	1	2.3	2.3	2.3	57.606	520	520;535;535;549	0.0080321	1.5743		By MS/MS	0	2.3	0	0	0	0	0	0	1	1				376	12167	TRUE	12803	25043	24361	24361
O18335;B8A3X3;Q8IGH2	O18335;B8A3X3;Q8IGH2	9;9;7	9;9;7	9;9;7		Rab11;Rab11-RB	tr|O18335|O18335_DROME Drab11 OS=Drosophila melanogaster GN=Rab11 PE=1 SV=1;tr|B8A3X3|B8A3X3_DROME FI09227p OS=Drosophila melanogaster GN=Rab11-RB PE=2 SV=1;tr|Q8IGH2|Q8IGH2_DROME RH21315p OS=Drosophila melanogaster GN=Rab11 PE=2 SV=1	3	9	9	9	8	9	8	9	8	9	45.8	45.8	45.8	24.245	214	214;214;214	0	17.519	By MS/MS	By MS/MS	42.1	45.8	26405000	8464400	17941000	26546000	14951000	8	6	14				377	590;983;1935;2264;3727;3743;4744;8464;11343	True;True;True;True;True;True;True;True;True	620;1044;2045;2397;3910;3927;4972;8940;11943	1159;1160;1991;1992;3991;3992;4648;4649;7734;7735;7760;7761;9817;9818;17584;23384;23385	1112;1917;1918;3858;4475;7479;7504;7505;9545;9546;9547;16975;22688;22689	1112;1918;3858;4475;7479;7504;9547;16975;22689
H0RNM3;B8A3X9;Q9VC45;B6UW51;B6UW54;B6UW49;B6UW48;B6UW46;B6UW43;B6UW30;B6UW25;B6UW52;B6UW50	H0RNM3;B8A3X9;Q9VC45	24;24;24;8;8;8;8;8;8;8;7;7;7	24;24;24;8;8;8;8;8;8;8;7;7;7	24;24;24;8;8;8;8;8;8;8;7;7;7	Protein abnormal spindle	asp-RA;asp	tr|H0RNM3|H0RNM3_DROME FI18026p1 OS=Drosophila melanogaster GN=asp-RA PE=2 SV=1;tr|B8A3X9|B8A3X9_DROME LD18929p OS=Drosophila melanogaster GN=asp-RA PE=2 SV=1;sp|Q9VC45|ASP_DROME Protein abnormal spindle OS=Drosophila melanogaster GN=asp PE=1 SV=3	13	24	24	24	15	23	15	23	15	23	15.1	15.1	15.1	230.18	1954	1954;1954;1954;322;324;324;324;324;324;324;322;324;324	0	86.974	By MS/MS	By MS/MS	9.3	14.4	60750000	12177000	48573000	34720000	46899000	9	24	33				378	69;145;595;1757;1850;3255;3256;3525;4084;4268;5600;5863;8959;10033;10065;10537;10588;11505;12280;12531;12885;13340;13966;14563	True;True;True;True;True;True;True;True;True;True;True;True;True;True;True;True;True;True;True;True;True;True;True;True	72;150;625;1853;1949;3426;3427;3704;4287;4479;5876;6152;9465;10582;10615;11108;11161;12109;12920;13181;13555;14029;14679;15297	133;134;268;269;1169;1170;3633;3634;3814;6543;6544;6545;7218;8504;8838;8839;11581;12084;12085;12086;18602;18603;20761;20819;20820;21743;21744;21843;23683;23684;25263;25264;25755;26528;27439;27440;28697;29819;29820	137;272;273;1124;1125;3507;3508;3678;3679;6348;6349;6350;7002;8243;8580;8581;11232;11726;11727;18012;20100;20158;20159;21069;21070;21168;23005;24575;24576;25046;25779;26642;27842;28926	137;272;1125;3507;3678;6348;6350;7002;8243;8580;11232;11727;18012;20100;20158;21069;21168;23005;24575;25046;25779;26642;27842;28926
Q9I7L8;B8A417;E1JHM5;E0R948	Q9I7L8;B8A417;E1JHM5;E0R948	8;8;5;5	8;8;5;5	8;8;5;5		Cdc23;cdc23-RA;CG31688-RC	tr|Q9I7L8|Q9I7L8_DROME Cell division cycle 23 ortholog, isoform A OS=Drosophila melanogaster GN=Cdc23 PE=2 SV=2;tr|B8A417|B8A417_DROME RE62467p (Fragment) OS=Drosophila melanogaster GN=cdc23-RA PE=2 SV=1;tr|E1JHM5|E1JHM5_DROME Uncharacterized protein, isof	4	8	8	8	3	8	3	8	3	8	17.8	17.8	17.8	77.564	678	678;687;351;367	0	11.535	By MS/MS	By MS/MS	5.9	17.8	10182000	835500	9346400	5399600	6272000	2	8	10				379	752;1338;1784;2054;3174;3357;9049;14423	True;True;True;True;True;True;True;True	791;1416;1880;2173;3342;3530;9559;15156	1510;2775;2776;3686;4225;6385;6386;6792;18813;29587;29588	1446;2682;2683;3554;4077;6187;6592;18212;28709;28710	1446;2682;3554;4077;6187;6592;18212;28710
Q7KSB7;Q9VDS9;Q8I6M5;Q4QQD0;B9EQQ2;Q24458	Q7KSB7;Q9VDS9;Q8I6M5;Q4QQD0;B9EQQ2;Q24458	6;6;6;6;6;4	6;6;6;6;6;4	6;6;6;6;6;4		Pk92B;Pk92B-RC	tr|Q7KSB7|Q7KSB7_DROME Apoptotic signal-regulating kinase 1, isoform B OS=Drosophila melanogaster GN=Ask1 PE=1 SV=1;tr|Q9VDS9|Q9VDS9_DROME Apoptotic signal-regulating kinase 1, isoform C OS=Drosophila melanogaster GN=Ask1 PE=1 SV=3;tr|Q8I6M5|Q8I6M5_DROME D	6	6	6	6	2	6	2	6	2	6	4.9	4.9	4.9	136.51	1196	1196;1363;1367;1367;1367;650	0	7.819	By MS/MS	By MS/MS	1.8	4.9	3981800	944630	3037100	3025600	2640400	1	6	7				380	3434;6359;11342;12413;13627;14317	True;True;True;True;True;True	3609;6670;11942;13056;14327;15042	6942;6943;13089;23382;23383;25516;28022;29378	6734;6735;12688;22687;24807;27203;28505	6734;12688;22687;24807;27203;28505
C0MJ66;P23572	C0MJ66;P23572	14;14	14;14	14;14	Cyclin-dependent kinase 1	CG5363;cdc2	tr|C0MJ66|C0MJ66_DROME CG5363-PA OS=Drosophila melanogaster GN=CG5363 PE=3 SV=1;sp|P23572|CDK1_DROME Cyclin-dependent kinase 1 OS=Drosophila melanogaster GN=Cdk1 PE=1 SV=1	2	14	14	14	10	12	10	12	10	12	53.5	53.5	53.5	34.439	297	297;297	0	72.513	By MS/MS	By MS/MS	41.1	46.5	34656000	8786200	25870000	27372000	22950000	11	13	24				381	1740;1741;1829;5728;5739;6270;6718;8092;8204;8686;9032;11543;12297;14358	True;True;True;True;True;True;True;True;True;True;True;True;True;True	1835;1836;1927;6011;6022;6577;7043;8476;8632;9173;9541;12147;12937;15088	3602;3603;3604;3771;3772;11833;11834;11852;12916;12917;12918;13820;13821;16704;16960;16961;18034;18772;18773;23750;25290;25291;25292;29471	3479;3480;3481;3640;3641;11474;11475;11494;12518;12519;12520;13376;13377;16105;16370;16371;17420;18170;18171;18172;23075;24600;24601;24602;28598	3480;3481;3640;11474;11494;12518;13376;16105;16370;17420;18171;23075;24600;28598	218	1
C0MJA0;Q05783	C0MJA0;Q05783	2;2	2;2	2;2	High mobility group protein D	HmgD	tr|C0MJA0|C0MJA0_DROME CG17950-PA OS=Drosophila melanogaster GN=HmgD PE=1 SV=1;sp|Q05783|HMGD_DROME High mobility group protein D OS=Drosophila melanogaster GN=HmgD PE=1 SV=1	2	2	2	2	2	1	2	1	2	1	27.7	27.7	27.7	12.416	112	112;112	0.00065574	2.4719	By MS/MS	By MS/MS	27.7	12.5	1329700	284490	1045200	0	1045200	1	0	1				382	2311;9956	True;True	2448;10501	4727;20616;20617	4553;19960	4553;19960	219	13
C0MJE4;Q24572;E1JIL4	C0MJE4;Q24572;E1JIL4	3;3;2	3;3;2	3;3;2	Probable histone-binding protein Caf1	CG4236;Caf1	tr|C0MJE4|C0MJE4_DROME CG4236-PA OS=Drosophila melanogaster GN=CG4236 PE=4 SV=1;sp|Q24572|CAF1_DROME Probable histone-binding protein Caf1 OS=Drosophila melanogaster GN=Caf1 PE=1 SV=1;tr|E1JIL4|E1JIL4_DROME Chromatin assembly factor 1, p55 subunit, isoform	3	3	3	3	1	3	1	3	1	3	12.8	12.8	12.8	48.634	430	430;430;429	0	7.3738	By MS/MS	By MS/MS	3	12.8	3747500	490000	3257500	0	3257500	0	1	1				383	5249;10224;12295	True;True;True	5497;10783;12935	10791;21148;25286;25287	10485;20472;24597	10485;20472;24597
C0MJU2;Q9XYN7	C0MJU2;Q9XYN7	4;4	4;4	4;4	Proteasome subunit beta type;Proteasome subunit beta type-3	CG11981;Prosbeta3	tr|C0MJU2|C0MJU2_DROME Proteasome subunit beta type OS=Drosophila melanogaster GN=CG11981 PE=3 SV=1;sp|Q9XYN7|PSB3_DROME Proteasome subunit beta type-3 OS=Drosophila melanogaster GN=Prosbeta3 PE=1 SV=1	2	4	4	4	3	4	3	4	3	4	27.3	27.3	27.3	23.234	205	205;205	0	11.951	By MS/MS	By MS/MS	21.5	27.3	14862000	2488500	12373000	7858100	11441000	4	6	10				384	3210;3224;4069;10614	True;True;True;True	3379;3393;4270;11188	6460;6461;6487;6488;6489;6490;8480;21897;21898	6267;6290;6291;6292;6293;6294;6295;8218;21216;21217	6267;6290;8218;21216
C0MKC0;C0MKB4;Q9VJ31;C0MKB6;C0MKB5;C0MKB3;A0APR1;A0APR0;A0APQ2;A0APQ1;A0APQ0	C0MKC0;C0MKB4;Q9VJ31;C0MKB6;C0MKB5;C0MKB3;A0APR1;A0APR0;A0APQ2;A0APQ1;A0APQ0	2;2;1;1;1;1;1;1;1;1;1	2;2;1;1;1;1;1;1;1;1;1	2;2;1;1;1;1;1;1;1;1;1		CG10623	tr|C0MKC0|C0MKC0_DROME CG10623-PA OS=Drosophila melanogaster GN=CG10623 PE=4 SV=1;tr|C0MKB4|C0MKB4_DROME CG10623-PA OS=Drosophila melanogaster GN=CG10623 PE=4 SV=1;tr|Q9VJ31|Q9VJ31_DROME CG10623 protein OS=Drosophila melanogaster GN=CG10623 PE=1 SV=1;tr|C0	11	2	2	2	2	0	2	0	2	0	10.6	10.6	10.6	36.642	331	331;331;331;331;331;331;331;331;331;331;331	0	6.339	By MS/MS		10.6	0	577030	577030	0	1605800	0	2	0	2				385	3802;12736	True;True	3993;13393	7896;26173	7637;25446	7637;25446
C0MKC7	C0MKC7	1	1	1	Protein YIPF	CG3652	tr|C0MKC7|C0MKC7_DROME Protein YIPF OS=Drosophila melanogaster GN=CG3652 PE=3 SV=1	1	1	1	1	0	1	0	1	0	1	11.6	11.6	11.6	24.892	224	224	0	3.5732		By MS/MS	0	11.6	1130500	0	1130500	0	1130500	0	1	1				386	12529	TRUE	13179	25753	25044	25044
C0MKK6;Q9VKU3;C0MKL4;A0AQ20;A0AQ18;A0AQ14;A0AQ12	C0MKK6;Q9VKU3;C0MKL4;A0AQ20;A0AQ18;A0AQ14;A0AQ12	3;2;2;2;2;2;2	3;2;2;2;2;2;2	3;2;2;2;2;2;2		CG6094	tr|C0MKK6|C0MKK6_DROME CG6094-PA OS=Drosophila melanogaster GN=CG6094 PE=4 SV=1;tr|Q9VKU3|Q9VKU3_DROME CG6094 protein OS=Drosophila melanogaster GN=CG6094 PE=1 SV=1;tr|C0MKL4|C0MKL4_DROME CG6094-PA OS=Drosophila melanogaster GN=CG6094 PE=4 SV=1;tr|A0AQ20|A	7	3	3	3	1	3	1	3	1	3	22.7	22.7	22.7	22.823	203	203;203;203;203;203;203;203	0	6.6784	By MS/MS	By MS/MS	8.4	22.7	964470	202950	761520	0	761520	1	4	5				387	11095;12774;13363	True;True;True	11687;13436;14052	22913;22914;26260;27482	22232;22233;22234;25526;26682	22233;25526;26682
E1JGV6;H5V894;C0P8M5;O44081;A0A0B4K8B2;O44081-2	E1JGV6;H5V894;C0P8M5;O44081;A0A0B4K8B2;O44081-2	6;6;6;6;4;4	6;6;6;6;4;4	6;6;6;6;4;4	H/ACA ribonucleoprotein complex subunit 4	Nop60B;Nop60B-RC	tr|E1JGV6|E1JGV6_DROME Nucleolar protein at 60B, isoform C OS=Drosophila melanogaster GN=Nop60B PE=1 SV=1;tr|H5V894|H5V894_DROME FI18403p1 (Fragment) OS=Drosophila melanogaster GN=Nop60B-RC PE=2 SV=1;tr|C0P8M5|C0P8M5_DROME MIP05689p (Fragment) OS=Drosophil	6	6	6	6	4	6	4	6	4	6	18.9	18.9	18.9	56.83	508	508;534;534;508;227;253	0	16.591	By MS/MS	By MS/MS	11.8	18.9	19479000	2866700	16612000	12818000	11772000	3	6	9				388	3231;3708;4958;5408;10953;13150	True;True;True;True;True;True	3400;3889;5196;5669;11542;13835	6501;7698;7699;10241;10242;11192;11193;22631;22632;22633;22634;22635;27077	6306;7446;9944;10869;21941;21942;21943;21944;26299	6306;7446;9944;10869;21944;26299
C0PTX6;E1JJF9;E1JJF8;M9NEZ5;P20241-2;P20241	C0PTX6;E1JJF9;E1JJF8;M9NEZ5;P20241-2;P20241	6;6;6;6;6;6	6;6;6;6;6;6	6;6;6;6;6;6	Neuroglian	Nrg-RC;Nrg	tr|C0PTX6|C0PTX6_DROME RT01988p (Fragment) OS=Drosophila melanogaster GN=Nrg-RC PE=2 SV=1;tr|E1JJF9|E1JJF9_DROME Neuroglian, isoform D OS=Drosophila melanogaster GN=Nrg PE=1 SV=1;tr|E1JJF8|E1JJF8_DROME Neuroglian, isoform E OS=Drosophila melanogaster GN=Nr	6	6	6	6	2	4	2	4	2	4	9.3	9.3	9.3	124.07	1108	1108;1239;1302;1309;1239;1302	0	17.029	By MS/MS	By MS/MS	2.9	6.4	5394200	276900	5117300	0	5117300	2	4	6				389	877;3192;5708;8951;12202;12504	True;True;True;True;True;True	931;3360;5990;9457;12842;13154	1799;6423;11796;18587;25118;25713	1740;6225;11438;17994;24433;25002	1740;6225;11438;17994;24433;25002
Q9V3T8;C1C547;Q7KTD2	Q9V3T8;C1C547	3;3;1	3;3;1	3;3;1		SC35;SC35-RB	tr|Q9V3T8|Q9V3T8_DROME LD32469p OS=Drosophila melanogaster GN=SC35 PE=1 SV=1;tr|C1C547|C1C547_DROME MIP01221p OS=Drosophila melanogaster GN=SC35-RB PE=2 SV=1	3	3	3	3	2	2	2	2	2	2	17.4	17.4	17.4	21.4	195	195;195;112	0	2.998	By MS/MS	By MS/MS	9.2	11.8	823480	239420	584060	0	584060	2	1	3				390	1410;8541;12847	True;True;True	1494;9017;13515	2964;17729;26461;26462	2867;17112;25716	2867;17112;25716
Q5BIM0;C3KGM3;Q9W592;V5P006;D8FT09	Q5BIM0;C3KGM3;Q9W592;V5P006;D8FT09	12;12;11;11;6	12;12;11;11;6	12;12;11;11;6		Lrpprc2;CG14786-RA	tr|Q5BIM0|Q5BIM0_DROME UT01249p OS=Drosophila melanogaster GN=Lrpprc2 PE=2 SV=1;tr|C3KGM3|C3KGM3_DROME MIP04818p (Fragment) OS=Drosophila melanogaster GN=CG14786-RA PE=2 SV=1;tr|Q9W592|Q9W592_DROME EG:BACN32G11.3 protein OS=Drosophila melanogaster GN=Lrppr	5	12	12	12	7	10	7	10	7	10	17.8	17.8	17.8	120.15	1072	1072;1092;1072;1077;764	0	34.488	By MS/MS	By MS/MS	10.4	15.4	25198000	2786000	22412000	14876000	15289000	7	12	19				391	59;1022;1120;2059;4137;4221;4925;8787;10716;11943;13133;13173	True;True;True;True;True;True;True;True;True;True;True;True	62;1084;1186;2180;4341;4429;5160;9278;11294;12569;13816;13860	117;118;2068;2069;2265;2266;4237;8600;8601;8746;10175;18248;22145;22146;24568;27035;27120;27121	118;119;120;1993;1994;1995;2183;2184;4088;8335;8336;8337;8484;9881;17638;21459;23900;26263;26340;26341	118;1994;2183;4088;8337;8484;9881;17638;21459;23900;26263;26340
Q9V475;C3KGQ1;Q8IP45	Q9V475;C3KGQ1;Q8IP45	16;16;16	16;16;16	16;16;16		Cul3;gft-RB	tr|Q9V475|Q9V475_DROME Cullin 3, isoform C OS=Drosophila melanogaster GN=Cul3 PE=1 SV=1;tr|C3KGQ1|C3KGQ1_DROME GH13892p OS=Drosophila melanogaster GN=gft-RB PE=2 SV=1;tr|Q8IP45|Q8IP45_DROME Cullin 3, isoform F OS=Drosophila melanogaster GN=Cul3 PE=1 SV=2	3	16	16	16	13	12	13	12	13	12	30.1	30.1	30.1	89.553	773	773;811;934	0	39.556	By MS/MS	By MS/MS	24.7	22.5	21453000	4389800	17063000	14342000	13904000	10	15	25				392	89;2083;2173;2982;3144;3361;3368;5555;6452;8844;9110;9546;12019;12650;13118;13801	True;True;True;True;True;True;True;True;True;True;True;True;True;True;True;True	92;2207;2300;3143;3310;3534;3541;5825;6765;9346;9621;10071;12648;13303;13800;14510	167;168;4287;4471;6040;6041;6042;6043;6328;6329;6799;6800;6809;6810;11478;11479;13270;18380;18381;18911;19825;24728;24729;26011;26012;26013;27008;28374	169;4132;4316;5854;5855;5856;5857;6135;6599;6608;6609;11129;11130;12856;17775;18310;19187;24061;24062;24063;24064;25295;25296;25297;26241;27534	169;4132;4316;5855;6135;6599;6608;11129;12856;17775;18310;19187;24063;25295;26241;27534
Q9W437;C3KKC3;Q8MQR0	Q9W437;C3KKC3;Q8MQR0	12;12;7	12;12;7	12;12;7		raptor;raptor-RA;Mipp2	tr|Q9W437|Q9W437_DROME Raptor, isoform B OS=Drosophila melanogaster GN=raptor PE=1 SV=2;tr|C3KKC3|C3KKC3_DROME MIP06744p OS=Drosophila melanogaster GN=raptor-RA PE=2 SV=1;tr|Q8MQR0|Q8MQR0_DROME LD12356p (Fragment) OS=Drosophila melanogaster GN=Mipp2 PE=2 S	3	12	12	12	10	9	10	9	10	9	10.9	10.9	10.9	177.18	1621	1621;1621;552	0	20.483	By MS/MS	By MS/MS	9.2	7.9	9080100	2037600	7042500	5282500	6326900	5	9	14				393	1876;1940;3662;4420;4688;5263;7254;7934;9323;12440;13402;14461	True;True;True;True;True;True;True;True;True;True;True;True	1977;2051;3841;4637;4916;5511;7596;8301;9840;13087;14091;15194	3860;4005;7616;7617;9177;9706;9707;10816;10817;15075;15076;16398;16399;16400;19389;19390;25581;25582;27554;27555;29646	3722;3871;7365;8910;9435;9436;10512;14571;15828;15829;18769;24873;24874;26753;28764	3722;3871;7365;8910;9435;10512;14571;15828;18769;24874;26753;28764
C4IXZ0;Q9VN14	C4IXZ0;Q9VN14	1;1	1;1	1;1	Contactin	Cont-RA;Cont	tr|C4IXZ0|C4IXZ0_DROME RT02589p (Fragment) OS=Drosophila melanogaster GN=Cont-RA PE=2 SV=1;sp|Q9VN14|CONT_DROME Contactin OS=Drosophila melanogaster GN=Cont PE=1 SV=2	2	1	1	1	0	1	0	1	0	1	2.1	2.1	2.1	154.44	1354	1354;1390	0.00067705	2.7976		By MS/MS	0	2.1	458530	0	458530	0	458530	0	1	1				394	405	TRUE	427	806	781	781
E2QD63;Q86DS1;C4NYP8;Q8MSG4	E2QD63;Q86DS1;C4NYP8	7;7;7;1	7;7;7;1	7;7;7;1	Hsc70-interacting protein 2;Hsc70-interacting protein 1	HIP-R;HIP	tr|E2QD63|E2QD63_DROME Hsc/Hsp70-interacting protein related, isoform B OS=Drosophila melanogaster GN=HIP-R PE=4 SV=1;sp|Q86DS1|F10A2_DROME Hsc70-interacting protein 2 OS=Drosophila melanogaster GN=HIP-R PE=1 SV=2;sp|C4NYP8|F10A1_DROME Hsc70-interacting pr	4	7	7	7	5	5	5	5	5	5	23.9	23.9	23.9	41.036	377	377;377;377;60	0	19.4	By MS/MS	By MS/MS	18.3	19.4	11828000	1717600	10110000	4571200	10319000	3	6	9				395	364;517;954;955;5958;6073;7175	True;True;True;True;True;True;True	381;543;1011;1012;6251;6367;7514	705;1010;1011;1012;1940;1941;12273;12486;12487;14928;14929	683;977;978;1867;1868;11921;12130;14431;14432	683;977;1867;1868;11921;12130;14431
C4XVF3;Q9VCV8	C4XVF3;Q9VCV8	1;1	1;1	1;1		CG13842-RA	tr|C4XVF3|C4XVF3_DROME MIP10668p (Fragment) OS=Drosophila melanogaster GN=CG13842-RA PE=2 SV=1;tr|Q9VCV8|Q9VCV8_DROME Uncharacterized protein OS=Drosophila melanogaster GN=CG13842 PE=4 SV=2	2	1	1	1	0	1	0	1	0	1	5.2	5.2	5.2	29.132	251	251;772	1	-2		By MS/MS	0	5.2	984060	0	984060	0	984060	0	0	0	+			396	8076	TRUE	8457	16667	16069	16069	220	50
E1JH76;C5WLM9;E2QCE8;Q9BJZ5-3;Q9BJZ5;A0A0B4K880;Q9BJZ5-2;Q9BJZ5-4	E1JH76;C5WLM9;E2QCE8;Q9BJZ5-3;Q9BJZ5;A0A0B4K880;Q9BJZ5-2;Q9BJZ5-4	2;2;2;2;2;1;1;1	2;2;2;2;2;1;1;1	2;2;2;2;2;1;1;1	RNA-binding protein fusilli	fus;fus-RE	tr|E1JH76|E1JH76_DROME Fusilli, isoform G OS=Drosophila melanogaster GN=fus PE=1 SV=1;tr|C5WLM9|C5WLM9_DROME RE48185p OS=Drosophila melanogaster GN=fus-RE PE=2 SV=1;tr|E2QCE8|E2QCE8_DROME Fusilli, isoform E OS=Drosophila melanogaster GN=fus PE=1 SV=1;sp|Q9	8	2	2	2	1	2	1	2	1	2	3.7	3.7	3.7	92.443	860	860;860;967;891;967;526;557;633	0	8.8739	By MS/MS	By MS/MS	2	3.7	954570	151010	803560	0	803560	1	3	4				397	1152;1901	True;True	1219;2009	2317;2318;3922	2234;2235;2236;3790	2234;3790
X2JEW2;C9QPD2;C5WLN0;Q9VYA7	X2JEW2;C9QPD2;C5WLN0;Q9VYA7	2;2;2;2	2;2;2;2	2;2;2;2	RRP12-like protein	CG2691-RA;CG2691	tr|X2JEW2|X2JEW2_DROME CG2691, isoform B OS=Drosophila melanogaster GN=CG2691 PE=1 SV=1;tr|C9QPD2|C9QPD2_DROME LD23114p (Fragment) OS=Drosophila melanogaster GN=CG2691-RA PE=2 SV=1;tr|C5WLN0|C5WLN0_DROME RE72321p (Fragment) OS=Drosophila melanogaster GN=CG	4	2	2	2	0	2	0	2	0	2	2	2	2	153.56	1384	1384;1408;1417;1384	0	3.792		By MS/MS	0	2	1582700	0	1582700	0	1050700	0	3	3				398	704;3059	True;True	737;3224	1397;1398;6173	1344;1345;5980	1345;5980
Q9VXU6;C5WLS7	Q9VXU6;C5WLS7	1;1	1;1	1;1		mh;CG9203-RA	tr|Q9VXU6|Q9VXU6_DROME Maternal haploid OS=Drosophila melanogaster GN=mh PE=1 SV=1;tr|C5WLS7|C5WLS7_DROME MIP11944p (Fragment) OS=Drosophila melanogaster GN=CG9203-RA PE=2 SV=1	2	1	1	1	1	1	1	1	1	1	1.5	1.5	1.5	81.509	724	724;752	0.0095829	1.5001	By MS/MS	By matching	1.5	1.5	46357000	38031000	8325800	0	8325800	1	0	1				399	6814	TRUE	7140	13983;13984	13526	13526
Q7K549;C6SUV9	Q7K549;C6SUV9	1;1	1;1	1;1		mlt;CG12214-RB	tr|Q7K549|Q7K549_DROME GH13040p OS=Drosophila melanogaster GN=mlt PE=2 SV=1;tr|C6SUV9|C6SUV9_DROME MIP04546p OS=Drosophila melanogaster GN=CG12214-RB PE=2 SV=1	2	1	1	1	0	1	0	1	0	1	4.1	4.1	4.1	53.142	459	459;459	0.0037083	2.0345		By MS/MS	0	4.1	333630	0	333630	0	333630	0	1	1				400	8916	TRUE	9420	18520	17919	17919
C6SUW3;P55935	C6SUW3;P55935	2;2	2;2	2;2	40S ribosomal protein S9	RpS9	tr|C6SUW3|C6SUW3_DROME LD13662p OS=Drosophila melanogaster GN=RpS9 PE=1 SV=1;sp|P55935|RS9_DROME 40S ribosomal protein S9 OS=Drosophila melanogaster GN=RpS9 PE=1 SV=2	2	2	2	2	1	2	1	2	1	2	12.8	12.8	12.8	22.623	195	195;195	0.0054381	1.8916	By MS/MS	By MS/MS	5.6	12.8	1458500	271500	1187000	0	1187000	1	1	2				401	8906;9813	True;True	9409;10351	18497;20332;20333	17894;19688	17894;19688
C6SUY3;Q9V461	C6SUY3;Q9V461	10;10	10;10	10;10	DNA helicase;DNA replication licensing factor Mcm6	Mcm6-RA;Mcm6	tr|C6SUY3|C6SUY3_DROME DNA helicase OS=Drosophila melanogaster GN=Mcm6-RA PE=2 SV=1;sp|Q9V461|MCM6_DROME DNA replication licensing factor Mcm6 OS=Drosophila melanogaster GN=Mcm6 PE=1 SV=1	2	10	10	10	9	7	9	7	9	7	15.9	15.9	15.9	92.352	817	817;817	0	22.588	By MS/MS	By MS/MS	13.2	11.3	17700000	5196200	12504000	15554000	11411000	7	7	14				402	1607;4041;5676;6786;7058;8083;8793;10761;12411;14499	True;True;True;True;True;True;True;True;True;True	1694;4241;5955;7112;7397;8466;9285;11339;13054;15232	3344;8426;8427;11740;11741;13932;13933;13934;14708;14709;16688;16689;18258;22236;22237;25514;29709	3231;8166;8167;11387;13480;13481;13482;14206;14207;16090;16091;17647;21547;24805;28825	3231;8167;11387;13480;14207;16090;17647;21547;24805;28825
C6TP50;Q9W401;Q9W401-2;Q8T9J9	C6TP50;Q9W401;Q9W401-2;Q8T9J9	5;5;5;4	5;5;5;4	5;5;5;4	Citrate synthase;Probable citrate synthase, mitochondrial	kdn-RA;kdn	tr|C6TP50|C6TP50_DROME Citrate synthase (Fragment) OS=Drosophila melanogaster GN=kdn-RA PE=2 SV=1;sp|Q9W401|CISY_DROME Probable citrate synthase, mitochondrial OS=Drosophila melanogaster GN=kdn PE=2 SV=1;sp|Q9W401-2|CISY_DROME Isoform B of Probable citrate	4	5	5	5	1	5	1	5	1	5	12	12	12	55.948	502	502;464;522;261	0	30.867	By matching	By MS/MS	2.8	12	5976200	267100	5709100	0	5709100	0	5	5				403	701;7492;8199;10581;11147	True;True;True;True;True	734;7848;8625;11154;11742	1392;15543;16946;21827;21828;23014	1339;15032;16359;21152;22323	1339;15032;16359;21152;22323
D3DMY5;C6TP70;P92177-4;P92177-1;P92177-2;P92177	D3DMY5;C6TP70;P92177-4;P92177-1;P92177-2;P92177	10;10;10;10;10;10	10;10;10;10;10;10	9;9;9;9;9;9	14-3-3 protein epsilon	14-3-3epsilon-RD;14-3-3epsilon-RA;14-3-3epsilon	tr|D3DMY5|D3DMY5_DROME AT09839p (Fragment) OS=Drosophila melanogaster GN=14-3-3epsilon-RD PE=2 SV=1;tr|C6TP70|C6TP70_DROME MIP08648p OS=Drosophila melanogaster GN=14-3-3epsilon-RA PE=2 SV=1;sp|P92177-4|1433E_DROME Isoform C of 14-3-3 protein epsilon OS=Dro	6	10	10	9	8	8	8	8	7	7	41.7	41.7	38.6	29.535	259	259;262;256;260;261;262	0	116.58	By MS/MS	By MS/MS	37.1	41.7	59441000	8859800	50581000	35970000	28200000	7	8	15				404	48;1515;1719;2749;4723;5399;8745;14286;14287;14288	True;True;True;True;True;True;True;True;True;True	49;50;1601;1811;2898;4951;5659;9234;15010;15011;15012	98;99;100;3157;3158;3555;3556;5583;5584;9782;9783;11172;18155;18156;29321;29322;29323	98;99;3056;3057;3432;3433;5400;5401;9510;9511;10852;17547;28438;28439;28440	98;3057;3433;5400;9511;10852;17547;28438;28439;28440	221	224
C6TP77;Q9VVI2	C6TP77;Q9VVI2	3;3	3;3	3;3	Enhancer of mRNA-decapping protein 3	Edc3-RB;Edc3	tr|C6TP77|C6TP77_DROME LD04327p OS=Drosophila melanogaster GN=Edc3-RB PE=2 SV=1;sp|Q9VVI2|EDC3_DROME Enhancer of mRNA-decapping protein 3 OS=Drosophila melanogaster GN=Edc3 PE=1 SV=1	2	3	3	3	3	2	3	2	3	2	6.6	6.6	6.6	73.414	680	680;680	0	11.983	By MS/MS	By MS/MS	6.6	3.7	2892900	1012500	1880400	2324200	2373900	1	2	3				405	7162;7452;9645	True;True;True	7501;7806;10175	14908;14909;15472;15473;20003	14412;14962;19361	14412;14962;19361
C6TP87;P08736;Q8T3U3	C6TP87;P08736;Q8T3U3	32;32;24	32;32;24	18;18;18	Elongation factor 1-alpha;Elongation factor 1-alpha 1	Ef1alpha48D-RA;Ef1alpha48D	tr|C6TP87|C6TP87_DROME Elongation factor 1-alpha OS=Drosophila melanogaster GN=Ef1alpha48D PE=1 SV=1;sp|P08736|EF1A1_DROME Elongation factor 1-alpha 1 OS=Drosophila melanogaster GN=Ef1alpha48D PE=1 SV=2;tr|Q8T3U3|Q8T3U3_DROME GM14559p OS=Drosophila melanog	3	32	32	18	22	32	22	32	10	18	75.8	75.8	50.8	50.306	463	463;463;362	0	323.31	By MS/MS	By MS/MS	66.7	75.8	5564500000	439490000	5125000000	1243400000	4576500000	33	105	138				406	780;883;1283;2370;2390;3135;3660;4543;5261;5305;5306;5315;6178;7470;8078;8079;8801;9229;9509;9883;10407;11396;11433;11956;11957;12093;12094;12480;12481;12921;14568;14569	True;True;True;True;True;True;True;True;True;True;True;True;True;True;True;True;True;True;True;True;True;True;True;True;True;True;True;True;True;True;True;True	821;937;1359;2508;2529;3300;3839;4765;5509;5555;5556;5557;5558;5559;5560;5570;6478;6479;7824;8459;8460;8461;8462;9294;9295;9744;10032;10033;10422;10971;11997;12035;12036;12582;12583;12584;12723;12724;13129;13130;13591;15302;15303	1563;1564;1565;1809;1810;2672;4836;4837;4838;4870;4871;4872;4873;4874;6312;7610;7611;7612;7613;9397;9398;10812;10813;10814;10898;10899;10900;10901;10902;10903;10904;10905;10906;10907;10908;10909;10910;10911;10912;10913;10914;10915;10987;10988;10989;10990;10991;10992;10993;10994;10995;10996;10997;10998;10999;11000;11001;11002;11003;12710;12711;12712;12713;15501;15502;16670;16671;16672;16673;16674;…	1497;1498;1748;1749;2584;4659;4660;4661;4694;4695;4696;4697;4698;6119;7361;7362;7363;9124;10508;10509;10510;10595;10596;10597;10598;10599;10600;10601;10602;10603;10604;10605;10606;10607;10608;10609;10610;10611;10612;10613;10676;10677;10678;10679;10680;10681;10682;10683;10684;10685;10686;10687;10688;10689;12336;12337;12338;12339;14991;14992;16072;16073;16074;16075;16076;16077;16078;16079;16080;160…	1497;1748;2584;4659;4695;6119;7363;9124;10509;10602;10610;10689;12336;14991;16075;16083;17662;18609;19120;19804;20811;22786;22870;23929;23931;24210;24216;24966;24968;25844;28937;28943	158;159;222;223;224;225	49;102;155;201;208;294
C7LA75;P11147	C7LA75;P11147	39;39	39;39	33;33	Heat shock 70 kDa protein cognate 4	Hsc70-4-RA;Hsc70-4	tr|C7LA75|C7LA75_DROME Heat shock protein cognate 4, isoform G OS=Drosophila melanogaster GN=Hsc70-4 PE=1 SV=1;sp|P11147|HSP7D_DROME Heat shock 70 kDa protein cognate 4 OS=Drosophila melanogaster GN=Hsc70-4 PE=1 SV=3	2	39	39	33	35	37	35	37	29	31	60.7	60.7	47.6	71.131	651	651;651	0	298.6	By MS/MS	By MS/MS	56.4	58.7	695810000	202830000	492980000	564610000	441440000	63	65	128				407	910;1030;1172;1549;1916;1917;2548;3124;3138;4911;5188;5189;5369;5749;5750;6115;6325;6627;7257;7258;7940;7941;8176;8543;8934;8935;9061;9464;9745;10636;11306;11362;11453;11809;12496;12519;12633;12895;13961	True;True;True;True;True;True;True;True;True;True;True;True;True;True;True;True;True;True;True;True;True;True;True;True;True;True;True;True;True;True;True;True;True;True;True;True;True;True;True	964;1092;1240;1635;2026;2027;2689;3289;3303;5146;5434;5435;5628;6032;6033;6414;6635;6947;7599;7600;8307;8308;8596;8597;9019;9020;9438;9439;9440;9441;9571;9986;10280;11210;11905;11963;12056;12429;12430;13145;13169;13286;13565;14674	1858;1859;2082;2083;2084;2085;2355;2356;3224;3225;3953;3954;3955;3956;3957;3958;5178;6294;6295;6315;6316;10149;10150;10666;10667;10668;10669;10670;10671;10672;10673;11110;11111;11112;11113;11114;11868;11869;11870;11871;11872;11873;11874;12582;12583;12584;12585;13026;13027;13028;13633;13634;15080;15081;15082;15083;16411;16412;16413;16414;16415;16416;16417;16418;16896;16897;16898;16899;16900;16901;…	1793;1794;1795;2007;2008;2009;2276;2277;3126;3127;3819;3820;3821;3822;3823;5004;5005;6102;6103;6122;9858;10362;10363;10364;10365;10366;10367;10368;10792;10793;10794;10795;11509;11510;11511;11512;12219;12220;12221;12619;12620;12621;13202;13203;14574;14575;14576;14577;14578;15838;15839;15840;15841;15842;15843;15844;15845;15846;16311;16312;16313;16314;16315;16316;16317;17114;17115;17116;17117;17949;…	1793;2008;2276;3127;3819;3820;5005;6102;6122;9858;10363;10365;10792;11510;11512;12220;12619;13202;14574;14576;15840;15843;16313;17116;17949;17962;18229;19028;19571;21258;22625;22720;22918;23619;24992;25027;25272;25796;27830	226;227;228;229	61;122;127;549
C7LA94;O02649;Q9VMN5	C7LA94;O02649	28;28;7	28;28;7	28;28;7	60 kDa heat shock protein, mitochondrial	Hsp60	tr|C7LA94|C7LA94_DROME FI05241p OS=Drosophila melanogaster PE=2 SV=1;sp|O02649|CH60_DROME 60 kDa heat shock protein, mitochondrial OS=Drosophila melanogaster GN=Hsp60 PE=1 SV=3	3	28	28	28	24	24	24	24	24	24	61.6	61.6	61.6	60.808	573	573;573;576	0	159.41	By MS/MS	By MS/MS	48.3	58.3	126520000	36760000	89761000	101020000	84763000	29	32	61				408	148;842;885;923;1424;1768;4462;4529;5279;5812;6185;6274;6539;6696;7908;8376;9106;10586;11355;12154;12890;12891;12905;12906;13029;13081;13640;13641	True;True;True;True;True;True;True;True;True;True;True;True;True;True;True;True;True;True;True;True;True;True;True;True;True;True;True;True	153;893;894;939;978;1508;1864;4680;4681;4751;5528;6099;6486;6581;6855;7021;8273;8849;8850;9617;11159;11955;12789;12790;13560;13561;13575;13576;13706;13760;14340;14341	278;279;1737;1738;1812;1883;1884;2988;2989;2990;3656;3657;9245;9246;9247;9372;9373;10855;10856;12001;12002;12003;12004;12727;12728;12925;13443;13444;13772;16339;16340;16341;17418;17419;17420;17421;18904;18905;18906;21838;21839;23403;25019;25020;25021;26536;26537;26538;26539;26566;26567;26568;26824;26825;26928;26929;28046;28047;28048	281;282;283;1674;1675;1751;1752;1813;2888;2889;2890;3528;8979;8980;8981;9101;9102;10554;10555;11641;11642;11643;11644;12351;12525;13019;13020;13326;13327;15771;15772;15773;15774;15775;16805;16806;18304;18305;21161;21162;21163;22708;22709;24340;24341;24342;25787;25788;25789;25790;25815;25816;25817;26063;26064;26163;27230;27231;27232;27233;27234	283;1674;1752;1813;2890;3528;8981;9102;10554;11642;12351;12525;13020;13327;15772;16805;18305;21161;22709;24342;25788;25790;25815;25816;26064;26163;27230;27232	230;231;232;233;234	35;36;141;213;485
Q9VGZ3;Q9NFX2;C7LA95;O76935	Q9VGZ3;Q9NFX2;C7LA95;O76935	2;2;2;1	2;2;2;1	2;2;2;1	Aconitate hydratase	Irp-1B	tr|Q9VGZ3|Q9VGZ3_DROME Aconitate hydratase OS=Drosophila melanogaster GN=Irp-1B PE=1 SV=1;tr|Q9NFX2|Q9NFX2_DROME Aconitate hydratase OS=Drosophila melanogaster GN=Irp-1B PE=2 SV=1;tr|C7LA95|C7LA95_DROME Aconitate hydratase (Fragment) OS=Drosophila melanoga	4	2	2	2	0	2	0	2	0	2	3.7	3.7	3.7	98.577	899	899;899;932;899	0	4.6638		By MS/MS	0	3.7	1343500	0	1343500	0	1343500	0	3	3				409	12422;12586	True;True	13065;13236	25535;25884	24824;25167;25168	24824;25167
C7LAA5	C7LAA5	11	11	2		CG30122-RB	tr|C7LAA5|C7LAA5_DROME GM15464p OS=Drosophila melanogaster GN=CG30122-RB PE=2 SV=1	1	11	11	2	7	10	7	10	2	1	15.1	15.1	3.2	121.26	1095	1095	0	35.392	By MS/MS	By MS/MS	9.9	15.1	15296000	3247900	12049000	12411000	8676600	8	8	16				410	2014;4868;5037;8084;8501;9200;10622;11142;11786;12878;14121	True;True;True;True;True;True;True;True;True;True;True	2126;5100;5280;8467;8977;9715;11196;11737;12406;13548;14840	4131;10053;10396;10397;16690;17647;17648;19153;21913;21914;23005;23006;24232;24233;26517;29018;29019	3991;9767;10111;16092;17034;17035;17036;18552;21228;22316;22317;23566;23567;23568;25768;25769;28149	3991;9767;10111;16092;17034;18552;21228;22317;23567;25768;28149
Q8IMZ3;Q9VCN7;Q24433;D4G7D4;C7LAC0	Q8IMZ3;Q9VCN7;Q24433;D4G7D4;C7LAC0	1;1;1;1;1	1;1;1;1;1	1;1;1;1;1		orb;orb-RA;orb-RD	tr|Q8IMZ3|Q8IMZ3_DROME Oo18 RNA-binding protein, isoform B OS=Drosophila melanogaster GN=orb PE=4 SV=1;tr|Q9VCN7|Q9VCN7_DROME FI20148p1 OS=Drosophila melanogaster GN=orb PE=2 SV=1;tr|Q24433|Q24433_DROME Ovarian protein OS=Drosophila melanogaster GN=orb PE=	5	1	1	1	0	1	0	1	0	1	2	2	2	97.67	913	913;915;915;915;922	0	4.6692		By MS/MS	0	2	258790	0	258790	0	258790	0	1	1				411	10946	TRUE	11535	22617	21927	21927
Q9VVC6;C7LAC5	Q9VVC6;C7LAC5	1;1	1;1	1;1		Exn	tr|Q9VVC6|Q9VVC6_DROME Ephexin, isoform D OS=Drosophila melanogaster GN=Exn PE=2 SV=3;tr|C7LAC5|C7LAC5_DROME LP04066p OS=Drosophila melanogaster PE=2 SV=1	2	1	1	1	0	1	0	1	0	1	0.8	0.8	0.8	224.99	2029	2029;2029	1	-2		By MS/MS	0	0.8	1458900	0	1458900	0	1458900	0	1	1	+			412	9998	TRUE	10545	20699	20046	20046	235	370
Q8INH5;D3PFE8;Q8INH6;C7LAE2;Q95S62;Q8IGR1;Q9VFW7;Q86P55;B5RJT1	Q8INH5;D3PFE8;Q8INH6;C7LAE2;Q95S62;Q8IGR1;Q9VFW7;Q86P55;B5RJT1	5;5;5;5;4;4;4;4;4	5;5;5;5;4;4;4;4;4	5;5;5;5;4;4;4;4;4		CG32473-RB;CG32473-RC;CG8775;CG32473-RA	tr|Q8INH5|Q8INH5_DROME RE43108p OS=Drosophila melanogaster GN=CG32473-RB PE=1 SV=1;tr|D3PFE8|D3PFE8_DROME AT05101p (Fragment) OS=Drosophila melanogaster GN=CG32473-RB PE=2 SV=1;tr|Q8INH6|Q8INH6_DROME FI18373p1 OS=Drosophila melanogaster GN=CG32473-RC PE=1	9	5	5	5	2	5	2	5	2	5	8.7	8.7	8.7	102.66	903	903;941;1025;1025;641;862;1012;1036;1036	0	19.507	By MS/MS	By MS/MS	3.1	8.7	6586400	681710	5904700	3516700	4285200	2	4	6				413	1020;3323;6924;10589;14256	True;True;True;True;True	1082;3495;7259;11162;14980	2066;6669;14288;14289;21844;21845;29272	1991;6460;13820;21169;21170;21171;28391	1991;6460;13820;21171;28391
E1JJ68;C7LAE4;P19109-3;P19109-4;P19109-2;P19109;A0A0B4K624;A0A0B4K6A3;A0A0B4K6K1;A0A0B4K6T7;I0B1P2	E1JJ68;C7LAE4;P19109-3;P19109-4;P19109-2;P19109;A0A0B4K624;A0A0B4K6A3;A0A0B4K6K1;A0A0B4K6T7;I0B1P2	26;26;26;26;26;26;21;21;21;21;15	23;23;23;23;23;23;18;18;18;18;12	23;23;23;23;23;23;18;18;18;18;12	ATP-dependent RNA helicase p62	Rm62;Rm62-RE;Rm62-RB	tr|E1JJ68|E1JJ68_DROME Rm62, isoform H OS=Drosophila melanogaster GN=Rm62 PE=1 SV=1;tr|C7LAE4|C7LAE4_DROME LP18603p OS=Drosophila melanogaster GN=Rm62 PE=1 SV=1;sp|P19109-3|DDX17_DROME Isoform D of ATP-dependent RNA helicase p62 OS=Drosophila melanogaster	11	26	23	23	22	25	19	22	19	22	59.8	53.7	53.7	62.473	575	575;578;575;578;578;719;458;473;478;485;305	0	146.15	By MS/MS	By MS/MS	49.4	59.8	88140000	12513000	75627000	37078000	72193000	16	28	44				414	815;946;1494;2217;2528;3201;3747;3766;3842;3902;4116;4294;6956;6957;8185;8528;9028;9738;9810;10001;10956;11077;12087;12112;14419;14523	True;True;False;True;True;True;True;False;True;True;True;True;True;True;False;True;True;True;True;True;True;True;True;True;True;True	862;1001;1002;1579;2348;2668;3369;3931;3954;4036;4096;4320;4508;7291;7292;8610;8611;9004;9537;10273;10348;10548;11545;11668;12717;12742;15152;15256	1667;1668;1923;1924;1925;1926;3121;3122;4557;4558;5138;5139;6439;6440;6441;6442;7767;7768;7824;7825;7975;7976;8092;8560;8899;8900;14451;14452;14453;14454;16925;16926;16927;17703;17704;17705;17706;18763;18764;20197;20328;20704;20705;22639;22640;22873;22874;24870;24871;24921;24922;29579;29580;29581;29751;29752	1599;1849;1850;1851;1852;3017;3018;4397;4398;4964;4965;4966;6244;6245;6246;6247;7513;7514;7570;7571;7722;7723;7838;8297;8640;8641;8642;13960;13961;13962;16340;16341;16342;17089;17090;17091;17092;18164;18165;19559;19683;20050;21948;21949;22190;24203;24247;24248;28701;28702;28703;28868;28869	1599;1850;3017;4398;4964;6244;7514;7570;7722;7838;8297;8640;13960;13962;16341;17091;18165;19559;19683;20050;21948;22190;24203;24247;28701;28868	236;237;238	172;296;299
C7LAG1;Q59E36-4;Q59E36;M9PJR2;D3PFE5;M9NHB6;D5SHV0;Q59E36-3	C7LAG1;Q59E36-4;Q59E36;M9PJR2;D3PFE5;M9NHB6;D5SHV0;Q59E36-3	2;2;2;1;1;1;1;1	2;2;2;1;1;1;1;1	2;2;2;1;1;1;1;1	REST corepressor	CoRest;CoRest-RD;CoRest-RE	tr|C7LAG1|C7LAG1_DROME CoRest, isoform G OS=Drosophila melanogaster GN=CoRest PE=1 SV=1;sp|Q59E36-4|RCOR_DROME Isoform 3 of REST corepressor OS=Drosophila melanogaster GN=CoRest;sp|Q59E36|RCOR_DROME REST corepressor OS=Drosophila melanogaster GN=CoRest PE=	8	2	2	2	1	2	1	2	1	2	2.5	2.5	2.5	87.314	824	824;588;590;268;326;336;353;273	0.0037313	2.0775	By MS/MS	By MS/MS	1.1	2.5	1236200	212220	1023900	0	1023900	1	1	2				415	741;12349	True;True	777;12990	1480;1481;25390	1421;24682	1421;24682
M9NG50;M9PHG2;C7LAH9;C9QP54;P46150-5;P46150-2;P46150;P46150-3;P46150-4	M9NG50;M9PHG2;C7LAH9;C9QP54;P46150-5;P46150-2;P46150;P46150-3;P46150-4	12;12;12;12;12;12;12;12;12	12;12;12;12;12;12;12;12;12	12;12;12;12;12;12;12;12;12	Moesin/ezrin/radixin homolog 1	Moe;Moe-RA	tr|M9NG50|M9NG50_DROME Moesin, isoform L OS=Drosophila melanogaster GN=Moe PE=1 SV=1;tr|M9PHG2|M9PHG2_DROME Moesin, isoform M OS=Drosophila melanogaster GN=Moe PE=1 SV=1;tr|C7LAH9|C7LAH9_DROME Moesin, isoform K OS=Drosophila melanogaster GN=Moe PE=1 SV=1;t	9	12	12	12	10	6	10	6	10	6	23	23	23	68.14	578	578;584;646;675;512;575;578;640;649	0	71.603	By MS/MS	By MS/MS	19.6	12.5	29439000	13253000	16187000	28547000	20939000	14	8	22				416	607;913;1833;3279;3650;4998;5256;5667;6807;7508;8296;12491	True;True;True;True;True;True;True;True;True;True;True;True	637;967;968;1931;3451;3829;5239;5240;5504;5946;7133;7864;8750;13140	1188;1862;1863;1864;1865;1866;3780;6589;7591;7592;10317;10318;10319;10320;10802;10803;11718;13973;15569;17217;25691;25692	1143;1798;1799;1800;3647;6389;7342;7343;7344;10024;10025;10026;10027;10028;10029;10498;10499;11366;13517;15059;16610;24985;24986	1143;1798;3647;6389;7342;10024;10499;11366;13517;15059;16610;24986	239;240	201;269
C8VV03;Q7KRW8-3;Q7KRW8	C8VV03;Q7KRW8-3;Q7KRW8	5;5;5	5;5;5	5;5;5	Pre-mRNA-processing factor 39	CG1646-RC;CG1646	tr|C8VV03|C8VV03_DROME RE67017p OS=Drosophila melanogaster GN=CG1646-RC PE=2 SV=1;sp|Q7KRW8-3|PRP39_DROME Isoform A of Pre-mRNA-processing factor 39 OS=Drosophila melanogaster GN=CG1646;sp|Q7KRW8|PRP39_DROME Pre-mRNA-processing factor 39 OS=Drosophila mela	3	5	5	5	1	5	1	5	1	5	11	11	11	59.553	511	511;1009;1066	0	12.006	By MS/MS	By MS/MS	3.1	11	2237900	328790	1909100	0	1909100	1	7	8				417	772;4921;10951;12753;14309	True;True;True;True;True	813;5156;11540;13413;15034	1550;10166;22625;22626;26214;29360;29361	1486;9874;21934;21935;25485;28484;28485;28486	1486;9874;21935;25485;28486
C8VV14;P07764;F3YDE2;F3YDB5;A4V3G1;F3YDA0;P07764-3;P07764-2	C8VV14;P07764;F3YDE2;F3YDB5;A4V3G1;F3YDA0;P07764-3;P07764-2	6;6;5;5;5;5;5;5	6;6;5;5;5;5;5;5	6;6;5;5;5;5;5;5	Fructose-bisphosphate aldolase	Ald-RC;Ald;Ald-RH;Ald-RI	tr|C8VV14|C8VV14_DROME Fructose-bisphosphate aldolase OS=Drosophila melanogaster GN=Ald PE=1 SV=1;sp|P07764|ALF_DROME Fructose-bisphosphate aldolase OS=Drosophila melanogaster GN=Ald PE=1 SV=5;tr|F3YDE2|F3YDE2_DROME Fructose-bisphosphate aldolase OS=Drosop	8	6	6	6	4	5	4	5	4	5	30.7	30.7	30.7	39.047	361	361;361;363;363;363;394;363;363	0	33.679	By MS/MS	By MS/MS	20.2	25.2	11071000	2575600	8495200	10744000	4918900	6	5	11				418	4497;5960;9051;12542;13702;14508	True;True;True;True;True;True	4718;6253;9561;13192;14405;15241	9314;9315;9316;12275;12276;18815;25773;28166;28167;29727	9045;9046;9047;11923;11924;11925;18214;25063;27338;27339;28847	9045;11923;18214;25063;27338;28847
Q9VM57;Q8SZ50;C8VV39;Q7KTL4;F7VJV6;Q7KTL5	Q9VM57;Q8SZ50;C8VV39;Q7KTL4;F7VJV6;Q7KTL5	3;3;3;3;3;3	3;3;3;3;3;3	3;3;3;3;3;3		sip2;sip2-RD;sip2-RC	tr|Q9VM57|Q9VM57_DROME Septin interacting protein 2, isoform A OS=Drosophila melanogaster GN=sip2 PE=1 SV=2;tr|Q8SZ50|Q8SZ50_DROME RE16905p OS=Drosophila melanogaster GN=sip2 PE=2 SV=1;tr|C8VV39|C8VV39_DROME AT05639p OS=Drosophila melanogaster GN=sip2-RD P	6	3	3	3	2	2	2	2	2	2	6.6	6.6	6.6	68.895	625	625;625;625;640;647;657	0	7.3333	By MS/MS	By MS/MS	4	4.8	2446800	155860	2290900	0	2290900	2	2	4				419	9612;11013;11254	True;True;True	10140;11602;11852	19949;22749;22750;23228	19306;22061;22062;22527	19306;22061;22527
Q9VG39;C8VV48	Q9VG39;C8VV48	1;1	1;1	1;1		kar;kar-RA	tr|Q9VG39|Q9VG39_DROME Karmoisin, isoform A OS=Drosophila melanogaster GN=kar PE=2 SV=2;tr|C8VV48|C8VV48_DROME Karmoisin, isoform B OS=Drosophila melanogaster GN=kar PE=2 SV=1	2	1	1	1	1	1	1	1	1	1	2.9	2.9	2.9	58.042	553	553;612	0	4.2067	By MS/MS	By MS/MS	2.9	2.9	1329700	434790	894900	0	894900	0	2	2				420	292	TRUE	305	572;573	554;555;556	555
C8VV50;Q9VU68-2;Q9VU68	C8VV50;Q9VU68-2;Q9VU68	10;10;10	10;10;10	10;10;10	Actin-interacting protein 1	CG10724-RB;flr	tr|C8VV50|C8VV50_DROME RE63353p OS=Drosophila melanogaster GN=CG10724-RB PE=2 SV=1;sp|Q9VU68-2|WDR1_DROME Isoform B of Actin-interacting protein 1 OS=Drosophila melanogaster GN=flr;sp|Q9VU68|WDR1_DROME Actin-interacting protein 1 OS=Drosophila melanogaster	3	10	10	10	8	9	8	9	8	9	27.5	27.5	27.5	66.111	604	604;604;608	0	38.3	By MS/MS	By MS/MS	21.9	24.8	17853000	5175100	12678000	11446000	15634000	13	11	24				421	3956;3979;5905;5987;8472;8507;8604;12899;12974;14452	True;True;True;True;True;True;True;True;True;True	4153;4177;6195;6281;8948;8983;9088;13569;13648;15185	8241;8242;8292;12166;12167;12333;12334;12335;17597;17598;17658;17659;17861;17862;26556;26709;26710;29633	7985;7986;7987;7988;8030;11811;11812;11985;11986;11987;11988;16987;17046;17047;17048;17247;17248;17249;17250;25803;25954;25955;28754;28755	7986;8030;11812;11985;16987;17047;17249;25803;25955;28754
Q7K4I5;C8VV52	Q7K4I5;C8VV52	3;3	3;3	3;3	UBX domain-containing protein 7	CG8892-RB;CG8892-RC	tr|Q7K4I5|Q7K4I5_DROME UBX domain-containing protein 7 OS=Drosophila melanogaster GN=CG8892-RB PE=1 SV=1;tr|C8VV52|C8VV52_DROME UBX domain-containing protein 7 OS=Drosophila melanogaster GN=CG8892-RC PE=2 SV=1	2	3	3	3	1	3	1	3	1	3	8.5	8.5	8.5	55.118	496	496;496	0	9.4484	By MS/MS	By MS/MS	2.8	8.5	2026600	329250	1697400	0	1697400	3	5	8				422	6817;11391;11866	True;True;True	7143;11992;12489	13989;23462;23463;24381	13531;13532;22769;22770;22771;22772;22773;23722	13531;22770;23722
E1NZC8;H8F4P0;C8VV55;M9PII7;Q9VP05	E1NZC8;H8F4P0;C8VV55;M9PII7;Q9VP05	2;2;2;2;2	2;2;2;2;2	2;2;2;2;2	Mediator of RNA polymerase II transcription subunit 1	MED1-RA;MED1	tr|E1NZC8|E1NZC8_DROME RE01544p OS=Drosophila melanogaster GN=MED1-RA PE=2 SV=1;tr|H8F4P0|H8F4P0_DROME FI18115p1 OS=Drosophila melanogaster GN=MED1 PE=1 SV=1;tr|C8VV55|C8VV55_DROME RE29780p OS=Drosophila melanogaster GN=MED1-RA PE=2 SV=1;tr|M9PII7|M9PII7_D	5	2	2	2	1	2	1	2	1	2	3.4	3.4	3.4	80.296	745	745;1080;1080;1141;1475	0	3.325	By MS/MS	By MS/MS	1.5	3.4	1334600	310460	1024200	0	1024200	0	2	2				423	7576;10492	True;True	7932;11061	15691;15692;21663	15177;15178;20987	15177;20987
Q961R8;Q9VUK8;C9QP25	Q961R8;Q9VUK8;C9QP25	6;6;6	6;6;6	6;6;6		Aats-gly;Aats-gly-RB	tr|Q961R8|Q961R8_DROME GH09263p OS=Drosophila melanogaster GN=GlyRS PE=1 SV=1;tr|Q9VUK8|Q9VUK8_DROME FI18749p1 OS=Drosophila melanogaster GN=GlyRS PE=1 SV=1;tr|C9QP25|C9QP25_DROME RE19272p OS=Drosophila melanogaster GN=Aats-gly-RB PE=2 SV=1	3	6	6	6	6	2	6	2	6	2	12.8	12.8	12.8	75.803	679	679;765;765	0	12.214	By MS/MS	By matching	12.8	4.6	2760100	1400700	1359500	3237400	2020100	7	0	7				424	1511;1590;7440;10037;12588;13041	True;True;True;True;True;True	1597;1676;7794;10586;13238;13718	3151;3306;15454;20768;25888;25889;26849;26850	3049;3198;14943;20107;25172;25173;25174;26089	3049;3198;14943;20107;25173;26089
C9QP42;Q02748;C8VV33;D3DMH8;Q9VHS8	C9QP42;Q02748;C8VV33;D3DMH8	20;20;19;19;2	20;20;19;19;2	20;20;19;19;2	Eukaryotic initiation factor 4A	eIF-4a;eIF-4a-RD	tr|C9QP42|C9QP42_DROME Eukaryotic initiation factor 4a, isoform E OS=Drosophila melanogaster GN=eIF-4a PE=1 SV=1;sp|Q02748|IF4A_DROME Eukaryotic initiation factor 4A OS=Drosophila melanogaster GN=eIF-4a PE=1 SV=3;tr|C8VV33|C8VV33_DROME AT04852p OS=Drosophi	5	20	20	20	18	19	18	19	18	19	61.5	61.5	61.5	45.878	403	403;403;390;403;399	0	90.046	By MS/MS	By MS/MS	51.9	61.5	182850000	40156000	142690000	121490000	126650000	17	29	46				425	1404;1727;2072;2260;2294;2533;3847;4016;4066;4301;4421;5467;6107;6157;6804;8209;9900;13108;13314;13836	True;True;True;True;True;True;True;True;True;True;True;True;True;True;True;True;True;True;True;True	1488;1819;1820;2194;2392;2430;2673;4041;4215;4267;4515;4638;5729;6406;6456;7130;8637;8638;10440;13790;14003;14545	2952;3572;3573;3574;3575;3576;3577;4265;4266;4638;4639;4701;5148;5149;7985;7986;7987;7988;8376;8377;8473;8474;8475;8476;8910;8911;8912;8913;9178;9179;11299;11300;11301;12560;12561;12562;12563;12564;12666;12667;12668;12669;13969;13970;16969;16970;16971;16972;20505;26984;26985;26986;26987;27398;27399;28439;28440	2856;3454;3455;3456;4112;4113;4467;4526;4975;4976;7734;7735;7736;7737;8110;8111;8210;8211;8212;8213;8214;8649;8650;8651;8911;8912;10965;10966;10967;10968;12199;12200;12201;12202;12298;12299;13512;13513;16377;16378;16379;16380;16381;19846;26216;26217;26599;26600;27595	2856;3455;4112;4467;4526;4975;7735;8110;8213;8651;8912;10968;12199;12299;13512;16377;19846;26216;26599;27595	241;242;243;244	184;199;213;395
Q9W2P0;C9QP53;Q7K3C0	Q9W2P0;C9QP53;Q7K3C0	3;3;2	3;3;2	3;3;2		dgt3;dgt3-RB	tr|Q9W2P0|Q9W2P0_DROME Dim gamma-tubulin 3 OS=Drosophila melanogaster GN=dgt3 PE=1 SV=2;tr|C9QP53|C9QP53_DROME SD23928p OS=Drosophila melanogaster GN=dgt3-RB PE=2 SV=1;tr|Q7K3C0|Q7K3C0_DROME LD38682p OS=Drosophila melanogaster GN=dgt3 PE=2 SV=1	3	3	3	3	2	2	2	2	2	2	8.1	8.1	8.1	65.822	565	565;565;537	0	5.6757	By MS/MS	By MS/MS	4.8	5.5	2378700	778960	1599800	1784600	0	2	2	4				426	3377;3772;8431	True;True;True	3550;3960;8907	6829;7837;7838;7839;17531	6629;7579;7580;16915	6629;7579;16915
Q9VDZ8;C9QP57;Q95U00;Q9VDZ7;Q8IHE3;H5V8E8	Q9VDZ8;C9QP57;Q95U00;Q9VDZ7;Q8IHE3;H5V8E8	2;2;2;2;2;2	2;2;2;2;2;2	2;2;2;2;2;2	Mitochondrial import inner membrane translocase subunit TIM44	CG11779-RB;CG11779;CG11779-RA	tr|Q9VDZ8|Q9VDZ8_DROME Mitochondrial import inner membrane translocase subunit TIM44 OS=Drosophila melanogaster GN=CG11779-RB PE=1 SV=1;tr|C9QP57|C9QP57_DROME Mitochondrial import inner membrane translocase subunit TIM44 OS=Drosophila melanogaster GN=CG117	6	2	2	2	0	2	0	2	0	2	5.6	5.6	5.6	48.925	428	428;428;430;459;459;480	0.00065876	2.507		By MS/MS	0	5.6	1103800	0	1103800	0	1103800	0	2	2				427	4482;13231	True;True	4703;13919	9285;27232	9017;26447	9017;26447
Q9VVC8;Q8IHE7;C9QPB0	Q9VVC8;Q8IHE7;C9QPB0	1;1;1	1;1;1	1;1;1		CG6664	tr|Q9VVC8|Q9VVC8_DROME CG6664, isoform A OS=Drosophila melanogaster GN=CG6664 PE=1 SV=1;tr|Q8IHE7|Q8IHE7_DROME AT08590p OS=Drosophila melanogaster GN=CG6664 PE=2 SV=1;tr|C9QPB0|C9QPB0_DROME FI12105p OS=Drosophila melanogaster PE=2 SV=1	3	1	1	1	0	1	0	1	0	1	3.2	3.2	3.2	57.806	532	532;571;571	0	3.2229		By MS/MS	0	3.2	1069000	0	1069000	0	1069000	0	1	1				428	10847	TRUE	11429	22421	21730	21730
C9QPI9;P20439-3;P20439-2;P20439	C9QPI9;P20439-3;P20439-2;P20439	3;3;3;3	3;3;3;3	3;3;3;3	G2/mitotic-specific cyclin-B	CycB-RB;CycB	tr|C9QPI9|C9QPI9_DROME LD07875p OS=Drosophila melanogaster GN=CycB-RB PE=2 SV=1;sp|P20439-3|CCNB_DROME Isoform C of G2/mitotic-specific cyclin-B OS=Drosophila melanogaster GN=CycB;sp|P20439-2|CCNB_DROME Isoform B of G2/mitotic-specific cyclin-B OS=Drosophi	4	3	3	3	0	3	0	3	0	3	6.9	6.9	6.9	58.579	524	524;500;524;530	0	3.2373		By MS/MS	0	6.9	2852500	0	2852500	0	2852500	0	3	3				429	82;497;4914	True;True;True	85;522;5149	155;971;10153	158;938;9861	158;938;9861
CON__A2A4G1	CON__A2A4G1	10	1	1				1	10	1	1	9	9	0	1	0	1	13.6	2	2	49.493	456	456	1	-2	By matching	By MS/MS	11.6	12.1	542380	0	542380	0	542380	0	1	1	+		+	430	6396;6552;8565;8738;10013;12360;13250;13740;13741;13742	False;False;False;True;False;False;False;False;False;False	6708;6868;9043;9044;9227;10562;13002;13938;14444;14445;14446;14447;14448	13163;13164;13465;13466;17767;17768;18144;20725;20726;25415;25416;25417;25418;27267;27268;27269;28242;28243;28244;28245;28246;28247;28248;28249;28250;28251	12753;12754;13043;13044;17150;17151;17536;20068;20069;24708;24709;24710;26480;26481;26482;27411;27412;27413;27414;27415;27416;27417;27418;27419;27420	12753;13044;17150;17536;20069;24708;26480;27411;27418;27420	245;246	102;241
CON__A2A5Y0	CON__A2A5Y0	11	3	2				1	11	3	2	9	5	2	1	2	0	23.3	4.8	2.4	47.117	416	416	0	4.3692	By MS/MS	By MS/MS	16.6	13	5991100	5555500	435550	15461000	0	3	1	4			+	431	1033;2866;5442;6396;6674;7422;8569;10216;11954;12043;14142	False;False;False;False;False;False;True;False;False;True;True	1095;3017;5704;6708;6999;7776;9051;10771;12580;12672;14862	2089;2090;5802;11260;13163;13164;13733;15422;17792;21119;24591;24592;24788;24789;29061	2015;5625;10926;12753;12754;13288;14914;17172;20442;23923;23924;24117;24118;28186	2015;5625;10926;12753;13288;14914;17172;20442;23924;24117;28186
CON__ENSEMBL:ENSBTAP00000001528	CON__ENSEMBL:ENSBTAP00000001528	1	1	1				1	1	1	1	0	1	0	1	0	1	1.4	1.4	1.4	137.98	1222	1222	1	-2		By MS/MS	0	1.4	417500	0	417500	0	417500	0	1	1	+		+	432	6316	TRUE	6626	13015	12608	12608	247	981
CON__ENSEMBL:ENSBTAP00000024146	CON__ENSEMBL:ENSBTAP00000024146	2	2	2				1	2	2	2	2	1	2	1	2	1	2	2	2	164.34	1477	1477	0.0090498	1.5128	By MS/MS	By matching	2	0.9	3003500	1242400	1761100	3457500	0	2	0	2			+	433	8336;8882	True;True	8804;9385	17333;17334;18458	16721;17851	16721;17851
CON__ENSEMBL:ENSBTAP00000038253	CON__ENSEMBL:ENSBTAP00000038253	13	1	1				1	13	1	1	12	12	0	1	0	1	17	2.5	2.5	63.165	606	606	0.0059032	1.7391	By matching	By MS/MS	14.5	17	12766000	0	12766000	0	12766000	0	1	1			+	434	239;1025;2121;3349;6375;6468;7278;9041;10674;10825;10826;12105;14110	False;False;False;False;False;False;False;True;False;False;False;False;False	251;1087;2246;3521;6686;6782;7622;7623;9551;11248;11406;11407;12735;14829	476;2073;2074;4369;4370;6715;6716;6717;6718;6719;6720;6721;6722;6723;6724;6725;6726;6727;6728;13122;13123;13311;13312;13313;15123;15124;15125;15126;15127;15128;15129;15130;15131;15132;15133;18799;22038;22039;22370;22371;22372;22373;22374;22375;22376;22377;22378;22379;22380;22381;22382;22383;22384;22385;22386;24908;24909;28974;28975;28976;28977	462;1999;4211;4212;6507;6508;6509;6510;6511;6512;6513;6514;6515;6516;6517;6518;6519;6520;6521;12717;12718;12896;12897;12898;12899;14618;14619;14620;14621;14622;14623;14624;14625;14626;14627;14628;18200;21345;21682;21683;21684;21685;21686;21687;21688;21689;21690;21691;21692;21693;21694;21695;21696;21697;21698;21699;24235;24236;24237;28100;28101	462;1999;4211;6512;12717;12899;14621;18200;21345;21684;21694;24237;28101	248	465
CON__O76013	CON__O76013	5	1	1				1	5	1	1	5	1	1	0	1	0	11.3	2.6	2.6	52.247	467	467	1	-2	By MS/MS	By matching	11.3	1.5	209110	209110	0	581930	0	1	0	1	+		+	435	2866;5442;6396;9493;12606	False;False;False;True;False	3017;5704;6708;10015;13257	5802;11260;13163;13164;19721;25921	5625;10926;12753;12754;19081;25207;25208	5625;10926;12753;19081;25207	249	329
CON__O95678;CON__Q9DCV7;CON__REFSEQ:XP_932229	CON__O95678	20;4;2	1;0;0	1;0;0				3	20	1	1	18	20	1	1	1	1	24.3	2.2	2.2	59.504	551	551;457;345	0	3.7477	By MS/MS	By MS/MS	21.8	24.3	10966000	10295000	671180	28650000	0	2	1	3			+	436	246;247;2050;3063;3065;3343;3346;4631;6222;6468;6469;7150;8691;11152;11153;11567;12126;13616;14110;14116	False;False;False;False;False;False;False;False;False;False;False;False;False;False;False;True;False;False;False;False	259;260;2166;2167;3228;3230;3515;3518;4856;6526;6782;6783;7489;9178;11747;11748;12171;12761;14315;14829;14835	497;498;499;500;501;4204;4205;4206;4207;4208;6178;6179;6180;6183;6184;6185;6186;6699;6700;6705;6706;9577;12812;12813;13311;13312;13313;13314;13315;13316;13317;13318;14884;14885;18047;18048;18049;23031;23032;23033;23034;23035;23036;23037;23801;23802;23803;24965;24966;24967;24968;27995;27996;28974;28975;28976;28977;28998;28999;29000	485;486;487;488;489;490;4057;4058;4059;4060;4061;4062;4063;5985;5986;5987;5990;5991;5992;5993;5994;5995;6490;6491;6495;6496;9305;12433;12896;12897;12898;12899;12900;12901;12902;12903;12904;12905;14390;17432;17433;17434;22341;22342;22343;22344;22345;22346;22347;23124;23125;23126;24289;24290;24291;27183;28100;28101;28126;28127;28128	485;487;4060;5986;5993;6490;6496;9305;12433;12899;12900;14390;17432;22341;22345;23125;24291;27183;28101;28128	250	265
CON__P00761	CON__P00761	5	5	5				1	5	5	5	5	5	5	5	5	5	31.6	31.6	31.6	24.409	231	231	0	49.518	By MS/MS	By MS/MS	31.6	31.6	40663000000	14435000000	26228000000	38376000000	27884000000	32	37	69			+	437	5396;6828;7708;12791;12808	True;True;True;True;True	5655;5656;7157;8065;13454;13471	11165;11166;11167;11168;14016;14017;14018;14019;15923;15924;15925;15926;15927;15928;15929;15930;15931;15932;15933;26292;26293;26294;26295;26296;26297;26298;26299;26300;26301;26302;26303;26304;26305;26306;26307;26308;26309;26310;26311;26312;26313;26314;26315;26316;26317;26318;26319;26320;26321;26322;26323;26324;26325;26326;26327;26328;26329;26330;26331;26332;26333;26334;26335;26336;26337;26338;263…	10845;10846;10847;10848;10849;13559;13560;13561;13562;15389;15390;15391;15392;15393;15394;15395;15396;15397;15398;25564;25565;25566;25567;25568;25569;25570;25571;25572;25573;25574;25575;25576;25577;25578;25579;25580;25581;25582;25583;25584;25585;25586;25587;25588;25589;25590;25591;25592;25593;25594;25595;25596;25597;25598;25599;25600;25601;25602;25603;25604;25605;25606;25607;25608;25609;25636;256…	10847;13562;15397;25589;25636	251	94
CON__P01966	CON__P01966	5	5	5				1	5	5	5	5	5	5	5	5	5	34.5	34.5	34.5	15.184	142	142	0	12.4	By MS/MS	By MS/MS	34.5	34.5	34485000	8205200	26279000	30533000	18581000	6	5	11			+	438	7608;8127;12671;12853;13023	True;True;True;True;True	7964;8529;13325;13521;13700	15748;15749;16790;16791;26050;26051;26052;26053;26472;26473;26809;26810;26811;26812	15229;15230;16206;25325;25326;25327;25328;25724;26048;26049;26050;26051	15230;16206;25326;25724;26048
CON__P02533;CON__Q6IFX2;CON__Q61782;CON__Q9D312	CON__P02533	44;19;7;3	27;11;4;0	17;7;2;0				4	44	27	17	38	43	21	26	13	16	75	54.2	41.9	51.621	472	472;452;93;431	0	323.31	By MS/MS	By MS/MS	68.2	75	778930000	262390000	516540000	755600000	374040000	47	50	97			+	439	203;204;670;944;1081;1082;1396;1397;1534;1535;1536;2124;2895;2896;4291;4316;5513;5544;5810;6080;6396;6398;6552;6713;7147;8309;8310;8568;8939;9381;9671;9914;10013;10283;11740;12044;12185;12360;12361;13250;13740;13741;13742;14076	True;True;False;True;False;False;True;True;True;True;True;False;True;True;True;False;True;True;False;True;False;True;False;False;True;True;True;True;True;False;True;True;False;True;True;True;True;False;False;False;False;False;False;True	210;211;212;213;703;999;1145;1146;1478;1479;1480;1620;1621;1622;2250;3047;3048;4504;4505;4530;5777;5778;5814;6097;6374;6708;6710;6868;7038;7486;8769;8770;8771;8772;9049;9050;9445;9900;9901;10202;10454;10562;10842;12359;12673;12824;12825;13002;13003;13938;14444;14445;14446;14447;14448;14795	380;381;382;383;384;385;386;387;388;389;390;1307;1308;1309;1310;1311;1312;1313;1314;1315;1316;1918;1919;1920;1921;2186;2187;2188;2189;2190;2191;2930;2931;2932;2933;2934;3193;3194;3195;3196;3197;3198;3199;3200;3201;3202;4376;4377;4378;4379;5860;5861;5862;8888;8889;8890;8891;8892;8893;8894;8941;8942;8943;11388;11389;11390;11391;11454;11455;11456;11457;11997;11998;12498;12499;13163;13164;13167;13465…	376;377;378;379;380;381;382;383;1253;1254;1255;1256;1257;1258;1259;1260;1844;1845;1846;1847;2104;2105;2106;2107;2108;2109;2834;2835;2836;2837;2838;2839;3093;3094;3095;3096;3097;3098;3099;3100;3101;4218;4219;5680;5681;5682;8628;8629;8630;8631;8632;8633;8634;8635;8676;8677;8678;11047;11048;11049;11108;11109;11110;11111;11112;11635;11636;12140;12141;12753;12754;12756;13043;13044;13366;14372;14373;14…	377;381;1258;1846;2105;2109;2838;2839;3093;3097;3100;4218;5680;5682;8628;8676;11049;11109;11636;12140;12753;12756;13044;13366;14375;16666;16669;17167;17974;18869;19410;19867;20069;20571;23491;24121;24403;24708;24712;26480;27411;27418;27420;28036	246;252;253;254;255;256;257;258;259;260	14;119;212;237;257;272;287;338;351;391
CON__P02535-1	CON__P02535-1	14	2	2				1	14	2	2	13	12	2	0	2	0	19.5	4.6	4.6	57.769	570	570	0	3.0468	By MS/MS	By matching	19.5	14.9	1891300	1891300	0	5263300	0	2	0	2			+	440	312;672;673;674;1538;5412;6396;6706;9690;9716;9717;10284;13251;13740	True;False;False;False;True;False;False;False;False;False;False;False;False;False	326;705;706;707;1624;5673;6708;7031;10222;10248;10249;10843;13939;14444;14445	607;1321;1322;1323;1324;1325;1326;1327;1328;1329;1330;1331;1332;1333;1334;1335;1336;1337;1338;1339;1340;3206;11202;11203;13163;13164;13794;13795;20086;20087;20088;20089;20090;20091;20092;20093;20094;20095;20096;20147;20148;20149;20150;20151;21254;21255;27270;27271;28242;28243;28244;28245	592;1264;1265;1266;1267;1268;1269;1270;1271;1272;1273;1274;1275;1276;1277;1278;1279;1280;1281;1282;1283;1284;1285;1286;3105;10876;10877;12753;12754;13351;13352;19449;19450;19451;19452;19453;19454;19455;19456;19457;19458;19459;19460;19512;19513;19514;19515;19516;19517;19518;20572;20573;26483;26484;27411;27412;27413;27414	592;1266;1279;1285;3105;10876;12753;13351;19455;19512;19514;20573;26483;27411	261	148
CON__P02538;CON__Q8VED5;CON__H-INV:HIT000016045;CON__Q9H552	CON__P02538	58;11;3;2	7;1;0;0	4;0;0;0				4	58	7	4	52	56	5	7	3	4	69.7	11.9	7.4	60.044	564	564;531;99;499	0	101.92	By MS/MS	By MS/MS	67.9	69.7	155260000	54866000	100400000	175600000	73763000	5	8	13			+	441	228;246;247;529;823;1025;1118;2051;3001;3063;3065;3343;3346;3347;3860;4191;4329;4631;4632;5771;6222;6288;6468;6469;6694;7150;7203;7603;8667;8677;8678;8691;8693;9040;9298;9299;9300;9342;9482;9587;9588;10277;10278;10433;10913;10914;11152;11153;11163;11568;11569;12126;13280;13616;14009;14110;14116;14504	False;False;False;True;False;False;False;False;False;False;False;False;True;True;True;True;False;False;False;False;False;False;False;False;False;False;False;False;False;False;False;False;False;False;False;False;False;False;False;False;False;False;False;True;False;False;False;False;False;False;False;False;True;False;False;False;False;False	239;259;260;555;870;871;872;1087;1183;2168;2169;3163;3228;3230;3515;3518;3519;4054;4398;4399;4543;4856;4857;6057;6526;6597;6782;6783;7019;7489;7543;7544;7959;9154;9164;9165;9178;9180;9550;9814;9815;9816;9817;9860;10004;10113;10114;10836;10837;11000;11498;11499;11747;11748;11758;12172;12173;12761;13969;14315;14724;14829;14835;15237	449;450;451;452;497;498;499;500;501;1033;1034;1035;1690;1691;1692;1693;1694;1695;1696;1697;2073;2074;2260;2261;4209;4210;4211;4212;4213;4214;4215;4216;6072;6073;6178;6179;6180;6183;6184;6185;6186;6699;6700;6705;6706;6707;8014;8015;8696;8697;8698;8968;8969;9577;9578;11928;11929;11930;11931;12812;12813;12957;13311;13312;13313;13314;13315;13316;13317;13318;13768;13769;14884;14885;14980;14981;14982;1…	435;436;437;438;485;486;487;488;489;490;999;1000;1622;1623;1624;1625;1626;1627;1628;1629;1630;1631;1632;1633;1634;1999;2179;2180;4064;4065;4066;4067;4068;4069;4070;5884;5885;5985;5986;5987;5990;5991;5992;5993;5994;5995;6490;6491;6495;6496;6497;7763;7764;8432;8433;8434;8704;8705;9305;9306;11568;11569;11570;12433;12551;12552;12896;12897;12898;12899;12900;12901;12902;12903;12904;12905;13322;13323;14…	435;485;487;999;1634;1999;2179;4069;5885;5986;5993;6490;6496;6497;7763;8434;8704;9305;9306;11568;12433;12552;12899;12900;13323;14390;14483;15220;17370;17404;17406;17432;17439;18195;18719;18723;18725;18797;19060;19259;19260;20561;20562;20868;21852;21854;22341;22345;22360;23127;23132;24291;26544;27183;27919;28101;28128;28838	262;263;264;265;266;267	242;279;309;322;418;452
CON__P02662	CON__P02662	7	7	7				1	7	7	7	4	7	4	7	4	7	31.2	31.2	31.2	22.975	199	199	0	52.546	By MS/MS	By MS/MS	24.1	31.2	74217000	4493900	69723000	19968000	45877000	3	11	14			+	442	2350;3178;3179;4701;4781;4800;14315	True;True;True;True;True;True;True	2487;3346;3347;4929;5011;5030;15040	4798;6395;6396;6397;6398;9729;9730;9890;9891;9930;9931;29371;29372	4627;6195;6196;6197;6198;9459;9614;9615;9616;9651;9652;9653;28497;28498	4627;6197;6198;9459;9615;9653;28497
CON__P02663	CON__P02663	1	1	1				1	1	1	1	0	1	0	1	0	1	16.4	16.4	16.4	24.348	207	207	0	5.9625		By MS/MS	0	16.4	497830	0	497830	0	497830	0	0	0			+	443	747	TRUE	786	1504	1439	1439
CON__P02666	CON__P02666	1	1	1				1	1	1	1	1	1	1	1	1	1	9.1	9.1	9.1	23.583	209	209	0	5.494	By MS/MS	By MS/MS	9.1	9.1	14644000	870270	13774000	0	7488300	1	5	6			+	444	1898	TRUE	2003;2004	3912;3913;3914;3915;3916	3779;3780;3781;3782;3783;3784	3780	268	185
CON__P02668	CON__P02668	3	3	3				1	3	3	3	1	3	1	3	1	3	30.8	30.8	30.8	18.974	169	169	0	63.222	By MS/MS	By MS/MS	10.7	30.8	11413000	0	11413000	0	11413000	1	5	6			+	445	11012;14394;14395	True;True;True	11601;15127;15128	22746;22747;22748;29534;29535	22058;22059;22060;28658;28659;28660	22059;28659;28660
CON__P02676	CON__P02676	1	1	1				1	1	1	1	1	0	1	0	1	0	2	2	2	56.44	495	495	0.0019072	2.236	By MS/MS		2	0	636100	636100	0	1770200	0	1	0	1			+	446	2266	TRUE	2399	4651	4477	4477
CON__P02754	CON__P02754	7	7	7				1	7	7	7	6	6	6	6	6	6	56.8	56.8	56.8	18.281	162	162	0	15.895	By MS/MS	By MS/MS	40.7	56.8	19062000	4640900	14421000	13086000	13977000	7	8	15			+	447	5060;7648;12254;12255;12738;13397;13919	True;True;True;True;True;True;True	5303;8004;12894;12895;13395;13396;14086;14630	10438;10439;15818;15819;25213;25214;25215;25216;26176;26177;27542;27543;28593;28594	10148;10149;15294;15295;24529;24530;24531;25448;25449;25450;26740;26741;27744;27745;27746	10148;15294;24529;24531;25448;26740;27744	269	24
CON__P02768-1	CON__P02768-1	55	55	50				1	55	55	50	50	53	50	53	45	48	82.8	82.8	79.1	69.366	609	609	0	323.31	By MS/MS	By MS/MS	81.3	81.4	2354900000	873180000	1481700000	2444500000	1270600000	78	95	173			+	448	54;181;269;818;1277;1380;1383;1385;1386;1553;1615;1812;2065;2320;2887;3305;3455;4775;4788;6302;6353;6385;6611;7066;7827;7897;7920;7921;7936;8245;8246;8459;9351;9575;9576;9723;9888;9889;9890;9932;9940;10531;10532;10785;10786;11674;11675;12307;12670;12945;13112;13113;13522;14230;14354	True;True;True;True;True;True;True;True;True;True;True;True;True;True;True;True;True;True;True;True;True;True;True;True;True;True;True;True;True;True;True;True;True;True;True;True;True;True;True;True;True;True;True;True;True;True;True;True;True;True;True;True;True;True;True	56;186;282;865;1352;1353;1462;1465;1467;1468;1639;1702;1910;2186;2187;2457;3039;3477;3630;5005;5018;6612;6664;6696;6929;7405;8190;8262;8285;8286;8287;8288;8303;8686;8687;8688;8935;9869;10101;10102;10255;10427;10428;10429;10473;10474;10483;11100;11101;11102;11103;11366;11367;12288;12289;12947;13324;13616;13794;13795;14219;14952;15080	109;110;335;336;337;338;537;1675;1676;1677;1678;1679;1680;2657;2658;2659;2660;2661;2662;2663;2906;2907;2911;2913;2914;2915;3235;3236;3237;3356;3357;3740;3741;4248;4249;4250;4251;4252;4253;4254;4740;4741;5844;5845;6633;6634;6635;6972;6973;6974;9876;9877;9878;9879;9906;9907;9908;12990;12991;12992;12993;13074;13075;13076;13077;13078;13079;13080;13137;13138;13595;13596;13597;13598;14726;14727;14728;1…	107;108;336;337;521;1606;1607;1608;1609;1610;1611;2569;2570;2571;2572;2573;2810;2814;2816;2817;2818;2819;3138;3139;3140;3244;3245;3609;4098;4099;4100;4101;4102;4103;4104;4567;4568;5664;5665;6429;6430;6767;6768;6769;9601;9602;9603;9604;9632;9633;12585;12586;12587;12588;12673;12674;12675;12676;12677;12678;12679;12680;12731;12732;13167;13168;13169;13170;14220;14221;15604;15751;15752;15753;15754;1579…	108;337;521;1607;2569;2810;2814;2816;2818;3139;3244;3609;4101;4568;5664;6429;6769;9601;9632;12586;12676;12731;13167;14220;15604;15751;15798;15800;15831;16447;16453;16964;18817;19231;19235;19529;19817;19823;19826;19903;19926;21057;21060;21595;21599;23355;23357;24617;25324;25887;26224;26228;26985;28338;28583	270;271;272;273;274	147;322;353;470;572
CON__P02769	CON__P02769	6	1	1				1	6	1	1	5	6	0	1	0	1	8.2	2	2	69.293	607	607	0.0080092	1.5663	By matching	By MS/MS	6.3	8.2	0	0	0	0	0	0	1	1			+	449	1385;6353;7936;13522;14229;14354	False;False;False;False;True;False	1467;6664;8303;14219;14951;15080	2913;2914;13074;13075;13076;13077;13078;13079;13080;16402;16403;27795;27796;27797;29217;29458;29459	2816;2817;12673;12674;12675;12676;12677;12678;12679;12680;15831;26984;26985;26986;28336;28583	2816;12676;15831;26985;28336;28583
[truncated: 1,403 more rows]

## Sheet: CON, REV filtered
Protein IDs	Majority protein IDs	Peptide counts (all)	Peptide counts (razor+unique)	Peptide counts (unique)	Protein names	Gene names	Fasta headers	Number of proteins	Peptides	Razor + unique peptides	Unique peptides	Peptides 7C	Peptides 7S	Razor + unique peptides 7C	Razor + unique peptides 7S	Unique peptides 7C	Unique peptides 7S	Sequence coverage [%]	Unique + razor sequence coverage [%]	Unique sequence coverage [%]	Mol. weight [kDa]	Sequence length	Sequence lengths	Q-value	Score	Identification type 7C	Identification type 7S	Sequence coverage 7C [%]	Sequence coverage 7S [%]	Intensity	Intensity 7C	Intensity 7S	LFQ intensity 7C	LFQ intensity 7S	MS/MS count 7C	MS/MS count 7S	MS/MS count	Only identified by site	Reverse	Potential contaminant	id	Peptide IDs	Peptide is razor	Mod. peptide IDs	Evidence IDs	MS/MS IDs	Best MS/MS	Oxidation (M) site IDs	Oxidation (M) site positions
[truncated: 1,727 more rows]

[truncated: 1 more sheets: LFQ]
