# Supplementary material for: The phospho-docking protein 14-3-3 regulates microtubule-associated proteins in oocytes including the chromosomal passenger Borealin
Source: PLoS Genet. 2022 Jun 6;18(6):e1009995. doi: 10.1371/journal.pgen.1009995 (PMC9203013; doi:10.1371/journal.pgen.1009995)
Supplement: S7 Table — (XLSX) [file pgen.1009995.s011.xlsx]

## Sheet: proteinGroups
Protein IDs	Majority protein IDs	Peptide counts (all)	Peptide counts (razor+unique)	Peptide counts (unique)	Protein names	Gene names	Fasta headers	Number of proteins	Peptides	Razor + unique peptides	Unique peptides	Peptides 8C	Peptides 8S	Razor + unique peptides 8C	Razor + unique peptides 8S	Unique peptides 8C	Unique peptides 8S	Sequence coverage [%]	Unique + razor sequence coverage [%]	Unique sequence coverage [%]	Mol. weight [kDa]	Sequence length	Sequence lengths	Q-value	Score	Identification type 8C	Identification type 8S	Sequence coverage 8C [%]	Sequence coverage 8S [%]	Intensity	Intensity 8C	Intensity 8S	LFQ intensity 8C	LFQ intensity 8S	MS/MS count 8C	MS/MS count 8S	MS/MS count	Only identified by site	Reverse	Potential contaminant	id	Peptide IDs	Peptide is razor	Mod. peptide IDs	Evidence IDs	MS/MS IDs	Best MS/MS	Oxidation (M) site IDs	Oxidation (M) site positions
A0A023GQ99;Q9VJ62	A0A023GQ99;Q9VJ62	1;1	1;1	1;1	H/ACA ribonucleoprotein complex non-core subunit NAF1	CG10341	tr|A0A023GQ99|A0A023GQ99_DROME Uncharacterized protein, isoform C OS=Drosophila melanogaster GN=CG10341 PE=1 SV=1;sp|Q9VJ62|NAF1_DROME H/ACA ribonucleoprotein complex non-core subunit NAF1 OS=Drosophila melanogaster GN=CG10341 PE=1 SV=2	2	1	1	1	1	1	1	1	1	1	2	2	2	62.14	563	563;564	0.0087404	1.6106	By MS/MS	By matching	2	2	1043600	824200	219430	0	219430	1	0	1				0	14576	TRUE	15432	32278;32279	31690	31690
A0A023GQA5;P24156	A0A023GQA5;P24156	8;8	8;8	8;8	Protein l(2)37Cc	l(2)37Cc	tr|A0A023GQA5|A0A023GQA5_DROME Lethal (2) 37Cc, isoform D OS=Drosophila melanogaster GN=l(2)37Cc PE=1 SV=1;sp|P24156|L2CC_DROME Protein l(2)37Cc OS=Drosophila melanogaster GN=l(2)37Cc PE=2 SV=2	2	8	8	8	8	7	8	7	8	7	41.7	41.7	41.7	30.383	276	276;276	0	31.893	By MS/MS	By MS/MS	41.7	37.7	27076000	19145000	7931600	14293000	10846000	9	10	19				1	1540;2286;5556;7536;8142;12415;12942;16378	True;True;True;True;True;True;True;True	1633;2414;5844;7912;8541;13155;13714;17328	3453;3454;5042;5043;12138;12139;12140;12141;16497;16498;17822;17823;27510;27511;28654;28655;36314	3419;3420;4978;11932;11933;11934;11935;11936;11937;16195;16196;17429;17430;26880;26881;26882;28039;28040;35630	3419;4978;11937;16196;17429;26882;28039;35630
X2JAC7;Q8IRV7;M9NGK3;X2JDK9;M9NDM1;M9NFR6;Q8IRV8;M9NET2;M9NGL3;X2JE09;A0A023GRW4;Q8IRV9;Q9W4Y4;M9NE61;M9NE56;X2JCE8;Q8MPN3;M9NFS1;E1JJC0;M9NDL5;M9NES6;Q9W4Y3;Q9NEF9;Q8MSR5;Q9NEG0	X2JAC7;Q8IRV7;M9NGK3;X2JDK9;M9NDM1;M9NFR6;Q8IRV8;M9NET2;M9NGL3;X2JE09;A0A023GRW4;Q8IRV9;Q9W4Y4;M9NE61;M9NE56;X2JCE8;Q8MPN3;M9NFS1;E1JJC0;M9NDL5;M9NES6;Q9W4Y3;Q9NEF9	9;9;9;9;9;9;9;9;9;9;9;9;9;9;9;9;9;9;9;9;9;9;7;4;2	9;9;9;9;9;9;9;9;9;9;9;9;9;9;9;9;9;9;9;9;9;9;7;4;2	9;9;9;9;9;9;9;9;9;9;9;9;9;9;9;9;9;9;9;9;9;9;7;4;2		trol	tr|X2JAC7|X2JAC7_DROME Terribly reduced optic lobes, isoform AX OS=Drosophila melanogaster GN=trol PE=1 SV=1;tr|Q8IRV7|Q8IRV7_DROME Terribly reduced optic lobes, isoform AG OS=Drosophila melanogaster GN=trol PE=1 SV=3;tr|M9NGK3|M9NGK3_DROME Terribly reduce	25	9	9	9	9	1	9	1	9	1	4.9	4.9	4.9	316.82	2853	2853;3105;3728;3805;3806;3833;3887;3897;3967;3973;3989;4007;4150;4150;4176;4203;4223;4299;4411;4434;4451;4479;2447;1066;907	0	21.43	By MS/MS	By MS/MS	4.9	0.7	3944800	3849000	95819	3459500	0	10	1	11				2	1123;3683;5187;5476;5642;12293;13870;16583;16984	True;True;True;True;True;True;True;True;True	1192;3884;5456;5761;5933;13029;14695;17550;17967	2488;7986;11336;11970;12341;27264;30758;36782;36783;37664	2459;7889;11140;11768;12140;26640;30160;36095;36096;36097;36956	2459;7889;11140;11768;12140;26640;30160;36097;36956
Q0IGW6;M9ND86;A0A024E347;P43248;A8WHG4	Q0IGW6;M9ND86;A0A024E347;P43248	17;17;17;17;1	17;17;17;17;1	17;17;17;17;1	DNA mismatch repair protein spellchecker 1	spel1;spel1-RD	tr|Q0IGW6|Q0IGW6_DROME RE64551p OS=Drosophila melanogaster GN=spel1 PE=2 SV=1;tr|M9ND86|M9ND86_DROME Spellchecker1, isoform D OS=Drosophila melanogaster GN=spel1 PE=1 SV=1;tr|A0A024E347|A0A024E347_DROME FI23518p1 (Fragment) OS=Drosophila melanogaster GN=sp	5	17	17	17	17	14	17	14	17	14	24	24	24	103.34	917	917;917;939;917;118	0	42.227	By MS/MS	By MS/MS	24	19.4	34344000	17349000	16994000	14892000	17402000	13	14	27				3	1021;1648;2083;2814;3308;4525;5283;7893;9190;11232;11984;13578;14043;16068;16327;17139;17530	True;True;True;True;True;True;True;True;True;True;True;True;True;True;True;True;True	1085;1751;2203;2979;3496;4761;5559;8278;9635;9636;11909;12698;14379;14876;17006;17275;18130;18536	2271;2272;3685;4611;4612;6141;6142;7204;7205;9802;9803;11554;11555;17295;17296;20128;20129;20130;20131;24864;24865;26564;30110;30111;31126;35636;35637;36207;36208;37990;37991;38834;38835	2236;2237;3646;4579;4580;4581;6076;7102;7103;9643;11352;16914;19621;19622;19623;24264;24265;25955;29497;29498;29499;30537;34988;35529;35530;37269;37270;38075	2236;3646;4580;6076;7103;9643;11352;16914;19622;24264;25955;29498;30537;34988;35530;37269;38075	0;1	482;483
Q86NN5;A0A024E3A5;Q059D4;Q9VPE2	Q86NN5;A0A024E3A5;Q059D4;Q9VPE2	3;3;2;2	3;3;2;2	3;3;2;2		ND-39;CG6020-RA	tr|Q86NN5|Q86NN5_DROME GM13757p OS=Drosophila melanogaster GN=ND-39 PE=2 SV=1;tr|A0A024E3A5|A0A024E3A5_DROME FI24283p1 OS=Drosophila melanogaster GN=CG6020-RA PE=2 SV=1;tr|Q059D4|Q059D4_DROME IP02858p OS=Drosophila melanogaster PE=2 SV=1;tr|Q9VPE2|Q9VPE2_D	4	3	3	3	3	2	3	2	3	2	13.8	13.8	13.8	37.789	327	327;416;324;416	0	7.207	By MS/MS	By MS/MS	13.8	10.1	3240300	2079400	1160800	1760600	1269300	4	1	5				4	98;4165;17675	True;True;True	100;4389;18688	203;204;8960;8961;39132	211;212;213;8831;38362	212;8831;38362
A0A075BK61;A0A075BLW3;A0A075BLW2;A0A075BK58;A0A075BJR6;A0A075BJR4;A0A075BJR0;A0A075BJG7;A0A075BID9;A0A075BID5;A0A075BID1;M9PI58;Q9VUE5;A0A075BLW4;A0A075BK49;A0A075BJG9;Q24156	A0A075BK61;A0A075BLW3;A0A075BLW2;A0A075BK58;A0A075BJR6;A0A075BJR4;A0A075BJR0;A0A075BJG7;A0A075BID9;A0A075BID5;A0A075BID1;M9PI58;Q9VUE5;A0A075BLW4;A0A075BK49;A0A075BJG9;Q24156	9;9;9;9;9;9;9;9;9;9;9;9;9;8;8;8;8	9;9;9;9;9;9;9;9;9;9;9;9;9;8;8;8;8	9;9;9;9;9;9;9;9;9;9;9;9;9;8;8;8;8		stwl	tr|A0A075BK61|A0A075BK61_DROME Stonewall (Fragment) OS=Drosophila melanogaster GN=stwl PE=4 SV=1;tr|A0A075BLW3|A0A075BLW3_DROME Stonewall (Fragment) OS=Drosophila melanogaster GN=stwl PE=4 SV=1;tr|A0A075BLW2|A0A075BLW2_DROME Stonewall (Fragment) OS=Drosoph	17	9	9	9	6	9	6	9	6	9	18	18	18	105.66	976	976;987;987;987;987;987;987;987;987;987;987;999;1037;983;983;987;1037	0	63.372	By MS/MS	By MS/MS	11.5	18	11880000	2825200	9054300	3869800	7723800	5	10	15				5	3306;3453;10826;11035;14962;15291;16417;16827;17033	True;True;True;True;True;True;True;True;True	3494;3648;11478;11705;15836;16186;17369;17800;18019	7199;7498;7499;23927;24456;24457;33150;33151;33883;33884;36396;36397;37306;37762;37763	7095;7395;7396;23304;23847;23848;23849;32546;33253;35713;35714;36601;36602;37058;37059	7095;7396;23304;23847;32546;33253;35713;36601;37059
A0A075BJU9;A0A075BJU3;A0A075BJD6;A0A075BJD5;A0A075BLT4;A0A075BJ89;X2J7U0;A0A075BLT1;A0A075BJ92;Q9VKM1	A0A075BJU9;A0A075BJU3;A0A075BJD6;A0A075BJD5;A0A075BLT4;A0A075BJ89;X2J7U0;A0A075BLT1;A0A075BJ92;Q9VKM1	15;15;15;15;14;14;13;13;13;13	15;15;15;15;14;14;13;13;13;13	15;15;15;15;14;14;13;13;13;13	Piwi-like protein;Protein piwi	piwi	tr|A0A075BJU9|A0A075BJU9_DROME Piwi OS=Drosophila melanogaster GN=piwi PE=3 SV=1;tr|A0A075BJU3|A0A075BJU3_DROME Piwi OS=Drosophila melanogaster GN=piwi PE=3 SV=1;tr|A0A075BJD6|A0A075BJD6_DROME Piwi OS=Drosophila melanogaster GN=piwi PE=3 SV=1;tr|A0A075BJD5	10	15	15	15	13	9	13	9	13	9	21.9	21.9	21.9	97.1	843	843;843;843;843;843;843;843;843;843;843	0	22.136	By MS/MS	By MS/MS	19.1	13.3	12544000	6416600	6127100	6034900	5859600	13	7	20				6	2035;2126;4547;4680;5213;7405;7672;7737;8781;9467;13758;15074;16540;16652;17264	True;True;True;True;True;True;True;True;True;True;True;True;True;True;True	2155;2248;4783;4918;5482;7775;8052;8117;9207;9932;14575;15961;17505;17620;18265	4514;4704;4705;9849;9850;10221;11390;16198;16199;16804;16942;19224;19225;20717;30524;30525;33420;33421;36684;36931;38268;38269	4484;4663;9684;10032;11198;15910;15911;15912;16469;16595;18767;18768;20205;29918;29919;32799;32800;36001;36245;37549	4484;4663;9684;10032;11198;15911;16469;16595;18767;20205;29918;32799;36001;36245;37549
J7FKZ4;B2YE07;A0A0M4F7F6;A0A075E6K7;P00399	J7FKZ4;B2YE07;A0A0M4F7F6;A0A075E6K7;P00399	1;1;1;1;1	1;1;1;1;1	1;1;1;1;1	Cytochrome c oxidase subunit 1	cox1;COI;COX1;mt:CoI	tr|J7FKZ4|J7FKZ4_DROME Cytochrome c oxidase subunit 1 (Fragment) OS=Drosophila melanogaster GN=cox1 PE=3 SV=1;tr|B2YE07|B2YE07_DROME Cytochrome c oxidase subunit 1 (Fragment) OS=Drosophila melanogaster GN=COI PE=3 SV=1;tr|A0A0M4F7F6|A0A0M4F7F6_DROME Cytoch	5	1	1	1	1	0	1	0	1	0	1.8	1.8	1.8	56.381	511	511;511;511;511;511	0.0037634	1.9209	By MS/MS		1.8	0	376680	376680	0	338560	0	1	0	1				7	12315	TRUE	13051	27299	26673	26673
A0A077HCQ5;A0A077HCY9;Q1ECB3	A0A077HCQ5;A0A077HCY9;Q1ECB3	12;11;7	1;0;0	0;0;0	Alcohol dehydrogenase	Adh	tr|A0A077HCQ5|A0A077HCQ5_DROME Alcohol dehydrogenase (Fragment) OS=Drosophila melanogaster GN=Adh PE=3 SV=1;tr|A0A077HCY9|A0A077HCY9_DROME Alcohol dehydrogenase (Fragment) OS=Drosophila melanogaster GN=Adh PE=3 SV=1;tr|Q1ECB3|Q1ECB3_DROME Alcohol dehydroge	3	12	1	0	11	12	1	1	0	0	79.8	8.4	0	25.681	238	238;238;179	0	16.17	By MS/MS	By MS/MS	79.4	79.8	13443000	7331800	6110800	0	6110800	1	1	2				8	176;573;4970;7660;8107;8907;10959;11341;14809;15416;15475;16872	False;False;False;False;False;False;False;False;False;True;False;False	183;606;5229;8040;8505;9338;11616;12022;15677;16319;16378;17852	376;377;1247;1248;10855;10856;16778;17744;17745;17746;17747;19491;19492;19493;24240;24241;25110;25111;32796;32797;34158;34159;34285;34286;34287;34288;37412;37413	384;385;1244;1245;10690;10691;16448;17355;17356;17357;17358;19014;19015;19016;23631;23632;24517;24518;32209;33544;33545;33669;33670;33671;36702;36703;36704	384;1244;10691;16448;17355;19014;23632;24518;32209;33545;33669;36702
J9TIE4;J9THZ9;C6KI54;A0A0A0RZ60;A0A126QBG4;C8CB16;P00408	J9TIE4;J9THZ9;C6KI54;A0A0A0RZ60;A0A126QBG4;C8CB16;P00408	1;1;1;1;1;1;1	1;1;1;1;1;1;1	1;1;1;1;1;1;1	Cytochrome c oxidase subunit 2	COX2;COII;mt:CoII	tr|J9TIE4|J9TIE4_DROME Cytochrome c oxidase subunit 2 OS=Drosophila melanogaster GN=COX2 PE=3 SV=1;tr|J9THZ9|J9THZ9_DROME Cytochrome c oxidase subunit 2 OS=Drosophila melanogaster GN=COX2 PE=3 SV=1;tr|C6KI54|C6KI54_DROME Cytochrome c oxidase subunit 2 OS=D	7	1	1	1	1	1	1	1	1	1	8.8	8.8	8.8	26.22	228	228;228;228;228;229;238;228	0.00059312	2.7051	By MS/MS	By MS/MS	8.8	8.8	1712500	1171100	541360	0	541360	2	1	3				9	6941	TRUE	7289	15200;15201	14918;14919;14920	14919
Q9XYM5;C1C3E9;Q5BIG7;A0A0B4JD03;A0A0B4JCQ7;Q7KNF5;A1Z7P9;A1Z7P7;A0A0B4K6T9;A0A0B4LEH9;A0A0B4JD33;A1Z7Q1;Q8IGK3;A1Z7P8;A1Z7P5;C0PDF2	Q9XYM5;C1C3E9;Q5BIG7;A0A0B4JD03;A0A0B4JCQ7;Q7KNF5;A1Z7P9;A1Z7P7;A0A0B4K6T9;A0A0B4LEH9;A0A0B4JD33;A1Z7Q1;Q8IGK3;A1Z7P8;A1Z7P5	7;7;7;7;7;7;7;7;7;7;7;7;7;7;7;2	7;7;7;7;7;7;7;7;7;7;7;7;7;7;7;2	7;7;7;7;7;7;7;7;7;7;7;7;7;7;7;2		Su(var)2-10;Su(var)2-10-RG	tr|Q9XYM5|Q9XYM5_DROME LD27861p OS=Drosophila melanogaster GN=Su(var)2-10 PE=1 SV=1;tr|C1C3E9|C1C3E9_DROME MIP09475p OS=Drosophila melanogaster GN=Su(var)2-10-RG PE=2 SV=1;tr|Q5BIG7|Q5BIG7_DROME RE55465p OS=Drosophila melanogaster GN=Su(var)2-10 PE=1 SV=1;	16	7	7	7	5	5	5	5	5	5	25.7	25.7	25.7	57.941	522	522;530;533;537;537;554;565;569;570;577;584;593;601;604;640;319	0	19.075	By MS/MS	By MS/MS	17.6	19.9	6376500	3818400	2558100	3608700	2381400	6	6	12				10	6908;8037;8202;12758;15900;16619;16622	True;True;True;True;True;True;True	7255;8430;8603;13523;16823;17587;17590	15131;17600;17960;28259;28260;35248;35249;36863;36864;36868	14848;17209;17560;27626;34619;34620;36174;36175;36176;36177;36178;36181;36182	14848;17209;17560;27626;34620;36174;36181
A0A0B4JCU8;Q9V8M5;E4NKM4	A0A0B4JCU8;Q9V8M5;E4NKM4	7;7;6	7;7;6	7;7;6	3-hydroxyisobutyrate dehydrogenase;Probable 3-hydroxyisobutyrate dehydrogenase, mitochondrial	CG15093;CG15093-RB	tr|A0A0B4JCU8|A0A0B4JCU8_DROME 3-hydroxyisobutyrate dehydrogenase OS=Drosophila melanogaster GN=CG15093 PE=1 SV=1;sp|Q9V8M5|3HIDH_DROME Probable 3-hydroxyisobutyrate dehydrogenase, mitochondrial OS=Drosophila melanogaster GN=CG15093 PE=2 SV=2;tr|E4NKM4|E4N	3	7	7	7	7	7	7	7	7	7	41.7	41.7	41.7	33.883	324	324;324;249	0	43.14	By MS/MS	By MS/MS	41.7	41.7	12678000	6853500	5824200	6308000	5676200	8	9	17				11	1961;2222;2633;4144;8695;10760;11721	True;True;True;True;True;True;True	2074;2346;2791;4367;9119;11408;12426	4351;4352;4902;4903;5769;5770;8915;8916;19007;19008;23774;23775;23776;25992;25993;25994;25995	4327;4328;4845;4846;5711;8781;8782;8783;18561;18562;18563;18564;23153;23154;23155;25385;25386;25387	4327;4845;5711;8781;18563;23154;25385
F6M9W1;A0A0B4LHQ4;A0A0B4JD62;A0A0B4JDB5;A0A0B4LGQ5;A0A0B4JCW5;F6M9W2;A0A0B4JCV6;A0A0B4LGR2;A0A0B4JDA1;Q9VN58;F6M9W0;Q6NNZ7;D0IQI6	F6M9W1;A0A0B4LHQ4;A0A0B4JD62;A0A0B4JDB5;A0A0B4LGQ5;A0A0B4JCW5;F6M9W2;A0A0B4JCV6;A0A0B4LGR2;A0A0B4JDA1;Q9VN58;F6M9W0	20;20;20;20;20;20;20;20;20;20;20;20;6;3	20;20;20;20;20;20;20;20;20;20;20;20;6;3	20;20;20;20;20;20;20;20;20;20;20;20;6;3		ctrip	tr|F6M9W1|F6M9W1_DROME CTRIP isoform B OS=Drosophila melanogaster PE=2 SV=1;tr|A0A0B4LHQ4|A0A0B4LHQ4_DROME Circadian trip, isoform M OS=Drosophila melanogaster GN=ctrip PE=1 SV=1;tr|A0A0B4JD62|A0A0B4JD62_DROME Circadian trip, isoform I OS=Drosophila melano	14	20	20	20	16	19	16	19	16	19	10.8	10.8	10.8	289.61	2708	2708;2708;2736;2737;2901;2929;2930;2930;3111;3139;3140;3140;561;268	0	90.89	By MS/MS	By MS/MS	8.7	10.3	18977000	8811900	10165000	8330300	9754900	17	20	37				12	127;395;723;2947;4319;5876;6052;8735;8939;9481;9678;9854;10235;11534;12002;12303;13855;14830;15629;15706	True;True;True;True;True;True;True;True;True;True;True;True;True;True;True;True;True;True;True;True	131;419;764;3119;4551;6179;6359;9159;9370;9946;10148;10332;10802;12226;12716;13039;14680;15700;16542;16622	264;265;853;854;1571;1572;6403;6404;9309;12887;12888;13252;13253;19118;19119;19120;19121;19549;19550;20749;21157;21158;21545;21546;21547;22501;22502;25591;26601;26602;27279;27280;30733;30734;32843;34655;34812;34813	274;275;276;856;857;1549;1550;6318;6319;6320;9161;12692;12693;13038;18666;18667;18668;19068;19069;20236;20608;20609;20981;20982;21910;24996;25993;25994;26656;30131;30132;30133;30134;30135;32250;34035;34194	275;856;1550;6320;9161;12692;13038;18666;19069;20236;20609;20982;21910;24996;25993;26656;30132;32250;34035;34194	2;3	2425;2703
A0A0B4JCW4;A0A126GUR6;Q9VHJ8;Q95U38;D6W4K6	A0A0B4JCW4;A0A126GUR6;Q9VHJ8;Q95U38	11;11;11;11;4	11;11;11;11;4	11;11;11;11;4	Succinyl-CoA ligase subunit beta	skap	tr|A0A0B4JCW4|A0A0B4JCW4_DROME Succinyl-CoA ligase subunit beta OS=Drosophila melanogaster GN=skap PE=1 SV=1;tr|A0A126GUR6|A0A126GUR6_DROME Succinyl-CoA ligase subunit beta OS=Drosophila melanogaster GN=skap PE=1 SV=1;tr|Q9VHJ8|Q9VHJ8_DROME Succinyl-CoA li	5	11	11	11	10	11	10	11	10	11	35.3	35.3	35.3	48.983	451	451;452;502;503;263	0	65.12	By MS/MS	By MS/MS	34.1	35.3	36955000	16493000	20462000	14482000	17425000	13	13	26				13	27;400;1629;1909;2261;2630;2953;10006;10118;10203;16994	True;True;True;True;True;True;True;True;True;True;True	28;425;1728;2020;2386;2387;2788;3125;10488;10623;10624;10751;10752;17978	58;59;60;867;868;3643;3644;4237;4990;4991;4992;4993;5763;5764;5765;6414;6415;21872;21873;21874;21875;22136;22137;22138;22394;22395;22396;22397;37684;37685	68;69;866;3607;3608;3609;4223;4929;4930;4931;5706;5707;6330;6331;6332;6333;21292;21293;21294;21295;21296;21539;21540;21541;21809;21810;21811;36979	68;866;3608;4223;4930;5706;6331;21293;21540;21810;36979	4;5;6	120;387;440
A0A0B4KH09;A0A0B4K6L6;A0A0B4LHP1;A0A0B4JD02;A0A0B4JDF1;P16371-2;P16371;F0JAN3	A0A0B4KH09;A0A0B4K6L6;A0A0B4LHP1;A0A0B4JD02;A0A0B4JDF1;P16371-2;P16371;F0JAN3	5;5;5;5;5;5;5;3	5;5;5;5;5;5;5;3	5;5;5;5;5;5;5;3	Protein groucho	gro;gro-RB	tr|A0A0B4KH09|A0A0B4KH09_DROME Groucho, isoform I OS=Drosophila melanogaster GN=gro PE=1 SV=1;tr|A0A0B4K6L6|A0A0B4K6L6_DROME Groucho, isoform H OS=Drosophila melanogaster GN=gro PE=1 SV=1;tr|A0A0B4LHP1|A0A0B4LHP1_DROME Groucho, isoform J OS=Drosophila mela	8	5	5	5	5	3	5	3	5	3	12.6	12.6	12.6	76.559	698	698;709;717;719;728;719;730;605	0	11.88	By MS/MS	By MS/MS	12.6	7.2	5702200	4313900	1388400	3592600	1673100	5	1	6				14	3643;4507;6764;14964;15186	True;True;True;True;True	3841;4743;7102;15838;16075	7894;7895;9762;9763;14816;33154;33647;33648	7793;9604;14548;32549;32550;33026;33027	7793;9604;14548;32550;33027
A0A0B4LEY5;A1Z7T2;A0A0B4K6U3;A0A0B4K727;A0A0B4LF03;A0A0B4LEI8;E1JH15;A0A0B4JD07;A1Z7T1;A1Z7T3;A0A0B4LFX2;A8DY76;A1Z7T0;A1Z7T0-2;Q7YU74;A1Z7T4;C8VUZ0;C8VUY9;Q960L7	A0A0B4LEY5;A1Z7T2;A0A0B4K6U3;A0A0B4K727;A0A0B4LF03;A0A0B4LEI8;E1JH15;A0A0B4JD07;A1Z7T1;A1Z7T3;A0A0B4LFX2;A8DY76;A1Z7T0;A1Z7T0-2;Q7YU74;A1Z7T4;C8VUZ0;C8VUY9;Q960L7	4;4;4;4;4;4;4;4;4;4;4;4;4;4;3;3;3;3;3	4;4;4;4;4;4;4;4;4;4;4;4;4;4;3;3;3;3;3	4;4;4;4;4;4;4;4;4;4;4;4;4;4;3;3;3;3;3	Serine/threonine-protein kinase N	Pkn;Pkn-RF	tr|A0A0B4LEY5|A0A0B4LEY5_DROME Protein kinase N, isoform O OS=Drosophila melanogaster GN=Pkn PE=1 SV=1;tr|A1Z7T2|A1Z7T2_DROME Protein kinase N, isoform F OS=Drosophila melanogaster GN=Pkn PE=1 SV=1;tr|A0A0B4K6U3|A0A0B4K6U3_DROME Protein kinase N, isoform M	19	4	4	4	4	3	4	3	4	3	3.2	3.2	3.2	129.54	1167	1167;1205;1260;1275;1278;1280;1284;1354;1407;1422;1477;1501;1190;1260;590;590;823;823;1174	0	4.1808	By MS/MS	By MS/MS	3.2	3.2	1366800	826220	540620	681980	601240	4	2	6				15	2231;13303;13304;13532	True;True;True;True	2355;14090;14091;14331	4921;4922;29459;29460;29461;29997;29998	4863;4864;28853;28854;28855;29386	4863;28853;28854;29386
A0A0B4JD11;Q9NJH0	A0A0B4JD11;Q9NJH0	21;21	21;21	21;21	Elongation factor 1-gamma	Ef1gamma	tr|A0A0B4JD11|A0A0B4JD11_DROME Ef1gamma, isoform C OS=Drosophila melanogaster GN=Ef1gamma PE=4 SV=1;sp|Q9NJH0|EF1G_DROME Elongation factor 1-gamma OS=Drosophila melanogaster GN=Ef1gamma PE=2 SV=2	2	21	21	21	21	20	21	20	21	20	51	51	51	48.967	431	431;431	0	169.9	By MS/MS	By MS/MS	51	45.9	196810000	117490000	79317000	97791000	84972000	29	22	51				16	42;808;5497;5522;7543;7803;9420;9952;9953;9954;11634;12641;13270;13316;14678;15946;16241;16539;17045;17079;17607	True;True;True;True;True;True;True;True;True;True;True;True;True;True;True;True;True;True;True;True;True	43;851;5783;5808;7919;8184;9884;10434;10435;10436;12328;13395;14056;14103;15540;16877;16878;17188;17504;18031;18068;18617	96;97;98;99;1764;1765;1766;12014;12015;12016;12017;12064;12065;16513;16514;16515;16516;16517;17087;17088;20623;20624;21769;21770;21771;21772;21773;21774;21775;25798;25799;25800;25801;27998;27999;29377;29487;29488;29489;32505;32506;35364;35365;35366;35367;35368;35369;36023;36024;36025;36026;36681;36682;36683;37787;37788;37861;37862;38995;38996	100;101;102;103;104;1739;1740;11808;11809;11810;11811;11860;11861;11862;16209;16210;16211;16212;16733;20114;20115;20116;21201;21202;21203;21204;21205;25189;25190;25191;25192;27360;27361;28774;28880;28881;31916;31917;34729;34730;34731;34732;34733;34734;34735;35356;35357;35999;36000;37081;37082;37151;37152;38225	103;1739;11809;11861;16211;16733;20116;21201;21203;21205;25191;27361;28774;28880;31917;34729;35357;36000;37082;37152;38225	7	332
A0A0B4KHW7;Q961V3;A0A0B4KHJ3;A0A0B4KHF5;A0A0B4JD23;Q7KRU0;Q8IMI0;A0A0B4JDE3;Q9VA53	A0A0B4KHW7;Q961V3;A0A0B4KHJ3;A0A0B4KHF5;A0A0B4JD23;Q7KRU0;Q8IMI0;A0A0B4JDE3;Q9VA53	9;9;9;9;9;9;9;9;9	9;9;9;9;9;9;9;9;9	9;9;9;9;9;9;9;9;9		CG2246-RB;CG2246-RA	tr|A0A0B4KHW7|A0A0B4KHW7_DROME CG2246, isoform P OS=Drosophila melanogaster GN=CG2246 PE=1 SV=1;tr|Q961V3|Q961V3_DROME CG2246, isoform D OS=Drosophila melanogaster GN=CG2246 PE=1 SV=1;tr|A0A0B4KHJ3|A0A0B4KHJ3_DROME CG2246, isoform N OS=Drosophila melanogas	9	9	9	9	8	8	8	8	8	8	37.1	37.1	37.1	39.357	356	356;367;376;377;385;386;387;404;406	0	22.424	By MS/MS	By MS/MS	34	34	19096000	8455500	10641000	7815200	10425000	8	12	20				17	1283;3095;3623;7539;8578;11858;13299;15442;16245	True;True;True;True;True;True;True;True;True	1357;3279;3821;7915;8997;12568;14086;16345;17192	2835;2836;2837;6731;6732;6733;6734;7852;16502;16503;18714;26276;26277;29450;29451;34209;34210;34211;36034;36035	2820;2821;2822;2823;2824;6640;6641;6642;7753;16200;18279;25677;25678;28842;28843;33596;33597;33598;35364;35365	2821;6640;7753;16200;18279;25678;28842;33598;35365
A0A0B4JD39;P17789	A0A0B4JD39;P17789	2;2	2;2	2;2	Protein tramtrack, beta isoform	ttk	tr|A0A0B4JD39|A0A0B4JD39_DROME Tramtrack, isoform H OS=Drosophila melanogaster GN=ttk PE=4 SV=1;sp|P17789|TTKB_DROME Protein tramtrack, beta isoform OS=Drosophila melanogaster GN=ttk PE=1 SV=2	2	2	2	2	1	2	1	2	1	2	6.8	6.8	6.8	68.77	643	643;643	0	4.2085	By MS/MS	By MS/MS	3.6	6.8	2798600	2050200	748420	0	748420	1	2	3				18	67;16466	True;True	68;17427	145;36513;36514;36515	154;35840;35841	154;35841
A0A0B4JD46;Q8T8R1	A0A0B4JD46;Q8T8R1	6;6	6;6	6;6	CCHC-type zinc finger protein CG3800	CG3800	tr|A0A0B4JD46|A0A0B4JD46_DROME CG3800, isoform B OS=Drosophila melanogaster GN=CG3800 PE=4 SV=1;sp|Q8T8R1|Y3800_DROME CCHC-type zinc finger protein CG3800 OS=Drosophila melanogaster GN=CG3800 PE=1 SV=1	2	6	6	6	6	5	6	5	6	5	44.2	44.2	44.2	17.615	165	165;165	0	14.106	By MS/MS	By MS/MS	44.2	38.8	16896000	13314000	3582000	11871000	3678100	10	7	17				19	1705;1708;1898;1900;5347;10527	True;True;True;True;True;True	1812;1815;2009;2011;5626;11162	3807;3813;3814;3815;3816;4212;4213;4214;4215;4217;4218;11672;11673;23272;23273	3773;3774;3781;3782;3783;3784;3785;4198;4199;4200;4201;4203;11471;11472;22657;22658;22659	3773;3785;4201;4203;11472;22659	8	42
A0A0B4JD95;Q59E58;A0A0B4JD57;Q59E59;A0A0B4K7Q4;J7JVR0;C9QPB4;D0IQ99;Q1WWE4;C9QPE3	A0A0B4JD95;Q59E58;A0A0B4JD57;Q59E59;A0A0B4K7Q4;J7JVR0	48;48;48;47;47;36;18;11;4;4	48;48;48;47;47;36;18;11;4;4	3;3;3;3;3;3;3;3;3;0		zip;zip-RC	tr|A0A0B4JD95|A0A0B4JD95_DROME Zipper, isoform H OS=Drosophila melanogaster GN=zip PE=1 SV=1;tr|Q59E58|Q59E58_DROME Zipper, isoform C OS=Drosophila melanogaster GN=zip PE=1 SV=1;tr|A0A0B4JD57|A0A0B4JD57_DROME Zipper, isoform F OS=Drosophila melanogaster GN	10	48	48	3	43	45	43	45	1	2	33.9	33.9	1.7	226.75	1964	1964;1971;1979;2016;2024;1425;992;755;271;334	0	323.31	By MS/MS	By MS/MS	31.5	33	98403000	45640000	52763000	38989000	54182000	41	65	106				20	47;644;685;745;779;994;1160;1811;2293;3011;3212;3243;5514;5545;6085;6086;6251;6269;6270;6355;7132;7184;7446;7573;7697;7734;7751;8020;9477;9482;9917;9974;10217;10978;11122;11123;11290;11537;11711;11765;11940;12370;12700;12850;13392;15012;16191;17305	True;True;True;True;True;True;True;True;True;True;True;True;True;True;True;True;True;True;True;True;True;True;True;True;True;True;True;True;True;True;True;True;True;True;True;True;True;True;True;True;True;True;True;True;True;True;True;True	48;681;723;787;822;1058;1231;1920;2422;3190;3399;3430;5800;5831;6393;6394;6567;6586;6587;6673;7492;7547;7818;7819;7949;8077;8114;8131;8412;9942;9947;10396;10456;10778;10779;11639;11794;11795;11970;12229;12414;12472;12651;13108;13458;13620;14182;15890;17136;18306	105;106;1393;1394;1475;1476;1477;1622;1623;1701;1702;2217;2568;2569;2570;4015;4016;4017;5058;5059;6547;6548;6991;6992;6993;6994;7056;7057;7058;12049;12050;12110;12111;13318;13319;13320;13682;13683;13724;13725;13726;13727;13908;13909;15617;15618;15619;15620;15621;15731;15732;16302;16303;16304;16574;16575;16851;16852;16937;16938;16975;16976;17562;17563;20740;20741;20742;20743;20750;20751;21686;2168…	112;113;1391;1469;1470;1471;1594;1595;1596;1597;1598;1681;1682;2186;2546;2547;2548;3996;3997;3998;4995;4996;6465;6466;6467;6905;6906;6907;6908;6909;6910;6965;6966;6967;11846;11847;11903;13103;13104;13454;13455;13497;13498;13499;13694;13695;15336;15337;15338;15339;15340;15442;15443;15444;16015;16016;16017;16261;16262;16512;16513;16590;16631;16632;17176;17177;20228;20229;20230;20231;20232;20237;211…	112;1391;1470;1596;1682;2186;2546;3996;4995;6465;6906;6966;11846;11903;13103;13104;13454;13497;13498;13694;15336;15444;16016;16261;16513;16590;16632;17177;20230;20237;21126;21238;21866;23690;24024;24025;24405;25000;25359;25470;25866;26779;27503;27844;29057;32659;35249;37628	9;10	373;756
A0A0B4JDA0;Q9VF03;Q7KPY3;Q8MSY3;Q7KND4	A0A0B4JDA0;Q9VF03;Q7KPY3;Q8MSY3	19;19;16;15;2	19;19;16;15;2	19;19;16;15;2		mor	tr|A0A0B4JDA0|A0A0B4JDA0_DROME Moira, isoform B OS=Drosophila melanogaster GN=mor PE=1 SV=1;tr|Q9VF03|Q9VF03_DROME Brahma associated protein 155 kDa OS=Drosophila melanogaster GN=mor PE=1 SV=3;tr|Q7KPY3|Q7KPY3_DROME Moira OS=Drosophila melanogaster GN=mor	5	19	19	19	18	14	18	14	18	14	25	25	25	124.84	1145	1145;1209;1189;1002;38	0	75.347	By MS/MS	By MS/MS	23.3	20.4	34949000	19808000	15141000	18475000	13584000	29	10	39				21	99;987;1997;2019;2195;3000;5785;7075;7591;9356;10369;10849;13083;13567;13888;14551;15200;15275;17517	True;True;True;True;True;True;True;True;True;True;True;True;True;True;True;True;True;True;True	101;1051;2114;2138;2319;3176;3177;6083;7434;7968;9815;10977;10978;11501;13866;14368;14713;15406;16090;16170;18523	205;206;2202;2203;4427;4428;4484;4485;4851;6519;6520;6521;6522;12645;15507;15508;16616;20478;20479;22884;22885;22886;23992;23993;28978;30088;30793;32212;32213;32214;32215;33679;33680;33848;33849;38809;38810	214;215;2169;2170;4401;4458;4459;4798;6435;6436;6437;12450;12451;15218;15219;16300;19964;19965;19966;22278;22279;23366;28366;29476;29477;30191;30192;31624;31625;31626;31627;33061;33062;33219;33220;33221;38048;38049;38050	215;2170;4401;4459;4798;6435;12451;15219;16300;19966;22278;23366;28366;29477;30191;31624;33062;33220;38049	11;12;13;14	280;286;882;920
Q8T3K5;A0A0B4JDB9;C1C3I0;Q500X8;E1JIV5	Q8T3K5;A0A0B4JDB9	3;3;1;1;1	3;3;1;1;1	3;3;1;1;1		4EHP	tr|Q8T3K5|Q8T3K5_DROME SD07020p OS=Drosophila melanogaster GN=4EHP PE=1 SV=1;tr|A0A0B4JDB9|A0A0B4JDB9_DROME eIF4E-Homologous protein, isoform D OS=Drosophila melanogaster GN=4EHP PE=1 SV=1	5	3	3	3	3	3	3	3	3	3	17	17	17	25.773	223	223;242;186;248;248	0	6.0759	By MS/MS	By MS/MS	17	17	4126000	2682700	1443300	2055500	1799000	3	2	5				22	6884;11717;17643	True;True;True	7228;12421;18654	15075;15076;25980;25981;39069;39070	14795;14796;25373;25374;38295	14796;25374;38295
Q9VNF8;A0A0B4K6T4;A0A0B4K5Z8;Q8IGT0;Q9NFN9;Q95TD2	Q9VNF8;A0A0B4K6T4;A0A0B4K5Z8;Q8IGT0;Q9NFN9	28;28;28;27;25;10	28;28;28;27;25;10	28;28;28;27;25;10		Sec23	tr|Q9VNF8|Q9VNF8_DROME Sec23 ortholog, isoform A OS=Drosophila melanogaster GN=Sec23 PE=1 SV=2;tr|A0A0B4K6T4|A0A0B4K6T4_DROME Sec23 ortholog, isoform D OS=Drosophila melanogaster GN=Sec23 PE=1 SV=1;tr|A0A0B4K5Z8|A0A0B4K5Z8_DROME Sec23 ortholog, isoform E O	6	28	28	28	27	15	27	15	27	15	58.6	58.6	58.6	86.801	773	773;780;781;773;769;312	0	266.36	By MS/MS	By MS/MS	58.6	30.3	98822000	88763000	10059000	71014000	14538000	46	12	58				23	355;612;4059;4279;4280;4641;4739;6174;6965;8206;9659;9810;9967;9989;10068;10219;11060;11416;11854;11911;12281;13770;13810;14073;15456;15457;17457;17665	True;True;True;True;True;True;True;True;True;True;True;True;True;True;True;True;True;True;True;True;True;True;True;True;True;True;True;True	376;647;4276;4507;4508;4878;4981;6485;7317;7318;8607;10128;10129;10286;10449;10471;10553;10554;10781;11731;12104;12563;12564;12622;13017;14588;14589;14632;14907;16359;16360;18461;18678	766;767;1329;8744;8745;9221;9222;10141;10142;10143;10345;10346;10347;13511;13512;15258;15259;17967;17968;21115;21116;21117;21118;21439;21440;21796;21797;21839;21840;22011;22012;22013;22457;24513;25346;25347;26265;26266;26267;26406;26407;26408;26409;27238;30545;30546;30547;30633;30634;30635;30636;31188;34237;34238;34239;34240;34241;38673;38674;39113	759;760;1325;8609;8610;9083;9084;9951;9952;9953;9954;9955;10152;10153;10154;13281;14974;14975;17566;17567;17568;20569;20570;20571;20572;20876;21223;21224;21266;21424;21425;21872;23908;24763;24764;25664;25665;25666;25667;25668;25803;25804;25805;26615;26616;29939;29940;29941;29942;29943;30031;30032;30033;30602;33626;33627;33628;33629;37923;38340	760;1325;8610;9083;9084;9953;10154;13281;14974;17567;20571;20876;21224;21266;21424;21872;23908;24764;25665;25803;26615;29939;30033;30602;33626;33627;37923;38340	15;16;17;18;19;20;21	295;379;381;408;448;534;589
A4V2F2;Q9VNA1;Q0KIB9;A0A0B4K620;Q7KNC5;Q8MSQ5;Q8IPN9;B7Z0T3;Q9VNA2;A0A0B4K6S8;Q4ABH3;C6TPB0;A0A0B4K699;Q8IPN8;A0A0B4KF88;C8VUZ6;Q7K554;A0A0B4KG49;B7Z0T6;C6TPC2;F3YDK0;Q8IPN6;Q7KTR7;Q8IPN7;F3YD53;Q7KTR8;D5A7L1	A4V2F2;Q9VNA1;Q0KIB9;A0A0B4K620;Q7KNC5;Q8MSQ5;Q8IPN9;B7Z0T3;Q9VNA2;A0A0B4K6S8;Q4ABH3;C6TPB0;A0A0B4K699;Q8IPN8;A0A0B4KF88;C8VUZ6;Q7K554;A0A0B4KG49;B7Z0T6;C6TPC2	12;12;12;12;11;11;11;11;11;11;10;10;10;8;8;7;7;7;7;6;5;2;2;2;2;2;1	12;12;12;12;11;11;11;11;11;11;10;10;10;8;8;7;7;7;7;6;5;2;2;2;2;2;1	12;12;12;12;11;11;11;11;11;11;10;10;10;8;8;7;7;7;7;6;5;2;2;2;2;2;1		mtd;l(3)82Fd-RM;l(3)82Fd-RG;l(3)82Fd;l(3)82Fd-RN	tr|A4V2F2|A4V2F2_DROME Mustard, isoform U OS=Drosophila melanogaster GN=mtd PE=1 SV=1;tr|Q9VNA1|Q9VNA1_DROME L82A OS=Drosophila melanogaster GN=mtd PE=1 SV=2;tr|Q0KIB9|Q0KIB9_DROME Mustard, isoform P OS=Drosophila melanogaster GN=mtd PE=1 SV=1;tr|A0A0B4K62	27	12	12	12	10	11	10	11	10	11	16.1	16.1	16.1	136.15	1246	1246;1270;1314;1344;1025;1033;1055;1106;1127;1180;1012;1026;1158;869;871;665;678;686;789;821;641;192;210;213;233;267;257	0	28.554	By MS/MS	By MS/MS	13.6	14.1	12472000	6847300	5624700	6266800	5512300	13	7	20				24	3942;4093;4855;5974;12124;13018;13846;13957;13966;14089;14168;16023	True;True;True;True;True;True;True;True;True;True;True;True	4153;4313;5106;6279;12846;13798;14671;14785;14795;14924;15006;16960	8497;8498;8812;8813;10597;10598;13082;13083;13084;26870;26871;28844;30715;30716;30945;30965;30966;31218;31219;31385;31386;35541	8375;8682;10414;10415;10416;12873;12874;12875;26283;28232;30108;30109;30353;30374;30375;30627;30800;30801;34899;34900	8375;8682;10416;12874;26283;28232;30109;30353;30375;30627;30801;34899
A0A0B4K652;P36958	A0A0B4K652;P36958	1;1	1;1	1;1	DNA-directed RNA polymerase subunit;DNA-directed RNA polymerase II subunit RPB9	RpII15	tr|A0A0B4K652|A0A0B4K652_DROME DNA-directed RNA polymerase subunit OS=Drosophila melanogaster GN=RpII15 PE=1 SV=1;sp|P36958|RPB9_DROME DNA-directed RNA polymerase II subunit RPB9 OS=Drosophila melanogaster GN=RpII15 PE=2 SV=2	2	1	1	1	1	0	1	0	1	0	14	14	14	15.098	129	129;129	0.0062926	1.7311	By MS/MS		14	0	439970	439970	0	395450	0	0	0	0				25	15366	TRUE	16268	34066	33447	33447
E1JIM1;B7VEK2;A0A0B4K6Z4;A0A0B4K6I8;B7VEK1;Q0KI68;E1JIM0;B5RJH7;A4V2Z1;A0A0B4K690;A0A0B4K663;E2QD16;B7VEK3	E1JIM1;B7VEK2;A0A0B4K6Z4;A0A0B4K6I8;B7VEK1;Q0KI68;E1JIM0;B5RJH7;A4V2Z1;A0A0B4K690;A0A0B4K663;E2QD16;B7VEK3	2;2;2;2;2;2;2;2;2;2;2;2;1	2;2;2;2;2;2;2;2;2;2;2;2;1	2;2;2;2;2;2;2;2;2;2;2;2;1		nsl1;CG4699;CG4699-RA	tr|E1JIM1|E1JIM1_DROME Non-specific lethal 1, isoform J OS=Drosophila melanogaster GN=nsl1 PE=1 SV=1;tr|B7VEK2|B7VEK2_DROME CG4699 protein (Fragment) OS=Drosophila melanogaster GN=CG4699 PE=2 SV=1;tr|A0A0B4K6Z4|A0A0B4K6Z4_DROME Non-specific lethal 1, isofo	13	2	2	2	0	2	0	2	0	2	4.6	4.6	4.6	99.089	936	936;949;981;982;1281;1548;1549;1550;1550;1551;1569;1570;415	0	4.1608		By MS/MS	0	4.6	846410	0	846410	0	846410	0	2	2				26	7817;13897	True;True	8199;14722	17115;30812	16755;30213	16755;30213
A0A0B4K664;Q9VEZ3;D3DMH7	A0A0B4K664;Q9VEZ3;D3DMH7	107;106;79	107;106;79	2;2;0		msps;msps-RA	tr|A0A0B4K664|A0A0B4K664_DROME Mini spindles, isoform E OS=Drosophila melanogaster GN=msps PE=1 SV=1;tr|Q9VEZ3|Q9VEZ3_DROME LP04448p OS=Drosophila melanogaster GN=msps PE=1 SV=3;tr|D3DMH7|D3DMH7_DROME MIP14629p OS=Drosophila melanogaster GN=msps-RA PE=2 SV	3	107	107	2	99	104	99	104	2	2	62.8	62.8	1.4	229.54	2074	2074;2042;1428	0	323.31	By MS/MS	By MS/MS	60.3	62.4	736600000	270460000	466150000	243920000	436120000	115	146	261				27	9;78;299;300;459;466;809;810;849;935;1137;1212;1218;1537;1681;1972;1973;2014;2484;2489;2636;2728;2872;2906;3108;3109;3185;3202;3203;3376;3552;4463;4599;4928;5002;5137;5168;5260;5609;5615;6026;6212;6294;6534;7211;7445;7595;7620;7727;7824;7852;7997;8169;8385;8386;8780;9143;9156;9414;9450;9515;9991;10208;10420;10440;10672;10673;10886;10923;11543;11638;11747;11797;11851;12072;12261;12380;12614;12717;…	True;True;True;True;True;True;True;True;True;True;True;True;True;True;True;True;True;True;True;True;True;True;True;True;True;True;True;True;True;True;True;True;True;True;True;True;True;True;True;True;True;True;True;True;True;True;True;True;True;True;True;True;True;True;True;True;True;True;True;True;True;True;True;True;True;True;True;True;True;True;True;True;True;True;True;True;True;True;True;True…	9;79;315;316;487;494;852;853;894;895;896;986;1206;1284;1290;1630;1786;2087;2088;2133;2629;2634;2794;2890;3042;3043;3077;3293;3294;3372;3389;3390;3567;3748;4698;4836;5183;5263;5264;5405;5437;5536;5900;5906;6333;6525;6612;6858;7576;7817;7972;8000;8107;8206;8236;8388;8569;8795;8796;9206;9584;9599;9876;9915;9980;10473;10758;10759;10760;11047;11048;11072;11312;11313;11539;11578;11579;12235;12332;12453…	19;20;163;164;642;643;644;645;994;1004;1005;1767;1768;1769;1847;1848;1849;1850;1851;1852;1853;1854;1855;1856;1857;1858;2060;2061;2515;2516;2676;2677;2678;2679;2691;2692;3447;3448;3759;3760;4377;4378;4379;4380;4381;4382;4471;4472;5462;5463;5471;5472;5775;5776;5966;5967;5968;5969;6251;6252;6253;6316;6317;6764;6765;6766;6767;6768;6936;6937;6938;6967;6968;6969;6970;6971;6972;7355;7356;7700;7701;9624;…	23;24;25;171;172;641;642;643;995;1005;1741;1742;1743;1817;1818;1819;1820;1821;1822;1823;1824;1825;2020;2021;2491;2492;2668;2669;2680;2681;2682;3415;3416;3722;4352;4353;4354;4355;4356;4446;5414;5415;5422;5423;5716;5901;5902;5903;6179;6180;6181;6239;6675;6676;6677;6678;6848;6849;6878;6879;6880;7254;7255;7596;7597;9474;9475;9476;9868;9869;9870;10577;10578;10758;10759;10760;10761;10762;10763;11054;11…	24;171;641;643;995;1005;1741;1742;1817;2021;2491;2668;2681;3415;3722;4352;4354;4446;5414;5423;5716;5901;6180;6239;6676;6678;6848;6878;6879;7254;7596;9476;9869;10578;10761;11054;11105;11301;12058;12075;12988;13367;13555;14036;15504;16010;16308;16361;16578;16770;16834;17138;17486;17923;17926;18766;19508;19541;20102;20167;20288;21269;21822;22422;22469;22970;22973;23456;23541;25010;25198;25433;25534;…	22;23;24;25;26;27;28;29;30;31;32;33;34;35;36;37;38;39	56;90;267;785;786;848;982;1186;1187;1199;1388;1399;1536;1579;1593;1727;1734;2022
A0A0B4K689;Q9VE06;Q9Y1A8	A0A0B4K689;Q9VE06;Q9Y1A8	1;1;1	1;1;1	1;1;1		cdi	tr|A0A0B4K689|A0A0B4K689_DROME Center divider, isoform B OS=Drosophila melanogaster GN=cdi PE=4 SV=1;tr|Q9VE06|Q9VE06_DROME Center divider, isoform A OS=Drosophila melanogaster GN=cdi PE=2 SV=1;tr|Q9Y1A8|Q9Y1A8_DROME Serine/threonine protein kinase OS=Dros	3	1	1	1	0	1	0	1	0	1	1.5	1.5	1.5	100.57	942	942;1213;1219	0.0027086	1.9906		By MS/MS	0	1.5	188840	0	188840	0	188840	0	1	1				28	14126	TRUE	14962	31291	30700	30700
D3DMK4;Q9XZ01;A0A0B4K692	D3DMK4;Q9XZ01;A0A0B4K692	1;1;1	1;1;1	1;1;1		Nep2-RA;Nep2	tr|D3DMK4|D3DMK4_DROME MIP15789p OS=Drosophila melanogaster GN=Nep2-RA PE=2 SV=1;tr|Q9XZ01|Q9XZ01_DROME Neprilysin 2, isoform A OS=Drosophila melanogaster GN=Nep2 PE=1 SV=1;tr|A0A0B4K692|A0A0B4K692_DROME Neprilysin 2, isoform B OS=Drosophila melanogaster G	3	1	1	1	1	1	1	1	1	1	3.7	3.7	3.7	40.006	354	354;763;774	0.0017381	2.4794	By matching	By MS/MS	3.7	3.7	974140	456360	517780	0	517780	0	2	2				29	14961	TRUE	15835	33148;33149	32544;32545	32544
A0A0B4K6D2;Q9VH95;E8NH46	A0A0B4K6D2;Q9VH95;E8NH46	5;5;4	5;5;4	5;5;4	Uncharacterized protein CG16817	CG16817;CG16817-RA	tr|A0A0B4K6D2|A0A0B4K6D2_DROME Uncharacterized protein, isoform B OS=Drosophila melanogaster GN=CG16817 PE=1 SV=1;sp|Q9VH95|YC17_DROME Uncharacterized protein CG16817 OS=Drosophila melanogaster GN=CG16817 PE=1 SV=1;tr|E8NH46|E8NH46_DROME MIP29050p OS=Droso	3	5	5	5	4	5	4	5	4	5	28.3	28.3	28.3	20.752	184	184;184;184	0	14.138	By MS/MS	By MS/MS	28.3	28.3	16234000	9114500	7119900	8111800	7200300	4	6	10				30	68;7544;7545;7966;12594	True;True;True;True;True	69;7920;7921;8356;13345	146;147;16518;16519;16520;17451;17452;27896;27897;27898;27899;27900	155;16213;16214;17065;17066;27260;27261;27262;27263;27264	155;16213;16214;17066;27264
A0A0B4K6G6;Q9VG05;A0A0B4K6U2;E1JIJ7;Q8INH9;Q8MQW9;Q8SZU5	A0A0B4K6G6;Q9VG05;A0A0B4K6U2;E1JIJ7;Q8INH9;Q8MQW9	6;6;5;5;5;4;1	6;6;5;5;5;4;1	6;6;5;5;5;4;1		CG7518	tr|A0A0B4K6G6|A0A0B4K6G6_DROME CG7518, isoform F OS=Drosophila melanogaster GN=CG7518 PE=1 SV=1;tr|Q9VG05|Q9VG05_DROME CG7518, isoform H OS=Drosophila melanogaster GN=CG7518 PE=1 SV=4;tr|A0A0B4K6U2|A0A0B4K6U2_DROME CG7518, isoform G OS=Drosophila melanogas	7	6	6	6	4	4	4	4	4	4	4.9	4.9	4.9	268.01	2460	2460;2464;2306;2310;2360;1038;633	0	33.775	By MS/MS	By MS/MS	3.3	3.4	2823500	1214400	1609100	1268200	1339400	4	5	9				31	0;9302;10905;11043;16790;16919	True;True;True;True;True;True	0;9758;11559;11713;17763;17900	0;1;2;20377;24122;24470;37220;37221;37520	0;1;2;19866;23506;23862;36521;36522;36815	2;19866;23506;23862;36522;36815	40	2030
A0A0B4K6N1;Q8MLY8	A0A0B4K6N1;Q8MLY8	2;2	2;2	2;2	40S ribosomal protein S8	RpS8	tr|A0A0B4K6N1|A0A0B4K6N1_DROME 40S ribosomal protein S8 OS=Drosophila melanogaster GN=RpS8 PE=3 SV=1;sp|Q8MLY8|RS8_DROME 40S ribosomal protein S8 OS=Drosophila melanogaster GN=RpS8 PE=1 SV=1	2	2	2	2	2	1	2	1	2	1	14.4	14.4	14.4	23.759	208	208;208	0	5.9019	By MS/MS	By MS/MS	14.4	7.2	2090400	1314000	776350	1181000	0	2	1	3				32	6223;8418	True;True	6537;8828	13621;18392;18393	13392;17986;17987	13392;17986
A0A0B4K6N7;Q9VE34;Q9VE34-2;C7LAH3	A0A0B4K6N7;Q9VE34	15;15;4;1	15;15;4;1	15;15;4;1	Ectopic P granules protein 5 homolog	CG14299	tr|A0A0B4K6N7|A0A0B4K6N7_DROME Uncharacterized protein, isoform D OS=Drosophila melanogaster GN=CG14299 PE=1 SV=1;sp|Q9VE34|EPG5_DROME Ectopic P granules protein 5 homolog OS=Drosophila melanogaster GN=CG14299 PE=1 SV=2	4	15	15	15	14	12	14	12	14	12	7.4	7.4	7.4	280.56	2454	2454;2455;1041;340	0	23.963	By MS/MS	By MS/MS	7	5.8	11946000	7083400	4862500	6920400	4308700	11	8	19				33	142;949;1115;4400;4495;5737;7388;8837;12287;12634;15009;15271;15277;17078;17385	True;True;True;True;True;True;True;True;True;True;True;True;True;True;True	146;1001;1184;4632;4731;6033;7757;9266;13023;13388;15886;16165;16172;18067;18387	301;302;2093;2094;2472;2473;9485;9486;9736;9737;12542;16157;16158;19345;27253;27987;33264;33265;33838;33839;33852;33853;37859;37860;38527;38528	310;2054;2441;2442;9331;9576;12351;15872;18887;26631;27348;32653;32654;33209;33210;33223;33224;37150;37793;37794	310;2054;2441;9331;9576;12351;15872;18887;26631;27348;32654;33210;33223;37150;37794
A0A0B4KHW3;A0A0B4K6V1;D0IQH2;Q9VA73-3;Q9VA73-2;Q9VA73	A0A0B4KHW3;A0A0B4K6V1;D0IQH2;Q9VA73-3;Q9VA73-2;Q9VA73	2;2;2;2;2;2	2;2;2;2;2;2	2;2;2;2;2;2	Calcium-binding mitochondrial carrier protein Aralar1	aralar1;aralar1-RB	tr|A0A0B4KHW3|A0A0B4KHW3_DROME Aralar1, isoform F OS=Drosophila melanogaster GN=aralar1 PE=1 SV=1;tr|A0A0B4K6V1|A0A0B4K6V1_DROME Aralar1, isoform E OS=Drosophila melanogaster GN=aralar1 PE=1 SV=1;tr|D0IQH2|D0IQH2_DROME GH21613p (Fragment) OS=Drosophila mel	6	2	2	2	2	2	2	2	2	2	4.6	4.6	4.6	76.51	694	694;707;757;679;682;695	0	4.2704	By MS/MS	By MS/MS	4.6	4.6	2818500	1636100	1182500	1480000	1172900	2	1	3				34	2605;6425	True;True	2763;6745	5719;5720;14056;14057	5657;5658;13823	5657;13823
Q95U30;Q24198;A0A0B4K6V8	Q95U30;Q24198;A0A0B4K6V8	2;2;2	2;2;2	2;2;2		alpha-Est5	tr|Q95U30|Q95U30_DROME Alpha-Esterase-5, isoform A OS=Drosophila melanogaster GN=alpha-Est5 PE=1 SV=1;tr|Q24198|Q24198_DROME Alpha esterase OS=Drosophila melanogaster GN=alpha-Est5 PE=4 SV=1;tr|A0A0B4K6V8|A0A0B4K6V8_DROME Alpha-Esterase-5, isoform B OS=Dro	3	2	2	2	2	1	2	1	2	1	4.6	4.6	4.6	61.4	542	542;542;543	0	4.0444	By MS/MS	By MS/MS	4.6	2.2	619100	351270	267830	315730	0	2	1	3				35	3916;9636	True;True	4127;10103	8446;8447;21062	8323;8324;20519	8323;20519
Q9VHK3;A0A0B4K6Y7;Q8INQ0;Q9VHK4;B7Z0U1;Q8MQQ3;A8JQV7;G4LU41	Q9VHK3;A0A0B4K6Y7;Q8INQ0;Q9VHK4;B7Z0U1;Q8MQQ3;A8JQV7	7;7;5;5;5;4;4;3	2;2;0;0;0;0;0;0	2;2;0;0;0;0;0;0		pyd	tr|Q9VHK3|Q9VHK3_DROME Polychaetoid, isoform A OS=Drosophila melanogaster GN=pyd PE=1 SV=3;tr|A0A0B4K6Y7|A0A0B4K6Y7_DROME Polychaetoid, isoform O OS=Drosophila melanogaster GN=pyd PE=1 SV=1;tr|Q8INQ0|Q8INQ0_DROME Polychaetoid, isoform C OS=Drosophila melan	8	7	2	2	3	7	1	2	1	2	5.4	1.9	1.9	230.21	2090	2090;2395;1293;1371;1386;1149;1301;1396	0	5.3743	By matching	By MS/MS	2.4	5.4	1602900	394690	1208200	0	1208200	0	3	3				36	1546;3486;5608;5719;11034;12507;16138	False;False;True;False;False;True;False	1639;3682;5899;6013;11704;13254;17078	3466;7561;12261;12262;12506;12507;24455;27709;35786;35787	3434;7459;12055;12056;12304;12305;12306;23846;27076;35124;35125	3434;7459;12056;12304;23846;27076;35124
Q6NN51;Q9GT70;Q0E9B2;A1Z904;E8NH80;A1Z906;E2QCB7;A1Z907;A0A0B4K6Z2;A8DYB7	Q6NN51;Q9GT70;Q0E9B2;A1Z904;E8NH80;A1Z906;E2QCB7;A1Z907;A0A0B4K6Z2;A8DYB7	1;1;1;1;1;1;1;1;1;1	1;1;1;1;1;1;1;1;1;1	1;1;1;1;1;1;1;1;1;1	Dystrobrevin	Dyb;Dyb-RC	tr|Q6NN51|Q6NN51_DROME RE48865p OS=Drosophila melanogaster GN=Dyb PE=2 SV=1;tr|Q9GT70|Q9GT70_DROME Dystrobrevin OS=Drosophila melanogaster GN=Dyb PE=2 SV=1;tr|Q0E9B2|Q0E9B2_DROME Dystrobrevin OS=Drosophila melanogaster GN=Dyb PE=1 SV=1;tr|A1Z904|A1Z904_DRO	10	1	1	1	1	0	1	0	1	0	4.5	4.5	4.5	44.942	401	401;614;614;623;636;646;655;702;735;816	0.0016997	2.3329	By MS/MS		4.5	0	284140	284140	0	255380	0	2	0	2				37	3728	TRUE	3932	8074	7974;7975	7974
A0A0B4K700;E1JIM4;Q95TZ9	A0A0B4K700;E1JIM4	106;105;40	1;1;1	0;0;0		msps	tr|A0A0B4K700|A0A0B4K700_DROME Mini spindles, isoform D OS=Drosophila melanogaster GN=msps PE=1 SV=1;tr|E1JIM4|E1JIM4_DROME Mini spindles, isoform B OS=Drosophila melanogaster GN=msps PE=1 SV=1	3	106	1	0	97	103	0	1	0	0	62.7	1	0	230.4	2082	2082;2050;1029	1	-2	By matching	By MS/MS	59.2	61.8	316370	0	316370	0	316370	0	1	1	+			38	9;78;299;300;459;466;809;810;849;935;1137;1212;1218;1537;1681;1972;1973;2014;2484;2489;2636;2728;2872;2906;3108;3109;3185;3202;3203;3376;3552;4463;4599;4928;5002;5137;5168;5260;5609;5615;6026;6212;6294;6534;7211;7445;7595;7620;7727;7824;7852;7997;8169;8385;8386;8780;9143;9156;9414;9450;9515;9991;10208;10420;10440;10672;10673;10886;10923;11543;11638;11747;11797;11851;12072;12261;12380;12614;12717;…	False;False;False;False;False;False;False;False;False;False;False;False;False;False;False;False;False;False;False;False;False;False;False;False;False;False;False;False;False;False;False;False;False;False;False;False;False;False;False;False;False;False;False;False;False;False;False;False;False;False;False;False;False;False;False;False;False;False;False;False;False;False;False;False;False;False;Fal…	9;79;315;316;487;494;852;853;894;895;896;986;1206;1284;1290;1630;1786;2087;2088;2133;2629;2634;2794;2890;3042;3043;3077;3293;3294;3372;3389;3390;3567;3748;4698;4836;5183;5263;5264;5405;5437;5536;5900;5906;6333;6525;6612;6858;7576;7817;7972;8000;8107;8206;8236;8388;8569;8795;8796;9206;9584;9599;9876;9915;9980;10473;10758;10759;10760;11047;11048;11072;11312;11313;11539;11578;11579;12235;12332;12453…	19;20;163;164;642;643;644;645;994;1004;1005;1767;1768;1769;1847;1848;1849;1850;1851;1852;1853;1854;1855;1856;1857;1858;2060;2061;2515;2516;2676;2677;2678;2679;2691;2692;3447;3448;3759;3760;4377;4378;4379;4380;4381;4382;4471;4472;5462;5463;5471;5472;5775;5776;5966;5967;5968;5969;6251;6252;6253;6316;6317;6764;6765;6766;6767;6768;6936;6937;6938;6967;6968;6969;6970;6971;6972;7355;7356;7700;7701;9624;…	23;24;25;171;172;641;642;643;995;1005;1741;1742;1743;1817;1818;1819;1820;1821;1822;1823;1824;1825;2020;2021;2491;2492;2668;2669;2680;2681;2682;3415;3416;3722;4352;4353;4354;4355;4356;4446;5414;5415;5422;5423;5716;5901;5902;5903;6179;6180;6181;6239;6675;6676;6677;6678;6848;6849;6878;6879;6880;7254;7255;7596;7597;9474;9475;9476;9868;9869;9870;10577;10578;10758;10759;10760;10761;10762;10763;11054;11…	24;171;641;643;995;1005;1741;1742;1817;2021;2491;2668;2681;3415;3722;4352;4354;4446;5414;5423;5716;5901;6180;6239;6676;6678;6848;6878;6879;7254;7596;9476;9869;10578;10761;11054;11105;11301;12058;12075;12988;13367;13555;14036;15504;16010;16308;16361;16578;16770;16834;17138;17486;17923;17926;18766;19508;19541;20102;20167;20288;21269;21822;22422;22469;22970;22973;23456;23541;25010;25198;25433;25534;…	22;23;24;25;26;27;28;29;30;31;32;33;34;35;36;37;38;39	56;90;267;785;786;848;982;1186;1187;1199;1388;1399;1536;1579;1593;1727;1734;2030
A0A0B4KHR8;A0A0H4XWY3;A0A0B4K725;Q9VCA8;A0A0B4LHK4;A0A0B4KHZ8;U3RLS1	A0A0B4KHR8;A0A0H4XWY3;A0A0B4K725;Q9VCA8;A0A0B4LHK4;A0A0B4KHZ8	58;58;58;58;53;53;10	58;58;58;58;53;53;10	58;58;58;58;53;53;10	Ankyrin repeat and KH domain-containing protein mask	mask	tr|A0A0B4KHR8|A0A0B4KHR8_DROME Multiple ankyrin repeats single KH domain, isoform E OS=Drosophila melanogaster GN=mask PE=4 SV=1;tr|A0A0H4XWY3|A0A0H4XWY3_DROME FI24704p1 (Fragment) OS=Drosophila melanogaster GN=mask-RA PE=2 SV=1;tr|A0A0B4K725|A0A0B4K725_DR	7	58	58	58	55	47	55	47	55	47	24.3	24.3	24.3	423.07	4000	4000;4006;4010;4001;3623;3636;786	0	323.31	By MS/MS	By MS/MS	23.2	21.1	93116000	50413000	42703000	40643000	45309000	71	58	129				39	12;496;1080;1165;1418;2184;2497;2510;2511;2954;3666;3851;3890;4075;4076;4161;4543;4652;4656;4694;5733;5776;6061;8531;8574;8856;9500;9669;10075;10502;10596;10780;10857;11185;11257;11385;12066;12086;13098;13565;13566;13734;13940;13982;14024;14050;14387;14709;14715;14876;15169;16152;16342;16350;16351;16912;17163;17184	True;True;True;True;True;True;True;True;True;True;True;True;True;True;True;True;True;True;True;True;True;True;True;True;True;True;True;True;True;True;True;True;True;True;True;True;True;True;True;True;True;True;True;True;True;True;True;True;True;True;True;True;True;True;True;True;True;True	12;525;1146;1147;1236;1501;2306;2643;2656;2657;3126;3127;3865;4061;4101;4293;4294;4384;4779;4889;4893;4932;4933;6029;6074;6368;8944;8993;9286;9965;10139;10563;11136;11233;11429;11509;11862;11936;12069;12785;12806;13881;14366;14367;14548;14766;14813;14855;14883;15230;15572;15579;15580;15746;16058;17093;17290;17298;17299;17893;18156;18177	25;26;1068;1069;2398;2399;2400;2401;2581;2582;3123;3124;4822;4823;5484;5485;5515;5516;5517;6416;6417;6418;7947;8317;8318;8400;8401;8774;8775;8776;8951;8952;9840;9841;10163;10172;10173;10246;10247;10248;10249;10250;12535;12627;12628;13268;18611;18612;18705;18706;19382;20783;21137;21138;21139;21140;22028;23215;23216;23405;23406;23407;23818;23819;24007;24774;24775;24776;24932;24933;25257;25258;26740…	30;31;1061;1062;2366;2367;2368;2369;2370;2371;2372;2559;2560;2561;2562;2563;3093;3094;3095;4774;4775;5435;5436;5468;5469;5470;6334;6335;6336;7852;8207;8284;8285;8642;8643;8644;8821;8822;9678;9679;9974;9984;9985;9986;9987;10055;10056;10057;10058;10059;10060;12344;12430;12431;13051;18183;18184;18269;18270;18271;18923;20267;20590;20591;20592;21437;21438;22605;22792;22793;22794;23194;23379;24180;2418…	31;1061;2369;2560;3094;4774;5436;5468;5470;6335;7852;8207;8285;8642;8643;8822;9678;9974;9986;10057;12344;12431;13051;18184;18269;18923;20267;20591;21438;22605;22792;23194;23379;24180;24336;24668;26138;26184;28406;29474;29475;29851;30299;30405;30488;30553;31268;31973;31993;32352;32986;35160;35557;35578;35580;36802;37328;37376	41;42;43	823;1264;2519
A0A0B4K726;Q960E8	A0A0B4K726;Q960E8	6;6	6;6	6;6	General transcription factor IIH subunit 1	Tfb1	tr|A0A0B4K726|A0A0B4K726_DROME TFB1 ortholog, isoform D OS=Drosophila melanogaster GN=Tfb1 PE=4 SV=1;sp|Q960E8|TF2H1_DROME General transcription factor IIH subunit 1 OS=Drosophila melanogaster GN=Tfb1 PE=2 SV=1	2	6	6	6	6	6	6	6	6	6	11.1	11.1	11.1	66.339	585	585;585	0	17.625	By MS/MS	By MS/MS	11.1	11.1	9694800	4431900	5262900	4004400	5241900	4	6	10				40	168;169;4031;6933;13970;15439	True;True;True;True;True;True	174;175;4247;7281;14799;16342	359;360;361;362;8686;8687;15188;15189;30975;30976;34205;34206	361;362;363;364;8546;14905;14906;30385;33591;33592	362;364;8546;14905;30385;33592
A0A0B4K730;E2QC90;Q7JUY7;E0R983	A0A0B4K730;E2QC90;Q7JUY7;E0R983	11;11;11;10	11;11;11;10	11;11;11;10	PTB domain-containing adapter protein ced-6	ced-6;ced-6-RC	tr|A0A0B4K730|A0A0B4K730_DROME Ced-6, isoform F OS=Drosophila melanogaster GN=ced-6 PE=1 SV=1;tr|E2QC90|E2QC90_DROME Ced-6, isoform B OS=Drosophila melanogaster GN=ced-6 PE=1 SV=1;sp|Q7JUY7|CED6_DROME PTB domain-containing adapter protein ced-6 OS=Drosophi	4	11	11	11	11	5	11	5	11	5	36	36	36	55.769	514	514;517;517;533	0	36.551	By MS/MS	By MS/MS	36	13.6	25618000	22223000	3394500	18789000	4579900	14	3	17				41	325;1173;4017;5552;6854;11015;11423;11521;12465;12664;15851	True;True;True;True;True;True;True;True;True;True;True	342;1244;4232;5840;7194;11684;12112;12213;13208;13420;16774	690;2598;2599;8655;8656;12131;15003;15004;24414;24415;25360;25566;27617;28063;35150;35151	683;2584;8517;8518;11926;14730;14731;14732;14733;23805;24778;24972;26983;27442;27443;34518;34519	683;2584;8518;11926;14732;23805;24778;24972;26983;27443;34519
A0A0B4LF82;Q5U0Y0;A0A0B4K765;A0A0B4LF93;O17143;A1Z928;O17142;A1Z927;A0A126GUN9;O77025;Q960C3	A0A0B4LF82;Q5U0Y0;A0A0B4K765;A0A0B4LF93;O17143;A1Z928;O17142;A1Z927;A0A126GUN9;O77025	13;13;13;12;12;12;12;12;12;12;3	13;13;13;12;12;12;12;12;12;12;3	13;13;13;12;12;12;12;12;12;12;3		Sin3A	tr|A0A0B4LF82|A0A0B4LF82_DROME Sin3A, isoform H OS=Drosophila melanogaster GN=Sin3A PE=1 SV=1;tr|Q5U0Y0|Q5U0Y0_DROME LD13852p OS=Drosophila melanogaster GN=Sin3A PE=1 SV=1;tr|A0A0B4K765|A0A0B4K765_DROME Sin3A, isoform G OS=Drosophila melanogaster GN=Sin3A	11	13	13	13	9	10	9	10	9	10	11.5	11.5	11.5	220.36	2060	2060;2062;2066;1747;1751;1751;1773;1776;1786;2061;732	0	41.792	By MS/MS	By MS/MS	6.9	9.4	13235000	7017300	6217600	5575200	6949600	9	13	22				42	1699;4133;6923;7557;8096;8524;10549;12655;12708;12811;13721;14853;15607	True;True;True;True;True;True;True;True;True;True;True;True;True	1805;4355;7271;7933;8494;8937;11185;13409;13467;13581;14534;15723;16519	3797;3798;8892;8893;8894;15171;15172;16542;16543;17723;18600;23317;23318;28028;28148;28395;28396;30438;30439;32893;34611	3761;8757;8758;8759;14886;14887;14888;14889;16234;16235;17331;18173;22707;27393;27521;27769;27770;29824;29825;29826;32299;32300;33992	3761;8757;14887;16234;17331;18173;22707;27393;27521;27770;29824;32300;33992
A0A0B4K7F6;A0A0B4LFT7;P13002-5;P13002-4;P13002-8;P13002-2;P13002-1;P13002-3;P13002	A0A0B4K7F6;A0A0B4LFT7;P13002-5;P13002-4;P13002-8;P13002-2;P13002-1;P13002-3;P13002	1;1;1;1;1;1;1;1;1	1;1;1;1;1;1;1;1;1	1;1;1;1;1;1;1;1;1	Protein grainyhead	grh	tr|A0A0B4K7F6|A0A0B4K7F6_DROME Grainy head, isoform O OS=Drosophila melanogaster GN=grh PE=4 SV=1;tr|A0A0B4LFT7|A0A0B4LFT7_DROME Grainy head, isoform P OS=Drosophila melanogaster GN=grh PE=4 SV=1;sp|P13002-5|ELF1_DROME Isoform O of Protein grainyhead OS=Dr	9	1	1	1	1	0	1	0	1	0	3	3	3	77.375	698	698;1063;698;729;784;1032;1063;1302;1333	1	-2	By MS/MS		3	0	73676	73676	0	66220	0	0	0	0	+			43	15729	TRUE	16646	34863	34242	34242	44	568
A1ZB77;Q95RC4;A1ZB80;E1JGL5;A0A0B4K7G1;A1ZB83;A0A0B4LGX1;A0A0B4K897;A1ZB78;Q7JRI6;Q8IGG3;A1ZB79	A1ZB77;Q95RC4;A1ZB80;E1JGL5;A0A0B4K7G1;A1ZB83;A0A0B4LGX1;A0A0B4K897;A1ZB78;Q7JRI6;Q8IGG3;A1ZB79	4;4;4;4;4;4;4;4;2;2;2;2	4;4;4;4;4;4;4;4;2;2;2;2	4;4;4;4;4;4;4;4;2;2;2;2		CG5174;CG5174-RA	tr|A1ZB77|A1ZB77_DROME CG5174, isoform J OS=Drosophila melanogaster GN=CG5174 PE=1 SV=1;tr|Q95RC4|Q95RC4_DROME LD44733p OS=Drosophila melanogaster GN=CG5174 PE=2 SV=1;tr|A1ZB80|A1ZB80_DROME CG5174, isoform A OS=Drosophila melanogaster GN=CG5174-RA PE=1 SV=	12	4	4	4	4	3	4	3	4	3	28	28	28	20.503	186	186;208;208;209;222;355;365;369;166;188;202;202	0	18.841	By MS/MS	By MS/MS	28	20.4	6044800	4732200	1312600	3507000	2058900	3	2	5				44	3584;3763;13202;15570	True;True;True;True	3781;3968;13987;16481	7766;7767;8147;8148;29224;34521;34522	7663;7664;8048;8049;28620;33899	7664;8049;28620;33899
A0A0B4K7G4;P13469;Q8IGX8	A0A0B4K7G4;P13469;Q8IGX8	23;23;13	23;23;13	23;23;13	DNA-binding protein modulo	mod	tr|A0A0B4K7G4|A0A0B4K7G4_DROME Modulo, isoform C OS=Drosophila melanogaster GN=mod PE=1 SV=1;sp|P13469|MODU_DROME DNA-binding protein modulo OS=Drosophila melanogaster GN=mod PE=1 SV=2;tr|Q8IGX8|Q8IGX8_DROME RE08878p OS=Drosophila melanogaster GN=mod PE=2	3	23	23	23	22	21	22	21	22	21	43.4	43.4	43.4	60.309	542	542;542;248	0	230.09	By MS/MS	By MS/MS	43.4	39.5	186500000	93682000	92817000	87323000	88943000	30	30	60				45	616;617;925;1488;4053;4201;5772;7056;7576;7635;8148;8690;11133;12963;15278;15279;15531;15568;15569;15709;15948;16611;16612	True;True;True;True;True;True;True;True;True;True;True;True;True;True;True;True;True;True;True;True;True;True;True	651;652;974;1575;4270;4425;6070;7415;7952;8015;8547;9114;11806;13736;16173;16174;16439;16479;16480;16625;16880;16881;17578;17579	1333;1334;1335;1336;2025;2026;2027;2028;3302;3303;8733;8734;9031;9032;9033;9034;12618;12619;15467;15468;16584;16711;16712;17834;17835;19000;24655;24656;28703;28704;28705;28706;33854;33855;33856;33857;33858;34428;34429;34517;34518;34519;34520;34817;34818;35372;35373;35374;35375;35376;35377;35378;36846;36847;36848;36849;36850	1329;1330;1331;1332;1333;1980;1981;1982;1983;3273;3274;8599;8600;8601;8897;8898;8899;12423;12424;15182;15183;16269;16390;16391;17440;17441;18553;24059;24060;24061;24062;28087;28088;28089;28090;28091;33225;33226;33227;33228;33229;33230;33808;33809;33895;33896;33897;33898;34198;34199;34738;34739;34740;34741;34742;34743;34744;36161;36162;36163;36164	1329;1332;1980;3274;8599;8899;12423;15182;16269;16391;17441;18553;24061;28089;33225;33230;33809;33895;33897;34199;34741;36161;36164	45	451
Q9VBU7;A0A0B4K7J2;Q8SWV7;D3DMF2	Q9VBU7;A0A0B4K7J2;Q8SWV7;D3DMF2	92;92;53;50	92;92;53;50	92;92;53;50		Nup358;Nup358-RA	tr|Q9VBU7|Q9VBU7_DROME Nucleoporin 358kD, isoform A OS=Drosophila melanogaster GN=Nup358 PE=1 SV=2;tr|A0A0B4K7J2|A0A0B4K7J2_DROME Nucleoporin 358kD, isoform B OS=Drosophila melanogaster GN=Nup358 PE=1 SV=1;tr|Q8SWV7|Q8SWV7_DROME LD43045p OS=Drosophila mela	4	92	92	92	89	81	89	81	89	81	45.6	45.6	45.6	296.38	2695	2695;2718;1349;1729	0	323.31	By MS/MS	By MS/MS	44.5	39.4	510810000	308240000	202570000	266650000	207350000	132	96	228				46	172;256;498;579;859;860;886;1153;1178;1965;2443;2491;2826;2877;3130;3152;3299;3351;3418;3654;3668;3676;3781;3857;4012;4217;4218;4445;4484;4503;4592;4923;5469;6345;6402;6493;6494;6618;7612;8035;8138;8283;8864;9259;9281;9919;10224;10481;10537;10825;11831;11878;11894;12129;12133;12531;12646;12888;12967;12990;13115;13231;13331;13374;13425;13479;13796;13827;13930;13976;14617;14695;14696;14697;14701;14…	True;True;True;True;True;True;True;True;True;True;True;True;True;True;True;True;True;True;True;True;True;True;True;True;True;True;True;True;True;True;True;True;True;True;True;True;True;True;True;True;True;True;True;True;True;True;True;True;True;True;True;True;True;True;True;True;True;True;True;True;True;True;True;True;True;True;True;True;True;True;True;True;True;True;True;True;True;True;True;True…	178;269;527;612;906;907;934;1222;1249;2078;2079;2586;2636;2992;3048;3315;3337;3487;3541;3613;3852;3867;3876;3986;4067;4227;4441;4442;4679;4719;4739;4829;5178;5754;6663;6722;6815;6816;6944;7992;8428;8537;8687;9294;9713;9735;10398;10788;11114;11172;11477;12540;12588;12589;12605;12851;12855;13278;13279;13400;13659;13740;13766;13898;14016;14118;14163;14218;14274;14617;14651;14756;14806;14807;15475;15…	367;368;552;553;1071;1261;1262;1875;1876;1877;1939;1940;1941;1942;2545;2546;2547;2548;2612;2613;4360;4361;4362;4363;4364;4365;5385;5474;5475;6167;6168;6261;6262;6263;6814;6854;6855;7180;7181;7296;7297;7434;7435;7917;7918;7949;7950;7969;8178;8179;8336;8337;8647;8648;9073;9074;9075;9584;9585;9712;9713;9751;9752;10047;10048;10049;10050;10744;10745;11956;11957;13887;13888;13889;13890;14009;14010;1419…	371;372;373;374;375;544;545;1064;1065;1258;1259;1841;1842;1843;1900;1901;2523;2524;2525;2526;2600;2601;4335;4336;4337;4338;4339;4340;5328;5425;5426;6100;6187;6188;6189;6190;6191;6727;6766;6767;7080;7081;7195;7196;7197;7332;7333;7816;7817;7818;7819;7854;7855;7871;8076;8077;8225;8511;8933;8934;8935;9431;9432;9433;9555;9592;9593;9856;9857;9858;9859;10568;10569;11754;11755;13674;13675;13676;13776;137…	372;545;1065;1258;1841;1843;1901;2524;2600;4336;5328;5426;6100;6190;6727;6767;7081;7197;7333;7818;7854;7871;8077;8225;8511;8934;8935;9433;9555;9593;9859;10568;11755;13676;13776;13952;13953;14214;16351;17206;17422;17724;18938;19784;19821;21129;21885;22567;22678;23303;25617;25725;25772;26290;26295;27125;27374;27924;28097;28158;28440;28685;28924;29016;29132;29267;30005;30068;30281;30394;31774;31944;…	46;47;48;49;50;51;52;53;54;55	168;193;369;852;859;881;884;1879;2109;2401
A0A0B4K7L0;Q9W252;D0Z764	A0A0B4K7L0;Q9W252;D0Z764	19;19;18	19;19;18	19;19;18	DNA repair protein RAD50	rad50;rad50-RB	tr|A0A0B4K7L0|A0A0B4K7L0_DROME Rad50, isoform E OS=Drosophila melanogaster GN=rad50 PE=1 SV=1;sp|Q9W252|RAD50_DROME DNA repair protein RAD50 OS=Drosophila melanogaster GN=rad50 PE=2 SV=4;tr|D0Z764|D0Z764_DROME FI13085p (Fragment) OS=Drosophila melanogaster	3	19	19	19	16	14	16	14	16	14	18.3	18.3	18.3	152.13	1318	1318;1318;1322	0	70.54	By MS/MS	By MS/MS	14.9	13.8	15759000	8226500	7532400	7106200	7820200	16	14	30				47	3261;3903;4478;5267;5376;5513;5738;5739;6519;7654;9277;10745;12951;13953;14501;14555;14619;17213;17312	True;True;True;True;True;True;True;True;True;True;True;True;True;True;True;True;True;True;True	3448;4114;4713;5543;5655;5799;6034;6035;6842;8034;9731;11392;13723;14781;15352;15410;15478;18208;18313	7100;7101;8424;9700;11522;11523;11739;11740;12048;12543;12544;12545;12546;14250;14251;16754;16755;16756;16757;20328;23741;23742;28675;28676;30937;30938;32098;32099;32224;32364;38159;38160;38370	7007;7008;8305;9545;11312;11313;11535;11536;11537;11538;11845;12352;12353;14005;14006;16430;16431;16432;19814;23124;28060;28061;30345;30346;31511;31635;31779;37449;37450;37645	7007;8305;9545;11312;11538;11845;12352;12353;14006;16432;19814;23124;28060;30346;31511;31635;31779;37449;37645
H5V888;C8VV04;C7LA80;A0A0B4K7L1;P52034-3;P52034;P52034-2;A0A0B4KFI7	H5V888;C8VV04;C7LA80;A0A0B4K7L1;P52034-3;P52034;P52034-2;A0A0B4KFI7	14;14;14;14;14;14;14;13	14;14;14;14;14;14;14;13	14;14;14;14;14;14;14;13	ATP-dependent 6-phosphofructokinase	Pfk-RB;Pfk-RC;Pfk	tr|H5V888|H5V888_DROME ATP-dependent 6-phosphofructokinase OS=Drosophila melanogaster GN=Pfk-RB PE=2 SV=1;tr|C8VV04|C8VV04_DROME ATP-dependent 6-phosphofructokinase OS=Drosophila melanogaster GN=Pfk-RB PE=2 SV=1;tr|C7LA80|C7LA80_DROME ATP-dependent 6-phosp	8	14	14	14	13	12	13	12	13	12	27	27	27	86.647	788	788;788;788;950;788;788;950;922	0	101.9	By MS/MS	By MS/MS	24.4	22.6	33444000	18237000	15207000	16304000	15207000	15	10	25				48	103;1011;1234;2157;2288;2499;3006;3237;4465;4966;5111;6676;7348;11668	True;True;True;True;True;True;True;True;True;True;True;True;True;True	106;1075;1307;2279;2416;2645;3185;3424;4700;5225;5378;7006;7716;12365	215;2251;2252;2725;2726;4767;4768;5046;5047;5487;5488;5489;6536;7042;7043;7044;7045;7046;9630;9631;10847;10848;11182;14610;14611;16060;16061;25879;25880	226;2216;2217;2713;2714;4728;4729;4980;4981;5438;5439;5440;6454;6954;6955;6956;6957;9479;9480;10683;10996;14356;15779;15780;25268;25269;25270	226;2217;2714;4728;4981;5439;6454;6956;9479;10683;10996;14356;15779;25270
A1Z9D4;A0A0B4K7N9;A1Z9D3;A0A0B4K863;P54623-3;P54623-2;P54623;A0A0B4K705;E1JH56;A0A0B4K6Z9;A0A0B4K773	A1Z9D4;A0A0B4K7N9;A1Z9D3;A0A0B4K863;P54623-3;P54623-2;P54623	5;5;5;5;5;5;5;1;1;1;1	5;5;5;5;5;5;5;1;1;1;1	5;5;5;5;5;5;5;1;1;1;1	Centrosomin	cnn	tr|A1Z9D4|A1Z9D4_DROME Centrosomin, isoform D OS=Drosophila melanogaster GN=cnn PE=1 SV=1;tr|A0A0B4K7N9|A0A0B4K7N9_DROME Centrosomin, isoform M OS=Drosophila melanogaster GN=cnn PE=1 SV=1;tr|A1Z9D3|A1Z9D3_DROME Centrosomin, isoform E OS=Drosophila melanoga	11	5	5	5	3	4	3	4	3	4	5.6	5.6	5.6	123.67	1090	1090;1120;1130;1378;1120;1148;1320;462;480;500;520	0	5.6246	By MS/MS	By MS/MS	3.6	4.6	1293200	611100	682060	549260	0	2	4	6				49	6285;7503;8878;12208;14620	True;True;True;True;True	6603;7878;9309;12937;15479	13764;13765;16431;19429;19430;27064;32365	13536;13537;16129;18964;26453;31780	13537;16129;18964;26453;31780
B7YZG4;B7YZG2;B7YZG3;A1Z9I8;E1JH62;A1Z9I9;A0A0B4K7P8;A0A0B4K7Y9;E1JH64;A1Z9J2;Q7KJN8;A1Z9J0;E1JH65;A0A0B4K788;A0A0B4K867;B7YZG6;B7YZG5;E1JH63;A1Z9J1;A0A0B4K869;O96936;A0A0B4K718;Q7KAJ2;O77291;Q8MR19;Q9U479;Q7KJN9	B7YZG4;B7YZG2;B7YZG3;A1Z9I8;E1JH62;A1Z9I9;A0A0B4K7P8;A0A0B4K7Y9;E1JH64;A1Z9J2;Q7KJN8;A1Z9J0;E1JH65;A0A0B4K788;A0A0B4K867;B7YZG6;B7YZG5;E1JH63;A1Z9J1;A0A0B4K869;O96936;A0A0B4K718	24;24;24;24;24;24;24;24;23;23;23;23;23;23;23;23;23;23;23;22;20;17;10;9;4;2;1	1;1;1;1;1;1;1;1;0;0;0;0;0;0;0;0;0;0;0;0;0;0;1;0;0;0;0	1;1;1;1;1;1;1;1;0;0;0;0;0;0;0;0;0;0;0;0;0;0;1;0;0;0;0		shot	tr|B7YZG4|B7YZG4_DROME Short stop, isoform J OS=Drosophila melanogaster GN=shot PE=1 SV=1;tr|B7YZG2|B7YZG2_DROME Short stop, isoform K OS=Drosophila melanogaster GN=shot PE=1 SV=1;tr|B7YZG3|B7YZG3_DROME Short stop, isoform I OS=Drosophila melanogaster GN=s	27	24	1	1	18	22	1	1	1	1	6.9	0.3	0.3	613.1	5368	5368;5370;5375;5385;5388;5390;5394;5408;5155;5160;5201;5201;5458;5462;5463;5479;5486;5499;5501;5434;4151;4100;2285;2396;1140;638;61	0.005814	1.7675	By MS/MS	By MS/MS	5.2	6.3	529020	147920	381100	0	381100	1	1	2				50	64;2164;2188;2575;2844;3196;4468;4471;4539;6030;7240;7926;9252;9355;9699;11817;13381;14377;14530;14694;16015;16263;16345;17767	False;True;False;False;False;False;False;False;False;False;False;False;False;False;False;False;False;False;False;False;False;False;False;False	65;2286;2312;2730;3013;3383;4703;4706;4775;6337;7607;8311;9706;9814;10169;12526;14170;15219;15383;15556;16952;17210;17293;18782	139;140;4781;4782;4840;5654;5655;6204;6205;6956;6957;9637;9641;9642;9834;13208;13209;15848;15849;17350;20278;20279;20476;20477;21197;21198;26191;29637;31834;31835;32158;32159;32531;35521;35522;36074;36075;36244;36245;39304	146;147;4741;4742;4791;5597;5598;6134;6865;6866;9486;9490;9491;9492;9672;12995;15565;15566;16967;19758;19759;19963;20647;25589;29035;31244;31568;31943;34882;35404;35405;35406;35566;35567;38533	147;4741;4791;5597;6134;6865;9486;9490;9672;12995;15566;16967;19759;19963;20647;25589;29035;31244;31568;31943;34882;35406;35566;38533
A0A0B4K7S0;P55824;A0A0B4K6W2;P55824-3;D5A7R4	A0A0B4K7S0;P55824;A0A0B4K6W2;P55824-3	46;46;45;45;5	46;46;45;45;5	46;46;45;45;5	Ubiquitin carboxyl-terminal hydrolase;Probable ubiquitin carboxyl-terminal hydrolase FAF	faf	tr|A0A0B4K7S0|A0A0B4K7S0_DROME Fat facets, isoform D OS=Drosophila melanogaster GN=faf PE=1 SV=1;sp|P55824|FAF_DROME Probable ubiquitin carboxyl-terminal hydrolase FAF OS=Drosophila melanogaster GN=faf PE=1 SV=2;tr|A0A0B4K6W2|A0A0B4K6W2_DROME Fat facets, i	5	46	46	46	45	43	45	43	45	43	21.5	21.5	21.5	310.59	2773	2773;2778;2761;2711;412	0	141	By MS/MS	By MS/MS	21.2	20.2	91215000	45345000	45870000	40514000	42024000	51	48	99				51	2063;2472;2890;2975;3459;3761;3912;4107;4193;4325;4363;4810;5655;5685;6806;6917;7777;7959;8170;8549;8685;8826;8991;9113;9297;9926;10037;10734;10902;10992;12023;12234;13014;13738;13845;13918;14776;14945;15039;15189;15220;15989;16142;16212;16352;16409	True;True;True;True;True;True;True;True;True;True;True;True;True;True;True;True;True;True;True;True;True;True;True;True;True;True;True;True;True;True;True;True;True;True;True;True;True;True;True;True;True;True;True;True;True;True	2183;2616;3061;3149;3654;3965;4123;4327;4417;4557;4595;5059;5946;5977;5978;7144;7265;8158;8347;8570;8964;8965;9109;9253;9424;9552;9752;10407;10520;11381;11556;11660;12738;12963;13793;14552;14553;14670;14743;15642;15818;15918;16078;16111;16923;17082;17158;17300;17360	4570;4571;5436;5437;6285;6286;6465;6466;7510;7511;8142;8143;8439;8440;8840;8841;9017;9320;9321;9401;9402;10511;12371;12372;12428;12429;12430;14903;14904;15157;15158;17034;17035;17431;17432;17433;17882;18652;18653;18654;18991;18992;19317;19318;19673;19674;19952;19953;19954;19955;20365;20366;21713;21714;21947;21948;23719;23720;23721;23722;24114;24115;24346;24347;24348;26650;26651;26652;26653;27125;…	4542;4543;5387;5388;6211;6383;6384;7405;7406;8043;8044;8317;8318;8708;8709;8710;8883;9170;9171;9252;10325;12170;12223;12224;14629;14630;14631;14873;14874;14875;16687;17047;17048;17487;18219;18220;18545;18546;18860;19186;19440;19441;19442;19443;19851;19852;19853;19854;21151;21152;21360;23101;23102;23103;23104;23105;23495;23496;23497;23739;23740;26043;26044;26045;26046;26047;26509;26510;26511;28221…	4543;5388;6211;6383;7406;8043;8318;8708;8883;9171;9252;10325;12170;12223;14631;14873;16687;17048;17487;18220;18546;18860;19186;19443;19852;21151;21360;23101;23496;23739;26046;26511;28222;29861;30107;30256;32147;32506;32711;33030;33103;34819;35132;35288;35581;35692	56;57;58;59	838;2084;2207;2495
Q8T9E3;A0A0B4K7T7;O44381;O44113;A1ZAN6;A1ZAN7;A0A0B4LFF8;E8NH10	Q8T9E3;A0A0B4K7T7;O44381;O44113;A1ZAN6;A1ZAN7;A0A0B4LFF8;E8NH10	10;10;10;10;10;9;9;7	10;10;10;10;10;9;9;7	10;10;10;10;10;9;9;7		RhoGEF2;RhoGEF2-RD	tr|Q8T9E3|Q8T9E3_DROME SD04476p OS=Drosophila melanogaster GN=RhoGEF2 PE=2 SV=1;tr|A0A0B4K7T7|A0A0B4K7T7_DROME Rho guanine nucleotide exchange factor 2, isoform G OS=Drosophila melanogaster GN=RhoGEF2 PE=1 SV=1;tr|O44381|O44381_DROME Shar pei/DRhoGEF2 OS=D	8	10	10	10	8	6	8	6	8	6	5.8	5.8	5.8	280.43	2555	2555;2557;2559;2559;2559;2205;2456;1755	0	15.142	By MS/MS	By MS/MS	4.4	3.6	1782400	918450	863910	928370	761050	8	6	14				52	2310;2449;2452;9073;9574;10565;14399;14445;16894;17699	True;True;True;True;True;True;True;True;True;True	2442;2592;2595;9511;10039;11201;15242;15294;17874;18712	5093;5094;5095;5394;5398;19863;20938;20939;23346;31878;31982;31983;37463;39175;39176	5034;5035;5036;5037;5339;5344;19361;20405;22736;31295;31393;36749;38401;38402	5037;5339;5344;19361;20405;22736;31295;31393;36749;38401
A0A126GUM8;A0A0B4K7U5;E1JH02;Q86S05-3;Q86S05-2;A0A0B4K6T1;A0A0B4KFC5;Q86S05;D0Z768	A0A126GUM8;A0A0B4K7U5;E1JH02;Q86S05-3;Q86S05-2;A0A0B4K6T1;A0A0B4KFC5;Q86S05;D0Z768	23;23;23;23;23;22;22;22;17	23;23;23;23;23;22;22;22;17	23;23;23;23;23;22;22;22;17	Protein lingerer	lig;lig-RA	tr|A0A126GUM8|A0A126GUM8_DROME Lingerer, isoform L OS=Drosophila melanogaster GN=lig PE=1 SV=1;tr|A0A0B4K7U5|A0A0B4K7U5_DROME Lingerer, isoform H OS=Drosophila melanogaster GN=lig PE=1 SV=1;tr|E1JH02|E1JH02_DROME Lingerer, isoform E OS=Drosophila melanogas	9	23	23	23	23	17	23	17	23	17	31.6	31.6	31.6	127.51	1261	1261;1330;1332;1332;1343;1300;1417;1375;1079	0	323.31	By MS/MS	By MS/MS	31.6	23.9	153740000	125520000	28218000	108130000	29871000	44	26	70				53	104;105;1403;2359;3455;3572;4960;5004;5433;6284;7036;11512;11741;12078;12079;12805;13625;13626;13851;14122;15243;16059;16560	True;True;True;True;True;True;True;True;True;True;True;True;True;True;True;True;True;True;True;True;True;True;True	107;108;1486;2498;2499;3650;3769;5217;5266;5717;6602;7394;12204;12447;12798;12799;13575;14435;14436;14676;14958;16135;16136;16997;17525	216;217;218;219;3096;5211;5212;5213;7502;7503;7740;7741;10829;10830;10831;10832;10928;10929;11867;11868;13760;13761;13762;13763;15428;25551;26028;26029;26764;26765;26766;26767;26768;28382;28383;28384;28385;30229;30230;30231;30232;30725;30726;31282;31283;31284;31285;33773;33774;33775;33776;33777;35616;35617;35618;35619;35620;36727;36728	227;228;229;230;3065;5148;5149;5150;7398;7399;7639;10665;10666;10667;10668;10669;10765;11663;11664;13532;13533;13534;13535;15146;15147;24958;24959;25421;26163;26164;26165;26166;26167;26168;26169;27755;27756;27757;27758;27759;27760;29617;29618;29619;29620;29621;30119;30120;30121;30122;30123;30688;30689;30690;30691;30692;30693;33148;33149;33150;33151;33152;33153;33154;33155;34966;34967;34968;34969;…	227;229;3065;5150;7399;7639;10669;10765;11664;13532;15146;24958;25421;26163;26169;27760;29618;29621;30121;30690;33155;34969;36045	60;61;62	586;1035;1165
A0A0B4K7Y7;Q9VAW5;A0A0B4K6K9;Q9VAW5-1;F9W345;Q9VAW5-2;F9W325;E1NZB5	A0A0B4K7Y7;Q9VAW5;A0A0B4K6K9;Q9VAW5-1;F9W345;Q9VAW5-2;F9W325	22;22;18;18;14;14;13;2	22;22;18;18;14;14;13;2	22;22;18;18;14;14;13;2	La-related protein 1	larp;larp-RB	tr|A0A0B4K7Y7|A0A0B4K7Y7_DROME La related protein, isoform G OS=Drosophila melanogaster GN=larp PE=1 SV=1;sp|Q9VAW5|LARP_DROME La-related protein 1 OS=Drosophila melanogaster GN=larp PE=1 SV=5;tr|A0A0B4K6K9|A0A0B4K6K9_DROME La related protein, isoform F OS	8	22	22	22	19	22	19	22	19	22	20.7	20.7	20.7	178.14	1673	1673;1673;1409;1403;965;965;965;293	0	118.82	By MS/MS	By MS/MS	16.8	20.7	28569000	13211000	15358000	12205000	15027000	21	22	43				54	17;1228;1408;3419;4035;4423;4434;4595;6100;9018;10444;11083;13121;13361;14017;14247;14286;15448;15534;16915;17141;17397	True;True;True;True;True;True;True;True;True;True;True;True;True;True;True;True;True;True;True;True;True;True	17;1300;1491;3614;4251;4657;4668;4832;6408;9452;11076;11755;13904;14149;14848;15087;15127;16351;16442;17896;18132;18399	35;2713;3104;3105;7436;7437;8693;8694;9538;9539;9561;9562;10055;13349;13350;19731;19732;23088;23089;23090;24555;24556;29055;29056;29588;29589;31063;31064;31561;31562;31640;31641;34222;34223;34434;34435;37512;37513;37996;37997;37998;38553;38554	42;43;2701;2702;3073;7334;8553;8554;9382;9383;9409;9410;9863;13129;19239;22481;22482;22483;22484;22485;23950;28451;28983;28984;28985;30475;30476;30980;30981;31058;31059;31060;33610;33611;33612;33814;33815;36807;36808;37274;37275;37276;37814	43;2701;3073;7334;8553;9382;9410;9863;13129;19239;22482;23950;28451;28985;30475;30980;31058;33610;33815;36808;37275;37814
A0A0B4K7Z5;Q7KLV9;Q7KLV9-2	A0A0B4K7Z5;Q7KLV9;Q7KLV9-2	17;17;16	17;17;16	17;17;16	26S proteasome non-ATPase regulatory subunit 11	Rpn6	tr|A0A0B4K7Z5|A0A0B4K7Z5_DROME Regulatory particle non-ATPase 6, isoform C OS=Drosophila melanogaster GN=Rpn6 PE=1 SV=1;sp|Q7KLV9|PSD11_DROME 26S proteasome non-ATPase regulatory subunit 11 OS=Drosophila melanogaster GN=Rpn6 PE=1 SV=1;sp|Q7KLV9-2|PSD11_DRO	3	17	17	17	14	17	14	17	14	17	46	46	46	47.263	422	422;422;439	0	80.521	By MS/MS	By MS/MS	38.9	46	86904000	31366000	55538000	32320000	48295000	18	20	38				55	436;1112;2407;6685;6769;6770;6954;8063;8221;13355;14392;15368;15597;16628;16629;16858;16905	True;True;True;True;True;True;True;True;True;True;True;True;True;True;True;True;True	464;1181;2550;7016;7107;7108;7304;7305;8457;8623;14143;15235;16270;16509;17596;17597;17837;17886	949;950;2464;2465;2466;2467;5316;14634;14635;14826;14827;14828;14829;14830;14831;14832;14833;14834;15231;15232;15233;15234;17651;17652;18001;29579;29580;31865;31866;34069;34070;34583;34584;34585;34586;36881;36882;36883;36884;37378;37379;37495;37496	949;950;2434;2435;2436;2437;5254;14378;14379;14555;14556;14557;14558;14559;14560;14561;14562;14563;14564;14947;14948;14949;14950;17259;17260;17597;28975;28976;31282;33450;33451;33961;33962;33963;36194;36195;36196;36197;36669;36791;36792	949;2437;5254;14379;14555;14564;14948;17259;17597;28976;31282;33450;33962;36194;36197;36669;36792	63	260
A0A0B4K812;Q7KNS3	A0A0B4K812;Q7KNS3	9;9	9;9	9;9	Lissencephaly-1 homolog	Lis-1	tr|A0A0B4K812|A0A0B4K812_DROME Lissencephaly-1 homolog OS=Drosophila melanogaster GN=Lis-1 PE=3 SV=1;sp|Q7KNS3|LIS1_DROME Lissencephaly-1 homolog OS=Drosophila melanogaster GN=Lis-1 PE=1 SV=2	2	9	9	9	8	9	8	9	8	9	33.1	33.1	33.1	46.459	411	411;411	0	23.746	By MS/MS	By MS/MS	29.2	33.1	11222000	5004600	6217200	4941600	5773800	6	9	15				56	525;2698;5030;7479;9727;9978;12110;15139;16096	True;True;True;True;True;True;True;True;True	555;2857;5293;7854;10198;10460;12832;16028;17034	1131;1132;5901;5902;10999;16383;16384;21255;21256;21257;21258;21822;21823;26836;26837;33558;33559;35691;35692	1123;5828;10823;16091;16092;20702;20703;20704;20705;20706;21248;21249;26248;26249;32936;35041	1123;5828;10823;16092;20704;21248;26249;32936;35041
X5D3H6;A0A0B4K851;Q4Z8K6-3;Q4Z8K6-2;C4IY22;A0A126GUM4;Q4Z8K6;A0A0B4KFL0	X5D3H6;A0A0B4K851;Q4Z8K6-3;Q4Z8K6-2;C4IY22;A0A126GUM4;Q4Z8K6;A0A0B4KFL0	14;14;14;14;13;13;13;12	14;14;14;14;13;13;13;12	14;14;14;14;13;13;13;12	Ran-binding proteins 9/10 homolog	RanBPM-RC;RanBPM;CG42236-RD	tr|X5D3H6|X5D3H6_DROME FI24005p1 OS=Drosophila melanogaster GN=RanBPM-RC PE=2 SV=1;tr|A0A0B4K851|A0A0B4K851_DROME Ran-binding protein M, isoform E OS=Drosophila melanogaster GN=RanBPM PE=1 SV=1;sp|Q4Z8K6-3|RBP9X_DROME Isoform C of Ran-binding proteins 9/10	8	14	14	14	13	13	13	13	13	13	43.5	43.5	43.5	66.42	598	598;961;598;960;962;1127;962;770	0	57.217	By MS/MS	By MS/MS	40.5	40.6	39814000	20514000	19300000	15884000	21854000	16	18	34				57	1697;3592;7687;9185;9939;10034;10705;11202;11684;12513;13106;14376;14470;16157	True;True;True;True;True;True;True;True;True;True;True;True;True;True	1803;3790;8067;9630;10420;10517;11347;11879;12385;13260;13889;15218;15320;17098	3794;3795;7787;7788;7789;7790;16832;20119;20120;20121;20122;21737;21738;21739;21740;21941;21942;23640;23641;24809;24810;25916;25917;27718;27719;29029;29030;31830;31831;31832;31833;32033;35832;35833	3758;3759;7685;7686;7687;7688;16494;16495;19612;19613;19614;19615;21172;21173;21174;21352;21353;21354;23023;24211;24212;25310;25311;25312;27083;28424;28425;31239;31240;31241;31242;31243;31450;35168;35169	3759;7686;16495;19612;21172;21352;23023;24211;25311;27083;28425;31241;31450;35168
A1Z945;A0A0B4K859;D0IQ88	A1Z945;A0A0B4K859	6;6;1	6;6;1	6;6;1			tr|A1Z945|A1Z945_DROME CG8771, isoform B OS=Drosophila melanogaster GN=CG8771 PE=1 SV=2;tr|A0A0B4K859|A0A0B4K859_DROME CG8771, isoform C OS=Drosophila melanogaster GN=CG8771 PE=1 SV=1	3	6	6	6	6	5	6	5	6	5	4.6	4.6	4.6	210.31	1839	1839;1866;430	0	16.007	By MS/MS	By MS/MS	4.6	3.8	7982200	3880500	4101600	3479700	4109800	5	4	9				58	1433;2128;4256;10505;13815;13828	True;True;True;True;True;True	1518;2250;4482;11139;14638;14652	3163;3164;4707;9173;9174;23220;23221;30645;30646;30676;30677	3132;4665;9035;9036;22608;22609;30042;30069;30070	3132;4665;9035;22609;30042;30070
A0A0B4K880;E1JH76;C5WLM9;E2QCE8;Q9BJZ5-2;Q9BJZ5-4;Q9BJZ5-3;Q9BJZ5	A0A0B4K880;E1JH76;C5WLM9;E2QCE8;Q9BJZ5-2;Q9BJZ5-4;Q9BJZ5-3;Q9BJZ5	2;2;2;2;2;2;2;2	2;2;2;2;2;2;2;2	2;2;2;2;2;2;2;2	RNA-binding protein fusilli	fus;fus-RE	tr|A0A0B4K880|A0A0B4K880_DROME Fusilli, isoform H OS=Drosophila melanogaster GN=fus PE=4 SV=1;tr|E1JH76|E1JH76_DROME Fusilli, isoform G OS=Drosophila melanogaster GN=fus PE=1 SV=1;tr|C5WLM9|C5WLM9_DROME RE48185p OS=Drosophila melanogaster GN=fus-RE PE=2 SV	8	2	2	2	2	2	2	2	2	2	7.6	7.6	7.6	56.158	526	526;860;860;967;557;633;891;967	0	8.9276	By MS/MS	By MS/MS	7.6	7.6	1392100	746370	645700	669830	646710	3	2	5				59	1242;1349	True;True	1315;1430	2744;2745;2987;2988	2731;2732;2961;2962;2963	2732;2962
A0A0B4K891;Q7K581	A0A0B4K891;Q7K581	11;11	11;11	11;11			tr|A0A0B4K891|A0A0B4K891_DROME CG8963, isoform E OS=Drosophila melanogaster GN=CG8963 PE=1 SV=1;tr|Q7K581|Q7K581_DROME CG8963, isoform A OS=Drosophila melanogaster GN=CG8963 PE=1 SV=1	2	11	11	11	10	9	10	9	10	9	25.4	25.4	25.4	58.357	520	520;559	0	42.86	By MS/MS	By MS/MS	25.4	21.3	24303000	16931000	7371500	14179000	8066500	14	12	26				60	1066;2119;6051;8049;8050;8918;9559;13206;13733;16748;17652	True;True;True;True;True;True;True;True;True;True;True	1131;2241;6358;8442;8443;9349;10024;13991;14546;14547;17719;18665	2362;2363;2364;4688;4689;4690;4691;13248;13249;13250;13251;17621;17622;17623;17624;19512;19513;20900;20901;29229;29230;30458;30459;37137;39093;39094	2331;2332;2333;4649;4650;4651;13033;13034;13035;13036;13037;17228;17229;17230;17231;17232;17233;19033;19034;19035;20369;28625;28626;29846;29847;29848;36446;38319	2332;4650;13036;17229;17233;19034;20369;28626;29848;36446;38319	64	422
A0A0B4K8A5;Q9W2F2	A0A0B4K8A5;Q9W2F2	25;25	25;25	25;25	Protein mahjong	mahj	tr|A0A0B4K8A5|A0A0B4K8A5_DROME Mahjong, isoform B OS=Drosophila melanogaster GN=mahj PE=4 SV=1;sp|Q9W2F2|DCAF1_DROME Protein mahjong OS=Drosophila melanogaster GN=mahj PE=1 SV=2	2	25	25	25	22	22	22	22	22	22	25.1	25.1	25.1	172.08	1544	1544;1544	0	78.684	By MS/MS	By MS/MS	21.7	21	29185000	13077000	16107000	10849000	17012000	20	22	42				61	247;2514;3339;3719;8996;9135;9367;9368;12621;12667;12943;13358;13958;14498;14888;15004;15187;15447;15718;15952;17202;17215;17474;17524;17624	True;True;True;True;True;True;True;True;True;True;True;True;True;True;True;True;True;True;True;True;True;True;True;True;True	260;2664;3528;3923;9429;9576;9826;9827;13374;13423;13715;14146;14786;15349;15758;15881;16076;16350;16634;16885;18196;18210;18480;18530;18635	535;536;5531;5532;7266;8060;8061;19684;19685;20004;20005;20499;20500;20501;20502;27958;27959;28066;28067;28656;28657;29584;29585;30946;30947;32092;32093;32983;33255;33256;33649;33650;34221;34835;34836;35384;35385;38138;38163;38164;38710;38711;38822;39030	532;5484;7163;7962;7963;19197;19198;19495;19496;19984;19985;19986;27322;27323;27324;27446;28041;28042;28043;28979;28980;30354;30355;31506;32388;32641;32642;33028;33609;34214;34215;34751;34752;34753;37426;37427;37452;37453;37954;37955;38062;38255	532;5484;7163;7963;19197;19495;19984;19986;27322;27446;28043;28979;30355;31506;32388;32642;33028;33609;34215;34752;37426;37452;37954;38062;38255
A0A0B4KEH0;P29310;P29310-3;P29310-2;Q6LEH5	A0A0B4KEH0;P29310;P29310-3;P29310-2	7;7;6;6;3	6;6;5;5;3	6;6;5;5;3	14-3-3 protein zeta	14-3-3zeta	tr|A0A0B4KEH0|A0A0B4KEH0_DROME 14-3-3zeta, isoform K OS=Drosophila melanogaster GN=14-3-3zeta PE=1 SV=1;sp|P29310|1433Z_DROME 14-3-3 protein zeta OS=Drosophila melanogaster GN=14-3-3zeta PE=1 SV=1;sp|P29310-3|1433Z_DROME Isoform C of 14-3-3 protein zeta OS	5	7	6	6	7	7	6	6	6	6	34.3	30.2	30.2	28.227	248	248;248;248;248;191	0	14.542	By MS/MS	By MS/MS	34.3	34.3	15255000	9386900	5868300	6969900	5748500	6	4	10				62	2496;3041;11305;14135;14255;16208;17516	False;True;True;True;True;True;True	2641;2642;3220;11985;14972;15095;17154;18522	5481;5482;5483;6610;6611;25035;25036;31311;31312;31574;31575;35946;35947;35948;35949;38807;38808	5433;5434;6524;24437;24438;30725;30993;30994;35277;35278;35279;38046;38047	5434;6524;24438;30725;30994;35279;38047	65	221
A0A0B4KEI5;Q9V9K7;E8NHA7;A0A0B4KF41	A0A0B4KEI5;Q9V9K7;E8NHA7	10;10;8;1	10;10;8;1	10;10;8;1	Serrate RNA effector molecule homolog	Ars2;Ars2-RC	tr|A0A0B4KEI5|A0A0B4KEI5_DROME Ars2, isoform E OS=Drosophila melanogaster GN=Ars2 PE=1 SV=1;sp|Q9V9K7|SRRT_DROME Serrate RNA effector molecule homolog OS=Drosophila melanogaster GN=Ars2 PE=1 SV=2;tr|E8NHA7|E8NHA7_DROME GH05193p OS=Drosophila melanogaster G	4	10	10	10	9	7	9	7	9	7	14	14	14	106.29	935	935;943;709;208	0	20.562	By MS/MS	By MS/MS	11.9	9.4	14418000	11496000	2921400	8921700	4332500	8	6	14				63	3543;3754;4567;6258;12065;15536;15672;15824;16840;16917	True;True;True;True;True;True;True;True;True;True	3739;3958;4803;6574;12784;16444;16586;16747;17817;17898	7681;8130;8131;9892;13695;13696;26739;34437;34736;34737;35097;35098;37339;37340;37516;37517	7577;8033;9724;13468;26136;33817;34113;34114;34469;34470;36629;36630;36631;36813	7577;8033;9724;13468;26136;33817;34114;34469;36630;36813
A0A0B4KEK7;Q9V637	A0A0B4KEK7;Q9V637	6;6	6;6	6;6	Proteasome inhibitor PI31 subunit	PI31	tr|A0A0B4KEK7|A0A0B4KEK7_DROME PI31, isoform D OS=Drosophila melanogaster GN=PI31 PE=4 SV=1;sp|Q9V637|PSMF1_DROME Proteasome inhibitor PI31 subunit OS=Drosophila melanogaster GN=PI31 PE=1 SV=1	2	6	6	6	6	3	6	3	6	3	31.1	31.1	31.1	30.088	270	270;270	0	7.819	By MS/MS	By MS/MS	31.1	20.4	2539700	2016500	523170	1573500	762100	6	2	8				64	3269;3770;3771;12392;14689;16750	True;True;True;True;True;True	3456;3975;3976;13132;15551;17721	7117;7118;8159;8160;8161;27459;27460;32524;37143	7025;7026;8060;8061;8062;26830;31937;36452	7026;8060;8062;26830;31937;36452
A1Z9L2;A1Z9L0;A0A0B4KFX4;Q8T076;A0A0B4KEP1;A0A0B4LFC1;A0A0B4KFM5;A0A0B4KF25;G2J5V2	A1Z9L2;A1Z9L0;A0A0B4KFX4;Q8T076;A0A0B4KEP1;A0A0B4LFC1;A0A0B4KFM5;A0A0B4KF25;G2J5V2	4;4;4;4;4;4;4;4;2	4;4;4;4;4;4;4;4;2	4;4;4;4;4;4;4;4;2		Rcd1;Rcd1-RC	tr|A1Z9L2|A1Z9L2_DROME Reduction in Cnn dots 1, isoform C OS=Drosophila melanogaster GN=Rcd1 PE=1 SV=1;tr|A1Z9L0|A1Z9L0_DROME LD05087p OS=Drosophila melanogaster GN=Rcd1 PE=1 SV=1;tr|A0A0B4KFX4|A0A0B4KFX4_DROME Reduction in Cnn dots 1, isoform F OS=Drosoph	9	4	4	4	1	4	1	4	1	4	7.1	7.1	7.1	100.8	934	934;1001;1046;1066;1066;1108;1111;1131;523	0	17.773	By MS/MS	By MS/MS	1.4	7.1	3174300	351670	2822700	0	2822700	1	6	7				65	1074;5226;8800;8919	True;True;True;True	1139;5495;9227;9350	2382;2383;11418;19265;19514	2348;2349;11219;11220;18808;18809;19036	2348;11220;18808;19036
Q5U156;A0A0B4KER0;Q95RL2;Q960P7	Q5U156;A0A0B4KER0;Q95RL2	18;18;16;2	18;18;16;2	18;18;16;2		row	tr|Q5U156|Q5U156_DROME RE01954p OS=Drosophila melanogaster GN=row PE=1 SV=1;tr|A0A0B4KER0|A0A0B4KER0_DROME Relative of woc, isoform C OS=Drosophila melanogaster GN=row PE=1 SV=1;tr|Q95RL2|Q95RL2_DROME LD21608p OS=Drosophila melanogaster GN=row PE=1 SV=1	4	18	18	18	16	16	16	16	16	16	20.5	20.5	20.5	143.68	1281	1281;1301;602;587	0	37.436	By MS/MS	By MS/MS	18.4	18	17221000	7223500	9998000	7733300	8757200	13	18	31				66	122;1434;1459;3220;3896;4377;4545;4577;8577;10040;10174;10807;11460;15478;15609;15901;16114;16866	True;True;True;True;True;True;True;True;True;True;True;True;True;True;True;True;True;True	126;1519;1545;3407;4107;4609;4781;4813;8996;10524;10711;10712;11456;12149;16381;16521;16824;17054;17845	254;255;3165;3231;3232;7007;7008;8410;8411;9442;9443;9844;9845;9846;9917;9918;18712;18713;21956;21957;22317;22318;22319;23877;23878;25432;25433;34292;34614;35250;35740;35741;37396;37397	264;265;266;3133;3204;3205;6922;8291;8292;9288;9289;9681;9682;9749;18278;21368;21369;21370;21733;21734;21735;23255;23256;24845;24846;24847;33675;33995;34621;35083;36687	265;3133;3204;6922;8292;9288;9682;9749;18278;21369;21735;23255;24846;33675;33995;34621;35083;36687	66	512
G3JX29;G3JX30;G3JX27;G3JX28;A0A0B4KFR8;G3JX32;A0A0B4KER6;A0A0B4KEW3;A0A0B4LGL0;A0A126GUN6;A1ZA47-4;A1ZA47-5;A1ZA47-3;A1ZA47;C1C3E7;G3JX31;A1ZA47-7;G3JX25;G3JX33	G3JX29;G3JX30;G3JX27;G3JX28;A0A0B4KFR8;G3JX32;A0A0B4KER6;A0A0B4KEW3;A0A0B4LGL0;A0A126GUN6;A1ZA47-4;A1ZA47-5;A1ZA47-3;A1ZA47;C1C3E7;G3JX31;A1ZA47-7;G3JX25	6;6;6;6;6;6;6;6;6;6;6;6;6;6;4;4;4;3;2	6;6;6;6;6;6;6;6;6;6;6;6;6;6;4;4;4;3;2	6;6;6;6;6;6;6;6;6;6;6;6;6;6;4;4;4;3;2	PDZ and LIM domain protein Zasp	Zasp52	tr|G3JX29|G3JX29_DROME Z band alternatively spliced PDZ-motif protein 52, isoform T OS=Drosophila melanogaster GN=Zasp52 PE=1 SV=1;tr|G3JX30|G3JX30_DROME Z band alternatively spliced PDZ-motif protein 52, isoform U OS=Drosophila melanogaster GN=Zasp52 PE=1	19	6	6	6	6	1	6	1	6	1	16.6	16.6	16.6	70.936	651	651;716;722;787;897;955;1267;1318;2084;2142;780;890;1082;2194;449;515;450;233;1758	0	28.234	By MS/MS	By matching	16.6	2.3	5492000	5302500	189440	4765900	0	6	0	6				67	4984;5327;7055;9448;11526;16470	True;True;True;True;True;True	5245;5605;7414;9913;12218;17431	10889;11634;15466;20676;20677;25577;36522	10727;11433;15181;20164;24982;35847	10727;11433;15181;20164;24982;35847
B7YZJ2;E1JH90;A0A0B4KET5;E1JH91;H6WS59;A0A0B4KEY4;A1ZAU8-2;A1ZAU8-3;A0A0B4KG58;A0A0B4KFA4;B7YZJ1;A1ZAU8;A0A0U3DWR7;Q8T0T0;A0A0B4KEY6;A0A0B4KFU3	B7YZJ2;E1JH90;A0A0B4KET5;E1JH91;H6WS59;A0A0B4KEY4;A1ZAU8-2;A1ZAU8-3;A0A0B4KG58;A0A0B4KFA4;B7YZJ1;A1ZAU8;A0A0U3DWR7;Q8T0T0;A0A0B4KEY6;A0A0B4KFU3	20;20;20;20;20;20;20;20;19;19;18;18;17;17;17;17	20;20;20;20;20;20;20;20;19;19;18;18;17;17;17;17	20;20;20;20;20;20;20;20;19;19;18;18;17;17;17;17	Patronin	Patronin	tr|B7YZJ2|B7YZJ2_DROME Patronin, isoform E OS=Drosophila melanogaster GN=Patronin PE=1 SV=1;tr|E1JH90|E1JH90_DROME Patronin, isoform F OS=Drosophila melanogaster GN=Patronin PE=1 SV=1;tr|A0A0B4KET5|A0A0B4KET5_DROME Patronin, isoform J OS=Drosophila melanog	16	20	20	20	11	18	11	18	11	18	21	21	21	180.46	1599	1599;1671;1674;1683;1689;1689;1517;1540;1538;1680;1663;1630;1384;1396;1439;1504	0	45.391	By MS/MS	By MS/MS	13.1	17.3	24416000	9923100	14493000	8260800	14853000	6	23	29				68	77;211;562;940;961;2498;4907;5083;6956;7067;7790;9492;10763;11509;12288;13735;14034;14109;14820;17753	True;True;True;True;True;True;True;True;True;True;True;True;True;True;True;True;True;True;True;True	78;219;595;991;992;1015;2644;5161;5348;7307;7426;8171;9957;11412;12200;13024;14549;14867;14945;15689;18767	162;446;447;1223;1224;2072;2073;2074;2126;2127;5486;10709;10710;11119;11120;15237;15491;15492;17057;17058;20771;23783;25544;25545;27254;30463;31104;31105;31260;32820;39273;39274	170;453;1218;1219;2030;2031;2032;2033;2034;2035;2091;5437;10529;10937;14954;15205;15206;16708;20256;20257;23162;24951;26632;29852;29853;30517;30518;30667;30668;32228;38497;38498	170;453;1218;2030;2091;5437;10529;10937;14954;15205;16708;20257;23162;24951;26632;29853;30518;30667;32228;38498	67	1318
Q8T9H1;Q9N693;Q9GRA9;E1JGL0;A0A0B4KEU2	Q8T9H1;Q9N693;Q9GRA9;E1JGL0;A0A0B4KEU2	2;2;2;2;2	2;2;2;2;2	2;2;2;2;2		sbb	tr|Q8T9H1|Q8T9H1_DROME SD01229p OS=Drosophila melanogaster GN=sbb PE=2 SV=1;tr|Q9N693|Q9N693_DROME Brakeless-B OS=Drosophila melanogaster GN=sbb PE=1 SV=1;tr|Q9GRA9|Q9GRA9_DROME Master of thick veins OS=Drosophila melanogaster GN=sbb PE=1 SV=1;tr|E1JGL0|E1	5	2	2	2	2	1	2	1	2	1	1.5	1.5	1.5	193.76	1928	1928;2302;2310;2312;2330	0	5.4502	By MS/MS	By MS/MS	1.5	0.7	701670	491480	210200	441740	0	3	1	4				69	2278;12650	True;True	2405;13404	5026;5027;28018	4961;4962;4963;27381	4961;27381
Q7JVY0;A0A0B4KEU5;A0A0B4KEJ7	Q7JVY0;A0A0B4KEU5;A0A0B4KEJ7	12;12;11	12;12;11	12;12;11	Coronin	coro	tr|Q7JVY0|Q7JVY0_DROME Coronin OS=Drosophila melanogaster GN=coro PE=1 SV=1;tr|A0A0B4KEU5|A0A0B4KEU5_DROME Coronin OS=Drosophila melanogaster GN=coro PE=1 SV=1;tr|A0A0B4KEJ7|A0A0B4KEJ7_DROME Coronin OS=Drosophila melanogaster GN=coro PE=1 SV=1	3	12	12	12	12	11	12	11	12	11	39.8	39.8	39.8	57.268	528	528;534;535	0	54.18	By MS/MS	By MS/MS	39.8	32.4	22561000	12181000	10380000	10215000	10871000	10	10	20				70	1235;5005;5349;5825;6199;7888;10702;12383;14036;15029;17007;17345	True;True;True;True;True;True;True;True;True;True;True;True	1308;5267;5628;6125;6512;8273;11344;13122;14869;15908;17991;18346	2727;2728;10930;10931;11676;11677;12756;12757;13570;13571;17287;23633;23634;27437;27438;31110;31111;33307;33308;37710;37711;38440;38441;38442	2715;10766;11474;11475;12556;12557;13339;13340;16907;23017;23018;26805;30523;30524;32694;32695;37002;37003;37713;37714	2715;10766;11474;12556;13339;16907;23017;26805;30524;32694;37003;37714
A0A0B4KEY5;P82147;P82147-2	A0A0B4KEY5;P82147;P82147-2	5;5;3	5;5;3	5;5;3	Protein lethal(2)essential for life	l(2)efl	tr|A0A0B4KEY5|A0A0B4KEY5_DROME Lethal (2) essential for life, isoform C OS=Drosophila melanogaster GN=l(2)efl PE=3 SV=1;sp|P82147|L2EFL_DROME Protein lethal(2)essential for life OS=Drosophila melanogaster GN=l(2)efl PE=1 SV=1;sp|P82147-2|L2EFL_DROME Isofor	3	5	5	5	5	3	5	3	5	3	38	38	38	21.309	187	187;187;145	0	5.0647	By MS/MS	By MS/MS	38	18.2	3193000	1764400	1428600	1580100	1434300	3	3	6				71	2632;9916;12592;13135;14268	True;True;True;True;True	2790;10395;13343;13918;15108	5768;21684;21685;27893;29085;29086;31601;31602	5710;21124;21125;27256;28478;31020	5710;21125;27256;28478;31020
A0A0B4KG14;A0A0B4KF57;Q9VMY8;Q8T0A7	A0A0B4KG14;A0A0B4KF57;Q9VMY8	6;6;6;2	6;6;6;2	6;6;6;2		aux	tr|A0A0B4KG14|A0A0B4KG14_DROME Auxilin, isoform C OS=Drosophila melanogaster GN=aux PE=1 SV=1;tr|A0A0B4KF57|A0A0B4KF57_DROME Auxilin, isoform D OS=Drosophila melanogaster GN=aux PE=1 SV=1;tr|Q9VMY8|Q9VMY8_DROME Auxilin, isoform A OS=Drosophila melanogaster	4	6	6	6	6	4	6	4	6	4	7.5	7.5	7.5	126.69	1153	1153;1157;1165;664	0	24.419	By MS/MS	By MS/MS	7.5	4.8	5149800	4040100	1109700	3173700	1567300	8	3	11				72	826;6938;8267;9617;11300;13716	True;True;True;True;True;True	871;7286;8671;10084;11980;14529	1807;15195;18098;18099;21025;21026;25026;25027;30428;30429	1776;14913;17696;17697;20483;24426;24427;24428;29814;29815;29816	1776;14913;17697;20483;24427;29816
Q6NNE4;Q9VN04;A0A0B4KF61	Q6NNE4;Q9VN04;A0A0B4KF61	1;1;1	1;1;1	1;1;1		Syt14	tr|Q6NNE4|Q6NNE4_DROME RH30337p OS=Drosophila melanogaster PE=2 SV=1;tr|Q9VN04|Q9VN04_DROME AT15369p OS=Drosophila melanogaster GN=Syt14 PE=2 SV=1;tr|A0A0B4KF61|A0A0B4KF61_DROME Synaptotagmin 14, isoform D OS=Drosophila melanogaster GN=Syt14 PE=4 SV=1	3	1	1	1	1	0	1	0	1	0	2.5	2.5	2.5	31.647	283	283;586;648	1	-2	By MS/MS		2.5	0	0	0	0	0	0	1	0	1	+			73	10259	TRUE	10834	22570	21977	21977	68;69	29;31
Q95SW3;A1ZA05;Q9GSP5;Q0E965;G2J5W6;A0A0B4KF69	Q95SW3;A1ZA05;Q9GSP5;Q0E965;G2J5W6;A0A0B4KF69	1;1;1;1;1;1	1;1;1;1;1;1	1;1;1;1;1;1		SRPK;SRPK-RA	tr|Q95SW3|Q95SW3_DROME SD03158p (Fragment) OS=Drosophila melanogaster GN=SRPK PE=2 SV=2;tr|A1ZA05|A1ZA05_DROME SR protein kinase, isoform C OS=Drosophila melanogaster GN=SRPK PE=1 SV=1;tr|Q9GSP5|Q9GSP5_DROME SR protein kinase 1 OS=Drosophila melanogaster G	6	1	1	1	0	1	0	1	0	1	6.3	6.3	6.3	34.594	315	315;607;764;764;764;939	1	-2		By MS/MS	0	6.3	103160	0	103160	0	103160	0	1	1	+			74	1789	TRUE	1898	3968	3947	3947	70	294
Q9VHX9;Q8SYR7;A0A0B4KFA6	Q9VHX9;Q8SYR7;A0A0B4KFA6	4;4;4	4;4;4	4;4;4		CD98hc	tr|Q9VHX9|Q9VHX9_DROME CD98 heavy chain, isoform A OS=Drosophila melanogaster GN=CD98hc PE=1 SV=1;tr|Q8SYR7|Q8SYR7_DROME RE39378p OS=Drosophila melanogaster GN=CD98hc PE=2 SV=1;tr|A0A0B4KFA6|A0A0B4KFA6_DROME CD98 heavy chain, isoform D OS=Drosophila melano	3	4	4	4	4	4	4	4	4	4	11.3	11.3	11.3	62.676	565	565;565;567	0	9.3333	By MS/MS	By MS/MS	11.3	11.3	31627000	21347000	10279000	11762000	13777000	8	4	12				75	3883;3996;15992;16171	True;True;True;True	4094;4210;16927;17113	8384;8385;8612;8613;8614;8615;35468;35469;35470;35471;35472;35473;35474;35475;35860;35861	8268;8269;8478;8479;34832;34833;34834;34835;34836;34837;35193;35194	8268;8478;34833;35193
A0A0B4KFB7;B3DN64;Q8MSP7;A1ZBA1	A0A0B4KFB7;B3DN64;Q8MSP7;A1ZBA1	1;1;1;1	1;1;1;1	1;1;1;1		GEFmeso;CG30115-RD	tr|A0A0B4KFB7|A0A0B4KFB7_DROME Guanine nucleotide exchange factor in mesoderm, isoform F OS=Drosophila melanogaster GN=GEFmeso PE=1 SV=1;tr|B3DN64|B3DN64_DROME Guanine nucleotide exchange factor in mesoderm, isoform G OS=Drosophila melanogaster GN=GEFmeso	4	1	1	1	0	1	0	1	0	1	1.5	1.5	1.5	96.387	878	878;1237;1240;1549	0.0092166	1.5902		By MS/MS	0	1.5	11586000	0	11586000	0	11586000	0	1	1				76	9547	TRUE	10012	20878	20347	20347
Q6NN86;A0A0B4LGR1;Q9VI14;A0A0B4KFB8	Q6NN86;A0A0B4LGR1;Q9VI14;A0A0B4KFB8	2;2;2;2	2;2;2;2	2;2;2;2		CG15187	tr|Q6NN86|Q6NN86_DROME AT20168p OS=Drosophila melanogaster GN=CG33097 PE=1 SV=1;tr|A0A0B4LGR1|A0A0B4LGR1_DROME Uncharacterized protein, isoform M OS=Drosophila melanogaster GN=CG42724 PE=1 SV=1;tr|Q9VI14|Q9VI14_DROME GH12404p OS=Drosophila melanogaster GN=	4	2	2	2	2	1	2	1	2	1	4	4	4	73.6	669	669;761;763;1123	0	5.9943	By MS/MS	By MS/MS	4	2.4	1096800	537920	558870	0	558870	2	1	3				77	290;13444	True;True	305;14238	627;29789;29790	624;29184;29185	624;29185
B7Z0U7;A0A0B4KFE2;E1JJ78;A0A0B4KF90;A0A0B4KGC6;C1C3H4;A0A0B4K6V2;A0A0B4K631;A0A0B4K603;Q9VI75	B7Z0U7;A0A0B4KFE2;E1JJ78;A0A0B4KF90;A0A0B4KGC6;C1C3H4;A0A0B4K6V2;A0A0B4K631;A0A0B4K603;Q9VI75	18;18;18;17;17;17;16;16;14;14	18;18;18;17;17;17;16;16;14;14	18;18;18;17;17;17;16;16;14;14	Phosphatidylinositol-binding clathrin assembly protein LAP	lap;lap-RB	tr|B7Z0U7|B7Z0U7_DROME Like-AP180, isoform C OS=Drosophila melanogaster GN=lap PE=1 SV=2;tr|A0A0B4KFE2|A0A0B4KFE2_DROME Like-AP180, isoform I OS=Drosophila melanogaster GN=lap PE=1 SV=1;tr|E1JJ78|E1JJ78_DROME Like-AP180, isoform D OS=Drosophila melanogaste	10	18	18	18	18	9	18	9	18	9	32.1	32.1	32.1	80.897	758	758;776;788;678;704;752;673;685;572;468	0	102.48	By MS/MS	By MS/MS	32.1	16.4	38605000	34394000	4211300	28445000	6190600	27	10	37				78	1095;1096;1195;1402;1836;3941;4314;6080;6746;8431;10190;12724;13447;13839;14442;15048;15658;16712	True;True;True;True;True;True;True;True;True;True;True;True;True;True;True;True;True;True	1162;1163;1266;1267;1485;1946;4152;4545;6387;7082;8842;10736;13487;14241;14664;15291;15928;15929;16571;17682	2427;2428;2640;2641;2642;2643;3094;3095;4084;8496;9296;13307;13308;14777;18417;22367;22368;28187;28188;28189;28190;29794;29795;29796;29797;30698;30699;30700;31974;33343;33344;34708;34709;37061;37062	2397;2398;2632;2633;2634;2635;3064;4067;8374;9145;13092;13093;14511;18009;21787;27559;27560;27561;27562;27563;29188;29189;29190;29191;29192;29193;30089;30090;30091;30092;31385;32727;32728;34084;34085;36375;36376	2397;2398;2633;3064;4067;8374;9145;13093;14511;18009;21787;27562;29193;30091;31385;32728;34085;36375	71;72	3;365
Q86NS4;A1Z7H3;Q8T3L1;A1Z7H2;A0A0B4KFE4;Q960I0;H1UUA9	Q86NS4;A1Z7H3;Q8T3L1;A1Z7H2;A0A0B4KFE4;Q960I0	8;8;8;8;8;6;2	8;8;8;8;8;6;2	8;8;8;8;8;6;2		l(2)44DEa;Acsl	tr|Q86NS4|Q86NS4_DROME RH17880p OS=Drosophila melanogaster GN=l(2)44DEa PE=2 SV=1;tr|A1Z7H3|A1Z7H3_DROME Acyl-CoA synthetase long-chain, isoform C OS=Drosophila melanogaster GN=Acsl PE=1 SV=1;tr|Q8T3L1|Q8T3L1_DROME Acyl-CoA synthetase long-chain, isoform A	7	8	8	8	8	4	8	4	8	4	15.8	15.8	15.8	79.482	707	707;707;715;717;728;434;377	0	22.108	By MS/MS	By MS/MS	15.8	7.9	6129400	4918200	1211200	3727600	1904000	8	2	10				79	3779;6712;9903;10538;12932;14823;15080;16837	True;True;True;True;True;True;True;True	3984;7047;10382;11173;13704;15692;15968;17813	8175;14703;21652;21653;23293;23294;28633;28634;32824;33433;37330;37331;37332	8073;14437;21094;22679;22680;28014;28015;32232;32816;36621;36622	8073;14437;21094;22679;28015;32232;32816;36621
A0A0B4KFE9;A1Z8P9;B5RJS5;Q8IGK6	A0A0B4KFE9;A1Z8P9;B5RJS5	19;19;10;8	19;19;10;8	14;14;10;8	Nucleoprotein TPR	Mtor;Mtor-RA	tr|A0A0B4KFE9|A0A0B4KFE9_DROME Megator, isoform B OS=Drosophila melanogaster GN=Mtor PE=1 SV=1;sp|A1Z8P9|TPR_DROME Nucleoprotein TPR OS=Drosophila melanogaster GN=Mtor PE=1 SV=1;tr|B5RJS5|B5RJS5_DROME SD15969p OS=Drosophila melanogaster GN=Mtor-RA PE=2 SV=	4	19	19	14	14	13	14	13	10	10	11.8	11.8	7.9	262.35	2346	2346;2346;786;442	0	97.02	By MS/MS	By MS/MS	7.8	8.7	14691000	7345400	7345200	7155300	6435600	14	13	27				80	921;990;2075;2882;3076;3841;6441;7082;8818;8891;10109;12013;12127;12479;12886;13227;14065;14516;17495	True;True;True;True;True;True;True;True;True;True;True;True;True;True;True;True;True;True;True	970;1054;2195;3053;3257;4050;6761;7441;9245;9322;10611;12727;12849;13223;13657;14012;14898;15368;18501	2018;2210;2211;4595;4596;6271;6686;6687;8295;8296;14090;14091;15520;19301;19458;22114;26628;26877;27645;28543;28544;29281;31171;31172;31173;32127;32128;38760	1974;2178;4562;4563;6198;6596;6597;8185;13851;13852;15232;18842;18988;21517;26020;26288;27009;27918;27919;28676;30585;30586;30587;31535;31536;31537;38000;38001	1974;2178;4562;6198;6596;8185;13851;15232;18842;18988;21517;26020;26288;27009;27919;28676;30585;31535;38001	73	1
A0A0B4KFF0;P25822;P25822-2;A0A0B4KFX7;A0A0B4K612;P25822-3;A0A075BIA6;A0A075BJN8;A0A075BLV2;A0A075BJE8;A0A075BJP0;A0A075BLV4;A0A075BJF4;A0A075BI71;A0A075BJY4	A0A0B4KFF0;P25822;P25822-2;A0A0B4KFX7;A0A0B4K612;P25822-3;A0A075BIA6;A0A075BJN8;A0A075BLV2;A0A075BJE8;A0A075BJP0;A0A075BLV4;A0A075BJF4	7;7;6;5;5;5;4;4;4;4;4;4;4;1;1	7;7;6;5;5;5;4;4;4;4;4;4;4;1;1	7;7;6;5;5;5;4;4;4;4;4;4;4;1;1	Maternal protein pumilio	pum	tr|A0A0B4KFF0|A0A0B4KFF0_DROME Pumilio, isoform G OS=Drosophila melanogaster GN=pum PE=4 SV=1;sp|P25822|PUM_DROME Maternal protein pumilio OS=Drosophila melanogaster GN=pum PE=1 SV=2;sp|P25822-2|PUM_DROME Isoform B of Maternal protein pumilio OS=Drosophila	15	7	7	7	7	5	7	5	7	5	8.3	8.3	8.3	157.53	1533	1533;1533;1185;921;925;935;596;597;605;607;609;645;645;125;162	0	16.485	By MS/MS	By MS/MS	8.3	6	8239400	4853100	3386300	4114600	3633700	7	4	11				81	778;1565;2185;5400;9937;10438;12229	True;True;True;True;True;True;True	821;1659;2307;5684;10418;11070;12958	1699;1700;3500;4824;4825;11802;11803;21734;21735;23073;23074;27113;27114	1679;1680;3467;4776;4777;11599;11600;21169;21170;22466;26499	1680;3467;4776;11600;21170;22466;26499
Q9U787;Q7K304;A0A0B4KFF6;F3YD50;A8DY77	Q9U787;Q7K304;A0A0B4KFF6;F3YD50;A8DY77	1;1;1;1;1	1;1;1;1;1	1;1;1;1;1		Drep2;Drep-2;Drep-2-RC	tr|Q9U787|Q9U787_DROME Drep2 OS=Drosophila melanogaster GN=Drep2 PE=1 SV=1;tr|Q7K304|Q7K304_DROME DNAation factor-related protein 2, isoform A OS=Drosophila melanogaster GN=Drep2 PE=1 SV=1;tr|A0A0B4KFF6|A0A0B4KFF6_DROME DNAation factor-related protein 2, i	5	1	1	1	1	0	1	0	1	0	3.5	3.5	3.5	52.01	481	481;482;497;502;549	0.009684	1.5563	By MS/MS		3.5	0	0	0	0	0	0	1	0	1				82	16942	TRUE	17924	37572	36866	36866
A0A0B4KGE6;A0A0B4KFH4;P26270	A0A0B4KGE6;A0A0B4KFH4;P26270	13;13;13	13;13;13	13;13;13	26S proteasome non-ATPase regulatory subunit 7	Rpn8	tr|A0A0B4KGE6|A0A0B4KGE6_DROME Regulatory particle non-ATPase 8, isoform C OS=Drosophila melanogaster GN=Rpn8 PE=4 SV=1;tr|A0A0B4KFH4|A0A0B4KFH4_DROME Regulatory particle non-ATPase 8, isoform B OS=Drosophila melanogaster GN=Rpn8 PE=4 SV=1;sp|P26270|PSMD7_	3	13	13	13	13	13	13	13	13	13	52.4	52.4	52.4	38.089	338	338;358;338	0	64.773	By MS/MS	By MS/MS	52.4	52.4	49967000	23901000	26066000	21163000	26385000	16	17	33				83	2096;2223;5584;7314;8683;11510;12589;13228;14636;16215;16932;16933;17248	True;True;True;True;True;True;True;True;True;True;True;True;True	2217;2347;5874;7681;9107;12201;12202;13340;14013;15495;17161;17914;17915;18249	4639;4640;4904;4905;12204;12205;15994;15995;18983;18984;18985;18986;25546;25547;25548;27885;27886;29282;29283;29284;29285;32396;32397;35963;35964;37550;37551;37552;37553;38232;38233	4606;4607;4847;4848;4849;4850;12005;12006;15709;18537;18538;18539;18540;24952;24953;24954;27250;27251;28677;28678;28679;28680;31810;31811;35293;35294;35295;36841;36842;36843;36844;36845;37513;37514	4607;4850;12006;15709;18540;24952;27250;28678;31810;35293;36842;36843;37513
A0A0B4KFJ2;O15945	A0A0B4KFJ2;O15945	1;1	1;1	1;1	Aryl hydrocarbon receptor nuclear translocator homolog	tgo	tr|A0A0B4KFJ2|A0A0B4KFJ2_DROME Tango, isoform B OS=Drosophila melanogaster GN=tgo PE=4 SV=1;sp|O15945|ARNT_DROME Aryl hydrocarbon receptor nuclear translocator homolog OS=Drosophila melanogaster GN=tgo PE=1 SV=3	2	1	1	1	1	0	1	0	1	0	3.4	3.4	3.4	71.474	642	642;642	0	5.1479	By MS/MS		3.4	0	928430	928430	0	834480	0	1	0	1				84	5504	TRUE	5790	12030	11823	11823
Q9NHF1;Q9VN89;Q8SZ40;A0A0B4KFL3;F0JAP0	Q9NHF1;Q9VN89;Q8SZ40;A0A0B4KFL3;F0JAP0	2;2;2;2;1	2;2;2;2;1	2;2;2;2;1	Katanin p60 ATPase-containing subunit A1	Kat60;katanin-60-RA	tr|Q9NHF1|Q9NHF1_DROME Katanin p60 ATPase-containing subunit A1 OS=Drosophila melanogaster GN=Kat60 PE=2 SV=1;tr|Q9VN89|Q9VN89_DROME Katanin p60 ATPase-containing subunit A1 OS=Drosophila melanogaster GN=Kat60 PE=1 SV=2;tr|Q8SZ40|Q8SZ40_DROME Katanin p60 A	5	2	2	2	2	0	2	0	2	0	4.2	4.2	4.2	63.318	571	571;572;572;605;554	0.0022334	2.2209	By MS/MS		4.2	0	0	0	0	0	0	2	0	2				85	11242;15389	True;True	11920;16291	24891;34110	24294;33499	24294;33499
A0A0B4KH36;A0A0B4KFQ0;A0A0B4KGR9;Q9VH01;A0A0B4KG50;G4LU38;G4LU76;Q8MS47	A0A0B4KH36;A0A0B4KFQ0;A0A0B4KGR9;Q9VH01;A0A0B4KG50	35;35;35;35;35;6;5;3	35;35;35;35;35;6;5;3	35;35;35;35;35;6;5;3		Bruce	tr|A0A0B4KH36|A0A0B4KH36_DROME BIR repeat containing ubiquitin-conjugating enzyme, isoform C OS=Drosophila melanogaster GN=Bruce PE=1 SV=1;tr|A0A0B4KFQ0|A0A0B4KFQ0_DROME BIR repeat containing ubiquitin-conjugating enzyme, isoform E OS=Drosophila melanogast	8	35	35	35	32	34	32	34	32	34	12	12	12	536.53	4852	4852;4865;4875;4876;4976;971;357;1151	0	117.59	By MS/MS	By MS/MS	10.9	11.5	40944000	17428000	23516000	16369000	22811000	31	41	72				86	71;451;918;1367;2527;2994;3751;4015;4033;4114;4404;4588;5281;5500;6302;6834;6980;7287;7466;8164;8915;9353;9555;11110;11180;11409;11904;13994;14984;15038;15372;15750;16272;17066;17521	True;True;True;True;True;True;True;True;True;True;True;True;True;True;True;True;True;True;True;True;True;True;True;True;True;True;True;True;True;True;True;True;True;True;True	72;479;967;1448;2677;3170;3955;4230;4249;4334;4636;4825;5557;5786;6620;7173;7335;7654;7841;8564;9346;9812;10020;11782;11857;12097;12615;14825;15858;15917;16274;16667;17220;18054;18527	151;152;978;979;2012;2013;3025;3026;5552;5553;6508;6509;8122;8123;8651;8652;8690;8854;8855;9494;9495;9939;9940;9941;9942;11550;11551;12022;12023;12024;12025;13800;13801;14960;14961;15300;15301;15942;15943;16352;16353;17869;17870;19506;19507;20472;20473;20895;20896;24605;24606;24764;24765;25334;26387;26388;31021;31022;33194;33195;33324;33325;34077;34930;34931;36094;36095;37827;38816;38817	159;160;980;981;1968;1969;1970;3000;3001;5503;5504;5505;6425;8026;8027;8028;8514;8550;8722;8723;8724;8725;9339;9340;9766;9767;9768;11347;11348;11349;11350;11816;11817;11818;11819;13585;13586;14689;14690;15017;15018;15019;15020;15661;15662;16062;16063;17474;19029;19030;19959;19960;20363;20364;24000;24170;24171;24750;25789;25790;30431;32584;32585;32708;32709;33459;33460;34304;34305;35427;35428;3711…	159;980;1969;3000;5504;6425;8027;8514;8550;8725;9339;9768;11349;11816;13585;14689;15018;15662;16062;17474;19029;19960;20364;24000;24171;24750;25790;30431;32584;32709;33459;34304;35427;37118;38057	74	2683
A0A0B4KFR6;H1UUI3;Q9VGK7;A0A0B4KGU0;Q5BID1	A0A0B4KFR6;H1UUI3;Q9VGK7;A0A0B4KGU0;Q5BID1	18;18;18;17;15	18;18;18;17;15	18;18;18;17;15	Putative elongator complex protein 1	Elp1;Elp1-RA	tr|A0A0B4KFR6|A0A0B4KFR6_DROME Elongator complex protein 1 OS=Drosophila melanogaster GN=Elp1 PE=1 SV=1;tr|H1UUI3|H1UUI3_DROME FI18107p1 (Fragment) OS=Drosophila melanogaster GN=Elp1-RA PE=2 SV=1;sp|Q9VGK7|ELP1_DROME Putative elongator complex protein 1 OS	5	18	18	18	14	17	14	17	14	17	20.3	20.3	20.3	143.29	1256	1256;1258;1252;1253;1212	0	116.95	By MS/MS	By MS/MS	17.2	18.6	25502000	9917900	15584000	9892200	14606000	12	21	33				87	677;840;2502;2914;3348;3684;4740;4975;5827;6290;6291;7003;7788;9054;11129;14340;16947;17145	True;True;True;True;True;True;True;True;True;True;True;True;True;True;True;True;True;True	715;885;2648;3085;3538;3885;4982;5235;6127;6608;6609;7361;8169;9489;11802;15181;17929;18137	1461;1462;1829;1830;1831;5494;5495;6333;6334;7290;7291;7987;10348;10349;10865;10866;12762;12763;13774;13775;13776;15360;15361;15362;15363;17053;17054;19820;24647;31759;31760;37582;38008;38009	1456;1457;1799;1800;1801;5445;5446;5447;6257;7188;7189;7190;7890;10155;10156;10698;10699;12562;12563;13547;13548;13549;15078;15079;15080;16704;16705;16706;19316;24048;31165;31166;36875;37289;37290	1456;1799;5447;6257;7188;7890;10155;10699;12562;13547;13549;15080;16705;19316;24048;31165;36875;37290
A0A0B4KFX5;A0A0B4KGG9;A4V2S3;A0A0B4KHB2;A0A0B4KFT4;A0A0B4KGZ7;O46036-2;O46036;E8NH65	A0A0B4KFX5;A0A0B4KGG9;A4V2S3;A0A0B4KHB2;A0A0B4KFT4;A0A0B4KGZ7;O46036-2;O46036;E8NH65	3;3;3;3;3;3;3;3;2	3;3;3;3;3;3;3;3;2	3;3;3;3;3;3;3;3;2	C-terminal-binding protein	CtBP;CtBP-RE	tr|A0A0B4KFX5|A0A0B4KFX5_DROME C-terminal binding protein, isoform I OS=Drosophila melanogaster GN=CtBP PE=1 SV=1;tr|A0A0B4KGG9|A0A0B4KGG9_DROME C-terminal binding protein, isoform F OS=Drosophila melanogaster GN=CtBP PE=1 SV=1;tr|A4V2S3|A4V2S3_DROME C-ter	9	3	3	3	2	3	2	3	2	3	9.5	9.5	9.5	41.344	379	379;383;386;473;476;481;386;476;189	0	5.9911	By MS/MS	By MS/MS	5.8	9.5	1149600	806410	343190	724800	0	2	3	5				88	668;4957;6622	True;True;True	706;5213;6948	1442;1443;10822;14469;14470	1437;1438;10656;14220;14221	1438;10656;14221
A0A0B4KFU2;Q8I8V0-2;Q8I8V0	A0A0B4KFU2;Q8I8V0-2;Q8I8V0	2;2;2	2;2;2	2;2;2	Transcriptional adapter 2B	Ada2b	tr|A0A0B4KFU2|A0A0B4KFU2_DROME Transcriptional adaptor 2b, isoform C OS=Drosophila melanogaster GN=Ada2b PE=4 SV=1;sp|Q8I8V0-2|TAD2B_DROME Isoform A of Transcriptional adapter 2B OS=Drosophila melanogaster GN=Ada2b;sp|Q8I8V0|TAD2B_DROME Transcriptional ada	3	2	2	2	1	2	1	2	1	2	4.5	4.5	4.5	48.316	418	418;418;555	0.0016892	2.2813	By matching	By MS/MS	2.4	4.5	306540	196570	109970	0	109970	0	3	3				89	2658;15397	True;True	2817;16300	5821;5822;34127	5756;5757;33515	5756;33515
A0A0B4KFW0;Q8T0S6	A0A0B4KFW0;Q8T0S6	9;9	9;9	9;9	Serine/threonine-protein kinase hippo	hpo	tr|A0A0B4KFW0|A0A0B4KFW0_DROME Hippo, isoform B OS=Drosophila melanogaster GN=hpo PE=4 SV=1;sp|Q8T0S6|HIPPO_DROME Serine/threonine-protein kinase hippo OS=Drosophila melanogaster GN=hpo PE=1 SV=1	2	9	9	9	9	8	9	8	9	8	17.3	17.3	17.3	75.109	669	669;669	0	20.926	By MS/MS	By MS/MS	17.3	14.9	12008000	7693900	4313800	6381900	4847200	7	8	15				90	101;1326;3102;4292;8002;9906;12946;13751;17697	True;True;True;True;True;True;True;True;True	104;1404;3286;4520;8393;10385;13718;14567;18710	209;210;2934;2935;6750;6751;9247;9248;17529;21659;21660;28662;28663;30510;30511;39171;39172	218;219;220;2915;2916;6657;6658;6659;9109;9110;17147;21103;28048;29901;29902;38399	218;2916;6659;9109;17147;21103;28048;29901;38399
Q9VHC4;A0A0B4KFZ2;Q6AWD5	Q9VHC4;A0A0B4KFZ2;Q6AWD5	1;1;1	1;1;1	1;1;1			tr|Q9VHC4|Q9VHC4_DROME CG8176, isoform A OS=Drosophila melanogaster GN=CG8176 PE=1 SV=3;tr|A0A0B4KFZ2|A0A0B4KFZ2_DROME CG8176, isoform G OS=Drosophila melanogaster GN=CG8176 PE=1 SV=1;tr|Q6AWD5|Q6AWD5_DROME AT02057p OS=Drosophila melanogaster GN=CG8176 PE=	3	1	1	1	0	1	0	1	0	1	0.9	0.9	0.9	121.02	1133	1133;1161;1220	0	26.649		By MS/MS	0	0.9	2313900	0	2313900	0	2313900	0	1	1				91	9733	TRUE	10204	21270	20719	20719
A0A0B4KFZ9;P84040	A0A0B4KFZ9;P84040	5;5	5;5	5;5	Histone H4	His4r;His4	tr|A0A0B4KFZ9|A0A0B4KFZ9_DROME Histone H4 OS=Drosophila melanogaster GN=His4r PE=3 SV=1;sp|P84040|H4_DROME Histone H4 OS=Drosophila melanogaster GN=His4 PE=1 SV=2	2	5	5	5	5	4	5	4	5	4	35	35	35	11.381	103	103;103	0	32.705	By MS/MS	By MS/MS	35	34	45110000	26824000	18286000	20156000	17618000	10	8	18				92	1888;2355;7915;15554;15555	True;True;True;True;True	1999;2494;8300;16463;16464;16465;16466	4194;4195;4196;4197;5201;5202;5203;5204;17334;34475;34476;34477;34478;34479;34480;34481;34482;34483;34484;34485	4180;4181;4182;4183;5140;5141;5142;16952;33854;33855;33856;33857;33858;33859;33860;33861;33862;33863	4181;5142;16952;33854;33860	75	85
A0A0B4KG83;Q9VEC3	A0A0B4KG83;Q9VEC3	3;3	3;3	3;3	Actin-related protein 5	Arp5	tr|A0A0B4KG83|A0A0B4KG83_DROME Actin-related protein 5, isoform B OS=Drosophila melanogaster GN=Arp5 PE=3 SV=1;sp|Q9VEC3|ARP5_DROME Actin-related protein 5 OS=Drosophila melanogaster GN=Arp5 PE=1 SV=1	2	3	3	3	2	2	2	2	2	2	8.5	8.5	8.5	75.121	648	648;648	0	3.7443	By MS/MS	By MS/MS	4.9	6.5	985650	357700	627950	0	627950	2	1	3				93	895;9526;11346	True;True;True	943;9991;12028	1955;20832;25120;25121	1912;20307;24526	1912;20307;24526
B6IDZ6;A0A0B4KHB1;Q7KSE8;A0A0B4KGD1;E1JIN6;Q8IN94	B6IDZ6;A0A0B4KHB1;Q7KSE8;A0A0B4KGD1;E1JIN6;Q8IN94	7;7;7;7;7;7	7;7;7;7;7;7	7;7;7;7;7;7	Trithorax group protein osa	osa-RC;osa	tr|B6IDZ6|B6IDZ6_DROME LD42748p (Fragment) OS=Drosophila melanogaster GN=osa-RC PE=2 SV=1;tr|A0A0B4KHB1|A0A0B4KHB1_DROME Osa, isoform E OS=Drosophila melanogaster GN=osa PE=1 SV=1;tr|Q7KSE8|Q7KSE8_DROME Osa, isoform C OS=Drosophila melanogaster GN=osa PE=1	6	7	7	7	7	4	7	4	7	4	4.7	4.7	4.7	230.49	2177	2177;2555;2556;2559;2716;2716	0	20.559	By MS/MS	By MS/MS	4.7	2.6	7584300	4678600	2905700	4139200	2652500	8	3	11				94	3247;9766;9788;10950;12867;13468;14565	True;True;True;True;True;True;True	3434;10237;10260;11607;13637;14262;14263;15421	7064;7065;21337;21383;24220;24221;28503;28504;29842;29843;29844;29845;32257	6973;6974;20776;20820;23610;23611;27877;27878;29241;29242;31671	6974;20776;20820;23611;27877;29242;31671	76	1805
A0A0B4KH12;A0A0B4KHG7;A8WHL4;A0A0B4KHT0;Q9VDK5;Q9U3Y7;A0A0B4KGE5	A0A0B4KH12;A0A0B4KHG7;A8WHL4;A0A0B4KHT0;Q9VDK5;Q9U3Y7;A0A0B4KGE5	3;3;3;3;3;3;3	3;3;3;3;3;3;3	3;3;3;3;3;3;3		bon	tr|A0A0B4KH12|A0A0B4KH12_DROME Bonus, isoform D OS=Drosophila melanogaster GN=bon PE=1 SV=1;tr|A0A0B4KHG7|A0A0B4KHG7_DROME Bonus, isoform F OS=Drosophila melanogaster GN=bon PE=1 SV=1;tr|A8WHL4|A8WHL4_DROME Bonus, isoform B OS=Drosophila melanogaster GN=bo	7	3	3	3	3	1	3	1	3	1	2.8	2.8	2.8	120.37	1119	1119;1122;1125;1125;1133;1133;1207	0	4.5725	By MS/MS	By MS/MS	2.8	0.7	1517800	1382800	135040	1242800	0	4	1	5				95	2058;7316;17114	True;True;True	2178;7684;18103	4559;16002;16003;37941	4528;15717;15718;37223;37224	4528;15718;37224
Q32KD3;Q7KSW1;Q494I1;A0A0B4KGS8;Q9VHW9;A0A0B4KGF6;Q1WWE5	Q32KD3;Q7KSW1;Q494I1;A0A0B4KGS8;Q9VHW9;A0A0B4KGF6;Q1WWE5	4;4;4;4;4;4;2	4;4;4;4;4;4;2	4;4;4;4;4;4;2		CG2747	tr|Q32KD3|Q32KD3_DROME CG2747, isoform D OS=Drosophila melanogaster GN=CG2747 PE=1 SV=1;tr|Q7KSW1|Q7KSW1_DROME CG2747, isoform B OS=Drosophila melanogaster GN=CG2747 PE=1 SV=1;tr|Q494I1|Q494I1_DROME CG2747, isoform C OS=Drosophila melanogaster GN=CG2747 PE	7	4	4	4	4	3	4	3	4	3	2.8	2.8	2.8	229.9	2106	2106;2117;2154;2161;2165;2172;1186	0	7.2165	By MS/MS	By MS/MS	2.8	2.3	3228500	1942300	1286200	1389700	1642200	6	3	9				96	8454;11702;13852;16922	True;True;True;True	8866;12404;14677;17903	18464;18465;25949;25950;30727;30728;37525	18046;25342;25343;25344;30124;30125;30126;36819;36820	18046;25342;30124;36820
A0A0B4KGH0;A0A0B4KHR4;Q9VDW6-2;Q9VDW6-1;Q9VDW6;Q9VDW6-4;Q9VDW6-3;A0A0B4KGB9;Q9VDW3	A0A0B4KGH0;A0A0B4KHR4;Q9VDW6-2;Q9VDW6-1;Q9VDW6;Q9VDW6-4;Q9VDW6-3	3;3;3;3;3;3;3;1;1	3;3;3;3;3;3;3;1;1	3;3;3;3;3;3;3;1;1	Dystrophin, isoforms A/C/F/G/H	Dys	tr|A0A0B4KGH0|A0A0B4KGH0_DROME Dystrophin, isoform K OS=Drosophila melanogaster GN=Dys PE=4 SV=1;tr|A0A0B4KHR4|A0A0B4KHR4_DROME Dystrophin, isoform I OS=Drosophila melanogaster GN=Dys PE=4 SV=1;sp|Q9VDW6-2|DMDA_DROME Isoform C of Dystrophin, isoforms A/C/F	9	3	3	3	0	3	0	3	0	3	1.3	1.3	1.3	359.85	3144	3144;3228;3228;3497;3598;3605;3630;1323;1669	0	4.0487		By MS/MS	0	1.3	269480	0	269480	0	269480	0	3	3				97	431;8712;11868	True;True;True	459;9136;12578	942;19075;26301	942;18622;25699	942;18622;25699
A0A0B4LIF3;A0A0H4Y1G0;A0A0B4KGH5;Q86NP2	A0A0B4LIF3;A0A0H4Y1G0;A0A0B4KGH5;Q86NP2	5;5;5;5	5;5;5;5	5;5;5;5	Negative elongation factor A	Nelf-A	tr|A0A0B4LIF3|A0A0B4LIF3_DROME Negative elongation factor A, isoform C OS=Drosophila melanogaster GN=Nelf-A PE=4 SV=1;tr|A0A0H4Y1G0|A0A0H4Y1G0_DROME FI24705p1 OS=Drosophila melanogaster GN=Nelf-A-RB PE=2 SV=1;tr|A0A0B4KGH5|A0A0B4KGH5_DROME Negative elongat	4	5	5	5	3	4	3	4	3	4	7.4	7.4	7.4	134.82	1250	1250;1251;1264;1251	0	11.081	By MS/MS	By MS/MS	4.3	6.1	2218000	895650	1322400	0	1322400	2	4	6				98	1356;10477;11527;14459;14822	True;True;True;True;True	1437;11110;12219;15308;15691	3003;3004;23161;23162;25578;32007;32823	2978;22552;22553;24983;31416;32231	2978;22552;24983;31416;32231
Q8MRZ4;A0A0B4KGM8;Q8IN20	Q8MRZ4;A0A0B4KGM8;Q8IN20	1;1;1	1;1;1	1;1;1		CG31174	tr|Q8MRZ4|Q8MRZ4_DROME SD11171p OS=Drosophila melanogaster GN=CG31174 PE=2 SV=1;tr|A0A0B4KGM8|A0A0B4KGM8_DROME Uncharacterized protein, isoform B OS=Drosophila melanogaster GN=CG31174 PE=4 SV=1;tr|Q8IN20|Q8IN20_DROME Uncharacterized protein, isoform A OS=D	3	1	1	1	1	0	1	0	1	0	12.2	12.2	12.2	13.534	115	115;202;203	1	-2	By MS/MS		12.2	0	0	0	0	0	0	1	0	1	+			99	3915	TRUE	4126	8445	8322	8322	77;78	76;78
Q53XD3;A0A0B4KGP8;Q24208-2;Q24208;I0DHL3;P45975	Q53XD3;A0A0B4KGP8;Q24208-2;Q24208	9;9;9;9;2;2	9;9;9;9;2;2	9;9;9;9;2;2	Eukaryotic translation initiation factor 2 subunit 3	Su(var)3-9;eIF-2gamma	tr|Q53XD3|Q53XD3_DROME RE71279p OS=Drosophila melanogaster GN=Su(var)3-9 PE=2 SV=1;tr|A0A0B4KGP8|A0A0B4KGP8_DROME Eukaryotic initiation factor 2gamma, isoform D OS=Drosophila melanogaster GN=eIF-2gamma PE=1 SV=1;sp|Q24208-2|IF2G_DROME Isoform C of Eukaryot	6	9	9	9	9	8	9	8	9	8	26.6	26.6	26.6	50.478	467	467;475;467;475;635;635	0	31.155	By MS/MS	By MS/MS	26.6	23.6	12968000	7462800	5505200	6708200	5504600	8	12	20				100	649;4568;4990;7419;7420;7453;8770;11576;12930	True;True;True;True;True;True;True;True;True	686;4804;5251;7789;7790;7826;9195;12269;13702	1405;1406;9893;9894;9895;9896;10901;16224;16225;16226;16227;16318;16319;19197;19198;25675;25676;25677;25678;28629;28630	1401;9725;9726;9727;9728;10736;15938;15939;15940;16031;16032;16033;18742;18743;25070;25071;25072;25073;28010;28011	1401;9728;10736;15938;15940;16032;18742;25072;28011
A0A0B4KGQ0;Q9VCI7	A0A0B4KGQ0;Q9VCI7	2;2	2;2	2;2		RanBP3	tr|A0A0B4KGQ0|A0A0B4KGQ0_DROME Ran binding protein 3, isoform B OS=Drosophila melanogaster GN=RanBP3 PE=1 SV=1;tr|Q9VCI7|Q9VCI7_DROME LD02979p OS=Drosophila melanogaster GN=RanBP3 PE=1 SV=1	2	2	2	2	1	1	1	1	1	1	10.9	10.9	10.9	47.373	448	448;449	0	9.1273	By MS/MS	By MS/MS	6.5	4.5	1186900	629160	557720	565500	0	2	1	3				101	7933;11016	True;True	8321;11685	17365;24416	16983;16984;23806	16984;23806
A0A0B4KGU4;A0A0H4XWW0;M9W6J0;Q9VHP0;Q9NBW6	A0A0B4KGU4;A0A0H4XWW0;M9W6J0;Q9VHP0	46;45;45;45;1	46;45;45;45;1	44;43;43;43;0	ATP-dependent RNA helicase bel	bel;bel-RB	tr|A0A0B4KGU4|A0A0B4KGU4_DROME Belle, isoform B OS=Drosophila melanogaster GN=bel PE=4 SV=1;tr|A0A0H4XWW0|A0A0H4XWW0_DROME FI24601p1 OS=Drosophila melanogaster GN=bel-RB PE=2 SV=1;tr|M9W6J0|M9W6J0_DROME FI21109p1 OS=Drosophila melanogaster GN=bel-RB PE=2 S	5	46	46	44	45	44	45	44	43	42	70.8	70.8	69.3	85.413	801	801;798;799;798;108	0	323.31	By MS/MS	By MS/MS	65.7	70.8	565050000	314030000	251020000	284050000	216420000	69	72	141				102	2011;2258;2479;2480;2951;3180;3181;3956;3957;4072;4299;4300;4655;4734;4735;4935;4937;5164;5714;6137;7391;7648;7881;10185;10236;10237;10349;10350;10556;10743;11654;11792;12132;12205;12341;13011;13053;13622;14320;14321;14357;15349;16063;17103;17135;17391	True;True;True;True;True;True;True;True;True;True;True;True;True;True;True;True;True;True;True;True;True;True;True;True;True;True;True;True;True;True;True;True;True;True;True;True;True;True;True;True;True;True;True;True;True;True	2130;2382;2623;2624;3123;3367;3368;4168;4169;4290;4528;4529;4892;4975;4976;4977;5191;5193;5433;6008;6446;7761;8028;8266;10729;10730;10803;10804;10805;10806;10952;10953;10954;10955;11192;11390;12349;12350;12351;12501;12854;12933;12934;13078;13788;13834;14432;15161;15162;15198;15199;16248;17001;18092;18126;18393	4463;4464;4983;4984;5451;5452;5453;5454;5455;6410;6411;6925;6926;6927;6928;6929;6930;8525;8526;8527;8528;8770;9263;9264;9265;9266;10168;10169;10170;10171;10333;10334;10335;10336;10337;10338;10339;10772;10773;10776;10777;10778;10779;11294;11295;12494;12495;12496;12497;13425;13426;16165;16166;16737;16738;16739;16740;16741;16742;16743;17272;17273;17274;17275;22353;22354;22355;22356;22503;22504;22505…	4437;4923;4924;5400;5401;5402;5403;5404;5405;6326;6327;6837;6838;6839;6840;6841;6842;8400;8401;8402;8403;8638;9122;9123;9977;9978;9979;9980;9981;9982;9983;10140;10141;10142;10143;10144;10145;10146;10601;10602;10604;10605;10606;10607;11100;12293;12294;12295;12296;13195;13196;13197;15880;15881;16415;16416;16417;16418;16419;16420;16892;16893;16894;16895;16896;21771;21772;21773;21774;21911;21912;2191…	4437;4924;5400;5405;6326;6838;6840;8401;8402;8638;9122;9123;9983;10142;10146;10601;10607;11100;12294;13195;15881;16417;16892;21771;21914;21917;22207;22212;22725;23119;25231;25526;26293;26447;26721;28212;28305;29607;31123;31126;31202;33397;34980;37197;37264;37804	79;80;81;82;83;84;85;86;87;88;89;90	336;357;407;422;442;464;467;482;492;653;689;692
A0A0B4KH76;A0A0B4KGW7;Q9VGC3	A0A0B4KH76;A0A0B4KGW7;Q9VGC3	6;6;6	6;6;6	6;6;6	Conserved oligomeric Golgi complex subunit 1	CG4848	tr|A0A0B4KH76|A0A0B4KH76_DROME CG4848, isoform B OS=Drosophila melanogaster GN=CG4848 PE=4 SV=1;tr|A0A0B4KGW7|A0A0B4KGW7_DROME CG4848, isoform C OS=Drosophila melanogaster GN=CG4848 PE=4 SV=1;sp|Q9VGC3|COG1_DROME Conserved oligomeric Golgi complex subunit	3	6	6	6	5	5	5	5	5	5	10.8	10.8	10.8	96.539	854	854;886;886	0	61.858	By MS/MS	By MS/MS	8.9	9.4	3951400	1834400	2117000	2008500	1757200	5	5	10				103	294;3497;3515;12323;13485;13901	True;True;True;True;True;True	309;3693;3711;13059;14280;14726	632;7579;7580;7615;7616;27316;29882;29883;30819;30820;30821	629;7476;7477;7507;7508;26689;29280;29281;30222;30223	629;7477;7508;26689;29280;30223
A0A0B4LHV4;H1UUJ8;A0A0B4KGX1;Q01989;Q01989-2;Q01989-3	A0A0B4LHV4;H1UUJ8;A0A0B4KGX1;Q01989;Q01989-2;Q01989-3	7;7;7;7;7;6	7;7;7;7;7;6	7;7;7;7;7;6	Myosin heavy chain 95F	jar;jar-RG	tr|A0A0B4LHV4|A0A0B4LHV4_DROME Jaguar, isoform N OS=Drosophila melanogaster GN=jar PE=1 SV=1;tr|H1UUJ8|H1UUJ8_DROME FI18104p1 OS=Drosophila melanogaster GN=jar PE=1 SV=1;tr|A0A0B4KGX1|A0A0B4KGX1_DROME Jaguar, isoform L OS=Drosophila melanogaster GN=jar PE=	6	7	7	7	3	7	3	7	3	7	8.8	8.8	8.8	141.76	1238	1238;1253;1268;1253;1268;1073	0	18.558	By MS/MS	By MS/MS	3.5	8.8	5648900	2123200	3525700	2855100	2579000	2	7	9				104	85;1725;5332;6795;8091;10186;12030	True;True;True;True;True;True;True	87;1833;5610;7133;8489;10731;12746	176;177;3851;11641;14882;14883;17715;22357;26665;26666	184;3816;11440;14607;14608;14609;17324;21775;26061	184;3816;11440;14607;17324;21775;26061
A0A0B4KH25;P08985	A0A0B4KH25;P08985	2;2	2;2	1;1	Histone H2A;Histone H2A.v	His2Av	tr|A0A0B4KH25|A0A0B4KH25_DROME Histone H2A OS=Drosophila melanogaster GN=His2Av PE=3 SV=1;sp|P08985|H2AV_DROME Histone H2A.v OS=Drosophila melanogaster GN=His2Av PE=1 SV=2	2	2	2	1	2	2	2	2	1	1	16.3	16.3	9.9	14.981	141	141;141	0	5.5326	By MS/MS	By MS/MS	16.3	16.3	9642800	7289200	2353600	5807400	3097800	2	2	4				105	478;1362	True;True	506;1443	1031;1032;3015;3016	1026;1027;2992;2993	1027;2992
Q9VDI1;A0A0B4KH28	Q9VDI1;A0A0B4KH28	13;13	13;13	13;13		Synd	tr|Q9VDI1|Q9VDI1_DROME LD46328p OS=Drosophila melanogaster GN=Synd PE=1 SV=2;tr|A0A0B4KH28|A0A0B4KH28_DROME Syndapin, isoform C OS=Drosophila melanogaster GN=Synd PE=1 SV=1	2	13	13	13	12	11	12	11	12	11	41.5	41.5	41.5	55.909	494	494;495	0	80.271	By MS/MS	By MS/MS	37.7	33.8	16438000	8815900	7622400	7987000	7559200	14	11	25				106	953;3156;8196;10488;11297;12860;13152;15267;15765;16045;17080;17317;17628	True;True;True;True;True;True;True;True;True;True;True;True;True	1007;3342;8597;11121;11977;13630;13936;16161;16684;16983;18069;18318;18639	2109;2110;6868;6869;6870;6871;17949;17950;23183;25021;25022;28489;28490;29123;33830;33831;33832;34970;34971;35591;35592;37863;38381;38382;39039;39040;39041	2073;2074;6780;6781;6782;6783;17548;17549;22576;24423;27866;27867;28517;33200;33201;33202;34343;34344;34345;34946;37153;37658;38265;38266;38267	2073;6782;17549;22576;24423;27867;28517;33200;34345;34946;37153;37658;38267
A0A0B4KH34;P22464-3;P22464-2;P22464	A0A0B4KH34;P22464-3;P22464-2;P22464	9;9;9;9	9;9;9;9	9;9;9;9	Annexin;Annexin B9	AnxB9	tr|A0A0B4KH34|A0A0B4KH34_DROME Annexin OS=Drosophila melanogaster GN=AnxB9 PE=1 SV=1;sp|P22464-3|ANXB9_DROME Isoform c of Annexin B9 OS=Drosophila melanogaster GN=AnxB9;sp|P22464-2|ANXB9_DROME Isoform b of Annexin B9 OS=Drosophila melanogaster GN=AnxB9;sp|	4	9	9	9	9	6	9	6	9	6	29.6	29.6	29.6	35.944	324	324;324;324;324	0	21.937	By MS/MS	By MS/MS	29.6	21.3	21347000	14520000	6826800	10851000	9026300	12	4	16				107	599;1752;2923;4872;8373;11768;13403;13900;14785	True;True;True;True;True;True;True;True;True	633;1860;3094;5126;8782;12475;14193;14725;15651	1298;1299;3898;3899;3900;3901;6352;6353;10636;10637;18303;26082;26083;26084;26085;29683;30817;30818;32745	1293;3866;3867;3868;6271;10460;17900;25475;25476;25477;29081;30219;30220;30221;32163;32164	1293;3868;6271;10460;17900;25476;29081;30219;32164
Q8MSW3;B7Z0L1;B7Z0L0;Q9VES3;Q8INA9;A0A0B4KH94;A8JR25;P10674	Q8MSW3;B7Z0L1;B7Z0L0;Q9VES3;Q8INA9;A0A0B4KH94;A8JR25;P10674	2;2;2;2;2;2;2;2	2;2;2;2;2;2;2;2	2;2;2;2;2;2;2;2	Fasciclin-1	Fas1	tr|Q8MSW3|Q8MSW3_DROME LD25556p OS=Drosophila melanogaster GN=Fas1 PE=2 SV=1;tr|B7Z0L1|B7Z0L1_DROME Fasciclin 1, isoform E OS=Drosophila melanogaster GN=Fas1 PE=1 SV=1;tr|B7Z0L0|B7Z0L0_DROME Fasciclin 1, isoform F OS=Drosophila melanogaster GN=Fas1 PE=1 SV	8	2	2	2	2	2	2	2	2	2	10.4	10.4	10.4	46.808	423	423;624;636;649;655;661;662;652	0	9.341	By MS/MS	By MS/MS	10.4	10.4	2407100	1250500	1156600	1084900	1195700	1	3	4				108	3594;16133	True;True	3792;17073	7793;7794;35777;35778	7690;7691;35115;35116	7691;35116
H8F4N7;A0A0B4KHA1;P25992	H8F4N7;A0A0B4KHA1;P25992	6;6;6	6;6;6	6;6;6	Yemanuclein-alpha	yemalpha-RA;yem;yemalpha	tr|H8F4N7|H8F4N7_DROME FI18125p1 OS=Drosophila melanogaster GN=yemalpha-RA PE=2 SV=1;tr|A0A0B4KHA1|A0A0B4KHA1_DROME Yemanuclein, isoform B OS=Drosophila melanogaster GN=yem PE=1 SV=1;sp|P25992|YEMA_DROME Yemanuclein-alpha OS=Drosophila melanogaster GN=yema	3	6	6	6	6	5	6	5	6	5	9.6	9.6	9.6	109.31	1002	1002;1101;1002	0	28.493	By MS/MS	By MS/MS	9.6	7.2	5484600	3071200	2413400	2394000	2779800	4	6	10				109	4112;5949;9651;11685;11840;16214	True;True;True;True;True;True	4332;6252;10120;12386;12549;17160	8852;13034;13035;21094;21095;25918;25919;26236;26237;35961;35962	8720;12826;12827;20549;25313;25314;25629;25630;35291;35292	8720;12827;20549;25313;25630;35292
B7Z0R2;A0A0B4KHD2;Q9VAS8	B7Z0R2;A0A0B4KHD2;Q9VAS8	11;11;11	11;11;11	11;11;11		spg	tr|B7Z0R2|B7Z0R2_DROME Sponge, isoform D OS=Drosophila melanogaster GN=spg PE=1 SV=2;tr|A0A0B4KHD2|A0A0B4KHD2_DROME Sponge, isoform F OS=Drosophila melanogaster GN=spg PE=1 SV=1;tr|Q9VAS8|Q9VAS8_DROME Sponge, isoform E OS=Drosophila melanogaster GN=spg PE=	3	11	11	11	8	10	8	10	8	10	6.7	6.7	6.7	227.05	2002	2002;2008;2187	0	20.428	By MS/MS	By MS/MS	4.5	6.3	5419600	2740100	2679500	2270300	2872000	6	9	15				110	1355;6401;6734;8433;9781;10552;13759;14827;16013;17423;17724	True;True;True;True;True;True;True;True;True;True;True	1436;6721;7069;8844;10253;11188;14576;15697;16950;18426;18738	3001;3002;14007;14008;14749;18420;18421;21369;21370;23322;23323;30526;30527;32836;35518;38601;38602;39227	2977;13775;14481;18011;18012;18013;20809;22712;22713;29920;29921;32245;34878;34879;37857;38453	2977;13775;14481;18011;20809;22712;29921;32245;34879;37857;38453
Q95RR2;A0A0B4KHD9;A0A0B4KHS5;Q9VC90;A0A0B4KI02;Q8IGI0	Q95RR2;A0A0B4KHD9;A0A0B4KHS5;Q9VC90;A0A0B4KI02;Q8IGI0	1;1;1;1;1;1	1;1;1;1;1;1	1;1;1;1;1;1		CG5746	tr|Q95RR2|Q95RR2_DROME LD15527p OS=Drosophila melanogaster GN=CG5746 PE=2 SV=1;tr|A0A0B4KHD9|A0A0B4KHD9_DROME CG5746, isoform E OS=Drosophila melanogaster GN=CG5746 PE=1 SV=1;tr|A0A0B4KHS5|A0A0B4KHS5_DROME CG5746, isoform G OS=Drosophila melanogaster GN=CG	6	1	1	1	0	1	0	1	0	1	4.9	4.9	4.9	44.1	430	430;451;454;457;474;480	0.00061652	3.2265		By MS/MS	0	4.9	342150	0	342150	0	342150	0	1	1				111	1564	TRUE	1658	3499	3466	3466
A0A0B4KHE9;Q9V3P6;A0A0B4KI10;Q9V3P6-2	A0A0B4KHE9;Q9V3P6;A0A0B4KI10;Q9V3P6-2	47;47;46;41	47;47;46;41	47;47;46;41	26S proteasome non-ATPase regulatory subunit 1	Rpn2	tr|A0A0B4KHE9|A0A0B4KHE9_DROME Regulatory particle non-ATPase 2, isoform C OS=Drosophila melanogaster GN=Rpn2 PE=4 SV=1;sp|Q9V3P6|PSMD1_DROME 26S proteasome non-ATPase regulatory subunit 1 OS=Drosophila melanogaster GN=Rpn2 PE=1 SV=1;tr|A0A0B4KI10|A0A0B4KI	4	47	47	47	42	44	42	44	42	44	50.6	50.6	50.6	113.2	1020	1020;1020;1029;946	0	311.91	By MS/MS	By MS/MS	47	45.1	345150000	132090000	213060000	128220000	172960000	59	81	140				112	171;297;1664;1684;1858;2358;2468;2726;2783;2784;3140;3440;5009;5816;5817;7587;7618;7743;7768;7769;8334;8335;8364;9004;9005;9715;10494;10509;10619;11258;11508;11559;11966;12600;12601;12760;13078;13348;13560;13639;14798;15727;15853;15854;15981;16411;17375	True;True;True;True;True;True;True;True;True;True;True;True;True;True;True;True;True;True;True;True;True;True;True;True;True;True;True;True;True;True;True;True;True;True;True;True;True;True;True;True;True;True;True;True;True;True;True	177;312;313;1768;1789;1969;2497;2611;2612;2887;2888;2948;2949;3325;3635;5271;5272;6115;6116;6117;7964;7998;8123;8149;8150;8743;8744;8773;9437;9438;10185;11127;11128;11144;11257;11937;12199;12252;12677;12678;13351;13352;13525;13859;13860;14135;14359;14360;14449;15665;16644;16776;16777;16914;17363;18376;18377	365;366;637;638;639;640;3720;3721;3765;3766;3767;4132;4133;5209;5210;5429;5430;5431;5432;5960;5961;5962;5963;6076;6077;6078;6079;6080;6081;6829;6830;6831;6832;6833;6834;7474;7475;10940;10941;10942;10943;10944;10945;10946;12732;12733;12734;12735;12736;12737;12738;16610;16676;16677;16959;16960;17013;17014;17015;17016;18234;18235;18236;18237;18238;18239;18287;19703;19704;19705;21224;21225;21226;2122…	367;368;369;370;633;634;635;636;637;638;639;3686;3687;3730;3731;4115;4116;5146;5147;5379;5380;5381;5382;5383;5894;5895;5896;5897;6013;6014;6015;6016;6017;6741;6742;6743;6744;6745;6746;7374;7375;10773;10774;10775;10776;12530;12531;12532;12533;12534;12535;12536;12537;16296;16358;16359;16610;16611;16612;16672;16673;16674;17826;17827;17828;17829;17830;17831;17884;19214;19215;19216;20673;20674;20675;2…	367;634;3687;3730;4116;5147;5381;5897;6013;6015;6743;7374;10775;12535;12536;16296;16359;16610;16672;16673;17826;17830;17884;19214;19216;20673;22586;22619;22847;24338;24950;25038;25920;27276;27277;27630;28356;28951;29452;29642;32188;34239;34523;34525;34802;35697;37774	91;92;93;94;95;96;97;98;99	17;438;501;547;598;669;690;741;1002
Q9VA83;Q9U7A3;Q9U4U2;A0A0B4KHF0	Q9VA83;Q9U7A3;Q9U4U2;A0A0B4KHF0	2;2;2;2	2;2;2;2	2;2;2;2	Ferritin	Fer2LCH	tr|Q9VA83|Q9VA83_DROME Ferritin OS=Drosophila melanogaster GN=Fer2LCH PE=1 SV=1;tr|Q9U7A3|Q9U7A3_DROME Ferritin OS=Drosophila melanogaster GN=Fer2LCH PE=2 SV=1;tr|Q9U4U2|Q9U4U2_DROME Ferritin OS=Drosophila melanogaster GN=Fer2LCH PE=3 SV=1;tr|A0A0B4KHF0|A0	4	2	2	2	2	2	2	2	2	2	11.5	11.5	11.5	25.242	227	227;227;227;236	0.00060277	2.9122	By MS/MS	By MS/MS	11.5	11.5	1258000	608500	649550	565190	631280	2	1	3				113	12931;14300	True;True	13703;15141	28631;28632;31668;31669	28012;28013;31081	28013;31081
Q9VC56;Q8IMW2;A0A0B4LIK5;A0A0B4KHF3;A0A0B4KI06;Q7KS15;Q8T8T3;Q8IH89	Q9VC56;Q8IMW2;A0A0B4LIK5;A0A0B4KHF3;A0A0B4KI06;Q7KS15	12;12;12;12;12;9;1;1	12;12;12;12;12;9;1;1	12;12;12;12;12;9;1;1	Ubiquitin carboxyl-terminal hydrolase	puf	tr|Q9VC56|Q9VC56_DROME Puffyeye, isoform D OS=Drosophila melanogaster GN=puf PE=1 SV=2;tr|Q8IMW2|Q8IMW2_DROME Puffyeye, isoform F OS=Drosophila melanogaster GN=puf PE=1 SV=2;tr|A0A0B4LIK5|A0A0B4LIK5_DROME Puffyeye, isoform I OS=Drosophila melanogaster GN=p	8	12	12	12	10	8	10	8	10	8	3.8	3.8	3.8	440.37	3912	3912;3912;3921;3921;3930;2832;344;370	0	18.955	By MS/MS	By MS/MS	3.1	2.6	6084400	3123600	2960800	2518900	3249300	9	9	18				114	2639;4153;4171;4414;5973;6662;6749;8157;13570;13586;15106;15944	True;True;True;True;True;True;True;True;True;True;True;True	2797;4376;4395;4647;6278;6992;7086;8556;14371;14387;15994;16875	5780;8933;8974;8975;9516;13080;13081;14580;14785;17854;17855;17856;30093;30094;30131;30132;33485;35360;35361	5719;8805;8843;8844;9359;12872;14325;14521;17461;17462;29481;29482;29514;29515;32867;34724;34725;34726	5719;8805;8843;9359;12872;14325;14521;17461;29482;29514;32867;34724
Q9VDG0;A0A0B4KHJ4	Q9VDG0;A0A0B4KHJ4	1;1	1;1	1;1		Dhc93AB	tr|Q9VDG0|Q9VDG0_DROME Dynein heavy chain at 93AB, isoform B OS=Drosophila melanogaster GN=Dhc93AB PE=4 SV=3;tr|A0A0B4KHJ4|A0A0B4KHJ4_DROME Dynein heavy chain at 93AB, isoform C OS=Drosophila melanogaster GN=Dhc93AB PE=4 SV=1	2	1	1	1	0	1	0	1	0	1	0.4	0.4	0.4	514	4486	4486;4496	0.0037513	1.8909		By MS/MS	0	0.4	8157000	0	8157000	0	8157000	0	1	1				115	82	TRUE	84	171	180	180
A0A0B4KHJ5;D5SHR2;Q9VFC8-2;Q9VFC8	A0A0B4KHJ5;D5SHR2;Q9VFC8-2;Q9VFC8	14;14;14;14	14;14;14;14	14;14;14;14	Glycogen [starch] synthase	GlyS;CG6904-RA	tr|A0A0B4KHJ5|A0A0B4KHJ5_DROME Glycogen synthase, isoform D OS=Drosophila melanogaster GN=GlyS PE=1 SV=1;tr|D5SHR2|D5SHR2_DROME GH19589p OS=Drosophila melanogaster GN=CG6904-RA PE=2 SV=1;sp|Q9VFC8-2|GYS_DROME Isoform B of Glycogen [starch] synthase OS=Dros	4	14	14	14	14	12	14	12	14	12	26.6	26.6	26.6	79.233	689	689;709;689;709	0	42.512	By MS/MS	By MS/MS	26.6	20.8	32018000	21768000	10249000	17647000	11894000	15	11	26				116	882;2481;2524;2525;4428;4651;5764;7643;9565;10410;10622;14310;15104;17526	True;True;True;True;True;True;True;True;True;True;True;True;True;True	930;2625;2626;2674;2675;4662;4888;6062;8023;10030;11035;11261;15151;15992;18532	1927;1928;1929;1930;5456;5457;5546;5547;5548;5549;9551;9552;10161;10162;12602;12603;12604;16728;16729;20915;20916;23009;23010;23462;31694;31695;31696;31697;33482;33483;38825;38826	1890;1891;1892;1893;5406;5407;5408;5496;5497;5498;5499;5500;9398;9399;9972;9973;12404;12405;16407;20381;20382;22402;22854;22855;31103;31104;31105;32864;32865;38065;38066	1893;5406;5497;5500;9399;9973;12404;16407;20382;22402;22855;31105;32865;38065	100;101	451;486
A0A0B4KHJ7;Q9Y0I1	A0A0B4KHJ7;Q9Y0I1	2;2	2;2	2;2	NuA4 complex subunit EAF3 homolog	MRG15	tr|A0A0B4KHJ7|A0A0B4KHJ7_DROME MORF-related gene 15, isoform B OS=Drosophila melanogaster GN=MRG15 PE=4 SV=1;sp|Q9Y0I1|EAF3_DROME NuA4 complex subunit EAF3 homolog OS=Drosophila melanogaster GN=MRG15 PE=1 SV=1	2	2	2	2	2	2	2	2	2	2	9.3	9.3	9.3	47.723	429	429;424	0	32.764	By MS/MS	By MS/MS	9.3	9.3	1158000	505740	652300	0	652300	2	2	4				117	12828;15877	True;True	13598;16800	28430;28431;35197;35198	27806;27807;34565;34566	27807;34565
Q9VDE3;O44382;A0A0B4KHK1	Q9VDE3;O44382;A0A0B4KHK1	4;4;4	4;4;4	4;4;4		slmb	tr|Q9VDE3|Q9VDE3_DROME LD08669p OS=Drosophila melanogaster GN=slmb PE=2 SV=1;tr|O44382|O44382_DROME Slimb OS=Drosophila melanogaster GN=slmb PE=2 SV=1;tr|A0A0B4KHK1|A0A0B4KHK1_DROME Supernumerary limbs, isoform B OS=Drosophila melanogaster GN=slmb PE=4 SV=	3	4	4	4	4	4	4	4	4	4	9.6	9.6	9.6	58.952	510	510;510;597	0	6.4783	By MS/MS	By MS/MS	9.6	9.6	4143200	1954200	2189000	1661800	2283600	3	2	5				118	133;1946;6957;16291	True;True;True;True	137;2059;7308;17239	280;281;4319;4320;15238;15239;36132;36133	291;292;4301;14955;35463	292;4301;14955;35463
A0A0B4KHM2;Q9XZ58	A0A0B4KHM2;Q9XZ58	5;5	5;5	5;5	COP9 signalosome complex subunit 5	CSN5	tr|A0A0B4KHM2|A0A0B4KHM2_DROME COP9 signalosome subunit 5, isoform B OS=Drosophila melanogaster GN=CSN5 PE=4 SV=1;sp|Q9XZ58|CSN5_DROME COP9 signalosome complex subunit 5 OS=Drosophila melanogaster GN=CSN5 PE=1 SV=1	2	5	5	5	5	5	5	5	5	5	22.2	22.2	22.2	36.87	325	325;327	0	11.39	By MS/MS	By MS/MS	22.2	22.2	4659800	2749800	1910000	2263900	2117600	10	2	12				119	6429;12347;13055;15573;16473	True;True;True;True;True	6749;13084;13836;16484;17434	14066;14067;14068;27365;27366;28923;28924;34529;34530;36529;36530;36531;36532	13830;13831;26733;26734;26735;28311;28312;33906;33907;35853;35854;35855	13830;26735;28311;33906;35854
Q9GQV2;Q7KSF4;A0A0B4KHN1;Q9VEN1;A0A0B4JCY6;A0A0B4KGT8;Q8T3K7;Q29R34;A0A0B4KGB3;C7LAD0;A4V310;B7Z0L2;Q9VEN1-2;Q6NN54;C7LAD1	Q9GQV2;Q7KSF4;A0A0B4KHN1;Q9VEN1;A0A0B4JCY6;A0A0B4KGT8;Q8T3K7;Q29R34	30;30;30;30;29;29;17;17;10;10;10;10;10;9;9	30;30;30;30;29;29;17;17;10;10;10;10;10;9;9	30;30;30;30;29;29;17;17;10;10;10;10;10;9;9	Filamin-A	cher	tr|Q9GQV2|Q9GQV2_DROME Filamin isoform A OS=Drosophila melanogaster GN=cher PE=4 SV=1;tr|Q7KSF4|Q7KSF4_DROME Cheerio, isoform G OS=Drosophila melanogaster GN=cher PE=1 SV=2;tr|A0A0B4KHN1|A0A0B4KHN1_DROME Cheerio, isoform N OS=Drosophila melanogaster GN=che	15	30	30	30	25	26	25	26	25	26	21.9	21.9	21.9	239.17	2210	2210;2399;2404;2210;2240;2429;1396;1396;838;857;857;919;838;838;919	0	68.88	By MS/MS	By MS/MS	17.7	18.4	35870000	16752000	19117000	16819000	17355000	26	23	49				120	484;497;851;1462;1571;1641;2720;2989;3590;3835;4275;4337;5601;5633;5888;6671;7365;7850;9377;9772;10121;10709;13727;15121;16427;16474;16592;16807;17609;17780	True;True;True;True;True;True;True;True;True;True;True;True;True;True;True;True;True;True;True;True;True;True;True;True;True;True;True;True;True;True	513;526;898;1548;1665;1743;2881;3165;3788;4044;4502;4569;5892;5924;6191;7001;7733;8234;9836;10243;10628;11351;14540;16009;17379;17435;17559;17780;18619;18795	1043;1044;1070;1861;1862;3237;3510;3511;3512;3671;5951;6499;6500;7782;7783;7784;8285;9211;9212;9340;9341;12244;12245;12246;12320;12321;12911;12912;14597;14598;16101;17193;17194;20519;20520;21348;21349;22144;23647;30447;30448;33518;33519;36418;36419;36533;36801;36802;37261;37262;38999;39000;39329;39330	1038;1063;1828;1829;3210;3478;3479;3636;5884;6416;6417;7680;7681;7682;8175;9069;9070;9192;9193;12042;12043;12116;12117;12711;12712;14344;14345;15815;15816;16829;16830;20005;20006;20785;20786;21547;23028;29834;29835;32896;32897;35739;35740;35856;36111;36112;36563;38228;38229;38553;38554	1038;1063;1829;3210;3478;3636;5884;6416;7680;8175;9070;9192;12043;12116;12711;14344;15816;16829;20006;20786;21547;23028;29834;32897;35740;35856;36112;36563;38229;38554	102	1
Q9NFM7;Q0KI58;A0A0B4KHP7;Q8IN90;C6SV32;Q5BIJ2;D2NUL2;B7Z0L6;A0A0B4KHB9;Q9VEC6;B7Z0L7;Q8IN89	Q9NFM7;Q0KI58;A0A0B4KHP7;Q8IN90;C6SV32;Q5BIJ2;D2NUL2;B7Z0L6;A0A0B4KHB9;Q9VEC6;B7Z0L7;Q8IN89	10;10;10;9;9;9;9;9;9;7;6;6	10;10;10;9;9;9;9;9;9;7;6;6	9;9;9;8;8;8;8;8;8;6;5;5		PP2A-B;PP2A-B-RC;PP2A-B-RK	tr|Q9NFM7|Q9NFM7_DROME Regulatory subunit B of serine-threonine protein phosphatase 2A OS=Drosophila melanogaster GN=PP2A-B PE=2 SV=1;tr|Q0KI58|Q0KI58_DROME PP2A-B, isoform D OS=Drosophila melanogaster GN=PP2A-B PE=1 SV=1;tr|A0A0B4KHP7|A0A0B4KHP7_DROME	12	10	10	9	10	10	10	10	9	9	23.3	23.3	21.5	75.279	670	670;670;683;554;557;656;656;703;716;951;438;984	0	26.982	By MS/MS	By MS/MS	23.3	23.3	14197000	7407400	6789900	6250400	7197300	14	13	27				121	725;1772;2887;4249;7122;9661;10522;11553;14021;16365	True;True;True;True;True;True;True;True;True;True	766;1881;3058;4474;7482;10131;11157;12246;14852;17313	1575;1576;1577;3937;3938;6280;6281;9155;9156;15592;15593;15594;15595;21121;21122;23264;23265;25629;25630;31071;31072;36286;36287	1552;1553;1554;3910;6207;6208;9019;9020;15307;15308;15309;15310;15311;15312;15313;20574;20575;20576;22648;22649;25029;25030;30483;30484;30485;35609;35610	1553;3910;6208;9019;15313;20576;22649;25030;30484;35610
A0A0B4KHS9;P48461	A0A0B4KHS9;P48461	5;5	5;5	2;2	Serine/threonine-protein phosphatase;Serine/threonine-protein phosphatase alpha-1 isoform	Pp1alpha-96A	tr|A0A0B4KHS9|A0A0B4KHS9_DROME Serine/threonine-protein phosphatase OS=Drosophila melanogaster GN=Pp1alpha-96A PE=3 SV=1;sp|P48461|PP11_DROME Serine/threonine-protein phosphatase alpha-1 isoform OS=Drosophila melanogaster GN=Pp1alpha-96A PE=1 SV=1	2	5	5	2	5	5	5	5	2	2	19	19	6.7	37.37	327	327;327	0	12.425	By MS/MS	By MS/MS	19	19	8226900	4991000	3235900	4443500	3162200	6	7	13				122	531;5761;11381;12784;14665	True;True;True;True;True	562;6058;12065;13549;13550;15526	1146;1147;1148;12594;12595;25248;25249;28315;28316;28317;28318;32477;32478;32479;32480	1136;1137;12398;24658;24659;27684;27685;27686;27687;31884;31885;31886;31887;31888	1136;12398;24658;27686;31888	103	5
A0A0B4KHT9;Q9I7I0	A0A0B4KHT9;Q9I7I0	8;8	8;8	8;8	G2/mitotic-specific cyclin-B3	CycB3	tr|A0A0B4KHT9|A0A0B4KHT9_DROME Cyclin B3, isoform B OS=Drosophila melanogaster GN=CycB3 PE=3 SV=1;sp|Q9I7I0|CCNB3_DROME G2/mitotic-specific cyclin-B3 OS=Drosophila melanogaster GN=CycB3 PE=1 SV=1	2	8	8	8	7	8	7	8	7	8	20.2	20.2	20.2	64.771	575	575;575	0	18.931	By MS/MS	By MS/MS	13.9	20.2	10705000	6750600	3954900	5748800	4030800	5	7	12				123	2705;7376;7849;7862;12672;14599;16278;17269	True;True;True;True;True;True;True;True	2864;2865;7745;8233;8246;13428;15455;17226;18270	5915;5916;5917;16127;16128;16129;17191;17192;17219;17220;28075;28076;32318;36106;36107;38279;38280	5841;5842;5843;15844;15845;16827;16828;16848;27452;31729;35438;37559	5842;15844;16828;16848;27452;31729;35438;37559	104	326
Q8IH06;E1JIT0;B3DNL7;A0A0B4KHV5;O01367-2;O01367-3;O01367	Q8IH06;E1JIT0;B3DNL7;A0A0B4KHV5;O01367-2;O01367-3;O01367	1;1;1;1;1;1;1	1;1;1;1;1;1;1	1;1;1;1;1;1;1	Protein held out wings	how	tr|Q8IH06|Q8IH06_DROME LD34273p OS=Drosophila melanogaster GN=CG18854 PE=2 SV=1;tr|E1JIT0|E1JIT0_DROME Held out wings, isoform E OS=Drosophila melanogaster GN=how PE=1 SV=1;tr|B3DNL7|B3DNL7_DROME Held out wings, isoform D OS=Drosophila melanogaster GN=how	7	1	1	1	1	0	1	0	1	0	7	7	7	24.676	228	228;404;405;418;375;380;405	0	3.8759	By MS/MS		7	0	287570	287570	0	258470	0	1	0	1				124	1046	TRUE	1110	2321	2291	2291
A0A0B4KHX4;Q8IMS2;Q59DT9;O01399;A0A0B4KI28;Q9VBJ2;O01398;O01397;Q1WWH0;Q95U43	A0A0B4KHX4;Q8IMS2;Q59DT9;O01399;A0A0B4KI28;Q9VBJ2;O01398;O01397;Q1WWH0	7;7;7;7;7;7;7;7;5;1	7;7;7;7;7;7;7;7;5;1	7;7;7;7;7;7;7;7;5;1		Nf1	tr|A0A0B4KHX4|A0A0B4KHX4_DROME Neurofibromin 1, isoform F OS=Drosophila melanogaster GN=Nf1 PE=1 SV=1;tr|Q8IMS2|Q8IMS2_DROME Neurofibromin 1, isoform C OS=Drosophila melanogaster GN=Nf1 PE=1 SV=2;tr|Q59DT9|Q59DT9_DROME Neurofibromin 1, isoform D OS=Drosoph	10	7	7	7	6	5	6	5	6	5	3.6	3.6	3.6	309.58	2734	2734;2746;2764;2764;2793;2802;2802;2802;749;598	0	14.758	By MS/MS	By MS/MS	3.1	2.5	2385100	1618300	766750	895060	1326200	3	8	11				125	674;832;1082;4180;8771;9914;14277	True;True;True;True;True;True;True	712;877;1149;4404;9196;10393;15117	1452;1817;2403;8992;8993;19199;19200;21680;21681;31621;31622	1447;1786;2375;8860;8861;8862;18744;18745;21121;31039;31040	1447;1786;2375;8860;18745;21121;31040
A0A0B4KI43;Q9VB55;Q6AWL3;A0A0B4KHZ0;A8JRE3;Q9N9Z6;Q95TK6;A0A0B4K7W6;D6W4L7	A0A0B4KI43;Q9VB55;Q6AWL3;A0A0B4KHZ0;A8JRE3;Q9N9Z6;Q95TK6;A0A0B4K7W6;D6W4L7	18;18;18;18;18;17;15;13;10	18;18;18;18;18;17;15;13;10	18;18;18;18;18;17;15;13;10		woc;woc-RB	tr|A0A0B4KI43|A0A0B4KI43_DROME Without children, isoform D OS=Drosophila melanogaster GN=woc PE=1 SV=1;tr|Q9VB55|Q9VB55_DROME Without children, isoform A OS=Drosophila melanogaster GN=woc PE=1 SV=2;tr|Q6AWL3|Q6AWL3_DROME RE05635p OS=Drosophila melanogaster	9	18	18	18	15	18	15	18	15	18	14.9	14.9	14.9	187.32	1687	1687;1688;1688;1702;1703;1688;1043;712;409	0	56.688	By MS/MS	By MS/MS	12.7	14.9	19745000	9027800	10717000	8700600	9662100	16	19	35				126	35;3083;4497;4616;6393;6752;7644;10131;10441;10561;11301;11365;11833;12633;12752;15259;17021;17762	True;True;True;True;True;True;True;True;True;True;True;True;True;True;True;True;True;True	36;3266;4733;4853;6712;7089;8024;10640;10641;11073;11197;11981;12049;12542;13387;13517;16152;18006;18777	80;81;6704;6705;9739;9740;10097;10098;13992;13993;14792;16730;16731;22168;22169;22170;22171;23080;23081;23341;25028;25029;25167;25168;26225;27985;27986;28247;28248;33812;33813;37737;37738;39293;39294	85;86;6613;9578;9904;9905;13761;13762;14528;16408;16409;21577;21578;21579;22472;22473;22732;24429;24430;24431;24578;24579;25620;27347;27613;27614;27615;27616;33181;33182;33183;33184;37036;37037;38522;38523	85;6613;9578;9905;13762;14528;16409;21578;22472;22732;24431;24579;25620;27347;27614;33181;37036;38522	105	1
A0A0B4KI24;Q27415;Q27415-2	A0A0B4KI24;Q27415;Q27415-2	5;5;4	5;5;4	5;5;4	Nucleoplasmin-like protein	Nlp	tr|A0A0B4KI24|A0A0B4KI24_DROME Nucleoplasmin, isoform B OS=Drosophila melanogaster GN=Nlp PE=4 SV=1;sp|Q27415|NLP_DROME Nucleoplasmin-like protein OS=Drosophila melanogaster GN=Nlp PE=1 SV=1;sp|Q27415-2|NLP_DROME Isoform 2 of Nucleoplasmin-like protein OS=	3	5	5	5	5	4	5	4	5	4	48	48	48	16.996	152	152;152;121	0	20.865	By MS/MS	By MS/MS	48	30.3	17682000	12867000	4814300	10948000	5430900	6	3	9				127	305;688;1502;2500;3401	True;True;True;True;True	321;726;1593;2646;3596	653;1483;1484;3356;3357;5490;5491;7404;7405	652;653;1475;3326;3327;5441;5442;7302;7303	652;1475;3327;5441;7303
A0A0B4KI38;Q9V9X4	A0A0B4KI38;Q9V9X4	1;1	1;1	1;1	Methylthioribose-1-phosphate isomerase	CG11334	tr|A0A0B4KI38|A0A0B4KI38_DROME Methylthioribose-1-phosphate isomerase OS=Drosophila melanogaster GN=CG11334 PE=3 SV=1;sp|Q9V9X4|MTNA_DROME Methylthioribose-1-phosphate isomerase OS=Drosophila melanogaster GN=CG11334 PE=2 SV=1	2	1	1	1	1	0	1	0	1	0	6.3	6.3	6.3	39.108	364	364;364	0.0017503	2.5391	By MS/MS		6.3	0	906070	906070	0	814380	0	2	0	2				128	16416	TRUE	17368	36395	35711;35712	35711
A0A0B4KI71;P23226-2	A0A0B4KI71;P23226-2	38;38	1;1	1;1	205 kDa microtubule-associated protein	Map205	tr|A0A0B4KI71|A0A0B4KI71_DROME Microtubule-associated protein 205, isoform C OS=Drosophila melanogaster GN=Map205 PE=1 SV=1;sp|P23226-2|MA205_DROME Isoform C2 of 205 kDa microtubule-associated protein OS=Drosophila melanogaster GN=Map205	2	38	1	1	33	38	1	1	1	1	48.5	1.1	1.1	118.15	1109	1109;1109	1	-2	By matching	By MS/MS	45.6	48.5	1224800	410130	814670	0	814670	0	1	1	+			129	130;2457;2591;3141;3142;3619;4506;5149;5414;5970;6681;7913;7941;8031;8379;8661;9071;9072;9170;10135;10544;10871;11239;11296;11487;11488;12462;12764;12765;13544;14091;14862;15351;15353;15369;15414;15700;16701	False;False;False;False;False;False;False;False;False;False;False;False;False;False;False;False;False;False;False;False;False;False;False;False;False;False;False;False;False;False;False;False;False;False;False;False;True;False	134;2600;2747;2748;2749;3326;3327;3817;4742;5417;5698;6275;7012;8298;8329;8424;8788;9083;9509;9510;9613;10647;10648;11180;11523;11916;11917;11976;12178;12179;13204;13529;13530;14343;14926;15732;16250;16252;16271;16317;16616;17670;17671	272;273;274;275;5407;5408;5688;5689;5690;5691;5692;5693;6835;6836;7845;7846;9758;9759;9760;9761;11266;11831;11832;13074;13075;14622;14623;14624;17328;17329;17330;17331;17387;17388;17588;17589;18314;18315;18898;18899;19857;19858;19859;19860;19861;19862;20088;20089;22180;22181;22182;22183;22184;22185;22186;23308;24038;24039;24040;24041;24882;24883;24884;25017;25018;25019;25020;25497;25498;25499;255…	282;283;284;285;286;5356;5357;5627;5628;5629;5630;5631;5632;6747;6748;7745;7746;9599;9600;9601;9602;9603;11076;11627;12866;14368;14369;14370;16948;16949;16950;17007;17008;17197;17198;17199;17200;17910;17911;17912;17913;18457;18458;19356;19357;19358;19359;19360;19578;19579;21588;21589;21590;21591;21592;21593;21594;21595;22698;23413;23414;23415;23416;23417;23418;24281;24282;24283;24284;24285;24286;…	286;5356;5629;6747;6748;7746;9603;11076;11627;12866;14370;16948;17007;17197;17911;18457;19357;19360;19579;21595;22698;23417;24282;24419;24914;24918;26975;27638;27641;29409;30629;32323;33407;33411;33455;33542;34184;36356	106;107;108;109;110	1;357;371;902;1048
A0A0B4LEK8;A1Z813;Q86NS0;Q95R66	A0A0B4LEK8;A1Z813;Q86NS0	19;19;18;5	19;19;18;5	19;19;18;5		Sec24AB;CG1472	tr|A0A0B4LEK8|A0A0B4LEK8_DROME Sec24AB ortholog, isoform C OS=Drosophila melanogaster GN=Sec24AB PE=1 SV=1;tr|A1Z813|A1Z813_DROME Sec24AB ortholog, isoform A OS=Drosophila melanogaster GN=Sec24AB PE=1 SV=1;tr|Q86NS0|Q86NS0_DROME RE70550p OS=Drosophila mela	4	19	19	19	19	10	19	10	19	10	22.5	22.5	22.5	127.06	1162	1162;1184;852;176	0	53.69	By MS/MS	By MS/MS	22.5	11.6	34163000	29893000	4270900	24647000	6491700	26	5	31				130	2552;2602;5227;6288;7043;7074;7345;9299;9370;9464;9717;9982;11218;12897;13885;14156;15603;16486;16945	True;True;True;True;True;True;True;True;True;True;True;True;True;True;True;True;True;True;True	2702;2760;5496;6606;7401;7433;7713;9754;9829;9929;10187;10464;11895;13668;14710;14994;16515;17447;17927	5595;5712;5713;5714;11419;11420;11421;13770;13771;15442;15506;16053;16054;20369;20504;20711;20712;20713;21232;21233;21234;21829;21830;24835;28564;30789;30790;31361;31362;34600;34601;36558;36559;37576	5545;5651;5652;11221;11222;13544;13545;15160;15217;15773;19857;19858;19988;20199;20200;20681;20682;21255;21256;24238;27939;27940;30187;30188;30776;33975;33976;35882;35883;35884;36871	5545;5652;11222;13545;15160;15217;15773;19858;19988;20199;20681;21256;24238;27940;30187;30776;33975;35884;36871
A0A0B4LEQ0;Q8MT58;E8NHA0	A0A0B4LEQ0;Q8MT58;E8NHA0	3;3;2	3;3;2	3;3;2		CG17337-RA	tr|A0A0B4LEQ0|A0A0B4LEQ0_DROME Uncharacterized protein, isoform C OS=Drosophila melanogaster GN=CG17337 PE=1 SV=1;tr|Q8MT58|Q8MT58_DROME RE11562p OS=Drosophila melanogaster GN=CG17337 PE=1 SV=1;tr|E8NHA0|E8NHA0_DROME RE05415p OS=Drosophila melanogaster GN=	3	3	3	3	3	2	3	2	3	2	12.5	12.5	12.5	47.938	431	431;478;100	0	5.2073	By MS/MS	By MS/MS	12.5	10	1761900	1062100	699730	903260	751130	3	1	4				131	2952;6382;13416	True;True;True	3124;6701;14206	6412;6413;13971;29708;29709	6328;6329;13745;29107	6328;13745;29107
A0A0B4LEV2;Q26454;Q5BI95	A0A0B4LEV2;Q26454;Q5BI95	34;34;19	34;34;19	34;34;19	DNA replication licensing factor MCM4	dpa	tr|A0A0B4LEV2|A0A0B4LEV2_DROME DNA helicase OS=Drosophila melanogaster GN=dpa PE=1 SV=1;sp|Q26454|MCM4_DROME DNA replication licensing factor MCM4 OS=Drosophila melanogaster GN=dpa PE=1 SV=2;tr|Q5BI95|Q5BI95_DROME RE04051p OS=Drosophila melanogaster GN=dpa	3	34	34	34	30	34	30	34	30	34	59	59	59	96.609	866	866;866;544	0	184.06	By MS/MS	By MS/MS	50.7	59	124230000	64510000	59722000	53007000	59306000	36	41	77				132	468;543;1517;3020;3466;4148;5052;5087;5088;5183;5426;5457;5458;5759;6421;7016;8141;8343;9441;9442;9642;10762;12230;12863;13495;13769;13837;14220;14632;15308;15869;16422;16873;17635	True;True;True;True;True;True;True;True;True;True;True;True;True;True;True;True;True;True;True;True;True;True;True;True;True;True;True;True;True;True;True;True;True;True	496;575;1608;3199;3662;4371;5316;5317;5353;5354;5452;5710;5742;5743;6056;6741;7374;8540;8752;9906;9907;10110;11411;12959;13633;14291;14587;14662;15059;15060;15491;16203;16792;17374;17853;18646	1008;1009;1184;3395;3396;6566;6567;6568;7524;7525;8923;11048;11049;11050;11132;11133;11134;11135;11329;11856;11857;11924;11925;11926;11927;11928;11929;12591;12592;14046;14047;14048;14049;15387;15388;17820;17821;18252;18253;18254;20663;20664;20665;21072;21073;21074;23781;23782;27115;27116;28495;28496;29918;29919;29920;29921;29922;30543;30544;30694;30695;31509;31510;31511;31512;31513;31514;32387;32…	1007;1008;1176;3364;6486;6487;6488;7422;8792;10872;10873;10874;10875;10950;10951;10952;10953;11133;11651;11652;11653;11654;11719;11720;11721;11722;11723;11724;12396;13813;13814;13815;15104;15105;17427;17428;17846;17847;17848;20153;20154;20528;20529;20530;23160;23161;26500;26501;27871;27872;29314;29315;29316;29317;29318;29937;29938;30087;30932;30933;30934;30935;30936;30937;31801;31802;31803;33285;…	1008;1176;3364;6486;7422;8792;10872;10950;10952;11133;11652;11720;11722;12396;13813;15105;17427;17847;20153;20154;20528;23160;26501;27872;29317;29938;30087;30936;31803;33285;34551;35727;36705;38275	111;112;113;114	35;91;364;593
A0A0B4LEV3;Q7JWR9	A0A0B4LEV3;Q7JWR9	11;11	11;11	11;11	Zinc finger CCCH domain-containing protein 15 homolog	CG8635	tr|A0A0B4LEV3|A0A0B4LEV3_DROME CG8635, isoform B OS=Drosophila melanogaster GN=CG8635 PE=4 SV=1;sp|Q7JWR9|ZC3HF_DROME Zinc finger CCCH domain-containing protein 15 homolog OS=Drosophila melanogaster GN=CG8635 PE=1 SV=1	2	11	11	11	11	4	11	4	11	4	34.7	34.7	34.7	45.291	404	404;404	0	28.02	By MS/MS	By MS/MS	34.7	12.4	6371700	5109800	1261900	3998400	1856300	12	3	15				133	2219;3193;3368;3682;5723;5724;8934;12116;14341;16825;17428	True;True;True;True;True;True;True;True;True;True;True	2343;3380;3559;3883;6018;6019;9365;12838;15182;17798;18431	4895;6952;6953;7338;7339;7984;7985;12513;12514;19540;26855;31761;37301;38610;38611	4839;6861;6862;7241;7887;7888;12312;12313;19059;26267;31167;31168;36596;37865;37866	4839;6862;7241;7888;12312;12313;19059;26267;31168;36596;37866
Q95SB3;A1Z7A9;A0A0B4LEV8;Q8MSN4;A1Z7A8	Q95SB3;A1Z7A9;A0A0B4LEV8;Q8MSN4;A1Z7A8	3;3;3;3;3	3;3;3;3;3	3;3;3;3;3		coil	tr|Q95SB3|Q95SB3_DROME GM04053p OS=Drosophila melanogaster GN=coil PE=2 SV=1;tr|A1Z7A9|A1Z7A9_DROME Coilin, isoform C OS=Drosophila melanogaster GN=coil PE=1 SV=1;tr|A0A0B4LEV8|A0A0B4LEV8_DROME Coilin, isoform E OS=Drosophila melanogaster GN=coil PE=1 SV=1	5	3	3	3	2	3	2	3	2	3	8.4	8.4	8.4	53.794	488	488;488;633;634;634	0	4.1047	By MS/MS	By MS/MS	5.9	8.4	2008600	1080300	928280	970970	0	2	3	5				134	13713;13747;14302	True;True;True	14526;14562;15143	30421;30422;30498;31674;31675	29808;29809;29888;31085;31086	29809;29888;31085
A0A0B4LEY4;A1Z7K9;Q8SWW0;Q8MRI7	A0A0B4LEY4;A1Z7K9;Q8SWW0	13;13;9;6	13;13;9;6	13;13;9;6	PAB-dependent poly(A)-specific ribonuclease subunit PAN2	PAN2	tr|A0A0B4LEY4|A0A0B4LEY4_DROME PAB-dependent poly(A)-specific ribonuclease subunit PAN2 OS=Drosophila melanogaster GN=PAN2 PE=1 SV=1;tr|A1Z7K9|A1Z7K9_DROME PAB-dependent poly(A)-specific ribonuclease subunit PAN2 OS=Drosophila melanogaster GN=PAN2 PE=1 SV=	4	13	13	13	12	8	12	8	12	8	15.3	15.3	15.3	138.88	1240	1240;1241;930;658	0	49.436	By MS/MS	By MS/MS	14.3	9.4	8486000	5353800	3132200	4019800	3546800	14	8	22				135	2130;2266;2459;4225;5370;6969;7133;10425;13992;14047;16908;17539;17786	True;True;True;True;True;True;True;True;True;True;True;True;True	2252;2393;2602;4449;5649;7323;7493;11054;14823;14880;17889;18546;18801	4709;4710;4711;4712;5000;5001;5412;9086;9087;9088;11731;15274;15622;23041;31017;31018;31138;37499;37500;38857;38858;39341;39342	4668;4669;4670;4938;4939;4940;5360;5361;8945;8946;11529;14994;15341;22438;30428;30429;30549;36795;36796;38094;38095;38561;38562	4669;4938;5361;8946;11529;14994;15341;22438;30429;30549;36795;38095;38562
A0A0B4LEY6;Q94518	A0A0B4LEY6;Q94518	4;4	4;4	4;4	Nascent polypeptide-associated complex subunit alpha	Nacalpha	tr|A0A0B4LEY6|A0A0B4LEY6_DROME Nascent polypeptide associated complex protein alpha subunit, isoform D OS=Drosophila melanogaster GN=Nacalpha PE=4 SV=1;sp|Q94518|NACA_DROME Nascent polypeptide-associated complex subunit alpha OS=Drosophila melanogaster GN=	2	4	4	4	4	4	4	4	4	4	26.7	26.7	26.7	23.021	217	217;217	0	30.817	By MS/MS	By MS/MS	26.7	26.7	14896000	11021000	3876000	9376000	4405300	7	3	10				136	6432;10773;11020;11062	True;True;True;True	6752;11422;11689;11733	14073;14074;23803;23804;24424;24425;24516;24517;24518	13835;13836;23181;23182;23814;23911;23912;23913;23914;23915	13835;23181;23814;23912
A0A0B4LF26;Q7K550	A0A0B4LF26;Q7K550	4;4	4;4	4;4	Eukaryotic translation initiation factor 3 subunit J	Adam	tr|A0A0B4LF26|A0A0B4LF26_DROME Eukaryotic translation initiation factor 3 subunit J OS=Drosophila melanogaster GN=Adam PE=3 SV=1;sp|Q7K550|EIF3J_DROME Eukaryotic translation initiation factor 3 subunit J OS=Drosophila melanogaster GN=Adam PE=1 SV=1	2	4	4	4	4	2	4	2	4	2	17.4	17.4	17.4	26.567	236	236;236	0	20.381	By MS/MS	By MS/MS	17.4	8.5	2733900	2264600	469350	1333000	1171800	4	2	6				137	7092;8095;13375;14588	True;True;True;True	7451;8493;14164;15444	15541;17721;17722;29621;32298;32299	15252;15253;17329;17330;29017;31710	15253;17329;29017;31710
A0A0B4LF45;Q7KR10;P82712	A0A0B4LF45;Q7KR10;P82712	2;2;2	2;2;2	2;2;2	Probable cytochrome P450 12d1 distal, mitochondrial;Probable cytochrome P450 12d1 proximal, mitochondrial	Cyp12d1-p;Cyp12d1-d	tr|A0A0B4LF45|A0A0B4LF45_DROME Cyp12d1-p, isoform B OS=Drosophila melanogaster GN=Cyp12d1-p PE=3 SV=1;sp|Q7KR10|CCD1D_DROME Probable cytochrome P450 12d1 distal, mitochondrial OS=Drosophila melanogaster GN=Cyp12d1-d PE=2 SV=1;sp|P82712|CCD1P_DROME Probable	3	2	2	2	2	2	2	2	2	2	5.2	5.2	5.2	60.21	521	521;521;521	0	10.208	By MS/MS	By MS/MS	5.2	5.2	2189100	1044200	1144800	918150	1165200	2	2	4				138	2372;14939	True;True	2513;15810	5247;5248;33088;33089	5182;5183;32486;32487	5182;32486
C7LA61;A0A0B4LFF9;A0A0B4LF47;A0A0B4LFE6;A1Z9W4;Q8IGR2;E1JH68	C7LA61;A0A0B4LFF9;A0A0B4LF47;A0A0B4LFE6;A1Z9W4;Q8IGR2;E1JH68	2;2;2;2;2;1;1	2;2;2;2;2;1;1	2;2;2;2;2;1;1		Pcf11-RA;Inr-a	tr|C7LA61|C7LA61_DROME LD33071p (Fragment) OS=Drosophila melanogaster GN=Pcf11-RA PE=2 SV=1;tr|A0A0B4LFF9|A0A0B4LFF9_DROME Protein 1 of cleavage and polyadenylation factor 1, isoform E OS=Drosophila melanogaster GN=Pcf11 PE=1 SV=1;tr|A0A0B4LF47|A0A0B4LF47_	7	2	2	2	1	2	1	2	1	2	2.9	2.9	2.9	145.27	1318	1318;1839;1850;1945;1953;573;573	0.0053107	1.8046	By MS/MS	By MS/MS	1.4	2.9	56108000	42263000	13845000	0	13845000	1	1	2				139	1429;16151	True;True	1514;17092	3156;35820;35821	3126;35158	3126;35158
A0A0B4LGC0;A0A0B4LF88;Q9V6K1-2;Q9V6K1	A0A0B4LGC0;A0A0B4LF88;Q9V6K1-2;Q9V6K1	17;17;17;16	17;17;17;16	17;17;17;16	Tripeptidyl-peptidase 2	TppII	tr|A0A0B4LGC0|A0A0B4LGC0_DROME Tripeptidyl-peptidase II, isoform F OS=Drosophila melanogaster GN=TppII PE=4 SV=1;tr|A0A0B4LF88|A0A0B4LF88_DROME Tripeptidyl-peptidase II, isoform E OS=Drosophila melanogaster GN=TppII PE=4 SV=1;sp|Q9V6K1-2|TPP2_DROME Isoform	4	17	17	17	10	16	10	16	10	16	17.1	17.1	17.1	148.91	1354	1354;1375;1354;1441	0	47.555	By MS/MS	By MS/MS	9.7	16.1	15591000	5539400	10052000	5587800	9442600	7	15	22				140	360;379;932;1394;2041;5229;5442;6819;7191;7383;7461;9647;13834;15711;16444;16843;17846	True;True;True;True;True;True;True;True;True;True;True;True;True;True;True;True;True	381;401;983;1477;2161;5498;5726;7157;7554;7752;7836;10115;14658;16627;17397;17821;18863	779;780;816;2056;3078;3079;4525;4526;11424;11425;11881;14928;15742;16145;16341;21085;21086;30686;30687;34821;34822;36453;36454;37345;37346;39478	771;772;814;2016;3050;3051;4493;11225;11680;11681;14653;15455;15863;16053;20540;20541;30078;30079;34202;35777;35778;36636;38696	771;814;2016;3051;4493;11225;11680;14653;15455;15863;16053;20540;30079;34202;35777;36636;38696
A1Z942;A1Z943;Q0E9A1;Q8IHB6;E1JH47;A4IJ68;Q7JQK6;A0A0B4LGA3;Q961I1;A0A0B4LF95;A1Z944;Q1RL13	A1Z942;A1Z943;Q0E9A1;Q8IHB6;E1JH47;A4IJ68;Q7JQK6;A0A0B4LGA3;Q961I1;A0A0B4LF95;A1Z944;Q1RL13	2;2;2;2;2;2;2;2;2;2;2;2	2;2;2;2;2;2;2;2;2;2;2;2	2;2;2;2;2;2;2;2;2;2;2;2		nemy	tr|A1Z942|A1Z942_DROME Glutaminase, isoform E OS=Drosophila melanogaster GN=GLS PE=1 SV=1;tr|A1Z943|A1Z943_DROME Glutaminase, isoform C OS=Drosophila melanogaster GN=GLS PE=1 SV=1;tr|Q0E9A1|Q0E9A1_DROME Glutaminase, isoform F OS=Drosophila melanogaster GN=	12	2	2	2	2	1	2	1	2	1	3.9	3.9	3.9	72.049	648	648;658;671;701;701;703;706;712;716;727;737;775	0.0037675	1.9351	By MS/MS	By MS/MS	3.9	1.9	1146500	632000	514500	568050	0	1	1	2				141	1539;4264	True;True	1632;4491	3451;3452;9190	3418;9052	3418;9052
A0A0B4LFB3;Q7JVI3	A0A0B4LFB3;Q7JVI3	27;27	27;27	27;27	Eukaryotic translation initiation factor 3 subunit M	Tango7	tr|A0A0B4LFB3|A0A0B4LFB3_DROME Eukaryotic translation initiation factor 3 subunit M OS=Drosophila melanogaster GN=Tango7 PE=3 SV=1;sp|Q7JVI3|EIF3M_DROME Eukaryotic translation initiation factor 3 subunit M OS=Drosophila melanogaster GN=Tango7 PE=2 SV=1	2	27	27	27	27	26	27	26	27	26	84.8	84.8	84.8	44.086	387	387;387	0	297.08	By MS/MS	By MS/MS	84.8	78.3	239570000	105640000	133930000	95818000	126270000	36	47	83				142	1078;1675;1989;2253;2254;2530;2979;3307;4817;5563;6697;7760;8487;8522;8999;9000;9148;9309;9310;11602;13807;14642;15299;15749;16097;16457;17442	True;True;True;True;True;True;True;True;True;True;True;True;True;True;True;True;True;True;True;True;True;True;True;True;True;True;True	1144;1780;2104;2377;2378;2680;3154;3495;5066;5851;7031;8141;8900;8935;9432;9433;9589;9590;9591;9766;9767;9768;12296;14628;14629;15502;16194;16666;17035;17414;17415;18446	2392;2393;3745;3746;4411;4971;4972;4973;4974;4975;5557;5558;6477;6478;6479;6480;6481;7200;7201;7202;7203;10520;10521;12152;12153;14665;14666;14667;16999;17000;18528;18529;18596;18597;19693;19694;19695;19696;19697;20030;20031;20032;20033;20034;20035;20036;20037;20038;20039;20392;20393;20394;20395;20396;20397;20398;20399;25738;25739;25740;25741;30625;30626;30627;30628;32419;32420;33897;33898;34928;…	2359;2360;3710;3711;4385;4912;4913;4914;4915;5508;5509;6394;6395;6396;6397;7096;7097;7098;7099;7100;7101;10335;11949;11950;11951;14405;14406;14407;16660;16661;18106;18107;18108;18168;18169;19207;19208;19209;19518;19519;19520;19521;19522;19523;19524;19525;19526;19527;19881;19882;19883;19884;19885;19886;19887;19888;19889;19890;19891;25134;25135;25136;25137;30022;30023;30024;30025;31830;31831;33266;…	2360;3710;4385;4912;4913;5509;6394;7097;10335;11950;14405;16660;18108;18169;19207;19209;19521;19881;19891;25135;30025;31830;33266;34303;35042;35813;37888	115;116;117;118;119	163;186;275;284;293
F0JAK2;A0A0B4LFB8;Q95U20;E8NH94;A0A0B4LGF5;A1Z9N0	F0JAK2;A0A0B4LFB8;Q95U20;E8NH94;A0A0B4LGF5;A1Z9N0	1;1;1;1;1;1	1;1;1;1;1;1	1;1;1;1;1;1		opa1-like-RA;Opa1	tr|F0JAK2|F0JAK2_DROME AT03614p (Fragment) OS=Drosophila melanogaster GN=opa1-like-RA PE=2 SV=1;tr|A0A0B4LFB8|A0A0B4LFB8_DROME Optic atrophy 1 ortholog, isoform D OS=Drosophila melanogaster GN=Opa1 PE=1 SV=1;tr|Q95U20|Q95U20_DROME GH13793p OS=Drosophila me	6	1	1	1	1	0	1	0	1	0	2.2	2.2	2.2	63.216	540	540;930;933;969;969;972	0.0058109	1.7672	By MS/MS		2.2	0	0	0	0	0	0	1	0	1				143	8338	TRUE	8747	18243	17836	17836
A8DYD3;A1Z9M3;B7YZE6;A0A0B4LFC7;C9QPD9;A8DYD2;A8DYD1;Q8IGK0;A1Z9M4;Q9NI49;A0A0B4LF29;Q7KHK4;A0A126GUP1;Q9GT73;Q8T0L4	A8DYD3;A1Z9M3;B7YZE6;A0A0B4LFC7;C9QPD9;A8DYD2;A8DYD1;Q8IGK0;A1Z9M4;Q9NI49;A0A0B4LF29;Q7KHK4;A0A126GUP1;Q9GT73;Q8T0L4	5;5;5;5;5;5;5;4;4;4;4;4;4;3;3	5;5;5;5;5;5;5;4;4;4;4;4;4;3;3	5;5;5;5;5;5;5;4;4;4;4;4;4;3;3		cg;cg-RF	tr|A8DYD3|A8DYD3_DROME Combgap, isoform F OS=Drosophila melanogaster GN=cg PE=1 SV=1;tr|A1Z9M3|A1Z9M3_DROME Combgap, isoform B OS=Drosophila melanogaster GN=cg PE=1 SV=1;tr|B7YZE6|B7YZE6_DROME Combgap, isoform I OS=Drosophila melanogaster GN=cg PE=1 SV=1;t	15	5	5	5	2	5	2	5	2	5	9.6	9.6	9.6	83.644	770	770;772;773;780;790;825;837;561;629;650;665;671;686;375;509	0	12.153	By MS/MS	By MS/MS	3.4	9.6	2730900	505780	2225100	1121000	1558700	2	5	7				144	4128;7642;14728;16117;16210	True;True;True;True;True	4350;8022;15593;17057;17156	8884;16727;32603;32604;35750;35954;35955	8750;16406;32017;32018;32019;35092;35285	8750;16406;32017;35092;35285
A0A0B4LFD2;P29845	A0A0B4LFD2;P29845	12;12	11;11	11;11	Heat shock 70 kDa protein cognate 5	Hsc70-5	tr|A0A0B4LFD2|A0A0B4LFD2_DROME Heat shock protein cognate 5, isoform B OS=Drosophila melanogaster GN=Hsc70-5 PE=3 SV=1;sp|P29845|HSP7E_DROME Heat shock 70 kDa protein cognate 5 OS=Drosophila melanogaster GN=Hsc70-5 PE=1 SV=2	2	12	11	11	10	9	9	8	9	8	22.6	21.6	21.6	74.065	686	686;686	0	45.72	By MS/MS	By MS/MS	18.2	15.7	10965000	6902500	4062300	6417500	3848800	11	7	18				145	1274;1398;1820;3560;10223;10518;11299;13338;13866;15430;16147;16678	True;True;True;True;True;True;False;True;True;True;True;True	1347;1481;1929;3757;10787;11153;11979;14125;14691;16333;17087;17646	2816;2817;3086;3087;4042;4043;7717;22471;23252;23253;25024;25025;29543;30753;34181;34182;35802;35803;36991	2801;2802;3056;4024;7613;7614;21884;22636;22637;22638;22639;24425;28931;30156;33568;35139;35140;36305;36306	2801;3056;4024;7613;21884;22636;24425;28931;30156;33568;35139;36305
A0A0B4LFH2;Q7JUP3;F0JAP4	A0A0B4LFH2;Q7JUP3;F0JAP4	4;4;4	4;4;4	4;4;4		casp;casp-RB	tr|A0A0B4LFH2|A0A0B4LFH2_DROME Caspar, isoform C OS=Drosophila melanogaster GN=casp PE=1 SV=1;tr|Q7JUP3|Q7JUP3_DROME Caspar, isoform A OS=Drosophila melanogaster GN=casp PE=1 SV=1;tr|F0JAP4|F0JAP4_DROME LP13643p (Fragment) OS=Drosophila melanogaster GN=cas	3	4	4	4	3	4	3	4	3	4	10.7	10.7	10.7	77.927	690	690;695;706	0	11.017	By MS/MS	By MS/MS	8.3	10.7	4670500	2708300	1962300	2570600	1825900	5	6	11				146	5942;10033;16185;17382	True;True;True;True	6245;10516;17130;18384	13022;13023;21939;21940;35898;35899;38521	12811;12812;12813;21349;21350;21351;35235;35236;35237;35238;37786	12813;21351;35237;37786
E2QCF1;A0A0B4LFH8;Q7KN85;Q6AWP8;Q7JNC6	E2QCF1;A0A0B4LFH8;Q7KN85;Q6AWP8	20;20;20;20;5	20;20;20;20;5	20;20;20;20;5		ATPCL	tr|E2QCF1|E2QCF1_DROME ATP-citrate synthase OS=Drosophila melanogaster GN=ATPCL PE=1 SV=1;tr|A0A0B4LFH8|A0A0B4LFH8_DROME ATP-citrate synthase OS=Drosophila melanogaster GN=ATPCL PE=1 SV=1;tr|Q7KN85|Q7KN85_DROME ATP-citrate synthase OS=Drosophila melanogast	5	20	20	20	16	19	16	19	16	19	27.7	27.7	27.7	119.75	1095	1095;1096;1112;1112;391	0	59.36	By MS/MS	By MS/MS	20.5	26.6	26952000	12258000	14693000	11308000	14403000	17	18	35				147	31;1890;1921;2320;2928;3073;4067;5550;6023;6611;8294;8303;9848;10042;11692;12499;12728;13051;14831;15464	True;True;True;True;True;True;True;True;True;True;True;True;True;True;True;True;True;True;True;True	32;2001;2033;2454;3099;3254;4284;5838;6330;6937;8700;8711;10326;10526;12393;13244;13491;13832;15701;16367	69;70;71;4200;4201;4261;5116;5117;6364;6365;6680;6681;8758;8759;12127;12128;13190;13191;14449;14450;18160;18178;18179;21530;21531;21960;21961;25931;27692;28195;28196;28197;28198;28911;28912;32844;32845;34260	76;77;4186;4187;4246;5056;5057;6283;6284;6590;8623;11922;11923;12973;12974;12975;14194;14195;17750;17768;17769;17770;20964;20965;21374;21375;25323;27059;27060;27568;27569;28300;28301;32251;32252;33646	76;4186;4246;5056;6284;6590;8623;11922;12975;14194;17750;17769;20964;21375;25323;27060;27568;28300;32252;33646
A0A0B4LFK8;Q95YG3;A1ZAW0;Q6NP57;Q2Q3W0;Q2Q3V6;Q2Q3V4;Q2Q3V9;Q2Q3V8;Q2Q3V7;Q2Q3V5;Q2Q3W1	A0A0B4LFK8;Q95YG3;A1ZAW0;Q6NP57;Q2Q3W0;Q2Q3V6;Q2Q3V4;Q2Q3V9;Q2Q3V8;Q2Q3V7;Q2Q3V5;Q2Q3W1	21;21;21;20;20;19;18;17;17;17;17;16	21;21;21;20;20;19;18;17;17;17;17;16	21;21;21;20;20;19;18;17;17;17;17;16		Dcr-2;Dcr-2-RA	tr|A0A0B4LFK8|A0A0B4LFK8_DROME Dicer-2, isoform B OS=Drosophila melanogaster GN=Dcr-2 PE=1 SV=1;tr|Q95YG3|Q95YG3_DROME Double-strand-specific ribonuclease OS=Drosophila melanogaster GN=Dcr-2 PE=2 SV=1;tr|A1ZAW0|A1ZAW0_DROME Dicer-2, isoform A OS=Drosophila	12	21	21	21	19	19	19	19	19	19	15.8	15.8	15.8	197.71	1721	1721;1722;1722;1701;1715;1715;1715;1715;1715;1715;1715;1715	0	65.934	By MS/MS	By MS/MS	14.3	14.8	33932000	19146000	14786000	15440000	16192000	18	14	32				148	1041;2182;3336;4555;4560;5263;5725;7468;8868;10129;11007;11316;11361;13201;13328;14553;14847;15719;16450;17556;17704	True;True;True;True;True;True;True;True;True;True;True;True;True;True;True;True;True;True;True;True;True	1105;2304;3524;4791;4796;5539;6020;7843;9298;10638;11676;11997;12043;12044;13986;14115;15408;15717;16635;17403;18564;18717	2312;2313;4816;4817;7258;9867;9868;9879;9880;11516;11517;12515;16356;19407;19408;22166;24396;24397;25060;25061;25156;25157;25158;29222;29223;29525;29526;32218;32219;32881;32882;34837;34838;36462;36463;38897;38898;39185;39186	2283;4771;7155;9704;9711;9712;11307;12314;16065;18944;21575;23791;24463;24464;24465;24568;24569;24570;28619;28918;28919;31629;31630;32288;32289;34216;34217;35788;35789;38132;38133;38411;38412	2283;4771;7155;9704;9712;11307;12314;16065;18944;21575;23791;24463;24569;28619;28918;31630;32289;34216;35788;38133;38411	120;121;122	1;424;892
A0A0B4LFL2;A1ZAX1	A0A0B4LFL2;A1ZAX1	50;50	50;50	50;50	Eukaryotic translation initiation factor 3 subunit C	eIF3-S8	tr|A0A0B4LFL2|A0A0B4LFL2_DROME Eukaryotic translation initiation factor 3 subunit C OS=Drosophila melanogaster GN=eIF3-S8 PE=3 SV=1;sp|A1ZAX1|EIF3C_DROME Eukaryotic translation initiation factor 3 subunit C OS=Drosophila melanogaster GN=eIF3-S8 PE=1 SV=1	2	50	50	50	47	49	47	49	47	49	51.1	51.1	51.1	105.65	910	910;910	0	323.31	By MS/MS	By MS/MS	50.3	51.1	345600000	162970000	182630000	139840000	166220000	69	72	141				149	291;607;877;878;1217;1654;1655;1680;1809;1825;1936;2118;2123;2317;2810;3030;3266;3934;4812;4813;6640;6760;7882;8218;8857;8966;9025;9030;9415;9416;10166;10211;10284;11142;12091;12152;12153;12350;12387;12388;12590;12631;14677;14805;16838;16839;17000;17001;17313;17475	True;True;True;True;True;True;True;True;True;True;True;True;True;True;True;True;True;True;True;True;True;True;True;True;True;True;True;True;True;True;True;True;True;True;True;True;True;True;True;True;True;True;True;True;True;True;True;True;True;True	306;641;925;926;1289;1757;1758;1785;1918;1934;1935;2048;2240;2245;2450;2451;2975;3209;3453;4145;5061;5062;6969;7098;8267;8620;9287;9398;9459;9465;9877;9878;9879;9880;10696;10697;10765;10766;10767;10768;10867;10868;10869;11815;12811;12874;12875;12876;13087;13126;13127;13128;13341;13385;15539;15672;17814;17815;17816;17984;17985;18314;18481	628;629;1315;1316;1916;1917;1918;1919;1920;1921;2689;2690;3696;3697;3698;3699;3700;3756;3757;3758;4011;4012;4054;4055;4056;4057;4058;4059;4060;4061;4062;4063;4064;4287;4288;4686;4687;4696;4697;4698;4699;5106;5107;5108;5109;5110;5111;6131;6132;6133;6134;6587;6588;7111;7112;8484;10513;10514;14522;14523;14524;14810;14811;17276;17277;17996;17997;19383;19384;19629;19630;19747;19748;19749;19750;19751;1…	625;626;1309;1881;1882;1883;1884;1885;2679;3659;3660;3661;3662;3720;3721;3991;3992;3993;4037;4038;4039;4040;4041;4042;4043;4044;4045;4046;4273;4274;4647;4648;4656;4657;4658;4659;5048;5049;5050;5051;6066;6067;6068;6504;6505;7018;7019;8363;10327;10328;10329;14268;14269;14270;14542;14543;14544;16897;17592;17593;18924;19144;19251;19252;19253;19271;19272;19273;20103;20104;20105;20106;20107;20108;20109…	625;1309;1881;1885;2679;3660;3662;3721;3992;4037;4273;4647;4658;5051;6068;6505;7019;8363;10328;10329;14269;14543;16897;17592;18924;19144;19252;19272;20103;20107;21693;21842;22052;24075;26195;26337;26340;26744;26816;26822;27252;27345;31914;32201;36624;36627;36988;36992;37647;37958	123;124;125;126;127;128;129;130;131;132;133;134;135	296;399;514;557;578;579;603;699;791;798;810;823;842
A0A0B4LFL3;O96827	A0A0B4LFL3;O96827	14;14	14;14	14;14	Probable elongation factor 1-beta	Ef1beta	tr|A0A0B4LFL3|A0A0B4LFL3_DROME Elongation factor 1 beta, isoform C OS=Drosophila melanogaster GN=Ef1beta PE=3 SV=1;sp|O96827|EF1B_DROME Probable elongation factor 1-beta OS=Drosophila melanogaster GN=Ef1beta PE=1 SV=3	2	14	14	14	12	14	12	14	12	14	68.5	68.5	68.5	24.247	222	222;222	0	116.98	By MS/MS	By MS/MS	68.5	68.5	201110000	97719000	103390000	79581000	84135000	23	25	48				150	178;179;238;239;383;384;1086;3281;5865;6439;9907;14029;14030;14806	True;True;True;True;True;True;True;True;True;True;True;True;True;True	185;186;251;252;405;406;407;408;1153;3469;6166;6759;10386;14860;14861;14862;14863;15673;15674	380;381;382;383;517;518;519;825;826;827;828;829;830;831;832;833;2411;2412;7144;7145;7146;7147;12859;12860;12861;12862;14085;14086;14087;14088;21661;21662;31086;31087;31088;31089;31090;31091;31092;31093;31094;31095;31096;31097;32789;32790;32791;32792	389;390;391;516;517;518;519;823;824;825;826;827;828;829;830;831;832;833;2383;7047;7048;7049;7050;12662;12663;12664;12665;13847;13848;13849;21104;30499;30500;30501;30502;30503;30504;30505;30506;30507;30508;30509;30510;32202;32203;32204;32205;32206	389;390;516;519;826;830;2383;7048;12663;13847;21104;30499;30510;32206	136;137;138	152;155;164
A0A0B4LFQ7;Q8MSQ2;A1ZAP1	A0A0B4LFQ7;Q8MSQ2;A1ZAP1	1;1;1	1;1;1	1;1;1		CG9646;CG9646-RA	tr|A0A0B4LFQ7|A0A0B4LFQ7_DROME CG9646, isoform B OS=Drosophila melanogaster GN=CG9646 PE=1 SV=1;tr|Q8MSQ2|Q8MSQ2_DROME SD21944p OS=Drosophila melanogaster GN=CG9646 PE=2 SV=1;tr|A1ZAP1|A1ZAP1_DROME CG9646, isoform A OS=Drosophila melanogaster GN=CG9646-RA	3	1	1	1	1	1	1	1	1	1	2.7	2.7	2.7	51.045	448	448;889;889	0.00059701	2.7739	By MS/MS	By MS/MS	2.7	2.7	1268500	471750	796740	0	796740	1	1	2				151	10072	TRUE	10560	22023;22024	21433;21434	21433
A0A0B4LFR4;Q7K110	A0A0B4LFR4;Q7K110	1;1	1;1	1;1		OstDelta	tr|A0A0B4LFR4|A0A0B4LFR4_DROME Oligosaccharide transferase delta subunit, isoform B OS=Drosophila melanogaster GN=OstDelta PE=1 SV=1;tr|Q7K110|Q7K110_DROME LD18774p OS=Drosophila melanogaster GN=OstDelta PE=1 SV=1	2	1	1	1	1	1	1	1	1	1	3.2	3.2	3.2	69.1	633	633;634	0	4.3358	By MS/MS	By matching	3.2	3.2	2012000	1058800	953170	0	953170	1	0	1				152	1496	TRUE	1584	3322;3323	3293	3293
A0A0B4LFW6;A1Z7S0;C7LAD8;Q6NP12	A0A0B4LFW6;A1Z7S0;C7LAD8	13;13;10;5	13;13;10;5	13;13;10;5		Rme-8;Rme-8-RA	tr|A0A0B4LFW6|A0A0B4LFW6_DROME Receptor mediated endocytosis 8, isoform B OS=Drosophila melanogaster GN=Rme-8 PE=1 SV=1;tr|A1Z7S0|A1Z7S0_DROME Receptor mediated endocytosis 8, isoform A OS=Drosophila melanogaster GN=Rme-8 PE=1 SV=1;tr|C7LAD8|C7LAD8_DROME L	4	13	13	13	11	11	11	11	11	11	7.7	7.7	7.7	272.47	2407	2407;2408;1747;1066	0	27.767	By MS/MS	By MS/MS	6.5	6.7	9906400	5381100	4525300	4708500	4653400	12	8	20				153	856;2874;4448;5948;6910;7756;8496;11044;11102;12687;13122;13825;17158	True;True;True;True;True;True;True;True;True;True;True;True;True	903;3045;4682;6251;7257;8137;8909;11714;11774;13444;13905;14649;18150	1871;6256;6257;9590;9591;13033;15134;15135;16992;16993;18546;18547;24471;24472;24591;24592;28103;29057;29058;30667;38035;38036	1838;6183;9438;9439;12825;14850;14851;14852;16653;16654;18122;23863;23987;23988;27478;28452;28453;28454;30062;37317	1838;6183;9439;12825;14851;16654;18122;23863;23987;27478;28454;30062;37317
Q8MLW2;A0A0B4LFX8;Q9NDJ2-2;Q9NDJ2;B5RJR0;Q960W1;B3DN49;Q1WWH4;A9UN97;B5RJJ7	Q8MLW2;A0A0B4LFX8;Q9NDJ2-2;Q9NDJ2;B5RJR0;Q960W1	6;6;6;6;5;4;2;1;1;1	6;6;6;6;5;4;2;1;1;1	6;6;6;6;5;4;2;1;1;1	Helicase domino	dom;dom-RD	tr|Q8MLW2|Q8MLW2_DROME Domino, isoform D OS=Drosophila melanogaster GN=dom PE=1 SV=1;tr|A0A0B4LFX8|A0A0B4LFX8_DROME Domino, isoform G OS=Drosophila melanogaster GN=dom PE=1 SV=1;sp|Q9NDJ2-2|DOM_DROME Isoform B of Helicase domino OS=Drosophila melanogaster	10	6	6	6	3	5	3	5	3	5	3.5	3.5	3.5	348.38	3183	3183;3233;2497;3198;2642;1095;1350;450;523;728	0	16.823	By MS/MS	By MS/MS	1.8	2.9	3256500	991710	2264800	0	2264800	3	5	8				154	378;4541;5306;7367;15453;16847	True;True;True;True;True;True	400;4777;5583;7735;16356;17825	815;9837;11595;11596;16104;16105;16106;34233;37353	813;9675;11396;11397;15820;15821;15822;33621;36644	813;9675;11397;15820;33621;36644
A0A0B4LFZ4	A0A0B4LFZ4	48	1	1		TER94	tr|A0A0B4LFZ4|A0A0B4LFZ4_DROME TER94, isoform E OS=Drosophila melanogaster GN=TER94 PE=1 SV=1	1	48	1	1	43	46	1	1	1	1	66.2	3.4	3.4	91.923	825	825	0	11.388	By MS/MS	By MS/MS	64.4	65.9	2333900	1069300	1264600	0	1264600	3	2	5				155	336;376;377;542;1426;2868;2869;3043;3303;3304;3386;3387;3651;3652;3657;3658;3685;3936;4361;4967;5092;5325;5585;7456;7559;7965;8041;8042;8279;8280;8652;8840;10096;11010;11221;11222;11548;11848;12427;12603;13949;13950;14245;16180;16181;16854;16949;17307	True;False;False;False;False;False;False;False;False;False;False;False;False;False;False;False;False;False;False;False;False;False;False;False;False;False;False;False;False;False;False;False;False;False;False;False;False;False;False;False;False;False;False;False;False;False;False;False	354;355;398;399;574;1510;1511;3038;3039;3222;3491;3492;3580;3581;3849;3850;3856;3857;3886;4147;4593;5226;5358;5359;5602;5875;7829;7830;7831;7935;8354;8355;8434;8435;8683;8684;9074;9269;10588;10589;10590;10591;11679;11898;11899;12241;12557;13167;13168;13354;14776;14777;14778;15085;17123;17124;17125;17126;17832;17931;18308	710;711;712;713;714;812;813;814;1180;1181;1182;1183;3143;3144;3145;3146;3147;3148;3149;3150;6245;6246;6247;6614;6615;7188;7189;7190;7191;7192;7193;7194;7195;7196;7377;7378;7379;7380;7909;7910;7911;7912;7913;7914;7925;7926;7927;7928;7929;7930;7931;7932;7988;7989;8487;8488;9397;9398;10849;10850;11142;11143;11144;11626;11627;11628;11629;12206;12207;16325;16326;16327;16328;16329;16330;16546;17443;174…	703;704;705;706;707;808;809;810;811;812;1173;1174;1175;3114;3115;3116;3117;3118;3119;3120;6170;6171;6172;6173;6174;6175;6526;6527;7087;7088;7089;7090;7091;7092;7275;7276;7277;7805;7806;7807;7808;7809;7810;7811;7812;7813;7814;7828;7829;7830;7831;7832;7833;7834;7835;7836;7891;7892;8368;9247;9248;9249;9250;10684;10685;10960;10961;10962;11427;11428;12007;16039;16040;16041;16042;16043;16239;17058;1705…	704;809;811;1174;3115;6170;6172;6527;7088;7090;7275;7277;7805;7813;7829;7833;7892;8368;9248;10684;10960;11428;12007;16040;16239;17058;17216;17217;17716;17717;18440;18890;21480;23799;24244;24245;25020;25647;26905;27284;30333;30336;30978;35218;35226;36654;36880;37630	139;140;141;142;143;144;145;146;147;148;149;150	68;241;265;297;354;357;366;572;630;633;743;779
A0A0B4LG05;P25823	A0A0B4LG05;P25823	69;69	69;69	69;69	Maternal protein tudor	tud	tr|A0A0B4LG05|A0A0B4LG05_DROME Tudor, isoform B OS=Drosophila melanogaster GN=tud PE=4 SV=1;sp|P25823|TUD_DROME Maternal protein tudor OS=Drosophila melanogaster GN=tud PE=1 SV=2	2	69	69	69	63	64	63	64	63	64	35.9	35.9	35.9	284.87	2512	2512;2515	0	321.54	By MS/MS	By MS/MS	33.7	33.9	161040000	83471000	77567000	74115000	76966000	72	71	143				156	309;318;319;344;354;602;719;768;927;1045;1623;1732;1790;2526;2777;2935;3291;3945;3983;4150;4440;4521;5365;5480;5505;5625;5740;5939;5955;6001;6127;6261;6474;6535;7344;7499;7556;7578;7627;8728;8924;9438;9638;10784;10920;12044;12085;12087;13153;13154;13155;13840;13912;13946;14094;14240;15151;15174;15590;15805;16064;16173;16273;16503;16547;16623;17102;17334;17830	True;True;True;True;True;True;True;True;True;True;True;True;True;True;True;True;True;True;True;True;True;True;True;True;True;True;True;True;True;True;True;True;True;True;True;True;True;True;True;True;True;True;True;True;True;True;True;True;True;True;True;True;True;True;True;True;True;True;True;True;True;True;True;True;True;True;True;True;True	325;334;335;365;375;636;760;811;976;1109;1722;1840;1899;2676;2941;3106;3479;4156;4197;4373;4674;4757;5644;5765;5791;5916;6036;6242;6259;6260;6308;6436;6577;6795;6859;7712;7874;7932;7954;8007;9152;9355;9903;10105;10106;11433;11575;12760;12805;12807;13937;13938;13939;14665;14737;14773;14929;15080;16040;16063;16502;16725;17002;17115;17221;17466;17512;17591;18091;18335;18846	660;661;675;676;677;678;679;739;740;764;765;1304;1305;1561;1562;1682;1683;2031;2032;2033;2034;2319;2320;3631;3632;3861;3862;3969;3970;5550;5551;6063;6376;6377;6378;6379;7164;7165;8502;8503;8585;8926;9575;9576;9793;9794;11720;11721;11978;11979;12031;12299;12300;12547;12548;13016;13017;13045;13046;13047;13048;13138;13139;13140;13141;13142;13143;13404;13405;13701;14157;14158;14159;14286;14287;16051;…	658;659;671;672;673;732;733;758;1300;1539;1540;1541;1660;1661;1662;1987;1988;1989;1990;1991;1992;2289;2290;3593;3594;3828;3829;3948;5501;5502;6002;6293;6294;7066;8379;8380;8457;8795;9423;9424;9635;11516;11517;11777;11778;11824;12093;12094;12354;12355;12806;12807;12835;12836;12837;12838;12925;12926;12927;12928;12929;12930;12931;13175;13176;13472;13917;13918;13919;14039;15771;15772;16121;16232;1623…	659;671;673;732;758;1300;1539;1662;1991;2289;3593;3829;3948;5501;6002;6293;7066;8379;8457;8795;9423;9635;11517;11777;11824;12093;12355;12806;12835;12926;13175;13472;13918;14039;15772;16121;16233;16275;16375;18653;19044;20148;20523;23203;23535;26088;26181;26186;28518;28520;28523;30096;30246;30321;30635;30972;32958;32999;33948;34423;34982;35197;35429;35919;36013;36183;37196;37695;38664	151;152	298;769
A8DYJ3;A0A0B4LG26;Q11002;Q11002-2	A8DYJ3;A0A0B4LG26;Q11002;Q11002-2	5;5;5;4	2;2;2;1	2;2;2;1	Calpain-A;Calpain-A catalytic subunit	CalpA	tr|A8DYJ3|A8DYJ3_DROME Calpain-A, isoform C OS=Drosophila melanogaster GN=CalpA PE=1 SV=1;tr|A0A0B4LG26|A0A0B4LG26_DROME Calpain-A, isoform D OS=Drosophila melanogaster GN=CalpA PE=1 SV=1;sp|Q11002|CANA_DROME Calpain-A OS=Drosophila melanogaster GN=CalpA P	4	5	2	2	3	3	0	2	0	2	9.8	5.4	5.4	93.962	828	828;843;828;565	0.00059242	2.6858	By matching	By MS/MS	4.3	6.6	515770	0	515770	0	515770	0	2	2				157	4214;8763;9384;10578;16182	False;True;False;False;True	4438;9188;9843;11215;17127	9068;19174;20533;23370;23371;35890	8927;8928;18717;20017;22762;35228	8927;18717;20017;22762;35228
A0A0B4LG52;Q9W237	A0A0B4LG52;Q9W237	5;5	5;5	5;5	40S ribosomal protein S16	RpS16	tr|A0A0B4LG52|A0A0B4LG52_DROME Ribosomal protein S16, isoform B OS=Drosophila melanogaster GN=RpS16 PE=3 SV=1;sp|Q9W237|RS16_DROME 40S ribosomal protein S16 OS=Drosophila melanogaster GN=RpS16 PE=1 SV=1	2	5	5	5	4	3	4	3	4	3	38.5	38.5	38.5	16.774	148	148;148	0	10.228	By MS/MS	By MS/MS	29.7	23	5778400	2931800	2846600	2264000	3217700	4	3	7				158	3069;9437;12539;14454;16732	True;True;True;True;True	3250;9902;13287;15303;17702	6670;6671;20656;20657;27770;32000;37100	6581;6582;20146;20147;27140;31410;36413	6581;20147;27140;31410;36413
A0A0B4LGC6;Q8MLS7;A0A0B4LG95;Q7K274	A0A0B4LGC6;Q8MLS7;A0A0B4LG95;Q7K274	7;7;7;7	7;7;7;7	7;7;7;7		l(2)k09913	tr|A0A0B4LGC6|A0A0B4LGC6_DROME Lethal (2) k09913, isoform G OS=Drosophila melanogaster GN=l(2)k09913 PE=1 SV=1;tr|Q8MLS7|Q8MLS7_DROME Lethal (2) k09913, isoform D OS=Drosophila melanogaster GN=l(2)k09913 PE=1 SV=1;tr|A0A0B4LG95|A0A0B4LG95_DROME Lethal (2)	4	7	7	7	7	4	7	4	7	4	26.4	26.4	26.4	33.302	288	288;316;388;389	0	13.824	By MS/MS	By MS/MS	26.4	16.3	11861000	6659700	5201000	5396500	5790300	8	4	12				159	1052;1053;11466;13817;13999;14644;15245	True;True;True;True;True;True;True	1116;1117;12156;14641;14830;15504;16138	2330;2331;2332;2333;25454;25455;30650;31029;31030;31031;32423;33780	2301;2302;2303;2304;24870;24871;30046;30047;30441;30442;31834;33158	2302;2304;24871;30046;30441;31834;33158
A0A0B4LGB7;E8NHA8;P22700-2;P22700	A0A0B4LGB7;E8NHA8;P22700-2;P22700	6;6;6;6	6;6;6;6	6;6;6;6	Calcium-transporting ATPase;Calcium-transporting ATPase sarcoplasmic/endoplasmic reticulum type	Ca-P60A;Ca-P60A-RC	tr|A0A0B4LGB7|A0A0B4LGB7_DROME Calcium-transporting ATPase OS=Drosophila melanogaster GN=SERCA PE=1 SV=1;tr|E8NHA8|E8NHA8_DROME Calcium-transporting ATPase OS=Drosophila melanogaster GN=Ca-P60A-RC PE=2 SV=1;sp|P22700-2|ATC1_DROME Isoform A of Calcium-trans	4	6	6	6	6	4	6	4	6	4	8.7	8.7	8.7	109.35	999	999;1020;1002;1020	0	17.484	By MS/MS	By MS/MS	8.7	5.6	5345700	3723000	1622700	2925900	2043100	5	3	8				160	4457;6407;10772;13506;14741;15488	True;True;True;True;True;True	4692;6727;11421;14302;15606;16392	9612;9613;14018;14019;23801;23802;29943;32632;34317;34318	9465;9466;13785;13786;23180;29337;32046;33698	9465;13786;23180;29337;32046;33698
A0A0B4LGH1	A0A0B4LGH1	25	13	1		betaTub60D	tr|A0A0B4LGH1|A0A0B4LGH1_DROME Beta-Tubulin at 60D, isoform B OS=Drosophila melanogaster GN=betaTub60D PE=1 SV=1	1	25	13	1	25	24	13	12	1	1	60.7	40.2	2.6	50.778	453	453	0	63.034	By MS/MS	By MS/MS	60.7	53.6	57999000	28136000	29862000	21947000	29297000	12	18	30				161	610;930;2897;3679;4359;4360;5043;5044;6961;7154;7155;7198;7609;7738;8174;8664;10375;10384;10385;10979;11238;13090;16753;16780;17586	True;False;False;True;False;False;True;True;False;False;False;True;True;False;False;False;True;True;True;False;False;True;True;True;True	644;645;980;981;3068;3879;4591;4592;5307;5308;7312;7313;7516;7517;7518;7562;7989;8118;8574;8575;9087;9088;10984;10998;10999;11640;11641;11915;13873;17725;17753;18594	1321;1322;1323;1324;1325;1326;2044;2045;2046;2047;2048;2049;2050;2051;2052;2053;2054;6299;6300;7974;7975;9390;9391;9392;9393;9394;9395;9396;11025;11026;11027;11028;11029;15245;15246;15247;15248;15249;15250;15251;15661;15662;15663;15664;15665;15666;15667;15668;15757;15758;16660;16943;16944;16945;16946;16947;17891;17892;17893;17894;17895;17896;17897;17898;17899;17900;17901;17902;17903;17904;17905;1…	1313;1314;1315;1316;1317;1318;1319;1320;1321;2003;2004;2005;2006;2007;2008;2009;2010;2011;2012;2013;2014;6221;6222;7876;9237;9238;9239;9240;9241;9242;9243;9244;9245;9246;10850;10851;10852;10853;10854;10855;14961;14962;14963;14964;14965;14966;14967;15377;15378;15379;15380;15381;15382;15383;15472;16343;16596;16597;16598;16599;17494;17495;17496;17497;17498;17499;17500;17501;17502;17503;17504;17505;1…	1314;2003;6221;7876;9238;9245;10850;10854;14966;15379;15381;15472;16343;16597;17500;18493;22289;22332;22336;23693;24279;28389;36458;36505;38192	153;154;155;156;157;158;159;160;161	78;169;262;272;298;304;305;368;393
A0A0B4LGI9;H0RNI8;D2NUK5;H9XQA9;Q8MMC4-2;Q8MMC4	A0A0B4LGI9;H0RNI8;D2NUK5;H9XQA9;Q8MMC4-2;Q8MMC4	3;3;3;3;3;3	3;3;3;3;3;3	3;3;3;3;3;3	Protein CDV3 homolog	CG3760-RB;CG3760-RA;CG3760	tr|A0A0B4LGI9|A0A0B4LGI9_DROME CG3760, isoform D OS=Drosophila melanogaster GN=CG3760 PE=1 SV=1;tr|H0RNI8|H0RNI8_DROME CG3760, isoform C OS=Drosophila melanogaster GN=CG3760-RB PE=1 SV=1;tr|D2NUK5|D2NUK5_DROME IP16103p OS=Drosophila melanogaster GN=CG3760-	6	3	3	3	3	1	3	1	3	1	9.1	9.1	9.1	28.862	264	264;265;265;271;265;271	0	5.1295	By MS/MS	By matching	9.1	5.3	1697600	1492000	205630	1341000	0	3	0	3				162	326;327;16618	True;True;True	343;344;17586	691;692;36861;36862	684;685;36173	684;685;36173
A0A0B4LGL5;Q8MSU3	A0A0B4LGL5;Q8MSU3	1;1	1;1	1;1	Putative ferric-chelate reductase 1 homolog	CG8399	tr|A0A0B4LGL5|A0A0B4LGL5_DROME CG8399, isoform B OS=Drosophila melanogaster GN=CG8399 PE=4 SV=1;sp|Q8MSU3|FRRS1_DROME Putative ferric-chelate reductase 1 homolog OS=Drosophila melanogaster GN=CG8399 PE=2 SV=1	2	1	1	1	1	1	1	1	1	1	2.6	2.6	2.6	71.349	656	656;647	0.0017045	2.357	By MS/MS	By MS/MS	2.6	2.6	572360	254230	318130	0	318130	1	1	2				163	16509	TRUE	17472	36611;36612	35935;35936	35935
A0A0B4LGQ1;Q00637	A0A0B4LGQ1;Q00637	4;4	4;4	4;4	Superoxide dismutase;Superoxide dismutase [Mn], mitochondrial	Sod2	tr|A0A0B4LGQ1|A0A0B4LGQ1_DROME Superoxide dismutase OS=Drosophila melanogaster GN=Sod2 PE=3 SV=1;sp|Q00637|SODM_DROME Superoxide dismutase [Mn], mitochondrial OS=Drosophila melanogaster GN=Sod2 PE=2 SV=3	2	4	4	4	4	3	4	3	4	3	29	29	29	24.659	217	217;217	0	20.083	By MS/MS	By MS/MS	29	19.8	11777000	8287100	3490300	7020500	3918300	8	5	13				164	4327;5860;8814;9405	True;True;True;True	4559;6161;9241;9867	9324;12848;12849;12850;12851;12852;19292;19293;20589;20590;20591	9174;9175;12649;12650;12651;12652;12653;12654;12655;18835;20079;20080;20081	9174;12654;18835;20080
A0A0B4LGQ8;Q9VN19	A0A0B4LGQ8;Q9VN19	6;6	6;6	6;6	Golgi to ER traffic protein 4 homolog	CG9853	tr|A0A0B4LGQ8|A0A0B4LGQ8_DROME CG9853, isoform C OS=Drosophila melanogaster GN=CG9853 PE=4 SV=1;sp|Q9VN19|GET4_DROME Golgi to ER traffic protein 4 homolog OS=Drosophila melanogaster GN=CG9853 PE=2 SV=1	2	6	6	6	5	5	5	5	5	5	27.1	27.1	27.1	38.489	339	339;339	0	52.974	By MS/MS	By MS/MS	21.5	23	11010000	5260000	5750000	4633700	5844000	4	6	10				165	5214;5863;8704;9663;12398;12596	True;True;True;True;True;True	5483;6164;9128;10133;13138;13347	11391;11392;12856;19023;19024;21124;21125;27471;27472;27903	11199;12660;18577;18578;18579;20578;20579;26842;26843;27267	11199;12660;18578;20578;26843;27267
A0A0B4LGS4;P54611	A0A0B4LGS4;P54611	10;10	10;10	10;10	V-type proton ATPase subunit E	Vha26	tr|A0A0B4LGS4|A0A0B4LGS4_DROME Vacuolar H[+]-ATPase 26kD subunit, isoform C OS=Drosophila melanogaster GN=Vha26 PE=3 SV=1;sp|P54611|VATE_DROME V-type proton ATPase subunit E OS=Drosophila melanogaster GN=Vha26 PE=2 SV=1	2	10	10	10	10	10	10	10	10	10	45.1	45.1	45.1	26.082	226	226;226	0	33.78	By MS/MS	By MS/MS	45.1	45.1	41784000	23358000	18426000	19352000	19782000	10	9	19				166	301;904;6782;7139;7718;8254;8846;11150;11357;16695	True;True;True;True;True;True;True;True;True;True	317;952;7120;7500;8098;8658;9275;9276;11823;12039;17664	646;647;1979;1980;14856;14857;15634;15635;16896;16897;18074;18075;19363;19364;19365;24685;24686;25147;25148;37023;37024;37025;37026	644;645;646;1934;1935;14587;14588;15353;16554;17667;17668;18906;18907;18908;24086;24558;24559;36338;36339;36340;36341	646;1934;14588;15353;16554;17668;18906;24086;24559;36341	162;163	75;128
A0A0B4LGT4;Q9VHV5	A0A0B4LGT4;Q9VHV5	1;1	1;1	1;1	ADP-ribosylation factor-like protein 8	Gie	tr|A0A0B4LGT4|A0A0B4LGT4_DROME GTPase indispensable for equal segregation of chromosomes, isoform B OS=Drosophila melanogaster GN=Gie PE=3 SV=1;sp|Q9VHV5|ARL8_DROME ADP-ribosylation factor-like protein 8 OS=Drosophila melanogaster GN=Gie PE=1 SV=1	2	1	1	1	1	1	1	1	1	1	7.5	7.5	7.5	21.253	186	186;186	0.0078329	1.6887	By MS/MS	By matching	7.5	7.5	556430	308770	247660	0	247660	2	0	2				167	2273	TRUE	2400	5013;5014	4950;4951	4951
A0A0B4LGT9;Q9VHV6	A0A0B4LGT9;Q9VHV6	2;2	2;2	2;2			tr|A0A0B4LGT9|A0A0B4LGT9_DROME CG9667, isoform B OS=Drosophila melanogaster GN=CG9667 PE=1 SV=1;tr|Q9VHV6|Q9VHV6_DROME CG9667, isoform A OS=Drosophila melanogaster GN=CG9667 PE=1 SV=2	2	2	2	2	2	2	2	2	2	2	15.5	15.5	15.5	30.48	264	264;272	0	5.9755	By MS/MS	By MS/MS	15.5	15.5	1132300	785720	346590	706210	0	4	2	6				168	2066;6666	True;True	2186;6996	4576;4577;4578;14586;14587	4548;4549;4550;14330;14331;14332	4550;14330
A0A0B4LGV6;Q9VHG5	A0A0B4LGV6;Q9VHG5	2;2	2;2	2;2		Ibf1	tr|A0A0B4LGV6|A0A0B4LGV6_DROME Insulator binding factor 1, isoform B OS=Drosophila melanogaster GN=Ibf1 PE=1 SV=1;tr|Q9VHG5|Q9VHG5_DROME Insulator binding factor 1, isoform A OS=Drosophila melanogaster GN=Ibf1 PE=1 SV=1	2	2	2	2	0	2	0	2	0	2	16.9	16.9	16.9	27.062	237	237;242	0.0047847	1.8167		By MS/MS	0	16.9	766760	0	766760	0	766760	0	2	2				169	7126;7205	True;True	7486;7570	15602;15776	15319;15491	15319;15491
A0A0B4LGW1;Q9V877;B6UYB0;B6UYB7;B6UYB6;B6UYB5;B6UYA7;B6UYA6;B6UYA5;B6UYA4;B6UYA3;B6UY99;B6UY98;B6UY96;B6UY95;B6UY94;B6UY93;B6UY92;B6UY91;B6UYA0;B6UYB1;B6UY86;B6UYB4;B6UYA2;B6UYA1;B6UY97	A0A0B4LGW1;Q9V877;B6UYB0;B6UYB7;B6UYB6;B6UYB5;B6UYA7;B6UYA6;B6UYA5;B6UYA4;B6UYA3;B6UY99;B6UY98;B6UY96;B6UY95;B6UY94;B6UY93;B6UY92;B6UY91;B6UYA0;B6UYB1;B6UY86;B6UYB4;B6UYA2;B6UYA1;B6UY97	13;13;12;12;12;12;12;12;12;12;12;12;12;12;12;12;12;12;12;11;11;11;10;10;10;9	13;13;12;12;12;12;12;12;12;12;12;12;12;12;12;12;12;12;12;11;11;11;10;10;10;9	13;13;12;12;12;12;12;12;12;12;12;12;12;12;12;12;12;12;12;11;11;11;10;10;10;9	Kinesin-like protein;Kinesin-like protein subito	sub	tr|A0A0B4LGW1|A0A0B4LGW1_DROME Kinesin-like protein OS=Drosophila melanogaster GN=sub PE=1 SV=1;sp|Q9V877|SUB_DROME Kinesin-like protein subito OS=Drosophila melanogaster GN=sub PE=1 SV=1;tr|B6UYB0|B6UYB0_DROME Kinesin-like protein (Fragment) OS=Drosophila	26	13	13	13	12	11	12	11	12	11	24.8	24.8	24.8	71.386	628	628;628;522;523;523;523;523;523;523;523;523;523;523;523;523;523;523;523;523;523;523;523;406;523;523;523	0	40.706	By MS/MS	By MS/MS	22.9	22.1	15858000	8416600	7441400	6780600	8225700	11	12	23				170	773;3330;3756;3895;5238;5791;8931;9761;10764;13068;14141;15825;16514	True;True;True;True;True;True;True;True;True;True;True;True;True	816;3518;3960;4106;5507;6089;9362;10232;11413;13849;14978;16748;17478	1690;1691;1692;7244;7245;8134;8408;8409;11443;11444;11445;11446;12657;12658;19534;19535;21329;23784;23785;28947;28948;31323;31324;35099;36622;36623	1668;1669;1670;7140;7141;8035;8290;11242;11243;11244;11245;12465;12466;19055;20768;23163;23164;28337;30738;30739;34471;35945;35946	1668;7140;8035;8290;11244;12465;19055;20768;23164;28337;30738;34471;35946	164	438
A0A0B4LGZ5;P46222	A0A0B4LGZ5;P46222	1;1	1;1	1;1	60S ribosomal protein L11	RpL11	tr|A0A0B4LGZ5|A0A0B4LGZ5_DROME Ribosomal protein L11, isoform B OS=Drosophila melanogaster GN=RpL11 PE=1 SV=1;sp|P46222|RL11_DROME 60S ribosomal protein L11 OS=Drosophila melanogaster GN=RpL11 PE=1 SV=2	2	1	1	1	1	1	1	1	1	1	7.6	7.6	7.6	21.112	184	184;184	0	12.04	By MS/MS	By matching	7.6	7.6	3400100	1445700	1954300	0	1954300	1	0	1				171	16298	TRUE	17246	36150;36151	35477	35477
A0A0H4Y1G5;A0A0B4LGZ6;P51592;N0D584;B5RJK6	A0A0H4Y1G5;A0A0B4LGZ6;P51592;N0D584	31;31;31;23;7	31;31;31;23;7	31;31;31;23;7	E3 ubiquitin-protein ligase hyd	hyd;hyd-RA	tr|A0A0H4Y1G5|A0A0H4Y1G5_DROME FI24602p1 OS=Drosophila melanogaster GN=hyd-RA PE=2 SV=1;tr|A0A0B4LGZ6|A0A0B4LGZ6_DROME Hyperplastic discs, isoform B OS=Drosophila melanogaster GN=hyd PE=1 SV=1;sp|P51592|HYD_DROME E3 ubiquitin-protein ligase hyd OS=Drosophi	5	31	31	31	25	29	25	29	25	29	15.9	15.9	15.9	318.88	2885	2885;2887;2885;1801;804	0	76.279	By MS/MS	By MS/MS	12.2	14.5	27615000	12780000	14835000	11419000	14686000	22	32	54				172	1845;1865;2764;3288;3309;4125;5455;6514;6654;7061;7538;7896;8372;8403;8621;9009;10011;11395;12529;12995;13624;14062;14116;14211;14435;14797;15732;15868;16729;16800;17835	True;True;True;True;True;True;True;True;True;True;True;True;True;True;True;True;True;True;True;True;True;True;True;True;True;True;True;True;True;True;True	1955;1976;2928;3476;3497;4347;5740;6837;6984;7420;7914;8281;8781;8813;9043;9442;10493;12081;13276;13772;14434;14895;14952;15050;15284;15664;16649;16791;17699;17773;18851	4106;4107;4143;4144;6041;7160;7161;7206;7207;8880;11921;11922;14241;14563;14564;14565;15476;15477;16500;16501;17301;18301;18302;18362;18363;18814;18815;19712;19713;21887;21888;25287;25288;27750;28783;28784;28785;28786;28787;30227;30228;31165;31166;31167;31270;31271;31487;31488;31959;32769;34897;34898;35180;35181;37094;37095;37096;37243;37244;39452;39453	4091;4092;4127;4128;5974;5975;7062;7063;7104;8747;11716;11717;13999;14309;14310;14311;14312;15191;15192;16199;16919;16920;17899;17961;18381;19221;19222;21306;24706;24707;27119;27120;28167;28168;28169;28170;29615;29616;30580;30581;30677;30678;30907;31368;32186;32187;34277;34278;34550;36408;36409;36544;36545;38672;38673	4091;4127;5975;7063;7104;8747;11717;13999;14312;15192;16199;16920;17899;17961;18381;19222;21306;24707;27119;28168;29616;30580;30677;30907;31368;32187;34278;34550;36408;36544;38673
A0A0B4LH25;Q9W2K4;A8DYK5;A2VEJ9;Q95TR3	A0A0B4LH25;Q9W2K4;A8DYK5;A2VEJ9;Q95TR3	2;2;2;1;1	2;2;2;1;1	2;2;2;1;1		CG4266	tr|A0A0B4LH25|A0A0B4LH25_DROME CG4266, isoform D OS=Drosophila melanogaster GN=CG4266 PE=1 SV=1;tr|Q9W2K4|Q9W2K4_DROME CG4266, isoform A OS=Drosophila melanogaster GN=CG4266 PE=1 SV=2;tr|A8DYK5|A8DYK5_DROME CG4266, isoform B OS=Drosophila melanogaster GN=C	5	2	2	2	1	1	1	1	1	1	2.3	2.3	2.3	130.07	1212	1212;1215;1306;412;773	0	4.6628	By MS/MS	By MS/MS	1.4	0.9	674470	357770	316690	321570	0	1	1	2				173	10949;15827	True;True	11606;16750	24219;35102	23609;34473	23609;34473
A0A0B4LH53;P54351;A9YH29;F6J9Y7;M9PH10;P46461	A0A0B4LH53;P54351	5;5;2;2;2;2	5;5;2;2;2;2	5;5;2;2;2;2	Vesicle-fusing ATPase 2	Nsf2	tr|A0A0B4LH53|A0A0B4LH53_DROME N-ethylmaleimide-sensitive factor 2, isoform B OS=Drosophila melanogaster GN=Nsf2 PE=4 SV=1;sp|P54351|NSF2_DROME Vesicle-fusing ATPase 2 OS=Drosophila melanogaster GN=Nsf2 PE=2 SV=2	6	5	5	5	4	4	4	4	4	4	8.9	8.9	8.9	83.433	752	752;752;231;235;745;745	0	10.82	By MS/MS	By MS/MS	6.6	7.2	3426800	1940700	1486200	1573600	1656800	3	3	6				174	669;5090;6303;12139;12665	True;True;True;True;True	707;5356;6621;12861;13421	1444;11138;11139;13802;13803;26900;26901;28064	1439;10956;10957;13587;26305;27444	1439;10957;13587;26305;27444
A0A0B4LHC3;A0A0B4LHN0;A0A0B4LHC1;B5RIZ2;Q9VDS5	A0A0B4LHC3;A0A0B4LHN0;A0A0B4LHC1;B5RIZ2;Q9VDS5	3;3;3;3;3	3;3;3;3;3	3;3;3;3;3	Rho GTPase-activating protein 92B	RhoGAP92B;RhoGAP92B-RA	tr|A0A0B4LHC3|A0A0B4LHC3_DROME Rho GTPase activating protein at 92B, isoform C OS=Drosophila melanogaster GN=RhoGAP92B PE=1 SV=1;tr|A0A0B4LHN0|A0A0B4LHN0_DROME Rho GTPase activating protein at 92B, isoform D OS=Drosophila melanogaster GN=RhoGAP92B PE=1 SV=	5	3	3	3	3	2	3	2	3	2	7.6	7.6	7.6	60.765	543	543;648;739;740;740	0	4.6937	By MS/MS	By matching	7.6	5.7	1673900	987890	686020	806650	767280	3	0	3				175	3292;7086;15157	True;True;True	3480;7445;16046	7166;7167;15532;33592;33593	7067;15245;32968	7067;15245;32968
Q9W1I7;A0A0B4LHC9	Q9W1I7;A0A0B4LHC9	1;1	1;1	1;1			tr|Q9W1I7|Q9W1I7_DROME CG5554, isoform A OS=Drosophila melanogaster GN=CG5554 PE=1 SV=1;tr|A0A0B4LHC9|A0A0B4LHC9_DROME CG5554, isoform B OS=Drosophila melanogaster GN=CG5554 PE=1 SV=1	2	1	1	1	1	0	1	0	1	0	3.7	3.7	3.7	36.344	323	323;330	0.0096939	1.56	By MS/MS		3.7	0	0	0	0	0	0	2	0	2				176	6424	TRUE	6744	14054;14055	13821;13822	13821
A0A0B4LHE7;Q9XZH6	A0A0B4LHE7;Q9XZH6	2;2	2;2	2;2	V-type proton ATPase subunit G	Vha13	tr|A0A0B4LHE7|A0A0B4LHE7_DROME Vacuolar H[+] ATPase 13kD subunit, isoform B OS=Drosophila melanogaster GN=Vha13 PE=4 SV=1;sp|Q9XZH6|VATG_DROME V-type proton ATPase subunit G OS=Drosophila melanogaster GN=Vha13 PE=3 SV=1	2	2	2	2	2	2	2	2	2	2	13.7	13.7	13.7	13.625	117	117;117	0	53.867	By MS/MS	By MS/MS	13.7	13.7	6027500	2737000	3290500	1232200	4518300	4	3	7				177	1290;1291	True;True	1364;1365	2852;2853;2854;2855;2856;2857;2858	2838;2839;2840;2841;2842;2843;2844	2838;2841
A0A0B4LHF7;Q9VD51	A0A0B4LHF7;Q9VD51	8;8	8;8	8;8	Probable ATP-dependent RNA helicase pitchoune	pit	tr|A0A0B4LHF7|A0A0B4LHF7_DROME Pitchoune, isoform C OS=Drosophila melanogaster GN=pit PE=3 SV=1;sp|Q9VD51|DDX18_DROME Probable ATP-dependent RNA helicase pitchoune OS=Drosophila melanogaster GN=pit PE=2 SV=2	2	8	8	8	5	8	5	8	5	8	16	16	16	76.927	680	680;680	0	13.731	By MS/MS	By MS/MS	9	16	6045700	1390100	4655600	1763300	4141700	3	8	11				178	3322;4727;5094;7681;8930;11769;12945;14899	True;True;True;True;True;True;True;True	3510;4968;5361;8061;9361;12476;13717;15769	7228;10318;10319;11146;11147;16821;19532;19533;26086;28660;28661;33007;33008	7126;10127;10964;10965;16482;16483;19054;25478;28046;28047;32411	7126;10127;10964;16483;19054;25478;28046;32411
A0A0B4LJ12;A0A0B4LHX6;A8E6J4;P08879	A0A0B4LJ12;A0A0B4LHX6;A8E6J4;P08879	2;2;2;2	2;2;2;2	2;2;2;2	Nucleoside diphosphate kinase	awd	tr|A0A0B4LJ12|A0A0B4LJ12_DROME Nucleoside diphosphate kinase OS=Drosophila melanogaster GN=awd PE=1 SV=1;tr|A0A0B4LHX6|A0A0B4LHX6_DROME Nucleoside diphosphate kinase OS=Drosophila melanogaster GN=awd PE=1 SV=1;tr|A8E6J4|A8E6J4_DROME Nucleoside diphosphate	4	2	2	2	2	1	2	1	2	1	20.3	20.3	20.3	17.17	153	153;168;172;153	0	3.8137	By MS/MS	By matching	20.3	11.1	995840	714970	280870	0	280870	2	0	2				179	10765;11979	True;True	11414;12692	23786;26552;26553	23165;25945	23165;25945
Q8T0H5;A0A0B4LHY1;Q8WR53;Q7KRS7;A8JRI1;Q95UI6;A0A0B4K6P4;A0A0B4K6W9;Q8IMF8;Q7KES3;Q3T7F7;E1JJ45;Q1RKY6	Q8T0H5;A0A0B4LHY1;Q8WR53;Q7KRS7;A8JRI1;Q95UI6;A0A0B4K6P4;A0A0B4K6W9;Q8IMF8;Q7KES3	13;13;13;13;12;12;12;12;11;9;6;6;1	13;13;13;13;12;12;12;12;11;9;6;6;1	13;13;13;13;12;12;12;12;11;9;6;6;1		heph	tr|Q8T0H5|Q8T0H5_DROME LD03185p OS=Drosophila melanogaster GN=heph PE=2 SV=1;tr|A0A0B4LHY1|A0A0B4LHY1_DROME Hephaestus, isoform Z OS=Drosophila melanogaster GN=heph PE=1 SV=1;tr|Q8WR53|Q8WR53_DROME Hephaestus OS=Drosophila melanogaster GN=heph PE=1 SV=1;tr	13	13	13	13	12	9	12	9	12	9	29.8	29.8	29.8	61.318	571	571;604;608;615;622;789;799;898;581;568;493;493;325	0	76.614	By MS/MS	By MS/MS	29.6	17.5	23308000	17123000	6185600	14063000	7513200	21	7	28				180	690;2451;2661;5416;5417;6029;8393;10789;11030;12853;12854;13455;16213	True;True;True;True;True;True;True;True;True;True;True;True;True	728;2594;2820;5700;5701;6336;8803;11438;11700;13623;13624;14249;17159	1486;1487;1488;5397;5827;5828;5829;11835;11836;13206;13207;18342;18343;23838;23839;23840;24446;24447;24448;28474;28475;28476;29812;29813;35960	1477;1478;1479;5342;5343;5764;5765;11629;11630;11631;12994;17939;17940;23213;23214;23215;23216;23837;23838;23839;23840;27849;27850;27851;29211;29212;29213;35290	1478;5342;5765;11629;11631;12994;17940;23216;23838;27850;27851;29213;35290	165	233
A0A0B4LI25;P20480;B6UXE6;B6UXE1;B6UXD9;B6UXF5;B6UXE7;B6UXE2;B6UXE0;Q5UHE2;B6UXF6	A0A0B4LI25;P20480;B6UXE6;B6UXE1;B6UXD9;B6UXF5;B6UXE7;B6UXE2;B6UXE0;Q5UHE2;B6UXF6	27;27;24;24;24;23;22;22;22;19;18	27;27;24;24;24;23;22;22;22;19;18	3;3;0;0;0;0;0;0;0;0;0	Kinesin-like protein;Protein claret segregational	ncd	tr|A0A0B4LI25|A0A0B4LI25_DROME Kinesin-like protein OS=Drosophila melanogaster GN=ncd PE=1 SV=1;sp|P20480|NCD_DROME Protein claret segregational OS=Drosophila melanogaster GN=ncd PE=1 SV=1;tr|B6UXE6|B6UXE6_DROME Kinesin-like protein (Fragment) OS=Drosophil	11	27	27	3	22	27	22	27	2	3	49.4	49.4	7	77.473	700	700;700;641;641;641;641;641;641;641;535;641	0	197.64	By MS/MS	By MS/MS	43.3	49.4	176750000	25269000	151480000	25540000	140450000	19	52	71				181	476;1325;2263;2264;3832;4126;5705;6487;7615;7822;8558;9742;10550;10895;11008;11291;11655;12189;13533;14343;14574;14878;14985;15474;15617;16248;17563	True;True;True;True;True;True;True;True;True;True;True;True;True;True;True;True;True;True;True;True;True;True;True;True;True;True;True	504;1403;2390;2391;4041;4348;5998;6808;7995;8204;8974;10213;11186;11548;11677;11971;12352;12913;12914;14332;15184;15430;15748;15859;15860;16377;16529;16530;17195;18571	1027;1028;2933;4996;4997;8280;8281;8881;8882;12471;12472;12473;14177;14178;16672;16673;17127;17128;18668;18669;21287;21288;21289;23319;24094;24095;24398;24399;24400;24401;25004;25005;25848;25849;27011;27012;27013;29999;30000;30001;31766;31767;32274;32275;32950;32951;32952;32953;32954;32955;33196;33197;33198;33199;33200;33201;33202;34281;34282;34283;34284;34627;34628;34629;34630;34631;36039;36040;…	1023;1024;2914;4934;4935;8169;8748;12268;12269;13937;13938;16355;16767;18230;18231;18232;20733;20734;20735;22708;22709;23479;23792;23793;23794;24406;24407;25235;25236;25237;25238;26404;26405;26406;26407;26408;29387;29388;31172;31173;31687;31688;32354;32355;32356;32357;32358;32359;32586;32587;32588;32589;32590;32591;33663;33664;33665;33666;33667;33668;34006;34007;34008;34009;34010;34011;35370;3537…	1023;2914;4934;4935;8169;8748;12268;13938;16355;16767;18231;20734;22709;23479;23794;24406;25235;26404;29388;31173;31688;32355;32586;33663;34010;35370;38145	166;167;168	220;444;643
A0A0B4LI86;P08266	A0A0B4LI86;P08266	26;26	26;26	26;26	DNA-directed RNA polymerase;DNA-directed RNA polymerase II subunit RPB2	RpII140	tr|A0A0B4LI86|A0A0B4LI86_DROME DNA-directed RNA polymerase subunit beta OS=Drosophila melanogaster GN=RpII140 PE=3 SV=1;sp|P08266|RPB2_DROME DNA-directed RNA polymerase II subunit RPB2 OS=Drosophila melanogaster GN=RpII140 PE=2 SV=2	2	26	26	26	25	22	25	22	25	22	27.6	27.6	27.6	134.04	1176	1176;1176	0	92.261	By MS/MS	By MS/MS	27	23.9	57940000	35634000	22306000	30256000	24078000	28	25	53				182	506;1568;2388;3186;3982;4800;5124;5350;6555;6974;7263;7382;7535;7708;8455;8619;9735;10469;10955;11322;11653;11889;12061;14861;16730;17719	True;True;True;True;True;True;True;True;True;True;True;True;True;True;True;True;True;True;True;True;True;True;True;True;True;True	536;1662;2529;3373;4196;5049;5391;5629;6879;7329;7630;7751;7911;8088;8867;9041;10206;11102;11612;12003;12348;12600;12779;15731;17700;18733	1090;1091;3506;5274;5275;6939;6940;8581;8582;8583;8584;10491;10492;11213;11214;11215;11216;11678;11679;14330;15287;15288;15289;15290;15896;15897;16142;16143;16144;16496;16876;16877;18466;18810;18811;21273;21274;23144;23145;23146;23147;24232;24233;25072;25073;25074;25075;25841;25842;26360;26361;26730;26731;26732;32914;32915;37097;37098;39219	1082;1083;3475;5218;5219;6850;8454;8455;8456;10306;10307;11025;11026;11027;11028;11029;11476;14079;15007;15008;15009;15617;15618;15858;15859;15860;15861;15862;16194;16532;16533;16534;18047;18377;18378;20722;20723;22537;22538;22539;22540;23622;23623;24474;24475;24476;24477;25230;25759;26126;26127;26128;32319;32320;36410;36411;38446	1083;3475;5218;6850;8456;10306;11025;11476;14079;15007;15617;15859;16194;16534;18047;18378;20723;22538;23622;24474;25230;25759;26126;32320;36411;38446
Q9VDS7;A0A0B4LID7;Q960M5	Q9VDS7;A0A0B4LID7;Q960M5	15;15;11	15;15;11	15;15;11		CG4538-RA;CG4538	tr|Q9VDS7|Q9VDS7_DROME CG4538, isoform A OS=Drosophila melanogaster GN=CG4538-RA PE=1 SV=2;tr|A0A0B4LID7|A0A0B4LID7_DROME CG4538, isoform C OS=Drosophila melanogaster GN=CG4538 PE=1 SV=1;tr|Q960M5|Q960M5_DROME LD45279p OS=Drosophila melanogaster GN=CG4538	3	15	15	15	13	13	13	13	13	13	29.9	29.9	29.9	71.278	673	673;679;478	0	34.518	By MS/MS	By MS/MS	26.2	27.2	16440000	9144000	7296000	7744400	6974500	16	17	33				183	833;1187;1188;1658;2311;5415;5577;6562;6952;7934;10243;13731;15132;16268;17544	True;True;True;True;True;True;True;True;True;True;True;True;True;True;True	878;1258;1259;1761;2443;2444;5699;5866;6887;7302;8322;10814;10815;14544;16021;17215;18551	1818;2629;2630;2631;3705;3706;3707;5096;5097;5098;11833;11834;12181;12182;12183;12184;14347;14348;15228;15229;17366;17367;22524;22525;22526;22527;22528;30454;30455;33545;36085;38866;38867	1787;2618;2619;2620;3667;3668;3669;5038;5039;5040;11628;11980;11981;11982;11983;11984;14097;14098;14945;16985;16986;21931;21932;21933;21934;21935;29840;29841;29842;29843;32922;35417;38104;38105;38106	1787;2619;2620;3668;5039;11628;11982;14098;14945;16986;21935;29842;32922;35417;38105	169;170	428;527
A0A0B4LIJ0;P48601	A0A0B4LIJ0;P48601	13;13	13;13	13;13	26S protease regulatory subunit 4	Rpt2	tr|A0A0B4LIJ0|A0A0B4LIJ0_DROME Regulatory particle triple-A ATPase 2, isoform B OS=Drosophila melanogaster GN=Rpt2 PE=3 SV=1;sp|P48601|PRS4_DROME 26S protease regulatory subunit 4 OS=Drosophila melanogaster GN=Rpt2 PE=1 SV=2	2	13	13	13	12	11	12	11	12	11	37.4	37.4	37.4	49.323	439	439;439	0	64.559	By MS/MS	By MS/MS	35.3	29.4	39949000	17775000	22174000	15895000	21678000	15	11	26				184	550;1085;1427;3586;6488;6763;7692;15055;15650;15651;16929;17276;17542	True;True;True;True;True;True;True;True;True;True;True;True;True	582;1152;1512;3783;6809;7101;8072;15938;15939;16563;16564;17911;18277;18549	1198;1199;2407;2408;2409;2410;3151;3152;3153;7770;14179;14180;14181;14182;14815;16840;16841;16842;33374;33375;34693;34694;34695;34696;37542;37543;38290;38862;38863	1192;1193;2378;2379;2380;2381;2382;3121;3122;3123;7666;13939;13940;13941;14547;16502;16503;32754;32755;34071;34072;34073;34074;34075;36835;36836;37570;38099	1192;2378;3123;7666;13939;14547;16503;32754;34071;34073;36836;37570;38099	171	308
Q7K501;Q0KHZ4;A0A0C4DHB8;Q8IMK1	Q7K501;Q0KHZ4;A0A0C4DHB8;Q8IMK1	1;1;1;1	1;1;1;1	1;1;1;1			tr|Q7K501|Q7K501_DROME GH19431p OS=Drosophila melanogaster GN=CG34133 PE=2 SV=1;tr|Q0KHZ4|Q0KHZ4_DROME Uncharacterized protein, isoform B OS=Drosophila melanogaster GN=CG34133 PE=1 SV=1;tr|A0A0C4DHB8|A0A0C4DHB8_DROME Uncharacterized protein, isoform E OS=D	4	1	1	1	1	0	1	0	1	0	1.4	1.4	1.4	97.664	888	888;1078;1090;1108	0.007837	1.6903	By MS/MS		1.4	0	0	0	0	0	0	1	0	1				185	11501	TRUE	12192	25529	24937	24937
A0A0C4DHE6;Q9VFS5-2;Q9VFS5;Q8MSW1	A0A0C4DHE6;Q9VFS5-2;Q9VFS5;Q8MSW1	2;2;2;1	2;2;2;1	2;2;2;1	Serine/threonine-protein phosphatase 4 regulatory subunit 3	flfl	tr|A0A0C4DHE6|A0A0C4DHE6_DROME Falafel, isoform E OS=Drosophila melanogaster GN=flfl PE=1 SV=1;sp|Q9VFS5-2|PP4R3_DROME Isoform D of Serine/threonine-protein phosphatase 4 regulatory subunit 3 OS=Drosophila melanogaster GN=flfl;sp|Q9VFS5|PP4R3_DROME Serine/	4	2	2	2	2	1	2	1	2	1	2.4	2.4	2.4	109.29	980	980;973;980;401	0	3.7365	By MS/MS	By MS/MS	2.4	1.2	704060	312540	391520	0	391520	1	2	3				186	6506;14081	True;True	6828;14915	14222;14223;31203	13979;13980;13981;30613	13980;30613
Q9GT67;Q8WR09;A1ZA89;Q8STB9;Q8WR08;A0A0C4DHF6	Q9GT67;Q8WR09;A1ZA89;Q8STB9;Q8WR08;A0A0C4DHF6	1;1;1;1;1;1	1;1;1;1;1;1	1;1;1;1;1;1		Dg	tr|Q9GT67|Q9GT67_DROME Dystroglycan-like protein DG (Fragment) OS=Drosophila melanogaster GN=Dg PE=2 SV=2;tr|Q8WR09|Q8WR09_DROME Dystroglycan type III OS=Drosophila melanogaster GN=Dg PE=2 SV=1;tr|A1ZA89|A1ZA89_DROME Dystroglycan, isoform B OS=Drosophila m	6	1	1	1	0	1	0	1	0	1	3.2	3.2	3.2	72.836	649	649;914;914;997;1179;1262	0	6.5557		By MS/MS	0	3.2	398170	0	398170	0	398170	0	1	1				187	411	TRUE	436	889	884	884
A0A0C4DHG5;P26686-3;P26686-2;P26686-5;P26686;P26686-4;P26686-6;P26686-9;P26686-8;P26686-7	A0A0C4DHG5;P26686-3;P26686-2;P26686-5;P26686;P26686-4;P26686-6;P26686-9	8;8;8;8;8;4;4;4;3;3	8;8;8;8;8;4;4;4;3;3	8;8;8;8;8;4;4;4;3;3	Serine-arginine protein 55	B52	tr|A0A0C4DHG5|A0A0C4DHG5_DROME B52, isoform O OS=Drosophila melanogaster GN=B52 PE=4 SV=1;sp|P26686-3|SRR55_DROME Isoform B of Serine-arginine protein 55 OS=Drosophila melanogaster GN=B52;sp|P26686-2|SRR55_DROME Isoform A of Serine-arginine protein 55 OS=D	10	8	8	8	8	7	8	7	8	7	25.1	25.1	25.1	40.381	355	355;329;350;355;376;135;147;149;171;216	0	12.987	By MS/MS	By MS/MS	25.1	18.3	15885000	10926000	4959500	8756800	6022900	9	6	15				188	8841;10580;10711;11541;12478;16783;16988;17051	True;True;True;True;True;True;True;True	9270;11217;11353;12233;13222;17756;17971;18037	19353;19354;23374;23375;23649;25602;25603;27643;27644;37205;37206;37671;37672;37796;37797	18893;18894;22765;22766;23030;23031;25005;25006;27007;27008;36510;36511;36964;36965;37089	18893;22766;23031;25006;27008;36511;36964;37089	172	169
A0A0C4FEI6;Q9VF28	A0A0C4FEI6;Q9VF28	1;1	1;1	1;1	Actin-related protein 2/3 complex subunit 3	Arpc3A	tr|A0A0C4FEI6|A0A0C4FEI6_DROME Actin-related protein 2/3 complex subunit 3 OS=Drosophila melanogaster PE=2 SV=1;tr|Q9VF28|Q9VF28_DROME Actin-related protein 2/3 complex subunit 3 OS=Drosophila melanogaster GN=Arpc3A PE=1 SV=4	2	1	1	1	0	1	0	1	0	1	13.1	13.1	13.1	18.281	160	160;177	0	3.9594		By MS/MS	0	13.1	187600	0	187600	0	187600	0	1	1				189	5317	TRUE	5594	11615	11416	11416
Q9V3D8;Q9NHV8;Q8IH82;A0A0C4FEI8	Q9V3D8;Q9NHV8;Q8IH82;A0A0C4FEI8	1;1;1;1	1;1;1;1	1;1;1;1		grsm	tr|Q9V3D8|Q9V3D8_DROME GH27579p OS=Drosophila melanogaster GN=grsm PE=1 SV=1;tr|Q9NHV8|Q9NHV8_DROME Putative cytoplasmic aminopeptidase OS=Drosophila melanogaster GN=grsm PE=2 SV=1;tr|Q8IH82|Q8IH82_DROME AT31511p OS=Drosophila melanogaster GN=grsm PE=2 SV=	4	1	1	1	1	0	1	0	1	0	2.2	2.2	2.2	60.169	558	558;558;655;655	0.0082902	1.6495	By MS/MS		2.2	0	0	0	0	0	0	1	0	1				190	15483	TRUE	16387	34309	33691	33691
Q8MT27;M9WDW1;A0A0C5K8A0;P34739	Q8MT27;M9WDW1;A0A0C5K8A0;P34739	23;23;23;23	23;23;23;23	23;23;23;23	Transcription termination factor 2	lds;lds-RA	tr|Q8MT27|Q8MT27_DROME RE70645p OS=Drosophila melanogaster GN=lds PE=2 SV=1;tr|M9WDW1|M9WDW1_DROME FI21104p1 OS=Drosophila melanogaster GN=lds-RA PE=2 SV=1;tr|A0A0C5K8A0|A0A0C5K8A0_DROME FI21128p1 OS=Drosophila melanogaster GN=lds-RA PE=2 SV=1;sp|P34739|TT	4	23	23	23	23	20	23	20	23	20	28.7	28.7	28.7	93.762	835	835;835;1061;1061	0	78.657	By MS/MS	By MS/MS	28.7	26.7	57722000	29089000	28633000	25930000	28191000	26	22	48				191	2027;2392;3171;4986;5715;6705;7742;8062;9280;9807;10943;12314;12393;12421;13666;13856;14941;15030;16672;16686;16978;16979;17060	True;True;True;True;True;True;True;True;True;True;True;True;True;True;True;True;True;True;True;True;True;True;True	2146;2533;3357;3358;5247;6009;7040;8122;8456;9734;10282;11600;13050;13133;13161;14476;14681;15814;15909;17640;17654;17961;17962;18048	4498;4499;5281;6903;6904;6905;6906;10892;10893;12498;12499;12500;14687;14688;16955;16956;16957;16958;17649;17650;20332;20333;21429;21430;24206;24207;27298;27461;27462;27521;27522;30320;30321;30735;30736;33097;33098;33099;33100;33309;33310;36979;36980;37004;37005;37649;37650;37651;37816;37817	4470;4471;4472;5224;6816;6817;6818;6819;10729;10730;10731;12297;12298;14423;14424;16606;16607;16608;16609;17257;17258;19819;20868;20869;23591;23592;26672;26831;26832;26895;29707;30136;30137;30138;32494;32495;32496;32497;32696;36292;36293;36294;36318;36319;36320;36943;36944;36945;37109;37110	4470;5224;6818;10730;12298;14423;16609;17257;19819;20869;23592;26672;26831;26895;29707;30137;32497;32696;36292;36320;36943;36945;37109	173	114
Q7YU20;Q9W4K1;O77290;A0A0C5K8A6;F6J363;A9YIA7;A9YIA5;A9YIA4	Q7YU20;Q9W4K1;O77290;A0A0C5K8A6	10;10;10;10;2;2;2;2	10;10;10;10;2;2;2;2	8;8;8;8;0;0;0;0	AP-3 complex subunit beta	rb;rb-RA	tr|Q7YU20|Q7YU20_DROME AP-3 complex subunit beta OS=Drosophila melanogaster GN=rb PE=2 SV=1;tr|Q9W4K1|Q9W4K1_DROME AP-3 complex subunit beta OS=Drosophila melanogaster GN=rb PE=1 SV=1;tr|O77290|O77290_DROME AP-3 complex subunit beta OS=Drosophila melanogas	8	10	10	8	10	10	10	10	8	8	12.1	12.1	9.2	126.96	1159	1159;1160;1160;1178;257;257;257;257	0	32.34	By MS/MS	By MS/MS	12.1	12.1	16304000	7889400	8414400	7321200	8184200	8	11	19				192	1864;8734;9512;10612;11167;11622;11776;12246;15208;17203	True;True;True;True;True;True;True;True;True;True	1975;9158;9977;11250;11843;12316;12483;12976;16099;18197	4141;4142;19116;19117;20801;20802;23442;23443;24733;24734;25775;25776;26099;26100;27146;27147;33697;33698;38139;38140;38141;38142	4126;18664;18665;20284;20285;22836;24137;24138;24139;25169;25170;25490;25491;26532;33076;37428;37429;37430;37431	4126;18664;20284;22836;24138;25169;25490;26532;33076;37428
M9PJQ3;A0A0C5KMR0;M9PHG0;M9PHY4;M9PHV3;Q9VX32;Q9VX32-2;D1Z398	M9PJQ3;A0A0C5KMR0;M9PHG0;M9PHY4;M9PHV3;Q9VX32;Q9VX32-2;D1Z398	4;4;4;4;4;4;4;2	4;4;4;4;4;4;4;2	4;4;4;4;4;4;4;2	Rho GTPase-activating protein 190	RhoGAPp190;RhoGAPp190-RB;RhoGAPp190-RA	tr|M9PJQ3|M9PJQ3_DROME Rho GTPase activating protein p190, isoform G OS=Drosophila melanogaster GN=RhoGAPp190 PE=1 SV=1;tr|A0A0C5KMR0|A0A0C5KMR0_DROME FI22442p1 OS=Drosophila melanogaster GN=RhoGAPp190-RB PE=2 SV=1;tr|M9PHG0|M9PHG0_DROME Rho GTPase activat	8	4	4	4	3	4	3	4	3	4	4	4	4	161.23	1398	1398;1561;1564;1579;1621;1561;1564;518	0	5.4252	By MS/MS	By MS/MS	3.4	4	2473800	1142700	1331100	1122600	1235600	2	3	5				193	3787;3849;5241;16573	True;True;True;True	3992;4059;5511;17539	8188;8189;8312;11452;11453;36752;36753	8084;8202;11252;11253;36071	8084;8202;11252;36071
Q2XXV4;Q9VY97;Q9GTU6;Q7YU37;A0A0C5KMR8	Q2XXV4;Q9VY97;Q9GTU6;Q7YU37;A0A0C5KMR8	4;4;4;4;4	4;4;4;4;4	4;4;4;4;4		mus101;mus101-RA	tr|Q2XXV4|Q2XXV4_DROME CG11156 (Fragment) OS=Drosophila melanogaster GN=mus101 PE=4 SV=1;tr|Q9VY97|Q9VY97_DROME Mutagen-sensitive 101 OS=Drosophila melanogaster GN=mus101 PE=1 SV=1;tr|Q9GTU6|Q9GTU6_DROME BRCT-domain protein MUS101 OS=Drosophila melanogaste	5	4	4	4	4	2	4	2	4	2	4.5	4.5	4.5	157.05	1412	1412;1425;1425;1425;1446	0	9.744	By MS/MS	By MS/MS	4.5	1.9	2219100	1516000	703110	1210200	855500	4	1	5				194	2593;8307;11781;17260	True;True;True;True	2751;8715;12488;18261	5696;18188;18189;26109;26110;38261	5638;17780;25498;25499;37541	5638;17780;25499;37541
A0A0D4RRS9;P98163-2;P98163	A0A0D4RRS9;P98163-2;P98163	4;4;4	4;4;4	4;4;4	Putative vitellogenin receptor	yl-RA;yl	tr|A0A0D4RRS9|A0A0D4RRS9_DROME FI21413p1 OS=Drosophila melanogaster GN=yl-RA PE=2 SV=1;sp|P98163-2|YL_DROME Isoform A of Putative vitellogenin receptor OS=Drosophila melanogaster GN=yl;sp|P98163|YL_DROME Putative vitellogenin receptor OS=Drosophila melanog	3	4	4	4	4	2	4	2	4	2	2.3	2.3	2.3	214.97	1937	1937;1937;1984	0	4.2671	By MS/MS	By MS/MS	2.3	1.4	3113100	1662500	1450700	1273300	1671600	4	1	5				195	1995;5918;8783;10972	True;True;True;True	2112;6221;9209;11630	4425;12969;12970;19227;19228;24269	4399;12763;18770;18771;23659	4399;12763;18770;23659
A0A0E3T5D4;A0A0E3T4A9;A0A0E3T479;A0A0E3T462;M9PBD9;Q9VIW3;M9PD65;A0A0E3X848;C0LA68;C0LA78;C0LA70;C0LA69;A0A0E3T5D1;A0A0E3T458	A0A0E3T5D4;A0A0E3T4A9;A0A0E3T479;A0A0E3T462;M9PBD9;Q9VIW3;M9PD65;A0A0E3X848;C0LA68;C0LA78;C0LA70;C0LA69;A0A0E3T5D1;A0A0E3T458	23;23;22;22;22;22;21;21;19;18;18;18;17;16	23;23;22;22;22;22;21;21;19;18;18;18;17;16	23;23;22;22;22;22;21;21;19;18;18;18;17;16	Ran GTPase-activating protein	RanGAP;Sd-RanGAP	tr|A0A0E3T5D4|A0A0E3T5D4_DROME Ran GTPase activating protein OS=Drosophila melanogaster GN=RanGAP PE=4 SV=1;tr|A0A0E3T4A9|A0A0E3T4A9_DROME Ran GTPase activating protein OS=Drosophila melanogaster GN=RanGAP PE=4 SV=1;tr|A0A0E3T479|A0A0E3T479_DROME Ran GTPas	14	23	23	23	23	20	23	20	23	20	55.3	55.3	55.3	65.69	593	593;593;593;593;596;596;588;596;362;362;362;362;362;362	0	323.31	By MS/MS	By MS/MS	55.3	47.4	182650000	96950000	85700000	79962000	73702000	36	30	66				196	88;456;812;2747;3378;3710;5169;5933;6225;6886;8324;8424;8819;9808;11160;12221;13775;14069;15088;16367;16368;16373;16412	True;True;True;True;True;True;True;True;True;True;True;True;True;True;True;True;True;True;True;True;True;True;True	90;484;855;2909;3569;3570;3914;5438;6236;6539;7230;7231;7232;8732;8835;9246;10283;10284;11835;11836;12950;14594;14902;14903;15976;17315;17316;17317;17322;17323;17364	182;989;990;1773;1774;6004;6005;6006;7359;7360;7361;7362;8040;8041;8042;8043;11303;11304;12996;12997;12998;12999;13623;13624;15078;15079;15080;15081;15082;18215;18406;19302;19303;21431;21432;21433;21434;21435;21436;24711;24712;24713;24714;24715;27092;27093;27094;27095;27096;27097;27098;30557;30558;31178;31179;31180;31181;33449;33450;33451;33452;33453;36290;36291;36292;36293;36294;36303;36304;3630…	192;991;1746;1747;5938;5939;7258;7259;7260;7261;7946;7947;7948;7949;11109;11110;12791;12792;12793;13394;13395;14798;14799;14800;17808;17998;18843;18844;18845;20870;20871;20872;20873;20874;24115;24116;24117;24118;24119;26480;26481;26482;26483;26484;26485;29954;29955;29956;30592;30593;30594;30595;30596;32837;32838;32839;32840;35613;35614;35615;35623;35624;35699;35700;35701;35702;35703;35704	192;991;1746;5938;7260;7949;11110;12791;13395;14798;17808;17998;18843;20870;24116;26483;29956;30596;32839;35613;35615;35623;35700	174;175;176;177;178;179;180;181	9;125;196;239;265;336;341;542
M9PIS3;A0A0F6T1J9;P41572;K7ZI00	M9PIS3;A0A0F6T1J9;P41572;K7ZI00	2;2;2;1	2;2;2;1	2;2;2;1	6-phosphogluconate dehydrogenase, decarboxylating	Pgd;PGD	tr|M9PIS3|M9PIS3_DROME 6-phosphogluconate dehydrogenase, decarboxylating OS=Drosophila melanogaster GN=Pgd PE=3 SV=1;tr|A0A0F6T1J9|A0A0F6T1J9_DROME 6-phosphogluconate dehydrogenase, decarboxylating OS=Drosophila melanogaster GN=Pgd PE=3 SV=1;sp|P41572|6PGD	4	2	2	2	2	2	2	2	2	2	7.9	7.9	7.9	52.49	481	481;481;481;258	0	6.4898	By MS/MS	By MS/MS	7.9	7.9	1116100	549510	566570	500990	559480	2	4	6				197	1892;8587	True;True	2003;9007	4204;4205;18734;18735	4189;4190;4191;18301;18302;18303	4189;18303
A0A0H4YFU3;Q9I7T7-2;Q9I7T7	A0A0H4YFU3;Q9I7T7-2;Q9I7T7	9;9;9	9;9;9	9;9;9	La-related protein CG11505	CG11505	tr|A0A0H4YFU3|A0A0H4YFU3_DROME FI24706p1 OS=Drosophila melanogaster GN=CG11505-RD PE=2 SV=1;sp|Q9I7T7-2|Y1505_DROME Isoform A of La-related protein CG11505 OS=Drosophila melanogaster GN=CG11505;sp|Q9I7T7|Y1505_DROME La-related protein CG11505 OS=Drosophila	3	9	9	9	9	2	9	2	9	2	12.8	12.8	12.8	160.77	1521	1521;1521;1531	0	48.132	By MS/MS	By MS/MS	12.8	3.7	7595600	6330200	1265400	5498500	1456500	14	2	16				198	2864;3103;3414;9701;9793;11081;11978;13985;15666	True;True;True;True;True;True;True;True;True	3033;3287;3609;10171;10265;11753;12691;14816;16580	6235;6752;7428;21201;21393;21394;24552;26551;31003;31004;34725	6160;6161;6660;6661;7325;7326;7327;20650;20829;20830;23946;23947;25944;30412;30413;34100	6161;6660;7326;20650;20830;23946;25944;30412;34100
A0A0S0WIA2;Q9I7N0;Q8T9C5;Q7KTD0;Q7KTC9;Q7KTC8;Q7KTC7;Q7KTC6;Q7KTC5;Q7KTC4;Q7KTC3;Q7KTC2;Q7KTC1;Q7KTB9;Q7KTB8;Q7KTB7;Q9VK56;Q7KTC0	A0A0S0WIA2;Q9I7N0;Q8T9C5;Q7KTD0;Q7KTC9;Q7KTC8;Q7KTC7;Q7KTC6;Q7KTC5;Q7KTC4;Q7KTC3;Q7KTC2;Q7KTC1;Q7KTB9;Q7KTB8;Q7KTB7;Q9VK56;Q7KTC0	2;2;2;2;2;2;2;2;2;2;2;2;2;2;2;2;2;2	2;2;2;2;2;2;2;2;2;2;2;2;2;2;2;2;2;2	2;2;2;2;2;2;2;2;2;2;2;2;2;2;2;2;2;2		MRP	tr|A0A0S0WIA2|A0A0S0WIA2_DROME Multidrug-Resistance like protein 1, isoform R OS=Drosophila melanogaster GN=MRP PE=1 SV=1;tr|Q9I7N0|Q9I7N0_DROME FI23224p1 OS=Drosophila melanogaster GN=MRP PE=1 SV=2;tr|Q8T9C5|Q8T9C5_DROME SD07655p OS=Drosophila melanogaste	18	2	2	2	1	2	1	2	1	2	2.1	2.1	2.1	167.63	1492	1492;1548;1548;1548;1548;1548;1548;1548;1548;1548;1548;1548;1548;1548;1548;1548;1549;1549	0.00062228	3.3255	By matching	By MS/MS	1.1	2.1	426170	206630	219540	0	219540	0	3	3				199	6998;9744	True;True	7355;10215	15344;15345;21292	15066;15067;20738	15066;20738
A0A0S0WNN6;Q9TVM2;Q8IH79	A0A0S0WNN6;Q9TVM2;Q8IH79	37;37;24	37;37;24	37;37;24	Exportin-1	emb	tr|A0A0S0WNN6|A0A0S0WNN6_DROME Embargoed, isoform B OS=Drosophila melanogaster GN=emb PE=1 SV=1;sp|Q9TVM2|XPO1_DROME Exportin-1 OS=Drosophila melanogaster GN=emb PE=1 SV=1;tr|Q8IH79|Q8IH79_DROME GH01059p (Fragment) OS=Drosophila melanogaster GN=emb PE=2 SV	3	37	37	37	32	37	32	37	32	37	42.6	42.6	42.6	122.8	1063	1063;1063;697	0	241.98	By MS/MS	By MS/MS	39.3	42.6	139700000	73702000	65994000	71585000	53266000	44	47	91				200	598;792;1376;2532;2677;2788;2789;3627;3632;4303;4596;4597;7330;7398;7513;8124;8125;8245;8246;9067;9249;9602;9856;10071;10626;10787;10926;10939;11308;11419;12644;15333;15820;15980;16394;17601;17836	True;True;True;True;True;True;True;True;True;True;True;True;True;True;True;True;True;True;True;True;True;True;True;True;True;True;True;True;True;True;True;True;True;True;True;True;True	631;632;835;1458;1459;2682;2836;2953;2954;3825;3830;4532;4833;4834;7698;7768;7888;7889;8522;8523;8649;8650;9505;9702;10069;10334;10558;10559;11266;11436;11582;11595;11988;12107;13398;16230;16231;16743;16913;17345;18610;18611;18852	1293;1294;1295;1296;1297;1729;1730;1731;3045;3046;3047;5561;5860;5861;6090;6091;6092;6093;7858;7859;7860;7871;7872;9271;9272;10056;10057;10058;10059;10060;16028;16029;16180;16181;16452;16453;16454;17785;17786;17787;17788;18055;18056;19849;19850;20272;20995;20996;21549;21550;22019;22020;22021;22022;23469;23470;23832;23833;23834;23835;24167;24168;24194;24195;24196;24197;25040;25041;25042;25043;2535…	1286;1287;1288;1289;1290;1291;1292;1710;1711;1712;3018;3019;5511;5790;5791;6026;6027;6028;6029;6030;6031;6032;7760;7761;7762;7770;7771;9127;9864;9865;9866;15743;15744;15745;15895;15896;16146;16147;16148;17395;17396;17397;17398;17649;17650;19345;19346;19754;20455;20456;20984;20985;21429;21430;21431;21432;22862;22863;23210;23211;23551;23552;23580;23581;23582;23583;24444;24445;24446;24447;24448;2476…	1288;1712;3018;5511;5791;6027;6029;7761;7771;9127;9865;9866;15743;15896;16147;17396;17397;17649;17650;19345;19754;20455;20985;21430;22862;23210;23551;23581;24446;24768;27368;33357;34463;34801;35664;38216;38674	182;183;184;185;186;187;188;189	4;117;129;416;537;650;709;885
Q9GPN8;Q5LJP0;A0A0U1RVI8	Q9GPN8;Q5LJP0;A0A0U1RVI8	1;1;1	1;1;1	1;1;1		kl-2	tr|Q9GPN8|Q9GPN8_DROME 1-beta dynein (Fragment) OS=Drosophila melanogaster GN=kl-2 PE=2 SV=1;tr|Q5LJP0|Q5LJP0_DROME Male fertility factor kl2 OS=Drosophila melanogaster GN=kl-2 PE=4 SV=5;tr|A0A0U1RVI8|A0A0U1RVI8_DROME Kl-2 1-beta dynein heavy chain OS=Dros	3	1	1	1	1	0	1	0	1	0	0.3	0.3	0.3	483.03	4167	4167;4459;4459	1	-2	By MS/MS		0.3	0	396650	396650	0	356510	0	0	0	0	+			201	10362	TRUE	10968	22843	22236	22236	190;191	2708;2712
A4UZC9;Q0E9C8;Q7JP00;Q24457;A0A126GUM1;A1Z8A4;Q7K0T7;Q9V5N1;Q7JN04;A1Z8A6	A4UZC9;Q0E9C8;Q7JP00;Q24457;A0A126GUM1;A1Z8A4;Q7K0T7;Q9V5N1;Q7JN04;A1Z8A6	4;4;4;4;4;4;4;4;4;4	4;4;4;4;4;4;4;4;4;4	4;4;4;4;4;4;4;4;4;4		psq	tr|A4UZC9|A4UZC9_DROME Pipsqueak, isoform J OS=Drosophila melanogaster GN=psq PE=1 SV=1;tr|Q0E9C8|Q0E9C8_DROME Pipsqueak, isoform D OS=Drosophila melanogaster GN=psq PE=1 SV=1;tr|Q7JP00|Q7JP00_DROME PsqB OS=Drosophila melanogaster GN=psq PE=2 SV=1;tr|Q2445	10	4	4	4	4	4	4	4	4	4	11	11	11	69.748	639	639;645;646;660;1043;1046;1064;1065;1085;1123	0	6.2977	By MS/MS	By MS/MS	11	11	5891300	3445000	2446400	2728400	2814400	6	2	8				202	1219;2298;7994;14283	True;True;True;True	1291;2428;8385;15123	2693;2694;5069;5070;17509;17510;17511;31632;31633	2683;5007;17126;17127;17128;17129;31050;31051	2683;5007;17126;31050
A0A126GUQ3;Q9VNA8	A0A126GUQ3;Q9VNA8	3;3	3;3	3;3	Protein downstream neighbor of son homolog	hd	tr|A0A126GUQ3|A0A126GUQ3_DROME Humpty dumpty, isoform B OS=Drosophila melanogaster GN=hd PE=4 SV=1;sp|Q9VNA8|DONS_DROME Protein downstream neighbor of son homolog OS=Drosophila melanogaster GN=hd PE=1 SV=1	2	3	3	3	3	3	3	3	3	3	7.7	7.7	7.7	63.437	568	568;568	0	9.4445	By MS/MS	By MS/MS	7.7	7.7	1839200	1043200	796020	945410	788220	2	2	4				203	6099;8495;14613	True;True;True	6407;8908;15471	13347;13348;18544;18545;32350;32351	13128;18120;18121;31765	13128;18121;31765
A0A126GUQ5;Q9Y0Y6	A0A126GUQ5;Q9Y0Y6	1;1	1;1	1;1	Nuclear receptor-binding protein homolog	Madm	tr|A0A126GUQ5|A0A126GUQ5_DROME MLF1-adaptor molecule, isoform B OS=Drosophila melanogaster GN=Madm PE=4 SV=1;sp|Q9Y0Y6|NRBP_DROME Nuclear receptor-binding protein homolog OS=Drosophila melanogaster GN=Madm PE=1 SV=1	2	1	1	1	1	0	1	0	1	0	2.7	2.7	2.7	70.507	637	637;637	1	-2	By MS/MS		2.7	0	109960	109960	0	98829	0	0	0	0	+			204	2856	TRUE	3025	6223	6151	6151	192;193	513;519
A0A126GUS7;Q9NFU0-2;A0A0B4K618;Q9NFU0-3;A0A0B4KFN9;A0A0B4KGP6;B3G0S3;B3G0S8;B3G0T0	A0A126GUS7;Q9NFU0-2;A0A0B4K618;Q9NFU0-3;A0A0B4KFN9;A0A0B4KGP6	17;17;16;15;14;13;4;3;2	17;17;16;15;14;13;4;3;2	1;1;1;1;0;0;0;0;0	Fragile X mental retardation syndrome-related protein 1	Fmr1	tr|A0A126GUS7|A0A126GUS7_DROME Fmr1, isoform J OS=Drosophila melanogaster GN=Fmr1 PE=1 SV=1;sp|Q9NFU0-2|FMR1_DROME Isoform C of Fragile X mental retardation syndrome-related protein 1 OS=Drosophila melanogaster GN=Fmr1;tr|A0A0B4K618|A0A0B4K618_DROME Fmr1,	9	17	17	1	16	17	16	17	1	1	32.3	32.3	1.9	75.818	681	681;681;729;643;639;577;131;131;131	0	77.781	By MS/MS	By MS/MS	31	32.3	35549000	20600000	14950000	15264000	14222000	20	19	39				205	92;255;636;973;2193;3165;3704;6244;7206;8269;10124;10137;14676;14790;15078;15472;16692	True;True;True;True;True;True;True;True;True;True;True;True;True;True;True;True;True	94;268;672;673;1031;2317;3351;3908;6560;7571;8673;10631;10632;10650;15538;15657;15966;16375;17660;17661	189;190;550;551;1372;1373;1374;1375;2163;2164;2165;2166;2167;4848;4849;6891;6892;8031;13668;13669;15777;15778;18102;18103;22150;22151;22152;22153;22189;22190;32501;32502;32755;32756;33429;33430;34277;34278;37015;37016;37017;37018;37019	200;201;543;1369;1370;1371;1372;1373;2131;2132;2133;2134;4796;6804;6805;6806;7938;13438;13439;15492;15493;17699;17700;21553;21554;21555;21597;31912;31913;32171;32812;32813;33659;33660;33661;36330;36331;36332;36333	201;543;1371;2134;4796;6806;7938;13438;15493;17699;21554;21597;31912;32171;32812;33659;36333	194;195;196;197	1;233;281;388
A0A126GUT1;S5PU30;Q9VGS2	A0A126GUT1;S5PU30;Q9VGS2	9;9;9	9;9;9	9;9;9	Translationally-controlled tumor protein homolog	Tctp-RA;Tctp	tr|A0A126GUT1|A0A126GUT1_DROME Translationally controlled tumor protein ortholog, isoform B OS=Drosophila melanogaster GN=Tctp PE=3 SV=1;tr|S5PU30|S5PU30_DROME IP21842p1 (Fragment) OS=Drosophila melanogaster GN=Tctp-RA PE=2 SV=1;sp|Q9VGS2|TCTP_DROME Transl	3	9	9	9	9	8	9	8	9	8	59.9	59.9	59.9	19.637	172	172;188;172	0	52.812	By MS/MS	By MS/MS	59.9	59.9	38539000	24569000	13970000	17464000	16749000	11	14	25				206	2094;3082;7512;8346;8359;9728;9828;11706;13710	True;True;True;True;True;True;True;True;True	2214;2215;3264;3265;7887;8755;8768;10199;10305;12408;14522	4633;4634;4635;4636;6700;6701;6702;6703;16450;16451;18258;18259;18260;18261;18280;21259;21260;21261;21262;21483;21484;25956;25957;30413;30414	4600;4601;4602;4603;6610;6611;6612;16144;16145;17853;17854;17855;17856;17857;17876;20707;20708;20709;20710;20913;20914;25349;25350;29800;29801	4601;6612;16145;17855;17876;20708;20914;25349;29801	198;199	13;161
A0A126GUU0;T1UM80;Q9V3G6	A0A126GUU0;T1UM80;Q9V3G6	8;8;8	8;8;8	8;8;8	CCR4-NOT transcription complex subunit 10	CG18616-RA;Not10	tr|A0A126GUU0|A0A126GUU0_DROME Not10, isoform B OS=Drosophila melanogaster GN=Not10 PE=4 SV=1;tr|T1UM80|T1UM80_DROME LD30516p1 (Fragment) OS=Drosophila melanogaster GN=CG18616-RA PE=2 SV=1;sp|Q9V3G6|CNO10_DROME CCR4-NOT transcription complex subunit 10 OS=	3	8	8	8	8	7	8	7	8	7	18.4	18.4	18.4	69.692	635	635;648;635	0	23.933	By MS/MS	By MS/MS	18.4	15	10945000	5685700	5259700	4572400	5797700	9	5	14				207	823;2044;2719;3200;4030;7855;12680;14163	True;True;True;True;True;True;True;True	868;2164;2880;3387;4246;8239;13437;15001	1801;1802;4536;4537;5949;5950;6964;8684;8685;17207;17208;28092;28093;31374;31375	1771;4503;4504;4505;5882;5883;6873;6874;8545;16838;16839;27468;30788;30789	1771;4504;5883;6873;8545;16839;27468;30789
A0A126GUU7;Q9VEX9	A0A126GUU7;Q9VEX9	1;1	1;1	1;1	Histone deacetylase complex subunit SAP18	Bin1	tr|A0A126GUU7|A0A126GUU7_DROME Bicoid interacting protein 1, isoform B OS=Drosophila melanogaster GN=Bin1 PE=4 SV=1;sp|Q9VEX9|SAP18_DROME Histone deacetylase complex subunit SAP18 OS=Drosophila melanogaster GN=Bin1 PE=1 SV=1	2	1	1	1	1	1	1	1	1	1	7.3	7.3	7.3	17.287	150	150;150	0.0016901	2.2828	By MS/MS	By MS/MS	7.3	7.3	361930	191400	170530	0	170530	1	0	1				208	1039	TRUE	1103	2309;2310	2280;2281	2281
Q9VEZ6;A0A126GUV0;B7ZWP8;C1C588	Q9VEZ6;A0A126GUV0;B7ZWP8;C1C588	9;9;9;9	9;9;9;9	9;9;9;9		CG10407-RA	tr|Q9VEZ6|Q9VEZ6_DROME Uncharacterized protein, isoform A OS=Drosophila melanogaster GN=CG10407 PE=1 SV=1;tr|A0A126GUV0|A0A126GUV0_DROME Uncharacterized protein, isoform C OS=Drosophila melanogaster GN=CG10407 PE=1 SV=1;tr|B7ZWP8|B7ZWP8_DROME RH45484p (Fra	4	9	9	9	8	8	8	8	8	8	32.8	32.8	32.8	29.545	259	259;263;280;284	0	13.132	By MS/MS	By MS/MS	30.9	28.2	12120000	7710300	4409800	6386700	4953200	6	4	10				209	706;936;4174;6120;6121;7548;10112;10292;14581	True;True;True;True;True;True;True;True;True	744;987;4398;6429;6430;7924;10615;10880;15437	1524;2062;2063;8981;8982;13392;13393;13394;16525;16526;22121;22122;22667;22668;32287;32288	1509;2022;8848;8849;13166;13167;16218;21527;22077;22078;31700	1509;2022;8849;13166;13167;16218;21527;22078;31700
A0A140HLF6	A0A140HLF6	1	1	1			tr|A0A140HLF6|A0A140HLF6_DROME Ataxin-2 binding protein 1 transcript variant N OS=Drosophila melanogaster GN=A2bp1 PE=2 SV=1	1	1	1	1	1	1	1	1	1	1	2.6	2.6	2.6	61.062	614	614	0.0053135	1.8051	By MS/MS	By matching	2.6	2.6	1170300	714810	455470	0	455470	1	0	1				210	16788	TRUE	17761	37216;37217	36519	36519
Q9W1V2;A0AMS9	Q9W1V2;A0AMS9	1;1	1;1	1;1		CG3085	tr|Q9W1V2|Q9W1V2_DROME CG3085 protein OS=Drosophila melanogaster GN=CG3085 PE=2 SV=1;tr|A0AMS9|A0AMS9_DROME CG3085 protein OS=Drosophila melanogaster GN=CG3085 PE=4 SV=1	2	1	1	1	0	1	0	1	0	1	2.8	2.8	2.8	50.696	432	432;432	1	-2		By MS/MS	0	2.8	0	0	0	0	0	0	1	1	+			211	6481	TRUE	6802	14167	13928	13928	200	95
Q9VGW7;A0ANP8;C0MJ37	Q9VGW7;A0ANP8;C0MJ37	6;6;5	6;6;5	6;6;5		Art1;CG6554	tr|Q9VGW7|Q9VGW7_DROME Arginine methyltransferase 1 OS=Drosophila melanogaster GN=Art1 PE=1 SV=1;tr|A0ANP8|A0ANP8_DROME CG6554 protein OS=Drosophila melanogaster GN=CG6554 PE=3 SV=1;tr|C0MJ37|C0MJ37_DROME CG6554-PA OS=Drosophila melanogaster GN=CG6554 PE=3	3	6	6	6	5	5	5	5	5	5	26.6	26.6	26.6	42.805	376	376;376;376	0	13.949	By MS/MS	By MS/MS	21.5	18.6	7309900	4450200	2859700	3855200	3004300	5	2	7				212	429;1302;3686;5521;8556;12300	True;True;True;True;True;True	457;1377;3887;5807;8972;13036	937;2884;7990;7991;12062;12063;18664;18665;27275;27276	938;2868;7893;11858;11859;18228;26653	938;2868;7893;11858;18228;26653	201	8
Q9VG70;Q7KSM5;Q7KJV5;A0ANV7;A0ANV4;A0ANW1;A0ANV9	Q9VG70;Q7KSM5;Q7KJV5;A0ANV7;A0ANV4;A0ANW1;A0ANV9	5;5;5;5;5;4;4	5;5;5;5;5;4;4	5;5;5;5;5;4;4		Aos1;CG12276	tr|Q9VG70|Q9VG70_DROME Smt3 activating enzyme 1 OS=Drosophila melanogaster GN=Aos1 PE=2 SV=2;tr|Q7KSM5|Q7KSM5_DROME Activator of SUMO 1 OS=Drosophila melanogaster GN=Aos1 PE=1 SV=1;tr|Q7KJV5|Q7KJV5_DROME Ubiquitin-like protein activating enzyme N subunit O	7	5	5	5	5	4	5	4	5	4	26.4	26.4	26.4	37.659	337	337;337;337;337;337;337;337	0	22.8	By MS/MS	By MS/MS	26.4	21.7	6498400	3791800	2706500	3194800	2919900	8	6	14				213	862;8927;10888;16898;17330	True;True;True;True;True	909;9358;11541;17878;18331	1879;19526;19527;24080;24081;24082;24083;37470;37471;38413;38414	1845;19049;19050;19051;23460;23461;23462;23463;23464;23465;23466;36758;36759;37688	1845;19051;23464;36759;37688
Q9U5W4;A0ANY9;Q9VM69;A0ANZ0	Q9U5W4;A0ANY9;Q9VM69;A0ANZ0	21;21;21;20	21;21;21;20	21;21;21;20		nop5;CG10206	tr|Q9U5W4|Q9U5W4_DROME CG10206 protein OS=Drosophila melanogaster GN=nop5 PE=2 SV=1;tr|A0ANY9|A0ANY9_DROME CG10206 protein OS=Drosophila melanogaster GN=CG10206 PE=4 SV=1;tr|Q9VM69|Q9VM69_DROME CG10206-PA OS=Drosophila melanogaster GN=nop5 PE=1 SV=2;tr|A0A	4	21	21	21	19	20	19	20	19	20	53.5	53.5	53.5	57.042	510	510;510;511;510	0	298.21	By MS/MS	By MS/MS	49.8	50.4	87477000	33037000	54440000	28313000	52853000	27	33	60				214	2162;2362;2363;2889;4324;6022;6744;7755;7772;8703;9697;10175;10283;11826;11827;12375;12911;12912;14762;15762;17400	True;True;True;True;True;True;True;True;True;True;True;True;True;True;True;True;True;True;True;True;True	2284;2502;2503;2504;3060;4556;6329;7080;8136;8153;9127;10167;10713;10714;10715;10866;12535;12536;13113;13114;13682;13683;15627;16679;18403	4777;4778;5217;5218;5219;5220;5221;5222;6283;6284;9318;9319;13186;13187;13188;13189;14773;14774;16989;16990;16991;17022;17023;19021;19022;21194;22320;22321;22322;22323;22324;22325;22641;26208;26209;26210;26211;27421;27422;27423;28589;28590;28591;28592;28593;32680;32681;34956;34957;34958;38561	4738;4739;5154;5155;5156;5157;5158;5159;5160;5161;6210;9168;9169;12970;12971;12972;14507;14508;16648;16649;16650;16651;16652;16680;18575;18576;20645;21736;21737;21738;21739;21740;21741;21742;21743;21744;22050;22051;25604;25605;25606;25607;25608;25609;25610;26790;26791;26792;27967;27968;27969;27970;27971;32100;32101;32102;34330;34331;34332;34333;37821	4738;5155;5161;6210;9168;12971;14507;16648;16680;18575;20645;21742;22051;25604;25609;26791;27968;27971;32100;34332;37821	202;203;204	1;139;218
Q9VUI0;C0MJG7;A0AP16;C0MJG4;A0AP24	Q9VUI0;C0MJG7;A0AP16;C0MJG4;A0AP24	6;6;6;5;5	6;6;6;5;5	6;6;6;5;5		gnu;CG5272	tr|Q9VUI0|Q9VUI0_DROME CG5272 protein OS=Drosophila melanogaster GN=gnu PE=2 SV=1;tr|C0MJG7|C0MJG7_DROME CG5272-PA OS=Drosophila melanogaster GN=CG5272 PE=4 SV=1;tr|A0AP16|A0AP16_DROME CG5272 protein OS=Drosophila melanogaster GN=CG5272 PE=4 SV=1;tr|C0MJG4	5	6	6	6	5	6	5	6	5	6	40.4	40.4	40.4	27.223	240	240;240;240;240;240	0	22.385	By MS/MS	By MS/MS	35.4	40.4	11662000	5743300	5918300	4369200	5611700	5	7	12				215	8085;9590;11018;14191;14722;17043	True;True;True;True;True;True	8482;8483;10056;11687;15030;15587;18029	17703;17704;17705;17706;20970;20971;24419;24420;31441;31442;32594;37784;37785	17310;17311;17312;20436;20437;23809;23810;23811;30857;30858;30859;32008;37078;37079	17312;20437;23811;30857;32008;37079	205	230
Q7K0D3;C0MJK5;A0AP75;A0AP71;A0AP73	Q7K0D3;C0MJK5;A0AP75;A0AP71;A0AP73	3;3;3;3;2	3;3;3;3;2	3;3;3;3;2		CG12909	tr|Q7K0D3|Q7K0D3_DROME CG12909 protein OS=Drosophila melanogaster GN=CG12909 PE=1 SV=1;tr|C0MJK5|C0MJK5_DROME CG12909-PA OS=Drosophila melanogaster GN=CG12909 PE=4 SV=1;tr|A0AP75|A0AP75_DROME CG12909 protein OS=Drosophila melanogaster GN=CG12909 PE=4 SV=1;	5	3	3	3	2	3	2	3	2	3	14.2	14.2	14.2	32.108	281	281;281;281;281;281	0	13.566	By MS/MS	By MS/MS	9.6	14.2	3598300	831510	2766800	1108500	2405700	1	4	5				216	8011;11106;13238	True;True;True	8402;11778;14024	17545;24600;24601;29306;29307	17160;17161;23995;23996;28702;28703	17161;23995;28703
A0APA1;A0AP98;A0AP95;C0MJN7;C0MJN5;C0MJN4;C0MJM8;A0APA0;A0AP93;A0AP92;Q9VPP5	A0APA1;A0AP98;A0AP95;C0MJN7;C0MJN5;C0MJN4;C0MJM8;A0APA0;A0AP93;A0AP92;Q9VPP5	2;2;2;1;1;1;1;1;1;1;1	2;2;2;1;1;1;1;1;1;1;1	2;2;2;1;1;1;1;1;1;1;1	Ribonuclease;Ribonuclease H2 subunit A	CG13690	tr|A0APA1|A0APA1_DROME Ribonuclease OS=Drosophila melanogaster GN=CG13690 PE=3 SV=1;tr|A0AP98|A0AP98_DROME Ribonuclease OS=Drosophila melanogaster GN=CG13690 PE=3 SV=1;tr|A0AP95|A0AP95_DROME Ribonuclease OS=Drosophila melanogaster GN=CG13690 PE=3 SV=1;tr|C	11	2	2	2	2	2	2	2	2	2	6.6	6.6	6.6	38.75	347	347;347;347;347;347;347;347;347;347;347;347	0	3.7547	By MS/MS	By MS/MS	6.6	6.6	1474100	684960	789170	606740	798090	1	3	4				217	11307;12807	True;True	11987;13577	25038;25039;28387;28388	24441;24442;24443;27762	24443;27762
Q7JXC4;A0APE4;A0APE6	Q7JXC4;A0APE4;A0APE6	4;4;3	4;4;3	4;4;3		P32;CG6459	tr|Q7JXC4|Q7JXC4_DROME CG6459 protein OS=Drosophila melanogaster GN=P32 PE=1 SV=1;tr|A0APE4|A0APE4_DROME CG6459 protein OS=Drosophila melanogaster GN=CG6459 PE=4 SV=1;tr|A0APE6|A0APE6_DROME CG6459 protein OS=Drosophila melanogaster GN=CG6459 PE=4 SV=1	3	4	4	4	4	4	4	4	4	4	21.3	21.3	21.3	28.975	263	263;263;263	0	14.828	By MS/MS	By MS/MS	21.3	21.3	25138000	13538000	11600000	13072000	10696000	5	5	10				218	3344;9563;13344;15539	True;True;True;True	3534;10028;14131;16448	7283;7284;20909;20910;20911;20912;29553;29554;29555;29556;34445;34446	7180;20376;20377;20378;28941;28942;28943;28944;33825;33826	7180;20376;28941;33826
Q9Y118;A0APF9;A0APF4;C0MJU1;C0MJU0;C0MJT6;C0MJT5;C0MJT2;C0MJT1;A0APG0;A0APF8;A0APF7;A0APF6;A0APF5;A0APF3;A0APF2;A0APF1	Q9Y118;A0APF9;A0APF4;C0MJU1;C0MJU0;C0MJT6;C0MJT5;C0MJT2;C0MJT1;A0APG0;A0APF8;A0APF7;A0APF6;A0APF5;A0APF3;A0APF2;A0APF1	3;3;3;2;2;2;2;2;2;2;2;2;2;2;2;2;2	3;3;3;2;2;2;2;2;2;2;2;2;2;2;2;2;2	3;3;3;2;2;2;2;2;2;2;2;2;2;2;2;2;2		Pol32;CG3975	tr|Q9Y118|Q9Y118_DROME BG:DS07295.3 OS=Drosophila melanogaster GN=Pol32 PE=1 SV=1;tr|A0APF9|A0APF9_DROME CG3975 protein OS=Drosophila melanogaster GN=CG3975 PE=4 SV=1;tr|A0APF4|A0APF4_DROME CG3975 protein OS=Drosophila melanogaster GN=CG3975 PE=4 SV=1;tr|C	17	3	3	3	3	2	3	2	3	2	9	9	9	47.045	431	431;431;431;431;431;431;431;431;431;431;431;431;431;431;431;431;431	0	4.2216	By MS/MS	By matching	9	5.3	1958100	1239400	718710	1114000	0	2	0	2				219	7668;14118;16607	True;True;True	8048;14954;17574	16794;31274;31275;36836;36837	16461;30681;36153	16461;30681;36153
Q95SA6;A0AQH0;Q8SYQ2	Q95SA6;A0AQH0;Q8SYQ2	8;8;6	8;8;6	8;8;6	Proteasome subunit beta type	Prosbeta1	tr|Q95SA6|Q95SA6_DROME Proteasome subunit beta type OS=Drosophila melanogaster GN=Prosbeta1 PE=2 SV=1;tr|A0AQH0|A0AQH0_DROME Proteasome subunit beta type OS=Drosophila melanogaster GN=Prosbeta1 PE=1 SV=1;tr|Q8SYQ2|Q8SYQ2_DROME Proteasome subunit beta type	3	8	8	8	8	7	8	7	8	7	57.6	57.6	57.6	24.206	224	224;224;224	0	37.431	By MS/MS	By MS/MS	57.6	50	16334000	7656700	8677200	5732200	7596400	12	12	24				220	1515;1848;3033;3528;4977;6557;12418;13099	True;True;True;True;True;True;True;True	1606;1959;3212;3724;5237;5238;6881;13158;13882	3386;3387;3388;3389;3390;3391;4113;4114;6593;7648;7649;7650;7651;10869;10870;10871;10872;14332;14333;27515;27516;27517;27518;29014;29015	3356;3357;3358;3359;3360;4096;6510;7543;7544;7545;10702;10703;10704;14081;14082;14083;26888;26889;26890;26891;26892;28407;28408;28409	3357;4096;6510;7543;10703;14082;26892;28407	206	134
A0JL24;Q0E8F8;M9PI07;M9PC64;Q8IQE9;M9PF47;Q6NMX4	A0JL24;Q0E8F8;M9PI07;M9PC64;Q8IQE9;M9PF47;Q6NMX4	3;3;3;3;3;3;2	3;3;3;3;3;3;2	3;3;3;3;3;3;2		fd68A;CG11799	tr|A0JL24|A0JL24_DROME Fork head transcription factor short isoform OS=Drosophila melanogaster GN=FoxK PE=2 SV=1;tr|Q0E8F8|Q0E8F8_DROME Fork head transcription factor long isoform OS=Drosophila melanogaster GN=FoxK PE=1 SV=1;tr|M9PI07|M9PI07_DROME Forkhead	7	3	3	3	3	1	3	1	3	1	9	9	9	71.205	654	654;740;745;745;746;760;373	0	4.2068	By MS/MS	By MS/MS	9	4.4	1085900	687010	398870	617480	0	4	2	6				221	10688;11234;13110	True;True;True	11328;11911;13893	23605;24868;29036;29037	22994;24268;28429;28430;28431;28432	22994;24268;28430
A0ZWT7;A0ZWS9;A0ZWS4;A0ZWR4;A0ZWQ9;A0ZWP7;A0ZWP4;A0ZWT8;A0ZWS8;A0ZWS3;A0ZWR3;A0ZWQ8;A0ZWP8;A0ZWP3;A0ZWT9;A0ZWS7;A0ZWS2;A0ZWR2;A0ZWQ7;A0ZWP9;A0ZWP2;A0ZWT6;A0ZWT0;A0ZWS5;A0ZWR5;A0ZWR0;A0ZWP6;A0ZWP5;Q9VLY9;A0ZWU0;A0ZWS6;A0ZWS1;A0ZWR1;A0ZWQ6;A0ZWQ0;A0ZWP1;Q8IPH5;Q8IPH4;Q9VLZ0;Q9NFV7;A0ZWT4;A0ZWR9;A0ZWQ4;A0ZWT3;A0ZWR8;A0ZWQ3;A0ZWT2;A0ZWR7;A0ZWQ2;A0ZWT5;A0ZWS0;A0ZWQ5;A0ZWT1;A0ZWR6;A0ZWQ1;Q8MT94	A0ZWT7;A0ZWS9;A0ZWS4;A0ZWR4;A0ZWQ9;A0ZWP7;A0ZWP4;A0ZWT8;A0ZWS8;A0ZWS3;A0ZWR3;A0ZWQ8;A0ZWP8;A0ZWP3;A0ZWT9;A0ZWS7;A0ZWS2;A0ZWR2;A0ZWQ7;A0ZWP9;A0ZWP2;A0ZWT6;A0ZWT0;A0ZWS5;A0ZWR5;A0ZWR0;A0ZWP6;A0ZWP5;Q9VLY9;A0ZWU0;A0ZWS6;A0ZWS1;A0ZWR1;A0ZWQ6;A0ZWQ0;A0ZWP1;Q8IPH5;Q8IPH4;Q9VLZ0;Q9NFV7;A0ZWT4;A0ZWR9;A0ZWQ4;A0ZWT3;A0ZWR8;A0ZWQ3;A0ZWT2;A0ZWR7;A0ZWQ2;A0ZWT5;A0ZWS0;A0ZWQ5;A0ZWT1;A0ZWR6;A0ZWQ1	3;3;3;3;3;3;3;3;3;3;3;3;3;3;3;3;3;3;3;3;3;3;3;3;3;3;3;3;3;3;3;3;3;3;3;3;3;3;3;3;2;2;2;2;2;2;2;2;2;2;2;2;2;2;2;1	3;3;3;3;3;3;3;3;3;3;3;3;3;3;3;3;3;3;3;3;3;3;3;3;3;3;3;3;3;3;3;3;3;3;3;3;3;3;3;3;2;2;2;2;2;2;2;2;2;2;2;2;2;2;2;1	3;3;3;3;3;3;3;3;3;3;3;3;3;3;3;3;3;3;3;3;3;3;3;3;3;3;3;3;3;3;3;3;3;3;3;3;3;3;3;3;2;2;2;2;2;2;2;2;2;2;2;2;2;2;2;1		TepII;Tep2	tr|A0ZWT7|A0ZWT7_DROME Thiolester containing protein II, isoform E (Fragment) OS=Drosophila melanogaster GN=TepII PE=4 SV=1;tr|A0ZWS9|A0ZWS9_DROME Thiolester containing protein II, isoform E (Fragment) OS=Drosophila melanogaster GN=TepII PE=4 SV=1;tr|A0ZWS	56	3	3	3	3	3	3	3	3	3	3	3	3	151.99	1367	1367;1367;1367;1367;1367;1367;1367;1376;1376;1376;1376;1376;1376;1376;1378;1378;1378;1378;1378;1378;1378;1387;1387;1387;1387;1387;1387;1387;1399;1399;1399;1399;1399;1399;1399;1399;1400;1408;1409;1420;1366;1367;1367;1375;1376;1376;1377;1378;1378;1386;1387;1387;1398;1399;1399;798	0	7.6341	By MS/MS	By MS/MS	3	3	3137400	1843600	1293900	1604100	1346700	2	2	4				222	5310;12961;16517	True;True;True	5587;13734;17481	11602;11603;28699;28700;36627;36628	11403;28085;35950;35951	11403;28085;35951
A1A6W0;A1ZBH1;Q8IGB6;A8DYI9;Q7K4M9	A1A6W0;A1ZBH1;Q8IGB6;A8DYI9;Q7K4M9	1;1;1;1;1	1;1;1;1;1	1;1;1;1;1		CG15118	tr|A1A6W0|A1A6W0_DROME IP17147p (Fragment) OS=Drosophila melanogaster PE=2 SV=1;tr|A1ZBH1|A1ZBH1_DROME Uncharacterized protein, isoform D OS=Drosophila melanogaster GN=CG15118 PE=1 SV=1;tr|Q8IGB6|Q8IGB6_DROME RH65876p (Fragment) OS=Drosophila melanogaster	5	1	1	1	1	1	1	1	1	1	16.8	16.8	16.8	12.696	113	113;592;618;630;637	0.0083247	1.6718	By MS/MS	By MS/MS	16.8	16.8	0	0	0	0	0	1	1	2				223	5382	TRUE	5661	11749;11750	11544;11545	11544
A1A708-2;A1A708	A1A708-2;A1A708	1;1	1;1	1;1	Uncharacterized protein CG4951	CG4951	sp|A1A708-2|Y4951_DROME Isoform A of Uncharacterized protein CG4951 OS=Drosophila melanogaster GN=CG4951;sp|A1A708|Y4951_DROME Uncharacterized protein CG4951 OS=Drosophila melanogaster GN=CG4951 PE=1 SV=1	2	1	1	1	1	1	1	1	1	1	5.3	5.3	5.3	35.879	320	320;446	0.00062461	3.3528	By MS/MS	By MS/MS	5.3	5.3	733730	437560	296170	0	296170	1	1	2				224	13162	TRUE	13946	29140;29141	28536;28537	28537
A1YK11;A1YK07;A1YK03;A1YK02;A1YK01;A1YK00;Q8SZH5;H1UUL1	A1YK11;A1YK07;A1YK03;A1YK02;A1YK01;A1YK00;Q8SZH5;H1UUL1	10;10;10;10;10;10;9;9	10;10;10;10;10;10;9;9	10;10;10;10;10;10;9;9		Nup75;Nup75-RA	tr|A1YK11|A1YK11_DROME Nup75 OS=Drosophila melanogaster GN=Nup75 PE=4 SV=1;tr|A1YK07|A1YK07_DROME Nup75 OS=Drosophila melanogaster GN=Nup75 PE=4 SV=1;tr|A1YK03|A1YK03_DROME Nup75 OS=Drosophila melanogaster GN=Nup75 PE=4 SV=1;tr|A1YK02|A1YK02_DROME Nucleopo	8	10	10	10	9	8	9	8	9	8	24.4	24.4	24.4	76.884	668	668;668;668;668;668;668;668;687	0	29.95	By MS/MS	By MS/MS	21.1	20.5	10789000	5626100	5162600	4411600	5807800	9	11	20				225	814;1332;1922;4138;12813;13445;14212;14305;14688;17342	True;True;True;True;True;True;True;True;True;True	857;1410;2034;4361;13583;14239;15051;15146;15550;18343	1777;1778;2943;2944;4262;4263;8902;28399;28400;29791;31489;31490;31491;31492;31683;31684;32522;32523;38435;38436	1750;2923;2924;4247;8766;8767;8768;27772;27773;27774;29186;30908;30909;30910;30911;31094;31095;31934;31935;31936;37709	1750;2924;4247;8767;27772;29186;30909;31094;31936;37709	207	209
A1YK36;A1YK35	A1YK36;A1YK35	6;6	1;1	1;1		Nup98-96	tr|A1YK36|A1YK36_DROME Nup98 (Fragment) OS=Drosophila melanogaster GN=Nup98-96 PE=4 SV=1;tr|A1YK35|A1YK35_DROME Nup98 (Fragment) OS=Drosophila melanogaster GN=Nup98-96 PE=4 SV=1	2	6	1	1	6	2	1	0	1	0	28.1	5.6	5.6	45.623	413	413;413	0	11.856	By MS/MS	By matching	28.1	7.7	411530	411530	0	369890	0	2	0	2				226	1379;3068;8071;14177;14319;16081	False;False;True;False;False;False	1462;3249;8465;15015;15160;17019	3052;3053;6669;17673;31406;31716;35660;35661	3025;3026;6579;6580;17280;17281;30819;31122;35013	3026;6579;17280;30819;31122;35013
Q9VCW3;A1YK86;A1YK85;A1YK83;A1YK82;A1YK79;A1YK78;A1YK77;A1YK81;A1YK80;Q961A9	Q9VCW3;A1YK86;A1YK85;A1YK83;A1YK82;A1YK79;A1YK78;A1YK77;A1YK81;A1YK80;Q961A9	19;19;19;19;19;19;19;19;18;18;14	19;19;19;19;19;19;19;19;18;18;14	19;19;19;19;19;19;19;19;18;18;14		Nup133	tr|Q9VCW3|Q9VCW3_DROME LP09464p OS=Drosophila melanogaster GN=Nup133 PE=1 SV=2;tr|A1YK86|A1YK86_DROME Nup133 OS=Drosophila melanogaster GN=Nup133 PE=4 SV=1;tr|A1YK85|A1YK85_DROME Nup133 OS=Drosophila melanogaster GN=Nup133 PE=4 SV=1;tr|A1YK83|A1YK83_DROME	11	19	19	19	16	17	16	17	16	17	21.8	21.8	21.8	135.14	1200	1200;1200;1200;1200;1200;1200;1200;1200;1200;1200;1020	0	57.519	By MS/MS	By MS/MS	18.2	19.7	29589000	16375000	13214000	13206000	13456000	18	16	34				227	57;770;2046;2380;2517;3259;3334;4346;4347;7153;9395;10255;11399;12825;13211;14113;14825;16442;16856	True;True;True;True;True;True;True;True;True;True;True;True;True;True;True;True;True;True;True	58;813;2166;2521;2667;3446;3522;4578;4579;7515;9855;9856;10828;12087;13595;13996;14949;15695;17395;17835	127;1685;4540;5263;5264;5535;5536;7097;7253;7254;7255;9361;9362;9363;9364;9365;9366;15659;15660;20560;20561;20562;20563;20564;22556;22557;25316;28424;28425;29241;29242;31266;31267;32833;32834;36450;36451;37375;37376	134;1664;4508;5202;5203;5204;5205;5487;7003;7151;7152;9211;9212;9213;15376;20046;20047;20048;20049;20050;21959;21960;21961;24733;24734;27799;27800;27801;27802;28638;30674;32242;35773;35774;36666	134;1664;4508;5203;5487;7003;7151;9211;9213;15376;20049;21959;24733;27799;28638;30674;32242;35773;36666	208;209	815;1107
Q7KMI7;A1Z6G6;A9UNG7	Q7KMI7;A1Z6G6;A9UNG7	1;1;1	1;1;1	1;1;1		BcDNA.LD22679	tr|Q7KMI7|Q7KMI7_DROME BcDNA.LD22679 OS=Drosophila melanogaster GN=BcDNA.LD22679 PE=2 SV=1;tr|A1Z6G6|A1Z6G6_DROME CG1344, isoform A OS=Drosophila melanogaster GN=CG1344 PE=1 SV=1;tr|A9UNG7|A9UNG7_DROME LD46837p (Fragment) OS=Drosophila melanogaster PE=2 SV	3	1	1	1	1	1	1	1	1	1	2.8	2.8	2.8	73.135	641	641;683;690	0.0017123	2.3822	By MS/MS	By MS/MS	2.8	2.8	839340	411270	428070	0	428070	1	1	2				228	10413	TRUE	11039	23016;23017	22411;22412	22411
A1Z6H4;Q7K1T1	A1Z6H4;Q7K1T1	6;6	6;6	6;6		vlc	tr|A1Z6H4|A1Z6H4_DROME RE52822p OS=Drosophila melanogaster GN=vlc PE=1 SV=1;tr|Q7K1T1|Q7K1T1_DROME LD44824p OS=Drosophila melanogaster GN=vlc PE=1 SV=1	2	6	6	6	6	5	6	5	6	5	19.9	19.9	19.9	63.597	583	583;605	0	42.069	By MS/MS	By MS/MS	19.9	14.8	11595000	7413600	4181200	5954400	4713800	7	6	13				229	1185;5393;6370;10007;12742;17196	True;True;True;True;True;True	1256;5674;6689;10489;13507;18190	2625;2626;11776;11777;11778;13942;13943;21876;21877;28225;38122;38123;38124;38125	2614;2615;11573;11574;13722;13723;21297;21298;27595;37409;37410;37411;37412	2614;11574;13723;21297;27595;37411
A1Z6I7;Q7KN56;O76755	A1Z6I7;Q7KN56;O76755	17;17;16	17;17;16	17;17;16		BubR1	tr|A1Z6I7|A1Z6I7_DROME Bub1-related kinase OS=Drosophila melanogaster GN=BubR1 PE=1 SV=1;tr|Q7KN56|Q7KN56_DROME LD23835p (Fragment) OS=Drosophila melanogaster GN=BubR1 PE=2 SV=1;tr|O76755|O76755_DROME Mitotic checkpoint control protein kinase BUB1 OS=Droso	3	17	17	17	15	17	15	17	15	17	20.9	20.9	20.9	165.06	1460	1460;1484;1461	0	71.746	By MS/MS	By MS/MS	17.9	20.9	25590000	11281000	14308000	12210000	12238000	15	18	33				230	339;2347;3358;3924;6456;7044;7516;11165;11326;11392;11946;12058;13073;13229;14092;15645;16203	True;True;True;True;True;True;True;True;True;True;True;True;True;True;True;True;True	360;2485;3549;4135;6777;7402;7892;11841;12007;12077;12657;12775;13854;14014;14927;16558;17148	723;724;725;5187;5188;7312;7313;8465;8466;14122;14123;15443;15444;16459;16460;24727;24728;25082;25083;25281;25282;26474;26475;26720;26721;28957;28958;29286;31223;31224;34684;34685;34686;35933	719;720;5124;5125;7213;8344;8345;13887;13888;15161;15162;16154;16155;16156;24130;24131;24132;24487;24488;24489;24700;24701;25875;25876;26117;28344;28345;28681;30631;30632;34062;34063;35268	719;5125;7213;8344;13887;15161;16156;24131;24489;24701;25876;26117;28344;28681;30632;34063;35268
A1Z6I8;B3STG5;B3STH6;B3STH3;B3STH2;B3STH0;B3STG9;B3STG7;B3STG6;B3STG4;B3STG2;A8ILB3;A8ILB0;A8ILA7;A8ILA2;A8IL99;A8IL95;A8IL87;A8IL83;P24785-2;P24785	A1Z6I8;B3STG5;B3STH6;B3STH3;B3STH2;B3STH0;B3STG9;B3STG7;B3STG6;B3STG4;B3STG2;A8ILB3;A8ILB0;A8ILA7;A8ILA2;A8IL99;A8IL95;A8IL87;A8IL83;P24785-2;P24785	1;1;1;1;1;1;1;1;1;1;1;1;1;1;1;1;1;1;1;1;1	1;1;1;1;1;1;1;1;1;1;1;1;1;1;1;1;1;1;1;1;1	1;1;1;1;1;1;1;1;1;1;1;1;1;1;1;1;1;1;1;1;1	Dosage compensation regulator	mle;MLE	tr|A1Z6I8|A1Z6I8_DROME Maleless OS=Drosophila melanogaster GN=mle PE=4 SV=1;tr|B3STG5|B3STG5_DROME Maleless OS=Drosophila melanogaster GN=MLE PE=4 SV=1;tr|B3STH6|B3STH6_DROME Maleless OS=Drosophila melanogaster GN=MLE PE=4 SV=1;tr|B3STH3|B3STH3_DROME Malel	21	1	1	1	1	0	1	0	1	0	12.4	12.4	12.4	25.056	226	226;1286;1293;1293;1293;1293;1293;1293;1293;1293;1293;1293;1293;1293;1293;1293;1293;1293;1293;226;1293	0.0032362	1.948	By MS/MS		12.4	0	610080	610080	0	548350	0	1	0	1				231	15917	TRUE	16846	35298	34666	34666
A1Z6J5;Q8MT85	A1Z6J5;Q8MT85	2;1	2;1	2;1		Tbce	tr|A1Z6J5|A1Z6J5_DROME FI05242p OS=Drosophila melanogaster GN=Tbce PE=1 SV=1;tr|Q8MT85|Q8MT85_DROME GM13256p OS=Drosophila melanogaster GN=Tbce PE=2 SV=1	2	2	2	2	1	2	1	2	1	2	6.1	6.1	6.1	59.423	523	523;523	0	7.1365	By MS/MS	By MS/MS	2.9	6.1	607590	0	607590	0	607590	1	2	3				232	17363;17564	True;True	18364;18572	38474;38913;38914	37745;38146;38147	37745;38146
Q7KNF3;A1Z6L9;Q8IHC2;Q8MSU6	Q7KNF3;A1Z6L9;Q8IHC2;Q8MSU6	20;20;19;12	20;20;19;12	20;20;19;12		Trap1	tr|Q7KNF3|Q7KNF3_DROME Hsp90-related protein TRAP1 OS=Drosophila melanogaster GN=Trap1 PE=2 SV=1;tr|A1Z6L9|A1Z6L9_DROME FI21274p1 OS=Drosophila melanogaster GN=Trap1 PE=1 SV=1;tr|Q8IHC2|Q8IHC2_DROME AT15050p OS=Drosophila melanogaster GN=Trap1 PE=2 SV=1;tr	4	20	20	20	19	20	19	20	19	20	39.2	39.2	39.2	77.417	686	686;691;690;349	0	113.73	By MS/MS	By MS/MS	36	39.2	46058000	29021000	17037000	25703000	16827000	26	17	43				233	2009;2885;2965;3257;3278;3473;3646;3863;4190;8298;10257;10372;11564;11879;13596;15240;16257;16258;17157;17722	True;True;True;True;True;True;True;True;True;True;True;True;True;True;True;True;True;True;True;True	2127;3056;3139;3444;3466;3669;3844;4074;4414;8704;8705;10830;10981;12257;12590;14397;16132;17204;17205;18149;18736	4450;4451;6277;6278;6439;6440;6441;7093;7094;7138;7139;7537;7538;7899;7900;8349;8350;9012;9013;18166;18167;18168;22560;22561;22890;22891;25651;25652;26329;26330;26331;30154;30155;33765;33766;33767;33768;36062;36063;36064;36065;38034;39223;39224	4424;6204;6205;6355;6356;6357;6358;6359;6999;7043;7044;7433;7797;7798;8236;8237;8238;8879;8880;17756;17757;17758;21963;21964;21965;21966;22285;22286;25047;25048;25726;25727;25728;29535;29536;33142;33143;35393;35394;35395;37315;37316;38449;38450	4424;6204;6358;6999;7044;7433;7798;8237;8880;17757;21963;22286;25048;25726;29536;33142;35393;35394;37315;38449	210;211	597;670
A1Z6M0;Q7KMJ0;Q6NL84	A1Z6M0;Q7KMJ0;Q6NL84	4;3;2	4;3;2	4;3;2		Bap170;BcDNA:GH12174	tr|A1Z6M0|A1Z6M0_DROME Brahma associated protein 170kD OS=Drosophila melanogaster GN=Bap170 PE=1 SV=1;tr|Q7KMJ0|Q7KMJ0_DROME BcDNA.GH12174 OS=Drosophila melanogaster GN=Bap170 PE=2 SV=1;tr|Q6NL84|Q6NL84_DROME RE64461p OS=Drosophila melanogaster GN=BcDNA:GH	3	4	4	4	4	3	4	3	4	3	4.7	4.7	4.7	183.03	1688	1688;1189;902	0	11.858	By MS/MS	By MS/MS	4.7	3.2	4920200	2361300	2558900	1994900	2686400	2	1	3				234	7832;8756;11962;16357	True;True;True;True	8214;9180;12673;17305	17146;17147;19157;19158;26509;26510;36269	16781;18700;25910;35591	16781;18700;25910;35591
Q6NMU5;A1Z6M6	Q6NMU5;A1Z6M6	3;3	3;3	3;3		Dpit47	tr|Q6NMU5|Q6NMU5_DROME AT19681p OS=Drosophila melanogaster GN=Dpit47 PE=2 SV=1;tr|A1Z6M6|A1Z6M6_DROME DNA polymerase interacting tpr containing protein of 47kD, isoform A OS=Drosophila melanogaster GN=Dpit47 PE=1 SV=1	2	3	3	3	3	3	3	3	3	3	8.6	8.6	8.6	46.88	396	396;396	0	5.2914	By MS/MS	By MS/MS	8.6	8.6	2757100	1413400	1343700	1248100	1365900	2	2	4				235	2595;14519;15884	True;True;True	2753;15372;16807	5699;5700;32136;32137;35212;35213	5640;31546;34579;34580	5640;31546;34580
O44116;A1Z6S6;A1Z6S7;Q8T996;Q86LF4;Q9V3N4;Q9U999	O44116;A1Z6S6;A1Z6S7;Q8T996;Q86LF4	8;8;7;6;6;1;1	8;8;7;6;6;1;1	8;8;7;6;6;1;1		vimar	tr|O44116|O44116_DROME Vimar OS=Drosophila melanogaster GN=vimar PE=2 SV=1;tr|A1Z6S6|A1Z6S6_DROME RE54322p OS=Drosophila melanogaster GN=vimar PE=1 SV=1;tr|A1Z6S7|A1Z6S7_DROME FI02061p OS=Drosophila melanogaster GN=vimar PE=1 SV=1;tr|Q8T996|Q8T996_DROME SD	7	8	8	8	7	7	7	7	7	7	17.2	17.2	17.2	70.237	634	634;634;635;533;635;3583;3584	0	18.767	By MS/MS	By MS/MS	14.2	14	7510200	3641200	3869000	3625000	3516800	8	7	15				236	796;1338;4953;8072;13919;13929;14960;15441	True;True;True;True;True;True;True;True	839;1417;5209;8466;14744;14755;15834;16344	1739;1740;2961;2962;10813;10814;17674;17675;30857;30858;30879;33146;33147;34208	1720;1721;2938;10647;10648;17282;17283;30257;30258;30279;30280;32542;32543;33594;33595	1720;2938;10648;17283;30258;30280;32543;33595
A1Z713	A1Z713	3	3	3		Vps13	tr|A1Z713|A1Z713_DROME Vacuolar protein sorting 13, isoform A OS=Drosophila melanogaster GN=Vps13 PE=1 SV=2	1	3	3	3	3	1	3	1	3	1	1.4	1.4	1.4	374.54	3321	3321	0	3.8293	By MS/MS	By matching	1.4	0.6	1642500	1053500	588940	946910	0	2	0	2				237	595;1847;14090	True;True;True	628;1958;14925	1287;1288;4112;31220	1282;4095;30628	1282;4095;30628
A1Z734;E1JGZ7;E1JGZ8;A0A0B4KEE7	A1Z734;E1JGZ7;E1JGZ8;A0A0B4KEE7	2;1;1;1	2;1;1;1	2;1;1;1			tr|A1Z734|A1Z734_DROME Leucine-rich repeat, isoform B OS=Drosophila melanogaster GN=LRR PE=1 SV=2;tr|E1JGZ7|E1JGZ7_DROME Leucine-rich repeat, isoform G OS=Drosophila melanogaster GN=LRR PE=1 SV=2;tr|E1JGZ8|E1JGZ8_DROME Leucine-rich repeat, isoform C OS=Dro	4	2	2	2	1	2	1	2	1	2	1.9	1.9	1.9	158.06	1452	1452;1296;1429;1486	0	3.7119	By MS/MS	By MS/MS	1	1.9	284260	115780	168480	0	168480	1	2	3				238	14839;15052	True;True	15709;15934	32858;32859;33368	32264;32265;32747	32264;32747	212;213;214	7;9;10
A1Z743;Q6AWD9;A1Z745;Q8SXN9;Q8SXM4	A1Z743;Q6AWD9;A1Z745;Q8SXN9	3;3;2;2;1	3;3;2;2;1	3;3;2;2;1		CG1383	tr|A1Z743|A1Z743_DROME Uncharacterized protein, isoform A OS=Drosophila melanogaster GN=CG30497 PE=1 SV=1;tr|Q6AWD9|Q6AWD9_DROME AT07233p OS=Drosophila melanogaster PE=2 SV=1;tr|A1Z745|A1Z745_DROME Uncharacterized protein, isoform C OS=Drosophila melanogas	5	3	3	3	3	3	3	3	3	3	4	4	4	96.542	877	877;880;529;560;201	0.00063052	3.5277	By MS/MS	By MS/MS	4	4	4125800	2097900	2027900	1891800	2021700	1	2	3				239	4021;8173;12055	True;True;True	4237;8573;12771	8664;8665;17889;17890;26713;26714	8526;17493;26111	8526;17493;26111
A1Z7J6;A0A0B4LEY1;A0A0B4LEZ1	A1Z7J6;A0A0B4LEY1;A0A0B4LEZ1	24;23;23	24;23;23	1;0;0		Sec31	tr|A1Z7J6|A1Z7J6_DROME Sec31 ortholog, isoform B OS=Drosophila melanogaster GN=Sec31 PE=1 SV=1;tr|A0A0B4LEY1|A0A0B4LEY1_DROME Sec31 ortholog, isoform C OS=Drosophila melanogaster GN=Sec31 PE=1 SV=1;tr|A0A0B4LEZ1|A0A0B4LEZ1_DROME Sec31 ortholog, isoform D O	3	24	24	1	24	18	24	18	1	0	28.1	28.1	2.8	136.14	1241	1241;1259;1260	0	178.67	By MS/MS	By MS/MS	28.1	19.3	94475000	73951000	20524000	66331000	20660000	31	14	45				240	1769;2434;2626;3149;3605;6222;7006;7041;7264;7493;8389;8851;8905;9930;9944;10486;10592;12282;12486;13400;13569;15611;16668;17227	True;True;True;True;True;True;True;True;True;True;True;True;True;True;True;True;True;True;True;True;True;True;True;True	1878;2577;2784;3334;3803;6536;7364;7399;7631;7868;8799;9281;9336;10411;10425;11119;11229;13018;13231;14190;14370;16523;17636;18225	3932;3933;5369;5755;5756;6850;7816;7817;7818;7819;13619;13620;15368;15369;15436;15437;15438;15439;15898;16409;16410;18336;19372;19488;19489;21721;21722;21749;21750;23180;23397;23398;27239;27240;27241;27242;27662;27663;29675;29676;30091;30092;34616;34617;36973;36974;38188;38189	3905;5308;5309;5698;6762;7715;7716;7717;7718;7719;13388;13389;13390;13391;15085;15086;15087;15088;15155;15156;15157;15619;15620;16113;17931;18915;19012;21157;21182;21183;22574;22784;22785;26617;26618;26619;27028;29072;29073;29479;29480;33997;36286;36287;37474	3905;5308;5698;6762;7719;13390;15085;15157;15620;16113;17931;18915;19012;21157;21182;22574;22785;26619;27028;29073;29480;33997;36287;37474
Q5U0U9;A1Z7J7;Q961K5	Q5U0U9;A1Z7J7;Q961K5	24;24;12	1;1;1	1;1;1		Sec31	tr|Q5U0U9|Q5U0U9_DROME AT25839p OS=Drosophila melanogaster GN=Sec31 PE=2 SV=1;tr|A1Z7J7|A1Z7J7_DROME Sec31 ortholog, isoform A OS=Drosophila melanogaster GN=Sec31 PE=1 SV=1;tr|Q961K5|Q961K5_DROME GH19061p OS=Drosophila melanogaster GN=Sec31 PE=2 SV=1	3	24	1	1	24	19	1	1	1	1	28.1	2.7	2.7	135.99	1240	1240;1240;777	0	3.747	By MS/MS	By MS/MS	28.1	22	5181300	4364700	816640	0	816640	2	2	4				241	1769;2434;2626;3149;3605;6222;7006;7041;7265;7493;8389;8851;8905;9930;9944;10486;10592;12282;12486;13400;13569;15611;16668;17227	False;False;False;False;False;False;False;False;True;False;False;False;False;False;False;False;False;False;False;False;False;False;False;False	1878;2577;2784;3334;3803;6536;7364;7399;7632;7868;8799;9281;9336;10411;10425;11119;11229;13018;13231;14190;14370;16523;17636;18225	3932;3933;5369;5755;5756;6850;7816;7817;7818;7819;13619;13620;15368;15369;15436;15437;15438;15439;15899;15900;16409;16410;18336;19372;19488;19489;21721;21722;21749;21750;23180;23397;23398;27239;27240;27241;27242;27662;27663;29675;29676;30091;30092;34616;34617;36973;36974;38188;38189	3905;5308;5309;5698;6762;7715;7716;7717;7718;7719;13388;13389;13390;13391;15085;15086;15087;15088;15155;15156;15157;15621;15622;15623;15624;16113;17931;18915;19012;21157;21182;21183;22574;22784;22785;26617;26618;26619;27028;29072;29073;29479;29480;33997;36286;36287;37474	3905;5308;5698;6762;7719;13390;15085;15157;15623;16113;17931;18915;19012;21157;21182;22574;22785;26619;27028;29073;29480;33997;36287;37474
Q8SXT6;A1Z7K2	Q8SXT6;A1Z7K2	7;7	7;7	7;7		CG2396;CG30349-RA	tr|Q8SXT6|Q8SXT6_DROME RE25260p OS=Drosophila melanogaster GN=CG2396 PE=2 SV=1;tr|A1Z7K2|A1Z7K2_DROME FI03455p OS=Drosophila melanogaster GN=CG30349-RA PE=1 SV=1	2	7	7	7	5	7	5	7	5	7	16.9	16.9	16.9	68.338	620	620;620	0	13.371	By MS/MS	By MS/MS	12.9	16.9	9503400	4958800	4544600	4722300	4279400	6	8	14				242	5131;11328;13147;13510;15021;16502;16993	True;True;True;True;True;True;True	5398;12009;13931;14307;15899;17465;17977	11229;25086;29113;29114;29952;29953;33289;33290;36593;36594;37682;37683	11040;24492;28508;29346;29347;29348;32676;32677;32678;32679;32680;35918;36977;36978	11040;24492;28508;29348;32678;35918;36977
Q8SWV3;A1Z7K6	Q8SWV3;A1Z7K6	3;3	3;3	3;3		CG8243;CG8243-RA	tr|Q8SWV3|Q8SWV3_DROME RE02759p OS=Drosophila melanogaster GN=CG8243 PE=2 SV=1;tr|A1Z7K6|A1Z7K6_DROME CG8243 OS=Drosophila melanogaster GN=CG8243-RA PE=1 SV=1	2	3	3	3	3	2	3	2	3	2	10.6	10.6	10.6	55.032	517	517;517	0	16.12	By MS/MS	By matching	10.6	6.4	4645600	3851200	794420	3328100	927870	4	0	4				243	1552;14112;14228	True;True;True	1646;14948;15068	3477;3478;31264;31265;31529	3446;30673;30952;30953	3446;30673;30953
A1Z7K8;Q8SYK9	A1Z7K8	12;1	12;1	12;1			tr|A1Z7K8|A1Z7K8_DROME CG8235 OS=Drosophila melanogaster GN=AIMP1 PE=1 SV=1	2	12	12	12	8	11	8	11	8	11	49.8	49.8	49.8	34.401	323	323;204	0	53.185	By MS/MS	By MS/MS	30.3	49.8	25068000	9406700	15661000	8847200	11970000	10	10	20				244	284;4637;4638;4849;4850;6008;6357;6515;7395;7820;9971;15902	True;True;True;True;True;True;True;True;True;True;True;True	299;4874;4875;5100;5101;6315;6675;6838;7765;8202;10453;16825	614;615;616;617;10135;10136;10137;10583;10584;13156;13912;13913;14242;14243;16175;16176;17119;17120;17121;17122;21806;21807;35251	611;612;613;614;9945;9946;10400;10401;12944;13698;13699;14000;15890;15891;16758;16759;16760;16761;21232;21233;34622	612;9945;9946;10400;10401;12944;13699;14000;15890;16760;21233;34622
Q29QV6;A1Z7L1	Q29QV6;A1Z7L1	1;1	1;1	1;1		FANCI	tr|Q29QV6|Q29QV6_DROME IP14020p OS=Drosophila melanogaster PE=2 SV=1;tr|A1Z7L1|A1Z7L1_DROME Fanconi anemia complementation group I homologue OS=Drosophila melanogaster GN=FANCI PE=1 SV=2	2	1	1	1	0	1	0	1	0	1	1.4	1.4	1.4	164.39	1431	1431;1481	0	6.1567		By MS/MS	0	1.4	152530	0	152530	0	152530	0	2	2				245	12937	TRUE	13709	28645	28028;28029	28029
Q8MYV2;A1Z831;Q8MSZ6;A1Z830;D3PK78	Q8MYV2;A1Z831;Q8MSZ6;A1Z830;D3PK78	1;1;1;1;1	1;1;1;1;1	1;1;1;1;1		CG12128;CG12128-RA	tr|Q8MYV2|Q8MYV2_DROME RH40775p OS=Drosophila melanogaster GN=CG12128 PE=2 SV=1;tr|A1Z831|A1Z831_DROME Uncharacterized protein, isoform B OS=Drosophila melanogaster GN=CG12128 PE=1 SV=1;tr|Q8MSZ6|Q8MSZ6_DROME GM02932p OS=Drosophila melanogaster GN=CG12128	5	1	1	1	0	1	0	1	0	1	8.8	8.8	8.8	27.728	250	250;250;485;485;503	0.0092119	1.5893		By MS/MS	0	8.8	416890	0	416890	0	416890	0	1	1				246	12240	TRUE	12969	27135	26519	26519
Q24294;A1Z840;C6SUX7;Q8IGS3;M9MSN4;M9PCX8;M9PCD8;Q9W354;M9PCU1;M9PI83;M9PFX0;M9PFI5;X2JGR4;A8JNU2;M9PFI8;M9PCT8;M9PFS1;P08630-2;P00522	Q24294;A1Z840;C6SUX7;Q8IGS3;M9MSN4;M9PCX8;M9PCD8;Q9W354;M9PCU1;M9PI83;M9PFX0;M9PFI5;X2JGR4;A8JNU2;M9PFI8;M9PCT8;M9PFS1;P08630-2;P00522	2;2;2;1;1;1;1;1;1;1;1;1;1;1;1;1;1;1;1	2;2;2;1;1;1;1;1;1;1;1;1;1;1;1;1;1;1;1	1;1;1;0;0;0;0;0;0;0;0;0;0;0;0;0;0;0;0	Mitogen-activated protein kinase;Non-specific protein-tyrosine kinase;Tyrosine-protein kinase Btk29A;Tyrosine-protein kinase Abl	cdc2rk;cdc2rk-RA;Erk7;Btk29A;Abl	tr|Q24294|Q24294_DROME Dcdrk kinase OS=Drosophila melanogaster GN=Cdc2rk PE=3 SV=1;tr|A1Z840|A1Z840_DROME Cdc2-related kinase OS=Drosophila melanogaster GN=Cdc2rk PE=1 SV=1;tr|C6SUX7|C6SUX7_DROME GM29110p (Fragment) OS=Drosophila melanogaster GN=cdc2rk-RA	19	2	2	1	2	2	2	2	1	1	5.4	5.4	3.2	39.404	349	349;387;393;333;451;464;565;916;1504;1522;1589;1607;1620;1638;1666;1705;1723;603;1620	0.0011703	2.5993	By MS/MS	By MS/MS	5.4	5.4	817890	356910	460980	0	460980	1	2	3				247	15640;16004	True;True	16553;16941	34674;34675;35503;35504	34054;34863;34864	34054;34863
A1Z850;Q9BLY4;E1JH26;H0RNH3;C6TP82	A1Z850;Q9BLY4;E1JH26;H0RNH3;C6TP82	1;1;1;1;1	1;1;1;1;1	1;1;1;1;1	Superoxide dismutase [Cu-Zn]	Ccs;CCS-RB;CCS-RA	tr|A1Z850|A1Z850_DROME Superoxide dismutase [Cu-Zn] OS=Drosophila melanogaster GN=Ccs PE=1 SV=2;tr|Q9BLY4|Q9BLY4_DROME Superoxide dismutase [Cu-Zn] OS=Drosophila melanogaster GN=Ccs PE=2 SV=1;tr|E1JH26|E1JH26_DROME Superoxide dismutase [Cu-Zn] OS=Drosophil	5	1	1	1	1	0	1	0	1	0	5	5	5	27.248	258	258;264;264;276;276	0.0082945	1.6515	By MS/MS		5	0	0	0	0	0	0	2	0	2				248	1545	TRUE	1638	3464;3465	3432;3433	3433
B7FNR1;A1Z877	B7FNR1;A1Z877	9;9	9;9	9;9		Ndg-RA;Ndg	tr|B7FNR1|B7FNR1_DROME RE69505p OS=Drosophila melanogaster GN=Ndg-RA PE=2 SV=1;tr|A1Z877|A1Z877_DROME LP19846p OS=Drosophila melanogaster GN=Ndg PE=1 SV=1	2	9	9	9	8	7	8	7	8	7	12.1	12.1	12.1	149.05	1350	1350;1350	0	40.238	By MS/MS	By MS/MS	11.3	7.7	8270400	4317600	3952700	4178500	3654900	8	8	16				249	1107;1232;2523;4286;9504;12738;14193;15619;16073	True;True;True;True;True;True;True;True;True	1176;1304;2673;4514;9969;13503;15032;16532;17011	2456;2457;2720;2721;5544;5545;9237;20789;20790;28219;31445;31446;34634;34635;34636;35644	2428;2709;5494;5495;9100;20273;27589;30863;30864;34015;34016;34017;34018;34995;34996;34997	2428;2709;5495;9100;20273;27589;30863;34015;34995
A1Z893;A1Z892;Q9GPQ1;Q9GPQ0;Q7JX87;Q8SY26	A1Z893;A1Z892;Q9GPQ1;Q9GPQ0;Q7JX87;Q8SY26	7;7;6;6;6;4	7;7;6;6;6;4	7;7;6;6;6;4		CG12896-RA;Prx2540-1;Prx2540-2;CG12896	tr|A1Z893|A1Z893_DROME DI01187p OS=Drosophila melanogaster GN=CG12896-RA PE=2 SV=1;tr|A1Z892|A1Z892_DROME LD11278p OS=Drosophila melanogaster GN=Prx2540-1 PE=2 SV=1;tr|Q9GPQ1|Q9GPQ1_DROME 1-cys peroxiredoxin DPx-2540-1 OS=Drosophila melanogaster GN=Prx2540	6	7	7	7	7	6	7	6	7	6	50.5	50.5	50.5	24.756	220	220;220;220;220;220;155	0	17.378	By MS/MS	By MS/MS	50.5	37.3	9379900	6784000	2595800	6055200	2638200	7	3	10				250	784;2190;4127;8610;8611;14295;16881	True;True;True;True;True;True;True	827;2314;4349;9032;9033;15136;17861	1713;1714;1715;4843;4844;8883;18787;18788;18789;18790;31658;31659;37427;37428	1694;1695;1696;4793;8749;18350;18351;18352;31074;36716	1695;4793;8749;18350;18352;31074;36716	215	111
A1Z8S6;Q95U25	A1Z8S6	13;5	13;5	13;5		pds5	tr|A1Z8S6|A1Z8S6_DROME Pds5, isoform A OS=Drosophila melanogaster GN=pds5 PE=1 SV=1	2	13	13	13	13	12	13	12	13	12	15.1	15.1	15.1	138.89	1218	1218;415	0	37.037	By MS/MS	By MS/MS	15.1	13.3	16380000	9475700	6903900	7573600	7072800	17	11	28				251	49;50;548;1771;1927;3438;4172;4516;5571;9016;9136;10009;12483	True;True;True;True;True;True;True;True;True;True;True;True;True	50;51;580;1880;2039;3633;4396;4752;5859;5860;9450;9577;10491;13227;13228	110;111;112;113;114;1192;1193;3936;4270;4271;7471;7472;8976;8977;8978;9782;9783;9784;9785;12166;12167;12168;12169;19728;19729;20006;20007;21880;21881;27654;27655;27656	119;120;121;122;1186;3908;3909;4254;4255;7372;8845;8846;9625;9626;9627;11965;11966;11967;11968;19236;19237;19497;21301;27017;27018;27019;27020;27021	119;121;1186;3908;4255;7372;8846;9626;11966;19237;19497;21301;27020	216;217	930;1182
A1Z8U0;Q960V2;Q6NLN4	A1Z8U0;Q960V2	36;26;2	36;26;2	36;26;2		Prp8	tr|A1Z8U0|A1Z8U0_DROME Pre-mRNA processing factor 8 OS=Drosophila melanogaster GN=Prp8 PE=1 SV=1;tr|Q960V2|Q960V2_DROME LD33339p OS=Drosophila melanogaster GN=Prp8 PE=2 SV=1	3	36	36	36	28	35	28	35	28	35	20.7	20.7	20.7	279.57	2396	2396;1328;569	0	151.82	By MS/MS	By MS/MS	15.5	20.7	50290000	18769000	31521000	20836000	27554000	26	38	64				252	642;1134;2037;2370;2881;2932;3229;3488;3869;3980;4581;5424;5805;6114;6390;7219;7279;9012;9270;9752;10304;12474;13072;13077;13926;14381;14557;14832;14868;15090;15227;15298;16558;17483;17582;17583	True;True;True;True;True;True;True;True;True;True;True;True;True;True;True;True;True;True;True;True;True;True;True;True;True;True;True;True;True;True;True;True;True;True;True;True	679;1203;2157;2511;3052;3103;3416;3684;4080;4194;4818;5708;6103;6423;6709;7584;7646;9446;9724;10223;10894;13217;13853;13858;14751;15224;15412;15702;15738;15978;16118;16193;17523;18489;18590;18591	1388;1389;1390;2509;2510;2511;4517;4518;5241;5242;6269;6270;6371;7025;7563;7564;8357;8358;8577;8578;9927;11850;11851;12707;12708;13378;13379;13987;15805;15806;15928;19720;19721;20316;20317;21309;21310;22689;27634;27635;28955;28956;28967;30873;31843;31844;32228;32229;32846;32847;32929;32930;33455;33456;33736;33737;33895;33896;36724;36725;38732;38733;38734;38735;38951;38952;38953;38954	1385;1386;1387;1388;1389;2486;2487;4487;4488;5176;5177;6196;6197;6289;6937;7461;7462;8244;8245;8451;8452;9757;11645;11646;12507;13155;13756;15520;15521;15649;19229;19230;19803;19804;20752;22104;26998;28342;28343;28354;30272;31254;31255;31638;31639;31640;32253;32254;32335;32336;32337;32842;32843;33117;33263;33264;33265;36040;36041;37974;37975;37976;38183;38184;38185	1386;2486;4487;5177;6197;6289;6937;7461;8244;8452;9757;11646;12507;13155;13756;15521;15649;19230;19803;20752;22104;26998;28342;28354;30272;31254;31640;32253;32335;32843;33117;33263;36040;37974;38183;38184	218;219	1387;1390
A1Z8W8;A1Z8W9;A0A0B4K7N0;Q8T4A1	A1Z8W8;A1Z8W9;A0A0B4K7N0	19;18;18;6	19;18;18;6	19;18;18;6		garz	tr|A1Z8W8|A1Z8W8_DROME Gartenzwerg, isoform B OS=Drosophila melanogaster GN=garz PE=1 SV=1;tr|A1Z8W9|A1Z8W9_DROME Gartenzwerg, isoform A OS=Drosophila melanogaster GN=garz PE=1 SV=1;tr|A0A0B4K7N0|A0A0B4K7N0_DROME Gartenzwerg, isoform C OS=Drosophila melano	4	19	19	19	18	9	18	9	18	9	13.8	13.8	13.8	220.59	1983	1983;1740;1741;726	0	58.302	By MS/MS	By MS/MS	13	7.7	9274000	7201900	2072200	5507900	3037300	21	7	28				253	873;1073;1191;3452;4569;5693;6216;7898;9139;9490;10575;12014;12772;13441;13903;14066;14150;14368;16149	True;True;True;True;True;True;True;True;True;True;True;True;True;True;True;True;True;True;True	920;1138;1262;3647;4805;5986;6529;8283;9580;9955;11212;12728;13537;14235;14728;14899;14987;15210;17089	1904;1905;2380;2381;2635;2636;7497;9897;9898;12445;13603;17303;17304;20012;20013;20014;20766;23366;26629;28288;29779;29780;30823;31174;31344;31814;31815;35809;35810	1869;2346;2347;2626;2627;2628;7394;9729;12241;13373;16922;19500;19501;19502;19503;20251;22757;26021;27660;29173;29174;30225;30588;30760;31220;31221;35146;35147	1869;2347;2627;7394;9729;12241;13373;16922;19503;20251;22757;26021;27660;29174;30225;30588;30760;31220;35147
A1Z934	A1Z934	11	11	11			tr|A1Z934|A1Z934_DROME CG8778 OS=Drosophila melanogaster GN=CG8778 PE=1 SV=1	1	11	11	11	11	8	11	8	11	8	40.1	40.1	40.1	31.909	299	299	0	27.893	By MS/MS	By MS/MS	40.1	35.8	30587000	18573000	12015000	14467000	13528000	15	10	25				254	2224;2436;5259;7664;8016;8056;8365;11718;11996;13540;13541	True;True;True;True;True;True;True;True;True;True;True	2348;2579;5534;5535;8044;8407;8450;8774;12422;12710;14339;14340	4906;4907;4908;4909;5372;5373;5374;11505;11506;11507;11508;16787;17553;17554;17639;17640;18288;25982;25983;25984;25985;25986;26587;26588;30017;30018;30019	4851;4852;4853;5313;5314;5315;5316;5317;11297;11298;11299;16456;17167;17168;17249;17885;25375;25376;25377;25378;25975;25976;29403;29404;29405	4852;5315;11299;16456;17167;17249;17885;25377;25976;29403;29405	220	67
A1Z968;Q5KTT4;Q86NR8;Q0E996	A1Z968;Q5KTT4;Q86NR8;Q0E996	43;42;22;22	43;42;22;22	43;42;22;22		NAT1;l(2)01424	tr|A1Z968|A1Z968_DROME NAT1, isoform D OS=Drosophila melanogaster GN=NAT1 PE=1 SV=1;tr|Q5KTT4|Q5KTT4_DROME Putative uncharacterized protein dNAT1 (Fragment) OS=Drosophila melanogaster GN=dNAT1 PE=2 SV=1;tr|Q86NR8|Q86NR8_DROME RE34257p OS=Drosophila melanog	4	43	43	43	42	36	42	36	42	36	35.6	35.6	35.6	162.87	1488	1488;1526;918;918	0	188.28	By MS/MS	By MS/MS	34.1	31.2	71585000	42435000	29150000	37716000	28763000	37	33	70				255	601;1399;1400;2381;2412;2432;3649;4158;4388;4961;4962;5466;5581;7454;7789;8252;8259;8630;9577;9598;9875;10545;10867;10908;11174;11354;11437;11500;11938;12155;12756;13265;13694;13941;14978;15800;15801;16156;17097;17394;17621;17677;17738	True;True;True;True;True;True;True;True;True;True;True;True;True;True;True;True;True;True;True;True;True;True;True;True;True;True;True;True;True;True;True;True;True;True;True;True;True;True;True;True;True;True;True	635;1482;1483;2522;2555;2575;3847;4381;4620;5218;5219;5751;5870;7827;8170;8656;8663;9052;10042;10065;10354;11181;11519;11562;11563;11850;12036;12126;12191;12649;12878;13521;14051;14506;14767;15852;16720;16721;17097;18086;18396;18631;18690;18752	1302;1303;3088;3089;3090;3091;5265;5325;5326;5365;5366;7905;7906;8942;8943;9463;9464;10833;10834;10835;10836;11950;12191;12192;16320;16321;17055;17056;18068;18069;18084;18085;18831;18832;20944;20945;20988;20989;21590;21591;23309;24030;24031;24127;24128;24129;24130;24749;24750;25142;25385;25386;25527;25528;26458;26459;26942;26943;28255;28256;29365;29366;29367;29368;30382;30383;30900;30901;30902;30…	1299;3057;3058;3059;3060;3061;5206;5263;5306;7802;8814;9311;9312;10670;10671;10672;10673;11748;11992;11993;16034;16035;16707;17661;17662;17678;17679;18397;18398;20410;20411;20449;21029;21030;22699;23403;23404;23405;23406;23510;23511;23512;24153;24154;24555;24803;24804;24936;25859;25860;26342;27622;27623;28762;28763;28764;28765;28766;29767;29768;30300;30301;30302;30303;32574;34416;34417;35167;3718…	1299;3058;3061;5206;5263;5306;7802;8814;9312;10670;10672;11748;11992;16034;16707;17662;17678;18398;20410;20449;21030;22699;23406;23511;24153;24555;24803;24936;25859;26342;27622;28763;29767;30300;32574;34416;34417;35167;37184;37809;38248;38365;38474	221;222	666;930
Q95RK9;Q6A1Q0;B3DN53;Q7YU89;A1Z987	Q95RK9;Q6A1Q0;B3DN53;Q7YU89;A1Z987	2;2;2;2;2	2;2;2;2;2	2;2;2;2;2		Cap-G	tr|Q95RK9|Q95RK9_DROME LD22256p OS=Drosophila melanogaster GN=Cap-G PE=2 SV=1;tr|Q6A1Q0|Q6A1Q0_DROME CAP-G protein OS=Drosophila melanogaster GN=Cap-G PE=4 SV=1;tr|B3DN53|B3DN53_DROME Chromosome associated protein G, isoform G OS=Drosophila melanogaster GN	5	2	2	2	0	2	0	2	0	2	5.1	5.1	5.1	85.379	743	743;1153;1299;1351;1351	0.0017472	2.5314		By MS/MS	0	5.1	7655700	0	7655700	0	7655700	0	3	3				256	8909;17424	True;True	9340;18427	19496;38603	19019;19020;37858	19019;37858
A1Z992;U3NIM6;Q8T0H4;B5RJS1	A1Z992;U3NIM6;Q8T0H4;B5RJS1	11;11;6;6	11;11;6;6	11;11;6;6		AGBE;AGBE-RA;CG33138-RA	tr|A1Z992|A1Z992_DROME 1,4-Alpha-Glucan branching enzyme OS=Drosophila melanogaster GN=AGBE PE=1 SV=1;tr|U3NIM6|U3NIM6_DROME FI23925p1 (Fragment) OS=Drosophila melanogaster GN=AGBE-RA PE=2 SV=1;tr|Q8T0H4|Q8T0H4_DROME LD03583p OS=Drosophila melanogaster GN=	4	11	11	11	11	9	11	9	11	9	24.8	24.8	24.8	79.108	685	685;724;463;463	0	56.55	By MS/MS	By MS/MS	24.8	20.7	16192000	9545400	6646300	7807800	7418000	15	10	25				257	2625;4797;5848;6178;7017;11377;12683;13637;16067;17120;17429	True;True;True;True;True;True;True;True;True;True;True	2783;5045;6149;6489;7375;12061;13440;14447;17005;18109;18432	5754;10479;10480;12813;12814;12815;13520;13521;13522;13523;15389;15390;15391;25238;25239;28097;30254;30255;35634;35635;37952;37953;38612;38613	5697;10295;12615;12616;13288;13289;13290;13291;15106;15107;15108;15109;15110;24647;24648;24649;27471;29639;34986;34987;37235;37236;37237;37867;37868	5697;10295;12615;13290;15109;24647;27471;29639;34987;37236;37868
T2FGD8;A1Z9A8	T2FGD8;A1Z9A8	11;11	11;11	11;11	Protein PTCD3 homolog, mitochondrial	CG4679-RA;CG4679	tr|T2FGD8|T2FGD8_DROME FI21483p1 OS=Drosophila melanogaster GN=CG4679-RA PE=2 SV=1;sp|A1Z9A8|PTCD3_DROME Protein PTCD3 homolog, mitochondrial OS=Drosophila melanogaster GN=CG4679 PE=2 SV=1	2	11	11	11	8	10	8	10	8	10	25	25	25	74.206	652	652;652	0	36.35	By MS/MS	By MS/MS	15.6	23.5	16467000	5154600	11312000	6001800	9943500	9	13	22				258	10;570;3555;6636;7051;7919;11435;12147;13764;13773;15171	True;True;True;True;True;True;True;True;True;True;True	10;603;3752;6965;7410;8304;12124;12869;14582;14592;16060	21;22;1239;1240;7709;7710;14511;14512;15459;17341;25382;26928;30537;30538;30551;30552;30553;30554;30555;33614;33615	26;27;1234;1235;7605;7606;14259;14260;15175;16959;24800;26327;26328;29931;29932;29947;29948;29949;29950;29951;32988;32989	27;1234;7605;14259;15175;16959;24800;26328;29931;29948;32989
H1UUG6;A8WHL0;E1JH59;A1Z9E2;A1Z9E2-2	H1UUG6;A8WHL0;E1JH59;A1Z9E2;A1Z9E2-2	10;10;10;10;9	10;10;10;10;9	10;10;10;10;9	Protein lin-54 homolog	mip120-RA;CG6061;mip120	tr|H1UUG6|H1UUG6_DROME FI18123p1 OS=Drosophila melanogaster GN=mip120-RA PE=2 SV=1;tr|A8WHL0|A8WHL0_DROME RE32583p OS=Drosophila melanogaster GN=CG6061 PE=2 SV=1;tr|E1JH59|E1JH59_DROME Myb-interacting protein 120, isoform B OS=Drosophila melanogaster GN=mi	5	10	10	10	7	10	7	10	7	10	20.8	20.8	20.8	100.02	950	950;950;952;950;560	0	25.728	By MS/MS	By MS/MS	15.9	20.8	8889600	4134200	4755400	3538400	4932800	6	13	19				259	787;1306;6048;7352;9652;9654;11406;11737;12599;14458	True;True;True;True;True;True;True;True;True;True	830;1382;6355;7720;10121;10123;12094;12442;13350;15307	1719;1720;2893;13241;13242;16068;16069;21096;21097;21100;21101;25329;26022;27911;27912;32005;32006	1700;1701;1702;1703;2878;13023;13024;15786;15787;15788;20550;20551;20554;20555;24745;25414;27273;27274;31415	1703;2878;13023;15787;20551;20554;24745;25414;27273;31415
Q95TV3;Q86NS6;A1Z9E3	Q95TV3;Q86NS6;A1Z9E3	2;2;2	2;2;2	2;2;2	Elongation factor Tu	EfTuM	tr|Q95TV3|Q95TV3_DROME GM14682p OS=Drosophila melanogaster GN=EfTuM PE=2 SV=1;tr|Q86NS6|Q86NS6_DROME Elongation factor Tu OS=Drosophila melanogaster GN=EfTuM PE=2 SV=1;tr|A1Z9E3|A1Z9E3_DROME Elongation factor Tu OS=Drosophila melanogaster GN=EfTuM PE=1 SV=	3	2	2	2	2	2	2	2	2	2	11	11	11	32.987	300	300;489;489	0	5.9514	By MS/MS	By MS/MS	11	11	1068000	455760	612250	0	612250	2	1	3				260	3192;9095	True;True	3379;9533	6950;6951;19909;19910	6858;6859;6860;19397;19398	6858;19397
C3KGI3;A1Z9G2	C3KGI3;A1Z9G2	6;6	6;6	6;6		CG6197-RA;fand	tr|C3KGI3|C3KGI3_DROME RE06860p OS=Drosophila melanogaster GN=CG6197-RA PE=2 SV=1;tr|A1Z9G2|A1Z9G2_DROME FI18620p1 OS=Drosophila melanogaster GN=fand PE=1 SV=1	2	6	6	6	5	6	5	6	5	6	8.9	8.9	8.9	103.35	883	883;883	0	12.562	By MS/MS	By MS/MS	7.9	8.9	3880300	2173600	1706700	2053400	1606900	3	6	9				261	2143;4600;7271;8336;12083;16831	True;True;True;True;True;True	2265;4837;7638;8745;12803;17805	4737;4738;10064;10065;15913;15914;18240;26774;26775;37314;37315	4699;4700;9871;9872;9873;15635;15636;17832;26178;36608;36609	4700;9872;15636;17832;26178;36609
Q9N9Z9;A1Z9I5;Q8MRH0	Q9N9Z9;A1Z9I5;Q8MRH0	14;14;9	14;14;9	14;14;9		tum	tr|Q9N9Z9|Q9N9Z9_DROME AcGAP protein OS=Drosophila melanogaster GN=tum PE=2 SV=1;tr|A1Z9I5|A1Z9I5_DROME FI24033p1 OS=Drosophila melanogaster GN=tum PE=1 SV=1;tr|Q8MRH0|Q8MRH0_DROME RE37229p OS=Drosophila melanogaster GN=tum PE=2 SV=1	3	14	14	14	11	14	11	14	11	14	26.6	26.6	26.6	69.763	625	625;625;456	0	66.64	By MS/MS	By MS/MS	22.9	26.6	34100000	9306900	24793000	8217800	24940000	9	17	26				262	353;902;1382;1702;1929;2160;6947;8036;10554;12552;12582;13552;14025;17558	True;True;True;True;True;True;True;True;True;True;True;True;True;True	374;950;1465;1808;1809;2041;2282;7295;8429;11190;13301;13333;14351;14856;18566	762;763;1975;1976;3057;3058;3802;3803;4274;4275;4773;4774;15211;15212;17598;17599;23326;23327;27796;27871;27872;30045;30046;31078;31079;38901;38902;38903	756;757;1931;3030;3031;3766;3767;4258;4259;4733;4734;4735;14929;17207;17208;22716;22717;27171;27240;27241;29432;29433;30490;30491;30492;38136;38137;38138	756;1931;3030;3767;4259;4733;14929;17208;22716;27171;27240;29432;30491;38136	223;224	16;99
A1Z9J3	A1Z9J3	25	25	2		shot	tr|A1Z9J3|A1Z9J3_DROME Short stop, isoform H OS=Drosophila melanogaster GN=shot PE=1 SV=1	1	25	25	2	17	23	17	23	0	2	4.4	4.4	0.3	989.54	8805	8805	0	94.698	By MS/MS	By MS/MS	3	4	19580000	7632700	11947000	8543500	10264000	13	21	34				263	64;2188;2575;2844;3196;4468;4471;4539;6030;7240;7926;9252;9355;9699;11817;13209;13381;14377;14520;14530;14694;16015;16263;16345;17767	True;True;True;True;True;True;True;True;True;True;True;True;True;True;True;True;True;True;True;True;True;True;True;True;True	65;2312;2730;3013;3383;4703;4706;4775;6337;7607;8311;9706;9814;10169;12526;13994;14170;15219;15373;15383;15556;16952;17210;17293;18782	139;140;4840;5654;5655;6204;6205;6956;6957;9637;9641;9642;9834;13208;13209;15848;15849;17350;20278;20279;20476;20477;21197;21198;26191;29238;29637;31834;31835;32138;32158;32159;32531;35521;35522;36074;36075;36244;36245;39304	146;147;4791;5597;5598;6134;6865;6866;9486;9490;9491;9492;9672;12995;15565;15566;16967;19758;19759;19963;20647;25589;28635;29035;31244;31547;31568;31943;34882;35404;35405;35406;35566;35567;38533	147;4791;5597;6134;6865;9486;9490;9672;12995;15566;16967;19759;19963;20647;25589;28635;29035;31244;31547;31568;31943;34882;35406;35566;38533
Q95S87;A1Z9J6	Q95S87;A1Z9J6	4;4	4;4	4;4		mRpL53	tr|Q95S87|Q95S87_DROME GM05817p OS=Drosophila melanogaster PE=2 SV=1;tr|A1Z9J6|A1Z9J6_DROME Mitochondrial ribosomal protein L53 OS=Drosophila melanogaster GN=mRpL53 PE=1 SV=1	2	4	4	4	2	4	2	4	2	4	34.8	34.8	34.8	16.888	155	155;155	0	8.8646	By MS/MS	By MS/MS	14.8	34.8	3360900	989580	2371400	1490900	1769900	1	4	5				264	2913;3861;4344;7350	True;True;True;True	3084;4071;4576;7718	6331;6332;8344;9356;16064;16065	6255;6256;8232;9206;15783	6256;8232;9206;15783
A1Z9S5;A1Z9S6	A1Z9S5;A1Z9S6	1;1	1;1	1;1		Su(var)2-HP2	tr|A1Z9S5|A1Z9S5_DROME RE12383p OS=Drosophila melanogaster GN=Su(var)2-HP2 PE=1 SV=1;tr|A1Z9S6|A1Z9S6_DROME Su(Var)2-HP2, isoform A OS=Drosophila melanogaster GN=Su(var)2-HP2 PE=1 SV=1	2	1	1	1	0	1	0	1	0	1	1.3	1.3	1.3	176.1	1633	1633;3257	0.00059032	2.6692		By MS/MS	0	1.3	176880	0	176880	0	176880	0	2	2				265	13176	TRUE	13961	29171	28569;28570	28570
A1Z9X0;A0A0B4KFQ6;A0A0B4KEQ8;A0A0B4KEV2;A0A0B4JD78;A0A0B4KG15;A1Z9X0-5;A1Z9X0-4;A1Z9X0-3;A0A0B4JD26;A1Z9X0-2	A1Z9X0;A0A0B4KFQ6;A0A0B4KEQ8;A0A0B4KEV2;A0A0B4JD78;A0A0B4KG15;A1Z9X0-5;A1Z9X0-4;A1Z9X0-3;A0A0B4JD26;A1Z9X0-2	5;4;4;4;4;4;4;4;4;3;3	5;4;4;4;4;4;4;4;4;3;3	5;4;4;4;4;4;4;4;4;3;3	Atypical protein kinase C;Protein kinase C	aPKC	sp|A1Z9X0|APKC_DROME Atypical protein kinase C OS=Drosophila melanogaster GN=aPKC PE=1 SV=1;tr|A0A0B4KFQ6|A0A0B4KFQ6_DROME Protein kinase C OS=Drosophila melanogaster GN=aPKC PE=1 SV=1;tr|A0A0B4KEQ8|A0A0B4KEQ8_DROME Protein kinase C OS=Drosophila melanogas	11	5	5	5	4	4	4	4	4	4	14	14	14	69.556	606	606;519;620;634;951;958;503;524;608;511;526	0	17.92	By MS/MS	By MS/MS	9.4	11.7	2950500	1031600	1918900	1188700	1657400	5	3	8				266	946;2232;8526;12342;14469	True;True;True;True;True	998;2356;8939;13079;15319	2087;2088;4923;4924;18603;27357;27358;32031;32032	2048;2049;4865;4866;18176;26724;26725;31448;31449	2049;4865;18176;26725;31448	225	535
O76417;Q8T9C0;A1ZA03	O76417;Q8T9C0;A1ZA03	1;1;1	1;1;1	1;1;1		Pms2	tr|O76417|O76417_DROME MutL homolog PMS2 OS=Drosophila melanogaster GN=Pms2 PE=4 SV=1;tr|Q8T9C0|Q8T9C0_DROME SD07911p OS=Drosophila melanogaster GN=Pms2 PE=2 SV=1;tr|A1ZA03|A1ZA03_DROME Pms2 OS=Drosophila melanogaster GN=Pms2 PE=1 SV=1	3	1	1	1	1	1	1	1	1	1	1.6	1.6	1.6	101.04	893	893;895;899	0	11.307	By MS/MS	By MS/MS	1.6	1.6	521200	521200	0	468460	0	1	1	2				267	13726	TRUE	14539	30445;30446	29832;29833	29833
Q9GQ88;Q8MSR4;Q8MPP2;A1ZA22;Q95SC4	Q9GQ88;Q8MSR4;Q8MPP2;A1ZA22;Q95SC4	2;2;2;2;2	2;2;2;2;2	2;2;2;2;2		eIF2B-gamma;eIF2B-gamma-RA	tr|Q9GQ88|Q9GQ88_DROME Eukaryotic initiation factor eIF2B gamma subunit OS=Drosophila melanogaster GN=eIF2B-gamma PE=2 SV=1;tr|Q8MSR4|Q8MSR4_DROME SD04737p OS=Drosophila melanogaster GN=eIF2B-gamma PE=2 SV=1;tr|Q8MPP2|Q8MPP2_DROME EIF2B-gamma protein OS=Dr	5	2	2	2	1	2	1	2	1	2	9	9	9	50.685	455	455;455;455;455;488	0	39.461	By MS/MS	By MS/MS	4.8	9	3590300	1006600	2583800	0	2583800	2	2	4				268	7328;8309	True;True	7696;8717	16025;16026;18192	15739;15740;15741;17783	15739;17783
Q9NBB1;Q9NBB0;A1ZA73	Q9NBB1;Q9NBB0;A1ZA73	1;1;1	1;1;1	1;1;1		Strn-Mlck	tr|Q9NBB1|Q9NBB1_DROME Stretchin-MLCK (Fragment) OS=Drosophila melanogaster GN=Strn-Mlck PE=2 SV=1;tr|Q9NBB0|Q9NBB0_DROME Stretchin-MLCK (Fragment) OS=Drosophila melanogaster GN=Strn-Mlck PE=2 SV=1;tr|A1ZA73|A1ZA73_DROME Stretchin-Mlck, isoform R OS=Drosop	3	1	1	1	1	0	1	0	1	0	30.8	30.8	30.8	3.0035	26	26;212;1918	0.006286	1.7229	By MS/MS		30.8	0	3508700	3508700	0	3153600	0	1	0	1				269	6556	TRUE	6880	14331	14080	14080
Q7YWB4;Q7K221;A1ZAA5;Q8IHB4	Q7YWB4;Q7K221;A1ZAA5;Q8IHB4	6;6;6;6	6;6;6;6	6;6;6;6		Got1	tr|Q7YWB4|Q7YWB4_DROME Aminotransferase OS=Drosophila melanogaster GN=Got1 PE=2 SV=1;tr|Q7K221|Q7K221_DROME Glutamate oxaloacetate transaminase 1, isoform A OS=Drosophila melanogaster GN=Got1 PE=1 SV=1;tr|A1ZAA5|A1ZAA5_DROME Glutamate oxaloacetate transami	4	6	6	6	5	5	5	5	5	5	20.9	20.9	20.9	46.117	416	416;416;437;448	0	8.6497	By MS/MS	By MS/MS	17.3	15.9	12810000	8892300	3918200	4775100	4483000	5	4	9				270	387;5316;5401;11411;14490;15623	True;True;True;True;True;True	411;5593;5685;12099;15341;16536	839;840;11614;11804;11805;25336;32074;32075;34643;34644;34645	841;842;11414;11415;11601;24752;31493;34024;34025	842;11414;11601;24752;31493;34024
A1ZAB5;A0A0B4KEX0;Q8MQR3;Q95RN1	A1ZAB5;A0A0B4KEX0	37;35;16;2	37;35;16;2	37;35;16;2	Protein clueless	clu	sp|A1ZAB5|CLU_DROME Protein clueless OS=Drosophila melanogaster GN=clu PE=1 SV=1;tr|A0A0B4KEX0|A0A0B4KEX0_DROME Protein clueless OS=Drosophila melanogaster GN=clu PE=1 SV=1	4	37	37	37	35	34	35	34	35	34	35.5	35.5	35.5	160.85	1448	1448;1289;667;116	0	195.7	By MS/MS	By MS/MS	33.6	32.6	112010000	61573000	50433000	52940000	51753000	46	41	87				271	181;407;1330;2056;2097;2627;2773;2774;3227;3343;3464;4340;4688;5080;5702;5912;6181;6320;6894;8640;9151;9429;9484;9703;10866;10925;11216;11657;13260;13830;14529;15260;16032;16421;16432;16786;17054	True;True;True;True;True;True;True;True;True;True;True;True;True;True;True;True;True;True;True;True;True;True;True;True;True;True;True;True;True;True;True;True;True;True;True;True;True	188;432;1408;2176;2218;2785;2937;2938;3414;3533;3660;4572;4926;5345;5995;6215;6492;6638;7240;9062;9594;9893;9949;10173;11518;11581;11893;12354;14046;14654;15382;16153;16969;17373;17384;17759;18040	386;387;880;881;2940;4554;4555;4556;4641;4642;5757;5758;6053;6054;6055;6056;6057;7020;7021;7022;7281;7282;7521;9346;9347;10235;10236;11114;11115;12461;12462;12957;12958;12959;12960;13528;13529;13837;13838;15095;15096;15097;15098;18852;18853;18854;18855;20044;20045;20640;20641;20754;20755;21204;21205;24028;24029;24164;24165;24166;24831;24832;25852;25853;29355;29356;30680;32156;32157;33814;33815;35…	393;876;877;2921;4525;4526;4608;5699;5700;5987;5988;5989;5990;5991;5992;5993;6932;6933;6934;6935;7178;7179;7419;9198;10044;10045;10046;10933;12257;12258;12752;12753;12754;12755;12756;13297;13298;13624;13625;14814;14815;14816;18415;18416;18417;19530;19531;20132;20133;20239;20240;20241;20654;20655;20656;23402;23547;23548;23549;23550;24233;24234;25240;25241;25242;28751;28752;30073;31565;31566;31567;…	393;877;2921;4526;4608;5700;5987;5993;6934;7179;7419;9198;10044;10933;12258;12756;13298;13625;14816;18415;19531;20133;20239;20654;23402;23547;24234;25241;28752;30073;31567;33185;34923;35724;35746;36515;37093
Q95U02;O96831;A1ZAK1	Q95U02;O96831;A1ZAK1	3;3;3	3;3;3	3;3;3		IntS8	tr|Q95U02|Q95U02_DROME GH18129p OS=Drosophila melanogaster GN=IntS8 PE=2 SV=1;tr|O96831|O96831_DROME EG:EG0003.5 protein OS=Drosophila melanogaster GN=IntS8 PE=4 SV=1;tr|A1ZAK1|A1ZAK1_DROME FI09622p OS=Drosophila melanogaster GN=IntS8 PE=1 SV=1	3	3	3	3	2	3	2	3	2	3	4.1	4.1	4.1	113.58	1007	1007;1007;1007	0	5.5194	By MS/MS	By MS/MS	2.9	4.1	2420400	1587800	832630	838680	850690	3	2	5				272	1144;5313;11895	True;True;True	1213;5590;12606	2528;2529;2530;11608;11609;26371	2506;2507;2508;11407;25773	2508;11407;25773
A1ZAK7;A1ZAK8;L0CPZ4;A1ZAK9;O96828;L0CRT0;L0CRT5;L0CRH5;L0CR32;L0CPZ9;L0CPR4;Q960R6;L0CR28	A1ZAK7;A1ZAK8;L0CPZ4;A1ZAK9;O96828;L0CRT0;L0CRT5;L0CRH5;L0CR32;L0CPZ9;L0CPR4;Q960R6;L0CR28	16;16;13;13;13;12;12;12;12;12;12;11;11	16;16;13;13;13;12;12;12;12;12;12;11;11	16;16;13;13;13;12;12;12;12;12;12;11;11		Psi	tr|A1ZAK7|A1ZAK7_DROME LD35640p OS=Drosophila melanogaster GN=Psi PE=1 SV=1;tr|A1ZAK8|A1ZAK8_DROME P-element somatic inhibitor, isoform C OS=Drosophila melanogaster GN=Psi PE=1 SV=1;tr|L0CPZ4|L0CPZ4_DROME P-element somatic inhibitor OS=Drosophila melanogas	13	16	16	16	16	2	16	2	16	2	26.6	26.6	26.6	81.587	796	796;797;716;716;806;716;716;716;716;716;716;661;716	0	47.346	By MS/MS	By MS/MS	26.6	4.6	20710000	19598000	1112300	15273000	1112300	24	2	26				273	2880;4933;5536;6438;6978;7120;7995;9329;10210;10504;11985;12770;13333;13978;14195;16685	True;True;True;True;True;True;True;True;True;True;True;True;True;True;True;True	3051;5188;5189;5822;6758;7333;7480;8386;9788;10763;10764;11138;12699;13535;14120;14809;15034;17653	6268;10765;10766;12094;14084;15297;15590;17512;20432;22422;22423;22424;23219;26565;28284;28285;28286;29536;30988;30989;31450;37003	6195;10592;10593;10594;11889;13846;15015;15305;17130;17131;19920;21833;21834;21835;22607;25956;27655;27656;27657;27658;28926;30398;30399;30868;30869;36317	6195;10594;11889;13846;15015;15305;17131;19920;21834;22607;25956;27655;28926;30398;30869;36317	226;227;228	159;245;304
A1ZAS3;Q8MQK4	A1ZAS3;Q8MQK4	7;7	7;7	7;7	Uridine kinase	l(2)k01209	tr|A1ZAS3|A1ZAS3_DROME Uridine kinase OS=Drosophila melanogaster GN=l(2)k01209 PE=1 SV=1;tr|Q8MQK4|Q8MQK4_DROME Uridine kinase OS=Drosophila melanogaster GN=l(2)k01209 PE=1 SV=1	2	7	7	7	6	5	6	5	6	5	15.7	15.7	15.7	63.012	561	561;626	0	15.82	By MS/MS	By MS/MS	13.2	10.9	8976500	6146400	2830100	5407600	2946900	5	4	9				274	6552;6862;7469;7928;14702;15436;15452	True;True;True;True;True;True;True	6876;7204;7844;8313;15564;16339;16355	14324;14325;15022;16357;16358;17353;32550;32551;34197;34231;34232	14074;14075;14748;16066;16969;31958;31959;33581;33620	14074;14748;16066;16969;31959;33581;33620
C1C542;A1ZAW5	C1C542;A1ZAW5	1;1	1;1	1;1	Methylosome subunit pICln	icln-RA;icln	tr|C1C542|C1C542_DROME FI06489p (Fragment) OS=Drosophila melanogaster GN=icln-RA PE=2 SV=1;sp|A1ZAW5|ICLN_DROME Methylosome subunit pICln OS=Drosophila melanogaster GN=icln PE=1 SV=1	2	1	1	1	1	1	1	1	1	1	7	7	7	25.378	230	230;215	0.0087269	1.5958	By MS/MS	By matching	7	7	1031100	627860	403260	0	403260	2	0	2				275	16758	TRUE	17731	37162;37163	36469;36470	36469
A1ZB71;Q7JZM3	A1ZB71;Q7JZM3	5;5	5;5	5;5		GstE6	tr|A1ZB71|A1ZB71_DROME Glutathione S transferase E6 OS=Drosophila melanogaster GN=GstE6 PE=1 SV=1;tr|Q7JZM3|Q7JZM3_DROME RE21095p (Fragment) OS=Drosophila melanogaster GN=GstE6 PE=1 SV=1	2	5	5	5	5	5	5	5	5	5	29.7	29.7	29.7	25.014	222	222;231	0	24.562	By MS/MS	By MS/MS	29.7	29.7	10248000	4516500	5731100	4784100	5006500	5	4	9				276	1155;7754;8662;9760;17199	True;True;True;True;True	1224;8135;9084;10231;18193	2551;2552;16985;16986;16987;16988;18900;18901;21327;21328;38130;38131	2529;16645;16646;16647;18459;18460;20766;20767;37417;37418	2529;16647;18459;20766;37417
Q8SX15;A1ZBA5	Q8SX15;A1ZBA5	1;1	1;1	1;1		mRpS28	tr|Q8SX15|Q8SX15_DROME RH13070p OS=Drosophila melanogaster GN=mRpS28 PE=2 SV=1;tr|A1ZBA5|A1ZBA5_DROME FI07234p OS=Drosophila melanogaster GN=mRpS28 PE=2 SV=1	2	1	1	1	1	1	1	1	1	1	13.4	13.4	13.4	21.286	194	194;194	0.0017361	2.4737	By MS/MS	By MS/MS	13.4	13.4	880370	329620	550750	0	550750	1	2	3				277	373	TRUE	395	806;807	800;801;802	801
A1ZBF1;C3KGJ8	A1ZBF1;C3KGJ8	10;9	7;6	7;6		CG18190-RB	tr|A1ZBF1|A1ZBF1_DROME FI16628p1 OS=Drosophila melanogaster GN=CG18190-RB PE=1 SV=2;tr|C3KGJ8|C3KGJ8_DROME IP08151p OS=Drosophila melanogaster GN=CG18190-RB PE=2 SV=1	2	10	7	7	9	10	6	7	6	7	42.7	37.1	37.1	28.743	248	248;198	0	101.78	By MS/MS	By MS/MS	29.8	42.7	29324000	15782000	13542000	15251000	10811000	11	8	19				278	2834;4004;4385;5409;5410;7634;8370;8493;9806;14795	True;True;False;False;False;True;True;True;True;True	3000;3001;4218;4617;5693;5694;8014;8779;8906;10280;10281;15662	6181;6182;6183;8630;8631;9459;9460;11822;11823;11824;11825;16709;16710;18296;18297;18298;18299;18540;18541;21425;21426;21427;21428;32767	6111;6112;6113;8495;8496;9306;9307;11616;11617;11618;11619;11620;16388;16389;17893;17894;17895;17896;18117;18118;20863;20864;20865;20866;20867;32184	6112;8495;9307;11618;11619;16389;17894;18117;20866;32184	229;230	18;177
A1ZBJ2;C9QPI7	A1ZBJ2;C9QPI7	29;29	29;29	29;29		CG7461-RB	tr|A1ZBJ2|A1ZBJ2_DROME CG7461, isoform B OS=Drosophila melanogaster GN=CG7461 PE=1 SV=2;tr|C9QPI7|C9QPI7_DROME RH10980p (Fragment) OS=Drosophila melanogaster GN=CG7461-RB PE=2 SV=1	2	29	29	29	28	26	28	26	28	26	56.1	56.1	56.1	68.367	627	627;644	0	149.68	By MS/MS	By MS/MS	56	53.4	131230000	80151000	51082000	66368000	50238000	35	27	62				279	136;392;924;1233;1277;1278;1501;1666;2174;2641;3335;4096;5091;5447;6193;6510;7488;8087;8886;10805;10930;11087;11442;12348;12947;12948;14405;15405;15625	True;True;True;True;True;True;True;True;True;True;True;True;True;True;True;True;True;True;True;True;True;True;True;True;True;True;True;True;True	140;416;973;1305;1306;1350;1351;1591;1592;1770;2296;2799;3523;4316;5357;5731;6505;6833;7863;8485;9317;11454;11586;11759;12131;13085;13719;13720;15249;16308;16538	286;287;848;849;2023;2024;2722;2723;2724;2823;2824;2825;3351;3352;3353;3354;3355;3724;3725;3726;3727;4801;4802;5783;5784;7256;7257;8818;8819;11140;11141;11906;11907;13558;13559;14234;14235;16401;16402;16403;17709;19444;19445;19446;19447;23873;23874;24175;24176;24177;24178;24564;24565;25397;27367;28664;28665;28666;28667;28668;28669;31895;31896;34140;34141;34647;34648	295;296;851;852;1978;1979;2710;2711;2712;2808;2809;2810;3320;3321;3322;3323;3324;3325;3689;3690;3691;4758;4759;5722;7153;7154;8686;8687;10958;10959;11703;11704;13326;13327;13992;13993;13994;16105;16106;17315;17316;18978;18979;23250;23251;23252;23559;23560;23561;23562;23957;23958;24815;26736;28049;28050;28051;28052;31311;31312;33528;34028;34029;34030	296;851;1978;2710;2808;2810;3325;3690;4759;5722;7153;8687;10959;11704;13327;13992;16106;17315;18979;23252;23560;23957;24815;26736;28050;28052;31312;33528;34029	231;232	47;574
E1JGM9;Q963E6;Q6NPA6;Q9V8V8;A1ZBL5;A1ZBL7;Q7YU80;Q963E5;Q95U75;E1JGN0;A1ZBL9	E1JGM9;Q963E6;Q6NPA6;Q9V8V8;A1ZBL5;A1ZBL7;Q7YU80;Q963E5;Q95U75;E1JGN0;A1ZBL9	1;1;1;1;1;1;1;1;1;1;1	1;1;1;1;1;1;1;1;1;1;1	1;1;1;1;1;1;1;1;1;1;1		par-1	tr|E1JGM9|E1JGM9_DROME Par-1, isoform S OS=Drosophila melanogaster GN=par-1 PE=1 SV=1;tr|Q963E6|Q963E6_DROME Par-1, isoform W OS=Drosophila melanogaster GN=par-1 PE=1 SV=1;tr|Q6NPA6|Q6NPA6_DROME Par-1, isoform L OS=Drosophila melanogaster GN=par-1 PE=1 SV=	11	1	1	1	1	1	1	1	1	1	1.8	1.8	1.8	88.549	827	827;832;833;938;951;993;1046;1058;1075;1141;1170	0.0027307	2.0335	By MS/MS	By MS/MS	1.8	1.8	600900	321270	279620	0	279620	1	1	2				280	6217	TRUE	6530	13604;13605	13374;13375	13375
A4VA49;A4VA48;A4VA47;A1ZBU8;Q8IGD1;B5RJ56	A4VA49;A4VA48;A4VA47;A1ZBU8;Q8IGD1;B5RJ56	4;4;4;4;4;4	4;4;4;4;4;4	4;4;4;4;4;4		CG18067;CG18067-RA	tr|A4VA49|A4VA49_DROME CG18067 protein (Fragment) OS=Drosophila melanogaster GN=CG18067 PE=4 SV=1;tr|A4VA48|A4VA48_DROME CG18067 protein (Fragment) OS=Drosophila melanogaster GN=CG18067 PE=4 SV=1;tr|A4VA47|A4VA47_DROME CG18067 protein (Fragment) OS=Drosoph	6	4	4	4	4	4	4	4	4	4	29.7	29.7	29.7	24.044	222	222;222;222;245;250;250	0	13.782	By MS/MS	By MS/MS	29.7	29.7	5538400	3566900	1971500	2304500	2872900	4	5	9				281	2285;6719;7125;10572	True;True;True;True	2413;7054;7485;11209	5040;5041;14720;14721;15598;15599;15600;15601;23361;23362	4977;14455;15316;15317;15318;22749;22750;22751;22752	4977;14455;15316;22749
Q9V948;E1JGN7;Q7KA80;A1ZBW1;A1ZBW0;Q7KHL0;D3DMD1;A1ZBW3;Q8IGP8;A1ZBW4;Q8SZZ6	Q9V948;E1JGN7;Q7KA80;A1ZBW1;A1ZBW0;Q7KHL0;D3DMD1;A1ZBW3;Q8IGP8;A1ZBW4	7;7;7;7;7;7;5;5;4;4;3	7;7;7;7;7;7;5;5;4;4;3	7;7;7;7;7;7;5;5;4;4;3		bl;bl-RB	tr|Q9V948|Q9V948_DROME HnRNP K protein homolog OS=Drosophila melanogaster GN=HnRNP-K PE=2 SV=3;tr|E1JGN7|E1JGN7_DROME Heterogeneous nuclear ribonucleoprotein K, isoform E OS=Drosophila melanogaster GN=HnRNP-K PE=1 SV=1;tr|Q7KA80|Q7KA80_DROME Heterogeneous	11	7	7	7	7	5	7	5	7	5	18.4	18.4	18.4	49.623	490	490;493;496;496;502;508;413;413;315;315;238	0	13.855	By MS/MS	By MS/MS	18.4	14.1	8112600	5623300	2489300	4425500	3118100	7	5	12				282	1411;3164;6861;7166;10602;15970;17013	True;True;True;True;True;True;True	1494;3350;7203;7529;11239;16903;17997	3108;3109;6889;6890;15020;15021;15692;23420;35419;35420;37720;37721	3076;3077;6802;6803;14746;14747;15403;22812;34786;37016;37017;37018;37019	3077;6802;14746;15403;22812;34786;37017
Q9W061;O96685;A2VEF9;Q95RC8	Q9W061;O96685;A2VEF9;Q95RC8	3;3;3;3	3;3;3;3	3;3;3;3		mu2	tr|Q9W061|Q9W061_DROME Mutator 2, isoform B OS=Drosophila melanogaster GN=mu2 PE=1 SV=1;tr|O96685|O96685_DROME Mutator 2 OS=Drosophila melanogaster GN=mu2 PE=1 SV=1;tr|A2VEF9|A2VEF9_DROME IP15561p OS=Drosophila melanogaster GN=mu2 PE=1 SV=1;tr|Q95RC8|Q95RC	4	3	3	3	2	3	2	3	2	3	3.6	3.6	3.6	138.3	1259	1259;1261;1274;1280	0	8.6208	By MS/MS	By MS/MS	2.5	3.6	2090100	1095100	995010	986080	993210	3	4	7				283	220;267;6349	True;True;True	228;280;6667	466;467;578;579;13896	472;473;474;475;567;568;13683	474;568;13683
A4IJ83;Q960J6;M9PBP2;Q0E8U6;Q9VQ54;A8DYT1;M9NE65;Q0E8U7;M9PB01	A4IJ83;Q960J6;M9PBP2;Q0E8U6;Q9VQ54;A8DYT1;M9NE65;Q0E8U7;M9PB01	1;1;1;1;1;1;1;1;1	1;1;1;1;1;1;1;1;1	1;1;1;1;1;1;1;1;1		CG7337;CG7337-RB;CG7337-RA	tr|A4IJ83|A4IJ83_DROME RE42355p (Fragment) OS=Drosophila melanogaster PE=2 SV=1;tr|Q960J6|Q960J6_DROME LD47622p OS=Drosophila melanogaster GN=CG7337 PE=2 SV=1;tr|M9PBP2|M9PBP2_DROME CG7337, isoform H OS=Drosophila melanogaster GN=CG7337 PE=1 SV=1;tr|Q0E8U6	9	1	1	1	1	1	1	1	1	1	3.2	3.2	3.2	83.559	759	759;1183;1476;1504;1508;1539;1554;2347;2397	0	9.8819	By MS/MS	By MS/MS	3.2	3.2	1969100	653630	1315500	0	1315500	1	2	3				284	13130	TRUE	13913	29074;29075	28467;28468;28469	28468
A4UZL5;P41043;A0A0B4KFT5	A4UZL5;P41043;A0A0B4KFT5	2;2;1	2;2;1	2;2;1	Glutathione S-transferase S1	GstS1	tr|A4UZL5|A4UZL5_DROME Glutathione S transferase S1, isoform C OS=Drosophila melanogaster GN=GstS1 PE=1 SV=1;sp|P41043|GSTS1_DROME Glutathione S-transferase S1 OS=Drosophila melanogaster GN=GstS1 PE=1 SV=2;tr|A0A0B4KFT5|A0A0B4KFT5_DROME Glutathione S trans	3	2	2	2	2	0	2	0	2	0	11.6	11.6	11.6	27.613	249	249;249;250	0	7.8763	By MS/MS		11.6	0	1699600	1699600	0	1527600	0	2	0	2				285	6325;17540	True;True	6643;18547	13846;38859	13633;38096	13633;38096
D5SHQ7;C8VV92;A4UZW2;P40320-4;P40320-3;P40320	D5SHQ7;C8VV92;A4UZW2;P40320-4;P40320-3;P40320	2;2;2;2;2;2	2;2;2;2;2;2	2;2;2;2;2;2	S-adenosylmethionine synthase	M(2)21AB-RB;M(2)21AB-RG;Sam-S	tr|D5SHQ7|D5SHQ7_DROME GH08738p OS=Drosophila melanogaster GN=M(2)21AB-RB PE=2 SV=1;tr|C8VV92|C8VV92_DROME LD43104p OS=Drosophila melanogaster GN=M(2)21AB-RG PE=2 SV=1;tr|A4UZW2|A4UZW2_DROME S-adenosylmethionine synthase OS=Drosophila melanogaster GN=Sam-S	6	2	2	2	1	2	1	2	1	2	12.3	12.3	12.3	28.952	260	260;381;408;381;408;408	0	6.9016	By MS/MS	By MS/MS	5.8	12.3	943810	571350	372460	0	372460	1	2	3				286	457;15250	True;True	485;16143	991;992;33792	992;993;33167	993;33167
A4UZZ4;Q9XTL9	A4UZZ4;Q9XTL9	18;18	18;18	18;18	Alpha-1,4 glucan phosphorylase;Glycogen phosphorylase	GlyP	tr|A4UZZ4|A4UZZ4_DROME Alpha-1,4 glucan phosphorylase OS=Drosophila melanogaster GN=GlyP PE=1 SV=1;sp|Q9XTL9|PYG_DROME Glycogen phosphorylase OS=Drosophila melanogaster GN=GlyP PE=2 SV=2	2	18	18	18	14	14	14	14	14	14	27.8	27.8	27.8	96.996	844	844;844	0	71.752	By MS/MS	By MS/MS	21.1	25.2	22115000	11541000	10573000	8535500	12411000	12	14	26				287	1210;2400;2471;2665;3122;4025;6564;8713;9306;10678;10740;12259;12733;15909;16139;16447;16448;17129	True;True;True;True;True;True;True;True;True;True;True;True;True;True;True;True;True;True	1282;2543;2615;2824;3307;4241;6889;9137;9763;11318;11387;12989;13496;16833;17079;17400;17401;18119	2673;5299;5300;5435;5836;5837;6793;6794;8672;8673;14351;14352;19076;19077;20387;23588;23589;23730;27173;27174;28207;28208;35269;35270;35788;36458;36459;36460;37972	2665;5238;5239;5386;5769;5770;6705;6706;8532;8533;8534;8535;14101;14102;18623;18624;19876;22982;23112;26551;26552;26553;27578;27579;34640;34641;35126;35785;35786;37255	2665;5239;5386;5770;6706;8533;14101;18624;19876;22982;23112;26552;27579;34640;35126;35785;35786;37255	233;234	198;225
A4V0N4;Q27331;M9PD18;P48602;V9GZU6;Q8MXF7;Q8MLX7;Q8T464;Q9VK47	A4V0N4;Q27331	32;32;12;12;11;5;5;4;4	32;32;12;12;11;5;5;4;4	32;32;12;12;11;5;5;4;4	V-type proton ATPase catalytic subunit A isoform 2	Vha68-2	tr|A4V0N4|A4V0N4_DROME MIP16230p OS=Drosophila melanogaster GN=Vha68-2 PE=1 SV=1;sp|Q27331|VATA2_DROME V-type proton ATPase catalytic subunit A isoform 2 OS=Drosophila melanogaster GN=Vha68-2 PE=1 SV=2	9	32	32	32	31	31	31	31	31	31	65	65	65	68.301	614	614;614;614;614;614;241;241;561;743	0	323.31	By MS/MS	By MS/MS	64.5	60.9	148440000	72564000	75875000	63141000	72147000	40	42	82				288	213;728;1260;2114;2755;3079;3909;4204;5800;6115;6759;7353;7675;8027;8361;9022;9023;9305;10650;10761;11516;12034;14425;15513;15725;15911;16060;16080;16238;16282;17448;17723	True;True;True;True;True;True;True;True;True;True;True;True;True;True;True;True;True;True;True;True;True;True;True;True;True;True;True;True;True;True;True;True	221;769;1333;2236;2919;3261;4120;4428;6098;6424;7097;7721;8055;8419;8420;8770;9456;9457;9762;11290;11409;11410;12208;12750;15272;15273;16421;16642;16836;16837;16998;17018;17185;17230;18452;18737	450;451;1584;1585;1586;2780;2781;2782;2783;4678;4679;6026;6027;6694;6695;6696;8433;8434;9041;9042;9043;9044;12675;12676;13380;13381;13382;13383;14808;14809;16070;16071;16813;16814;17578;17579;17580;17581;18282;19738;19739;19740;19741;19742;19743;20383;20384;20385;20386;23524;23525;23777;23778;23779;23780;25557;25558;26672;26673;31938;31939;31940;31941;34392;34393;34856;34857;35275;35276;35277;352…	457;458;1561;1562;1563;2766;2767;4641;4642;5960;5961;6604;6605;6606;8313;8905;8906;12480;12481;13156;13157;13158;14541;15789;16476;17188;17189;17190;17191;17192;17193;17878;19245;19246;19247;19248;19872;19873;19874;19875;22913;22914;23156;23157;23158;23159;24965;24966;26068;26069;26070;31351;31352;31353;33776;33777;34234;34235;34645;34646;34647;34971;34972;34973;34974;34975;34976;35011;35012;3535…	457;1563;2766;4641;5960;6606;8313;8905;12480;13158;14541;15789;16476;17191;17878;19246;19248;19874;22913;23157;24965;26070;31353;33777;34235;34645;34974;35012;35350;35447;37901;38451	235;236;237;238	32;315;365;547
A4V0U4;Q9VJ39	A4V0U4;Q9VJ39	5;5	5;5	5;5	Leukotriene A(4) hydrolase		tr|A4V0U4|A4V0U4_DROME Leukotriene A(4) hydrolase OS=Drosophila melanogaster GN=CG10602 PE=1 SV=1;tr|Q9VJ39|Q9VJ39_DROME Leukotriene A(4) hydrolase OS=Drosophila melanogaster GN=CG10602 PE=1 SV=4	2	5	5	5	5	2	5	2	5	2	9.1	9.1	9.1	68.489	613	613;684	0	10.554	By MS/MS	By MS/MS	9.1	3.6	2412300	1730400	681950	1226900	1010300	4	1	5				289	3179;7002;9549;10269;14456	True;True;True;True;True	3366;7360;10014;10845;15305	6924;15358;15359;20881;20882;22589;32003	6836;15077;20350;21996;31412	6836;15077;20350;21996;31412
L0MNA2;A4V133;L0MLP2;A4V134;L0MLR4;D1YSG7;D1YSG8;Q00168-4;Q00168-3;Q00168-2;Q00168;Q52KB0;Q058V4	L0MNA2;A4V133;L0MLP2;A4V134;L0MLR4;D1YSG7;D1YSG8;Q00168-4;Q00168-3;Q00168-2;Q00168;Q52KB0;Q058V4	2;2;2;2;2;2;2;2;2;2;2;1;1	2;2;2;2;2;2;2;2;2;2;2;1;1	2;2;2;2;2;2;2;2;2;2;2;1;1	Calcium/calmodulin-dependent protein kinase type II alpha chain	CaMKII;CG18069-RD	tr|L0MNA2|L0MNA2_DROME Calcium/calmodulin-dependent protein kinase II, isoform K OS=Drosophila melanogaster GN=CaMKII PE=1 SV=1;tr|A4V133|A4V133_DROME Calcium/calmodulin-dependent protein kinase II, isoform C OS=Drosophila melanogaster GN=CaMKII PE=1 SV=1;	13	2	2	2	1	1	1	1	1	1	6.6	6.6	6.6	54.667	482	482;490;504;509;522;530;531;490;509;516;530;239;379	0.00062893	3.474	By MS/MS	By MS/MS	3.9	2.7	596760	210090	386670	188830	0	1	1	2				290	437;7204	True;True	465;7569	951;15775	951;15490	951;15490
Q6NN06;A4V1Q1;A4V1Q0;M9PF25;Q24207-2;Q24207	Q6NN06;A4V1Q1;A4V1Q0;M9PF25;Q24207-2;Q24207	2;2;2;2;2;2	2;2;2;2;2;2	2;2;2;2;2;2	Protein boule	bol	tr|Q6NN06|Q6NN06_DROME Boule, isoform E OS=Drosophila melanogaster GN=bol PE=1 SV=1;tr|A4V1Q1|A4V1Q1_DROME Boule, isoform C OS=Drosophila melanogaster GN=bol PE=1 SV=1;tr|A4V1Q0|A4V1Q0_DROME Boule, isoform D OS=Drosophila melanogaster GN=bol PE=1 SV=1;tr|M	6	2	2	2	2	0	2	0	2	0	40	40	40	9.8811	95	95;189;228;233;227;228	0	4.701	By MS/MS		40	0	629360	629360	0	565670	0	3	0	3				291	5680;6197	True;True	5972;6510	12419;13568	12216;13336;13337	12216;13337
A4V201;E1JI11;M9PFP3;M9PI76;B7Z060;P47825-2;P47825	A4V201;E1JI11;M9PFP3;M9PI76;B7Z060;P47825-2;P47825	5;5;5;5;5;5;5	5;5;5;5;5;5;5	5;5;5;5;5;5;5	Transcription initiation factor TFIID subunit 4	Taf4	tr|A4V201|A4V201_DROME TBP-associated factor 4, isoform D OS=Drosophila melanogaster GN=Taf4 PE=1 SV=1;tr|E1JI11|E1JI11_DROME TBP-associated factor 4, isoform F OS=Drosophila melanogaster GN=Taf4 PE=1 SV=1;tr|M9PFP3|M9PFP3_DROME TBP-associated factor 4, is	7	5	5	5	4	3	4	3	4	3	10	10	10	92.06	851	851;921;962;1047;1088;851;921	0	8.6689	By MS/MS	By MS/MS	8.5	6.9	2829700	1549800	1279900	1338000	1334900	5	3	8				292	1851;6836;8879;9057;10306	True;True;True;True;True	1962;7175;9310;9493;10896	4118;4119;14964;19431;19432;19827;22692	4100;4101;14692;18965;18966;18967;19322;22106	4101;14692;18967;19322;22106	239	1
A4V2A4;Q95SZ9;M9PIK1;P91632;A0A0S0WH03;M9NGB9;M9NDY6;A4IJ59;Q0E8A7;M9NEH9;A2VEH1	A4V2A4;Q95SZ9;M9PIK1;P91632;A0A0S0WH03;M9NGB9;M9NDY6;A4IJ59;Q0E8A7;M9NEH9	6;5;5;5;5;5;5;5;4;4;1	6;5;5;5;5;5;5;5;4;4;1	6;5;5;5;5;5;5;5;4;4;1		mub	tr|A4V2A4|A4V2A4_DROME Mushroom-body expressed, isoform G OS=Drosophila melanogaster GN=mub PE=1 SV=1;tr|Q95SZ9|Q95SZ9_DROME LD32520p OS=Drosophila melanogaster GN=mub PE=1 SV=1;tr|M9PIK1|M9PIK1_DROME Mushroom-body expressed, isoform L OS=Drosophila melano	11	6	6	6	6	1	6	1	6	1	30.6	30.6	30.6	37.881	359	359;364;368;386;415;433;539;557;539;573;300	0	9.1947	By MS/MS	By MS/MS	30.6	3.1	2619100	2337400	281720	2100900	0	7	2	9				293	1174;6996;7631;10125;12218;14859	True;True;True;True;True;True	1245;7353;8011;10633;12947;15729	2600;15339;15340;16704;22154;27086;32906	2585;15060;15061;15062;16384;21556;21557;26476;32313	2585;15062;16384;21557;26476;32313	240	1
A4V2B8;P08181	A4V2B8;P08181	14;14	14;14	14;14	Casein kinase II subunit alpha	CkIIalpha	tr|A4V2B8|A4V2B8_DROME Casein kinase IIalpha, isoform C OS=Drosophila melanogaster GN=CkIIalpha PE=1 SV=1;sp|P08181|CSK2A_DROME Casein kinase II subunit alpha OS=Drosophila melanogaster GN=CkIIalpha PE=1 SV=2	2	14	14	14	13	14	13	14	13	14	63.4	63.4	63.4	39.959	336	336;336	0	74.366	By MS/MS	By MS/MS	57.1	63.4	90556000	47439000	43116000	43706000	39939000	20	17	37				294	740;2754;3445;4548;4987;4988;5147;8732;11971;15117;16322;17049;17711;17861	True;True;True;True;True;True;True;True;True;True;True;True;True;True	782;2916;2917;2918;3640;4784;5248;5249;5415;9156;12683;16005;17270;18035;18724;18878	1614;1615;6020;6021;6022;6023;6024;6025;7482;7483;7484;7485;9851;9852;9853;9854;10894;10895;10896;10897;10898;11260;11261;19112;19113;26534;26535;26536;33510;33511;33512;33513;36194;37793;37794;39199;39200;39201;39510;39511	1587;5953;5954;5955;5956;5957;5958;5959;7382;7383;7384;9685;9686;9687;9688;9689;10732;10733;10734;11072;11073;18659;18660;18661;18662;25928;25929;25930;32889;32890;32891;32892;35516;37087;38426;38427;38428;38726	1587;5955;7382;9688;10733;10734;11073;18659;25930;32890;35516;37087;38426;38726	241;242	317;330
A4V303;P48605	A4V303;P48605	39;39	39;39	39;39	T-complex protein 1 subunit gamma	Cctgamma	tr|A4V303|A4V303_DROME T-complex protein 1 subunit gamma OS=Drosophila melanogaster GN=Cctgamma PE=1 SV=1;sp|P48605|TCPG_DROME T-complex protein 1 subunit gamma OS=Drosophila melanogaster GN=Cctgamma PE=2 SV=2	2	39	39	39	38	37	38	37	38	37	72.8	72.8	72.8	59.394	544	544;544	0	323.31	By MS/MS	By MS/MS	72.6	71	520320000	235790000	284530000	197000000	257830000	68	80	148				295	186;187;2109;2580;3111;4827;4963;5356;5611;5731;6255;6328;6362;6565;6566;7049;7415;7416;7657;7699;7700;9815;9816;10170;10171;10258;10263;10811;10931;12391;14466;14476;14562;14563;14903;15201;15865;16643;17144	True;True;True;True;True;True;True;True;True;True;True;True;True;True;True;True;True;True;True;True;True;True;True;True;True;True;True;True;True;True;True;True;True;True;True;True;True;True;True	194;195;2231;2736;3296;5076;5220;5221;5635;5902;6026;6027;6571;6646;6681;6890;6891;7408;7785;7786;8037;8079;8080;10291;10292;10293;10701;10702;10703;10704;10705;10706;10707;10831;10832;10833;10838;10839;11461;11587;13131;15316;15326;15418;15419;15773;16091;16092;16788;17611;18136	400;401;402;403;4666;4667;5664;5665;6771;10539;10540;10837;10838;10839;10840;11696;11697;11698;11699;11700;12267;12268;12269;12270;12271;12272;12527;12528;12529;12530;12531;12532;12533;13689;13690;13852;13853;13854;13924;13925;14353;14354;14355;14356;14357;14358;15455;15456;16217;16218;16219;16762;16763;16764;16765;16766;16767;16768;16769;16854;16855;16856;16857;16858;16859;21451;21452;21453;2145…	410;411;412;4630;4631;5607;5608;6680;10356;10357;10674;10675;10676;11493;11494;11495;12061;12062;12063;12064;12065;12066;12067;12329;12330;12331;12332;12333;12334;12335;12336;12337;12338;12339;12340;12341;12342;13463;13464;13640;13641;13708;14103;14104;14105;14106;14107;15172;15173;15930;15931;15932;15933;16436;16437;16438;16439;16440;16441;16515;16516;16517;16518;16519;16520;20885;20886;20887;20…	411;412;4630;5607;6680;10356;10676;11494;12063;12334;13464;13641;13708;14103;14107;15172;15930;15933;16440;16516;16520;20885;20893;21708;21713;21970;21988;23263;23565;26828;31440;31459;31661;31667;32416;33065;34546;36228;37287	243;244;245;246;247;248;249;250;251	1;50;55;60;106;269;418;489;539
A4V383;P91929	A4V383;P91929	3;3	3;3	3;3	NADH dehydrogenase [ubiquinone] 1 alpha subcomplex subunit 10, mitochondrial	ND-42;ND42	tr|A4V383|A4V383_DROME NADH dehydrogenase (Ubiquinone) 42 kDa subunit, isoform B OS=Drosophila melanogaster GN=ND-42 PE=1 SV=1;sp|P91929|NDUAA_DROME NADH dehydrogenase [ubiquinone] 1 alpha subcomplex subunit 10, mitochondrial OS=Drosophila melanogaster GN=	2	3	3	3	3	2	3	2	3	2	13.3	13.3	13.3	46.897	407	407;407	0	7.4025	By MS/MS	By MS/MS	13.3	9.1	1374800	639300	735540	582220	727930	2	2	4				296	15965;17696;17733	True;True;True	16898;18709;18747	35409;35410;39170;39240;39241	34778;34779;38398;38465	34779;38398;38465	252	390
A4V391;P12613	A4V391;P12613	29;29	29;29	29;29	T-complex protein 1 subunit alpha	T-cp1	tr|A4V391|A4V391_DROME Tcp1-like, isoform B OS=Drosophila melanogaster GN=T-cp1 PE=1 SV=1;sp|P12613|TCPA_DROME T-complex protein 1 subunit alpha OS=Drosophila melanogaster GN=T-cp1 PE=2 SV=2	2	29	29	29	27	29	27	29	27	29	63	63	63	59.556	557	557;557	0	169.92	By MS/MS	By MS/MS	61.9	63	320980000	147310000	173670000	124720000	165110000	41	46	87				297	1347;1870;2474;3479;3587;3885;5336;5357;6211;6330;6651;6692;8980;10189;10225;10277;11832;12796;13960;14093;14198;14313;15025;15231;16876;17162;17370;17488;17489	True;True;True;True;True;True;True;True;True;True;True;True;True;True;True;True;True;True;True;True;True;True;True;True;True;True;True;True;True	1426;1427;1428;1981;2618;3675;3784;3785;4096;5614;5615;5636;6524;6648;6981;7024;7025;9413;10734;10735;10789;10855;10856;12541;13566;14788;14928;15037;15154;15903;16122;16123;17856;18155;18371;18494;18495	2979;2980;2981;2982;2983;2984;4156;4157;5439;5440;7549;7550;7771;7772;7773;7774;7775;7776;7777;8388;8389;11647;11648;11649;11701;11702;13595;13596;13857;13858;14556;14557;14558;14559;14650;14651;14652;14653;14654;14655;14656;19655;19656;22362;22363;22364;22365;22366;22475;22610;22611;22612;22613;22614;22615;22616;22617;26221;26222;26223;26224;28364;30952;30953;31225;31226;31457;31458;31459;31460;…	2950;2951;2952;2953;2954;2955;2956;2957;4142;5390;5391;7447;7448;7667;7668;7669;7670;7671;7672;7673;7674;7675;8273;8274;11446;11447;11496;13365;13366;13644;13645;14304;14305;14306;14392;14393;14394;14395;14396;19169;19170;21780;21781;21782;21783;21784;21785;21786;21888;22021;22022;22023;22024;22025;22026;22027;22028;22029;25618;25619;27739;30361;30633;30634;30877;30878;30879;30880;31111;31112;311…	2953;4142;5390;7447;7671;8274;11446;11496;13366;13645;14304;14393;19169;21781;21888;22021;25618;27739;30361;30634;30880;31111;32688;33127;36709;37326;37760;37984;37985	253;254;255;256;257;258;259;260;261;262	26;47;174;228;249;251;309;337;347;391
A4V3G8;Q7KRY6	A4V3G8;Q7KRY6	6;6	6;6	6;6	Nucleosomal histone kinase 1	ball	tr|A4V3G8|A4V3G8_DROME Ballchen, isoform B OS=Drosophila melanogaster GN=ball PE=1 SV=1;sp|Q7KRY6|NHK1_DROME Nucleosomal histone kinase 1 OS=Drosophila melanogaster GN=ball PE=1 SV=1	2	6	6	6	5	6	5	6	5	6	15.9	15.9	15.9	65.993	599	599;599	0	21.813	By MS/MS	By MS/MS	13.2	15.9	7631700	2327800	5303800	1921200	5474900	3	6	9				298	2718;4908;6613;6988;12666;15511	True;True;True;True;True;True	2879;5162;6939;7345;13422;16419	5947;5948;10711;10712;14453;14454;15323;15324;28065;34388;34389	5880;5881;10530;14197;14198;14199;15044;27445;33772	5880;10530;14199;15044;27445;33772
A4V3G9;A4V3H1;Q02926-2;Q02926;Q59DT6	A4V3G9;A4V3H1;Q02926-2;Q02926;Q59DT6	2;2;2;2;1	2;2;2;2;1	2;2;2;2;1	Ribonucleoprotein RB97D	Rb97D	tr|A4V3G9|A4V3G9_DROME Ribonuclear protein at 97D, isoform C OS=Drosophila melanogaster GN=Rb97D PE=1 SV=1;tr|A4V3H1|A4V3H1_DROME Ribonuclear protein at 97D, isoform F OS=Drosophila melanogaster GN=Rb97D PE=1 SV=1;sp|Q02926-2|RB97D_DROME Isoform A of Ribon	5	2	2	2	2	0	2	0	2	0	7.1	7.1	7.1	50.844	465	465;471;465;471;434	0.0006105	3.0783	By MS/MS		7.1	0	391610	391610	0	351980	0	2	0	2				299	1477;4841	True;True	1563;5090	3277;10563	3246;10375	3246;10375
C8VV67;A4V3J6;A4V3J5;E6PBW8;E8NH29;P07909-3;P07909-4;P07909-2;P07909	C8VV67;A4V3J6;A4V3J5;E6PBW8;E8NH29;P07909-3;P07909-4;P07909-2;P07909	6;6;6;6;6;6;6;6;6	5;5;5;5;5;5;5;5;5	5;5;5;5;5;5;5;5;5	Heterogeneous nuclear ribonucleoprotein A1	Hrb98DE-RE;Hrb98DE;Hrb98DE-RC;Hrb98DE-RA	tr|C8VV67|C8VV67_DROME RE34829p OS=Drosophila melanogaster GN=Hrb98DE-RE PE=2 SV=1;tr|A4V3J6|A4V3J6_DROME Heterogeneous nuclear ribonucleoprotein at 98DE, isoform F OS=Drosophila melanogaster GN=Hrb98DE PE=1 SV=1;tr|A4V3J5|A4V3J5_DROME Heterogeneous nuclea	9	6	5	5	6	6	5	5	5	5	19.2	16.7	16.7	38.55	360	360;361;365;372;396;360;361;364;365	0	19.704	By MS/MS	By MS/MS	19.2	19.2	8140800	4329300	3811500	3556800	3017200	6	8	14				300	4842;4843;4861;4941;8467;11619	True;True;True;True;False;True	5091;5092;5114;5115;5197;8879;12313	10564;10565;10566;10567;10612;10613;10614;10615;10791;10792;18489;18490;25769;25770	10376;10377;10378;10379;10380;10381;10430;10431;10432;10433;10627;10628;18069;25164;25165	10378;10379;10433;10628;18069;25165	263	79
A4V3W2;A4V3W1;P18431;P18431-3;B6IDN4;Q0KHW6;H5V852;M9PGC4;M9PGV7;P18431-4;P18431-1;A8JUV9;Q7KVY5;C0PUX5;E6PBX9;Q6A4W6;Q6A4W4;Q6A4T7;Q6A4T5;Q6A4S5;Q6A4R8;Q6A4R5	A4V3W2;A4V3W1;P18431;P18431-3;B6IDN4;Q0KHW6;H5V852;M9PGC4;M9PGV7;P18431-4;P18431-1;A8JUV9;Q7KVY5;C0PUX5;E6PBX9	9;9;9;9;8;8;8;8;8;8;8;7;5;5;5;2;2;2;2;2;2;2	9;9;9;9;8;8;8;8;8;8;8;7;5;5;5;2;2;2;2;2;2;2	9;9;9;9;8;8;8;8;8;8;8;7;5;5;5;2;2;2;2;2;2;2	Protein kinase shaggy	sgg;sgg-RG;sgg-RD	tr|A4V3W2|A4V3W2_DROME Shaggy, isoform C OS=Drosophila melanogaster GN=sgg PE=1 SV=1;tr|A4V3W1|A4V3W1_DROME Shaggy, isoform J OS=Drosophila melanogaster GN=sgg PE=1 SV=1;sp|P18431|SGG_DROME Protein kinase shaggy OS=Drosophila melanogaster GN=sgg PE=1 SV=3;	22	9	9	9	7	7	7	7	7	7	20.2	20.2	20.2	53.871	514	514;575;514;575;496;597;1067;1126;1168;496;1067;772;416;441;846;211;211;211;211;211;211;211	0	15.891	By MS/MS	By MS/MS	16.3	18.5	6032200	3065500	2966700	2524600	3197400	7	7	14				301	182;1064;2103;7341;7342;12200;15180;15334;16621	True;True;True;True;True;True;True;True;True	189;1129;2225;7709;7710;12927;16069;16232;17589	388;389;2357;2358;2359;4654;4655;16047;16048;16049;27044;27045;33635;33986;36867	394;395;2326;2327;2328;4619;4620;4621;15768;15769;26436;33015;33359;36180	395;2328;4619;15768;15769;26436;33015;33359;36180
F6J8U9;Q8T9D6;A4V402;P49071	F6J8U9;Q8T9D6;A4V402;P49071	1;1;1;1	1;1;1;1	1;1;1;1	MAP kinase-activated protein kinase 2	CG3086;MAPk-Ak2	tr|F6J8U9|F6J8U9_DROME CG3086 (Fragment) OS=Drosophila melanogaster GN=CG3086 PE=3 SV=1;tr|Q8T9D6|Q8T9D6_DROME SD05481p OS=Drosophila melanogaster GN=MAPk-Ak2 PE=2 SV=1;tr|A4V402|A4V402_DROME LD26767p OS=Drosophila melanogaster GN=MAPk-Ak2 PE=1 SV=1;sp|P49	4	1	1	1	1	1	1	1	1	1	10.9	10.9	10.9	20.084	174	174;201;359;359	0.00061843	3.2792	By MS/MS	By MS/MS	10.9	10.9	626660	298360	328310	0	328310	1	1	2				302	2239	TRUE	2363	4940;4941	4881;4882	4882
A4V441;Q8SY66;Q24524	A4V441;Q8SY66;Q24524	2;2;2	2;2;2	2;2;2	Protein singed	sn	tr|A4V441|A4V441_DROME Singed, isoform B OS=Drosophila melanogaster GN=sn PE=1 SV=1;tr|Q8SY66|Q8SY66_DROME RH62992p OS=Drosophila melanogaster GN=sn PE=2 SV=1;sp|Q24524|SING_DROME Protein singed OS=Drosophila melanogaster GN=sn PE=3 SV=1	3	2	2	2	2	2	2	2	2	2	6.2	6.2	6.2	57.278	512	512;564;512	0.00061501	3.2066	By MS/MS	By MS/MS	6.2	6.2	1555600	813680	741880	737590	735630	2	1	3				303	1413;17581	True;True	1496;18589	3112;3113;38949;38950	3080;38181;38182	3080;38181
A4V449;Q6NP42;Q94511;Q8MM97	A4V449;Q6NP42;Q94511;Q8MM97	15;15;15;8	15;15;15;8	15;15;15;8	NADH-ubiquinone oxidoreductase 75 kDa subunit, mitochondrial	ND-75;ND75	tr|A4V449|A4V449_DROME NADH dehydrogenase (Ubiquinone) 75 kDa subunit, isoform B OS=Drosophila melanogaster GN=ND-75 PE=1 SV=1;tr|Q6NP42|Q6NP42_DROME RE66734p (Fragment) OS=Drosophila melanogaster GN=ND75 PE=2 SV=1;sp|Q94511|NDUS1_DROME NADH-ubiquinone oxi	4	15	15	15	14	12	14	12	14	12	28.3	28.3	28.3	78.629	731	731;770;731;514	0	44.5	By MS/MS	By MS/MS	27.1	21.8	27659000	17644000	10014000	13104000	9973300	16	8	24				304	909;910;1600;2557;2638;3878;5269;6389;7823;8604;8616;11719;13216;16304;17289	True;True;True;True;True;True;True;True;True;True;True;True;True;True;True	957;958;1697;2707;2796;4089;5545;6708;8205;9025;9038;12423;12424;14001;17252;18290	1992;1993;1994;1995;3586;3587;3588;5606;5778;5779;8374;8375;11527;13985;13986;17129;17130;18774;18775;18805;18806;25987;25988;29258;29259;36161;36162;38315	1948;1949;1950;1951;3548;3549;5554;5718;8258;8259;11316;13755;16768;16769;18341;18368;18369;25379;25380;25381;28657;28658;35484;37594	1948;1951;3549;5554;5718;8258;11316;13755;16768;18341;18368;25380;28658;35484;37594	264	621
A4V488;Q07152;A9YKX5;F6J5F7	A4V488;Q07152	9;9;3;3	9;9;3;3	9;9;3;3	Inosine-5-monophosphate dehydrogenase	ras	tr|A4V488|A4V488_DROME Inosine-5-monophosphate dehydrogenase OS=Drosophila melanogaster GN=ras PE=1 SV=1;sp|Q07152|IMDH_DROME Inosine-5-monophosphate dehydrogenase OS=Drosophila melanogaster GN=ras PE=1 SV=1	4	9	9	9	8	8	8	8	8	8	27	27	27	57.829	537	537;537;209;235	0	42.507	By MS/MS	By MS/MS	24.6	25	16599000	6696400	9903000	5461700	10460000	9	10	19				305	2399;3662;10682;10900;11682;11914;14130;15710;17568	True;True;True;True;True;True;True;True;True	2541;2542;3861;11322;11554;12383;12625;14967;16626;18576	5296;5297;5298;7939;7940;23596;24112;25913;25914;26414;26415;31299;31300;34819;34820;38922;38923	5235;5236;5237;7844;7845;22986;23493;25307;25308;25810;25811;30706;30707;30708;34200;34201;38154;38155;38156	5236;7844;22986;23493;25307;25811;30707;34200;38155	265	143
A4V4A1;Q960Z0;Q9W1U1;Q8IHF4	A4V4A1;Q960Z0	37;37;1;1	37;37;1;1	37;37;1;1	Kinesin-like protein;Kinesin-like protein Klp10A	Klp10A	tr|A4V4A1|A4V4A1_DROME Kinesin-like protein OS=Drosophila melanogaster GN=Klp10A PE=1 SV=1;sp|Q960Z0|KI10A_DROME Kinesin-like protein Klp10A OS=Drosophila melanogaster GN=Klp10A PE=1 SV=1	4	37	37	37	29	36	29	36	29	36	60.2	60.2	60.2	88.671	805	805;805;729;729	0	284.73	By MS/MS	By MS/MS	48.1	57.8	194040000	71527000	122510000	65236000	114220000	39	64	103				306	958;959;1058;1674;2578;3951;4417;4446;4826;5134;5561;6299;6300;7098;7598;7858;8812;10110;11096;12103;12122;12389;13140;13350;13454;14480;14812;15294;15528;15686;15918;15919;16101;16287;16895;17729;17750	True;True;True;True;True;True;True;True;True;True;True;True;True;True;True;True;True;True;True;True;True;True;True;True;True;True;True;True;True;True;True;True;True;True;True;True;True	1012;1013;1122;1779;2734;4162;4163;4650;4651;4680;5075;5401;5402;5849;6617;6618;7457;7976;8242;9239;10612;11768;12824;12844;13129;13923;14137;14248;15330;15331;15680;15681;16189;16436;16601;16602;16847;16848;17039;17040;17235;17875;18743;18764	2118;2119;2120;2121;2122;2123;2342;3743;3744;5661;8513;8514;8515;8516;9520;9521;9522;9523;9586;9587;10538;11233;11234;12148;12149;13791;13792;13793;13794;13795;15552;15553;15554;16630;16631;17212;17213;17214;17215;19286;19287;22115;22116;24582;26817;26818;26866;26867;27453;27454;29095;29096;29097;29098;29099;29100;29101;29564;29565;29811;32051;32052;32053;32802;32803;33888;34420;34421;34422;34423…	2081;2082;2083;2084;2085;2086;2315;3709;5604;8389;8390;8391;9363;9364;9365;9366;9367;9368;9434;9435;10355;11043;11044;11945;11946;13565;13566;13567;13568;13569;13570;13571;13572;13573;13574;13575;13576;15262;15263;15264;15265;15266;15267;15268;16313;16842;16843;18831;21518;21519;23976;26225;26226;26278;26824;26825;28486;28487;28488;28489;28490;28491;28492;28493;28954;28955;29210;31466;31467;31468…	2083;2085;2315;3709;5604;8389;9366;9434;10355;11043;11945;13567;13576;15264;16313;16842;18831;21519;23976;26226;26278;26824;28487;28954;29210;31467;32212;33258;33802;34149;34668;34669;35049;35459;36750;38461;38493	266;267;268;269;270;271;272;273;274	21;62;82;255;343;361;407;583;586
A4V4A5;Q9VZ23	A4V4A5;Q9VZ23	13;13	13;13	13;13	GTP-binding nuclear protein Ran	Ran;ran	tr|A4V4A5|A4V4A5_DROME GTP-binding nuclear protein OS=Drosophila melanogaster GN=Ran PE=1 SV=1;sp|Q9VZ23|RAN_DROME GTP-binding nuclear protein Ran OS=Drosophila melanogaster GN=Ran PE=1 SV=1	2	13	13	13	13	11	13	11	13	11	68.1	68.1	68.1	24.708	216	216;216	0	42.545	By MS/MS	By MS/MS	68.1	63.9	62788000	40837000	21950000	31939000	24935000	17	10	27				307	1128;1770;2280;4349;5985;7798;7974;9863;10106;10937;13698;15745;17798	True;True;True;True;True;True;True;True;True;True;True;True;True	1197;1879;2408;4581;6291;6292;8179;8364;10341;10342;10607;11593;14510;16662;18813	2495;2496;3934;3935;5032;5033;9369;9370;13106;13107;17076;17077;17078;17465;17466;21561;21562;21563;22105;22106;22107;24190;24191;30390;30391;30392;30393;34919;34920;39367;39368	2470;2471;2472;2473;3906;3907;4969;4970;9216;12896;12897;16724;16725;17079;17080;20997;20998;20999;21511;21512;23576;23577;23578;29778;29779;29780;34293;34294;38588;38589	2471;3907;4969;9216;12896;16725;17079;20997;21512;23577;29778;34293;38589	275;276	31;179
A4V4C1;C9QPE1;M9NGA3;M9NDU6;M9PHA6;P08182-3;P08182;Q9NGY9;Q9NGY8;Q9NGY7	A4V4C1;C9QPE1;M9NGA3;M9NDU6;M9PHA6;P08182-3;P08182	5;5;5;5;5;5;5;2;1;1	5;5;5;5;5;5;5;2;1;1	5;5;5;5;5;5;5;2;1;1	Casein kinase II subunit beta	CkIIbeta;CkIIbeta-RC	tr|A4V4C1|A4V4C1_DROME Casein kinase II beta subunit, isoform C OS=Drosophila melanogaster GN=CkIIbeta PE=1 SV=1;tr|C9QPE1|C9QPE1_DROME MIP14664p OS=Drosophila melanogaster GN=CkIIbeta-RC PE=2 SV=1;tr|M9NGA3|M9NGA3_DROME Casein kinase II beta subunit, isof	10	5	5	5	5	4	5	4	5	4	41.4	41.4	41.4	24.829	215	215;222;233;233;234;215;235;111;62;100	0	10.245	By MS/MS	By MS/MS	41.4	33.5	5901400	3366700	2534700	2453900	2557800	9	4	13				308	1665;5278;6655;17018;17683	True;True;True;True;True	1769;5554;6985;18002;18003;18696	3722;3723;11542;11543;11544;14566;37729;37730;37731;37732;39143;39144	3688;11337;11338;11339;11340;11341;11342;11343;14313;37029;37030;37031;38373	3688;11338;14313;37029;38373	277	119
A4V4I0;P26308	A4V4I0;P26308	2;2	2;2	2;2	Guanine nucleotide-binding protein subunit beta-1	Gbeta13F	tr|A4V4I0|A4V4I0_DROME G protein beta-subunit 13F, isoform B OS=Drosophila melanogaster GN=Gbeta13F PE=1 SV=1;sp|P26308|GBB1_DROME Guanine nucleotide-binding protein subunit beta-1 OS=Drosophila melanogaster GN=Gbeta13F PE=1 SV=1	2	2	2	2	1	2	1	2	1	2	7.6	7.6	7.6	37.133	340	340;340	0.0022284	2.2038	By MS/MS	By MS/MS	3.2	7.6	1464000	893630	570380	0	570380	1	1	2				309	8849;10293	True;True	9279;10881	19368;19369;22669	18911;22079	18911;22079	278	1
A4V4S5;M9PF72;Q9Y1I2	A4V4S5;M9PF72;Q9Y1I2	10;10;10	10;10;10	10;10;10	Vacuolar protein sorting-associated protein 33A	car	tr|A4V4S5|A4V4S5_DROME Carnation, isoform B OS=Drosophila melanogaster GN=car PE=1 SV=1;tr|M9PF72|M9PF72_DROME Carnation, isoform C OS=Drosophila melanogaster GN=car PE=1 SV=1;sp|Q9Y1I2|VP33A_DROME Vacuolar protein sorting-associated protein 33A OS=Drosoph	3	10	10	10	8	10	8	10	8	10	25.6	25.6	25.6	68.765	617	617;639;617	0	27.871	By MS/MS	By MS/MS	19.9	25.6	14727000	7223200	7504200	6517900	7478500	7	12	19				310	2132;2616;3667;5627;6122;7385;9756;13823;15044;16506	True;True;True;True;True;True;True;True;True;True	2254;2774;3866;5918;6431;7754;10227;14647;15923;17469	4715;4716;5738;7948;12303;12304;13395;13396;16150;16151;16152;16153;21316;21317;21318;30663;30664;33335;33336;36603;36604;36605	4672;4673;4674;5680;7853;12097;12098;13168;13169;15866;15867;15868;20756;20757;30057;30058;30059;32718;35926;35927;35928	4672;5680;7853;12097;13168;15866;20756;30057;32718;35926
E8NH77;E6PBX0;X2JLF7;A4V4T4;F2FB48;Q24246-4;Q24246-3;Q24246-10;Q24246-2;Q24246-9;Q24246-8;Q24246-6;Q24246-5;Q24246-7;Q24246-12;Q24246;F0JAG7;X2JCQ7;Q7KWG3;E6PBX8;B5RJJ8;E8NH86;Q9W5W4;O96509;T2FGB0;Q8IRZ3;Q5BHW5;M9NE47;X2JCR4;Q8MSA9;Q7KPH5	E8NH77;E6PBX0;X2JLF7;A4V4T4;F2FB48;Q24246-4;Q24246-3;Q24246-10;Q24246-2;Q24246-9;Q24246-8;Q24246-6;Q24246-5;Q24246-7;Q24246-12;Q24246;F0JAG7;X2JCQ7;Q7KWG3;E6PBX8;B5RJJ8;E8NH86;Q9W5W4;O96509;T2FGB0;Q8IRZ3;Q5BHW5;M9NE47;X2JCR4;Q8MSA9	14;14;14;14;14;14;14;14;14;14;14;14;14;14;14;14;13;13;13;13;13;13;12;12;11;10;10;9;9;7;1	14;14;14;14;14;14;14;14;14;14;14;14;14;14;14;14;13;13;13;13;13;13;12;12;11;10;10;9;9;7;1	14;14;14;14;14;14;14;14;14;14;14;14;14;14;14;14;13;13;13;13;13;13;12;12;11;10;10;9;9;7;1	Cytoplasmic dynein 1 intermediate chain	sw;sw-RJ;sw-RK;Sdic2;Sdic3-RB;sw-RD;Sdic1;Sdic;Sdic3;Sdic4	tr|E8NH77|E8NH77_DROME SD15168p OS=Drosophila melanogaster GN=sw PE=1 SV=1;tr|E6PBX0|E6PBX0_DROME LD30375p OS=Drosophila melanogaster GN=sw-RJ PE=2 SV=1;tr|X2JLF7|X2JLF7_DROME Short wing, isoform O OS=Drosophila melanogaster GN=sw PE=1 SV=1;tr|A4V4T4|A4V4T	31	14	14	14	14	11	14	11	14	11	31.7	31.7	31.7	70.249	634	634;642;643;643;653;626;627;627;634;635;636;642;643;650;653;663;506;535;543;554;554;643;517;517;544;533;544;480;487;294;109	0	80.797	By MS/MS	By MS/MS	31.7	23.2	46652000	26988000	19664000	21587000	22334000	21	14	35				311	2553;2554;3737;3738;4345;6583;8205;8265;9387;10056;10057;13128;14108;15158	True;True;True;True;True;True;True;True;True;True;True;True;True;True	2703;2704;3941;3942;4577;6908;8606;8669;9846;10540;10541;13911;14944;16047	5596;5597;5598;5599;5600;5601;8092;8093;8094;8095;9357;9358;9359;9360;14388;14389;14390;14391;17965;17966;18095;18096;20540;20541;21988;21989;29070;29071;31258;31259;33594	5546;5547;5548;5549;7993;7994;7995;7996;7997;9207;9208;9209;9210;14136;14137;14138;17563;17564;17565;17691;17692;17693;17694;20024;20025;21401;21402;21403;21404;28464;28465;30664;30665;30666;32969	5546;5548;7994;7995;9209;14136;17565;17691;20024;21401;21404;28464;30665;32969	279	220
A4VA33;A4VA32;Q9V3Y7;I7CDY4	A4VA33;A4VA32;Q9V3Y7;I7CDY4	4;4;4;4	4;4;4;4	4;4;4;4		CG15293;CG15293-RA	tr|A4VA33|A4VA33_DROME CG15293 protein (Fragment) OS=Drosophila melanogaster GN=CG15293 PE=4 SV=1;tr|A4VA32|A4VA32_DROME CG15293 protein (Fragment) OS=Drosophila melanogaster GN=CG15293 PE=4 SV=1;tr|Q9V3Y7|Q9V3Y7_DROME Uncharacterized protein, isoform A OS	4	4	4	4	3	3	3	3	3	3	20.3	20.3	20.3	32.222	291	291;291;333;346	0	16.085	By MS/MS	By MS/MS	18.9	20.3	4756400	1318500	3437800	2597200	2025700	3	3	6				312	8330;12278;13767;13768	True;True;True;True	8738;13013;14585;14586	18225;18226;27230;27231;30541;30542	17818;17819;26608;26609;29935;29936	17819;26608;29935;29936
A4VA72;A4VA71;Q9VIQ5	A4VA72;A4VA71;Q9VIQ5	1;1;1	1;1;1	1;1;1		CG10680	tr|A4VA72|A4VA72_DROME CG10680 protein (Fragment) OS=Drosophila melanogaster GN=CG10680 PE=4 SV=1;tr|A4VA71|A4VA71_DROME CG10680 protein (Fragment) OS=Drosophila melanogaster GN=CG10680 PE=4 SV=1;tr|Q9VIQ5|Q9VIQ5_DROME RH02620p OS=Drosophila melanogaster G	3	1	1	1	1	1	1	1	1	1	5.7	5.7	5.7	20.885	192	192;192;251	0.0027278	2.0246	By MS/MS	By matching	5.7	5.7	759360	568860	190500	0	190500	1	0	1				313	5100	TRUE	5367	11161;11162	10979	10979
A5XCL5;Q9VSW2	A5XCL5;Q9VSW2	16;16	16;16	1;1		UGP	tr|A5XCL5|A5XCL5_DROME LD36265p (Fragment) OS=Drosophila melanogaster GN=UGP PE=1 SV=1;tr|Q9VSW2|Q9VSW2_DROME RE14081p OS=Drosophila melanogaster GN=UGP PE=1 SV=2	2	16	16	1	16	16	16	16	1	1	42.3	42.3	1.8	57.824	511	511;513	0	73.088	By MS/MS	By MS/MS	42.3	42.3	65099000	29703000	35396000	26706000	34077000	16	16	32				314	1642;1935;3032;3836;4027;4186;6379;8545;8961;8964;9323;10239;13914;15584;16195;16634	True;True;True;True;True;True;True;True;True;True;True;True;True;True;True;True	1744;2047;3211;4045;4243;4410;6698;8960;9393;9396;9781;9782;10809;14739;16496;17140;17602	3672;3673;4285;4286;6591;6592;8286;8287;8676;8677;9006;9007;13962;13963;18644;18645;19615;19616;19621;19622;19623;19624;20418;20419;20420;20421;22515;22516;30847;30848;34553;34554;34555;34556;35916;35917;36893;36894;36895;36896	3637;3638;4271;4272;6508;6509;8176;8177;8537;8872;8873;8874;13739;18212;19135;19140;19141;19908;19909;19910;19911;21921;21922;30249;33931;33932;33933;33934;35255;36206;36207;36208;36209	3637;4271;6509;8176;8537;8873;13739;18212;19135;19140;19911;21921;30249;33931;35255;36209	280;281	1;90
Q9VAN7;A5XD87;A5XD83;A5XD89;A5XD88;A5XD86	Q9VAN7;A5XD87;A5XD83;A5XD89;A5XD88;A5XD86	2;2;2;1;1;1	1;1;1;0;0;0	1;1;1;0;0;0	Phosphoglycerate mutase	Pglym78	tr|Q9VAN7|Q9VAN7_DROME GH13304p OS=Drosophila melanogaster GN=Pglym78 PE=1 SV=2;tr|A5XD87|A5XD87_DROME Phosphoglyceromutase (Fragment) OS=Drosophila melanogaster GN=Pglym78 PE=3 SV=1;tr|A5XD83|A5XD83_DROME Phosphoglyceromutase (Fragment) OS=Drosophila mela	6	2	1	1	2	0	1	0	1	0	12.9	9.4	9.4	28.572	255	255;255;255;255;255;255	0.0017016	2.3393	By MS/MS		12.9	0	625190	625190	0	561930	0	2	0	2				315	5814;11121	False;True	6112;11793	12727;24626	12523;24022;24023	12523;24023
A8DQW8	A8DQW8	1	1	1		clos	tr|A8DQW8|A8DQW8_DROME Closca OS=Drosophila melanogaster GN=clos PE=1 SV=3	1	1	1	1	1	1	1	1	1	1	0.8	0.8	0.8	207.09	1836	1836	0.0022434	2.2429	By MS/MS	By MS/MS	0.8	0.8	226980	0	226980	0	226980	1	1	2				316	2996	TRUE	3172	6511;6512	6427;6428	6427
A8DY81;E2QCN4;A8DY80;A8DY82;A0A0B4LEZ3;Q95TG6;C0PUX1;Q8IH39	A8DY81;E2QCN4;A8DY80;A8DY82;A0A0B4LEZ3	62;61;61;60;60;21;19;19	62;61;61;60;60;21;19;19	62;61;61;60;60;21;19;19		Not1	tr|A8DY81|A8DY81_DROME Not1, isoform C OS=Drosophila melanogaster GN=Not1 PE=1 SV=1;tr|E2QCN4|E2QCN4_DROME Not1, isoform F OS=Drosophila melanogaster GN=Not1 PE=1 SV=1;tr|A8DY80|A8DY80_DROME Not1, isoform D OS=Drosophila melanogaster GN=Not1 PE=1 SV=1;tr|A	8	62	62	62	60	56	60	56	60	56	30.2	30.2	30.2	281.14	2505	2505;2492;2503;2220;2511;581;655;669	0	316.6	By MS/MS	By MS/MS	29.9	27.8	206740000	109960000	96784000	96873000	96163000	72	72	144				317	653;819;903;1104;1177;1452;1643;1717;2409;2631;3012;3465;3647;3776;3826;4538;5021;5274;5384;5614;5699;6071;6170;6209;6804;6844;7518;8453;8765;9312;9313;9523;10059;10160;10194;10431;10633;10646;10767;10843;10882;10890;10961;11164;11264;11575;11875;12264;12735;13183;13453;13618;13649;14390;14430;14494;14856;15806;15982;16410;17520;17541	True;True;True;True;True;True;True;True;True;True;True;True;True;True;True;True;True;True;True;True;True;True;True;True;True;True;True;True;True;True;True;True;True;True;True;True;True;True;True;True;True;True;True;True;True;True;True;True;True;True;True;True;True;True;True;True;True;True;True;True;True;True	690;864;951;1173;1248;1538;1745;1825;2552;2789;3191;3661;3845;3981;4034;4774;5284;5550;5663;5905;5992;6378;6481;6522;7142;7184;7894;8865;9190;9770;9771;9988;10543;10687;10688;10740;11062;11273;11286;11416;11495;11535;11543;11618;11840;11943;12268;12585;12994;13500;13968;14247;14428;14459;15233;15279;15345;15726;16726;16727;16915;17361;17362;18526;18548	1412;1413;1791;1792;1977;1978;2450;2451;2608;2609;2610;2611;3219;3220;3674;3675;3836;3837;5318;5319;5766;5767;6549;6550;6551;7522;7523;7901;7902;7903;8170;8171;8266;9830;9831;9832;9833;10973;10974;11535;11536;11752;11753;11754;11755;12276;12277;12278;12279;12455;12456;13290;13291;13502;13503;13591;13592;14898;14899;14900;14980;14981;14982;14983;16463;16464;18462;18463;19177;19178;19179;19180;2040…	1407;1761;1762;1763;1764;1932;1933;2422;2423;2595;2596;2597;2598;2599;3193;3194;3639;3803;5256;5257;5258;5708;5709;6468;6469;6470;7420;7421;7799;7800;8069;8070;8153;9668;9669;9670;9671;10802;10803;11326;11327;11328;11548;11549;11550;11551;11552;12071;12072;12073;12074;12253;13074;13075;13271;13272;13361;13362;14625;14626;14706;14707;14708;14709;14710;14711;14712;16159;16160;16161;18045;18720;1872…	1407;1763;1932;2423;2597;3194;3639;3803;5258;5708;6469;7421;7799;8070;8153;9668;10803;11327;11550;12074;12253;13074;13271;13361;14625;14706;16160;18045;18720;19893;19895;20299;21407;21675;21793;22450;22875;22908;23171;23352;23446;23468;23635;24128;24349;25066;25715;26560;27586;28584;29208;29597;29668;31277;31363;31499;32304;34426;34806;35695;38056;38097	282;283;284;285;286;287;288	1750;1752;1787;1791;2035;2272;2288
A8DYB0;A2VEG7;Q95TG7	A8DYB0	69;21;5	69;21;5	69;21;5			tr|A8DYB0|A8DYB0_DROME Uncharacterized protein OS=Drosophila melanogaster GN=CG13185 PE=1 SV=2	3	69	69	69	58	61	58	61	58	61	17.2	17.2	17.2	631.32	5526	5526;1239;727	0	250.53	By MS/MS	By MS/MS	14.4	15.4	89195000	43292000	45903000	40378000	44435000	53	61	114				318	279;314;893;922;1029;2079;2104;2167;2507;2551;2830;3357;3856;3874;4086;4090;4950;5495;5790;5870;5925;5943;5975;6075;6117;6248;6315;6686;6792;7110;7927;8022;8083;8200;8217;8264;9118;9262;9359;9525;9584;9616;9645;9894;10605;10611;10754;11019;11245;11247;11699;13180;13801;14234;14292;14306;14374;14579;14727;14936;15315;15408;15713;16274;16297;16347;16863;17110;17701	True;True;True;True;True;True;True;True;True;True;True;True;True;True;True;True;True;True;True;True;True;True;True;True;True;True;True;True;True;True;True;True;True;True;True;True;True;True;True;True;True;True;True;True;True;True;True;True;True;True;True;True;True;True;True;True;True;True;True;True;True;True;True;True;True;True;True;True;True	294;330;941;971;1093;2199;2226;2289;2653;2701;2996;3548;4066;4085;4306;4310;5206;5781;6088;6173;6228;6246;6280;6382;6426;6564;6633;7017;7130;7470;8312;8414;8479;8601;8619;8668;9559;9716;9818;9990;10049;10083;10113;10373;11242;11249;11401;11688;11923;11925;12400;13965;14622;15074;15133;15147;15216;15435;15592;15807;16210;16311;16629;17222;17245;17295;17842;18099;18714	606;607;668;669;1952;1953;2019;2020;2288;2289;4602;4656;4657;4787;4788;5507;5508;5509;5510;5594;6175;6176;7310;7311;8330;8331;8332;8333;8334;8335;8367;8368;8800;8801;8806;8807;10807;10808;12011;12656;12873;12874;12983;13024;13025;13085;13086;13300;13386;13387;13676;13677;13828;13829;14636;14637;14877;14878;15573;15574;17351;17352;17566;17567;17568;17569;17698;17699;17956;17957;17995;18093;18094;1…	603;604;664;665;1909;1910;1975;2257;2258;4569;4622;4623;4746;4747;4748;5459;5460;5461;5462;5544;6105;6106;7211;7212;8221;8222;8223;8224;8251;8672;8677;10642;10643;11805;12464;12679;12775;12814;12815;12816;12876;12877;13085;13161;13447;13614;13615;14380;14381;14603;15285;16968;17180;17181;17303;17304;17555;17556;17557;17591;17688;17689;17690;19460;19790;19791;19971;19972;20305;20306;20422;20423;20…	604;664;1909;1975;2258;4569;4622;4746;5459;5544;6105;7212;8224;8251;8672;8677;10643;11805;12464;12679;12775;12815;12876;13085;13161;13447;13615;14381;14603;15285;16968;17181;17303;17556;17591;17689;19460;19790;19972;20305;20422;20481;20536;21073;22821;22835;23144;23813;24299;24302;25336;28575;30011;30961;31069;31097;31236;31696;32016;32479;33298;33533;34205;35431;35475;35570;36682;37214;38406
Q0E924;A8DYI7;A8DYI6	Q0E924;A8DYI7;A8DYI6	8;8;8	8;8;8	8;8;8		Phb2	tr|Q0E924|Q0E924_DROME LD46344p OS=Drosophila melanogaster GN=Phb2 PE=1 SV=2;tr|A8DYI7|A8DYI7_DROME Prohibitin 2, isoform D OS=Drosophila melanogaster GN=Phb2 PE=1 SV=1;tr|A8DYI6|A8DYI6_DROME Prohibitin 2, isoform E OS=Drosophila melanogaster GN=Phb2 PE=1	3	8	8	8	8	6	8	6	8	6	36.5	36.5	36.5	33.066	299	299;303;338	0	64.797	By MS/MS	By MS/MS	36.5	25.1	23332000	14890000	8442200	12458000	9366800	11	4	15				319	2284;4320;7073;7437;8562;12232;16256;16407	True;True;True;True;True;True;True;True	2412;4552;7432;7808;8979;12961;17203;17358	5039;9310;9311;15504;15505;16277;16278;18678;18679;27120;27121;36061;36374;36375	4976;9162;9163;15215;15216;15989;15990;15991;18242;18243;26504;35390;35391;35392;35686	4976;9162;15216;15991;18242;26504;35390;35686
Q8SX73;Q9VJI6;X2JED0;A8DZ09;M9PG25;M9PBC6	Q8SX73;Q9VJI6;X2JED0;A8DZ09;M9PG25;M9PBC6	1;1;1;1;1;1	1;1;1;1;1;1	1;1;1;1;1;1		CG17912	tr|Q8SX73|Q8SX73_DROME LD27810p OS=Drosophila melanogaster GN=BuGZ PE=2 SV=1;tr|Q9VJI6|Q9VJI6_DROME Bub3 interacting GLEBS and zinc finger domain protein, isoform A OS=Drosophila melanogaster GN=BuGZ PE=1 SV=2;tr|X2JED0|X2JED0_DROME Bub3 interacting GLEBS	6	1	1	1	1	0	1	0	1	0	13.9	13.9	13.9	10.6	101	101;357;476;562;568;622	0.0027144	2.0104	By MS/MS		13.9	0	296930	296930	0	266880	0	1	0	1				320	7978	TRUE	8368	17473	17087	17087
O61380;A8DZ29;Q7YU50	O61380;A8DZ29	91;91;43	91;91;43	90;90;43		eIF4G	tr|O61380|O61380_DROME Eukaryotic translation initiation factor 4G, isoform A OS=Drosophila melanogaster GN=eIF4G PE=1 SV=3;tr|A8DZ29|A8DZ29_DROME Eukaryotic translation initiation factor 4G, isoform B OS=Drosophila melanogaster GN=eIF4G PE=1 SV=1	3	91	91	90	89	83	89	83	88	82	64.8	64.8	64.3	183.94	1666	1666;1919;888	0	323.31	By MS/MS	By MS/MS	64.5	60.7	1062000000	569380000	492600000	492150000	460710000	155	140	295				321	328;329;554;1184;1334;1745;1746;2375;2488;2741;3001;3485;3769;3898;3940;4157;4205;4313;4343;5233;5250;5342;5425;6049;6136;6414;6758;6918;6919;7064;7252;7253;7706;7707;7783;7880;8409;8427;8876;9157;9292;9451;9470;9567;9568;9666;9667;9668;9775;10181;10324;10334;10479;10506;10597;10598;10770;10771;11270;11271;11386;11388;11588;11589;11982;12099;12328;12668;13368;13496;13634;13665;13674;13684;13777;1…	True;True;True;True;True;True;True;True;True;True;True;True;True;True;True;True;True;True;True;True;True;True;True;True;True;True;True;True;True;True;True;True;True;True;True;True;True;True;True;True;True;True;True;True;True;True;True;True;True;True;True;True;True;True;True;True;True;True;True;True;True;True;True;True;True;True;True;True;True;True;True;True;True;True;True;True;True;True;True;True…	345;346;586;1255;1412;1413;1853;1854;2516;2633;2903;3178;3179;3681;3974;4109;4151;4380;4429;4543;4544;4575;5502;5522;5523;5621;5709;6356;6445;6734;7095;7096;7266;7267;7423;7619;7620;8086;8087;8164;8265;8819;8838;9307;9600;9747;9916;9935;10032;10033;10136;10137;10138;10246;10724;10725;10922;10935;11112;11140;11141;11234;11235;11419;11420;11949;11950;12070;12072;12073;12281;12282;12695;12819;12820;…	693;694;695;696;1204;1205;2621;2622;2623;2624;2946;2947;2948;2949;2950;2951;2952;2953;2954;3884;3885;3886;3887;3888;5253;5254;5469;5470;5991;6523;6524;6525;6526;7559;7560;8157;8158;8413;8414;8415;8494;8495;8940;8941;9045;9046;9047;9048;9049;9050;9292;9293;9294;9295;9352;9353;9354;9355;11431;11432;11433;11434;11480;11481;11482;11483;11484;11485;11486;11487;11659;11660;11661;11852;11853;11854;11855…	686;687;688;689;1201;1202;1203;1204;2608;2609;2610;2611;2612;2613;2926;2927;2928;2929;2930;2931;2932;2933;3851;3852;3853;3854;5190;5191;5421;5925;6438;6439;6440;6441;6442;7458;8058;8059;8294;8295;8373;8812;8813;8907;8908;8909;8910;8911;9142;9143;9144;9203;9204;9205;11230;11231;11232;11233;11276;11277;11278;11279;11280;11281;11282;11459;11460;11647;11648;11649;11650;13025;13026;13027;13028;13029;1…	687;689;1202;2611;2927;3852;3854;5191;5421;5925;6442;7458;8058;8294;8373;8813;8911;9144;9204;11233;11276;11460;11647;13025;13193;13796;14540;14877;14878;15202;15589;15593;16528;16531;16697;16890;17970;18002;18962;19543;19841;20170;20212;20387;20390;20586;20588;20589;20797;21762;22157;22176;22561;22612;22797;22803;23174;23177;24361;24367;24670;24681;25099;25100;25948;26217;26698;27448;28998;29319;…	289;290;291;292;293;294;295;296;297;298;299;300;301;302	1;110;322;378;520;653;669;706;822;929;988;1138;1477;1542
A8E6K0;Q7KVQ0	A8E6K0;Q7KVQ0	4;4	4;4	4;4	Probable H/ACA ribonucleoprotein complex subunit 1	CG4038	tr|A8E6K0|A8E6K0_DROME FI01531p OS=Drosophila melanogaster GN=CG4038 PE=2 SV=1;sp|Q7KVQ0|GAR1_DROME Probable H/ACA ribonucleoprotein complex subunit 1 OS=Drosophila melanogaster GN=CG4038 PE=2 SV=1	2	4	4	4	4	3	4	3	4	3	21.1	21.1	21.1	22.665	237	237;237	0	9.8751	By MS/MS	By MS/MS	21.1	21.1	7879500	5089800	2789700	4371600	2992800	5	4	9				322	6366;15791;15792;16186	True;True;True;True	6685;16711;16712;17131	13933;13934;35023;35024;35025;35026;35900;35901;35902;35903	13714;13715;34395;34396;34397;34398;35239;35240;35241	13715;34395;34397;35240
A8E6V2	A8E6V2	6	1	0		Dox-A2	tr|A8E6V2|A8E6V2_DROME IP19605p (Fragment) OS=Drosophila melanogaster GN=Dox-A2 PE=2 SV=1	1	6	1	0	5	6	1	1	0	0	32	7.5	0	16.567	147	147	0.008329	1.6786	By MS/MS	By MS/MS	32	32	269940	269940	0	242620	0	1	1	2				323	2683;2684;5491;10853;10854;10855	False;False;True;False;False;False	2842;2843;5777;11505;11506;11507	5873;5874;5875;5876;12001;12002;24001;24002;24003;24004;24005	5802;5803;11796;11797;23372;23373;23374;23375;23376;23377	5802;5803;11797;23372;23374;23377
Q2PDX2;B3DNC8;B3DND1;A8E6W9;M9PF23	Q2PDX2;B3DNC8;B3DND1;A8E6W9;M9PF23	2;2;2;2;1	2;2;2;2;1	2;2;2;2;1		CG34001-RA	tr|Q2PDX2|Q2PDX2_DROME Uncharacterized protein, isoform B OS=Drosophila melanogaster GN=CG34001 PE=1 SV=2;tr|B3DNC8|B3DNC8_DROME IP19937p (Fragment) OS=Drosophila melanogaster GN=CG34001-RA PE=2 SV=1;tr|B3DND1|B3DND1_DROME IP20037p (Fragment) OS=Drosophila	5	2	2	2	2	2	2	2	2	2	17.4	17.4	17.4	16.772	149	149;156;169;174;139	0.00063211	3.558	By MS/MS	By MS/MS	17.4	17.4	3222900	2034000	1188900	2027400	989620	1	2	3				324	8251;17417	True;True	8655;18420	18066;18067;38591;38592	17659;17660;37848	17659;37848
Q9VI85;A8E6X1	Q9VI85;A8E6X1	1;1	1;1	1;1		CG10050	tr|Q9VI85|Q9VI85_DROME RE31178p OS=Drosophila melanogaster GN=CG10050 PE=1 SV=1;tr|A8E6X1|A8E6X1_DROME IP19844p OS=Drosophila melanogaster GN=CG10050 PE=2 SV=1	2	1	1	1	1	1	1	1	1	1	5.6	5.6	5.6	28.19	251	251;269	0	7.5695	By MS/MS	By matching	5.6	5.6	430900	229970	200930	0	200930	1	0	1				325	6811	TRUE	7149	14913;14914	14640	14640
F6J7B3;A8E774;P25007;Q7K2I4;Q5U0U2	F6J7B3;A8E774;P25007	3;3;3;1;1	3;3;3;1;1	3;3;3;1;1	Peptidyl-prolyl cis-trans isomerase	CG9916;Cyp1	tr|F6J7B3|F6J7B3_DROME Peptidyl-prolyl cis-trans isomerase (Fragment) OS=Drosophila melanogaster GN=CG9916 PE=3 SV=1;tr|A8E774|A8E774_DROME Peptidyl-prolyl cis-trans isomerase OS=Drosophila melanogaster GN=Cyp1 PE=2 SV=1;sp|P25007|PPIA_DROME Peptidyl-proly	5	3	3	3	3	0	3	0	3	0	48.1	48.1	48.1	14.088	131	131;227;227;164;194	0	12.298	By MS/MS		48.1	0	4385300	4385300	0	3660500	0	5	0	5				326	6109;13308;16187	True;True;True	6417;6418;14095;17132	13369;13370;29465;35904	13146;13147;13148;28859;35242	13146;28859;35242	303	67
X2J4V0;A8E794;P13238	X2J4V0;A8E794;P13238	1;1;1	1;1;1	1;1;1	Vitelline membrane protein Vm26Ab	Vm26Ab;Vm26Ab-RA	tr|X2J4V0|X2J4V0_DROME Vitelline membrane 26Ab, isoform B OS=Drosophila melanogaster GN=Vm26Ab PE=4 SV=1;tr|A8E794|A8E794_DROME TA01352p (Fragment) OS=Drosophila melanogaster GN=Vm26Ab-RA PE=2 SV=2;sp|P13238|VTU2_DROME Vitelline membrane protein Vm26Ab OS=	3	1	1	1	1	0	1	0	1	0	24.4	24.4	24.4	16.771	168	168;188;168	0.0017281	2.4199	By MS/MS		24.4	0	441880	441880	0	397160	0	2	0	2				327	11449	TRUE	12138	25407	24824;24825	24824
Q9I7T8;A8JNJ2;Q8IRE7;Q9VZV3;Q7KV83;D3DMN9;Q95RR8	Q9I7T8;A8JNJ2;Q8IRE7;Q9VZV3;Q7KV83;D3DMN9;Q95RR8	4;4;4;4;4;4;4	4;4;4;4;4;4;4	4;4;4;4;4;4;4	PAB-dependent poly(A)-specific ribonuclease subunit PAN3	CG11486-RB;PAN3;CG11486-RK;CG11486-RC;CG11486	tr|Q9I7T8|Q9I7T8_DROME PAB-dependent poly(A)-specific ribonuclease subunit PAN3 OS=Drosophila melanogaster GN=CG11486-RB PE=1 SV=1;tr|A8JNJ2|A8JNJ2_DROME PAB-dependent poly(A)-specific ribonuclease subunit PAN3 OS=Drosophila melanogaster GN=PAN3 PE=1 SV=1;	7	4	4	4	4	2	4	2	4	2	9.7	9.7	9.7	80.235	742	742;749;757;780;788;807;790	0	16.389	By MS/MS	By MS/MS	9.7	4.9	7974100	6338400	1635700	5697000	0	6	2	8				328	1923;4625;9279;17369	True;True;True;True	2035;4862;9733;18370	4264;10114;10115;20331;38486;38487	4248;9924;9925;19817;19818;37756;37757;37758	4248;9925;19818;37756
Q7KV70;M9PBL6;A8JNJ6;Q9VZQ3;Q7KV69;Q23980;Q8MRH2;Q99140;Q7KQ57	Q7KV70;M9PBL6;A8JNJ6;Q9VZQ3;Q7KV69	37;37;37;36;36;14;12;12;10	37;37;37;36;36;14;12;12;10	37;37;37;36;36;14;12;12;10		kst	tr|Q7KV70|Q7KV70_DROME Karst, isoform C OS=Drosophila melanogaster GN=kst PE=1 SV=1;tr|M9PBL6|M9PBL6_DROME Karst, isoform G OS=Drosophila melanogaster GN=kst PE=1 SV=1;tr|A8JNJ6|A8JNJ6_DROME Karst, isoform E OS=Drosophila melanogaster GN=kst PE=1 SV=2;tr|Q	9	37	37	37	29	34	29	34	29	34	14.2	14.2	14.2	483.68	4207	4207;4321;4337;4097;4118;1494;1025;1645;971	0	122.02	By MS/MS	By MS/MS	10.9	13.3	37043000	19182000	17860000	16417000	18685000	26	36	62				329	95;465;864;1181;1193;1804;1810;2265;2303;2352;2353;2716;3703;3828;3987;5890;6972;7096;7674;7745;8004;8313;8535;8729;8816;9508;9784;11159;11758;11828;11955;13254;13395;14755;15357;15657;17629	True;True;True;True;True;True;True;True;True;True;True;True;True;True;True;True;True;True;True;True;True;True;True;True;True;True;True;True;True;True;True;True;True;True;True;True;True	97;493;911;1252;1264;1913;1919;2392;2434;2491;2492;2877;3907;4036;4201;6193;7326;7455;8054;8125;8395;8721;8949;9153;9243;9973;10256;11834;12465;12537;12666;14040;14185;15620;16256;16570;18640	195;196;1003;1882;1883;1884;1885;2618;2638;3995;3996;4013;4014;4998;4999;5080;5196;5197;5198;5943;5944;8029;8030;8269;8270;8592;8593;12914;15279;15280;15548;15549;16811;16812;16962;16963;17531;18199;18620;18621;19108;19296;20796;20797;21375;21376;24709;24710;26063;26064;26212;26213;26493;26494;29341;29342;29665;29666;32664;32665;34038;34706;34707;39042;39043	206;1004;1848;1849;1850;1851;2605;2630;3974;3975;3976;3994;3995;4936;4937;5020;5135;5136;5875;5876;5877;7937;8157;8158;8463;12714;14998;14999;15000;15260;16475;16615;16616;16617;17149;17791;18193;18655;18837;20278;20279;20280;20813;20814;20815;24113;24114;25457;25458;25611;25892;25893;28738;28739;29062;32083;32084;33417;34081;34082;34083;38268	206;1004;1850;2605;2630;3976;3995;4936;5020;5135;5136;5876;7937;8157;8463;12714;14998;15260;16475;16617;17149;17791;18193;18655;18837;20278;20815;24113;25457;25611;25892;28739;29062;32083;33417;34083;38268
M9PBM2;M9PE05;A8JNJ9;M9PH77;Q8MSX1-2;Q8MSX1;Q8MSX1-3	M9PBM2;M9PE05;A8JNJ9;M9PH77;Q8MSX1-2;Q8MSX1;Q8MSX1-3	7;7;7;7;7;7;7	7;7;7;7;7;7;7	7;7;7;7;7;7;7	Protein encore	enc	tr|M9PBM2|M9PBM2_DROME Encore, isoform G OS=Drosophila melanogaster GN=enc PE=1 SV=1;tr|M9PE05|M9PE05_DROME Encore, isoform H OS=Drosophila melanogaster GN=enc PE=1 SV=1;tr|A8JNJ9|A8JNJ9_DROME Encore, isoform E OS=Drosophila melanogaster GN=enc PE=1 SV=1;t	7	7	7	7	7	6	7	6	7	6	6	6	6	187.84	1798	1798;1827;1937;1942;1692;1818;1823	0	17.88	By MS/MS	By MS/MS	6	5.3	12069000	7537100	4531700	6008800	5297300	6	7	13				330	6095;6457;12163;13159;15155;15175;17419	True;True;True;True;True;True;True	6403;6778;12886;13943;16044;16064;18422	13340;14124;14125;26958;26959;29133;29134;33588;33589;33621;33622;33623;33624;38595;38596	13123;13889;26355;28528;28529;32964;32965;33000;33001;33002;33003;37851;37852	13123;13889;26355;28529;32965;33001;37851
M9PEM7;M9PBU6;A8JNM3;Q9U741;Q7KU93;M9PEF2;Q7KU90;Q9VS85;Q9U740;B3DMQ0;Q8T0I6	M9PEM7;M9PBU6;A8JNM3;Q9U741;Q7KU93;M9PEF2;Q7KU90;Q9VS85;Q9U740;B3DMQ0	8;8;8;8;8;8;8;8;7;5;1	8;8;8;8;8;8;8;8;7;5;1	8;8;8;8;8;8;8;8;7;5;1		lqf;CG8532-RB	tr|M9PEM7|M9PEM7_DROME Liquid facets, isoform G OS=Drosophila melanogaster GN=lqf PE=1 SV=1;tr|M9PBU6|M9PBU6_DROME Liquid facets, isoform I OS=Drosophila melanogaster GN=lqf PE=1 SV=1;tr|A8JNM3|A8JNM3_DROME Liquid facets, isoform F OS=Drosophila melanogast	11	8	8	8	8	0	8	0	8	0	21	21	21	67.314	630	630;637;640;784;784;791;824;831;616;426;322	0	44.171	By MS/MS		21	0	11628000	11628000	0	10452000	0	12	0	12				331	1093;2929;3412;3875;4718;10850;12157;15096	True;True;True;True;True;True;True;True	1160;3100;3607;4086;4959;11502;12880;15984	2425;6366;7424;8369;10302;23994;23995;26945;33469	2394;2395;6285;7321;8252;8253;10111;23367;23368;26344;32853;32854	2394;6285;7321;8252;10111;23368;26344;32853
Q9VSI2;Q8MT33;A8JNN5;A2RVI6;A2RVI2	Q9VSI2;Q8MT33;A8JNN5	5;5;5;2;2	5;5;5;2;2	5;5;5;2;2		GAPcenA	tr|Q9VSI2|Q9VSI2_DROME GTPase activating protein and centrosome-associated ortholog, isoform A OS=Drosophila melanogaster GN=GAPcenA PE=1 SV=2;tr|Q8MT33|Q8MT33_DROME RE63030p OS=Drosophila melanogaster GN=GAPcenA PE=2 SV=1;tr|A8JNN5|A8JNN5_DROME GTPase act	5	5	5	5	5	1	5	1	5	1	8.3	8.3	8.3	113.29	1005	1005;1005;1194;483;513	0	10.525	By MS/MS	By MS/MS	8.3	1.9	2777700	1944100	833640	1747300	0	4	1	5				332	1899;7156;10490;12849;16525	True;True;True;True;True	2010;7519;11123;13619;17489	4216;15669;23187;23188;28468;36644	4202;15384;22579;27842;35964	4202;15384;22579;27842;35964
A8JNT5;Q86R99;Q9VUX6;A8JNT4;Q86RA0;Q8MV37;M9PCQ3;Q8MT32;Q8IQN4;M9NDA1;M9NFF6;M9NDS8;M9NEB2;M9NFZ0;A8JNT6;Q9VUX7;E3CTN8	A8JNT5;Q86R99;Q9VUX6;A8JNT4;Q86RA0;Q8MV37;M9PCQ3;Q8MT32;Q8IQN4;M9NDA1;M9NFF6;M9NDS8;M9NEB2;M9NFZ0;A8JNT6;Q9VUX7;E3CTN8	2;2;2;2;2;2;2;2;2;2;2;2;2;1;1;1;1	2;2;2;2;2;2;2;2;2;2;2;2;2;1;1;1;1	2;2;2;2;2;2;2;2;2;2;2;2;2;1;1;1;1		Mbs;Mbs-RA	tr|A8JNT5|A8JNT5_DROME Myosin binding subunit, isoform G OS=Drosophila melanogaster GN=Mbs PE=1 SV=1;tr|Q86R99|Q86R99_DROME Myosin phosphatase DMBS-S OS=Drosophila melanogaster GN=Mbs PE=2 SV=1;tr|Q9VUX6|Q9VUX6_DROME Myosin binding subunit, isoform K OS=Dr	17	2	2	2	2	0	2	0	2	0	3.3	3.3	3.3	87.314	795	795;797;860;925;927;1101;1111;1144;1144;1230;1243;1245;1273;341;367;377;953	0.0017212	2.4052	By MS/MS		3.3	0	0	0	0	0	0	2	0	2				333	8625;14685	True;True	9047;15547	18820;32516	18387;31927	18387;31927
Q9VVC5;A8JNU6;Q8IQQ0;Q8IGI6	Q9VVC5;A8JNU6;Q8IQQ0;Q8IGI6	14;14;13;9	14;14;13;9	14;14;13;9		Nc73EF	tr|Q9VVC5|Q9VVC5_DROME Neural conserved at 73EF, isoform A OS=Drosophila melanogaster GN=Nc73EF PE=1 SV=2;tr|A8JNU6|A8JNU6_DROME Neural conserved at 73EF, isoform I OS=Drosophila melanogaster GN=Nc73EF PE=1 SV=1;tr|Q8IQQ0|Q8IQQ0_DROME Neural conserved at 7	4	14	14	14	13	11	13	11	13	11	24.1	24.1	24.1	112.58	1008	1008;1105;1017;758	0	57.572	By MS/MS	By MS/MS	22.6	19.4	20948000	11200000	9747600	9353500	9760800	14	11	25				334	1353;1902;3282;4477;5023;8177;10458;13681;13729;14792;15708;15887;16956;17310	True;True;True;True;True;True;True;True;True;True;True;True;True;True	1434;2013;3470;4712;5286;8578;11090;14492;14542;15659;16624;16810;17938;18311	2997;2998;4220;7148;7149;9699;10977;10978;17911;17912;23118;30351;30352;30353;30450;32759;32760;32761;34815;34816;35218;35219;37598;37599;38364;38365	2973;2974;4205;7051;7052;9544;10805;17510;17511;22511;29735;29736;29737;29738;29837;32173;32174;34196;34197;34586;34587;36895;36896;37637;37638	2973;4205;7051;9544;10805;17511;22511;29738;29837;32173;34197;34587;36895;37638
M9PD50;E6PBY1;A8JNW4;Q7KTX8	M9PD50;E6PBY1;A8JNW4;Q7KTX8	6;6;6;6	6;6;6;6	6;6;6;6	Mediator of RNA polymerase II transcription subunit 13	skd;skd-RC	tr|M9PD50|M9PD50_DROME Skuld, isoform F OS=Drosophila melanogaster GN=skd PE=1 SV=1;tr|E6PBY1|E6PBY1_DROME LD48112p OS=Drosophila melanogaster GN=skd-RC PE=2 SV=1;tr|A8JNW4|A8JNW4_DROME Skuld, isoform E OS=Drosophila melanogaster GN=skd PE=1 SV=1;sp|Q7KTX8	4	6	6	6	5	6	5	6	5	6	4.6	4.6	4.6	278.2	2601	2601;2618;2768;2618	0	10.356	By MS/MS	By MS/MS	3.9	4.6	3906400	2698900	1207500	1759700	1873600	1	7	8				335	4654;5572;11040;14048;17130;17230	True;True;True;True;True;True	4891;5861;11710;14881;18120;18229	10166;10167;12170;12171;24465;31139;31140;37973;37974;38196;38197	9976;11969;11970;23857;30550;30551;37256;37480	9976;11970;23857;30550;37256;37480
M9PGG0;M9PG88;M9PIL3;Q9VNS2;A8JNX0	M9PGG0;M9PG88;M9PIL3;Q9VNS2;A8JNX0	8;8;8;8;8	8;8;8;8;8	8;8;8;8;8		ArfGAP3	tr|M9PGG0|M9PGG0_DROME ADP-ribosylation factor GTPase activating protein 3, isoform E OS=Drosophila melanogaster GN=ArfGAP3 PE=1 SV=1;tr|M9PG88|M9PG88_DROME ADP-ribosylation factor GTPase activating protein 3, isoform F OS=Drosophila melanogaster GN=ArfGAP	5	8	8	8	8	7	8	7	8	7	28.1	28.1	28.1	54.454	513	513;514;549;552;553	0	73.143	By MS/MS	By MS/MS	28.1	25.1	9256800	6922400	2334300	5372700	2828700	10	7	17				336	654;1281;1299;4989;5418;11981;14103;15266	True;True;True;True;True;True;True;True	691;1354;1373;5250;5702;12694;14939;16159;16160	1414;1415;2829;2830;2831;2871;2872;10899;10900;11837;11838;26556;31247;31248;33827;33828;33829	1408;1409;2814;2815;2856;10735;11632;11633;11634;11635;25947;30653;30654;30655;33197;33198;33199	1409;2815;2856;10735;11634;25947;30654;33199	304	240
A8JRB8;A8JRC1;Q8MT18	A8JRB8;A8JRC1;Q8MT18	10;10;10	10;10;10	10;10;10		CG5028-RC	tr|A8JRB8|A8JRB8_DROME CG5028, isoform C OS=Drosophila melanogaster GN=CG5028-RC PE=1 SV=1;tr|A8JRC1|A8JRC1_DROME CG5028, isoform D OS=Drosophila melanogaster GN=CG5028 PE=1 SV=1;tr|Q8MT18|Q8MT18_DROME CG5028, isoform A OS=Drosophila melanogaster GN=CG5028	3	10	10	10	10	10	10	10	10	10	42.3	42.3	42.3	43.201	392	392;393;402	0	75.137	By MS/MS	By MS/MS	42.3	42.3	31380000	17088000	14292000	13779000	15585000	9	12	21				337	3008;5736;5855;7951;10588;11440;12022;15128;16812;17242	True;True;True;True;True;True;True;True;True;True	3187;6032;6156;8339;11225;12129;12737;16017;17785;18241	6542;6543;12540;12541;12833;12834;17410;17411;23389;23390;25390;25391;25392;25393;25394;26648;26649;33536;33537;33538;33539;37273;37274;38219;38220	6460;6461;12349;12350;12635;12636;17027;22778;24809;24810;24811;24812;26042;32913;32914;32915;32916;32917;36573;37500;37501	6461;12350;12636;17027;22778;24812;26042;32914;36573;37500
A8JUQ9;Q9NHV9-2;Q9NHV9;M9PHJ6	A8JUQ9;Q9NHV9-2;Q9NHV9;M9PHJ6	2;2;2;1	2;2;2;1	2;2;2;1	Protein vav	Vav	tr|A8JUQ9|A8JUQ9_DROME Vav ortholog, isoform C OS=Drosophila melanogaster GN=Vav PE=1 SV=1;sp|Q9NHV9-2|VAV_DROME Isoform B of Protein vav OS=Drosophila melanogaster GN=Vav;sp|Q9NHV9|VAV_DROME Protein vav OS=Drosophila melanogaster GN=Vav PE=1 SV=2;tr|M9PHJ	4	2	2	2	2	2	2	2	2	2	2.2	2.2	2.2	113.58	1001	1001;766;793;964	0	4.2566	By MS/MS	By MS/MS	2.2	2.2	569130	201460	367670	181070	0	2	2	4				338	9032;13858	True;True	9467;14683	19772;19773;30739;30740	19276;19277;30141;30142	19276;30142
Q5BI67;A8JUU1;X2JJP5;X2JEY9;M9PHF1;A8JUU3;X2JEM2;Q8T0U9	Q5BI67;A8JUU1;X2JJP5;X2JEY9;M9PHF1;A8JUU3;X2JEM2	7;7;7;7;7;6;6;1	7;7;7;7;7;6;6;1	7;7;7;7;7;6;6;1		Sec16	tr|Q5BI67|Q5BI67_DROME LP14866p OS=Drosophila melanogaster GN=Sec16 PE=2 SV=1;tr|A8JUU1|A8JUU1_DROME Sec16 ortholog, isoform E OS=Drosophila melanogaster GN=Sec16 PE=1 SV=1;tr|X2JJP5|X2JJP5_DROME Sec16 ortholog, isoform H OS=Drosophila melanogaster GN=Sec1	8	7	7	7	6	3	6	3	6	3	5.7	5.7	5.7	213.17	1953	1953;2021;2137;2242;2250;2221;2326;365	0	22.377	By MS/MS	By MS/MS	4.1	3.2	4653700	3637200	1016500	2110900	2174800	6	3	9				339	2;4454;5871;6814;9880;14032;14309	True;True;True;True;True;True;True	2;4689;6174;7152;10359;14865;15150	5;9607;12875;14919;21601;31100;31101;31692;31693	6;7;9458;12680;14644;21041;30512;30513;31102	6;9458;12680;14644;21041;30513;31102
A8JUV0-3;A8JUV0	A8JUV0-3;A8JUV0	3;3	3;3	3;3	Protein strawberry notch	sno	sp|A8JUV0-3|SBNO_DROME Isoform A of Protein strawberry notch OS=Drosophila melanogaster GN=sno;sp|A8JUV0|SBNO_DROME Protein strawberry notch OS=Drosophila melanogaster GN=sno PE=1 SV=2	2	3	3	3	3	2	3	2	3	2	2.6	2.6	2.6	170.33	1547	1547;1653	0	7.7565	By MS/MS	By MS/MS	2.6	1.7	1672500	1056900	615580	678400	887150	2	2	4				340	4496;14609;14782	True;True;True	4732;15467;15648	9738;32342;32343;32740;32741	9577;31756;31757;32160	9577;31757;32160
A8JUV4;Q38HW4	A8JUV4;Q38HW4	7;4	7;4	7;4		Vml;VML	tr|A8JUV4|A8JUV4_DROME Vitelline membrane-like, isoform A OS=Drosophila melanogaster GN=Vml PE=4 SV=1;tr|Q38HW4|Q38HW4_DROME Vitelline membrane-like protein (Fragment) OS=Drosophila melanogaster GN=VML PE=2 SV=1	2	7	7	7	7	1	7	1	7	1	26.6	26.6	26.6	56.116	578	578;112	0	28.2	By MS/MS	By matching	26.6	4	7862600	7346800	515870	6603300	0	9	0	9				341	1590;3086;10574;11469;12878;14398;15338	True;True;True;True;True;True;True	1687;3269;11211;12159;13648;15241;16236	3567;6712;6713;23365;25460;28527;31877;33995	3532;6621;6622;22756;24875;27900;31294;33369;33370	3532;6622;22756;24875;27900;31294;33369
A8JUY3;I0EZ84;A9UN86	A8JUY3;I0EZ84;A9UN86	2;2;2	2;2;2	2;2;2	DNA-directed RNA polymerase	CG17209-RC	tr|A8JUY3|A8JUY3_DROME DNA-directed RNA polymerase subunit OS=Drosophila melanogaster GN=CG17209 PE=1 SV=2;tr|I0EZ84|I0EZ84_DROME DNA-directed RNA polymerase subunit (Fragment) OS=Drosophila melanogaster GN=CG17209-RC PE=2 SV=1;tr|A9UN86|A9UN86_DROME DNA-d	3	2	2	2	1	1	1	1	1	1	2.9	2.9	2.9	154.63	1383	1383;1410;1410	0	5.2781	By MS/MS	By MS/MS	1.2	1.7	755220	479800	275420	0	275420	1	2	3				342	283;14372	True;True	298;15214	613;31825	610;31233;31234	610;31234
M9PH75;X2JEC4;A8JUZ9;M9MS17;M9PH82;A8JUZ8;M9PJ82;E2QD99;X2JIN0;M9MSA5;X2JDY1;A8JV00;M9PGT0;M9PDW8;M9PDW3;M9PJ79;A8JV02;M9PGI5;A2RVJ2	M9PH75;X2JEC4;A8JUZ9;M9MS17;M9PH82;A8JUZ8;M9PJ82;E2QD99;X2JIN0;M9MSA5;X2JDY1;A8JV00;M9PGT0;M9PDW8;M9PDW3;M9PJ79	20;20;20;20;20;20;20;20;20;20;20;20;20;20;13;13;7;7;1	20;20;20;20;20;20;20;20;20;20;20;20;20;20;13;13;7;7;1	13;13;13;13;13;13;13;13;13;13;13;13;13;13;6;6;0;6;1			tr|M9PH75|M9PH75_DROME Uncharacterized protein, isoform Q OS=Drosophila melanogaster GN=CG34417 PE=1 SV=1;tr|X2JEC4|X2JEC4_DROME Uncharacterized protein, isoform Y OS=Drosophila melanogaster GN=CG34417 PE=1 SV=1;tr|A8JUZ9|A8JUZ9_DROME Uncharacterized prote	19	20	20	13	6	19	6	19	4	12	10.6	10.6	6.9	357.39	3183	3183;3212;3246;3329;3382;3383;3498;3541;4808;4862;4925;4979;5128;5182;1709;1826;862;997;419	0	49.348	By MS/MS	By MS/MS	2.7	10.3	12366000	1180200	11186000	2095700	10151000	6	25	31				343	460;2391;7023;7616;7716;7843;12109;12537;12964;13294;13384;14808;15221;15385;15425;15449;15888;16770;16981;17642	True;True;True;True;True;True;True;True;True;True;True;True;True;True;True;True;True;True;True;True	488;2532;7381;7996;8096;8226;12831;13285;13737;14081;14173;15676;16112;16287;16328;16352;16811;17743;17964;18653	995;5280;15402;16674;16893;17172;26835;27766;27767;28707;29439;29440;29643;29644;32795;33723;33724;34102;34103;34174;34224;35220;37185;37654;37655;39068	996;5223;15122;15123;16356;16552;16812;16813;26247;27137;27138;28092;28833;28834;29042;29043;32208;33104;33105;33486;33487;33488;33489;33561;33562;33613;34588;36489;36949;36950;38294	996;5223;15123;16356;16552;16813;26247;27137;28092;28833;29042;32208;33105;33487;33561;33613;34588;36489;36949;38294
A8JV18;Q9VXE6;A1YKA1;A1YKA3;A1YKA7;A1YKB1;A1YKA8;A1YKA5;Q960L2;Q95SX4	A8JV18;Q9VXE6;A1YKA1;A1YKA3;A1YKA7;A1YKB1;A1YKA8;A1YKA5	32;32;19;18;17;17;17;17;6;4	32;32;19;18;17;17;17;17;6;4	32;32;19;18;17;17;17;17;6;4	Nuclear pore complex protein Nup153	Nup153	tr|A8JV18|A8JV18_DROME Nucleoporin 153kD, isoform D OS=Drosophila melanogaster GN=Nup153 PE=1 SV=1;sp|Q9VXE6|NU153_DROME Nuclear pore complex protein Nup153 OS=Drosophila melanogaster GN=Nup153 PE=1 SV=4;tr|A1YKA1|A1YKA1_DROME Nup153 (Fragment) OS=Drosophi	10	32	32	32	30	29	30	29	30	29	28	28	28	201.23	1929	1929;1883;796;796;796;796;796;796;806;632	0	136.98	By MS/MS	By MS/MS	26.1	24.9	54604000	26474000	28131000	21616000	29697000	28	28	56				344	1446;2308;3576;3645;3775;3927;5216;5217;6887;6888;7904;9171;10725;11243;11398;12111;12468;12543;12711;13489;13635;13682;13911;13988;14378;14666;15352;15390;15547;16512;16768;17763	True;True;True;True;True;True;True;True;True;True;True;True;True;True;True;True;True;True;True;True;True;True;True;True;True;True;True;True;True;True;True;True	1532;2440;3773;3843;3980;4138;5485;5486;7233;7234;8289;9614;11372;11921;12086;12833;13211;13291;13470;14285;14445;14493;14736;14819;15220;15221;15527;16251;16292;16456;17476;17741;18778	3202;5090;7748;7749;7897;7898;8168;8169;8472;8473;11395;11396;11397;11398;15083;15084;15085;15086;17311;17312;20090;20091;23699;23700;24892;24893;25314;25315;26838;27622;27623;27777;27778;28153;28154;29890;29891;30249;30250;30354;30841;30842;31009;31836;31837;31838;32481;32482;34026;34027;34111;34112;34459;34460;36618;36619;37182;37183;39295;39296	3172;5031;7645;7796;8067;8068;8351;8352;11202;11203;11204;14801;14802;16928;16929;16930;19580;19581;19582;23081;24295;24296;24731;24732;26250;26988;26989;27145;27146;27527;27528;27529;29289;29290;29635;29636;29739;30242;30243;30244;30417;31245;31246;31247;31248;31249;31889;31890;33408;33500;33501;33838;35942;35943;36486;36487;38524;38525;38526	3172;5031;7645;7796;8068;8351;11202;11203;14801;14802;16928;19581;23081;24296;24732;26250;26988;27146;27528;29289;29635;29739;30243;30417;31249;31890;33408;33500;33838;35943;36486;38525	305	774
A8QI68	A8QI68	1	1	1		PRY	tr|A8QI68|A8QI68_DROME Polycystin-related Y protein OS=Drosophila melanogaster GN=PRY PE=4 SV=3	1	1	1	1	1	1	1	1	1	1	1.8	1.8	1.8	145.17	1247	1247	1	-2	By matching	By MS/MS	1.8	1.8	528540	220700	307850	0	307850	0	0	0	+			345	351	TRUE	372	758;759	752	752	306	605
Q9W2A1;Q95RQ4;A8WHF7	Q9W2A1;Q95RQ4;A8WHF7	2;2;2	2;2;2	2;2;2		Snp	tr|Q9W2A1|Q9W2A1_DROME Snipper, isoform E OS=Drosophila melanogaster GN=Snp PE=1 SV=2;tr|Q95RQ4|Q95RQ4_DROME LD16074p OS=Drosophila melanogaster GN=Snp PE=1 SV=1;tr|A8WHF7|A8WHF7_DROME IP11159p OS=Drosophila melanogaster GN=CG6393 PE=2 SV=1	3	2	2	2	2	0	2	0	2	0	13	13	13	25.723	223	223;281;384	0.00061805	3.2778	By MS/MS		13	0	0	0	0	0	0	3	0	3				346	2707;9554	True;True	2867;10019	5919;20893;20894	5846;20361;20362	5846;20362
M9NDG7;A8WHG1;Q6J5K9;K7X538;K7WS88;K7WQ31;K7WKS3;L0CRG8;L0CR57;L0CR52;L0CQS0;L0CQR7;L0CPF3;L0CPM5;L0CPE8	M9NDG7;A8WHG1;Q6J5K9;K7X538;K7WS88;K7WQ31;K7WKS3;L0CRG8;L0CR57;L0CR52;L0CQS0;L0CQR7;L0CPF3;L0CPM5;L0CPE8	6;6;6;4;4;4;4;4;4;4;4;4;4;3;3	6;6;6;4;4;4;4;4;4;4;4;4;4;3;3	6;6;6;4;4;4;4;4;4;4;4;4;4;3;3	Probable RNA helicase armi	armi;CG11513-RB	tr|M9NDG7|M9NDG7_DROME Armitage, isoform C OS=Drosophila melanogaster GN=armi PE=4 SV=1;tr|A8WHG1|A8WHG1_DROME IP15135p OS=Drosophila melanogaster GN=CG11513-RB PE=2 SV=1;sp|Q6J5K9|ARMI_DROME Probable RNA helicase armi OS=Drosophila melanogaster GN=armi PE	15	6	6	6	3	5	3	5	3	5	7	7	7	131.5	1154	1154;1188;1188;865;865;865;865;1274;1274;1274;1274;1274;1274;1011;1274	0	8.9457	By MS/MS	By MS/MS	2.6	6.2	1746600	784340	962290	704970	0	4	7	11				347	1042;4192;4780;6628;13242;14218	True;True;True;True;True;True	1106;4416;5027;6955;14028;15057	2314;9016;10449;14483;14484;14485;29314;31506;31507	2284;8882;10260;14231;14232;14233;28707;28708;30928;30929;30930	2284;8882;10260;14232;28708;30930
A8WHG9;Q7JUZ6;A8DYF7	A8WHG9;Q7JUZ6;A8DYF7	4;3;3	4;3;3	4;3;3		CG8448;mrj	tr|A8WHG9|A8WHG9_DROME IP17752p OS=Drosophila melanogaster GN=mrj PE=1 SV=1;tr|Q7JUZ6|Q7JUZ6_DROME DnaJ-related co-chaperone MRJ OS=Drosophila melanogaster GN=mrj PE=1 SV=1;tr|A8DYF7|A8DYF7_DROME Mrj, isoform E OS=Drosophila melanogaster GN=mrj PE=1 SV=1	3	4	4	4	2	4	2	4	2	4	19.7	19.7	19.7	23.063	208	208;259;346	0	5.6668	By MS/MS	By MS/MS	8.7	19.7	3933200	1526000	2407200	1457000	2321800	2	3	5				348	2907;3653;16914;17717	True;True;True;True	3078;3851;17895;18731	6318;7915;7916;37510;37511;39214	6240;7815;36805;36806;38440	6240;7815;36805;38440
A8WHK8;Q27272	A8WHK8;Q27272	4;4	4;4	4;4	Transcription initiation factor TFIID subunit 9	e(y)1	tr|A8WHK8|A8WHK8_DROME RE24789p OS=Drosophila melanogaster GN=e(y)1 PE=2 SV=1;sp|Q27272|TAF9_DROME Transcription initiation factor TFIID subunit 9 OS=Drosophila melanogaster GN=e(y)1 PE=1 SV=1	2	4	4	4	3	3	3	3	3	3	16.9	16.9	16.9	29.314	278	278;278	0	5.9405	By MS/MS	By MS/MS	13.3	14	1649500	691070	958430	719930	859640	2	3	5				349	1861;4531;12104;15502	True;True;True;True	1972;4767;12825;16410	4138;9816;26819;26820;34368;34369	4123;9652;26227;33750;33751	4123;9652;26227;33750
Q7PLP4;A8Y582;Q7PLP5;Q5BI36;Q8SY24	Q7PLP4;A8Y582;Q7PLP5;Q5BI36;Q8SY24	23;23;23;17;16	23;23;23;17;16	23;23;23;17;16		CG41099;CG17419	tr|Q7PLP4|Q7PLP4_DROME Uncharacterized protein, isoform B OS=Drosophila melanogaster GN=CG41099 PE=1 SV=1;tr|A8Y582|A8Y582_DROME Uncharacterized protein, isoform D OS=Drosophila melanogaster GN=CG41099 PE=1 SV=1;tr|Q7PLP5|Q7PLP5_DROME Uncharacterized prote	5	23	23	23	19	20	19	20	19	20	26.9	26.9	26.9	123.1	1111	1111;1122;1124;843;861	0	42.92	By MS/MS	By MS/MS	21.2	23.7	27245000	12225000	15021000	11409000	14219000	15	18	33				350	1729;2001;2169;4092;4830;5050;5669;5823;6793;6808;7970;9116;12025;12659;13084;14691;15418;16085;16468;16910;17414;17608;17648	True;True;True;True;True;True;True;True;True;True;True;True;True;True;True;True;True;True;True;True;True;True;True	1837;2118;2291;4312;5079;5314;5961;6123;7131;7146;8360;9557;12740;13415;13867;15553;16321;17023;17429;17891;18417;18618;18660;18661	3855;3856;4434;4791;8810;8811;10545;10546;11044;11045;12401;12753;12754;14879;14880;14906;14907;17458;17459;19967;19968;26656;28052;28053;28979;28980;32526;32527;34162;34163;34164;35668;36518;36519;37503;38587;38997;38998;39084;39085;39086	3822;3823;4407;4750;8680;8681;10360;10870;12198;12553;12554;14604;14605;14633;17071;19457;26050;27427;27428;28367;28368;31939;31940;33548;33549;35019;35843;35844;36799;37845;38226;38227;38309;38310	3822;4407;4750;8681;10360;10870;12198;12553;14605;14633;17071;19457;26050;27428;28368;31939;33548;35019;35844;36799;37845;38227;38310	307;308;309	806;982;993
Q9VLC5;A9J7N9;Q4QPQ0;B0F5B2;B0F593;B0F5B3;B0F597;B0F5B1;B0F590;B0F5A6;B0F586;B0F585;B0F584;B0F5B7;B0F5A7;E8NH42	Q9VLC5;A9J7N9;Q4QPQ0	8;8;8;3;3;3;3;3;3;3;3;3;3;3;2;1	8;8;8;3;3;3;3;3;3;3;3;3;3;3;2;1	8;8;8;3;3;3;3;3;3;3;3;3;3;3;2;1		Aldh	tr|Q9VLC5|Q9VLC5_DROME Aldehyde dehydrogenase OS=Drosophila melanogaster GN=Aldh PE=1 SV=1;tr|A9J7N9|A9J7N9_DROME Aldehyde dehydrogenase OS=Drosophila melanogaster GN=Aldh PE=2 SV=1;tr|Q4QPQ0|Q4QPQ0_DROME GH22814p (Fragment) OS=Drosophila melanogaster PE=2	16	8	8	8	6	7	6	7	6	7	25.2	25.2	25.2	57.018	520	520;520;563;80;81;82;83;84;84;103;103;103;110;111;76;271	0	28.349	By MS/MS	By MS/MS	16.5	22.9	12988000	5861400	7126600	5519300	5629600	9	10	19				351	1025;2197;3405;9817;14669;15499;16822;17338	True;True;True;True;True;True;True;True	1089;2321;3600;10294;15530;16405;16406;17795;18339	2277;2278;2279;4854;7411;7412;21462;32486;32487;34355;34356;34357;34358;34359;37295;37296;38429	2243;2244;2245;4801;7309;7310;20894;31894;31895;33737;33738;33739;33740;33741;33742;33743;36592;36593;37701	2244;4801;7310;20894;31895;33740;36593;37701	310	369
B3DMQ9;A9UN61;B3DMQ6	B3DMQ9;A9UN61;B3DMQ6	4;4;3	4;4;3	4;4;3		CG13114-RB	tr|B3DMQ9|B3DMQ9_DROME IP19519p OS=Drosophila melanogaster GN=CG13114-RB PE=2 SV=1;tr|A9UN61|A9UN61_DROME IP19013p OS=Drosophila melanogaster GN=CG13114-RB PE=2 SV=1;tr|B3DMQ6|B3DMQ6_DROME IP19213p OS=Drosophila melanogaster GN=CG13114-RB PE=2 SV=1	3	4	4	4	4	3	4	3	4	3	18.3	18.3	18.3	45.907	426	426;426;286	0	47.49	By MS/MS	By MS/MS	18.3	14.1	20196000	14798000	5397500	13035000	5662900	7	4	11				352	7112;12029;17190;17389	True;True;True;True	7472;12745;18184;18391	15577;15578;26663;26664;38112;38113;38535;38536	15288;15289;15290;26058;26059;26060;37398;37399;37400;37801;37802	15289;26058;37400;37802
Q9VWQ6;Q9VWQ3;A9UN96	Q9VWQ6;Q9VWQ3;A9UN96	1;1;1	1;1;1	1;1;1		CG18259-RA;CG18259	tr|Q9VWQ6|Q9VWQ6_DROME FI13061p OS=Drosophila melanogaster GN=CG18259-RA PE=2 SV=2;tr|Q9VWQ3|Q9VWQ3_DROME CG6961 OS=Drosophila melanogaster GN=CG6961 PE=1 SV=2;tr|A9UN96|A9UN96_DROME LD25519p OS=Drosophila melanogaster GN=CG18259 PE=2 SV=1	3	1	1	1	1	1	1	1	1	1	4	4	4	53.082	474	474;474;474	0.00063171	3.5332	By MS/MS	By MS/MS	4	4	2912400	1216100	1696400	0	1696400	1	1	2				353	12652	TRUE	13406	28020;28021	27383;27384	27383
H0RNK7;A9UNB4;Q9W261	H0RNK7;A9UNB4;Q9W261	2;2;2	2;2;2	2;2;2	RNA polymerase-associated protein Rtf1	Rtf1-RA;CG10955;Rtf1	tr|H0RNK7|H0RNK7_DROME FI16824p1 OS=Drosophila melanogaster GN=Rtf1 PE=1 SV=1;tr|A9UNB4|A9UNB4_DROME LP07508p OS=Drosophila melanogaster GN=CG10955 PE=2 SV=1;sp|Q9W261|RTF1_DROME RNA polymerase-associated protein Rtf1 OS=Drosophila melanogaster GN=Rtf1 PE=	3	2	2	2	1	2	1	2	1	2	4.8	4.8	4.8	87.551	775	775;785;775	0.0017493	2.537	By matching	By MS/MS	1.3	4.8	996280	391530	604760	0	604760	0	3	3				354	2770;5199	True;True	2934;5468	6048;11358;11359	5983;5984;11162	5984;11162
Q8MLS2;A9UNB7	Q8MLS2;A9UNB7	4;4	4;4	4;4		Rpi;CG30410	tr|Q8MLS2|Q8MLS2_DROME Ribose-5-phosphate isomerase, isoform B OS=Drosophila melanogaster GN=Rpi PE=1 SV=3;tr|A9UNB7|A9UNB7_DROME LP13860p OS=Drosophila melanogaster GN=CG30410 PE=2 SV=1	2	4	4	4	3	2	3	2	3	2	22.8	22.8	22.8	26.534	241	241;280	0	9.2905	By MS/MS	By MS/MS	15.8	11.2	1298300	1100600	197680	989250	0	3	1	4				355	2943;5794;6841;14465	True;True;True;True	3115;6092;7181;15315	6396;12662;12663;14975;32022	6312;12470;14702;31439	6312;12470;14702;31439
Q95RJ7;Q9VRQ7;A9UND8;D3DMG0	Q95RJ7;Q9VRQ7;A9UND8;D3DMG0	2;2;2;2	2;2;2;2	2;2;2;2	DNA polymerase epsilon subunit 2	DNApol-epsilon58;CG10489;Pole2-RA	tr|Q95RJ7|Q95RJ7_DROME DNA polymerase epsilon second subunit OS=Drosophila melanogaster GN=DNApol-epsilon58 PE=2 SV=1;tr|Q9VRQ7|Q9VRQ7_DROME DNA polymerase epsilon subunit 2 OS=Drosophila melanogaster GN=DNApol-epsilon58 PE=1 SV=1;tr|A9UND8|A9UND8_DROME DN	4	2	2	2	2	2	2	2	2	2	7.4	7.4	7.4	44.603	403	403;525;525;527	0.0057803	1.7409	By MS/MS	By MS/MS	7.4	7.4	1587800	771490	816290	0	816290	1	1	2				356	2802;11280	True;True	2967;11960	6115;6116;24985;24986	6053;6054;24389	6053;24389
Q9W0P2;A9UNE7	Q9W0P2;A9UNE7	2;2	2;2	2;2		Rev1	tr|Q9W0P2|Q9W0P2_DROME DNA repair protein REV1 OS=Drosophila melanogaster GN=Rev1 PE=1 SV=1;tr|A9UNE7|A9UNE7_DROME GH11153p (Fragment) OS=Drosophila melanogaster PE=2 SV=1	2	2	2	2	1	2	1	2	1	2	2.5	2.5	2.5	112.41	995	995;1012	0	4.8071	By MS/MS	By MS/MS	1.3	2.5	781040	293740	487310	0	487310	1	4	5				357	8668;14344	True;True	9092;15185	18951;31768;31769	18506;31174;31175;31176;31177	18506;31175
Q9VIV8;B3DNA4;A9UNF6	Q9VIV8;B3DNA4;A9UNF6	3;3;3	3;3;3	3;3;3		CG13084-RA	tr|Q9VIV8|Q9VIV8_DROME Uncharacterized protein OS=Drosophila melanogaster GN=CG13084 PE=4 SV=1;tr|B3DNA4|B3DNA4_DROME IP19006p (Fragment) OS=Drosophila melanogaster GN=CG13084-RA PE=2 SV=1;tr|A9UNF6|A9UNF6_DROME IP19012p (Fragment) OS=Drosophila melanogast	3	3	3	3	2	2	2	2	2	2	8.4	8.4	8.4	51.298	454	454;468;468	0	5.6086	By MS/MS	By MS/MS	5.9	4.8	1839300	1241300	598050	0	598050	2	1	3				358	1328;5605;6296	True;True;True	1406;5896;6614	2937;12256;12257;13787	2918;12050;13562	2918;12050;13562
A9UNF7;Q8SZ03;Q7PLE6;H0RNB9	A9UNF7;Q8SZ03;Q7PLE6;H0RNB9	2;2;2;2	2;2;2;2	2;2;2;2		CG17691-RA;CG17691;CG17691-RE	tr|A9UNF7|A9UNF7_DROME LD02908p (Fragment) OS=Drosophila melanogaster GN=CG17691-RA PE=2 SV=2;tr|Q8SZ03|Q8SZ03_DROME RE25729p OS=Drosophila melanogaster GN=CG17691 PE=2 SV=1;tr|Q7PLE6|Q7PLE6_DROME Uncharacterized protein, isoform C OS=Drosophila melanogast	4	2	2	2	1	2	1	2	1	2	8.9	8.9	8.9	37.128	337	337;364;364;391	0	5.1943	By MS/MS	By MS/MS	5	8.9	1774100	551770	1222300	495940	0	2	3	5				359	161;13049	True;True	165;13830	343;344;345;28908	344;345;346;28296;28297	344;28297
A9UNF9;Q9VIE6	A9UNF9;Q9VIE6	1;1	1;1	1;1	Protein MCM10 homolog	Mcm10	tr|A9UNF9|A9UNF9_DROME LD09394p (Fragment) OS=Drosophila melanogaster PE=2 SV=1;sp|Q9VIE6|MCM10_DROME Protein MCM10 homolog OS=Drosophila melanogaster GN=Mcm10 PE=1 SV=2	2	1	1	1	1	1	1	1	1	1	2	2	2	88.26	790	790;776	0.0022148	2.1607	By MS/MS	By MS/MS	2	2	375650	375650	0	337630	0	2	1	3				360	10609	TRUE	11247	23436;23437	22830;22831;22832	22832
Q960T7;Q9W1G1;A9UNG3	Q960T7;Q9W1G1;A9UNG3	1;1;1	1;1;1	1;1;1		CG3735	tr|Q960T7|Q960T7_DROME LD35854p OS=Drosophila melanogaster GN=CG3735 PE=2 SV=1;tr|Q9W1G1|Q9W1G1_DROME CG3735, isoform A OS=Drosophila melanogaster GN=CG3735 PE=1 SV=1;tr|A9UNG3|A9UNG3_DROME LD24119p (Fragment) OS=Drosophila melanogaster PE=2 SV=1	3	1	1	1	1	1	1	1	1	1	3.1	3.1	3.1	52.095	449	449;700;702	0.0017192	2.4017	By matching	By MS/MS	3.1	3.1	603710	395390	208310	0	208310	0	1	1				361	4253	TRUE	4478	9163;9164	9027	9027
Q9VWV6;O97355;A9UNH0;F6J874;F6J873;F6J859;F6J842;F6J836	Q9VWV6;O97355;A9UNH0;F6J874;F6J873;F6J859	4;4;4;2;2;2;1;1	4;4;4;2;2;2;1;1	4;4;4;2;2;2;1;1		Tsf1;CG6186	tr|Q9VWV6|Q9VWV6_DROME Transferrin 1, isoform A OS=Drosophila melanogaster GN=Tsf1 PE=1 SV=1;tr|O97355|O97355_DROME Transferrin OS=Drosophila melanogaster GN=Tsf1 PE=2 SV=1;tr|A9UNH0|A9UNH0_DROME LP08340p (Fragment) OS=Drosophila melanogaster PE=2 SV=1;tr|	8	4	4	4	4	0	4	0	4	0	12.6	12.6	12.6	71.811	641	641;641;642;160;160;160;237;237	0	7.7293	By MS/MS		12.6	0	818480	818480	0	735650	0	3	0	3				362	1862;12818;16769;17348	True;True;True;True	1973;13588;17742;18349	4139;28408;37184;38447	4124;27782;36488;37720	4124;27782;36488;37720
Q9VYJ1;A9UNH6;Q961U6	Q9VYJ1;A9UNH6;Q961U6	2;2;1	2;2;1	2;2;1		CG3775-RA;CG3775	tr|Q9VYJ1|Q9VYJ1_DROME CG3775, isoform A OS=Drosophila melanogaster GN=CG3775-RA PE=2 SV=1;tr|A9UNH6|A9UNH6_DROME RE06041p OS=Drosophila melanogaster PE=2 SV=1;tr|Q961U6|Q961U6_DROME GH06227p OS=Drosophila melanogaster GN=CG3775 PE=2 SV=1	3	2	2	2	1	1	1	1	1	1	6.9	6.9	6.9	73.736	655	655;655;350	0	5.6566	By MS/MS	By MS/MS	2.1	4.7	482360	230650	251710	0	251710	1	2	3				363	9424;17344	True;True	9888;18345	20631;38439	20122;20123;37712	20122;37712
D0Z769;A9UNH9;P04052;Q8SXM3;A0A0P0I6H8;A0A0P0HG20;A0A0P0H2M6;A9YGC1;F6J9L9	D0Z769;A9UNH9;P04052;Q8SXM3	23;23;23;16;7;7;7;3;3	22;22;22;15;7;7;7;3;3	22;22;22;15;7;7;7;3;3	DNA-directed RNA polymerase;DNA-directed RNA polymerase II subunit RPB1	RpII215-RA;RpII215	tr|D0Z769|D0Z769_DROME DNA-directed RNA polymerase subunit OS=Drosophila melanogaster GN=RpII215-RA PE=2 SV=1;tr|A9UNH9|A9UNH9_DROME DNA-directed RNA polymerase subunit OS=Drosophila melanogaster PE=2 SV=1;sp|P04052|RPB1_DROME DNA-directed RNA polymerase I	9	23	22	22	21	15	20	14	20	14	18.5	18	18	209.17	1887	1887;1887;1887;1429;588;588;588;247;267	0	48.987	By MS/MS	By MS/MS	15.9	11.9	61516000	37330000	24187000	28598000	29141000	22	11	33				364	364;1091;2973;3382;4212;4904;5613;5959;6043;7028;8183;10568;11246;11565;12583;13188;13553;14770;16625;16784;17726;17727;17728	True;True;False;True;True;True;True;True;True;True;True;True;True;True;True;True;True;True;True;True;True;True;True	385;1158;3147;3574;4436;5158;5904;6264;6350;7386;8584;11205;11924;12258;13334;13973;14352;15635;17593;17757;18740;18741;18742	786;2421;2422;6459;6460;7367;9063;9064;10704;10705;12274;12275;13053;13234;15409;15410;17924;23352;23353;24897;24898;25653;25654;25655;27873;27874;29197;29198;30047;30048;32714;36875;36876;37207;39230;39231;39232	777;2391;6378;7265;7266;8922;8923;10523;10524;10525;12069;12070;12843;13016;15130;17523;22742;24300;25049;25050;27242;28593;28594;29434;29435;32135;36189;36190;36191;36512;38456;38457;38458;38459;38460	777;2391;6378;7266;8922;10523;12069;12843;13016;15130;17523;22742;24300;25049;27242;28593;29434;32135;36191;36512;38457;38459;38460
F6J2U5;A9YHU5;A9YHT7;Q8T912;Q9VXT0	F6J2U5;A9YHU5;A9YHT7;Q8T912;Q9VXT0	1;1;1;1;1	1;1;1;1;1	1;1;1;1;1		CG8097	tr|F6J2U5|F6J2U5_DROME CG8097 (Fragment) OS=Drosophila melanogaster GN=CG8097 PE=4 SV=1;tr|A9YHU5|A9YHU5_DROME CG8097-PA (Fragment) OS=Drosophila melanogaster GN=CG8097 PE=4 SV=1;tr|A9YHT7|A9YHT7_DROME CG8097 (Fragment) OS=Drosophila melanogaster GN=CG8097	5	1	1	1	1	1	1	1	1	1	5.7	5.7	5.7	22.281	192	192;192;192;353;446	0.0027382	2.0722	By MS/MS	By MS/MS	5.7	5.7	625190	0	625190	0	625190	1	1	2				365	4366	TRUE	4598	9409;9410	9262;9263	9262
A9YIA0;F6J365;A9YIB1;A9YIA3;A9YIA1	A9YIA0;F6J365;A9YIB1;A9YIA3;A9YIA1	4;3;3;3;3	2;1;1;1;1	2;1;1;1;1		CG11427	tr|A9YIA0|A9YIA0_DROME CG11427 (Fragment) OS=Drosophila melanogaster GN=CG11427 PE=4 SV=1;tr|F6J365|F6J365_DROME CG11427 (Fragment) OS=Drosophila melanogaster GN=CG11427 PE=4 SV=1;tr|A9YIB1|A9YIB1_DROME Ruby (Fragment) OS=Drosophila melanogaster GN=CG11427	5	4	2	2	4	3	2	1	2	1	25.3	12.5	12.5	26.85	257	257;257;257;257;257	0	4.858	By MS/MS	By MS/MS	25.3	19.5	1883900	1443100	440820	1297100	0	1	2	3				366	2270;8715;11776;12246	True;True;False;False	2397;9139;12483;12976	5008;19080;19081;26099;26100;27146;27147	4947;18627;18628;25490;25491;26532	4947;18628;25490;26532
Q9VIV2;B1NLF4;B1NLF3;M9PDF2	Q9VIV2;B1NLF4;B1NLF3;M9PDF2	10;10;10;10	10;10;10;10	10;10;10;10		swm	tr|Q9VIV2|Q9VIV2_DROME LD45403p OS=Drosophila melanogaster GN=swm PE=1 SV=1;tr|B1NLF4|B1NLF4_DROME Second mitotic wave missing OS=Drosophila melanogaster GN=swm PE=4 SV=1;tr|B1NLF3|B1NLF3_DROME Second mitotic wave missing OS=Drosophila melanogaster GN=swm	4	10	10	10	10	3	10	3	10	3	17	17	17	115.72	1062	1062;1062;1062;1063	0	40.121	By MS/MS	By matching	17	3.9	9084100	8145900	938190	6544900	1714800	14	0	14				367	3090;3805;5215;7231;8396;9290;10894;11893;12377;14083	True;True;True;True;True;True;True;True;True;True	3273;4011;5484;7597;8806;9745;11547;12604;13116;14917	6718;6719;8219;8220;11393;11394;15828;18348;20352;24093;26368;27426;31206;31207	6626;8112;11200;11201;15543;15544;15545;17947;19838;19839;23478;25771;26794;30617	6626;8112;11201;15544;17947;19839;23478;25771;26794;30617
B3DMP7;Q9W1G0	B3DMP7;Q9W1G0	4;4	4;4	4;4	Transaldolase;Probable transaldolase	CG2827-RA;Tal	tr|B3DMP7|B3DMP7_DROME Transaldolase OS=Drosophila melanogaster GN=CG2827-RA PE=2 SV=1;sp|Q9W1G0|TALDO_DROME Probable transaldolase OS=Drosophila melanogaster GN=Taldo PE=2 SV=2	2	4	4	4	3	4	3	4	3	4	18.1	18.1	18.1	36.733	331	331;331	0	44.789	By MS/MS	By MS/MS	14.2	18.1	6851700	3813000	3038800	3829700	2636200	6	4	10				368	715;3208;3891;6813	True;True;True;True	755;3395;4102;7151	1549;1550;1551;6983;6984;6985;6986;8402;14917;14918	1530;1531;1532;6895;6896;6897;6898;6899;8286;14643	1530;6899;8286;14643
B3DMZ9;Q8IQG3;H0RNA7	B3DMZ9;Q8IQG3;H0RNA7	1;1;1	1;1;1	1;1;1		CG32090-RA;Vha16-3;Vha16-3-RA	tr|B3DMZ9|B3DMZ9_DROME V-type proton ATPase proteolipid subunit OS=Drosophila melanogaster GN=CG32090-RA PE=2 SV=1;tr|Q8IQG3|Q8IQG3_DROME V-type proton ATPase proteolipid subunit OS=Drosophila melanogaster GN=Vha16-3 PE=1 SV=1;tr|H0RNA7|H0RNA7_DROME V-type	3	1	1	1	1	1	1	1	1	1	12.9	12.9	12.9	14.096	139	139;158;165	1	-2	By MS/MS	By MS/MS	12.9	12.9	709530	377860	331670	0	331670	1	1	2	+			369	13119	TRUE	13902	29051;29052	28446;28447	28447	311	28
B3DN78;Q00174	B3DN78;Q00174	38;38	38;38	38;38	Laminin subunit alpha	CG10236-RA;LanA	tr|B3DN78|B3DN78_DROME SD07123p OS=Drosophila melanogaster GN=CG10236-RA PE=2 SV=1;sp|Q00174|LAMA_DROME Laminin subunit alpha OS=Drosophila melanogaster GN=LanA PE=1 SV=2	2	38	38	38	32	37	32	37	32	37	15.5	15.5	15.5	411.15	3712	3712;3712	0	125.37	By MS/MS	By MS/MS	12.4	15.1	47715000	22758000	24957000	21050000	24073000	32	38	70				370	139;226;1031;1119;1981;2023;2198;2393;2694;4485;5177;5696;5856;5895;6881;7294;7329;7337;8620;9222;9243;9745;9861;10547;10869;10915;11351;11490;11857;12338;13134;14603;15072;15581;15771;15987;16072;16499	True;True;True;True;True;True;True;True;True;True;True;True;True;True;True;True;True;True;True;True;True;True;True;True;True;True;True;True;True;True;True;True;True;True;True;True;True;True	143;235;1095;1188;2096;2142;2322;2534;2853;4720;5446;5989;6157;6198;7224;7661;7697;7705;9042;9674;9695;10216;10339;11183;11521;11570;12033;12181;12567;13074;13917;15459;15959;16493;16690;16921;17010;17460	293;294;295;296;478;479;2293;2294;2481;2482;4393;4394;4395;4491;4492;4855;5282;5896;5897;9714;9715;11318;11319;12450;12451;12835;12836;12922;15057;15058;15059;15955;16027;16040;16041;18812;18813;20218;20219;20257;20258;21293;21294;21295;21557;21558;23312;24034;24035;24144;24145;25130;25131;25132;25133;25505;25506;26274;26275;27344;27345;29083;29084;32324;32325;33416;33417;34548;34549;34978;34979;…	304;305;306;484;2263;2264;2450;2451;2452;2453;4368;4369;4463;4464;4465;4802;5225;5822;5823;9556;11122;12246;12247;12248;12637;12723;14779;14780;15672;15742;15758;15759;15760;18379;18380;19698;19699;19737;20739;20740;20992;20993;20994;20995;22701;22702;23409;23527;23528;24540;24541;24542;24923;24924;25675;25676;26712;26713;28475;28476;28477;31736;31737;32794;32795;33927;34352;34817;34993;34994;359…	305;484;2263;2450;4369;4463;4802;5225;5822;9556;11122;12248;12637;12723;14780;15672;15742;15759;18379;19698;19737;20739;20995;22701;23409;23528;24542;24924;25675;26712;28477;31736;32794;33927;34352;34817;34994;35908
Q9W028;B3DNA6;B3DNC1;A9UN41	Q9W028;B3DNA6;B3DNC1	3;3;3;1	3;3;3;1	3;3;3;1		yellow-g2;CG13804-RA	tr|Q9W028|Q9W028_DROME IP19120p OS=Drosophila melanogaster GN=yellow-g2 PE=1 SV=1;tr|B3DNA6|B3DNA6_DROME IP19014p (Fragment) OS=Drosophila melanogaster GN=CG13804-RA PE=2 SV=1;tr|B3DNC1|B3DNC1_DROME IP19614p (Fragment) OS=Drosophila melanogaster GN=CG13804	4	3	3	3	2	3	2	3	2	3	12.3	12.3	12.3	42.526	382	382;397;398;391	0	20.92	By MS/MS	By MS/MS	6.3	12.3	3385000	2032500	1352500	0	1352500	2	3	5				371	532;604;16390	True;True;True	563;638;17341	1149;1308;1309;36337;36338	1138;1139;1303;1304;35654	1139;1304;35654
E1JJF7;B3DNA9;P07183;B3DNM9;B3DNC0	E1JJF7;B3DNA9;P07183;B3DNM9;B3DNC0	8;8;8;7;7	8;8;8;7;7	8;8;8;7;7	Chorion protein S38	Cp38;CG11213-RA	tr|E1JJF7|E1JJF7_DROME Chorion protein 38, isoform B OS=Drosophila melanogaster GN=Cp38 PE=1 SV=1;tr|B3DNA9|B3DNA9_DROME IP19109p (Fragment) OS=Drosophila melanogaster GN=CG11213-RA PE=2 SV=1;sp|P07183|CH38_DROME Chorion protein S38 OS=Drosophila melanogas	5	8	8	8	6	7	6	7	6	7	43.5	43.5	43.5	30.447	306	306;331;306;331;331	0	30.503	By MS/MS	By MS/MS	34.3	38.6	34530000	17732000	16798000	17026000	15710000	8	9	17				372	865;2986;4801;5307;11477;15882;16250;17373	True;True;True;True;True;True;True;True	912;3162;5050;5584;12167;16805;17197;18374	1886;1887;1888;1889;6495;10493;10494;10495;10496;11597;11598;25476;35209;36047;36048;36049;36050;38496;38497	1852;1853;1854;1855;6411;6412;10308;10309;10310;11398;11399;24894;34576;35378;35379;35380;37766	1853;6412;10309;11398;24894;34576;35380;37766
B3DNC3;P22977	B3DNC3;P22977	2;2	2;2	2;2	Chorion protein S16	CG6533-RA;Cp16	tr|B3DNC3|B3DNC3_DROME IP19670p (Fragment) OS=Drosophila melanogaster GN=CG6533-RA PE=2 SV=1;sp|P22977|CH16_DROME Chorion protein S16 OS=Drosophila melanogaster GN=Cp16 PE=2 SV=2	2	2	2	2	2	0	2	0	2	0	23.5	23.5	23.5	15.975	153	153;138	0	5.2198	By MS/MS		23.5	0	1727800	1727800	0	1553000	0	1	0	1				373	46;12984	True;True	47;13760	104;28758	111;28146	111;28146
Q9VVM7;B3DNI4	Q9VVM7;B3DNI4	1;1	1;1	1;1		CG14353-RA	tr|Q9VVM7|Q9VVM7_DROME IP21091p OS=Drosophila melanogaster GN=CG14353-RA PE=1 SV=1;tr|B3DNI4|B3DNI4_DROME IP21291p (Fragment) OS=Drosophila melanogaster GN=CG14353-RA PE=2 SV=1	2	1	1	1	0	1	0	1	0	1	4.5	4.5	4.5	41.178	375	375;378	0.008781	1.6326		By MS/MS	0	4.5	0	0	0	0	0	0	1	1				374	9510	TRUE	9975	20799	20282	20282
B3DNM6;Q9VI25	B3DNM6;Q9VI25	3;3	3;3	3;3	Neurochondrin homolog	CG2330-RA;Neurochondrin	tr|B3DNM6|B3DNM6_DROME RH09294p (Fragment) OS=Drosophila melanogaster GN=CG2330-RA PE=2 SV=1;sp|Q9VI25|NCDN_DROME Neurochondrin homolog OS=Drosophila melanogaster GN=Neurochondrin PE=2 SV=1	2	3	3	3	2	2	2	2	2	2	6.4	6.4	6.4	91.964	810	810;723	0	7.9286	By MS/MS	By MS/MS	4	4	2902600	2411000	491590	2167100	0	3	2	5				375	4662;11683;13189	True;True;True	4899;12384;13974	10183;10184;25915;29199	9997;9998;9999;25309;28595	9997;25309;28595
Q9VGW9;B3DNM7	Q9VGW9;B3DNM7	1;1	1;1	1;1		mRpL37;CG6547-RA	tr|Q9VGW9|Q9VGW9_DROME LD25118p OS=Drosophila melanogaster GN=mRpL37 PE=1 SV=3;tr|B3DNM7|B3DNM7_DROME RH29922p OS=Drosophila melanogaster GN=CG6547-RA PE=2 SV=1	2	1	1	1	1	1	1	1	1	1	3.7	3.7	3.7	45.757	408	408;408	0.001173	2.6312	By MS/MS	By matching	3.7	3.7	1134800	532530	602270	0	602270	1	0	1				376	5713	TRUE	6007	12492;12493	12292	12292
B4F5L6;Q9W328	B4F5L6;Q9W328	6;6	6;6	6;6	Protein LST8 homolog	CG3004;Lst8	tr|B4F5L6|B4F5L6_DROME CG3004-PA OS=Drosophila melanogaster GN=CG3004 PE=4 SV=1;sp|Q9W328|LST8_DROME Protein LST8 homolog OS=Drosophila melanogaster GN=Lst8 PE=2 SV=2	2	6	6	6	6	4	6	4	6	4	28.4	28.4	28.4	35.347	313	313;313	0	95.489	By MS/MS	By MS/MS	28.4	19.5	10191000	5937200	4253400	4823300	4766400	5	5	10				377	657;4544;4765;5265;7430;17108	True;True;True;True;True;True	694;4780;5011;5541;7801;18097	1419;9842;9843;10419;10420;11519;16261;16262;16263;16264;37927;37928	1414;9680;10228;10229;10230;11309;15975;15976;15977;15978;37208	1414;9680;10229;11309;15978;37208
Q9W4U2;C0MM13;B4F631;B4F625	Q9W4U2;C0MM13;B4F631;B4F625	1;1;1;1	1;1;1;1	1;1;1;1		CG3603	tr|Q9W4U2|Q9W4U2_DROME CG3603, isoform A OS=Drosophila melanogaster GN=CG3603 PE=1 SV=2;tr|C0MM13|C0MM13_DROME CG3603-PA OS=Drosophila melanogaster GN=CG3603 PE=4 SV=1;tr|B4F631|B4F631_DROME CG3603-PA OS=Drosophila melanogaster GN=CG3603 PE=4 SV=1;tr|B4F62	4	1	1	1	1	1	1	1	1	1	5.2	5.2	5.2	26.213	249	249;249;249;249	0.0022099	2.1456	By MS/MS	By MS/MS	5.2	5.2	130170	130170	0	117000	0	1	1	2				378	116	TRUE	120	242;243	250;251	251
Q9VJ19;Q8MT23;B5RIJ9	Q9VJ19;Q8MT23;B5RIJ9	3;3;3	3;3;3	3;3;3		RpL30	tr|Q9VJ19|Q9VJ19_DROME RE25263p OS=Drosophila melanogaster GN=RpL30 PE=1 SV=1;tr|Q8MT23|Q8MT23_DROME RH09938p OS=Drosophila melanogaster GN=RpL30 PE=2 SV=1;tr|B5RIJ9|B5RIJ9_DROME FI02875p (Fragment) OS=Drosophila melanogaster PE=2 SV=1	3	3	3	3	3	3	3	3	3	3	42.3	42.3	42.3	12.234	111	111;111;130	0	8.7068	By MS/MS	By MS/MS	42.3	42.3	2905500	1444500	1461000	1184600	1574700	3	2	5				379	9882;14623;15758	True;True;True	10361;15482;16675	21604;21605;32371;32372;34948;34949	21045;21046;31787;31788;34324	21046;31788;34324
Q9VV82;Q8SWQ9;M9PFR8;B5RIL6;M9PFW8;Q9I7R5;M9WT69;Q8T094	Q9VV82;Q8SWQ9;M9PFR8;B5RIL6;M9PFW8;Q9I7R5;M9WT69;Q8T094	28;28;28;28;25;25;17;15	28;28;28;28;25;25;17;15	28;28;28;28;25;25;17;15		CG18861;CG32164-RA	tr|Q9VV82|Q9VV82_DROME Uncharacterized protein, isoform A OS=Drosophila melanogaster GN=CG32164 PE=4 SV=2;tr|Q8SWQ9|Q8SWQ9_DROME RE37107p OS=Drosophila melanogaster GN=CG18861 PE=2 SV=1;tr|M9PFR8|M9PFR8_DROME Uncharacterized protein, isoform B OS=Drosophil	8	28	28	28	27	28	27	28	27	28	36.9	36.9	36.9	120.81	1079	1079;1079;1080;1120;1059;1080;679;617	0	108.49	By MS/MS	By MS/MS	36.7	36.9	85317000	44075000	41242000	35746000	41687000	28	30	58				380	184;503;699;1044;1567;1738;2900;3369;3416;3588;4184;5539;5758;6172;6966;7080;8463;9532;10008;10063;10120;11980;12935;13935;14354;16684;16752;17825	True;True;True;True;True;True;True;True;True;True;True;True;True;True;True;True;True;True;True;True;True;True;True;True;True;True;True;True	192;532;533;737;1108;1661;1846;3071;3560;3611;3786;4408;5825;6055;6483;7319;7439;8875;9997;10490;10548;10627;12693;13707;14761;15195;17652;17723;17724;18841	396;397;1082;1083;1084;1085;1508;1509;2317;2318;3503;3504;3505;3870;3871;6304;6305;7340;7341;7431;7432;7778;7779;9002;9003;12099;12100;12587;12588;12589;12590;13507;13508;15260;15261;15516;15517;18481;18482;18483;20846;21878;21879;22002;22003;22142;22143;26554;26555;28638;28639;28640;30890;30891;31788;31789;37001;37002;37146;37147;37148;37149;39431;39432	404;1074;1075;1076;1077;1496;2287;2288;3473;3474;3837;3838;6227;6228;7242;7329;7330;7676;7677;8869;11893;11894;12392;12393;12394;12395;13276;13277;14976;14977;15227;15228;15229;18062;18063;18064;20318;20319;21299;21300;21414;21415;21416;21545;21546;25946;28019;28020;28021;28022;30292;31194;31195;36315;36316;36455;36456;36457;38650;38651	404;1077;1496;2287;3474;3838;6228;7242;7330;7677;8869;11894;12394;13277;14977;15228;18063;20319;21299;21415;21546;25946;28020;30292;31195;36316;36457;38650	312;313;314;315;316;317	1;45;410;507;721;1068
M9PET0;M9PC43;B5RIM9;P13706-4;P13706-2;P13706-3;P13706;D5AEK2;G3E6Y2	M9PET0;M9PC43;B5RIM9;P13706-4;P13706-2;P13706-3;P13706;D5AEK2;G3E6Y2	4;4;4;4;4;4;4;3;2	4;4;4;4;4;4;4;3;2	4;4;4;4;4;4;4;3;2	Glycerol-3-phosphate dehydrogenase [NAD(+)];Glycerol-3-phosphate dehydrogenase [NAD(+)], cytoplasmic	Gpdh;gpdh	tr|M9PET0|M9PET0_DROME Glycerol-3-phosphate dehydrogenase [NAD(+)] OS=Drosophila melanogaster GN=Gpdh PE=1 SV=1;tr|M9PC43|M9PC43_DROME Glycerol-3-phosphate dehydrogenase [NAD(+)] OS=Drosophila melanogaster GN=Gpdh PE=1 SV=1;tr|B5RIM9|B5RIM9_DROME Glycerol-	9	4	4	4	3	3	3	3	3	3	14.9	14.9	14.9	38.258	350	350;353;360;350;353;360;363;201;99	0	7.0205	By MS/MS	By MS/MS	10.9	10.6	4087100	1681100	2406000	2131600	1785400	3	5	8				381	2217;9449;10804;16832	True;True;True;True	2341;9914;11453;17806	4889;4890;4891;4892;20678;23872;37316;37317	4833;4834;4835;4836;20165;23248;23249;36610	4835;20165;23249;36610	318	39
B5RIR1;Q24046	B5RIR1;Q24046	1;1	1;1	1;1	Sodium/potassium-transporting ATPase subunit beta-1	nrv1	tr|B5RIR1|B5RIR1_DROME FI04125p OS=Drosophila melanogaster GN=nrv1 PE=1 SV=1;sp|Q24046|ATPB1_DROME Sodium/potassium-transporting ATPase subunit beta-1 OS=Drosophila melanogaster GN=nrv1 PE=1 SV=2	2	1	1	1	1	1	1	1	1	1	7.4	7.4	7.4	35.309	309	309;309	0	7.0563	By MS/MS	By MS/MS	7.4	7.4	2602600	1288700	1313900	0	1313900	1	1	2				382	9427	TRUE	9891	20636;20637	20126;20127	20127
Q9VVV7;Q95R49;B5RIS0	Q9VVV7;Q95R49;B5RIS0	2;2;2	2;2;2	2;2;2		CG3808	tr|Q9VVV7|Q9VVV7_DROME CG3808 OS=Drosophila melanogaster GN=CG3808 PE=1 SV=3;tr|Q95R49|Q95R49_DROME SD08036p OS=Drosophila melanogaster GN=CG3808 PE=2 SV=1;tr|B5RIS0|B5RIS0_DROME FI05218p (Fragment) OS=Drosophila melanogaster PE=2 SV=1	3	2	2	2	2	2	2	2	2	2	6.8	6.8	6.8	68.614	615	615;615;640	0	3.7272	By MS/MS	By MS/MS	6.8	6.8	714660	353230	361440	320740	358170	2	2	4				383	2752;7239	True;True	2914;7606	6016;6017;15846;15847	5948;5949;15563;15564	5948;15564
B5RIV0;Q9V3S9	B5RIV0;Q9V3S9	9;9	9;9	9;9	Very long-chain-fatty-acid--CoA ligase bubblegum	bgm	tr|B5RIV0|B5RIV0_DROME Bubblegum, isoform C OS=Drosophila melanogaster GN=bgm PE=1 SV=1;sp|Q9V3S9|BGM_DROME Very long-chain-fatty-acid--CoA ligase bubblegum OS=Drosophila melanogaster GN=bgm PE=2 SV=1	2	9	9	9	8	7	8	7	8	7	22.4	22.4	22.4	73.61	666	666;666	0	102.16	By MS/MS	By MS/MS	20.4	16.1	15587000	10701000	4885700	8363500	6140500	13	6	19				384	80;2000;3184;7370;10405;14084;14618;15533;15546	True;True;True;True;True;True;True;True;True	81;2117;3371;7738;11027;14918;15477;16441;16455	167;168;4432;4433;6934;6935;16112;16113;22993;31208;31209;32360;32361;32362;32363;34432;34433;34458	174;175;176;4405;4406;6846;6847;15828;15829;15830;22385;30618;31775;31776;31777;31778;33812;33813;33837	175;4406;6847;15828;22385;30618;31777;33813;33837
B5RIW4;Q9VI74	B5RIW4;Q9VI74	3;3	3;3	3;3	Protein SHQ1 homolog	CG10055-RA;CG10055	tr|B5RIW4|B5RIW4_DROME FI05809p OS=Drosophila melanogaster GN=CG10055-RA PE=2 SV=1;sp|Q9VI74|SHQ1_DROME Protein SHQ1 homolog OS=Drosophila melanogaster GN=CG10055 PE=2 SV=1	2	3	3	3	3	3	3	3	3	3	8.7	8.7	8.7	69.145	608	608;608	0	9.1036	By MS/MS	By MS/MS	8.7	8.7	3340100	1815900	1524200	1354600	1420000	5	3	8				385	2463;7502;11424	True;True;True	2606;7877;12113	5418;5419;5420;16428;16429;16430;25361;25362	5369;5370;16125;16126;16127;16128;24779;24780	5369;16127;24779
Q960D3;Q9VBX3;B5RIY3;Q6NLK4;A0A0S0X2W5;D2A6L8;A0A0H4CMP0	Q960D3;Q9VBX3;B5RIY3;Q6NLK4	5;5;5;3;2;2;2	5;5;5;3;2;2;2	5;5;5;3;2;2;2		vig2;CG11844-RB;BcDNA:SD06613	tr|Q960D3|Q960D3_DROME SD06613p OS=Drosophila melanogaster GN=vig2 PE=1 SV=1;tr|Q9VBX3|Q9VBX3_DROME Vig2, isoform B OS=Drosophila melanogaster GN=vig2 PE=1 SV=2;tr|B5RIY3|B5RIY3_DROME FI06040p (Fragment) OS=Drosophila melanogaster GN=CG11844-RB PE=2 SV=1;t	7	5	5	5	4	4	4	4	4	4	16.5	16.5	16.5	45.219	412	412;443;451;329;331;351;402	0	12.155	By MS/MS	By MS/MS	13.3	12.1	5771900	2487400	3284500	3262600	2257500	5	2	7				386	3562;4338;7373;11092;12691	True;True;True;True;True	3759;4570;7742;11764;13448	7719;7720;9342;9343;16121;24573;24574;28109	7616;7617;7618;9194;15839;23968;27484	7618;9194;15839;23968;27484
Q9VTF8;Q8MYY5;B5RJ52	Q9VTF8;Q8MYY5;B5RJ52	2;2;2	2;2;2	2;2;2		mRpL2;mRpL2-RA	tr|Q9VTF8|Q9VTF8_DROME Mitochondrial ribosomal protein L2 OS=Drosophila melanogaster GN=mRpL2 PE=1 SV=1;tr|Q8MYY5|Q8MYY5_DROME RE45450p OS=Drosophila melanogaster GN=mRpL2 PE=2 SV=1;tr|B5RJ52|B5RJ52_DROME FI07257p (Fragment) OS=Drosophila melanogaster GN=m	3	2	2	2	2	2	2	2	2	2	10.9	10.9	10.9	32.849	294	294;294;316	0	4.1762	By MS/MS	By MS/MS	10.9	10.9	4261300	1090700	3170600	1186700	2964200	3	1	4				387	7070;15694	True;True	7429;16610	15499;15500;34787;34788	15210;15211;34172;34173;34174	15210;34174
B5RJ63;Q9W141;Q9W141-2	B5RJ63;Q9W141;Q9W141-2	1;1;1	1;1;1	1;1;1	Putative ATP synthase subunit f, mitochondrial	CG4692-RB;CG4692	tr|B5RJ63|B5RJ63_DROME FI07616p (Fragment) OS=Drosophila melanogaster GN=CG4692-RB PE=2 SV=1;sp|Q9W141|ATPK_DROME Putative ATP synthase subunit f, mitochondrial OS=Drosophila melanogaster GN=CG4692 PE=1 SV=1;sp|Q9W141-2|ATPK_DROME Isoform B of Putative ATP	3	1	1	1	1	1	1	1	1	1	9.3	9.3	9.3	12.554	108	108;107;134	0.0087539	1.6211	By MS/MS	By matching	9.3	9.3	901750	659030	242720	0	242720	1	0	1				388	8541	TRUE	8956	18636;18637	18206	18206
B5RJ65;Q05344;B1PFC9;B1PFC8;B1PFC1;B1PFC0;B1PFB9;B1PFB4;B1PFB2;B1PFA9;B1PFA5;B1PFA4;B1PFA2;B1PFA0;B1PF99;B1PFC6;B1PFC4;B1PFB6;B1PFB1;B1PFA3;B1PFB8;B1PFA7	B5RJ65;Q05344;B1PFC9;B1PFC8;B1PFC1;B1PFC0;B1PFB9;B1PFB4;B1PFB2;B1PFA9;B1PFA5;B1PFA4;B1PFA2;B1PFA0;B1PF99;B1PFC6;B1PFC4;B1PFB6;B1PFB1;B1PFA3;B1PFB8;B1PFA7	13;13;11;11;11;11;11;11;11;11;11;11;11;11;11;10;10;10;9;9;9;9	13;13;11;11;11;11;11;11;11;11;11;11;11;11;11;10;10;10;9;9;9;9	13;13;11;11;11;11;11;11;11;11;11;11;11;11;11;10;10;10;9;9;9;9	FACT complex subunit Ssrp1	Ssrp-RA;Ssrp	tr|B5RJ65|B5RJ65_DROME FI07619p OS=Drosophila melanogaster GN=Ssrp-RA PE=2 SV=1;sp|Q05344|SSRP1_DROME FACT complex subunit Ssrp1 OS=Drosophila melanogaster GN=Ssrp PE=1 SV=2;tr|B1PFC9|B1PFC9_DROME CG4797 (Fragment) OS=Drosophila melanogaster GN=Ssrp PE=4 S	22	13	13	13	12	12	12	12	12	12	24.2	24.2	24.2	81.532	723	723;723;493;493;493;493;493;493;493;493;493;493;493;493;493;493;493;493;493;493;493;493	0	36.057	By MS/MS	By MS/MS	22.3	22.5	36042000	17723000	18320000	13875000	17460000	11	14	25				389	5;3096;3101;4131;4312;4876;10704;12362;14527;14633;14713;14813;15886	True;True;True;True;True;True;True;True;True;True;True;True;True	5;3280;3285;4353;4541;4542;5130;11346;13100;15380;15492;15577;15682;16809	10;11;6735;6736;6749;8888;8889;9288;9289;9290;9291;10643;10644;23636;23637;23638;23639;27398;32152;32153;32389;32390;32575;32576;32804;32805;32806;35216;35217	12;13;6643;6656;8754;9140;9141;10466;23020;23021;23022;26766;31560;31561;31804;31983;31984;31985;31986;31987;32214;32215;34583;34584;34585	12;6643;6656;8754;9141;10466;23020;26766;31561;31804;31983;32214;34583	319;320	115;563
Q8TA45;Q9VZL2;Q8MRX0;B5RJ81	Q8TA45;Q9VZL2;Q8MRX0;B5RJ81	6;6;6;6	6;6;6;6	6;6;6;6		ida;ida-RA	tr|Q8TA45|Q8TA45_DROME IDA OS=Drosophila melanogaster GN=ida PE=2 SV=1;tr|Q9VZL2|Q9VZL2_DROME Imaginal discs arrested OS=Drosophila melanogaster GN=ida PE=1 SV=2;tr|Q8MRX0|Q8MRX0_DROME SD16707p OS=Drosophila melanogaster GN=ida PE=2 SV=1;tr|B5RJ81|B5RJ81_D	4	6	6	6	2	6	2	6	2	6	10.5	10.5	10.5	85.42	751	751;777;777;778	0	10.366	By MS/MS	By MS/MS	3.1	10.5	3019700	847570	2172100	1368200	1565700	1	7	8				390	8176;8632;8810;12128;16694;17504	True;True;True;True;True;True	8577;9054;9237;12850;17663;18510	17909;17910;18834;18835;19283;26878;37022;38782	17508;17509;18400;18828;26289;36336;36337;38022	17509;18400;18828;26289;36336;38022
Q9VEP3;B5RJI8	Q9VEP3;B5RJI8	9;9	9;9	9;9		CG4009-RA	tr|Q9VEP3|Q9VEP3_DROME CG4009, isoform B OS=Drosophila melanogaster GN=CG4009 PE=4 SV=2;tr|B5RJI8|B5RJI8_DROME IP19154p (Fragment) OS=Drosophila melanogaster GN=CG4009-RA PE=2 SV=1	2	9	9	9	8	8	8	8	8	8	18.6	18.6	18.6	73.866	649	649;658	0	28.74	By MS/MS	By MS/MS	16.5	16.9	13647000	8354900	5292500	7847000	4954900	6	8	14				391	1449;1942;4469;7356;8028;8937;17207;17208;17610	True;True;True;True;True;True;True;True;True	1535;2055;4704;7724;8421;9368;18201;18202;18620	3209;3210;3211;3212;4312;9638;16076;16077;17582;17583;19545;19546;38149;38150;38151;38152;39001;39002;39003	3180;3181;3182;3183;4294;9487;15794;15795;17194;19064;37438;37439;37440;38230;38231	3183;4294;9487;15794;17194;19064;37438;37440;38230
Q9VPB2;B5RJI9;M9PIC9	Q9VPB2;B5RJI9;M9PIC9	2;2;2	2;2;2	2;2;2		Spc105R;Spc105R-RA	tr|Q9VPB2|Q9VPB2_DROME Spc105-related, isoform A OS=Drosophila melanogaster GN=Spc105R PE=1 SV=2;tr|B5RJI9|B5RJI9_DROME IP22012p OS=Drosophila melanogaster GN=Spc105R-RA PE=2 SV=1;tr|M9PIC9|M9PIC9_DROME Spc105-related, isoform B OS=Drosophila melanogaster	3	2	2	2	2	2	2	2	2	2	2.2	2.2	2.2	223.1	1959	1959;1959;1960	0	10.857	By MS/MS	By MS/MS	2.2	2.2	1723800	143970	1579800	0	1579800	1	3	4				392	11281;15411	True;True	11961;16314	24987;24988;34151;34152	24390;24391;33538;33539	24390;33538
Q9VEA6;Q86P44;B5RJN9	Q9VEA6;Q86P44;B5RJN9	1;1;1	1;1;1	1;1;1		CG12320;CG12320-RA	tr|Q9VEA6|Q9VEA6_DROME Uncharacterized protein, isoform A OS=Drosophila melanogaster GN=CG12320 PE=1 SV=1;tr|Q86P44|Q86P44_DROME SD27779p (Fragment) OS=Drosophila melanogaster GN=CG12320 PE=2 SV=1;tr|B5RJN9|B5RJN9_DROME FI07768p (Fragment) OS=Drosophila me	3	1	1	1	0	1	0	1	0	1	5.5	5.5	5.5	42.464	379	379;388;391	0	4.291		By MS/MS	0	5.5	274400	0	274400	0	274400	0	1	1				393	6866	TRUE	7208	15028	14754	14754
B5RJR6;Q8MKN0	B5RJR6;Q8MKN0	1;1	1;1	1;1	Ubiquinone biosynthesis protein COQ9, mitochondrial	CG30493-RB;Coq9	tr|B5RJR6|B5RJR6_DROME FI05339p OS=Drosophila melanogaster GN=CG30493-RB PE=2 SV=1;sp|Q8MKN0|COQ9_DROME Ubiquinone biosynthesis protein COQ9, mitochondrial OS=Drosophila melanogaster GN=Coq9 PE=1 SV=1	2	1	1	1	1	1	1	1	1	1	3.7	3.7	3.7	36.343	326	326;326	0.00062578	3.3901	By MS/MS	By MS/MS	3.7	3.7	1250000	801190	448780	0	448780	1	1	2				394	13732	TRUE	14545	30456;30457	29844;29845	29845
B5RJS0;X2JAX8;Q7K115;D5SHR1;M9MQH0;H1UUM2;C6TP19	B5RJS0;X2JAX8;Q7K115;D5SHR1;M9MQH0;H1UUM2;C6TP19	5;5;4;4;4;4;4	5;5;4;4;4;4;4	5;5;4;4;4;4;4		CG4040-RA;CG42388-RF;CG42388-RC	tr|B5RJS0|B5RJS0_DROME IP20241p OS=Drosophila melanogaster GN=Nost PE=1 SV=1;tr|X2JAX8|X2JAX8_DROME Nostrin, isoform H OS=Drosophila melanogaster GN=Nost PE=1 SV=1;tr|Q7K115|Q7K115_DROME LD16982p OS=Drosophila melanogaster GN=Nost PE=2 SV=1;tr|D5SHR1|D5SHR	7	5	5	5	2	5	2	5	2	5	5.4	5.4	5.4	138.6	1225	1225;1330;598;671;675;768;768	0	8.7346	By matching	By MS/MS	2.4	5.4	4080500	391120	3689400	1431300	2609700	0	6	6				395	2444;10721;11611;11771;11839	True;True;True;True;True	2587;11366;12305;12478;12548	5386;23679;25756;26089;26090;26234;26235	5329;23055;23056;25152;25481;25628	5329;23055;25152;25481;25628
Q9W293;C9QPB2;B5X548	Q9W293;C9QPB2;B5X548	2;2;2	2;2;2	2;2;2		CG6613-RA	tr|Q9W293|Q9W293_DROME CG6613 OS=Drosophila melanogaster GN=CG6613 PE=1 SV=1;tr|C9QPB2|C9QPB2_DROME FI12421p (Fragment) OS=Drosophila melanogaster GN=CG6613-RA PE=2 SV=1;tr|B5X548|B5X548_DROME SD27034p (Fragment) OS=Drosophila melanogaster GN=CG6613-RA PE=	3	2	2	2	1	1	1	1	1	1	3.5	3.5	3.5	81.068	720	720;732;732	0.008316	1.6616	By MS/MS	By MS/MS	1.8	1.7	135400	0	135400	0	135400	1	1	2				396	1221;16446	True;True	1293;17399	2697;36457	2686;35784	2686;35784
N0D8I3;B6IDH0;Q9W420	N0D8I3;B6IDH0;Q9W420	11;11;11	11;11;11	11;11;11	Transcription elongation factor SPT6	Spt6;Spt6-RA	tr|N0D8I3|N0D8I3_DROME FI21108p1 OS=Drosophila melanogaster GN=Spt6 PE=1 SV=1;tr|B6IDH0|B6IDH0_DROME RE11071p OS=Drosophila melanogaster GN=Spt6-RA PE=2 SV=1;sp|Q9W420|SPT6H_DROME Transcription elongation factor SPT6 OS=Drosophila melanogaster GN=Spt6 PE=1	3	11	11	11	11	8	11	8	11	8	8.2	8.2	8.2	208.6	1831	1831;1831;1831	0	29.206	By MS/MS	By MS/MS	8.2	6.4	12376000	7956000	4420100	6433000	5138100	11	5	16				397	960;3474;4316;6415;7655;7854;8782;10584;11146;14811;15637	True;True;True;True;True;True;True;True;True;True;True	1014;3670;4548;6735;8035;8238;9208;11221;11819;15679;16550	2124;2125;7539;7540;9305;14031;14032;16758;16759;17205;17206;19226;23382;23383;24678;24679;32800;32801;34670	2087;2088;2089;2090;7434;7435;9157;13797;13798;16433;16837;18769;22773;24080;32211;34050	2090;7435;9157;13798;16433;16837;18769;22773;24080;32211;34050
M9NE19;B6IDK3;M9PGI0;M9PG44;Q24312-4;M9NEL5	M9NE19;B6IDK3;M9PGI0;M9PG44;Q24312-4;M9NEL5	1;1;1;1;1;1	1;1;1;1;1;1	1;1;1;1;1;1		ewg;ewg-RB	tr|M9NE19|M9NE19_DROME Erect wing, isoform J OS=Drosophila melanogaster GN=ewg PE=4 SV=1;tr|B6IDK3|B6IDK3_DROME FI03251p OS=Drosophila melanogaster GN=ewg-RB PE=2 SV=1;tr|M9PGI0|M9PGI0_DROME Erect wing, isoform M OS=Drosophila melanogaster GN=ewg PE=4 SV=1	6	1	1	1	0	1	0	1	0	1	2.2	2.2	2.2	72.772	689	689;754;795;828;840;843	1	-2		By MS/MS	0	2.2	566120	0	566120	0	566120	0	1	1	+			398	14079	TRUE	14913	31200	30610	30610	321	633
Q7KTS2;Q6IDE5;B6IDM3	Q7KTS2;Q6IDE5;B6IDM3	1;1;1	1;1;1	1;1;1		Atg17;CG1347-RB	tr|Q7KTS2|Q7KTS2_DROME Autophagy-related 17, isoform B OS=Drosophila melanogaster GN=Atg17 PE=2 SV=1;tr|Q6IDE5|Q6IDE5_DROME LD09358p OS=Drosophila melanogaster PE=2 SV=1;tr|B6IDM3|B6IDM3_DROME FI04107p OS=Drosophila melanogaster GN=CG1347-RB PE=2 SV=1	3	1	1	1	0	1	0	1	0	1	1.3	1.3	1.3	152.28	1357	1357;1357;1357	0.0022297	2.2045		By MS/MS	0	1.3	134910	0	134910	0	134910	0	1	1				399	2584	TRUE	2740	5674	5616	5616
B6IDQ5;M9PED6;Q9VRJ9	B6IDQ5;M9PED6;Q9VRJ9	1;1;1	1;1;1	1;1;1	Ubiquitin thioesterase OTU1	CG4603-RA;CG4603	tr|B6IDQ5|B6IDQ5_DROME CG4603, isoform C OS=Drosophila melanogaster GN=CG4603-RA PE=1 SV=1;tr|M9PED6|M9PED6_DROME CG4603, isoform B OS=Drosophila melanogaster GN=CG4603 PE=1 SV=1;sp|Q9VRJ9|OTU1_DROME Ubiquitin thioesterase OTU1 OS=Drosophila melanogaster G	3	1	1	1	1	1	1	1	1	1	6.1	6.1	6.1	37.822	347	347;371;347	0	4.52	By MS/MS	By MS/MS	6.1	6.1	192430000	101800000	90627000	0	45314000	1	1	2				400	5880	TRUE	6183	12894;12895;12896;12897	12698;12699	12699
Q9VZL3;B6IDR5;Q95R45	Q9VZL3;B6IDR5;Q95R45	2;2;1	2;2;1	2;2;1		Sc2;Sc2-RA	tr|Q9VZL3|Q9VZL3_DROME Sc2 OS=Drosophila melanogaster GN=Sc2 PE=1 SV=1;tr|B6IDR5|B6IDR5_DROME FI06688p (Fragment) OS=Drosophila melanogaster GN=Sc2-RA PE=2 SV=1;tr|Q95R45|Q95R45_DROME SD09294p (Fragment) OS=Drosophila melanogaster GN=Sc2 PE=2 SV=2	3	2	2	2	2	2	2	2	2	2	7.6	7.6	7.6	34.185	302	302;306;306	0	5.5258	By MS/MS	By MS/MS	7.6	7.6	1767600	1222400	545210	1098700	0	3	3	6				401	8978;13450	True;True	9411;14244	19652;19653;29803;29804	19165;19166;29200;29201;29202;29203	19166;29203
E1NZB0;E3CTT0;B6IDT6;M9NDW9;Q9VPH1	E1NZB0;E3CTT0;B6IDT6;M9NDW9;Q9VPH1	1;1;1;1;1	1;1;1;1;1	1;1;1;1;1		Toll-9-RA;Toll-9	tr|E1NZB0|E1NZB0_DROME RT09985p (Fragment) OS=Drosophila melanogaster GN=Toll-9-RA PE=2 SV=1;tr|E3CTT0|E3CTT0_DROME RT10307p (Fragment) OS=Drosophila melanogaster GN=Toll-9-RA PE=2 SV=1;tr|B6IDT6|B6IDT6_DROME IP19811p (Fragment) OS=Drosophila melanogaster	5	1	1	1	0	1	0	1	0	1	3.2	3.2	3.2	67.51	588	588;663;781;826;900	0.0083203	1.663		By MS/MS	0	3.2	3473500	0	3473500	0	3473500	0	1	1				402	10319	TRUE	10915	22738	22147	22147	322	163
Q9VP94;B6IDT7	Q9VP94;B6IDT7	1;1	1;1	1;1		CG10588-RA	tr|Q9VP94|Q9VP94_DROME Uncharacterized protein, isoform A OS=Drosophila melanogaster GN=CG10588 PE=3 SV=2;tr|B6IDT7|B6IDT7_DROME IP19817p (Fragment) OS=Drosophila melanogaster GN=CG10588-RA PE=2 SV=1	2	1	1	1	1	0	1	0	1	0	1.8	1.8	1.8	122.44	1058	1058;1073	1	-2	By MS/MS		1.8	0	211990	211990	0	190540	0	1	0	1	+			403	13886	TRUE	14711	30791	30189	30189	323	888
B6UX66;B6UX56;B6UX47;B6UX46;B6UX63;B6UX53;B6UX48;B6UX45;B6UX38;Q9XYZ4;B6UX51;B6UX44;B6UX57;B6UX43;B6UX68;B6UX64;B6UX59	B6UX66;B6UX56;B6UX47;B6UX46;B6UX63;B6UX53;B6UX48;B6UX45;B6UX38;Q9XYZ4;B6UX51;B6UX44;B6UX57;B6UX43;B6UX68;B6UX64;B6UX59	7;7;7;7;7;7;7;7;7;7;6;6;6;5;4;4;4	7;7;7;7;7;7;7;7;7;7;6;6;6;5;4;4;4	7;7;7;7;7;7;7;7;7;7;6;6;6;5;4;4;4		mre11	tr|B6UX66|B6UX66_DROME Meiotic recombination 11 (Fragment) OS=Drosophila melanogaster GN=mre11 PE=3 SV=1;tr|B6UX56|B6UX56_DROME Meiotic recombination 11 (Fragment) OS=Drosophila melanogaster GN=mre11 PE=3 SV=1;tr|B6UX47|B6UX47_DROME Meiotic recombination 1	17	7	7	7	7	3	7	3	7	3	20.5	20.5	20.5	58.675	518	518;518;518;518;519;519;519;519;519;620;518;518;519;518;518;518;518	0	19.12	By MS/MS	By MS/MS	20.5	9.3	7696400	5533500	2163000	4058000	3078500	7	3	10				404	743;4626;6927;7656;9680;15702;17159	True;True;True;True;True;True;True	785;4863;7275;8036;10150;16618;18151	1619;10116;15179;16760;16761;21160;21161;34804;34805;38037	1591;9926;14896;16434;16435;20611;20612;20613;34187;37318	1591;9926;14896;16434;20612;34187;37318
B6UXG0;B6UXF4;B6UXE5;B6UXE3;B6UXD8;B6UXF8;B6UXF1;B6UXE4;B6UXF7;B6UXD4;B6UXF9	B6UXG0;B6UXF4;B6UXE5;B6UXE3;B6UXD8;B6UXF8;B6UXF1;B6UXE4;B6UXF7;B6UXD4;B6UXF9	27;27;27;27;27;26;26;26;25;25;22	3;3;3;3;3;3;3;3;3;3;1	3;3;3;3;3;3;3;3;3;3;1	Kinesin-like protein	ncd	tr|B6UXG0|B6UXG0_DROME Kinesin-like protein (Fragment) OS=Drosophila melanogaster GN=ncd PE=3 SV=1;tr|B6UXF4|B6UXF4_DROME Kinesin-like protein (Fragment) OS=Drosophila melanogaster GN=ncd PE=3 SV=1;tr|B6UXE5|B6UXE5_DROME Kinesin-like protein (Fragment) OS=	11	27	3	3	22	27	2	3	2	3	50.2	5.6	5.6	70.936	641	641;641;641;641;641;641;641;641;641;641;641	0	8.1458	By MS/MS	By MS/MS	46.8	50.2	9149000	1763000	7385900	1690600	7280000	1	3	4				405	476;1325;2263;2264;4126;5705;6487;7615;7822;8558;8744;8745;9742;9922;10550;10895;11008;11291;11655;12189;13533;14343;14574;14878;15474;15617;16248	False;False;False;False;False;False;False;False;False;False;True;True;False;True;False;False;False;False;False;False;False;False;False;False;False;False;False	504;1403;2390;2391;4348;5998;6808;7995;8204;8974;9168;9169;10213;10401;11186;11548;11677;11971;12352;12913;12914;14332;15184;15430;15748;16377;16529;16530;17195	1027;1028;2933;4996;4997;8881;8882;12471;12472;12473;14177;14178;16672;16673;17127;17128;18668;18669;19137;19138;19139;21287;21288;21289;21695;21696;23319;24094;24095;24398;24399;24400;24401;25004;25005;25848;25849;27011;27012;27013;29999;30000;30001;31766;31767;32274;32275;32950;32951;32952;32953;32954;32955;34281;34282;34283;34284;34627;34628;34629;34630;34631;36039;36040;36041;36042	1023;1024;2914;4934;4935;8748;12268;12269;13937;13938;16355;16767;18230;18231;18232;18681;18682;20733;20734;20735;21132;21133;22708;22709;23479;23792;23793;23794;24406;24407;25235;25236;25237;25238;26404;26405;26406;26407;26408;29387;29388;31172;31173;31687;31688;32354;32355;32356;32357;32358;32359;33663;33664;33665;33666;33667;33668;34006;34007;34008;34009;34010;34011;35370;35371;35372;35373	1023;2914;4934;4935;8748;12268;13938;16355;16767;18231;18681;18682;20734;21132;22709;23479;23794;24406;25235;26404;29388;31173;31688;32355;33663;34010;35370	166;168	220;444
B7FNI3;Q9I7M2	B7FNI3;Q9I7M2	4;4	4;4	4;4	GTP-binding protein 10 homolog	CG10628-RA;CG10628	tr|B7FNI3|B7FNI3_DROME FI02804p (Fragment) OS=Drosophila melanogaster GN=CG10628-RA PE=2 SV=1;sp|Q9I7M2|GTPBA_DROME GTP-binding protein 10 homolog OS=Drosophila melanogaster GN=CG10628 PE=2 SV=2	2	4	4	4	3	4	3	4	3	4	19.2	19.2	19.2	43.056	396	396;383	0	7.9063	By MS/MS	By MS/MS	13.6	19.2	2575300	1088700	1486600	1148500	1316600	2	5	7				406	3207;6208;8700;16244	True;True;True;True	3394;6521;9124;17191	6981;6982;13589;13590;19016;19017;36033	6894;13358;13359;13360;18571;18572;35363	6894;13358;18572;35363
Q9VC36;Q7YU13;B7FNJ0	Q9VC36;Q7YU13;B7FNJ0	7;7;7	7;7;7	7;7;7		polybromo;polybromo-RA	tr|Q9VC36|Q9VC36_DROME Polybromo OS=Drosophila melanogaster GN=polybromo PE=1 SV=1;tr|Q7YU13|Q7YU13_DROME LD26355p OS=Drosophila melanogaster GN=polybromo PE=2 SV=1;tr|B7FNJ0|B7FNJ0_DROME FI03643p (Fragment) OS=Drosophila melanogaster GN=polybromo-RA PE=2	3	7	7	7	5	5	5	5	5	5	6.5	6.5	6.5	189.69	1654	1654;1654;1680	0	13.54	By MS/MS	By MS/MS	4.6	4.8	3991100	2779900	1211200	1771900	1937800	7	5	12				407	5908;7521;10447;11662;12175;13192;17192	True;True;True;True;True;True;True	6211;7897;11079;12359;12899;13977;18186	12947;12948;16469;16470;23096;25866;26980;26981;29204;38116	12744;12745;16165;16166;16167;16168;22489;25254;26375;26376;28600;37402	12745;16166;22489;25254;26376;28600;37402
B7FNJ7;Q960X8;C9QP23;Q960X8-2	B7FNJ7;Q960X8;C9QP23;Q960X8-2	7;7;6;6	7;7;6;6	7;7;6;6	Hepatocyte growth factor-regulated tyrosine kinase substrate	Hrs-RB;Hrs;Hrs-RA	tr|B7FNJ7|B7FNJ7_DROME FI04478p OS=Drosophila melanogaster GN=Hrs-RB PE=2 SV=1;sp|Q960X8|HRS_DROME Hepatocyte growth factor-regulated tyrosine kinase substrate OS=Drosophila melanogaster GN=Hrs PE=1 SV=1;tr|C9QP23|C9QP23_DROME GH12653p OS=Drosophila melano	4	7	7	7	7	1	7	1	7	1	15.3	15.3	15.3	85.414	760	760;760;647;647	0	26.404	By MS/MS	By MS/MS	15.3	3.7	6520900	6100400	420580	5483000	0	14	1	15				408	2695;3799;5031;8392;10523;12618;13089	True;True;True;True;True;True;True	2854;4004;5294;8802;11158;13370;13371;13872	5898;8210;8211;11000;18341;23266;27953;27954;28993;28994	5824;8101;8102;8103;8104;10824;17937;17938;22650;22651;27316;27317;28385;28386;28387	5824;8102;10824;17937;22651;27316;28387	324	382
X2JEF0;B7FNK0;P12646-2;P12646	X2JEF0;B7FNK0;P12646-2;P12646	4;4;4;4	4;4;4;4	4;4;4;4	Glucose-6-phosphate 1-dehydrogenase	Zw;Zw-RA	tr|X2JEF0|X2JEF0_DROME Glucose-6-phosphate 1-dehydrogenase OS=Drosophila melanogaster GN=Zw PE=1 SV=1;tr|B7FNK0|B7FNK0_DROME Glucose-6-phosphate 1-dehydrogenase OS=Drosophila melanogaster GN=Zw-RA PE=2 SV=1;sp|P12646-2|G6PD_DROME Isoform B of Glucose-6-pho	4	4	4	4	4	4	4	4	4	4	13.3	13.3	13.3	57.991	502	502;524;502;524	0	28.97	By MS/MS	By MS/MS	13.3	13.3	3714800	1735200	1979600	1647500	1891700	2	5	7				409	1904;5000;14748;17136	True;True;True;True	2015;5261;15613;18127	4223;4224;10917;10918;32647;32648;32649;37984;37985	4209;4210;10752;10753;32062;32063;37265	4209;10753;32063;37265
Q9VMU7;B7FNL5	Q9VMU7;B7FNL5	1;1	1;1	1;1		CG14036-RA	tr|Q9VMU7|Q9VMU7_DROME FI16614p1 OS=Drosophila melanogaster GN=CG14036-RA PE=1 SV=1;tr|B7FNL5|B7FNL5_DROME IP03264p OS=Drosophila melanogaster GN=CG14036-RA PE=2 SV=1	2	1	1	1	1	0	1	0	1	0	12.9	12.9	12.9	11.044	93	93;93	0	4.8342	By MS/MS		12.9	0	410000	410000	0	368510	0	1	0	1				410	12768	TRUE	13533	28281	27652	27652
B7FNP6;Q9VRX2;D0IQG0;C5WLL9	B7FNP6;Q9VRX2;D0IQG0;C5WLL9	3;3;2;2	3;3;2;2	3;3;2;2		CG10144-RA	tr|B7FNP6|B7FNP6_DROME RE12102p OS=Drosophila melanogaster GN=CG10144-RA PE=2 SV=1;tr|Q9VRX2|Q9VRX2_DROME Uncharacterized protein OS=Drosophila melanogaster GN=CG10144 PE=1 SV=1;tr|D0IQG0|D0IQG0_DROME AT12648p (Fragment) OS=Drosophila melanogaster GN=CG101	4	3	3	3	3	2	3	2	3	2	3.2	3.2	3.2	122.92	1096	1096;1229;1071;1229	0	6.2007	By MS/MS	By MS/MS	3.2	2.1	1782100	1452000	330090	1305100	0	3	2	5				411	3391;14185;17280	True;True;True	3586;15024;18281	7390;7391;31427;38296;38297	7286;7287;30843;37576;37577	7287;30843;37577
B7YZI0;Q9V7N5-2;Q9V7N5-3;Q9V7N5	B7YZI0;Q9V7N5-2;Q9V7N5-3;Q9V7N5	8;8;8;8	8;8;8;8	8;8;8;8	V-type proton ATPase subunit C	Vha44	tr|B7YZI0|B7YZI0_DROME Vacuolar H[+] ATPase 44kD subunit, isoform F OS=Drosophila melanogaster GN=Vha44 PE=1 SV=1;sp|Q9V7N5-2|VATC_DROME Isoform A of V-type proton ATPase subunit C OS=Drosophila melanogaster GN=Vha44;sp|Q9V7N5-3|VATC_DROME Isoform C of V-t	4	8	8	8	7	7	7	7	7	7	10.5	10.5	10.5	92.389	836	836;388;442;836	0	21.395	By MS/MS	By MS/MS	8	10.5	12326000	7047700	5278300	6259800	5030900	7	8	15				412	1970;1971;10290;11772;13998;15979;17404;17405	True;True;True;True;True;True;True;True	2084;2085;2086;10877;10878;12479;14829;16912;18407;18408	4373;4374;4375;4376;22662;22663;22664;22665;26091;26092;31028;35434;35435;38568;38569;38570	4348;4349;4350;4351;22070;22071;22072;22073;22074;22075;25482;25483;30440;34800;37828;37829;37830	4348;4350;22073;25482;30440;34800;37828;37829	325;326;327	1;2;714
G4LTX3;B7YZJ4	G4LTX3;B7YZJ4	1;1	1;1	1;1		CG4975-RB	tr|G4LTX3|G4LTX3_DROME SD16468p1 OS=Drosophila melanogaster GN=CG4975-RB PE=2 SV=1;tr|B7YZJ4|B7YZJ4_DROME CG4975, isoform C OS=Drosophila melanogaster GN=CG4975 PE=4 SV=1	2	1	1	1	1	0	1	0	1	0	5.1	5.1	5.1	39.843	353	353;418	0	15.969	By MS/MS		5.1	0	384600	384600	0	345680	0	1	0	1				413	3428	TRUE	3623	7451	7348	7348
[truncated: 1,645 more rows]

## Sheet: CON, REV filtered
Protein IDs	Majority protein IDs	Peptide counts (all)	Peptide counts (razor+unique)	Peptide counts (unique)	Protein names	Gene names	Fasta headers	Number of proteins	Peptides	Razor + unique peptides	Unique peptides	Peptides 8C	Peptides 8S	Razor + unique peptides 8C	Razor + unique peptides 8S	Unique peptides 8C	Unique peptides 8S	Sequence coverage [%]	Unique + razor sequence coverage [%]	Unique sequence coverage [%]	Mol. weight [kDa]	Sequence length	Sequence lengths	Q-value	Score	Identification type 8C	Identification type 8S	Sequence coverage 8C [%]	Sequence coverage 8S [%]	Intensity	Intensity 8C	Intensity 8S	LFQ intensity 8C	LFQ intensity 8S	MS/MS count 8C	MS/MS count 8S	MS/MS count	Only identified by site	Reverse	Potential contaminant	id	Peptide IDs	Peptide is razor	Mod. peptide IDs	Evidence IDs	MS/MS IDs	Best MS/MS	Oxidation (M) site IDs	Oxidation (M) site positions
[truncated: 1,919 more rows]

[truncated: 1 more sheets: proteinGroups - Refined]
