# Supplementary material for: The phospho-docking protein 14-3-3 regulates microtubule-associated proteins in oocytes including the chromosomal passenger Borealin
Source: PLoS Genet. 2022 Jun 6;18(6):e1009995. doi: 10.1371/journal.pgen.1009995 (PMC9203013; doi:10.1371/journal.pgen.1009995)
Supplement: S8 Table — The raw numbers of each amino acid at each position around predicted 14-3-3 binding sites, which are used to make Fig 2C. Position 7 in the table is the phosphorylation site essential for 14-3-3 binding, which corresponds to position 0 in the Fig 2C. Group 2, 3 and 4 correspond the top 20–40%, 40–60% and 60–80%, respectively. (XLSX) [file pgen.1009995.s012.xlsx]

## Sheet: TOP20%
position	amino acid	count
1	A	10
1	C	5
1	D	12
1	E	20
1	F	10
1	G	25
1	H	10
1	I	12
1	K	19
1	L	23
1	M	13
1	N	14
1	P	17
1	Q	15
1	R	38
1	S	12
1	T	14
1	V	12
1	Y	8
2	A	13
2	C	1
2	D	5
2	E	11
2	F	11
2	G	9
2	H	3
2	I	13
2	K	32
2	L	53
2	M	5
2	N	5
2	P	10
2	Q	19
2	R	61
2	S	7
2	T	10
2	V	15
2	W	3
2	Y	3
3	A	14
3	C	4
3	D	7
3	E	17
3	F	9
3	G	9
3	H	3
3	I	8
3	K	38
3	L	27
3	M	3
3	N	8
3	P	9
3	Q	12
3	R	68
3	S	27
3	T	9
3	V	14
3	Y	3
4	C	2
4	K	6
4	L	1
4	M	1
4	Q	2
4	R	277
5	A	14
5	C	1
5	D	9
5	E	2
5	F	6
5	G	8
5	H	12
5	I	14
5	K	6
5	L	11
5	M	6
5	N	10
5	P	9
5	Q	4
5	R	46
5	S	101
5	T	8
5	V	8
5	W	6
5	Y	8
6	A	24
6	C	2
6	D	5
6	E	4
6	F	8
6	G	6
6	H	15
6	I	16
6	K	52
6	L	10
6	M	13
6	N	15
6	P	7
6	Q	13
6	R	19
6	S	17
6	T	16
6	V	28
6	W	3
6	Y	16
7	S	183
7	T	106
8	A	18
8	C	3
8	D	15
8	E	33
8	F	15
8	G	10
8	H	6
8	I	6
8	K	19
8	L	79
8	M	5
8	N	4
8	P	8
8	Q	2
8	R	17
8	S	9
8	T	14
8	V	20
8	W	1
8	Y	5
9	A	9
9	C	3
9	D	22
9	E	14
9	F	13
9	G	24
9	H	9
9	I	11
9	K	11
9	L	10
9	M	4
9	N	9
9	P	68
9	Q	13
9	R	15
9	S	23
9	T	13
9	V	6
9	W	7
9	Y	5
10	-	1
10	A	41
10	C	1
10	D	31
10	E	29
10	G	16
10	H	7
10	I	13
10	K	15
10	L	19
10	M	6
10	N	13
10	P	10
10	Q	22
10	R	19
10	S	15
10	T	13
10	V	16
10	W	1
10	Y	1
11	-	2
11	A	25
11	C	1
11	D	36
11	E	24
11	F	7
11	G	17
11	H	3
11	I	18
11	K	25
11	L	22
11	M	3
11	N	8
11	P	9
11	Q	4
11	R	22
11	S	32
11	T	7
11	V	11
11	W	4
11	Y	9

## Sheet: MIDDLE60%
position	amino acid	count group2	count group3	count group4	count total
1	A	11	4	11	26
1	C	9	3	3	15
1	D	9	9	13	31
1	E	13	13	7	33
1	F	9	5	10	24
1	G	18	9	9	36
1	H	8	11	9	28
1	I	11	17	11	39
1	K	12	9	2	23
1	L	18	15	18	51
1	M	13	12	9	34
1	N	12	11	7	30
1	P	14	10	7	31
1	Q	5	7	9	21
1	R	20	14	10	44
1	S	9	5	9	23
1	T	4	8	8	20
1	V	8	8	8	24
1	W	2	2	2	6
1	Y	11	8	2	21
2	A	5	2	3	10
2	C	2	7	1	10
2	D	5	2	2	9
2	E	4	4	7	15
2	F	10	10	8	28
2	G	14	8	7	29
2	H	3	1	0	4
2	I	13	13	17	43
2	K	25	29	20	74
2	L	46	37	39	122
2	M	2	3	3	8
2	N	6	2	5	13
2	P	1	5	3	9
2	Q	12	8	3	23
2	R	25	29	23	77
2	S	12	2	9	23
2	T	7	8	6	21
2	V	15	5	4	24
2	W	3	1	1	5
2	Y	6	4	3	13
3	A	15	6	3	24
3	C	4	1	3	8
3	D	8	7	5	20
3	E	8	16	13	37
3	F	8	3	6	17
3	G	5	9	9	23
3	H	1	6	0	7
3	I	6	3	7	16
3	K	14	13	17	44
3	L	21	17	16	54
3	M	6	5	5	16
3	N	3	3	2	8
3	P	3	6	4	13
3	Q	21	12	11	44
3	R	55	35	40	130
3	S	6	8	9	23
3	T	15	11	4	30
3	V	11	12	5	28
3	W	1	2	2	5
3	Y	5	5	3	13
4	A	1	0	1	2
4	D	0	2	1	3
4	E	1	1	1	3
4	F	0	1	1	2
4	G	0	0	1	1
4	I	0	1	0	1
4	K	5	2	3	10
4	L	0	0	1	1
4	M	1	0	0	1
4	N	1	1	1	3
4	P	1	0	0	1
4	Q	2	1	2	5
4	R	198	169	149	516
4	S	2	0	1	3
4	T	2	1	1	4
4	V	0	0	1	1
4	Y	1	1	0	2
5	A	22	24	21	67
5	C	3	3	1	7
5	D	8	8	5	21
5	E	5	6	1	12
5	F	3	2	6	11
5	G	4	6	2	12
5	H	6	5	2	13
5	I	10	11	10	31
5	K	11	4	1	16
5	L	8	8	8	24
5	M	8	2	3	13
5	N	8	10	8	26
5	P	6	7	8	21
5	Q	4	1	5	10
5	R	25	25	15	65
5	S	59	42	51	152
5	T	8	3	6	17
5	V	6	6	5	17
5	W	4	1	1	6
5	Y	8	6	5	19
6	A	18	23	20	61
6	C	0	1	6	7
6	D	4	6	1	11
6	E	3	4	4	11
6	F	6	6	4	16
6	G	4	1	3	8
6	H	12	6	8	26
6	I	20	14	8	42
6	K	26	18	21	65
6	L	13	15	10	38
6	M	9	7	15	31
6	N	13	11	8	32
6	P	10	9	5	24
6	Q	10	11	11	32
6	R	9	4	1	14
6	S	8	7	7	22
6	T	13	11	7	31
6	V	21	20	16	57
6	W	4	0	1	5
6	Y	13	6	8	27
7	S	121	93	92	306
7	T	95	87	72	254
8	A	17	8	9	34
8	C	1	3	3	7
8	D	17	8	18	43
8	E	15	16	12	43
8	F	13	10	11	34
8	G	12	3	5	20
8	H	7	6	7	20
8	I	5	10	10	25
8	K	10	10	8	28
8	L	51	49	37	137
8	M	8	5	1	14
8	N	5	4	3	12
8	P	2	3	4	9
8	Q	4	4	3	11
8	R	10	7	1	18
8	S	15	8	9	32
8	T	7	6	4	17
8	V	12	17	11	40
8	W	2	1	1	4
8	Y	3	2	7	12
9	A	3	7	10	20
9	C	1	0	0	1
9	D	10	13	9	32
9	E	11	9	7	27
9	F	11	5	2	18
9	G	16	15	8	39
9	H	4	3	6	13
9	I	7	5	6	18
9	K	8	10	8	26
9	L	10	4	3	17
9	M	1	4	3	8
9	N	5	14	13	32
9	P	79	59	49	187
9	Q	9	7	10	26
9	R	12	7	6	25
9	S	6	3	3	12
9	T	8	3	5	16
9	V	10	9	6	25
9	W	1	2	3	6
9	Y	4	1	7	12
10	A	33	17	22	72
10	C	4	5	5	14
10	D	29	21	19	69
10	E	15	19	16	50
10	F	3	2	0	5
10	G	8	12	11	31
10	H	0	0	2	2
10	I	12	5	8	25
10	K	17	5	7	29
10	L	22	24	16	62
10	M	4	2	3	9
10	N	8	10	10	28
10	P	6	7	6	19
10	Q	9	10	10	29
10	R	10	8	4	22
10	S	7	4	2	13
10	T	13	10	10	33
10	V	10	13	10	33
10	W	1	2	1	4
10	Y	5	5	2	12
11	A	15	15	6	36
11	C	2	4	0	6
11	D	17	23	15	55
11	E	9	14	9	32
11	F	2	6	5	13
11	G	11	5	8	24
11	H	2	0	1	3
11	I	18	18	18	54
11	K	11	3	12	26
11	L	35	23	19	77
11	M	6	3	7	16
11	N	13	6	9	28
11	P	5	6	3	14
11	Q	3	7	7	17
11	R	14	18	15	47
11	S	25	12	5	42
11	T	8	7	8	23
11	V	11	4	7	22
11	W	3	1	1	5
11	Y	6	5	9	20

## Sheet: BOTTOM20%
position	amino acid	count
1	A	3
1	C	6
1	D	6
1	E	6
1	F	4
1	G	11
1	H	8
1	I	10
1	K	7
1	L	8
1	M	4
1	N	2
1	P	9
1	Q	9
1	R	10
1	S	4
1	T	3
1	V	5
1	W	1
1	Y	2
2	A	3
2	D	1
2	E	5
2	F	7
2	G	7
2	I	13
2	K	16
2	L	24
2	M	2
2	N	2
2	P	2
2	Q	6
2	R	12
2	S	4
2	T	3
2	V	4
2	W	2
2	Y	5
3	A	11
3	C	3
3	D	2
3	E	11
3	F	3
3	G	1
3	K	8
3	L	9
3	M	2
3	N	7
3	P	4
3	Q	8
3	R	17
3	S	10
3	T	12
3	V	5
3	W	1
3	Y	4
4	A	1
4	D	1
4	E	1
4	K	1
4	R	114
5	A	13
5	C	2
5	D	6
5	E	3
5	F	4
5	G	3
5	H	4
5	I	9
5	K	3
5	L	5
5	N	9
5	P	7
5	Q	1
5	R	15
5	S	20
5	T	2
5	V	8
5	W	1
5	Y	3
6	A	17
6	C	2
6	D	4
6	E	2
6	F	5
6	H	3
6	I	6
6	K	11
6	L	9
6	M	9
6	N	7
6	P	9
6	Q	5
6	R	2
6	S	4
6	T	8
6	V	10
6	W	1
6	Y	4
7	S	51
7	T	67
8	A	13
8	C	2
8	D	14
8	E	8
8	F	3
8	G	6
8	H	2
8	I	7
8	K	5
8	L	23
8	M	7
8	N	6
8	P	1
8	Q	2
8	R	2
8	S	3
8	T	3
8	V	6
8	W	2
8	Y	3
9	A	2
9	C	3
9	D	3
9	E	5
9	F	7
9	G	7
9	H	22
9	K	2
9	L	6
9	M	2
9	N	9
9	P	43
9	Q	6
9	R	4
9	T	6
9	V	9
9	W	1
9	Y	1
10	A	17
10	C	1
10	D	16
10	E	16
10	F	2
10	G	6
10	H	3
10	I	8
10	K	3
10	L	8
10	M	1
10	N	5
10	P	4
10	Q	5
10	R	2
10	S	2
10	T	7
10	V	10
10	W	1
10	Y	1
11	A	10
11	C	4
11	D	7
11	E	6
11	F	4
11	G	9
11	H	1
11	I	12
11	K	7
11	L	13
11	M	2
11	N	4
11	P	7
11	Q	3
11	R	5
11	S	6
11	T	5
11	V	9
11	Y	4

## Sheet: stats
				Fisher exact test (p)
	position 5	S	non S
	top 20%	101	188
	the rest	172	506	0.003	**
	position 6	K	non K
	top 20%	52	237
	the rest	76	602	0.0052	**
	position 7	S	non S
	top 20%	183	106
	the rest	357	321	0.0023	**
	position 9	P	non P
	top 20%	68	221
	the rest	229	449	0.0018	**
