# Supplementary material for: The phospho-docking protein 14-3-3 regulates microtubule-associated proteins in oocytes including the chromosomal passenger Borealin
Source: PLoS Genet. 2022 Jun 6;18(6):e1009995. doi: 10.1371/journal.pgen.1009995 (PMC9203013; doi:10.1371/journal.pgen.1009995)
Supplement: S9 Table — Quantification and statistical analysis of the band intensities from triplicated experiments in Fig 3D–3F. (XLSX) [file pgen.1009995.s013.xlsx]

## Sheet: Fig 3D
Quantification of fig 3D
Rep 1 (4 Feb)
measurement	area	mean	mean (corrected)	min	max	size		lane	Sample	total (s)	total (l)	background-adj intensity	Proportionate to lane 5
1	0.024	144.444	110.556	120	155	s		1	WT + PKD2 supernatant	2.65334	3.69638	0.150062	0.0633299
2	0.016	141.002	113.998	98	157	s		2	WT - PKD2 supernatant	1.82397	3.65942	0.192455	0.0812206
3	0.016	127.51	127.49	77	157	s		3	S163A + PKD2 supernatant	2.03984	3.9032	0.38352	0.161855
4	0.014	126.824	128.176	86	153	s		4	S163A - PKD2 supernatant	1.79446	3.84482	0.359213	0.151597
5	0.034	71.713	183.287	15	157	s		5	WT + PKD2 pellet	6.23176	8.39006	2.36954	1
6	0.034	126.873	128.127	86	158	s		6	WT - PKD2 pellet	4.35632	6.30525	0.868754	0.366635
7	0.034	112.893	142.107	56	158	s		7	S163A + PKD2 pellet	4.83164	6.81251	1.28691	0.543108
8	0.034	119.367	135.633	57	158	s		8	S163A - PKD2 pellet	4.61152	6.58074	1.08765	0.459014
9	0.034	146.283	108.717	120	155	l
10	0.034	147.37	107.63	98	159	l
11	0.034	140.2	114.8	77	159	l
12	0.034	141.917	113.083	86	159	l
13	0.053	96.697	158.303	15	158	l
14	0.053	136.033	118.967	86	158	l
15	0.053	126.462	128.538	56	158	l
16	0.053	130.835	124.165	57	158	l
Rep 2, (23 Feb)
measurement	area	mean	mean (corrected)	min	max	size		lane	Sample	total (s)	total (l)	background-adj intensity	Proportionate to lane 5
1	0.016	99.188	155.812	60	130	s		1	WT + PKD2 supernatant	2.49299	4.85268	0.395488	0.242767
2	0.016	100.622	154.378	66	127	s		2	WT - PKD2 supernatant	2.47005	4.88138	0.326642	0.200506
3	0.016	92.464	162.536	54	131	s		3	S163A + PKD2 supernatant	2.60058	5.00817	0.460496	0.282671
4	0.021	84.934	170.066	44	129	s		4	S163A - PKD2 supernatant	3.57139	6.5673	0.711646	0.436838
5	0.03	62.683	192.317	15	132	s		5	WT + PKD2 pellet	5.76951	8.66781	1.62909	1
6	0.028	105.629	149.371	61	134	s		6	WT - PKD2 pellet	4.18239	7.09578	0.635646	0.390186
7	0.034	93.883	161.117	58	133	s		7	S163A + PKD2 pellet	5.47798	7.67606	1.08181	0.664061
8	0.034	108.733	146.267	78	133	s		8	S163A - PKD2 pellet	4.97308	7.12705	0.665142	0.408292
9	0.034	112.274	142.726	60	131	l
10	0.034	111.43	143.57	66	129	l
11	0.034	107.701	147.299	54	131	l
12	0.043	102.272	152.728	44	132	l
13	0.051	85.043	169.957	15	132	l
14	0.051	115.867	139.133	61	134	l
15	0.051	104.489	150.511	58	134	l
16	0.051	115.254	139.746	78	133	l
Rep 3 (1 Mar)
measurement	area	mean	mean (corrected)	min	max	size		lane	Sample	total (s)	total (l)	background-adj intensity	Proportionate to lane 5
1	0.022	124.76	130.24	98	136	s		1	WT + PKD2 supernatant	2.86528	5.67283	0.179793	0.0798903
2	0.018	127.166	127.834	110	137	s		2	WT - PKD2 supernatant	2.30101	4.29179	0.0613912	0.027279
3	0.014	96.208	158.792	71	133	s		3	S163A + PKD2 supernatant	2.22309	4.45833	0.267251	0.118752
4	0.014	95.762	159.238	71	131	s		4	S163A - PKD2 supernatant	2.22933	4.4031	0.327285	0.145428
5	0.037	64.992	190.008	26	137	s		5	WT + PKD2 pellet	7.0303	9.09724	2.25049	1
6	0.037	119.525	135.475	81	138	s		6	WT - PKD2 pellet	5.01257	6.93786	0.560356	0.248992
7	0.053	102.119	152.881	57	138	s		7	S163A + PKD2 pellet	8.10269	10.3076	1.61056	0.71565
8	0.055	104.589	150.411	61	138	s		8	S163A - PKD2 pellet	8.27261	11.4285	1.59677	0.709522
9	0.045	128.937	126.063	98	138	l
10	0.034	128.771	126.229	110	137	l
11	0.03	106.389	148.611	71	134	l
12	0.03	108.23	146.77	71	135	l
13	0.053	83.354	171.646	26	138	l
14	0.053	124.097	130.903	81	139	l
15	0.071	109.823	145.177	57	138	l
16	0.081	113.908	141.092	61	139	l
	absolute
STATS		Rep 1	Rep 2	Rep 3		t-test
	WT + PKD2	2.36954	1.62909	2.25049		0.0107602
	WT - PKD2	0.868754	0.635646	0.560356
	S163A + PKD2	1.28691	1.08181	1.61056			0.106586
	S163A - PKD2	1.08765	0.665142	1.59677
	proportional
		Rep 1	Rep 2	Rep 3		t-test
	WT + PKD2	1	1	1		0.00214427
	WT - PKD2	0.366635	0.390186	0.248992
	S163A + PKD2	0.543108	0.664061	0.71565			0.129129
	S163A - PKD2	0.459014	0.408292	0.709522

## Sheet: Fig 3E (pellets)
Quantification of figure 3E, pellets
Rep 1 (1st Dec)
measurement	area	mean	corrected mean	min	max	size		lane	sample	total (s)	total (l)	background-adj intensity	Proportionate to lane 5
1	0.033	123.23	131.77	72	149	s		1	WT + PKD2, GST	4.34841	8.55053	0.699201	0.113237
2	0.033	131.534	123.466	99	149	s		2	WT + AurB, GST	4.07438	8.24587	0.451767	0.0731647
3	0.033	132.186	122.814	97	148	s		3	WT+PKD2 + AurB, GST	4.05286	8.25403	0.404476	0.0655057
4	0.026	95.613	159.387	30	143	s		4	WT + no kinase, GST	4.14406	7.46804	1.05751	0.171267
5	0.08	58.354	196.646	8	148	s		5	WT + PKD2, GST-14-3-3	15.7317	19.1961	6.17466	1
6	0.07	120.38	134.62	86	150	s		6	WT + AurB, GST-14-3-3	9.4234	12.9976	1.35265	0.219065
7	0.07	122.798	132.202	84	152	s		7	WT+PKD2 + AurB, GST-14-3-3	9.25414	12.6363	1.61698	0.261873
8	0.084	107.24	147.76	42	154	s		8	WT + no kinase, GST-14-3-3	12.4118	14.985	3.01411	0.488141
9	0.071	134.57	120.43	72	150	l
10	0.071	138.861	116.139	99	149	l
11	0.071	138.746	116.254	97	148	l
12	0.054	116.703	138.297	30	146	l
13	0.109	78.889	176.111	8	148	l
14	0.101	126.311	128.689	58	150	l
15	0.101	129.888	125.112	84	153	l
16	0.107	114.953	140.047	42	154	l
Rep 2 (8th Dec)
measurement	area	mean	corrected mean	min	max	size		lane	sample	total (s)	total (l)	background-adj intensity	Proportionate to lane 5
1	0.04	166.862	88.138	112	185	s		1	WT + PKD2, GST	3.52552	6.07027	0.698018	0.138825
2	0.035	169.831	85.169	122	187	s		2	WT + AurB, GST	2.98092	5.89912	0.489764	0.0974064
3	0.035	175.813	79.187	143	188	s		3	WT+PKD2 + AurB, GST	2.77155	5.61496	0.344243	0.0684645
4	0.035	110.351	144.649	24	186	s		4	WT + no kinase, GST	5.06272	9.85177	1.9587	0.389554
5	0.065	94.651	160.349	52	181	s		5	WT + PKD2, GST-14-3-3	10.4227	15.6513	5.02805	1
6	0.055	143.324	111.676	83	186	s		6	WT + AurB, GST-14-3-3	6.14218	9.6825	2.16835	0.43125
7	0.055	147.788	107.212	98	186	s		7	WT+PKD2 + AurB, GST-14-3-3	5.89666	9.3809	1.98577	0.394939
8	0.077	145.972	109.028	94	188	s		8	WT + no kinase, GST-14-3-3	8.39516	14.092	2.97962	0.592599
9	0.076	175.128	79.872	112	187	l
10	0.076	177.38	77.62	122	188	l
11	0.076	181.119	73.881	143	189	l
12	0.089	144.306	110.694	24	188	l
13	0.128	132.724	122.276	45	186	l
14	0.104	161.899	93.101	98	187	l
15	0.104	164.799	90.201	98	188	l
16	0.158	165.81	89.19	94	191	l
Rep 3 (8th Dec)
measurement	area	mean	corrected mean	min	max	size		lane	sample	total (s)	total (l)	background-adj intensity	Proportionate to lane 5
1	0.014	146.032	108.968	135	150	s		1	WT + PKD2, GST	1.52555	2.7015	0.0288909	0.023247
2	0.014	144.251	110.749	135	149	s		2	WT + AurB, GST	1.55049	2.74598	0.0289545	0.0232982
3	0.014	142.599	112.401	115	147	s		3	WT+PKD2 + AurB, GST	1.57361	2.78113	0.0367818	0.0295964
4	0.014	142.719	112.281	131	149	s		4	WT + no kinase, GST	1.57193	3.51069	0.0640142	0.0515089
5	0.044	118.379	136.621	58	153	s		5	WT + PKD2, GST-14-3-3	6.01132	8.3956	1.24278	1
6	0.025	143.134	111.866	131	152	s		6	WT + AurB, GST-14-3-3	2.79665	5.45185	0.14145	0.113817
7	0.025	143.921	111.079	122	157	s		7	WT+PKD2 + AurB, GST-14-3-3	2.77698	5.3535	0.20045	0.161292
8	0.025	133.208	121.792	78	156	s		8	WT + no kinase, GST-14-3-3	3.0448	5.71925	0.37035	0.298001
9	0.025	146.94	108.06	135	150	l
10	0.025	145.161	109.839	135	149	l
11	0.025	143.755	111.245	115	150	l
12	0.032	145.291	109.709	131	151	l
13	0.066	127.794	127.206	58	154	l
14	0.05	145.963	109.037	131	153	l
15	0.05	147.93	107.07	122	160	l
16	0.05	140.615	114.385	78	156	l
STATS	absolute
		Rep 1	Rep 2	Rep 3		t-test
	WT + PKD2	6.17466	5.02805	1.24278
	WT + AurB	1.35265	2.16835	0.14145		0.0562259
	WT+PKD2 + AurB	1.61698	1.98577	0.20045			0.0527425
	WT + no kinase	3.01411	2.97962	0.37035				0.0459046
	proportion
		Rep 1	Rep 2	Rep 3
	WT + PKD2	1	1	1
	WT + AurB	0.219065	0.43125	0.113817		0.00766463
	WT+PKD2 + AurB	0.261873	0.394939	0.161292			0.00427247
	WT + no kinase	0.488141	0.592599	0.298001				0.0122645

## Sheet: Fig 3E (sups)
Quantification of fig 3E, supernatants
Rep 1 (1st Dec)	Supernatants
measurement	area	mean	corrected mean	min	max	size		lane	sample	total (s)	total (l)	background-adj intensity	Proportionate to lane 5	proportionate to pellet lane 5
1	0.029	88.047	166.953	5	143	s		1	WT + PKD2, GST	4.84164	7.76349	1.31106	0.659876	0.212329
2	0.029	61.716	193.284	0	145	s		2	WT + AurB, GST	5.60524	8.73212	1.82692	0.919514	0.295873
3	0.029	67.338	187.662	0	145	s		3	WT+PKD2 + AurB, GST	5.4422	8.40326	1.86425	0.938306	0.30192
4	0.029	61.267	193.733	0	142	s		4	WT + no kinase, GST	5.61826	8.89859	1.65452	0.832742	0.267953
5	0.029	59.181	195.819	0	140	s		5	WT + PKD2, GST-14-3-3	5.67875	8.73414	1.98683	1	0.321771
6	0.032	63.319	191.681	0	144	s		6	WT + AurB, GST-14-3-3	6.13379	8.61473	2.35332	1.18446	0.381125
7	0.032	70.92	184.08	0	147	s		7	WT+PKD2 + AurB, GST-14-3-3	5.89056	8.40548	2.0583	1.03597	0.333346
8	0.032	86.022	168.978	16	141	s		8	WT + no kinase, GST-14-3-3	5.4073	7.90341	1.60369	0.80716	0.259721
9	0.053	108.519	146.481	5	146	l
10	0.053	90.243	164.757	0	145	l
11	0.053	96.448	158.552	0	147	l
12	0.053	87.102	167.898	0	144	l
13	0.053	90.205	164.795	0	144	l
14	0.053	92.458	162.542	0	146	l
15	0.053	96.406	158.594	0	148	l
16	0.053	105.879	149.121	16	144	l
Rep 2 (8th Dec)	Supernatants
measurement	area	mean	corrected mean	min	max	size		lane	sample	total (s)	total (l)	background-adj intensity	Proportionate to lane 5	proportionate to pellet lane 5
1	0.026	97.23	157.77	41	180	s		1	WT + PKD2, GST	4.10202	6.9542	1.54489	1.14254	0.307255
2	0.026	104.782	150.218	39	180	s		2	WT + AurB, GST	3.90567	6.12976	1.68158	1.24363	0.334439
3	0.026	103.239	151.761	34	180	s		3	WT+PKD2 + AurB, GST	3.94579	6.16949	1.72208	1.27358	0.342495
4	0.026	132.775	122.225	90	179	s		4	WT + no kinase, GST	3.17785	5.45199	0.903708	0.668346	0.179733
5	0.026	103.242	151.758	68	168	s		5	WT + PKD2, GST-14-3-3	3.94571	6.53926	1.35216	1	0.268922
6	0.026	105.813	149.187	64	165	s		6	WT + AurB, GST-14-3-3	3.87886	6.37328	1.38445	1.02388	0.275345
7	0.026	106.122	148.878	66	176	s		7	WT+PKD2 + AurB, GST-14-3-3	3.87083	6.44363	1.29802	0.959966	0.258156
8	0.032	118.652	136.348	65	177	s		8	WT + no kinase, GST-14-3-3	4.36314	6.04838	1.66675	1.23266	0.331489
9	0.055	128.56	126.44	41	182	l
10	0.052	137.12	117.88	39	187	l
11	0.052	136.356	118.644	34	187	l
12	0.052	150.154	104.846	90	187	l
13	0.052	129.245	125.755	68	185	l
14	0.052	132.437	122.563	64	185	l
15	0.052	131.084	123.916	66	188	l
16	0.052	138.685	116.315	65	184	l
Rep 3 (8th Dec)	Supernatants
measurement	area	mean	corrected mean	min	max	size		lane	sample	total (s)	total (l)	background-adj intensity	Proportionate to lane 5	proportionate to pellet lane 5
1	0.014	138.936	116.064	127	148	s		1	WT + PKD2, GST	1.6249	2.40053	0.073626	0.452972	0.059243
2	0.014	133.997	121.003	115	146	s		2	WT + AurB, GST	1.69404	2.50032	0.08148	0.501292	0.0655627
3	0.014	125.473	129.527	99	144	s		3	WT+PKD2 + AurB, GST	1.81338	2.61706	0.20601	1.26744	0.165765
4	0.014	141.977	113.023	130	146	s		4	WT + no kinase, GST	1.58232	2.35792	0.031122	0.191473	0.0250422
5	0.014	133.828	121.172	115	148	s		5	WT + PKD2, GST-14-3-3	1.69641	2.46334	0.16254	1	0.130787
6	0.014	129.197	125.803	105	146	s		6	WT + AurB, GST-14-3-3	1.76124	2.53669	0.210336	1.29406	0.169246
7	0.014	122.108	132.892	95	143	s		7	WT+PKD2 + AurB, GST-14-3-3	1.86049	2.70056	0.180348	1.10956	0.145117
8	0.014	142.156	112.844	132	150	s		8	WT + no kinase, GST-14-3-3	1.57982	2.34864	0.042168	0.259432	0.0339304
9	0.021	140.689	114.311	127	148	l
10	0.021	135.937	119.063	115	147	l
11	0.021	130.378	124.622	99	145	l
12	0.021	142.718	112.282	130	147	l
13	0.021	137.698	117.302	115	150	l
14	0.021	134.205	120.795	105	146	l
15	0.021	126.402	128.598	95	143	l
16	0.021	143.16	111.84	132	150	l
STATS	absolute
		Rep 1	Rep 2	Rep 3		t-test
	WT + PKD2	1.98683	1.35216	0.16254
	WT + AurB	2.35332	1.38445	0.210336		0.152519
	WT+PKD2 + AurB	2.0583	1.29802	0.180348			0.389007
	WT + no kinase	1.60369	1.66675	0.042168				0.393096
	proportion
		Rep 1	Rep 2	Rep 3
	WT + PKD2	1	1	1
	WT + AurB	1.18446	1.02388	1.29406		0.0831802
	WT+PKD2 + AurB	1.03597	0.959966	1.10956			0.250507
	WT + no kinase	0.80716	1.23266	0.259432				0.247091
	proportional to lane 5 of pellet
		Rep 1	Rep 2	Rep 3
	WT + PKD2	0.321771	0.268922	0.130787
	WT + AurB	0.381125	0.275345	0.169246		0.0762893
	WT+PKD2 + AurB	0.333346	0.258156	0.145117			0.295182
	WT + no kinase	0.259721	0.331489	0.0339304				0.28761

## Sheet: Fig 3F
Quantification of fig 3F
Rep 1 (12 Apr)
measurement	area	mean	mean (corrected)	min	max	size		lane	sample	total (s)	total (l)	background-adj intensity	Proportionate to lane 5
1	0.018	181.927	73.073	164	194	s		1	WT + PKD2 supernatant	1.31531	2.56277	0.133515	0.0506705
2	0.019	187.713	67.287	177	193	s		2	WT + PKD2 + AurB supernatant	1.27845	2.44492	0.0471791	0.017905
3	0.019	170.109	84.891	134	192	s		3	S161A + PKD2 supernatant	1.61293	2.83487	0.323107	0.122622
4	0.019	163.449	91.551	131	188	s		4	S161A + PKD2 + AurB supernatant	1.73947	3.06693	0.33826	0.128373
5	0.05	128.675	126.325	76	188	s		5	WT + PKD2 pellet	6.31625	7.78876	2.63497	1
6	0.05	172.271	82.729	146	188	s		6	WT + PKD2 + AurB pellet	4.13645	5.48429	0.76685	0.291027
7	0.063	117.234	137.766	68	188	s		7	S161A + PKD2 pellet	8.67926	10.3186	3.7611	1.42738
8	0.058	121.13	133.87	71	187	s		8	S161A + PKD2 + AurB pellet	7.76446	9.79163	3.24232	1.23049
9	0.037	185.736	69.264	164	195	l
10	0.037	188.921	66.079	177	193	l
11	0.037	178.382	76.618	134	193	l
12	0.037	172.11	82.89	131	188	l
13	0.07	143.732	111.268	76	189	l
14	0.07	176.653	78.347	146	190	l
15	0.084	132.159	122.841	68	188	l
16	0.084	138.433	116.567	71	188	l
Rep 2 (15 Apr, #1)
measurement	area	mean	mean (corrected)	min	max	size		lane	sample	total (s)	total (l)	background-adj intensity	Proportionate to lane 5
1	0.025	177.705	77.295	158	188	s		1	WT + PKD2 supernatant	1.93237	3.47095	0.183994	0.0932712
2	0.025	182.728	72.272	174	187	s		2	WT + PKD2 + AurB supernatant	1.8068	2.92273	0.0631656	0.0320202
3	0.025	172.199	82.801	143	187	s		3	S161A + PKD2 supernatant	2.07002	3.20353	0.298916	0.151528
4	0.025	175.601	79.399	152	188	s		4	S161A + PKD2 + AurB supernatant	1.98498	3.07197	0.286552	0.14526
5	0.068	159.473	95.527	127	193	s		5	WT + PKD2 pellet	6.49584	8.75741	1.97268	1
6	0.058	182.67	72.33	147	193	s		6	WT + PKD2 + AurB pellet	4.19514	6.36672	0.378417	0.191829
7	0.068	139.466	115.534	94	192	s		7	S161A + PKD2 pellet	7.85631	9.47993	3.05606	1.54919
8	0.072	156.28	98.72	95	193	s		8	S161A + PKD2 + AurB pellet	7.10784	9.33234	2.10272	1.06592
9	0.047	181.15	73.85	158	188	l
10	0.041	183.714	71.286	174	188	l
11	0.041	176.865	78.135	143	188	l
12	0.041	180.074	74.926	152	188	l
13	0.102	169.143	85.857	127	193	l
14	0.091	185.036	69.964	147	193	l
15	0.091	150.825	104.175	94	192	l
16	0.104	165.266	89.734	95	193	l
Rep 3 (18 Apr)
measurement	area	mean	mean (corrected)	min	max	size		lane	sample	total (s)	total (l)	background-adj intensity	Proportionate to lane 5
1	0.018	181.79	73.21	164	195	s		1	WT + PKD2 supernatant	1.31778	2.32264	0.111949	0.0422348
2	0.022	187.907	67.093	177	193	s		2	WT + PKD2 + AurB supernatant	1.47605	2.51457	0.04807	0.0181352
3	0.018	169.677	85.323	134	193	s		3	S161A + PKD2 supernatant	1.53581	2.63684	0.297164	0.11211
4	0.022	164.376	90.624	131	188	s		4	S161A + PKD2 + AurB supernatant	1.99373	2.84019	0.441881	0.166707
5	0.053	131.803	123.197	76	188	s		5	WT + PKD2 pellet	6.52944	7.40766	2.65064	1
6	0.046	170.303	84.697	103	188	s		6	WT + PKD2 + AurB pellet	3.89606	5.2013	0.736012	0.277673
7	0.063	117.868	137.132	68	188	s		7	S161A + PKD2 pellet	8.63932	10.0834	3.58514	1.35256
8	0.06	123.177	131.823	71	187	s		8	S161A + PKD2 + AurB pellet	7.90938	9.10927	3.1098	1.17323
9	0.033	184.617	70.383	164	195	l
10	0.038	188.827	66.173	177	193	l
11	0.034	177.446	77.554	134	193	l
12	0.034	171.465	83.535	131	188	l
13	0.065	141.036	113.964	76	188	l
14	0.065	174.98	80.02	103	188	l
15	0.081	130.514	124.486	68	188	l
16	0.075	133.543	121.457	71	187	l
	absolute
STATS		Rep 1	Rep 2	Rep 3		t-test
	WT + PKD2	2.63497	1.97268	2.65064		0.00154746
	WT + PKD2 + AurB	0.76685	0.378417	0.736012
	S161A + PKD2	3.7611	3.05606	3.58514			0.0255349
	S161A + PKD2 + AurB	3.24232	2.10272	3.1098
	proportional
		Rep 1	Rep 2	Rep 3		t-test
	WT + PKD2	1	1	1		0.000864514
	WT + PKD2 + AurB	0.291027	0.191829	0.277673
	S161A + PKD2	1.42738	1.54919	1.35256			0.0503517
	S161A + PKD2 + AurB	1.23049	1.06592	1.17323
