# Supplementary material for: The phospho-docking protein 14-3-3 regulates microtubule-associated proteins in oocytes including the chromosomal passenger Borealin
Source: PLoS Genet. 2022 Jun 6;18(6):e1009995. doi: 10.1371/journal.pgen.1009995 (PMC9203013; doi:10.1371/journal.pgen.1009995)
Supplement: S10 Table — Quantification of GFP-Borealin signal, on which Fig 4B is based on. (XLSX) [file pgen.1009995.s014.xlsx]

## Sheet: ReadMe
-Using live imaging done on 20210302, 20210305, 20210308, 20210226, 20210227, 20210310, 20210324, 20210326
- Crosses also performed using standard fly rearing techniques
-Each image taken on confocal microscope with laser intensity set to 10%
- Contrast enhancement set manually, for both channels: black point = 0; white point = 500.
- Values struck through were identified as having abnormal morphology and excluded from analysis
- Pictures were exported as .czi
- oocytes are numbered sequentially, regardless of fly #, within genotype. UID = unique ID for each oocyte picture.
CR56 = maternal a-tublin promoter-GAL4-V16 (V37) + maternal a-tublin promoter-Rcc1-mCherry
CR76 = maternal a-tublin promoter-GFP-Borr WT + pUASp-borr RNAi
CR78 = maternal a-tublin promoter-GFP-Borr S163A + pUASp-borr RNAi
CR79 = maternal a-tublin promoter-GFP-Borr S161A + pUASp-borr RNAi
- S163A is the 14-3-3 binding site mutation. S161A is the AurB phosphorylation site mutation.
- Analysis:
	- in imageJ, take small area around signal (Each channel independently)
	- measure area and total intensity within the shape
	- repeat for a larger area
	- calculate the background-adjusted total signal as follows:
	- where T = total intensity, a = area, (s) = small, (L) = large

## Sheet: Summary
All oocytes (stage 14 and 13)
	Rcc1-mCherry			GFP-Borr
	median	p-value vs CR78	p-value vs CR79	median	p-value vs CR78	p-value vs CR79
CR76	141.885	0.01255	0.6179	394.551	< 2.2e-16	8.705e-10
CR78	184.441		0.01919	85.5643		1.118e-14
CR79	146.147			197.124
Just stage 14 (used for publication)
	Rcc1-mCherry			GFP-Borr
	median	p-value vs CR78	p-value vs CR79	median	p-value vs CR78	p-value vs CR79
CR76	150.568	0.3336	0.1169	445.322	<2.2e-16	1.383e-10
CR78	179.601		0.008169	79.6383		3.605e-09
CR79	131.489			181.607
					Wilcoxon rank sum test

## Sheet: CR76_CR56
live imaging done on 20210302, 20210305, 20210308 (batch 1), 20210226, 20210227 (batch 2), 20210226, 20210308, 20210310 (batch 3), 20210324, 20210326 (batch 4)							red (mCh-Rcc1)						green (GFP-Borr)
UID	date	batch	fly	oocyte	stage	mean intensity(s)	A(s)	T(s)	mean intensity(L)	A(L)	T(L)	background-adjusted total intensity	mean intensity(s)	A(s)	T(s)	mean intensity(L)	A(L)	T(L)	background-adjusted total intensity
1	20210302	1	1	1	14	3.575	38.987	139.379	1.124	168.307	189.177	124.365	12.921	73.463	949.215	6.179	268.742	1660.56	681.612
2	20210302	1	1	2	14	1.473	46.961	69.1736	0.313	318.567	99.7115	63.8935	4.376	66.156	289.499	2.695	301.628	812.887	142.452
3	20210302	1	1	3	13	2.06	79.446	163.659	0.591	394.05	232.884	146.178	7.102	116.304	825.991	4.698	364.812	1713.89	410.448
4	20210302	1	1	4	13	1.49	60.585	90.2716	0.31	364.077	112.864	85.7616	5.109	84.663	432.543	3.339	280.041	935.057	214.789
5	20210302	1	1	5	14	2.943	70.03	206.098	0.781	317.155	247.698	194.31	13.411	96.688	1296.68	6.117	359.133	2196.82	965.062
6	20210302	1	1	6	13	2.301	49.864	114.737	0.782	182.431	142.661	104.234	8.883	47.814	424.732	4.963	184.755	916.939	252.874
8	20210302	1	1	8	14	1.23	139.765	171.911	0.404	557.021	225.036	154.116	7.05	127.289	897.387	4.386	413.637	1814.21	489.836
9	20210302	1	1	9	14	1.84	121.228	223.06	0.922	415.569	383.155	157.122	9.081	116.53	1058.21	5.205	407.693	2122.04	632.439
10	20210302	1	1	10	13	2.134	71.727	153.065	0.599	294.125	176.181	145.61	6.199	108.281	671.234	3.714	323.883	1202.9	404.216
11	20210302	1	1	11	13	0.612	101.798	62.3004	0.17	418.217	71.0969	59.4704	2.652	123.425	327.323	2.022	418.61	846.429	110.27
12	20210302	1	1	12	14	1.416	83.506	118.244	0.361	398.111	143.718	111.483	5.794	119.865	694.498	3.425	499.271	1710	373.671
13	20210302	1	1	13	14	1.323	54.376	71.9394	0.346	249.165	86.2111	67.9555	6.711	68.362	458.777	3.866	264.995	1024.47	262.107
14	20210302	1	1	14	13	1.725	70.824	122.171	0.476	374.807	178.408	109.069	4.633	160.657	744.324	3.563	420.022	1496.54	278.384
15	20210302	1	1	15	14	1.504	103.574	155.775	0.568	398.748	226.489	130.963	6.535	149.583	977.525	4.24	538.023	2281.22	475.49
16	20210302	1	1	16	14	3.491	65.42	228.381	1.266	248.4	314.474	197.601	14.446	136.558	1972.72	6.638	561.259	3725.64	1409.08
17	20210302	1	1	17	13	2.091	136.705	285.85	0.718	546.233	392.195	250.351	7.658	135.675	1039	4.826	416.413	2009.61	569.923	really nice example of kinetochore localisation
18	20210302	1	2	18	14	2.774	57.377	159.164	0.668	315.134	210.51	147.734	9.903	65.145	645.131	4.966	247.605	1229.61	436.451
19	20210302	1	2	19	13	1.007	144.483	145.494	0.274	673.404	184.513	134.836	5.211	145.464	758.013	3.725	351.532	1309.46	368.747	really nice example of kinetochore localisation
20	20210302	1	2	20	13	3.405	38.605	131.45	0.704	258.385	181.903	122.588	7.587	96.365	731.121	4.4	404.29	1778.88	403.227
21	20210302	1	2	21	14	3.552	75.738	269.021	0.794	459.49	364.835	250.111	12.611	121.718	1534.99	6.277	548.949	3445.75	990.609
22	20210302	1	2	22	14	2.998	58.907	176.603	0.497	467.572	232.383	168.563	5.728	177.428	1016.31	4.036	713.824	2880.99	399.51
23	20210302	1	2	23	14	1.907	55.867	106.538	0.329	440.913	145.06	100.949	5.416	143.708	778.323	3.726	439.54	1637.73	360.845
24	20210302	1	2	24	14	3.789	51.551	195.327	0.775	316.596	245.362	185.595	8.449	71.285	602.287	4.535	305.355	1384.78	363.981
25	20210302	1	2	25	14	4.538	62.791	284.946	1.086	336.202	365.115	266.534	11.303	74.385	840.774	5.208	426.505	2221.24	549.152	really nice example of kinetochore localisation; used in paper figure
26	20210302	1	2	26	13	2.756	68.323	188.298	1.115	414.176	461.806	134.267	9	63.007	567.063	5.494	395.462	2172.67	262.768
27	20210302	1	2	27	13	3.594	80.74	290.18	3.174	495.309	1572.11	40.5151	0.807	118.325	95.4883	0.905	456.979	413.566	-15.6474	weird one
28	20210302	1	2	28	13	1.299	60.732	78.8909	0.331	358.192	118.562	70.7914	5.446	75.915	413.433	3.487	457.518	1595.37	178.303
29	20210302	1	2	29	13	5.352	53.552	286.61	0.824	501.616	413.332	271.465	8.11	146.984	1192.04	4.709	631.367	2973.11	651.583
30	20210305	1	1	18	14	1.705	90.029	153.499	0.511	488.914	249.835	131.756	8.504	116.128	987.553	4.622	496.25	2293.67	588.532
31	20210305	1	1	19	13	3.578	49.943	178.696	0.792	367.117	290.757	161.051	6.765	94.099	636.58	3.401	540.868	1839.49	383.221
32	20210305	1	1	20	14	6.341	31.631	200.572	1.631	155.36	253.392	187.069	10.525	65.41	688.44	5.954	217.504	1295.02	427.573
33	20210305	1	1	21	14	2.293	60.428	138.561	0.792	255.844	202.628	118.75	13.577	103.26	1401.96	6.323	397.522	2513.53	1011.9
34	20210305	1	1	22	14	5.334	58.633	312.748	1.289	380.633	490.636	280.357	17.339	83.163	1441.96	7.82	309.955	2423.85	1081.91
36	20210305	1	1	24	14	4.972	69.196	344.043	1.23	465.59	572.676	304.131	13.416	110.694	1485.07	6.309	448.779	2831.35	1044.28
38	20210308	1	1	20	14	2.395	40.645	97.3448	0.456	250.872	114.398	94.0478	4.638	62.527	290	2.627	288.848	758.804	160.481
39	20210308	1	1	21	14	0.909	42.018	38.1944	0.164	276.265	45.3075	36.9185	2.094	152.33	318.979	1.628	508.187	827.328	101.372
40	20210308	1	1	22	14	0.536	78.965	42.3252	0.121	457.45	55.3514	39.6075	2.127	84.448	179.621	1.665	440.835	733.99	48.2598
41	20210308	1	1	23	14	0.961	97.728	93.9166	0.27	843.447	227.731	76.38	3.926	135.989	533.893	2.544	740.011	1882.59	230.249
42	20210226	2	1	1	14	5.199	39.272	204.175	0.768	300.638	230.89	200.161	3.187	126.328	402.607	2.671	470.396	1256.43	89.1187
43	20210226	2	1	2	14	2.565	51.198	131.323	0.545	451.624	246.135	116.643	7.012	86.507	606.587	4.066	369.461	1502.23	332.764
44	20210226	2	1	3	14	4.388	80.966	355.279	1.016	557.737	566.661	319.382	19.485	103.75	2021.57	7.687	454.939	3497.12	1585.66
45	20210226	2	1	4	14	3.685	39.546	145.727	0.699	429.183	299.999	130.069	7.497	55.131	413.317	4.648	360.094	1673.72	185.463
46	20210226	2	1	5	14	3.689	66.156	244.049	0.985	394.266	388.352	214.954	13.269	94.746	1257.18	7	341.145	2388.01	822.355
47	20210226	2	1	6	14	2.334	57.024	133.094	0.453	417.354	189.061	124.237	6.894	88.273	608.554	4.383	243.633	1067.84	347.593
48	20210226	2	1	7	14	0.847	248.223	210.245	0.413	1003.76	414.553	143.122	4.523	261.484	1182.69	3.772	806.343	3041.53	290.617
49	20210226	2	1	8	14	1.783	48.638	86.7216	0.325	353.327	114.831	82.2344	4.929	56.573	278.848	2.851	410.292	1169.74	136.361
50	20210227	2	1	1	14	3.174	43.675	138.624	0.556	329.709	183.318	131.8	15.547	57.995	901.648	5.572	447.985	2496.17	664.528
51	20210227	2	1	2	14	2.255	129.624	292.302	0.691	716.952	495.414	247.475	8.902	120.826	1075.59	6.604	449.132	2966.07	379.844
52	20210227	2	1	3	14	4.744	77.268	366.559	1.234	494.132	609.759	321.481	28.289	86.311	2441.65	10.902	346.442	3776.91	1998.62
53	20210227	2	1	4	14	2.583	86.154	222.536	0.767	467.964	358.928	191.759	15.746	96.365	1517.36	6.931	396.718	2749.65	1122
54	20210227	2	1	5	13	6.327	56.397	356.824	1.113	462.903	515.211	334.85	12.839	109.086	1400.56	6.587	456.194	3004.95	896.34
55	20210227	2	1	6	14	4.628	91.451	423.235	1.307	531.108	694.158	366.882	19.184	104.515	2005.02	8.516	382.339	3256	1534.41
56	20210227	2	1	7	14	11.733	24.304	285.159	2.192	220.368	483.047	260.629	36.013	45.902	1653.07	9.837	357.564	3517.36	1378.49
57	20210227	2	1	8	14	2.097	45.392	95.187	0.515	230.922	118.925	89.3793	4.277	59.319	253.707	3.592	227.862	818.48	54.9346
58	20210227	2	1	9	13	1.468	74.679	109.629	0.315	465.649	146.679	102.552	5.572	122.405	682.041	3.455	371.943	1285.06	386.242
59	20210227	2	1	10	14	4.654	55.475	258.181	0.91	427.839	389.333	238.641	23.949	88.665	2123.44	8.06	480.048	3869.19	1727.95
61	20210227	2	1	12	14	4.855	34.956	169.711	1.727	194.2	335.383	133.344	16.642	57.122	950.624	6.797	244.81	1663.97	733.52
62	20210227	2	1	14	14	4.853	38.467	186.68	1.04	301.128	313.173	168.155	21.826	72.286	1577.71	8.575	320.901	2751.73	1236.36
63	20210226	3	1	9	14	0.39	194.249	75.7571	0.165	775.909	128.025	58.3019	3.145	212.953	669.737	2.783	779.381	2169.02	106.071
65	20210226	3	1	11	14	1.48	110.086	162.927	0.356	617.763	219.924	150.568	6.979	126.328	881.643	4.339	503.116	2183.02	445.322
66	20210226	3	1	12	14	4.209	71.678	301.693	1.431	583.543	835.05	227.005	8.923	84.82	756.849	6.36	284.925	1812.12	309.542
68	20210226	3	1	14	14	3.791	53.846	204.13	0.615	527.43	324.369	190.459	6.616	150.417	995.159	4.363	456.439	1991.44	505.462
69	20210226	3	1	15	14	3.383	40.507	137.035	0.677	239.337	162.031	131.943	12.911	52.277	674.948	5.599	222.448	1245.49	499.678
70	20210226	3	1	16	14	3.225	47.471	153.094	0.591	399.817	236.292	141.885	14.337	61.203	877.467	6.213	298.088	1852.02	625.676
71	20210226	3	1	17	14	3.047	34.103	103.912	0.439	286.946	125.969	100.937	6.1	74.149	452.309	2.801	509.07	1425.91	286.322
72	20210226	3	1	18	14	1.645	68.941	113.408	0.446	292.36	130.393	108.167	6.719	160.107	1075.76	3.946	576.952	2276.65	614.505
73	20210226	3	1	19	14	2.164	54.229	117.352	0.394	419.296	165.203	110.244	8.84	106.153	938.393	4.952	412.352	2041.97	555.806
74	20210226	3	1	20	14	3.042	39.929	121.464	0.571	250.607	143.097	117.364	7.247	102.034	739.44	3.869	459.607	1778.22	443.023
75	20210226	3	1	21	14	2.014	42.106	84.8015	0.436	348.433	151.917	75.5762	6.081	65.665	399.309	3.249	339.154	1101.91	230.613
76	20210308	3	1	13	14	1.709	137.706	235.34	0.643	576.775	370.866	192.834	5.958	174.927	1042.22	3.792	612.261	2321.69	530.443
77	20210308	3	1	14	14	7.831	40.252	315.213	0.961	518.76	498.528	299.793	13.826	55.906	772.956	5.47	272.822	1492.34	587.55
78	20210308	3	1	15	14	2.649	98.709	261.48	0.714	576.363	411.523	230.473	8.018	153.477	1230.58	4.014	643.019	2581.08	807.182
79	20210308	3	1	16	14	4.783	41.282	197.452	0.85	332.534	282.654	185.375	4.951	213.179	1055.45	3.031	960.213	2910.41	526.106	really nice example of kinetochore localisation
80	20210308	3	1	17	14	6.17	45.264	279.279	0.865	489.522	423.437	264.591	10.066	65.861	662.957	3.929	422.131	1658.55	478.908
81	20210308	3	1	18	14	6.986	39.546	276.268	1.263	285.102	360.084	262.77	11.547	54.239	626.298	4.009	391.137	1568.07	474.677
82	20210310	3	1	1	14	4.724	32.955	155.679	0.791	249.106	197.043	149.373	8.197	47.52	389.521	3.684	312.604	1151.63	252.902
83	20210310	3	1	2	14	0.842	135.018	113.685	0.279	657.545	183.455	95.657	4.1	174.074	713.703	2.877	594.047	1709.07	301.134
84	20210310	3	1	3	14	1.617	57.456	92.9064	0.325	420.738	136.74	85.9737	5.957	71.403	425.348	3.345	343.391	1148.64	235.466
85	20210310	3	1	4	14	3.434	55.239	189.691	0.835	366.48	306.011	169.046	7.557	68.215	515.501	4.227	339.38	1434.56	284.3
86	20210310	3	1	5	14	4.895	37.192	182.055	3.688	289.025	1065.92	51.5204	8.826	39.89	352.069	4.302	276.118	1187.86	210.936
87	20210310	3	1	6	14	4.146	55.553	230.323	1.346	330.788	445.241	186.944	6.91	83.918	579.873	4.161	305.66	1271.85	317.995
88	20210310	3	1	7	13	2.437	27.541	67.1174	1.35	238.288	321.689	33.8493	4.275	92.432	395.147	2.563	411.587	1054.9	204.073
89	20210310	3	1	8	14	4.343	30.013	130.346	0.668	242.888	162.249	125.849	5.749	60.437	347.452	3.005	377.416	1134.14	197.459
90	20210310	3	1	9	13	1.35	51.551	69.5939	0.329	301.011	99.0326	63.5103	3.546	70.775	250.968	2.298	401.671	923.04	107.219
91	20210324	4	1	15	13	3.287	97.492	320.456	1.058	411.126	434.971	284.86	6.699	196.142	1313.96	4.285	636.977	2729.45	684.157
93	20210324	4	1	17	13	2.143	40.959	87.7751	0.287	498.036	142.936	82.8321	2.99	113.127	338.25	2.282	379.75	866.59	114.077
95	20210324	4	2	19	13	2.477	42.685	105.731	0.391	373.335	145.974	100.536	5.3	79.446	421.064	2.561	445.366	1140.58	264.847
96	20210326	4	1	1	13	0.912	79.642	72.6335	0.162	709.361	114.916	67.2859	3.164	163.452	517.162	2.477	764.629	1893.99	142.822
97	20210326	4	1	2	14	4.449	39.507	175.767	0.889	260.964	231.997	165.735	7.522	60.026	451.516	4.16	289.623	1204.83	254.568
98	20210326	4	1	3	14	3.691	56.563	208.774	0.735	367.176	269.874	197.648	7.436	112.136	833.843	3.866	673.11	2602.24	480.349
99	20210326	4	1	4	14	1.758	208.677	366.854	0.526	1086.44	571.469	318.21	4.978	184.186	916.878	3.756	840.22	3155.87	288.267
100	20210326	4	1	5	14	0.772	205.499	158.645	0.271	961.664	260.611	130.935	3.213	231.196	742.833	2.551	695.012	1772.98	229.343
101	20210326	4	2	23	13	3.823	60.379	230.829	0.978	296.597	290.072	215.686	7.556	83.457	630.601	3.57	532.03	1899.35	394.551
103	20210326	4	2	25	14	1.552	160.794	249.552	0.722	735.215	530.825	170.817	6.525	120.267	784.742	3.755	435.842	1636.59	460.101
104	20210326	4	2	26	13	3.556	36.457	129.641	0.44	389.754	171.492	125.322	5.739	47.353	271.759	2.933	266.672	782.149	161.561
7	20210302	1	1	7	14	0.302	117.02	35.34	0.091	557.786	50.7585	31.2465	3.184	89.205	284.029	2.406	290.006	697.754	100.233
35	20210305	1	1	23	13	5.356	51.493	275.797	1.254	313.074	392.595	252.804	23.424	84.477	1978.79	9.326	341.91	3188.65	1581.77
37	20210308	1	1	19	14	0.663	66.371	44.004	0.207	376.651	77.9668	36.7391	2.454	84.742	207.957	1.654	376.042	621.973	87.5154
64	20210226	3	1	10	14	1.967	95.403	187.658	0.772	487.462	376.321	141.749	6.992	219.309	1533.41	5.648	671.423	3792.2	437.728
67	20210226	3	1	13	14	1.449	41.527	60.1726	0.223	378.161	84.3299	57.1926	4.86	72.09	350.357	3.152	331.759	1045.7	157.313
92	20210324	4	1	16	13	0.657	79.357	52.1375	0.138	705.595	97.3721	46.4054	1.632	181.057	295.485	1.387	804.656	1116.06	57.2382
94	20210324	4	2	18	13	0.421	50.139	21.1085	0.065	510.747	33.1986	19.7925	2.455	82.977	203.709	1.558	459.451	715.825	90.8352
102	20210326	4	1	24	13	0.276	176.075	48.5967	0.09	866.506	77.9855	41.1019	2.353	149.397	351.531	1.665	768.876	1280.18	127.573
Median of all												141.885							394.551
medan of just stage 14												150.568							445.322

## Sheet: CR78_CR56
							red (mCh-Rcc1)						green (GFP-Borr)
UID	date	batch	fly	oocyte	stage	mean intensity(s)	A(s)	T(s)	mean intensity(L)	A(L)	T(L)	background-adjusted total intensity	mean intensity(s)	A(s)	T(s)	mean intensity(L)	A(L)	T(L)	background-adjusted total intensity
105	20210226	1	1	1	14	5.797	28.051	162.612	0.949	292.124	277.226	150.437	4.071	41.351	168.34	2.303	339.056	780.846	83.2633
106	20210226	1	1	2	14	3.001	38.801	116.442	0.397	534.679	212.268	108.944	2.665	44.372	118.251	1.779	190.669	339.2	51.2374
107	20210226	1	1	3	14	3.845	43.401	166.877	0.64	325.629	208.403	160.491	3.112	46.657	145.197	1.468	309.347	454.121	90.3277	potential paper figure
108	20210226	1	1	4	14	2.306	75.905	175.037	0.701	405.879	284.521	149.852	2.325	72.423	168.383	1.582	371.295	587.389	66.8497
109	20210226	1	1	5	14	4.446	35.299	156.939	0.746	331.435	247.251	146.174	5.471	42.959	235.029	2.541	252.539	641.702	151.67
110	20210226	1	1	6	14	2.691	43.675	117.529	0.546	337.418	184.23	107.612	3.163	55.161	174.474	2.112	365.303	771.52	68.2853
111	20210226	1	1	7	14	3.726	51.002	190.033	0.82	367.686	301.503	172.081	2.398	78.651	188.605	1.633	354.641	579.129	77.3146
113	20210226	1	1	9	14	2.285	84.595	193.3	0.739	378.985	280.07	168.366	1.809	94.668	171.254	1.201	382.928	459.897	76.4609
114	20210226	1	1	10	14	6.146	35.299	216.948	1.107	257.159	284.675	206.172	5.571	45.843	255.391	2.308	313.074	722.575	175.247
115	20210226	1	1	11	14	2.051	45.725	93.782	0.293	434.303	127.251	89.8436	2.753	73.796	203.16	1.56	355.602	554.739	111.093
116	20210226	1	1	12	14	4.155	47.52	197.446	0.725	364.077	263.956	187.461	3.288	57.201	188.077	2.04	245.104	500.012	93.1183
117	20210226	1	1	13	14	4.595	37.457	172.115	0.851	303.188	258.013	160.007	5.456	40.743	222.294	2.818	294.831	830.834	124.714
118	20210226	1	1	14	14	1.919	37.693	72.3329	0.547	205.97	112.666	63.2986	1.761	73.757	129.886	1.055	330.513	348.691	67.031
119	20210226	1	1	15	14	3.408	63.076	214.963	0.825	390.607	322.251	194.302	2.069	74.149	153.414	1.336	346.03	462.296	69.1742
120	20210226	1	1	16	14	4.718	31.71	149.608	0.728	348.384	253.624	139.192	5.454	31.857	173.748	2.244	220.672	495.188	119.515
121	20210226	1	1	17	14	6.001	40.743	244.499	0.769	485.442	373.305	232.698	4.952	51.787	256.449	2.099	402.524	844.898	169.564
122	20210226	1	1	18	14	7.619	32.367	246.604	1.138	307.033	349.404	234.49	5.217	43.989	229.491	2.289	260.66	596.651	154.949
123	20210226	1	1	19	14	5.458	34.662	189.185	0.82	290.124	237.902	182.575	3.29	41.194	135.528	1.65	300.363	495.599	78.2963	used in paper figure
124	20210307	2	1	1	14	3.903	30.209	117.906	0.541	311.427	168.482	112.473	2.538	34.014	86.3275	1.393	244.457	340.529	45.2409
126	20210307	2	1	3	13	9.321	28.914	269.507	0.996	365.175	363.714	261.407	4.782	40.174	192.112	2.12	301.207	638.559	123.402	kinetochores but not much spindle
127	20210307	2	1	4	13	4.646	34.132	158.577	0.768	298.598	229.323	149.447	2.986	40.802	121.835	1.779	243.937	433.964	59.14
128	20210307	2	1	5	14	3.619	20.715	74.9676	0.355	259.473	92.1129	73.48	1.945	24.51	47.672	1.11	253.147	280.993	22.6598
129	20210307	2	1	6	13	2.764	96.041	265.457	0.742	569.89	422.858	233.555	2.831	74.757	211.637	1.808	413.657	747.892	93.3461
130	20210307	2	1	7	14	2.492	35.299	87.9651	0.3	372.825	111.847	85.4674	1.761	41.351	72.8191	1.029	374.748	385.616	34.0232
131	20210307	2	1	7	13	3.356	46.647	156.547	0.591	378.298	223.574	147.12	3.001	67.97	203.978	1.78	337.202	600.22	103.943
132	20210307	2	2	8	14	2.128	52.964	112.707	0.289	570.949	165.004	107.36	2.602	56.298	146.487	1.553	222.967	346.268	79.0049
133	20210307	2	2	9	14	8.599	31.239	268.624	1.334	250.872	334.663	259.231	5.756	36.211	208.431	2.118	245.899	520.814	154.485	spindle and kinetochore
134	20210307	2	2	10	14	3.27	43.234	141.375	0.841	268.35	225.682	125.184	1.924	49.756	95.7305	1.248	226.155	282.241	43.1223
135	20210226	3	1	1	14	4.514	44.784	202.155	0.841	387.93	326.249	185.959	4.581	66.803	306.025	2.379	254.138	604.594	199.556	central spindle only!
136	20210226	3	1	2	14	7.191	23.481	168.852	0.957	208.442	199.479	164.964	3.86	36.545	141.064	1.901	250.401	476.012	83.8257
137	20210226	3	1	3	14	4.779	38.801	185.43	0.772	324.001	250.129	176.628	2.176	70.304	152.982	1.315	324.001	426.061	77.3062
138	20210226	3	1	4	14	5.2	48.452	251.95	1.463	363.88	532.356	208.878	5.139	40.684	209.075	3.646	138.853	506.258	85.9141
139	20210226	3	1	5	14	4.989	24.03	119.886	0.61	274.941	167.714	115.305	4.536	42.636	193.397	2.175	236.866	515.184	122.761
140	20210226	3	1	6	14	4.901	43.146	211.459	1.081	277.324	299.787	195.184	3.293	38.448	126.609	1.713	401.004	686.92	67.19
141	20210226	3	1	7	13	4.559	66.048	301.113	1.602	295.292	473.058	251.573	3.688	41.841	154.31	1.943	285.102	553.953	85.5707
142	20210227	3	2	1	14	2.589	33.897	87.7593	0.413	256.344	105.87	84.9996	2.634	38.134	100.445	1.604	256.109	410.799	46.1496
143	20210227	3	2	2	13	3.048	55.906	170.401	0.695	382.732	265.999	154.049	3.068	95.04	291.583	2.027	455.096	922.48	125.052	kinetochores only, no spindle
144	20210227	3	2	3	13	8.434	38.409	323.942	1.575	255.011	401.642	310.163	4.441	49.786	221.1	2.624	208.579	547.311	118.823	kinetochores only, almost no spindle
145	20210227	3	2	4	13	1.862	30.984	57.6922	0.36	217.936	78.457	54.2508	2.133	41.822	89.2063	1.629	188.59	307.213	27.0846
146	20210227	3	2	5	14	4.223	30.788	130.018	0.548	338.419	185.454	124.47	2.931	44.136	129.363	1.826	298.657	545.348	57.2274
147	20210227	3	2	6	13	6.733	46.069	310.183	1.377	312.741	430.644	289.372	3.9	62.615	244.198	2.419	336.614	814.269	113.924
148	20210326	4	1	1	14	7.816	32.2	251.675	0.976	338.654	330.526	243.39	2.623	43.666	114.536	1.764	235.885	416.101	46.03	kinetochores only, no spindle
149	20210326	4	1	2	14	9.527	31.111	296.394	1.252	311.211	389.636	286.038	4.565	45.284	206.721	1.853	303.6	562.571	144.339
150	20210326	4	1	3	14	5.826	46.069	268.398	1.051	303.188	318.651	259.394	2.591	65.665	170.138	1.352	384.517	519.867	98.1142
151	20210326	4	1	4	14	5.994	41.665	249.74	0.982	321.078	315.299	239.964	3.487	54.827	191.182	1.605	295.538	474.338	126.687	good example of both but faint
152	20210326	4	1	5	14	4.975	39.546	196.741	0.862	297.195	256.182	187.618	2.392	43.352	103.698	1.355	421.885	571.654	50.1047
153	20210326	4	1	6	14	10.228	25.893	264.834	1.225	279.501	342.389	256.915	4.192	48.727	204.264	1.811	298.637	540.832	138.64
154	20210326	4	1	7	14	10.746	21.146	227.235	1.114	293.409	326.858	219.497	3.613	39.134	141.391	2.146	266.349	571.585	67.2974
155	20210326	4	1	8	14	7.933	24.893	197.476	1.383	206.382	285.426	185.413	3.999	32.749	130.963	1.694	278.207	471.283	85.5578
156	20210326	4	1	9	13	5.636	58.907	332	0.846	644.745	545.454	310.537	3.005	68.264	205.133	1.658	377.161	625.333	112.272
157	20210326	4	1	10	14	13.203	26.521	350.157	1.629	335.437	546.427	333.307	3.654	38.448	140.489	2.178	258.836	563.745	66.6495	kinetochores only, almost no spindle
158	20210326	4	1	11	14	10.222	31.307	320.02	1.684	248.635	418.701	305.805	3.657	42.822	156.6	2.094	257.659	539.538	80.2716
159	20210326	4	1	12	13	6.378	47.942	305.774	1.158	434.185	502.786	281.32	3.189	73.61	234.742	1.951	348.482	679.888	115.533
160	20210326	4	1	13	13	6.508	47.373	308.303	0.875	489.64	428.435	295.436	2.875	54.317	156.161	1.161	493.779	573.277	104.606
161	20210326	4	1	14	14	6.256	18.537	115.967	0.669	243.457	162.873	112.102	2.549	42.724	108.903	1.157	399.523	462.248	66.5931
162	20210326	4	1	15	14	9.212	24.03	221.364	1.25	236.866	296.083	212.928	3.542	31.778	112.558	1.541	244.692	377.07	73.0784
163	20210326	4	1	16	14	5.617	33.897	190.399	0.737	340.596	251.019	183.7	3.69	41.4	152.766	1.57	301.677	473.633	101.728
164	20210326	4	1	17	14	4.864	25.011	121.654	0.705	239.337	168.733	116.16	2.741	33.446	91.6755	1.302	315.271	410.483	53.8406
165	20210326	4	1	18	14	8.03	25.011	200.838	1.367	249.901	341.615	185.182	5.122	29.581	151.514	2.223	217.848	484.276	99.2294
166	20210326	4	1	19	14	10.168	29.189	296.794	2.41	167.817	404.439	274.128	5.346	30.67	163.962	2.657	181.666	482.687	99.2231
112	20210226	1	1	8	13	1.102	43.401	47.8279	0.205	280.119	57.4244	46.0684	1.389	38.928	54.071	1.043	314.938	328.48	15.3687
125	20210307	2	1	2	14	1.633	26.482	43.2451	0.317	223.585	70.8764	39.5327	1.593	28.836	45.9357	1.391	211.6	294.336	6.7439
median of all												184.441							85.5643
median of just stage 14												179.601							79.6383

## Sheet: CR79_CR56
							red (mCh-Rcc1)						green (GFP-Borr)
UID	date	batch	fly	oocyte	stage	mean intensity(s)	A(s)	T(s)	mean intensity(L)	A(L)	T(L)	background-adjusted total intensity	mean intensity(s)	A(s)	T(s)	mean intensity(L)	A(L)	T(L)	background-adjusted total intensity
167	20210303	1	1	1	14	5.7	33.544	191.201	0.827	286.622	237.036	185.126	10.411	38.31	398.845	3.921	370.334	1452.08	277.32
168	20210303	1	1	2	14	4.693	26.619	124.923	1.952	166.659	325.318	86.8315	9.03	45.196	408.12	3.542	346.5	1227.3	285.241
169	20210303	1	1	3	13	5.012	61.104	306.253	1.036	360.86	373.851	292.474	10.708	72.678	778.236	5.201	431.085	2242.07	481.398
170	20210303	1	1	4	13	6.786	42.077	285.535	0.934	434.695	406.005	272.624	8.713	107.399	935.767	4.979	465.649	2318.47	521.251	nice kinetochore mostly picture
171	20210303	1	1	5	14	6.149	43.371	266.688	1.035	304.836	315.505	258.591	10.039	58.113	583.396	4.394	388.303	1706.2	385.784
172	20210303	1	1	6	13	3.247	37.075	120.383	1.569	220.054	345.265	74.8171	2.445	38.016	92.9491	2.358	235.159	554.505	3.94517
173	20210303	1	1	7	13	3.08	57.103	175.877	1.275	315.605	402.396	125.839	3.11	23.01	71.5611	2.322	193.063	448.292	20.5853
174	20210303	1	1	8	14	5.992	64.086	384.003	1.509	322.5	486.652	358.547	9.533	110.988	1058.05	5.474	461.53	2526.42	593.137
175	20210303	1	1	9	14	2.29	71.854	164.546	0.646	452.251	292.154	140.441	10.584	93.216	986.598	5.087	528.137	2686.63	622.232
176	20210303	1	1	10	14	8.816	29.326	258.538	1.475	238.651	352.01	245.443	15.863	56.985	903.953	5.442	382.025	2078.98	697.951
177	20210303	1	1	11	13	5.228	41.086	214.798	0.839	454.429	381.266	198.251	11.578	82.663	957.072	5.521	473.849	2616.12	606.492
178	20210303	1	1	12	14	4.683	28.954	135.592	0.909	225.576	205.049	125.364	9.623	34.574	332.706	3.882	270.821	1051.33	227.538
179	20210303	1	2	13	14	4.546	23.01	104.603	0.608	247.331	150.377	99.9082	9.512	33.446	318.138	4.151	271.9	1128.66	204.454
180	20210303	1	2	14	14	4.823	34.162	164.763	0.925	259.336	239.886	153.366	10.475	78.445	821.711	4.661	487.09	2270.33	543.63	nice spindle localisation example
181	20210303	1	2	15	13	3.146	46.687	146.877	0.469	448.926	210.546	139.487	9.425	45.716	430.873	4.006	330.494	1323.96	287.504
182	20210303	1	2	16	13	3.071	38.193	117.291	0.374	407.389	152.363	113.662	6.714	81.996	550.521	3.096	570.076	1764.96	346.5
183	20210228	1	2	1	14	11.732	33.348	391.239	1.004	634.192	636.729	377.614	11.776	60.614	713.79	5.266	548.076	2886.17	443.664	nice spindle + kinetochore example
184	20210228	1	2	2	14	4.888	28.718	140.374	0.575	327.59	188.364	135.762	6.271	53.111	333.059	3.293	470.848	1550.5	178.274
185	20210228	1	2	3	14	4.527	22.951	103.899	0.622	224.998	139.949	99.8042	6.915	33.985	235.006	3.386	303.335	1027.09	135.066
186	20210228	1	2	4	14	5.901	57.829	341.249	1.157	444.483	514.267	315.372	11.121	79.858	888.101	5.506	513.277	2826.1	531.021	nice spindle + kinetochore example			21
187	20210228	1	2	5	14	9.929	35.8	355.458	2.059	213.424	439.44	338.532	17.548	33.642	590.35	5.365	367.274	1970.43	451.189	really nice spindle + kinetochore example!			21
188	20210228	1	2	6	14	3.414	34.603	118.135	0.444	316.596	140.569	115.382	5.365	38.928	208.849	3.035	275.166	835.129	105.648				42
189	20210228	1	2	7	14	3.757	39.193	147.248	0.789	263.249	207.703	136.673	4.83	87.341	421.857	3.563	382.094	1361.4	143.452				42
190	20210228	1	2	8	13	4.015	46.294	185.87	0.703	344.794	242.39	177.105	6.101	88.508	539.987	3.648	440.658	1607.52	271.678
191	20210228	1	2	9	14	2.759	35.839	98.8798	0.298	438.461	130.661	96.0508	4.706	59.555	280.266	3.082	539.642	1663.18	108.715
192	20210228	1	2	10	14	5.153	62.674	322.959	0.872	550.666	480.181	302.767	8.334	125.23	1043.67	4.357	696.571	3034.96	607.203
193	20210228	1	2	11	13	4.057	74.149	300.822	0.901	538.935	485.58	271.347	9.193	109.38	1005.53	4.867	528.804	2573.69	596.576	nice spindle + kinetochore example
194	20210228	1	2	12	13	4.596	42.371	194.737	0.724	413.313	299.239	182.8	8.76	58.888	515.859	4.545	495.123	2250.33	281.72
195	20210228	1	2	13	13	1.659	56.142	93.1396	0.346	712.068	246.376	80.0238	4.057	82.565	334.966	2.324	512.846	1191.85	170.541
196	20210228	1	2	14	14	4.828	27.463	132.591	0.442	556.727	246.073	126.703	9.563	52.11	498.328	3.761	457.371	1720.17	341.219
197	20210228	1	2	15	14	2.336	85.448	199.607	0.826	478.498	395.239	157.076	4.669	126.181	589.139	2.706	590.81	1598.73	314.96
198	20210228	1	2	16	14	3.598	36.722	132.126	0.503	357.652	179.899	126.659	6.206	63.37	393.274	2.423	605.473	1467.06	267.752
199	20210228	1	2	17	14	5.468	27.659	151.239	1.159	402.191	466.139	127.984	6.536	50.139	327.709	4.354	203.224	884.837	145.235
200	20210228	1	2	18	14	2.608	32.229	84.0532	0.265	434.361	115.106	81.5645	5.218	53.356	278.412	2.797	344.706	964.143	152.831
201	20210228	1	2	19	13	1.946	177.821	346.04	0.659	782.902	515.932	296.112	7.207	158.734	1144	4.811	656.927	3160.48	501.506	anaphase
202	20210228	1	2	20	14	4.741	32.426	153.732	0.618	363.429	224.599	146.789	7.705	42.096	324.35	3.363	376.925	1267.6	205.761
203	20210228	1	2	21	14	7.81	30.758	240.22	0.904	318.018	287.488	235.159	8.023	56.612	454.198	3.445	517.377	1782.36	291.013
204	20210228	1	2	22	14	0.953	100.847	96.1072	0.239	723.936	173.021	83.6587	2.866	134.91	386.652	2.328	713.598	1661.26	89.5026
205	20210228	1	2	23	13	9.162	45.47	416.596	1.595	398.071	634.923	388.442	13.347	49.433	659.782	5.718	337.909	1932.16	441.748
206	20210228	1	2	24	14	6.755	26.325	177.825	0.65	411.077	267.2	171.71	12.157	37.761	459.06	4.835	241.309	1166.73	327.778
207	20210228	1	2	25	13	6.511	54.445	354.491	1.345	470.2	632.419	318.096	6.697	181.764	1217.27	4.504	718.188	3234.72	533.674
208	20210228	1	2	26	14	4.739	34.662	164.263	0.633	365.45	231.33	157.236	6.831	70.854	484.004	3.591	432.292	1552.36	274.57
210	20210305	2	1	2	14	2.358	26.835	63.2769	0.383	200.87	76.9332	61.1712	5.208	43.371	225.876	2.495	441.6	1101.79	130.48
211	20210305	2	1	3	13	2.026	103.574	209.841	0.478	652.709	311.995	190.573	5.495	149.946	823.953	3.423	642.293	2198.57	405.309
212	20210305	2	1	4	14	3.683	42.871	157.894	0.462	483.971	223.595	151.508	6.24	70.304	438.697	3.321	373.492	1240.37	252.804
213	20210305	2	1	5	13	1.523	128.172	195.206	0.372	735.166	273.482	178.677	4.492	121.385	545.261	3.173	406.055	1288.41	228.377
214	20210305	2	1	6	14	3.141	39.134	122.92	0.351	463.57	162.713	119.251	6.346	79.014	501.423	3.195	448.917	1434.29	302.156
215	20210305	2	1	7	13	6.769	59.319	401.53	1.171	504.411	590.665	376.324	8.899	89.332	794.965	4.577	465.12	2128.85	477.875
216	20210305	2	2	8	13	4.642	48.609	225.643	1.082	296.597	320.918	206.968	11.944	61.438	733.815	5.104	421.003	2148.8	492.041
217	20210305	2	2	9	14	7.075	19.822	140.241	1.305	153.399	200.186	131.345	10.785	26.972	290.893	4.745	261.994	1243.16	181.607
218	20210305	2	2	10	14	6.795	16.242	110.364	0.823	194.907	160.408	105.815	8.637	29.11	251.423	3.793	305.62	1159.22	155.854
219	20210305	2	2	11	14	6.752	22.872	154.432	0.948	249.489	236.516	146.147	8.941	36.977	330.611	4.225	370.903	1567.07	193.694
220	20210305	2	3	12	14	0.472	193.592	91.3754	0.147	794.456	116.785	83.1887	2.486	206.127	512.432	2.008	793.161	1592.67	133.125
221	20210305	2	3	13	14	7.805	30.758	240.066	1.077	297.97	320.914	230.76	16.284	53.356	868.849	5.954	298.166	1775.28	671.294	faint spindle localisation example
222	20210305	2	3	14	14	6.566	35.496	233.067	0.932	319.43	297.709	224.986	7.521	72.315	543.881	3.863	440.658	1702.26	316.462
223	20210305	2	3	15	14	2.442	44.136	107.78	0.469	361.821	169.694	99.1784	9.426	42.665	402.16	4.511	296.832	1339.01	244.899
224	20210305	2	3	16	14	6.771	41.371	280.123	1.096	336.614	368.929	267.679	14.506	73.61	1067.79	5.814	397.699	2312.22	785.139
225	20210305	2	3	17	13	3.994	49.197	196.493	0.984	274.313	269.924	180.445	8.312	84.35	701.117	4.316	455.468	1965.8	413.672	good kinetochore + spindle faintly example
226	20210307	2	1	16	14	1.034	115.402	119.326	0.319	651.866	207.945	100.262	3.749	132.547	496.919	2.646	659.418	1744.82	182.979
227	20210307	2	1	18	14	4.222	40.802	172.266	0.639	332.024	212.163	166.676	7.633	47.216	360.4	3.867	270.743	1046.96	215.376
228	20210307	2	1	19	14	6.005	26.855	161.264	0.762	333.75	254.317	153.122	7.716	47.785	368.709	3.74	369.255	1381.01	218.235
229	20210307	2	1	20	14	2.287	27.551	63.0091	0.305	254.079	77.4941	61.2474	4.129	40.782	168.389	2.505	256.776	643.224	78.7349
230	20210307	2	1	21	14	3.581	30.209	108.178	0.463	296.95	137.488	104.859	5.259	30.209	158.869	2.592	284.415	737.204	90.1418
231	20210307	2	1	22	14	3.969	43.352	172.064	1.004	279.707	280.826	152.115	7.078	41.194	291.571	4.272	200.546	856.733	145.472
232	20210307	2	1	23	14	3.245	47.216	153.216	0.674	445.758	300.441	135.774	6.943	43.371	301.125	4.063	265.525	1078.83	149.294
233	20210307	2	1	24	14	3.137	36.496	114.488	0.514	316.311	162.584	108.215	6.608	46.451	306.948	3.506	301.207	1056.03	170.364
234	20210308	2	1	1	14	4.289	24.461	104.913	0.602	200.478	120.688	102.721	6.069	37.035	224.765	2.17	407.546	884.375	158.833
235	20210308	2	1	2	14	1.231	59.261	72.9503	0.263	369.589	97.2019	68.3191	4.628	98.571	456.187	2.299	650.659	1495.87	270.56
236	20210308	2	1	3	13	3.627	37.702	136.745	0.7	243.005	170.103	130.619	4.435	52.228	231.631	2.301	365.342	840.652	130.045
237	20210308	2	1	4	14	4.994	26.57	132.691	0.561	315.772	177.148	128.606	7.129	48.648	346.812	3.22	286.396	922.195	229.077
238	20210308	2	1	5	14	5.716	26.913	153.835	0.565	407.693	230.347	148.427	5.116	38.771	198.352	2.628	494.328	1299.09	104.672
239	20210308	2	1	6	14	8.605	30.601	263.322	0.916	509.854	467.026	250.315	6.14	50.08	307.491	3.007	394.089	1185.03	179.742
240	20210308	2	1	7	14	4.261	25.344	107.991	0.801	152.173	121.891	105.213	4.11	34.681	142.539	2.01	241.554	485.524	85.0396
241	20210308	2	1	8	14	1.776	23.461	41.6667	0.196	297.578	58.3253	40.241	3.376	43.675	147.447	1.93	315.428	608.776	73.3039
242	20210308	2	1	9	13	3.07	33.563	103.038	0.71	331.818	235.591	88.1221	3.464	37.663	130.465	2.118	393.207	832.812	56.0645
243	20210308	2	1	10	14	4.281	27.943	119.624	0.604	273.94	165.46	114.417	4.085	65.498	267.559	2.056	476.615	979.92	154.068
244	20210308	2	1	11	13	5.068	35.348	179.144	0.799	347.442	277.606	167.992	3.258	60.565	197.321	2.094	518.309	1085.34	79.8253
245	20210308	2	1	12	14	4.847	26.325	127.597	0.896	201.968	180.963	119.599	4.288	67.284	288.514	2.377	399.229	948.967	154.642
246	20210307	3	1	1	13	4.617	40.292	186.028	0.679	379.191	257.471	177.534	9.394	65.714	617.317	4.144	365.813	1515.93	420.544
247	20210307	3	1	2	13	8.504	22.588	192.088	1.076	242.28	260.693	185.035	10.132	43.254	438.25	4.831	219.495	1060.38	285.563
248	20210307	3	1	3	14	7.203	18.9	136.137	0.939	239.926	225.291	128.513	10.733	21.627	232.123	4.255	236.866	1007.86	154.177
249	20210307	3	1	4	14	2.292	39.232	89.9197	0.656	224.507	147.277	77.7744	6.604	58.142	383.97	3.935	211.002	830.293	214.206
250	20210307	3	1	5	13	3.233	62.733	202.816	0.734	421.003	309.016	184.22	6.673	91.706	611.954	3.763	566.751	2132.68	318.382
251	20210307	3	2	6	14	7.271	39.811	289.466	1.317	366.901	483.209	265.885	8.036	63.713	511.998	4.343	292.124	1268.69	300.925
252	20210307	3	2	7	14	1.17	50.492	59.0756	0.246	275.804	67.8478	57.1098	4.065	61.693	250.782	2.29	343.283	786.118	133.496
253	20210307	3	2	8	14	10.321	18.125	187.068	1.16	251.774	292.058	178.924	7.526	48.727	366.719	3.82	374.865	1431.98	207.562
254	20210307	3	2	9	14	7.042	37.663	265.223	0.937	408.527	382.79	253.283	15.558	71.638	1114.54	5.839	425.25	2483.03	837.302
256	20210307	3	2	11	14	5.182	30.748	159.336	0.868	239.671	208.034	152.169	11.258	42.685	480.548	4.603	212.502	978.147	355.472
257	20210307	3	2	12	14	3.784	21.656	81.9463	0.279	361.477	100.852	80.7415	5.457	30.189	164.741	2.45	367.951	901.48	98.892
258	20210307	3	2	13	14	2.949	71.56	211.03	0.702	429.006	301.162	192.986	5.082	130.34	662.388	3.81	601.285	2290.9	211.678
259	20210307	3	2	14	14	3.114	44.941	139.946	0.634	318.077	201.661	129.792	5.463	112.205	612.976	3.226	589.457	1901.59	310.015
260	20210307	3	2	15	14	8.351	32.955	275.207	1.215	332.985	404.577	260.997	10.369	71.501	741.394	5.155	464.933	2396.73	440.559
261	20210324	4	1	1	14	6.108	35.27	215.429	0.731	355.053	259.544	210.564	5.468	51.532	281.777	2.525	601.825	1519.61	165.861
262	20210324	4	1	2	14	1.183	56.612	66.972	0.381	479.027	182.509	51.4877	1.722	85.272	146.838	1.199	379.23	454.697	57.5341
263	20210324	4	1	3	14	7.772	41.282	320.844	1.319	445.131	587.128	293.624	5.454	79.916	435.862	3.305	411.057	1358.54	213.186
264	20210324	4	1	4	13	3.768	39.252	147.902	0.437	438.442	191.599	143.605	2.463	66.695	164.27	1.56	372.708	581.424	73.3516
266	20210324	4	1	6	13	3.446	45.725	157.568	0.71	262.278	186.217	151.519	2.472	59.339	146.686	1.632	244.898	399.674	65.7844
267	20210324	4	1	7	14	2.701	45.549	123.028	0.529	332.583	175.936	114.632	2.944	57.907	170.478	2.001	305.13	610.565	67.3967
268	20210324	4	1	8	13	4.718	80.505	379.823	1.176	476.801	560.718	343.075	5.382	97.218	523.227	3.206	405.349	1299.55	278.291
269	20210324	4	1	9	13	4.617	51.002	235.476	0.738	506.51	373.804	219.988	4.741	49.433	234.362	2.724	249.361	679.259	124.359
270	20210324	4	1	10	14	4.059	41.684	169.195	0.762	354.406	270.057	155.751	4.645	51.983	241.461	2.597	339.615	881.98	125.702
271	20210324	4	1	11	13	5.962	54.376	324.19	1.105	508.883	562.316	295.701	6.549	51.63	338.125	3.362	305.091	1025.72	198.063
272	20210324	4	1	12	13	4.832	48.55	234.594	1.1	306.287	336.916	215.319	5.141	54.121	278.236	3.093	235.63	728.804	143.889
273	20210324	4	1	13	14	4.682	32.367	151.542	0.732	260.68	190.818	145.974	7.269	37.663	273.772	3.193	237.258	757.565	182.482
274	20210324	4	1	14	14	9.711	40.782	396.034	2.559	222.134	568.441	357.264	6.649	65.057	432.564	3.785	346.559	1311.73	229.384
275	20210326	4	1	6	14	2.406	57.524	138.403	0.435	417.678	181.69	131.489	3.934	50.08	197.015	2.304	280.737	646.818	99.3539
276	20210326	4	1	7	14	6.393	32.308	206.545	0.669	440.776	294.879	199.558	5.593	37.075	207.36	2.667	400.288	1067.57	119.555
277	20210326	4	1	8	14	2.305	40.086	92.3982	0.373	295.126	110.082	89.6188	3.774	30.748	116.043	2.003	314.173	629.289	60.3623
278	20210326	4	1	9	13	3.009	86.066	258.973	0.838	455.665	381.847	230.36	4.558	84.193	383.752	3.004	439.216	1319.4	161.863
279	20210326	4	1	10	14	1.133	121.11	137.218	0.279	670.874	187.174	126.213	2.798	149.946	419.549	2.22	535.522	1188.86	120.373
280	20210326	4	1	11	14	3.259	40.252	131.181	0.729	265.701	193.696	120.02	4.02	61.104	245.638	2.883	218.426	629.722	96.4595
281	20210326	4	1	12	13	1.785	68.941	123.06	0.37	468.994	173.528	114.363	3.462	72.698	251.68	2.479	289.221	716.979	95.4557
282	20210326	4	1	13	14	0.868	49.354	42.8393	0.187	297.95	55.7166	40.2827	2.617	50.835	133.035	1.779	275.176	489.538	52.2527
283	20210326	4	1	14	14	2.81	31.288	87.9193	0.265	405.879	107.558	86.2789	5.852	29.071	170.123	2.392	292.281	699.136	111.695
284	20210326	4	1	15	13	4.535	55.553	251.933	0.93	391.471	364.068	233.388	6.95	54.043	375.599	3.433	370.216	1270.95	222.557
285	20210326	4	1	16	13	7.009	47.864	335.479	1.25	361.095	451.369	317.77	5.452	58.495	318.915	2.817	335.398	944.816	186.695
286	20210326	4	1	17	14	6.068	27.875	169.145	0.899	259.836	233.593	161.401	7.891	32.014	252.622	3.701	195.848	724.833	160.35
287	20210326	4	1	18	14	5.183	29.307	151.898	0.64	307.16	196.582	147.185	6.705	44.215	296.462	2.809	350.561	984.726	197.124	used in paper figure
288	20210326	4	1	19	13	4.368	34.103	148.962	0.753	260.895	196.454	141.82	4.974	36.8	183.043	2.568	400.641	1028.85	97.4961
289	20210326	4	1	20	14	1.584	70.814	112.169	0.373	394.746	147.24	104.503	3.676	65.646	241.315	2.463	237.16	584.125	110.106
290	20210326	4	1	21	13	4.821	44.235	213.257	0.569	557.708	317.336	204.291	5.592	73.61	411.627	2.759	740.943	2044.26	231.54
291	20210326	4	1	22	14	4.628	34.054	157.602	1.093	261.778	286.123	138.383	7.854	32.955	258.829	3.261	257.669	840.259	173.56
292	20210326	4	2	1	14	0.99	84.458	83.6134	0.295	407.379	120.177	74.0505	3.411	105.927	361.317	2.474	503.057	1244.56	125.728
294	20210326	4	2	3	14	3.816	40.566	154.8	0.473	532.089	251.678	146.804	6.318	65.704	415.118	3.153	592.752	1868.95	233.877
295	20210326	4	2	4	13	1.427	44.391	63.346	0.308	282.1	86.8868	58.9498	3.179	75.473	239.929	2.124	496.633	1054.85	93.8929
296	20210326	4	2	5	13	1.679	51.689	86.7858	0.417	462.717	192.953	73.4347	3.303	50.629	167.228	1.968	374.983	737.967	78.1399
297	20210326	4	2	6	14	1.837	38.84	71.3491	0.347	287.397	99.7268	66.9147	3.263	55.357	180.63	2.064	329.709	680.519	79.7654
298	20210326	4	2	7	14	2.43	37.428	90.95	0.283	482.902	136.661	87.1095	3.056	77.298	236.223	1.762	578.178	1018.75	115.46
299	20210326	4	2	8	14	2.032	32.906	66.865	0.324	297.852	96.504	63.1839	4.168	45.823	190.99	2.32	401.642	931.809	95.5863
300	20210326	4	2	9	14	4.046	29.503	119.369	0.649	230.402	149.531	114.94	4.079	49.197	200.675	2.308	308.602	712.253	103.652
301	20210326	4	2	10	14	5.066	49.786	252.216	0.764	497.271	379.915	238.008	6.459	57.701	372.691	3.187	365.097	1163.56	224.237
209	20210305	2	1	1	13	3.385	43.96	148.805	0.579	400.406	231.835	138.565	6.038	53.67	324.059	3.189	478.635	1526.37	172.217
255	20210307	3	2	10	13	1.259	37.957	47.7879	0.159	405.339	64.4489	46.0665	2.126	182.862	388.765	1.656	694.413	1149.95	116.668
265	20210324	4	1	5	14	0.863	61.791	53.3256	0.118	522.389	61.6419	52.21	1.901	91.706	174.333	1.409	466.081	656.708	56.1717
293	20210326	4	2	2	14	1.293	36.339	46.9863	0.19	356.622	67.7582	44.6296	3.063	23.834	73.0035	1.877	198.967	373.461	32.114
median of all												146.147							197.124
median of just stage 14												131.489							181.607
