# Supplementary material for: The phospho-docking protein 14-3-3 regulates microtubule-associated proteins in oocytes including the chromosomal passenger Borealin
Source: PLoS Genet. 2022 Jun 6;18(6):e1009995. doi: 10.1371/journal.pgen.1009995 (PMC9203013; doi:10.1371/journal.pgen.1009995)
Supplement: S11 Table — The numbers of oocytes showing bi-oriented or mono-oriented homologous centromeres of chromosome 3, on which Fig 4E is based on. (XLSX) [file pgen.1009995.s015.xlsx]

## Sheet: Sheet1
							p-value from Fisher exact test
genotype	date	number of oocytes	mono-orientation	% mono-orientation				V37/+	Borr RNAi	WT Borr RNAi	S163A Borr RNAi	S161A Borr RNAi
V37/+ (no RNAi no transgene)	2021-04-26	30	4				V37/+	x	0	0.73	0	0.15
	2021-04-19	10	0				Borr RNAi	0	x	0	1	0.019
	2021-05-17	30	1				WT Borr RNAi	0.73	0	x	<0.00001	0.058
	2021-06-08	35	1				S163A Borr RNAi	0	1	<0.00001	x	0.017
	total	105	6	5.71429			S161A Borr RNAi	0.15	0.019	0.058	0.017	x
CR25/V37	2021-04-19	22	5				V37/+ WT Borr RNAi combined vs S161A borr RNAi p=0.0425
CR25 borr RNAi	2021-05-06	31	10				Borr RNAi + S163A Borr RNAi combined vs S161A Borr RNAi p=0.0074
	2021-06-08	13	5
	total	66	20	30.303
									bi-orientation	mono-orientation
	2021-03-23	21	1			1	V37/+	no RNAi	99	6
CR76/V37	2021-04-12	14	1			2	CR25/V37	Borr RNAi	46	20
CR76 GFP-Borr WT borr RNAi	2021-06-03	47	1			3	CR76/V37	WT Borr RNAi	79	3
	total	82	3	3.65854		4	CR78/V37	S163A Borr RNAi	43	19
						5	CR79/V37	S161A Borr RNAi	55	8
	2021-03-23	21	6
CR78/V37	2021-04-12	13	6
CR78 GFP-Borr S163A borr RNAi	2021-05-31	28	7
	total	62	19	30.6452
	2021-03-25	26	2
CR79/V37	2021-04-13	10	0
CR79 GFP-Borr S161A borr RNAi	2021-06-01	27	6
	total	63	8	12.6984
