# Supplementary material for: The phospho-docking protein 14-3-3 regulates microtubule-associated proteins in oocytes including the chromosomal passenger Borealin
Source: PLoS Genet. 2022 Jun 6;18(6):e1009995. doi: 10.1371/journal.pgen.1009995 (PMC9203013; doi:10.1371/journal.pgen.1009995)
Supplement: S12 Table — (XLSX) [file pgen.1009995.s016.xlsx]

## Sheet: Sheet1
Table A1. Table of parameters used in Mass Spectrometry
Parameter	Value
Mobile phase A	0.1% formic acid in water
Mobile phase B	80% acetonitrile and 0.1% formic acid
Flow rate (injection)	0.3 µL/min
Flow rate (elution)	0.2 µL/min
FTMS spectra resolution	120000
Scan range	350-1500 m/z
Isolation window	1.4 Thomson
Maximum injection time	50 ms
MS AGC target	400000
MS2 AGC target	25000
Dynamic exclusion	60s
Search peptide tolerance (1)	20 ppm
Search peptide tolerance (main)	4.5 ppm
Isotope mass tolerance	2 ppm
Maximum charge	7
Fixed modification	Carbamidomethylation
Variable modification	Oxidation of methionine
Peptide/protein ID filter threshold	1% FDR
